# Supplementary material for: Prediction and analysis of nucleosome exclusion regions in the human genome
Source: BMC Genomics. 2008 Apr 22;9:186. doi: 10.1186/1471-2164-9-186 (PMC2386137; doi:10.1186/1471-2164-9-186)
Supplement: Additional file 4 — Genes used and their tissue specificity. An SQL file containing the 19055 genes used in this study and their tissue specificity level according to Shannon's entropy. [file 1471-2164-9-186-S4.sql]

# HeidiSQL Dump 
#
# --------------------------------------------------------
# Host:                 localhost
# Database:             biodata
# Server version:       4.1.21-community-nt
# Server OS:            Win32
# max_allowed_packet:   1048576
# HeidiSQL version:     3.0 RC3 Revision: 111
# --------------------------------------------------------

/*!40100 SET CHARACTER SET latin1;*/


#
# Database structure for database 'biodata'
#

CREATE DATABASE /*!32312 IF NOT EXISTS*/ `biodata`;

USE `biodata`;


#
# Table structure for table 'gene-specificty'
#

CREATE TABLE /*!32312 IF NOT EXISTS*/ `gene-specificty` (
  `name` varchar(255) NOT NULL default '',
  `specificity` double default NULL,
  PRIMARY KEY  (`name`)
) ENGINE=InnoDB DEFAULT CHARSET=latin1;


#
# Dumping data for table 'gene-specificty'
#

/*!40000 ALTER TABLE `gene-specificty` DISABLE KEYS;*/
LOCK TABLES `gene-specificty` WRITE;
REPLACE INTO `gene-specificty` (`name`, `specificity`) VALUES ('AB001025',5.98391079655461),
	('AB001328',6.17025573724455),
	('AB002294',6.19285148485311),
	('AB002306',6.07492677764944),
	('AB002315',6.11549936147429),
	('AB002336',5.31736067502838),
	('AB002360',5.03538353653151),
	('AB002372',5.43543888799201),
	('AB002377',6.19289826840506),
	('AB002379',5.72437466204015),
	('AB002381',5.85980412797594),
	('AB002384',4.99414207219906),
	('AB005298',5.56291637802975),
	('AB006589',6.18187332963935),
	('AB006621',5.83860111045123),
	('AB006625',5.47679507896979),
	('AB006626',5.98728261171294),
	('AB006631',5.534106043713),
	('AB007859',6.04679032994718),
	('AB007870',5.99194463460253),
	('AB007877',5.80428110188299),
	('AB007895',6.03095854166052),
	('AB007915',6.00061191331208),
	('AB007918',4.75464771545573),
	('AB007921',6.01778029586208),
	('AB007924',5.60328993821243),
	('AB007928',6.16424726490222),
	('AB007929',5.96849200287448),
	('AB007931',6.14092398699647),
	('AB007937',5.55078907452483),
	('AB007938',5.61080068676073),
	('AB007940',5.89942773303119),
	('AB007943',5.83413715483813),
	('AB007950',4.95055212919361),
	('AB011088',6.21189588928274),
	('AB011094',6.03964838706749),
	('AB011097',6.12219815545515),
	('AB011123',6.21680940444251),
	('AB011125',6.04877846865863),
	('AB011136',6.22805492521361),
	('AB011157',5.9589091292855),
	('AB011158',6.24298743188438),
	('AB011163',5.20632012493425),
	('AB011172',6.09875956923527),
	('AB011174',6.09465401881227),
	('AB011176',6.17537959744733),
	('AB011180',6.10869018976555),
	('AB011539',5.97312167004428),
	('AB011541',5.89195484437574),
	('AB012614',6.1727971240899),
	('AB013452',6.12947237527828),
	('AB014524',6.12206964417908),
	('AB014527',5.46973134206038),
	('AB014534',5.96320159256475),
	('AB014542',6.25794776593402),
	('AB014601',6.07119181350206),
	('AB014605',5.75555872378733),
	('AB014771',5.73838041923721),
	('AB016898',6.04045089467625),
	('AB016902',6.06869398773989),
	('AB017133',5.20632012493425),
	('AB018263',5.92991452685926),
	('AB018269',5.98482416363989),
	('AB018304',6.22825810231634),
	('AB018323',6.00693889772174),
	('AB018347',6.24752430328272),
	('AB019489',5.89942773303119),
	('AB020627',5.36593886628321),
	('AB020635',6.12463527471751),
	('AB020644',5.94027852042837),
	('AB020648',5.89086756732908),
	('AB020674',6.05030211865741),
	('AB020682',6.17038938473488),
	('AB020689',6.20049816477643),
	('AB020696',6.03159290213395),
	('AB020700',5.8600516672003),
	('AB020703',5.90401206065077),
	('AB020707',5.7496540260319),
	('AB020709',6.00817037924609),
	('AB020711',6.11773944415094),
	('AB020713',5.81120089811825),
	('AB020714',6.17365312525833),
	('AB020717',5.53185715348114),
	('AB020735',6.01399144896954),
	('AB021124',5.7707714620538),
	('AB021642',5.99851108809263),
	('AB021660',6.17277658748764),
	('AB021923',6.09674603318154),
	('AB023157',5.77037031530816),
	('AB023162',6.13656820306052),
	('AB023164',6.16179734477139),
	('AB023183',5.73871111477178),
	('AB023202',5.61758334073042),
	('AB023210',5.86051655594208),
	('AB023223',6.18313792433991),
	('AB023230',6.12592391746426),
	('AB023231',6.00334279581258),
	('AB024433',6.10058001576629),
	('AB024691',5.54096005926253),
	('AB027133',6.12294104213294),
	('AB028949',5.63921617598963),
	('AB028953',6.18333743372742),
	('AB028963',5.81118339499427),
	('AB028979',6.12331634182183),
	('AB028986',6.11905043595878),
	('AB029012',6.07100806898121),
	('AB029025',5.62527585603016),
	('AB029029',5.09233757732918),
	('AB029034',6.18139368597423),
	('AB029037',5.99928402760757),
	('AB029041',5.84497422120297),
	('AB029331',5.61646939372189),
	('AB029488',5.77850088245511),
	('AB030239',5.19719459561375),
	('AB030579',5.89701705100416),
	('AB031478',6.19495512852916),
	('AB032251',6.14568617040768),
	('AB032417',6.04186915916695),
	('AB032762',5.9176119836968),
	('AB032945',6.02138931048858),
	('AB032966',5.98961242250619),
	('AB032979',6.23080323276706),
	('AB032995',6.13138554696679),
	('AB033012',6.12089842207201),
	('AB033022',5.98050714926164),
	('AB033036',6.20475978453974),
	('AB033043',6.10464949010853),
	('AB033045',6.2218384447445),
	('AB033047',6.22908416083087),
	('AB033058',6.25324098067899),
	('AB033063',5.84381638505052),
	('AB033070',5.82053017632051),
	('AB033076',5.86759795291249),
	('AB033087',6.13908927719443),
	('AB033089',6.00443609221053),
	('AB033115',6.21118339556346),
	('AB033132',5.60158709396456),
	('AB033941',5.97007032613912),
	('AB035898',5.57315926123604),
	('AB037723',5.92659103463306),
	('AB037741',6.03698058312549),
	('AB037762',6.0035449238501),
	('AB037774',6.1779289401318),
	('AB037794',6.05107884908166),
	('AB037833',6.09289920205723),
	('AB037835',5.86590816512908),
	('AB037844',6.14958478070142),
	('AB037853',5.99369317195405),
	('AB037911',5.94195384532962),
	('AB039886',6.09333203005221),
	('AB040821',6.15621283938106),
	('AB040822',6.15621283938106),
	('AB040875',5.54493757758994),
	('AB040881',5.20632012493425),
	('AB040883',6.24294911198431),
	('AB040895',6.18463915392739),
	('AB040937',5.9931255780728),
	('AB040942',6.00241541166434),
	('AB040944',6.11408103739253),
	('AB040945',5.83884063255178),
	('AB040949',6.01036020610164),
	('AB042326',5.64804088073005),
	('AB042824',6.15171914317961),
	('AB044556',5.95807483596699),
	('AB045131',6.1297171522994),
	('AB046614',5.97656650978238),
	('AB046767',5.73161094999722),
	('AB046770',6.14330361088766),
	('AB046784',6.125468440752),
	('AB046825',5.91546012436816),
	('AB046826',6.24547000252804),
	('AB046834',6.03943716124802),
	('AB046844',5.93080289878497),
	('AB046859',6.13735482188834),
	('AB047077',5.98073611138319),
	('AB048796',6.10921630635506),
	('AB051077',6.21834367564139),
	('AB051078',6.21834367564139),
	('AB051233',6.0520490591355),
	('AB051428',5.98073611138319),
	('AB051435',6.17287007708333),
	('AB051436',5.97711155977532),
	('AB051443',6.17586689916655),
	('AB051446',6.20556700908117),
	('AB051474',6.1428952813609),
	('AB051475',5.92094428883541),
	('AB051490',5.95687347172067),
	('AB051500',5.89003689383958),
	('AB051518',5.96622814433128),
	('AB051521',5.56803757901973),
	('AB051530',5.72962424830986),
	('AB051533',6.15553225617299),
	('AB051543',6.06711081774716),
	('AB051549',5.97709646751793),
	('AB051813',4.869080031697),
	('AB051814',4.869080031697),
	('AB051815',4.869080031697),
	('AB051853',5.19719459561375),
	('AB053301',6.16602421423508),
	('AB053302',6.08532070196273),
	('AB053321',6.07532490647882),
	('AB053445',6.23571666625269),
	('AB053446',6.21265895490721),
	('AB054575',6.13636458016575),
	('AB054881',6.04186915916695),
	('AB055056',6.21811007543467),
	('AB055227',6.03730083505946),
	('AB055890',6.06646586439794),
	('AB056866',5.83535246181505),
	('AB058703',5.56828054715441),
	('AB058752',6.17386602625333),
	('AB058757',5.99783307800278),
	('AB058758',5.99228025543919),
	('AB058763',6.0828730354653),
	('AB058895',6.03201699981122),
	('AB061325',5.93635001253746),
	('AB061371',6.0431189435931),
	('AB061669',4.9777432321435),
	('AB061814',6.18612417750079),
	('AB062288',5.54931445637417),
	('AB062436',5.8926836938538),
	('AB062485',6.05372505282576),
	('AB062787',5.75559337927473),
	('AB063318',5.78177212164815),
	('AB063323',6.06422062655534),
	('AB065003',5.80489126244977),
	('AB067467',6.15329113427509),
	('AB067483',6.17160202750452),
	('AB067502',6.11330848897659),
	('AB067517',5.93415375887395),
	('AB067799',5.25074989968183),
	('AB067800',5.25074989968183),
	('AB069698',6.10170921256512),
	('AB071179',5.58674323241391),
	('AB072596',6.14401010387623),
	('AB073382',5.85883472459603),
	('AB073385',5.09054652553319),
	('AB073386',5.94906278107678),
	('AB073387',6.11678009666679),
	('AB073472',6.03403416533181),
	('AB073612',5.80996544199891),
	('AB074157',6.22454004031965),
	('AB074181',6.20659823061594),
	('AB075843',6.06485759461591),
	('AB075848',6.06277345149307),
	('AB075864',5.45522497725065),
	('AB075868',6.03666307718313),
	('AB075869',6.21843219387134),
	('AB075876',6.23916775733666),
	('AB076384',5.72563754960471),
	('AB077043',6.23839533416826),
	('AB077207',4.80554299866153),
	('AB077208',4.80554299866153),
	('AB079066',6.08092171543344),
	('AB079778',6.1861307925924),
	('AB080587',5.82134148969993),
	('AB081588',5.52026593693339),
	('AB082524',6.0465127201258),
	('AB082528',6.18602523804848),
	('AB082531',6.20076175717283),
	('AB082533',6.12291062183416),
	('AB084087',5.41366339467055),
	('AB084280',6.26372101632054),
	('AB084281',6.15152251842611),
	('AB084459',5.84989686943978),
	('AB085683',5.77680747332404),
	('AB085843',5.77680747332404),
	('AB085845',5.77680747332404),
	('AB086378',6.23839533416826),
	('AB087802',5.74116555237008),
	('AB088047',6.0828730354653),
	('AB088210',5.20632012493425),
	('AB088211',5.20632012493425),
	('AB088212',5.20632012493425),
	('AB088213',5.20632012493425),
	('AB093548',5.45236764885441),
	('AB094090',6.09199631915741),
	('AB094096',6.03531019058529),
	('AB094146',5.51652186191406),
	('AB095365',5.97027778711837),
	('AB095366',5.97027778711837),
	('AB095930',6.12309801561972),
	('AB095934',6.11442821110783),
	('AB095935',5.68570441469265),
	('AB095948',6.20990185842105),
	('AB096945',5.76751575669111),
	('AB096946',5.76751575669111),
	('AB096952',6.05777614522078),
	('AB096957',6.03405404069378),
	('AB096959',6.0916901425065),
	('AB097013',5.86147959521933),
	('AB097021',6.23765424638249),
	('AB097046',5.71341722626034),
	('AB098335',5.45236764885441),
	('AB102644',6.24201851269337),
	('AB102716',4.9203704544504),
	('AB102717',4.9203704544504),
	('AB102720',4.9203704544504),
	('AB102722',4.9203704544504),
	('AB102793',5.60035649684766),
	('AB102795',5.60035649684766),
	('AB102884',5.84687293550283),
	('AB103083',6.00145099971902),
	('AB103086',6.00145099971902),
	('AB104887',5.38342849271869),
	('AB105105',5.30941818108511),
	('AB107015',6.23477888888066),
	('AB109023',6.16175533716605),
	('AB109552',6.17829181514114),
	('AB113249',4.9203704544504),
	('AB113648',5.95848110290269),
	('AB114297',6.11751965591551),
	('AB114604',6.10579928959368),
	('AB115332',6.06895745073215),
	('AB117974',6.02335841550233),
	('AB118749',5.95640453860424),
	('AB154416',5.86295657943188),
	('AB161944',5.37156353677326),
	('AB163917',5.17123146623013),
	('AB177850',5.77668181293807),
	('AB177859',6.09199631915741),
	('AB183546',5.83124862595256),
	('AB185927',6.11974546950093),
	('AB188489',5.23107016955121),
	('AB188491',6.19204530346614),
	('AB188496',4.70296789868336),
	('AB190910',6.22515864155514),
	('AB195676',5.80702398393891),
	('AB196634',6.17316082195378),
	('AB196635',6.20640004334317),
	('AB201172',5.75110360935679),
	('AB208805',5.68882731674283),
	('AB208810',6.13863335417648),
	('AB208831',6.13564026523562),
	('AB208891',5.80919508564183),
	('AB208898',6.07624638267672),
	('AB208930',6.17547090456296),
	('AB208933',6.12835572345325),
	('AB208935',6.10830662973888),
	('AB208968',5.75298524239025),
	('AB209006',6.12355953877834),
	('AB209024',5.86061388775599),
	('AB209057',5.58362082007418),
	('AB209063',6.0187902465513),
	('AB209071',5.7861570715263),
	('AB209083',5.7861570715263),
	('AB209109',6.16629395973624),
	('AB209116',6.16248127949213),
	('AB209181',5.60886690113264),
	('AB209189',5.61772196725483),
	('AB209221',4.26620702933253),
	('AB209244',6.20708066338239),
	('AB209248',6.19495512852916),
	('AB209269',6.03979672403496),
	('AB209293',6.12355953877834),
	('AB209302',6.04709012193128),
	('AB209327',5.99709204051562),
	('AB209473',6.0349379402791),
	('AB209513',5.95992105399538),
	('AB209529',5.72245504900624),
	('AB209537',6.17895389081901),
	('AB209571',5.66678618422159),
	('AB209588',6.18952502913432),
	('AB209633',6.11906546039568),
	('AB209636',4.67061761982809),
	('AB209669',6.00780786558592),
	('AB209684',6.04690701808922),
	('AB209685',6.17142986883146),
	('AB209701',5.34606561995714),
	('AB209705',5.48986484104882),
	('AB209734',6.07283397246771),
	('AB209736',6.07900041165154),
	('AB209780',6.11670132215579),
	('AB209790',6.13444279501366),
	('AB209799',6.16761430368126),
	('AB209808',6.19678615461043),
	('AB209828',6.10773608090088),
	('AB209865',5.79629424410874),
	('AB209873',6.05908110470596),
	('AB209877',6.07898049009449),
	('AB209907',6.19567124547485),
	('AB209995',6.15719770408002),
	('AB210004',5.56271386505878),
	('AB210005',6.14920332645813),
	('AB210016',6.00360515146008),
	('AB210018',6.19957530784712),
	('AB210019',6.15434908555178),
	('AB210023',6.08438070761756),
	('AB210025',6.05407508970962),
	('AB210026',5.95620233353391),
	('AB210040',6.10678663067748),
	('AB210045',6.16131776715292),
	('AB212622',6.14349961992413),
	('AB231766',6.18602523804848),
	('AB235153',6.11751965591551),
	('AF000148',6.10678663067748),
	('AF001542',5.76146590711012),
	('AF001947',5.64282378646984),
	('AF002672',6.21008894840918),
	('AF004327',5.8726491057284),
	('AF004711',5.97609597053771),
	('AF007866',5.91914838879132),
	('AF010233',5.63969375763753),
	('AF010447',6.00196879239887),
	('AF011406',6.23580472164424),
	('AF014794',5.86670696149476),
	('AF017633',6.06529977766838),
	('AF017635',6.02990373444753),
	('AF020340',5.76952346475194),
	('AF020544',6.08648130332848),
	('AF022158',6.09009521598729),
	('AF022655',6.2181696697403),
	('AF023259',6.2135378169463),
	('AF023466',6.10408427022717),
	('AF023612',6.14024858715429),
	('AF025531',4.74802761285634),
	('AF025840',5.71683322162752),
	('AF026445',6.10395344030171),
	('AF027406',6.03636784430055),
	('AF028785',6.0615980068423),
	('AF028816',6.05546242048653),
	('AF029899',6.08057540508566),
	('AF031469',5.9987104894194),
	('AF031549',3.51760814334231),
	('AF031647',5.79396054638138),
	('AF034837',5.98394282266093),
	('AF035269',5.57784586360272),
	('AF037066',6.20608367728311),
	('AF037626',4.74960261735515),
	('AF039217',6.11586160131404),
	('AF039390',6.06398727529063),
	('AF039692',6.11566639020954),
	('AF039693',6.11566639020954),
	('AF042498',5.94199064215399),
	('AF045458',6.09023887824819),
	('AF045583',6.19334926084441),
	('AF046024',6.00074294947421),
	('AF050145',5.03433586840929),
	('AF051852',6.16632182059678),
	('AF052573',6.0355516568051),
	('AF054176',4.42861566990478),
	('AF054506',6.1029878083441),
	('AF055084',6.12048943899028),
	('AF057569',5.89518586229106),
	('AF063833',6.20511793519293),
	('AF064484',6.04615827914426),
	('AF064599',5.90603471231485),
	('AF064770',5.80167658708045),
	('AF064819',6.03754965952087),
	('AF068652',5.88783821067172),
	('AF069054',5.91505183677521),
	('AF070071',6.06257344989018),
	('AF070992',5.40597958396478),
	('AF071111',6.21235572971754),
	('AF072164',6.20119788131183),
	('AF079529',5.81179936742278),
	('AF083322',5.87992044822549),
	('AF086629',6.02313087890086),
	('AF087940',6.05088136237002),
	('AF089087',6.20857875042274),
	('AF090890',5.90184282930027),
	('AF090898',6.1510833262255),
	('AF090899',6.24941186562819),
	('AF090903',6.11017362878383),
	('AF090905',6.22657105709217),
	('AF090907',6.05798265284507),
	('AF090908',5.8467566316423),
	('AF090909',5.87921001462587),
	('AF090919',6.20472691685912),
	('AF090921',6.15033017205965),
	('AF090926',5.95696770032419),
	('AF090927',6.05432156668383),
	('AF090930',5.99758251971905),
	('AF090933',6.20757354365339),
	('AF090937',6.03659842706743),
	('AF090938',5.87425990055018),
	('AF090940',6.01338677143368),
	('AF090941',6.08563635388349),
	('AF091073',6.09179465274508),
	('AF091080',5.35483961281596),
	('AF091395',6.06895745073215),
	('AF093265',5.69803617157611),
	('AF095736',5.90131534410213),
	('AF095737',5.88401568305962),
	('AF100541',3.99549445678813),
	('AF101728',6.1031277223516),
	('AF105151',5.99287424920998),
	('AF106685',6.0035449238501),
	('AF107493',5.95102211196648),
	('AF109294',6.25435244183448),
	('AF109681',6.16955585226891),
	('AF109733',6.07249202610022),
	('AF111113',5.89113009623209),
	('AF111804',4.89315009876674),
	('AF111847',6.0701929540462),
	('AF111851',6.14330588157598),
	('AF113009',6.01880919295178),
	('AF113012',6.05146912764203),
	('AF113214',5.700314006301),
	('AF114165',5.57874075694606),
	('AF115266',6.16139114518128),
	('AF116601',6.10972284759923),
	('AF116603',6.20372246814703),
	('AF116611',6.1944005642704),
	('AF116619',6.00730617071567),
	('AF116626',6.20411388223372),
	('AF116629',6.04586312147853),
	('AF116641',6.1739462285201),
	('AF116649',6.08085166828594),
	('AF116661',6.12342616008065),
	('AF116663',6.23039606301316),
	('AF116668',6.21879324694289),
	('AF116672',6.17242541698802),
	('AF116675',6.20902644742667),
	('AF116677',6.04605434999622),
	('AF116678',6.22578253074474),
	('AF116680',5.79181057818379),
	('AF116688',5.9960188416318),
	('AF116691',5.98081953179073),
	('AF116706',5.94311317343353),
	('AF116714',5.82439024100149),
	('AF116723',5.98377934870482),
	('AF117229',6.06705145833352),
	('AF117233',5.85018640527661),
	('AF118066',5.9408780302401),
	('AF118069',6.13672898765698),
	('AF118078',5.99268179594678),
	('AF118080',6.21257323703164),
	('AF118886',6.13946639872473),
	('AF119569',6.14258994555505),
	('AF119842',6.19240085624259),
	('AF119844',5.93064388460158),
	('AF119849',6.1166796265239),
	('AF119858',5.70269782065367),
	('AF119861',5.87649412696292),
	('AF119862',5.99917643348003),
	('AF119871',6.21942755606173),
	('AF119881',5.8248641088763),
	('AF119886',6.12017068742109),
	('AF119887',6.05794530608427),
	('AF119888',6.00436806885902),
	('AF119890',5.29118523704187),
	('AF119900',5.85677920669131),
	('AF119902',6.036753040303),
	('AF119903',5.97637564923853),
	('AF119906',5.94095142009934),
	('AF119910',6.10898672967326),
	('AF119912',5.97871519695688),
	('AF123764',5.89436158805897),
	('AF124993',6.11599326729038),
	('AF126470',6.16139114518128),
	('AF127480',5.51432171405402),
	('AF130047',6.16990943088987),
	('AF130050',6.12184548611946),
	('AF130053',5.83176367449822),
	('AF130056',5.8954241713016),
	('AF130061',6.10656334104747),
	('AF130063',6.09613102880812),
	('AF130065',6.22856997021999),
	('AF130067',5.85039304704028),
	('AF130070',6.07603122547004),
	('AF130071',6.00420422733502),
	('AF130074',6.0276685775338),
	('AF130079',5.94837002164188),
	('AF130084',6.02555906735631),
	('AF130090',6.15218919471909),
	('AF130107',5.80269284781257),
	('AF130112',6.11704952274802),
	('AF132201',6.00016253863384),
	('AF132206',5.94989311651479),
	('AF132948',5.72202466811356),
	('AF132954',5.9801613616223),
	('AF134415',6.10062284273818),
	('AF137378',6.16955585226891),
	('AF139543',5.1325444116811),
	('AF139768',6.07780545179047),
	('AF143882',6.21306660471005),
	('AF144094',6.21112680735998),
	('AF144648',6.17978784772311),
	('AF145026',5.87638194641972),
	('AF146796',5.19246079013142),
	('AF149096',6.08077983053465),
	('AF149097',6.08077983053465),
	('AF149098',6.08077983053465),
	('AF151046',6.22267030451439),
	('AF151055',6.03903071931341),
	('AF151081',6.1705650871746),
	('AF151843',6.27403159522509),
	('AF151872',5.59843603087371),
	('AF152527',5.8521140795271),
	('AF153364',5.29720674789752),
	('AF154830',5.41192712681351),
	('AF155508',6.1861307925924),
	('AF155568',6.12793450175097),
	('AF157323',5.82267304523571),
	('AF158383',6.10731251691191),
	('AF159054',6.14239156008645),
	('AF161445',6.20420743630783),
	('AF161522',5.56390431240647),
	('AF161539',6.1276568673423),
	('AF161541',5.99836747936792),
	('AF163570',5.85834904978605),
	('AF165281',5.85263672242166),
	('AF166329',6.05496771368664),
	('AF167994',5.65601197156063),
	('AF169301',6.14488086969468),
	('AF170702',6.05901935856784),
	('AF170724',6.1213245637803),
	('AF172818',6.02512696894363),
	('AF172819',4.69647006296796),
	('AF172850',5.6700669052269),
	('AF173157',6.00015872360154),
	('AF175409',6.18636160346228),
	('AF177203',5.95935637244103),
	('AF179221',5.91901676085052),
	('AF179685',3.51760814334231),
	('AF181660',6.24440967237539),
	('AF182034',5.88461135213793),
	('AF182038',6.09382520549836),
	('AF182421',5.90745610537366),
	('AF187847',3.51760814334231),
	('AF187858',5.8726491057284),
	('AF190323',6.01525293428622),
	('AF190642',6.01036020610164),
	('AF191650',5.55960722866212),
	('AF191687',5.9441322423181),
	('AF193057',6.18074916321832),
	('AF193339',5.92688918399628),
	('AF193807',6.17009896120659),
	('AF196568',6.0210007061936),
	('AF198620',6.18031300732226),
	('AF201385',6.17003652041637),
	('AF202889',5.62269432503331),
	('AF202977',6.08497162430563),
	('AF208967',5.47679507896979),
	('AF210650',6.2134583584177),
	('AF211119',6.03185644760142),
	('AF214738',6.06738987189218),
	('AF216312',5.80935913699179),
	('AF217751',5.8521140795271),
	('AF217970',6.2060503740366),
	('AF218008',5.34519805244561),
	('AF218015',5.8726491057284),
	('AF218016',5.95935637244103),
	('AF218021',6.08568039363174),
	('AF218028',5.9333733228717),
	('AF219119',6.12914629866435),
	('AF220182',5.98576100476161),
	('AF220263',6.01705781922884),
	('AF222345',6.2393972476632),
	('AF222694',6.02877103060575),
	('AF223357',6.05499975823863),
	('AF225981',5.69614966533267),
	('AF226730',6.18048888302429),
	('AF229166',5.9305926507741),
	('AF229804',6.05861607390888),
	('AF229845',6.06514770251387),
	('AF230496',5.35477977862045),
	('AF230809',6.20651772152811),
	('AF234262',6.0986198189663),
	('AF239742',5.8811935997849),
	('AF242456',6.11530057950748),
	('AF242522',6.17730841158791),
	('AF242540',4.96616569693632),
	('AF242772',6.12372865346578),
	('AF244976',6.02877103060575),
	('AF245481',6.05030211865741),
	('AF247042',5.55617991273825),
	('AF247820',6.17524862237716),
	('AF248041',5.90658674940626),
	('AF248955',5.72614869121738),
	('AF250321',6.19955919151247),
	('AF250920',6.27425595478316),
	('AF251043',5.88968460360118),
	('AF251047',5.99043588171398),
	('AF251048',6.19331534877385),
	('AF251052',6.14198646032214),
	('AF253515',6.24270033781995),
	('AF258341',5.22815778497007),
	('AF258449',5.93465196145162),
	('AF258450',5.93465196145162),
	('AF258561',6.09329180677694),
	('AF258566',6.06618548416218),
	('AF258573',6.26204758696826),
	('AF258577',5.97837133103684),
	('AF259965',6.00773394951066),
	('AF259970',6.00773394951066),
	('AF259971',6.00773394951066),
	('AF260237',5.94750485639513),
	('AF261655',5.38347555973303),
	('AF263242',6.15621283938106),
	('AF263462',6.06658300293948),
	('AF263523',6.17528253458162),
	('AF263541',5.77310775434707),
	('AF263547',6.01409923600218),
	('AF263742',6.03511631267011),
	('AF264620',6.1382821902576),
	('AF264626',6.052434138926),
	('AF268691',5.62014516206066),
	('AF269287',5.76584807615804),
	('AF273055',5.94495673890659),
	('AF274571',5.93264582515736),
	('AF274942',5.93309331642106),
	('AF274944',6.11069855740647),
	('AF275719',6.06500070716487),
	('AF276948',6.17270721915185),
	('AF277175',6.24867826126805),
	('AF277177',6.24867826126805),
	('AF279778',6.15614814180876),
	('AF280547',6.03080760566804),
	('AF281064',6.22056320930126),
	('AF281279',6.21106226141584),
	('AF282245',5.7256887461901),
	('AF282269',6.18033146119095),
	('AF282732',6.11730038502875),
	('AF283512',6.04358635486298),
	('AF283671',5.53325136039473),
	('AF284223',6.02724343395084),
	('AF285785',6.10286814756996),
	('AF288161',6.0457531167669),
	('AF288573',6.1701370078995),
	('AF289495',6.18621767670236),
	('AF289556',6.05804515468587),
	('AF289565',5.88099190060636),
	('AF289572',5.79534976264257),
	('AF289574',6.22893918269406),
	('AF289587',5.66775856511975),
	('AF289612',6.21645478270815),
	('AF290612',5.09473448974424),
	('AF292005',6.04027724783483),
	('AF295726',6.12888272838892),
	('AF295728',6.12888272838892),
	('AF297711',6.05599341074399),
	('AF297866',5.92315342154946),
	('AF299350',6.05117719443138),
	('AF302089',5.73491470969391),
	('AF302502',5.87302801859962),
	('AF304450',6.27132354068056),
	('AF305239',5.91763955459807),
	('AF307849',6.12722885127123),
	('AF308819',5.73261804149703),
	('AF310687',6.02877103060575),
	('AF311855',5.821008151243),
	('AF311856',5.821008151243),
	('AF311906',6.17313045315343),
	('AF312367',6.16868385749847),
	('AF313465',5.9176119836968),
	('AF314174',6.05069344474075),
	('AF314529',5.84185796232253),
	('AF314542',5.8791161976534),
	('AF314543',6.15150399496712),
	('AF315716',6.02968674492851),
	('AF318320',5.66276931583228),
	('AF318347',5.89661511502186),
	('AF318352',6.099559589385),
	('AF318367',6.11951279298252),
	('AF318371',6.20870430708337),
	('AF318376',5.90995751558259),
	('AF321876',5.82942362041372),
	('AF324350',6.08580205580612),
	('AF324888',6.1147974561739),
	('AF325189',6.1618051498086),
	('AF326592',6.07265080913127),
	('AF326778',6.09672684136232),
	('AF327057',4.07034220841418),
	('AF327350',5.48216212938411),
	('AF327452',6.21189588928274),
	('AF327904',6.20558154599401),
	('AF328554',5.46932022434708),
	('AF329092',5.97579947886879),
	('AF329488',6.09991034984011),
	('AF329491',5.4959931226697),
	('AF330259',5.26683902676143),
	('AF331033',6.05117719443138),
	('AF331843',4.56260145894516),
	('AF332228',6.04184478810539),
	('AF332236',6.15743392531618),
	('AF332237',6.13437613689643),
	('AF332238',6.18700735017414),
	('AF332239',6.16680741625276),
	('AF332240',6.17321751110104),
	('AF332241',6.19818478990805),
	('AF332242',6.10705521554081),
	('AF332243',6.0194939881271),
	('AF332389',6.23896650941892),
	('AF332509',6.1202174884518),
	('AF332961',5.9176119836968),
	('AF333762',6.20414941030342),
	('AF335569',6.1295523275446),
	('AF336133',6.16386039545962),
	('AF342989',6.11835630254767),
	('AF342990',6.11835630254767),
	('AF344883',5.14789014267081),
	('AF345564',5.8418319521351),
	('AF346603',6.08851524180807),
	('AF348468',6.09657554082928),
	('AF349540',6.13300093750026),
	('AF349679',6.01239664421395),
	('AF349752',6.0423556209392),
	('AF351611',5.87082778923562),
	('AF351616',6.0776591150167),
	('AF351619',5.38868037779152),
	('AF353088',6.1618051498086),
	('AF353089',6.1618051498086),
	('AF353674',6.25554190839477),
	('AF355142',6.07843159830379),
	('AF355594',6.16099071447858),
	('AF357970',6.21595787890593),
	('AF359269',6.22271371342847),
	('AF370374',5.97837133103684),
	('AF370416',6.16145526497613),
	('AF370420',6.1671220617092),
	('AF370421',6.06756302175177),
	('AF370425',5.42515228841495),
	('AF370430',5.9315944527226),
	('AF378757',6.14468841089188),
	('AF380349',6.09545651538257),
	('AF380578',6.2037713361995),
	('AF384856',4.40793259620192),
	('AF385931',5.58674323241391),
	('AF387364',5.79937319519263),
	('AF388365',6.0012283230194),
	('AF389426',6.20796638598624),
	('AF389427',6.20796638598624),
	('AF389428',6.20796638598624),
	('AF389429',6.20796638598624),
	('AF389430',6.20796638598624),
	('AF391112',5.84815682313993),
	('AF392452',5.74498192433917),
	('AF394782',5.40985057774231),
	('AF395444',6.0431189435931),
	('AF395588',6.20187815020586),
	('AF397393',5.75160973670381),
	('AF397395',5.75160973670381),
	('AF397397',5.75160973670381),
	('AF398509',6.19466836407224),
	('AF398511',5.97212314188613),
	('AF401638',6.023316072055),
	('AF401654',6.19261783965838),
	('AF403061',4.92126850598487),
	('AF409114',5.89352015235671),
	('AF410154',5.57809016961062),
	('AF410477',5.80919508564183),
	('AF411214',6.09945310273935),
	('AF411456',6.18960328202874),
	('AF416618',6.05496771368664),
	('AF416619',6.05496771368664),
	('AF416902',6.05689908720996),
	('AF416903',6.05689908720996),
	('AF416904',6.05689908720996),
	('AF416905',6.05689908720996),
	('AF417580',6.16432149711167),
	('AF418105',6.08325641836423),
	('AF420280',5.02813776824121),
	('AF423423',5.88351177357211),
	('AF425863',6.16434329781617),
	('AF425865',6.16434329781617),
	('AF425866',6.16434329781617),
	('AF425867',6.16434329781617),
	('AF425868',6.16434329781617),
	('AF426259',4.869080031697),
	('AF426262',6.18160887529617),
	('AF427617',5.80919508564183),
	('AF428101',6.07351096137075),
	('AF428250',6.03403416533181),
	('AF428251',6.03403416533181),
	('AF433661',5.9874088911453),
	('AF433662',5.78605697888083),
	('AF435956',6.09465883681835),
	('AF435977',6.04627422563231),
	('AF439717',5.78768525607391),
	('AF439745',6.01392416793309),
	('AF439934',6.10577883402474),
	('AF439977',6.16141740676337),
	('AF440403',5.90212277457953),
	('AF440756',6.11336058013792),
	('AF440762',6.01812528489258),
	('AF444779',5.49795613397794),
	('AF445025',5.86213094884919),
	('AF445355',5.72319397862574),
	('AF447060',5.93414104080746),
	('AF447582',6.17436528167276),
	('AF447585',5.62971593499909),
	('AF447872',5.96774419608778),
	('AF447881',6.07764401223136),
	('AF448439',5.59188518856787),
	('AF448857',5.76009589546469),
	('AF449759',6.09203067298852),
	('AF451988',6.04597007569244),
	('AF452716',5.74176265662551),
	('AF454941',6.17270721915185),
	('AF458589',5.75131292457381),
	('AF458591',5.95489333985044),
	('AF459638',6.12459255245393),
	('AF459743',6.20266482085022),
	('AF461087',4.96897139909),
	('AF461089',4.96897139909),
	('AF461898',5.79617143940024),
	('AF462442',5.80962968830204),
	('AF462443',6.07624638267672),
	('AF465616',6.01764370619645),
	('AF465771',5.41784984225497),
	('AF465821',6.23766555244075),
	('AF466152',6.03403416533181),
	('AF468010',5.63120007976126),
	('AF468054',5.99282651830534),
	('AF468300',6.24270033781995),
	('AF469129',6.09004366349198),
	('AF469635',5.84073260891174),
	('AF479418',5.80489126244977),
	('AF479826',5.99369697219462),
	('AF481859',5.84975002177607),
	('AF484418',5.86617448181531),
	('AF484420',6.209747712819),
	('AF485338',6.12294104213294),
	('AF487337',4.81140958699477),
	('AF487338',6.19431673512599),
	('AF489824',5.77797888930583),
	('AF492470',6.05496771368664),
	('AF494208',6.21172236542739),
	('AF494535',6.22887643123838),
	('AF495383',5.63497045110541),
	('AF495523',6.10533482912222),
	('AF495723',6.02238672925682),
	('AF502130',6.25004844771537),
	('AF502289',6.14401010387623),
	('AF502586',5.967660679866),
	('AF503918',5.998180400914),
	('AF508304',5.92305815614904),
	('AF508784',6.0226934537982),
	('AF515446',6.23625076388997),
	('AF515447',6.23625076388997),
	('AF515448',6.23625076388997),
	('AF516753',6.14985897472694),
	('AF517635',6.22795460492028),
	('AF520569',5.97055056173682),
	('AF520808',6.01366090746155),
	('AF521133',6.07764622919208),
	('AF521189',6.17537959744733),
	('AF521671',6.24270033781995),
	('AF521882',5.82820557463213),
	('AF521885',5.86038725695427),
	('AF523313',5.86218533410461),
	('AF523834',6.10328995813451),
	('AF525304',5.99976702482439),
	('AF527413',6.06698114652697),
	('AF528079',5.97199302749171),
	('AF530580',6.0520490591355),
	('AF530581',6.0520490591355),
	('AF533251',6.16430694059663),
	('AF535142',5.92600450102845),
	('AF536205',6.09765799950048),
	('AF537114',6.09629696574185),
	('AF538150',6.20152219127486),
	('AF538730',5.76193366017668),
	('AF539453',6.08510701850056),
	('AF539455',5.67168002071404),
	('AF539456',5.67168002071404),
	('AF540970',6.11153436582527),
	('AF541977',5.85264910027653),
	('AF542097',6.11901860489108),
	('AF542548',5.91352473391395),
	('AF547097',6.15468008730205),
	('AJ000503',5.93889861327468),
	('AJ001815',6.03384682780857),
	('AJ003030',6.21493495431212),
	('AJ006121',6.10861161884122),
	('AJ010228',5.73766128405239),
	('AJ010233',5.81527165764529),
	('AJ011123',6.26166817323617),
	('AJ011374',6.10170921256512),
	('AJ012835',5.87098285969264),
	('AJ131726',6.1980021529791),
	('AJ133133',5.86490142248459),
	('AJ225895',5.91032422665103),
	('AJ237672',6.09112500424559),
	('AJ238398',6.22170868398685),
	('AJ242655',6.19414698560674),
	('AJ242724',5.92074963973912),
	('AJ245376',4.96616569693632),
	('AJ245377',4.96616569693632),
	('AJ245661',6.06257344989018),
	('AJ245671',5.50156025733356),
	('AJ245746',5.92075121374955),
	('AJ246000',4.36866503019533),
	('AJ249209',5.92239821914602),
	('AJ249210',6.17520991562843),
	('AJ249339',6.02067061528982),
	('AJ249778',6.15503346358981),
	('AJ252246',5.47533050953337),
	('AJ270993',6.16791894505873),
	('AJ271747',6.00299389236268),
	('AJ272269',5.77829628900312),
	('AJ272365',5.72850508979754),
	('AJ275973',6.14859200040849),
	('AJ278118',6.23926159541064),
	('AJ278348',6.11835630254767),
	('AJ278828',6.22495536951073),
	('AJ278890',6.18850640948196),
	('AJ288953',6.11377140990858),
	('AJ288954',6.11377140990858),
	('AJ289134',5.64804088073005),
	('AJ290393',5.96337687070735),
	('AJ291578',6.21050852610249),
	('AJ291579',6.21050852610249),
	('AJ291678',6.21741670136922),
	('AJ291712',6.26163006681197),
	('AJ291713',5.32939148819024),
	('AJ292264',6.08581807133269),
	('AJ295149',3.86966885643902),
	('AJ297858',6.16784714195223),
	('AJ299441',5.87649547272436),
	('AJ300465',6.2361571047945),
	('AJ301562',6.1850103512977),
	('AJ305237',6.08036902548222),
	('AJ305326',5.88965956644722),
	('AJ306732',5.96442092313372),
	('AJ306839',5.55713174932021),
	('AJ306840',5.55713174932021),
	('AJ310433',5.88965956644722),
	('AJ310724',4.24662838443064),
	('AJ312050',6.12370731420078),
	('AJ312398',6.23875424827479),
	('AJ312897',5.98387405931919),
	('AJ313524',5.57274133735031),
	('AJ314645',5.90773034528221),
	('AJ315514',5.96897669896131),
	('AJ316284',4.54097372106204),
	('AJ320486',6.16885606122196),
	('AJ401609',6.12823899758573),
	('AJ409094',6.08454909626465),
	('AJ416090',6.02092373641995),
	('AJ419231',6.20019166355607),
	('AJ419866',5.17176692893491),
	('AJ420551',5.87215315128976),
	('AJ420779',6.20612469148001),
	('AJ430580',5.47935904603268),
	('AJ437318',6.21910381044707),
	('AJ437658',5.97417070711647),
	('AJ441110',6.04255046665415),
	('AJ441184',6.19657236732508),
	('AJ459808',6.00595745215504),
	('AJ459825',6.14450524246442),
	('AJ459827',5.87215315128976),
	('AJ487678',5.87802097457396),
	('AJ487679',6.00988319849535),
	('AJ488201',5.20454100532742),
	('AJ488506',5.79527399075811),
	('AJ489257',5.38933437692949),
	('AJ493127',4.54097372106204),
	('AJ496322',6.04255046665415),
	('AJ496569',6.06847237985423),
	('AJ496730',5.97935902090696),
	('AJ504715',6.08270473426366),
	('AJ504716',6.08270473426366),
	('AJ505026',6.05375261422632),
	('AJ507735',5.98875079268582),
	('AJ512204',6.11296017109047),
	('AJ512465',6.20419310918302),
	('AJ512835',6.04150027540894),
	('AJ515154',6.14083252024039),
	('AJ515158',6.04255046665415),
	('AJ515384',6.16125062668465),
	('AJ517771',6.18182032595266),
	('AJ519841',6.22583956432099),
	('AJ535839',6.20419310918302),
	('AJ549812',5.9626340352795),
	('AJ579850',4.95143373856837),
	('AJ586132',5.90928689910501),
	('AJ606307',6.03612352798684),
	('AJ606317',4.56157871886312),
	('AJ606318',4.56157871886312),
	('AJ606319',4.56157871886312),
	('AJ606321',4.56157871886312),
	('AJ606322',4.56157871886312),
	('AJ606323',4.56157871886312),
	('AJ606324',4.56157871886312),
	('AJ608287',6.20076175717283),
	('AJ608771',5.8042177030027),
	('AJ608786',5.88837934229287),
	('AJ617628',6.23094310673458),
	('AJ617684',5.99680893651354),
	('AJ619962',6.04150027540894),
	('AJ619977',3.28808132528215),
	('AJ626900',5.57890436344607),
	('AJ628418',6.12582941225637),
	('AJ628446',5.60895245476322),
	('AJ628447',5.60895245476322),
	('AJ634912',4.62698609000958),
	('AJ697855',5.79351632390405),
	('AJ698950',5.90060501832835),
	('AJ698951',5.90060501832835),
	('AJ704727',6.02220823121709),
	('AJ748600',6.1096502163647),
	('AJ748601',6.1096502163647),
	('AJ748821',6.15927695423419),
	('AJ783421',5.55713174932021),
	('AJ785968',5.91857201463692),
	('AJ830742',6.21095295714268),
	('AJ830743',6.21095295714268),
	('AJ880387',5.95136719254765),
	('AJ890083',5.92532141705077),
	('AJ968414',6.05640246270988),
	('AK000026',6.21393083892941),
	('AK000041',6.09160429409818),
	('AK000055',6.20301780897464),
	('AK000068',6.14700582715632),
	('AK000078',6.03485237779004),
	('AK000104',6.11850385911767),
	('AK000130',6.09581776520657),
	('AK000133',6.1873224554683),
	('AK000146',6.14283799399322),
	('AK000173',6.24155321355658),
	('AK000177',6.16247440808371),
	('AK000194',5.97960179821815),
	('AK000206',6.02685360451762),
	('AK000220',6.17252111008454),
	('AK000231',6.01096782322363),
	('AK000291',6.05965282006125),
	('AK000305',6.11916369008722),
	('AK000313',6.16969719333448),
	('AK000315',6.1975334959194),
	('AK000317',5.95687347172067),
	('AK000327',6.23432078409985),
	('AK000366',6.02537856797343),
	('AK000368',5.9038848981651),
	('AK000373',5.80702398393891),
	('AK000374',6.09008187677124),
	('AK000391',6.02942400681109),
	('AK000420',5.65108754675153),
	('AK000424',6.273843321092),
	('AK000482',6.09765799950048),
	('AK000516',6.22574768577862),
	('AK000540',5.87200436138038),
	('AK000542',4.83238274644328),
	('AK000591',6.22327940122727),
	('AK000630',6.0681288973314),
	('AK000694',5.92074963973912),
	('AK000709',6.10102488694851),
	('AK000719',6.14693661873311),
	('AK000723',5.81463400256692),
	('AK000765',5.99086381925315),
	('AK000809',5.95322299152378),
	('AK000812',5.95931102494663),
	('AK000815',6.06186015396155),
	('AK000886',5.86304288733532),
	('AK000900',5.88582909584449),
	('AK000914',5.9002676167367),
	('AK000920',6.10801552469847),
	('AK000923',6.17716308423936),
	('AK000925',5.86886715101112),
	('AK000975',5.63548083661689),
	('AK001001',6.17808238200262),
	('AK001003',5.99301629102481),
	('AK001019',5.76250360262879),
	('AK001040',5.74778473978025),
	('AK001073',6.20732738819085),
	('AK001077',6.16646594212715),
	('AK001124',6.11131209260364),
	('AK001149',5.96063133867843),
	('AK001155',6.23230983316423),
	('AK001176',6.15305647439133),
	('AK001201',4.9203704544504),
	('AK001238',6.12083740667746),
	('AK001240',6.10003940811376),
	('AK001243',6.22015184206808),
	('AK001253',5.14277758686445),
	('AK001264',6.12947241791216),
	('AK001278',5.80687376446051),
	('AK001317',6.0256504584258),
	('AK001358',5.99024357165658),
	('AK001408',5.81202974396713),
	('AK001463',5.97171088721579),
	('AK001475',6.13324571915073),
	('AK001481',5.96102823337469),
	('AK001508',6.19963374875084),
	('AK001513',5.86590816512908),
	('AK001514',5.87291649213884),
	('AK001533',6.04372111353145),
	('AK001583',5.87520967075856),
	('AK001605',6.19265668300323),
	('AK001611',5.86136150620838),
	('AK001632',6.05388861818405),
	('AK001656',5.92854326132778),
	('AK001657',5.90520849150662),
	('AK001683',5.65497912844161),
	('AK001685',6.14067993952423),
	('AK001760',6.15152251842611),
	('AK001769',6.25619398098731),
	('AK001778',6.17292967107379),
	('AK001795',6.03596730765705),
	('AK001798',6.20024102540065),
	('AK001866',5.25277346077059),
	('AK001905',6.13705930219866),
	('AK001907',5.96592911973775),
	('AK001962',5.96619980038976),
	('AK001979',6.09134714971362),
	('AK001998',6.20117315020321),
	('AK002015',6.16813839373774),
	('AK002024',6.03475897477176),
	('AK002040',6.0605788993098),
	('AK002042',5.94341207054207),
	('AK002072',6.0329700930296),
	('AK002082',6.25253733449441),
	('AK002097',6.04602286964298),
	('AK002100',6.19515166233113),
	('AK002152',6.17592295268441),
	('AK002178',5.81471910334085),
	('AK002210',6.16427578929791),
	('AK021432',6.21135842839765),
	('AK021445',6.11106147475293),
	('AK021455',6.10284801991206),
	('AK021491',5.87682021077075),
	('AK021547',6.00166707505093),
	('AK021562',6.08840470867211),
	('AK021577',6.20566292408508),
	('AK021618',6.18895305860091),
	('AK021623',5.79107486737368),
	('AK021645',5.95002703775086),
	('AK021670',6.17248323783583),
	('AK021695',6.19803006020447),
	('AK021784',5.92107157747741),
	('AK021788',6.19643408145983),
	('AK021798',6.13851151954555),
	('AK021860',6.04976610763746),
	('AK021871',6.17470267959118),
	('AK021929',6.00063123790856),
	('AK021957',6.08751692840931),
	('AK022058',5.94566287307297),
	('AK022118',6.01223050897913),
	('AK022138',6.085952366708),
	('AK022140',5.80529054830967),
	('AK022147',6.20047778131129),
	('AK022166',6.25253733449441),
	('AK022183',5.93374544242835),
	('AK022184',6.09943297251395),
	('AK022217',6.04832429580616),
	('AK022237',6.17304055393455),
	('AK022240',6.04118053294696),
	('AK022251',6.19944512392917),
	('AK022252',6.14978732508928),
	('AK022255',6.24036360533666),
	('AK022291',6.04108366165124),
	('AK022322',6.07594921707697),
	('AK022332',6.05186379515474),
	('AK022348',6.05767427394949),
	('AK022356',5.92065189837892),
	('AK022399',6.24205237471542),
	('AK022439',6.01268548388799),
	('AK022471',6.00068776732542),
	('AK022489',5.88234450170608),
	('AK022500',6.05794784450138),
	('AK022519',6.10593204117377),
	('AK022552',6.09996685893347),
	('AK022567',6.09664693215528),
	('AK022576',6.19803006020447),
	('AK022609',6.12162595544236),
	('AK022610',6.01386884719628),
	('AK022657',6.12090618733345),
	('AK022673',5.63308205533124),
	('AK022692',6.23311148548263),
	('AK022715',6.1428952813609),
	('AK022724',6.03399928338923),
	('AK022753',5.50784209532623),
	('AK022762',6.19974167382529),
	('AK022786',6.15572550515357),
	('AK022797',6.18241402614219),
	('AK022832',5.71309035689341),
	('AK022917',6.25854200661142),
	('AK022953',6.13872267183991),
	('AK023016',5.19683955670738),
	('AK023024',6.20283978752085),
	('AK023045',5.84731764051098),
	('AK023048',6.22162074689564),
	('AK023050',6.23196080225276),
	('AK023098',6.18621767670236),
	('AK023105',6.22853743030043),
	('AK023107',6.11951279298252),
	('AK023110',5.69119898234256),
	('AK023116',5.7347644398123),
	('AK023121',5.93816926580488),
	('AK023125',5.83866838755896),
	('AK023133',6.0035449238501),
	('AK023228',6.14083252024039),
	('AK023230',6.18960328202874),
	('AK023261',6.19876702926015),
	('AK023280',5.77313171636537),
	('AK023286',5.99281482002728),
	('AK023289',5.93808611098064),
	('AK023297',5.80913918866693),
	('AK023372',6.16095853185489),
	('AK023392',6.20342944622127),
	('AK023398',5.40574413895922),
	('AK023399',6.14387678309869),
	('AK023447',6.20406770483839),
	('AK023483',5.09473448974424),
	('AK023542',5.98524815382398),
	('AK023606',6.21645478270815),
	('AK023639',6.21575922703971),
	('AK023652',5.97543001660625),
	('AK023669',5.96957406402212),
	('AK023681',5.63548083661689),
	('AK023684',6.04297145214237),
	('AK023765',6.18860493057407),
	('AK023782',5.8691569933361),
	('AK023788',6.21118339556346),
	('AK023791',6.10063436378382),
	('AK023797',6.18362688728243),
	('AK023806',6.02911428772083),
	('AK023827',5.94514064985294),
	('AK023831',6.1058335538457),
	('AK023854',6.19497108855896),
	('AK023921',4.83238274644328),
	('AK023936',6.07677833168424),
	('AK024063',6.18953748723755),
	('AK024084',5.92401499849469),
	('AK024085',6.14450524246442),
	('AK024093',6.18362587030597),
	('AK024120',5.96933289820763),
	('AK024144',5.9746685302175),
	('AK024162',6.00279762783943),
	('AK024188',6.19938130409945),
	('AK024245',4.89500527675492),
	('AK024253',4.8428240781968),
	('AK024257',6.18442050093813),
	('AK024259',6.07144103437019),
	('AK024275',5.88289528942962),
	('AK024311',6.20762303470004),
	('AK024328',6.05236298930627),
	('AK024365',5.7458846819993),
	('AK024382',6.09555861894001),
	('AK024389',5.91038333177376),
	('AK024403',5.98875079268582),
	('AK024452',6.16564622522432),
	('AK024488',6.00885515181742),
	('AK024489',6.18476931977992),
	('AK024495',6.05177186495835),
	('AK024504',5.88054373163203),
	('AK024509',5.86909240319688),
	('AK024549',6.10481919981276),
	('AK024620',6.18791916126188),
	('AK024632',6.13657258642378),
	('AK024656',5.53048272868398),
	('AK024672',6.18760786803523),
	('AK024679',6.2133748490674),
	('AK024684',6.21154709028985),
	('AK024715',5.99199300472277),
	('AK024780',6.14535611079253),
	('AK024788',6.10521046294875),
	('AK024791',6.08199430079009),
	('AK024832',5.92439361140844),
	('AK024925',6.21238021293364),
	('AK024943',6.12752001658517),
	('AK025022',6.06052302235923),
	('AK025111',5.73698923095926),
	('AK025116',6.16767560453601),
	('AK025120',6.22022221341622),
	('AK025127',5.92103818690115),
	('AK025211',6.21255463330084),
	('AK025249',6.16119635397225),
	('AK025264',6.17061257491504),
	('AK025278',5.91877148299858),
	('AK025280',6.01135614628921),
	('AK025303',6.21050852610249),
	('AK025326',5.98682225343786),
	('AK025330',6.25853391550474),
	('AK025336',6.02138931048858),
	('AK025342',6.2076816782958),
	('AK025351',6.09932031841839),
	('AK025429',5.97171088721579),
	('AK025430',5.97020291103941),
	('AK025470',6.0838212306433),
	('AK025521',6.20522659800667),
	('AK025522',5.82690537399987),
	('AK025539',6.06504632365929),
	('AK025571',6.09746078522822),
	('AK025577',6.19587519684228),
	('AK025594',6.23612886725887),
	('AK025625',6.16258720988903),
	('AK025630',6.26204758696826),
	('AK025685',6.02861020724873),
	('AK025707',5.78419464294868),
	('AK025725',5.65786895091848),
	('AK025769',5.84646767529762),
	('AK025816',6.0838212306433),
	('AK025907',5.2443788298116),
	('AK025922',6.05991677290109),
	('AK025938',5.94565510307256),
	('AK025942',6.03541085461312),
	('AK025958',6.16213899398456),
	('AK025963',6.19398486235503),
	('AK025971',6.08398283586437),
	('AK025976',6.0335070733406),
	('AK025997',5.92183616340977),
	('AK025999',5.56803757901973),
	('AK026029',6.17493473279704),
	('AK026031',5.68089667538526),
	('AK026042',5.79304008284066),
	('AK026065',6.26015741608257),
	('AK026111',5.8647521487227),
	('AK026129',6.24668595068914),
	('AK026147',6.18022106309157),
	('AK026184',5.7368796217983),
	('AK026201',5.98387405931919),
	('AK026235',6.10942742838654),
	('AK026249',6.09595176427949),
	('AK026266',5.77251017349219),
	('AK026268',6.03989876836111),
	('AK026288',4.81830456663837),
	('AK026296',6.23328444067457),
	('AK026312',6.09025364507676),
	('AK026314',6.06650954088166),
	('AK026318',6.2257108756403),
	('AK026325',5.09476143915493),
	('AK026367',6.1396090992408),
	('AK026370',5.41366339467055),
	('AK026406',5.73092507524975),
	('AK026408',6.12664146411142),
	('AK026414',5.98326310056871),
	('AK026467',6.04359547401263),
	('AK026602',6.09932031841839),
	('AK026608',5.89114187556774),
	('AK026656',6.22907201560575),
	('AK026675',6.18007789020925),
	('AK026686',5.89141971361446),
	('AK026693',6.21639399132862),
	('AK026724',6.1289459738796),
	('AK026765',6.24693322659593),
	('AK026773',6.11872734724744),
	('AK026791',5.98604392025943),
	('AK026806',5.88351177357211),
	('AK026810',5.85163453065327),
	('AK026817',5.98180763126785),
	('AK026821',6.17685608636036),
	('AK026836',6.21183330947357),
	('AK026882',5.94691701372692),
	('AK026886',6.00618014619114),
	('AK026889',6.21753982958241),
	('AK026940',6.23965711186944),
	('AK026973',5.74901883779535),
	('AK027000',6.05041252204194),
	('AK027032',6.1945428086399),
	('AK027046',6.17076271568951),
	('AK027065',6.08484676841386),
	('AK027082',6.10659236413435),
	('AK027086',6.03367047428748),
	('AK027142',5.68000500549048),
	('AK027158',6.2007617596045),
	('AK027163',5.93600815108522),
	('AK027167',6.11370358601451),
	('AK027172',6.17922524349226),
	('AK027182',6.14588940753989),
	('AK027197',5.54334740663513),
	('AK027203',6.04416533123372),
	('AK027230',5.98180763126785),
	('AK027265',6.1502580011371),
	('AK027266',6.04344845673983),
	('AK027299',6.01661492321062),
	('AK027305',6.03909428152127),
	('AK027319',6.13475256956351),
	('AK027320',6.22878923843891),
	('AK027337',5.74464473064019),
	('AK027346',6.19626729134443),
	('AK027354',5.98947455708007),
	('AK027355',5.99295237334561),
	('AK027356',6.02512696894363),
	('AK027359',5.22485995995834),
	('AK027360',5.55668875949744),
	('AK027361',6.16361981696229),
	('AK027367',6.16767681951384),
	('AK027383',6.20083178764692),
	('AK027384',5.91090765087178),
	('AK027395',5.54595785869274),
	('AK027396',6.0181747266268),
	('AK027414',5.5794619067012),
	('AK027496',6.09545651538257),
	('AK027547',5.84842918375716),
	('AK027564',4.70585269346612),
	('AK027571',6.23893224880003),
	('AK027573',6.24073457497723),
	('AK027600',6.07624638267672),
	('AK027608',6.05891153988226),
	('AK027618',5.90513681359315),
	('AK027619',6.0828730354653),
	('AK027647',5.84185796232253),
	('AK027658',5.93389723082107),
	('AK027673',5.86668240051869),
	('AK027706',5.70260086568834),
	('AK027716',6.21049678884054),
	('AK027730',6.21003229448059),
	('AK027734',6.09875956923527),
	('AK027737',5.48767355519302),
	('AK027740',6.08162821990462),
	('AK027741',5.79485891929202),
	('AK027742',5.6367542994488),
	('AK027755',5.85949461628482),
	('AK027786',6.07209604445241),
	('AK027797',5.76009589546469),
	('AK027801',5.96337687070735),
	('AK027817',6.13880768999137),
	('AK027831',5.89661511502186),
	('AK027837',5.7266784336661),
	('AK027859',6.21514368792714),
	('AK027863',6.04869552478855),
	('AK027865',6.13344710315597),
	('AK027870',5.08076463450753),
	('AK027880',6.11377140990858),
	('AK027882',6.03395656434853),
	('AK027885',6.05203285140073),
	('AK054584',5.77300877516545),
	('AK054593',5.43284820075807),
	('AK054616',2.21618081872664),
	('AK054629',6.12736770885314),
	('AK054640',6.11294810552782),
	('AK054686',5.98624315039156),
	('AK054696',6.22636218464847),
	('AK054711',6.16776127436546),
	('AK054777',5.7902299215014),
	('AK054842',6.1405466793912),
	('AK054878',6.18160887529617),
	('AK054915',5.821008151243),
	('AK054927',6.18306710641025),
	('AK054974',5.97529142218631),
	('AK055032',5.85083528495597),
	('AK055045',6.05978919814605),
	('AK055077',5.06399933785107),
	('AK055098',6.15062252982096),
	('AK055107',5.98394282266093),
	('AK055135',5.20195165352419),
	('AK055225',6.1954371121818),
	('AK055226',6.07710863376536),
	('AK055233',5.61886027860062),
	('AK055237',6.21169691906775),
	('AK055279',5.93101044800604),
	('AK055314',5.88382915656769),
	('AK055328',5.92852096794316),
	('AK055367',5.95693838829919),
	('AK055388',5.41837350417694),
	('AK055399',6.07843996777279),
	('AK055407',6.15469182586378),
	('AK055441',5.9595124336228),
	('AK055456',5.47502836289422),
	('AK055483',6.16921299568433),
	('AK055496',6.08531120333057),
	('AK055519',5.42262458807405),
	('AK055545',5.64068445561342),
	('AK055561',6.23737991644405),
	('AK055568',5.69413977967636),
	('AK055606',5.89746309584752),
	('AK055759',6.20803214194378),
	('AK055777',6.20955176709542),
	('AK055786',5.90881167920255),
	('AK055789',6.04558215652306),
	('AK055793',6.01746661081425),
	('AK055799',6.11002776743567),
	('AK055806',5.86051655594208),
	('AK055808',6.21111212114363),
	('AK055816',6.02622914729848),
	('AK055830',6.17814898456094),
	('AK055835',5.74498192433917),
	('AK055843',6.17313045315343),
	('AK055884',6.23888071744593),
	('AK055892',5.56828054715441),
	('AK055923',5.6367542994488),
	('AK055955',6.07778816883656),
	('AK055959',6.10354685004554),
	('AK055962',5.86112763618821),
	('AK056020',6.22716165647769),
	('AK056025',6.22044346413895),
	('AK056059',5.86113314860026),
	('AK056065',6.13966786532052),
	('AK056068',6.08230915380119),
	('AK056084',6.15508856822576),
	('AK056145',6.20420743630783),
	('AK056152',6.20085236515472),
	('AK056170',6.21663772226932),
	('AK056176',5.92932984312058),
	('AK056186',6.1264519361428),
	('AK056203',6.14101449677971),
	('AK056210',6.0460376233766),
	('AK056319',6.12452273437476),
	('AK056354',6.22896221404988),
	('AK056372',6.05837794958851),
	('AK056381',6.22165294997432),
	('AK056387',6.09223014409745),
	('AK056403',5.81463400256692),
	('AK056409',6.19169093697463),
	('AK056433',6.02138015446638),
	('AK056469',6.1796319752392),
	('AK056471',6.15607228789261),
	('AK056484',5.97198793357221),
	('AK056509',6.0803801611051),
	('AK056528',5.7118736064193),
	('AK056530',4.54097372106204),
	('AK056532',6.23289442222475),
	('AK056533',6.14859200040849),
	('AK056575',6.21134965645312),
	('AK056577',6.06792992316623),
	('AK056595',6.21257417104943),
	('AK056605',5.09590985452878),
	('AK056655',5.55875167007313),
	('AK056665',5.60328993821243),
	('AK056688',6.17253721187516),
	('AK056692',5.7703968351043),
	('AK056698',6.04343637914676),
	('AK056707',5.96849200287448),
	('AK056727',6.15305404845857),
	('AK056756',5.88712181766982),
	('AK056796',5.69292927157394),
	('AK056816',5.87584126062749),
	('AK056871',6.19141324821634),
	('AK056873',6.18766604255447),
	('AK056881',6.24344132519535),
	('AK056889',5.56353805854428),
	('AK056921',5.56353805854428),
	('AK056937',6.19467945904891),
	('AK056948',6.04348565262472),
	('AK056994',4.09623981411708),
	('AK057011',6.04101483692292),
	('AK057014',6.24396870930888),
	('AK057026',5.94885511447322),
	('AK057027',5.78977834652064),
	('AK057029',6.09402102572676),
	('AK057071',6.24480188575288),
	('AK057105',5.29720674789752),
	('AK057142',6.02649344724848),
	('AK057234',4.50952866581329),
	('AK057247',6.21473213267914),
	('AK057261',6.13471856798466),
	('AK057267',5.9874088911453),
	('AK057276',5.88382915656769),
	('AK057293',6.05250436259941),
	('AK057310',6.20870430708337),
	('AK057340',6.13751655032844),
	('AK057356',5.40036887991923),
	('AK057357',6.09656159194737),
	('AK057364',6.16301019304261),
	('AK057368',6.22327940122727),
	('AK057372',6.10030878314249),
	('AK057380',5.94375201050765),
	('AK057401',5.32935839910502),
	('AK057403',5.84802214568942),
	('AK057406',6.12231384877625),
	('AK057416',6.23142346174677),
	('AK057436',6.15970516647095),
	('AK057452',5.92732769366042),
	('AK057481',6.23259453290366),
	('AK057540',5.98895732781197),
	('AK057610',5.91546012436816),
	('AK057655',5.92038796689089),
	('AK057694',5.92183616340977),
	('AK057748',6.24918704412378),
	('AK057762',6.1850103512977),
	('AK057774',5.90196671162244),
	('AK057782',6.06417970696738),
	('AK057783',6.00530055205944),
	('AK057796',6.19172580108728),
	('AK057832',5.96080183145358),
	('AK057848',6.23314769765858),
	('AK057850',5.99290309082317),
	('AK057851',5.84802214568942),
	('AK058001',5.92259475462248),
	('AK058090',6.26841392213125),
	('AK058093',4.42691737688434),
	('AK058102',6.16369957170122),
	('AK058119',4.69522855108073),
	('AK058142',5.68072683264296),
	('AK058145',6.08280041020177),
	('AK058155',5.98531991313893),
	('AK058160',6.22991986603805),
	('AK058178',6.10696790316515),
	('AK058196',5.90904978533698),
	('AK058200',6.04936444732695),
	('AK074062',5.78768525607391),
	('AK074068',5.77784067417644),
	('AK074070',6.09199631915741),
	('AK074071',6.1618051498086),
	('AK074079',5.87992044822549),
	('AK074089',6.23694847343316),
	('AK074107',6.08484676841386),
	('AK074110',6.03989876836111),
	('AK074129',5.96658454072548),
	('AK074137',6.00497168143321),
	('AK074154',5.51478866490058),
	('AK074158',5.96065549346908),
	('AK074168',6.19657236732508),
	('AK074174',5.80913918866693),
	('AK074179',6.10937016358055),
	('AK074185',6.17822428657392),
	('AK074188',5.51040008915741),
	('AK074215',6.18052351946978),
	('AK074236',6.24986203018749),
	('AK074246',6.04151728185358),
	('AK074256',6.10073663163618),
	('AK074305',6.26540390364219),
	('AK074311',5.6521258620815),
	('AK074318',5.40985057774231),
	('AK074386',6.20898081997033),
	('AK074396',6.2193005297093),
	('AK074397',5.44759743503966),
	('AK074404',5.73064525725555),
	('AK074414',6.19166880613844),
	('AK074442',5.63771862810683),
	('AK074447',5.69504145140507),
	('AK074473',6.14251919783583),
	('AK074515',5.96662414421886),
	('AK074518',5.41943469274678),
	('AK074572',6.09876370413301),
	('AK074578',6.0828730354653),
	('AK074584',6.1983266210519),
	('AK074635',5.89460001327734),
	('AK074639',6.01037818855548),
	('AK074650',5.87691147089976),
	('AK074656',5.57350819156414),
	('AK074698',6.22878923843891),
	('AK074701',5.87637524949965),
	('AK074730',6.2207975360292),
	('AK074744',6.1983266210519),
	('AK074748',5.76869026631401),
	('AK074767',6.15449230598874),
	('AK074779',5.85670112486631),
	('AK074794',6.15980492277586),
	('AK074804',6.08260536770032),
	('AK074817',5.94153010800404),
	('AK074836',5.14248184941819),
	('AK074850',5.95929182170713),
	('AK074867',6.00365608392274),
	('AK074873',5.59213153988034),
	('AK074893',5.72245504900624),
	('AK074914',5.98473345762389),
	('AK074955',6.15449230598874),
	('AK074977',6.06986508934585),
	('AK075023',5.86311921413656),
	('AK075037',6.08014454728233),
	('AK075040',5.94750485639513),
	('AK075048',5.88054373163203),
	('AK075057',5.72263908938548),
	('AK075085',5.42695948586144),
	('AK075104',6.11678009666679),
	('AK075107',5.14789014267081),
	('AK075127',5.83696496308514),
	('AK075142',6.13256297554158),
	('AK075144',5.98071096190801),
	('AK075150',5.14789014267081),
	('AK075158',6.1767081251465),
	('AK075164',6.14627718854072),
	('AK075168',5.66253388813501),
	('AK075180',6.02419551628808),
	('AK075209',5.8478510832518),
	('AK075229',5.67347513250987),
	('AK075235',3.28808132528215),
	('AK075260',6.1953910282814),
	('AK075271',6.18030689984755),
	('AK075273',5.78977834652064),
	('AK075330',5.72102784621403),
	('AK075345',5.9207032178003),
	('AK075378',6.10327752730055),
	('AK075380',6.03073636704052),
	('AK075386',6.04845204073153),
	('AK075392',6.15456975686593),
	('AK075413',6.14388494352893),
	('AK075419',5.96980129786424),
	('AK075421',5.97529142218631),
	('AK075437',6.03909428152127),
	('AK075446',5.39235821474471),
	('AK075474',6.0710903783414),
	('AK075480',4.87395546720339),
	('AK075492',6.04298720472213),
	('AK075493',6.1598324896309),
	('AK075497',6.19742110186394),
	('AK075502',5.51652186191406),
	('AK075516',5.96980129786424),
	('AK075520',6.04736950973734),
	('AK075523',6.1613032300354),
	('AK075529',6.07539851737047),
	('AK075540',6.20058346181909),
	('AK075554',4.50888491568505),
	('AK075561',6.04845204073153),
	('AK090396',6.17313045315343),
	('AK090409',4.85107066718149),
	('AK090415',6.03717919065835),
	('AK090443',6.20522659800667),
	('AK090444',4.94584910217012),
	('AK090453',6.22666531516656),
	('AK090455',6.15878851471997),
	('AK090475',6.03789912712091),
	('AK090478',5.77385480374557),
	('AK090483',5.87647407037235),
	('AK090498',5.97776268229457),
	('AK090542',5.63627207495515),
	('AK090563',6.22825810231634),
	('AK090568',6.1405466793912),
	('AK090572',6.17082782227404),
	('AK090599',5.95536868891515),
	('AK090604',3.34211919637394),
	('AK090635',6.10521046294875),
	('AK090647',6.03033269469311),
	('AK090677',6.25408099899856),
	('AK090695',5.79528115194049),
	('AK090704',5.98844902957792),
	('AK090774',6.10052925582674),
	('AK090816',6.11504120808271),
	('AK090821',6.2298912696261),
	('AK090858',5.95164331771755),
	('AK090886',5.28891134654497),
	('AK090907',6.16776127436546),
	('AK090990',5.63108249507577),
	('AK091002',6.22555409395993),
	('AK091016',6.01500176499477),
	('AK091062',6.14439083092892),
	('AK091074',6.04478758545144),
	('AK091092',6.2339717240164),
	('AK091101',5.56785011643351),
	('AK091127',6.13421493453584),
	('AK091157',6.20367867657392),
	('AK091227',5.62232035835872),
	('AK091247',6.15625494429692),
	('AK091248',6.11916369008722),
	('AK091281',6.14850485727967),
	('AK091291',6.24852264192529),
	('AK091294',6.0874696029249),
	('AK091307',6.12123895849596),
	('AK091345',5.92402766595167),
	('AK091346',6.16032274337627),
	('AK091375',6.23084129368623),
	('AK091387',6.15499272079953),
	('AK091408',6.09282128951643),
	('AK091420',5.61772196725483),
	('AK091423',6.23497807249561),
	('AK091425',5.92086859146843),
	('AK091444',5.32119131294761),
	('AK091448',5.73871111477178),
	('AK091496',5.79026127349758),
	('AK091536',5.61886027860062),
	('AK091555',5.96176925146521),
	('AK091565',6.22606603344112),
	('AK091574',5.9820021701456),
	('AK091641',6.20854908983594),
	('AK091656',5.65419330406083),
	('AK091711',6.02888602345432),
	('AK091734',6.21663772226932),
	('AK091754',6.16386039545962),
	('AK091758',6.07532881925245),
	('AK091772',6.18941019422558),
	('AK091777',6.23498949053319),
	('AK091783',5.96337687070735),
	('AK091785',5.86659443431913),
	('AK091831',6.14860924969776),
	('AK091839',5.87082778923562),
	('AK091842',6.07351096137075),
	('AK091850',6.21393147108914),
	('AK091878',5.49044688491983),
	('AK091911',5.94932909356975),
	('AK091941',5.98812874342047),
	('AK091961',1.68229267342085),
	('AK091966',6.03531019058529),
	('AK091986',5.77784067417644),
	('AK092001',5.68508835020155),
	('AK092018',5.73064525725555),
	('AK092026',5.79604831096132),
	('AK092056',6.14483548059052),
	('AK092181',6.05962919517158),
	('AK092182',4.76471744154571),
	('AK092195',5.30941818108511),
	('AK092203',6.24713340735991),
	('AK092214',6.06001609500553),
	('AK092265',6.09876370413301),
	('AK092281',5.60475564690479),
	('AK092299',6.08849163470313),
	('AK092324',6.19151261791568),
	('AK092377',5.52642839418057),
	('AK092383',6.27425595478316),
	('AK092388',6.04736950973734),
	('AK092403',6.08574936047654),
	('AK092416',4.7633123901423),
	('AK092437',5.41426319496461),
	('AK092439',5.55262135495466),
	('AK092499',3.18394207700563),
	('AK092503',4.3203873810192),
	('AK092526',6.02206413504865),
	('AK092564',6.04101483692292),
	('AK092580',6.10497934334362),
	('AK092587',6.09426879408971),
	('AK092596',6.15166230823372),
	('AK092597',5.89205905818302),
	('AK092602',5.9900628730364),
	('AK092642',6.15568008621679),
	('AK092646',5.81118339499427),
	('AK092666',5.98998994771114),
	('AK092690',5.56353805854428),
	('AK092700',6.00226504335425),
	('AK092701',6.18250400438016),
	('AK092712',5.56353805854428),
	('AK092739',5.03538353653151),
	('AK092741',4.86336304815848),
	('AK092763',5.19719459561375),
	('AK092765',5.66547678822465),
	('AK092766',5.73694641419425),
	('AK092775',6.14535611079253),
	('AK092816',5.8926954361249),
	('AK092821',5.96462672582672),
	('AK092826',5.86668240051869),
	('AK092846',6.15069469433714),
	('AK092858',6.13763490704446),
	('AK092859',5.41614682869193),
	('AK092861',6.22109537739265),
	('AK092864',5.72577908424411),
	('AK092871',6.21338999190663),
	('AK092876',5.87278398017929),
	('AK092896',5.28820224560707),
	('AK092914',5.79386393011695),
	('AK092920',6.26204758696826),
	('AK092932',6.08528008155726),
	('AK093008',5.88334413077799),
	('AK093012',5.9332875072944),
	('AK093054',5.99024357165658),
	('AK093060',6.19682161842691),
	('AK093065',5.69903605300944),
	('AK093078',6.10312956962828),
	('AK093093',6.1919015269872),
	('AK093095',6.01314779147358),
	('AK093133',5.812472678377),
	('AK093139',6.10938778127974),
	('AK093145',5.36424657775471),
	('AK093161',5.84734554452911),
	('AK093189',6.01659584750373),
	('AK093223',4.7469172537663),
	('AK093225',6.10793915203059),
	('AK093239',6.14765341961468),
	('AK093255',6.20570963747972),
	('AK093269',6.02717855492449),
	('AK093272',5.53466542122154),
	('AK093280',5.84827556164351),
	('AK093297',5.6207437882322),
	('AK093306',5.86293031583815),
	('AK093338',5.81074124837153),
	('AK093342',6.25757843978833),
	('AK093350',6.14723162616483),
	('AK093369',6.11331703447212),
	('AK093405',5.76437603021701),
	('AK093408',5.81232598851482),
	('AK093414',5.98218152224454),
	('AK093432',6.2318229096659),
	('AK093441',5.11052530889229),
	('AK093444',6.07265432266474),
	('AK093448',6.19820656700084),
	('AK093453',4.30995048048013),
	('AK093458',5.91885250571274),
	('AK093477',6.06685452059678),
	('AK093479',6.01223050897913),
	('AK093518',5.94950070270035),
	('AK093563',6.05019380243241),
	('AK093571',6.08997736786516),
	('AK093607',6.2100356305055),
	('AK093659',6.03690243863925),
	('AK093672',6.05565269223327),
	('AK093718',6.10655008669549),
	('AK093740',6.09257003817099),
	('AK093794',5.90131534410213),
	('AK093802',6.2156573451373),
	('AK093877',4.39537941716907),
	('AK093879',5.2443788298116),
	('AK093883',6.0305814972122),
	('AK093889',6.09087878887485),
	('AK093959',4.89428205874208),
	('AK094015',5.9332875072944),
	('AK094016',6.21826013143895),
	('AK094065',6.08398283586437),
	('AK094068',6.14814820750153),
	('AK094090',3.54381062385766),
	('AK094105',5.55262135495466),
	('AK094108',6.15603084582823),
	('AK094150',6.22202014829588),
	('AK094181',5.66760498616156),
	('AK094198',5.42515228841495),
	('AK094201',6.05413092694804),
	('AK094206',6.11002776743567),
	('AK094248',6.20152219127486),
	('AK094281',6.22099598722339),
	('AK094286',6.1202174884518),
	('AK094301',6.10691714297281),
	('AK094319',6.23506490895324),
	('AK094382',6.11951279298252),
	('AK094385',6.15915129386345),
	('AK094418',5.88887362808144),
	('AK094438',6.25275292718017),
	('AK094456',5.92852096794316),
	('AK094506',6.04900728421601),
	('AK094508',6.19594989682825),
	('AK094511',4.47742084230887),
	('AK094612',5.95889474976961),
	('AK094682',5.89373747511798),
	('AK094702',6.191603570175),
	('AK094706',5.83605508405777),
	('AK094754',6.1096502163647),
	('AK094783',6.19001770587838),
	('AK094792',6.17001849403114),
	('AK094816',6.24810754655705),
	('AK094840',6.06698114652697),
	('AK094844',6.21038780906598),
	('AK094847',6.18665433311209),
	('AK094869',6.05365939129321),
	('AK094969',6.11198688383242),
	('AK094999',5.7861570715263),
	('AK095016',6.11561279897723),
	('AK095025',6.00598807863996),
	('AK095051',5.98040416773402),
	('AK095061',5.88837934229287),
	('AK095090',6.11037679339297),
	('AK095103',6.17024041777202),
	('AK095105',5.96603808458122),
	('AK095107',5.76193366017668),
	('AK095136',6.19958964336533),
	('AK095215',5.84815682313993),
	('AK095218',5.96622814433128),
	('AK095227',6.06223759674778),
	('AK095258',5.88781409496666),
	('AK095303',6.17292967107379),
	('AK095339',6.06884622095654),
	('AK095462',6.09465883681835),
	('AK095473',6.08484676841386),
	('AK095492',5.56834084296996),
	('AK095499',6.17869902521328),
	('AK095523',6.17274414764986),
	('AK095524',5.95566783632667),
	('AK095564',6.23432078409985),
	('AK095572',6.20873232547635),
	('AK095598',5.8977348600057),
	('AK095603',6.14479956921601),
	('AK095607',6.14585073719573),
	('AK095691',5.61390523725518),
	('AK095695',5.86834954152972),
	('AK095700',6.23176544752227),
	('AK095851',6.10328995813451),
	('AK095887',5.89942858246769),
	('AK095888',5.95813464631847),
	('AK095945',6.09979221154273),
	('AK095973',6.20632909557729),
	('AK095987',6.22774228734507),
	('AK096019',5.97212314188613),
	('AK096025',6.24294365636533),
	('AK096043',1.68229267342085),
	('AK096054',6.20614725950828),
	('AK096148',5.92114435867693),
	('AK096158',5.94691701372692),
	('AK096187',6.00365608392274),
	('AK096227',5.86900904381208),
	('AK096258',6.00406837520688),
	('AK096260',6.00795306097055),
	('AK096265',5.9002676167367),
	('AK096270',6.10809837272231),
	('AK096304',4.98328436178345),
	('AK096323',5.91204500239394),
	('AK096347',5.92991452685926),
	('AK096350',5.85023762625156),
	('AK096352',5.70462441829544),
	('AK096391',6.06324540802552),
	('AK096404',5.99305561031394),
	('AK096406',5.90746244995386),
	('AK096413',5.89666247353056),
	('AK096437',5.51478866490058),
	('AK096456',6.08014454728233),
	('AK096461',5.5151975660892),
	('AK096474',6.04360924557018),
	('AK096485',5.98040416773402),
	('AK096488',6.21318886181947),
	('AK096509',5.88586435111135),
	('AK096540',5.67659092381795),
	('AK096558',5.80702398393891),
	('AK096581',5.93462330306736),
	('AK096586',6.04900728421601),
	('AK096636',5.85403720959377),
	('AK096643',5.89984456545915),
	('AK096671',5.80698035628797),
	('AK096688',5.78157908638693),
	('AK096690',6.09991034984011),
	('AK096772',5.95993248147151),
	('AK096778',6.21903758372311),
	('AK096803',5.95997364294909),
	('AK096822',6.13594726115549),
	('AK096833',6.16414160455366),
	('AK096848',5.31736067502838),
	('AK096884',6.23996382567968),
	('AK096889',6.04348565262472),
	('AK096914',6.12425657783094),
	('AK096919',6.05415629855422),
	('AK096922',6.0764953560757),
	('AK096942',6.18482827216399),
	('AK096957',6.23208490707409),
	('AK096990',6.12095504090451),
	('AK097032',6.21540704147278),
	('AK097045',5.90576352161689),
	('AK097048',5.98071096190801),
	('AK097077',6.08614368924189),
	('AK097125',6.01765789821405),
	('AK097160',6.16329711536732),
	('AK097172',5.51478866490058),
	('AK097178',6.00595745215504),
	('AK097259',5.96054551259265),
	('AK097280',5.96194780192049),
	('AK097292',6.19865438099503),
	('AK097295',5.97960179821815),
	('AK097310',5.80667166702433),
	('AK097334',6.02419551628808),
	('AK097338',5.95774700842886),
	('AK097339',5.91775540201252),
	('AK097340',5.99980122631688),
	('AK097343',6.06618548416218),
	('AK097368',5.42515228841495),
	('AK097422',5.70772730921313),
	('AK097430',6.07371407309636),
	('AK097485',6.24714297195528),
	('AK097518',6.02717855492449),
	('AK097542',4.88357625621057),
	('AK097555',5.13228700297368),
	('AK097556',6.05212959135673),
	('AK097576',6.20620861493443),
	('AK097588',6.22977866015085),
	('AK097606',6.1962109370104),
	('AK097609',6.23637608799198),
	('AK097619',5.60474375526545),
	('AK097636',6.1838937259516),
	('AK097637',6.00866432739914),
	('AK097663',5.68594523504957),
	('AK097667',6.08881255015854),
	('AK097668',6.06040177104184),
	('AK097707',4.44032037127999),
	('AK097725',5.13228700297368),
	('AK097746',6.21970896411628),
	('AK097760',5.87636172212296),
	('AK097796',6.02878862514091),
	('AK097945',6.23259453290366),
	('AK097948',6.09879051906176),
	('AK097976',6.01765789821405),
	('AK097983',5.78552105715213),
	('AK098011',5.75379189582454),
	('AK098050',5.6865329695897),
	('AK098052',6.04778071939877),
	('AK098122',6.05689908720996),
	('AK098157',6.26540390364219),
	('AK098191',5.81084371625472),
	('AK098215',5.95825295461902),
	('AK098236',6.16677501209408),
	('AK098315',4.48854997531759),
	('AK098352',5.83335835761024),
	('AK098371',5.36147283191574),
	('AK098414',5.79726221321858),
	('AK098419',6.24151834558655),
	('AK098421',6.15492885376318),
	('AK098437',6.12877314966042),
	('AK098457',5.83620840382582),
	('AK098502',6.05223746347495),
	('AK098536',5.89400736845759),
	('AK098541',5.83471784658745),
	('AK098569',6.04597007569244),
	('AK098631',5.80963271734479),
	('AK098633',5.46381670249312),
	('AK098668',6.17792762340127),
	('AK098693',6.04626625539241),
	('AK098695',6.15902367291329),
	('AK098700',6.1979309503954),
	('AK098748',6.07172854073796),
	('AK098768',5.96743381131235),
	('AK098770',6.06786796306426),
	('AK098781',6.06001609500553),
	('AK098788',5.68325533662194),
	('AK122589',5.95525985816931),
	('AK122591',5.95525985816931),
	('AK122595',6.16107736979336),
	('AK122603',6.20860678756177),
	('AK122605',5.08076463450753),
	('AK122608',6.00824310312924),
	('AK122624',6.22852002783447),
	('AK122666',6.1160705342125),
	('AK122710',6.27425595478316),
	('AK122731',4.50888491568505),
	('AK122768',6.15229730429227),
	('AK122831',6.06870307586834),
	('AK122921',6.12260622016306),
	('AK122934',5.94708488098874),
	('AK122948',6.23385803247814),
	('AK122968',5.62050665520909),
	('AK122981',6.23142346174677),
	('AK122994',6.11294810552782),
	('AK123016',6.22869343501262),
	('AK123029',5.71526520757759),
	('AK123044',6.08011871787743),
	('AK123115',6.12991123900367),
	('AK123164',5.37750060470276),
	('AK123176',6.07784683330944),
	('AK123190',5.38127221278827),
	('AK123226',5.87505509267269),
	('AK123231',5.90200254372477),
	('AK123235',6.07777603675604),
	('AK123267',5.03538353653151),
	('AK123336',5.53162341262482),
	('AK123354',5.94868034219783),
	('AK123357',5.79099900888553),
	('AK123361',6.03255067185104),
	('AK123377',6.15120857363757),
	('AK123382',6.0313761579746),
	('AK123409',5.97609597053771),
	('AK123433',4.4421127979314),
	('AK123437',5.04251194206298),
	('AK123457',6.13843671871344),
	('AK123465',6.16730965842474),
	('AK123477',4.27476569239734),
	('AK123479',4.79391500385157),
	('AK123497',6.00774166141951),
	('AK123515',5.89723178429016),
	('AK123548',6.20020958358535),
	('AK123553',6.22742964373544),
	('AK123558',6.03998489147582),
	('AK123561',5.58380160671458),
	('AK123565',5.8827549922414),
	('AK123597',6.25641534306186),
	('AK123603',4.94584910217012),
	('AK123605',6.20780305717904),
	('AK123619',5.86112763618821),
	('AK123625',6.04252797012935),
	('AK123855',6.12214707698723),
	('AK123860',6.09464355536011),
	('AK123887',5.85023762625156),
	('AK123924',5.81216989175576),
	('AK123945',5.23952067144837),
	('AK123948',5.89659264446956),
	('AK123968',5.90789003747067),
	('AK123991',6.16291276901736),
	('AK124010',5.80648323130509),
	('AK124025',5.9999404601541),
	('AK124030',5.98481121114034),
	('AK124031',5.51795942077633),
	('AK124035',5.68297414976968),
	('AK124057',5.96121741900187),
	('AK124069',6.23794889502918),
	('AK124109',6.07948183572247),
	('AK124113',5.76437603021701),
	('AK124125',6.12853044708423),
	('AK124132',6.19717499010288),
	('AK124189',6.00323352745662),
	('AK124197',6.20780305717904),
	('AK124269',5.68000500549048),
	('AK124314',6.02291942663494),
	('AK124331',6.19020290285268),
	('AK124363',5.17176692893491),
	('AK124395',6.15898385383887),
	('AK124421',1.32328697890275),
	('AK124465',4.17022723794504),
	('AK124509',5.73157436997039),
	('AK124510',5.9025095363042),
	('AK124516',6.01267011668483),
	('AK124533',5.93599106404454),
	('AK124589',6.24576778061227),
	('AK124599',6.19169093697463),
	('AK124608',5.96065549346908),
	('AK124633',6.02687218148533),
	('AK124646',6.06994325277257),
	('AK124650',6.14189228412957),
	('AK124652',6.25009220599508),
	('AK124667',6.07567100831135),
	('AK124676',6.23694847343316),
	('AK124690',6.04711565600844),
	('AK124735',5.68446537513157),
	('AK124751',5.80999313415648),
	('AK124766',5.9206295367229),
	('AK124770',6.06895745073215),
	('AK124781',6.22302532329211),
	('AK124782',6.01056322216103),
	('AK124783',5.99680893651354),
	('AK124809',6.175630990947),
	('AK124837',5.71989935399838),
	('AK124859',5.9881904345534),
	('AK124875',6.02776260662402),
	('AK124883',6.2405841268067),
	('AK124895',6.04261647211515),
	('AK124903',6.0495885316049),
	('AK124908',5.04052576452055),
	('AK124934',5.99536135805822),
	('AK124936',6.16148959917057),
	('AK124940',6.14189228412957),
	('AK124965',4.42245200359704),
	('AK125044',5.81013253457714),
	('AK125049',6.15466332515805),
	('AK125058',6.13880768999137),
	('AK125060',6.11147962744271),
	('AK125076',5.99797182715943),
	('AK125081',4.96722931095601),
	('AK125094',5.77300877516545),
	('AK125118',5.96102823337469),
	('AK125121',6.17756721330596),
	('AK125129',6.14667130005791),
	('AK125139',5.5021481676456),
	('AK125163',6.06848076444396),
	('AK125187',5.76250360262879),
	('AK125193',5.90746244995386),
	('AK125198',6.07810339636311),
	('AK125203',6.2405841268067),
	('AK125256',5.89858868633212),
	('AK125324',6.15134217597175),
	('AK125336',5.98372471185119),
	('AK125344',5.61954811967501),
	('AK125360',6.04046742908442),
	('AK125385',6.18491694515687),
	('AK125402',6.08690977098949),
	('AK125426',5.77829628900312),
	('AK125431',6.06367122331281),
	('AK125455',6.22406333114116),
	('AK125490',6.11522910589922),
	('AK125503',6.07562444131524),
	('AK125506',5.92259475462248),
	('AK125519',6.18356732050498),
	('AK125522',5.8448663516037),
	('AK125557',5.9880273773489),
	('AK125565',6.1002944715155),
	('AK125596',6.12277717954818),
	('AK125658',6.13673885292852),
	('AK125668',6.20189062112518),
	('AK125717',6.07347351362396),
	('AK125733',6.14061518886877),
	('AK125747',5.88195272711674),
	('AK125754',6.09689853241662),
	('AK125778',5.51576116914561),
	('AK125791',5.42137534922127),
	('AK125800',6.14092398699647),
	('AK125827',5.9315944527226),
	('AK125847',6.10682216888026),
	('AK125853',6.08258394980968),
	('AK125875',6.11468121337579),
	('AK125894',6.24320735675084),
	('AK125908',4.62250004297112),
	('AK125909',4.83238274644328),
	('AK125922',5.8490446298699),
	('AK125923',6.13880768999137),
	('AK125925',5.88712181766982),
	('AK125927',6.11035402756448),
	('AK125938',6.10682216888026),
	('AK125950',5.10482101675076),
	('AK125952',6.15687193341702),
	('AK125956',6.0638066714496),
	('AK125957',6.07777603675604),
	('AK125963',6.03989876836111),
	('AK125969',5.92732769366042),
	('AK125972',6.00088601450139),
	('AK125991',6.14189228412957),
	('AK126001',5.89046752736685),
	('AK126004',6.23200461384104),
	('AK126021',5.85164292275219),
	('AK126024',5.9112851784522),
	('AK126031',5.26626874765969),
	('AK126034',6.12298968931956),
	('AK126045',5.96658799164776),
	('AK126054',6.00900772511898),
	('AK126061',5.9668987397321),
	('AK126073',5.9626340352795),
	('AK126082',6.22621554462447),
	('AK126087',6.15120857363757),
	('AK126093',6.21725426612813),
	('AK126101',6.24275412677034),
	('AK126107',5.95748552186145),
	('AK126120',5.51478866490058),
	('AK126121',5.96104729349453),
	('AK126136',6.06277345149307),
	('AK126149',6.17592295268441),
	('AK126159',5.32976213569928),
	('AK126163',5.84030017425816),
	('AK126176',5.45512904471318),
	('AK126180',5.75588199741073),
	('AK126181',6.22262830047585),
	('AK126188',5.68089667538526),
	('AK126212',6.22356200859),
	('AK126264',6.17901274658079),
	('AK126267',6.06201919235234),
	('AK126289',6.00311880610886),
	('AK126295',6.0550922613114),
	('AK126324',5.95109073117175),
	('AK126346',6.05939647476151),
	('AK126354',5.81166918404648),
	('AK126398',6.02764595281242),
	('AK126400',5.94045602228718),
	('AK126402',6.17402376972313),
	('AK126446',5.89745741133929),
	('AK126462',5.41663729405399),
	('AK126463',6.02602523690476),
	('AK126465',5.96771167479015),
	('AK126471',5.88308208259476),
	('AK126478',6.11850385911767),
	('AK126484',6.18341068466218),
	('AK126488',5.44653811435637),
	('AK126497',6.16716574166219),
	('AK126505',6.23477888888066),
	('AK126508',5.48765419485555),
	('AK126519',6.06152670178676),
	('AK126524',5.66760498616156),
	('AK126533',5.48257560301151),
	('AK126545',5.88371706413166),
	('AK126566',6.02140148837288),
	('AK126580',5.82842767038536),
	('AK126622',6.2156573451373),
	('AK126630',6.17093018758076),
	('AK126637',6.001574567605),
	('AK126656',6.00026931883876),
	('AK126690',4.70296789868336),
	('AK126728',5.67888406926829),
	('AK126751',6.13637857910107),
	('AK126766',6.0335070733406),
	('AK126771',6.0848022718733),
	('AK126792',5.89141971361446),
	('AK126798',6.01267011668483),
	('AK126841',6.07107373266508),
	('AK126846',6.21130058286289),
	('AK126858',4.4421127979314),
	('AK126859',6.10493903353495),
	('AK126866',6.08690977098949),
	('AK126870',6.00279762783943),
	('AK126873',5.93878375923126),
	('AK126875',5.31736067502838),
	('AK126887',6.09313147115976),
	('AK126888',6.19289826840506),
	('AK126907',4.36960120411586),
	('AK126917',6.21038780906598),
	('AK126929',6.13128861621686),
	('AK126933',6.21073420944152),
	('AK126939',5.8847404765417),
	('AK126941',5.87597122595505),
	('AK126954',5.28261774872636),
	('AK126957',5.83832915014328),
	('AK126965',6.25408099899856),
	('AK126967',5.84802214568942),
	('AK126972',6.22047759433876),
	('AK127001',5.76057510375653),
	('AK127017',5.98141419686214),
	('AK127019',5.86886715101112),
	('AK127020',6.20049816477643),
	('AK127045',5.57967992228758),
	('AK127057',6.10284801991206),
	('AK127062',6.25922216264822),
	('AK127072',6.26102947704939),
	('AK127080',6.22050572166159),
	('AK127086',5.99842085180309),
	('AK127093',5.80167658708045),
	('AK127096',6.10194423652363),
	('AK127108',6.23583931118952),
	('AK127146',6.02796014201115),
	('AK127150',6.02858306338598),
	('AK127172',6.22269279525107),
	('AK127173',5.89330624182446),
	('AK127177',6.20599065632527),
	('AK127189',6.07777603675604),
	('AK127222',6.05040799993288),
	('AK127224',6.23766804730177),
	('AK127229',5.49993977508017),
	('AK127235',6.20955176709542),
	('AK127252',6.02313087890086),
	('AK127263',5.26626874765969),
	('AK127266',6.04778071939877),
	('AK127267',6.16716574166219),
	('AK127268',6.13136819935801),
	('AK127277',5.89623144147212),
	('AK127300',6.10194423652363),
	('AK127311',5.84802214568942),
	('AK127323',6.16881840391634),
	('AK127326',6.19321218887488),
	('AK127329',5.67274227038057),
	('AK127333',6.22028521865282),
	('AK127350',5.96320159256475),
	('AK127352',4.56130494269199),
	('AK127365',5.44338173289368),
	('AK127388',6.22557656792766),
	('AK127391',5.9931255780728),
	('AK127433',5.85788448833478),
	('AK127436',6.16175533716605),
	('AK127448',6.16669911522947),
	('AK127457',5.90707023186875),
	('AK127468',5.95957554635307),
	('AK127482',6.1997689431572),
	('AK127491',6.21913164729902),
	('AK127496',6.05215636392826),
	('AK127498',5.90237106888843),
	('AK127504',5.92411196052233),
	('AK127506',6.0580513468656),
	('AK127525',6.0701929540462),
	('AK127536',6.20292493419006),
	('AK127539',6.09497589711769),
	('AK127541',5.83209617040652),
	('AK127556',6.03286610675527),
	('AK127586',6.02825192074465),
	('AK127587',6.04643737892136),
	('AK127598',6.10773608090088),
	('AK127617',5.86854569477584),
	('AK127643',1.68229267342085),
	('AK127658',6.12291062183416),
	('AK127673',6.01936755903803),
	('AK127675',6.11145762979539),
	('AK127692',5.84890172898207),
	('AK127713',6.19331135639162),
	('AK127722',6.14349961992413),
	('AK127729',6.16402259762009),
	('AK127730',6.0333394360101),
	('AK127735',6.07414353526521),
	('AK127745',5.99842085180309),
	('AK127749',5.16908746461465),
	('AK127774',6.03183658051983),
	('AK127779',6.01728258399039),
	('AK127792',5.93415375887395),
	('AK127805',5.81074124837153),
	('AK127807',6.11950099266689),
	('AK127828',6.24113174019094),
	('AK127833',5.78864748877075),
	('AK127855',5.97083653463191),
	('AK127860',5.6521198484054),
	('AK127865',6.14633783181684),
	('AK127866',6.14958478070142),
	('AK127882',5.9887002871865),
	('AK127901',6.13903991337873),
	('AK127902',6.14445562428608),
	('AK127926',6.02419551628808),
	('AK127939',5.57350819156414),
	('AK127941',5.60598522043552),
	('AK127962',5.9405742051465),
	('AK128014',6.03947037913074),
	('AK128039',5.96414287827515),
	('AK128040',6.24736109360788),
	('AK128043',5.92263933035561),
	('AK128061',6.17959079647343),
	('AK128062',6.14469980411105),
	('AK128065',6.06705203933676),
	('AK128066',6.20566292408508),
	('AK128073',6.1420159750045),
	('AK128077',6.1469798005495),
	('AK128086',6.00424500381199),
	('AK128087',6.07567100831135),
	('AK128102',6.11283247366875),
	('AK128108',6.11050108169182),
	('AK128124',6.22202014829588),
	('AK128125',6.22636879916197),
	('AK128127',5.77300877516545),
	('AK128137',6.25030753430036),
	('AK128139',5.94691701372692),
	('AK128144',6.09656159194737),
	('AK128150',6.04158160435391),
	('AK128179',6.20645524021596),
	('AK128189',6.19912711743669),
	('AK128195',6.11442821110783),
	('AK128221',5.53466542122154),
	('AK128225',6.04142613441885),
	('AK128226',5.90934287471222),
	('AK128234',6.11648118738088),
	('AK128271',6.22327940122727),
	('AK128308',5.94153010800404),
	('AK128310',6.16881144786108),
	('AK128361',6.19162676732361),
	('AK128364',5.68359156181525),
	('AK128370',5.2347287971941),
	('AK128371',5.85721607323159),
	('AK128375',5.58362082007418),
	('AK128377',5.51795942077633),
	('AK128382',6.11293047755685),
	('AK128386',6.04679032994718),
	('AK128387',6.19657236732508),
	('AK128395',5.98029522479434),
	('AK128407',6.00767163028147),
	('AK128408',5.75743168213463),
	('AK128417',6.14535611079253),
	('AK128422',6.02313087890086),
	('AK128423',6.04409468666147),
	('AK128439',6.02138015446638),
	('AK128440',5.97887753588912),
	('AK128442',5.94635890699868),
	('AK128496',5.97064529711776),
	('AK128498',6.14298403695153),
	('AK128500',6.0615980068423),
	('AK128503',6.21210817764799),
	('AK128515',5.85380606805948),
	('AK128538',6.14860924969776),
	('AK128549',5.94950070270035),
	('AK128551',6.21442961210514),
	('AK128554',5.99801323293681),
	('AK128575',6.14860924969776),
	('AK128581',5.97600635494072),
	('AK128588',5.92044254985776),
	('AK128589',6.02976951408676),
	('AK128592',6.21970896411628),
	('AK128594',5.66547678822465),
	('AK128604',5.89141971361446),
	('AK128605',6.14217005137113),
	('AK128606',6.10122679260979),
	('AK128620',6.09993291337294),
	('AK128624',6.10555385757601),
	('AK128633',6.21519888565608),
	('AK128653',5.8926954361249),
	('AK128680',6.2193005297093),
	('AK128686',5.5258155082564),
	('AK128701',6.19956467106271),
	('AK128704',5.88533811599243),
	('AK128712',6.0705191998042),
	('AK128718',6.06061999907228),
	('AK128790',4.17022723794504),
	('AK128798',6.06741730533862),
	('AK128825',6.01804316998673),
	('AK128834',6.22891470564479),
	('AK128840',5.89496998061397),
	('AK128845',5.61835330985662),
	('AK129529',6.03367047428748),
	('AK129538',6.20230536477249),
	('AK129619',6.04114997582636),
	('AK129653',5.94132301542739),
	('AK129660',4.7331333838394),
	('AK129684',4.75768316406513),
	('AK129729',6.14206500383173),
	('AK129769',6.08364363668535),
	('AK129882',2.81012700872798),
	('AK129923',6.15148535370413),
	('AK129930',5.83696496308514),
	('AK129956',5.94951418145782),
	('AK129966',6.09860579835173),
	('AK130005',5.71526520757759),
	('AK130020',5.27605490625958),
	('AK130055',6.21305571015984),
	('AK130123',6.20048707200014),
	('AK130286',3.95059249869816),
	('AK130389',5.92848798473475),
	('AK130511',6.06703888342846),
	('AK130550',2.43087108745261),
	('AK130627',6.17270721915185),
	('AK130705',6.05323824715028),
	('AK130714',5.79417072510728),
	('AK130739',5.93953808631203),
	('AK130743',6.12463527471751),
	('AK130744',4.38860180816118),
	('AK130752',6.06684976529849),
	('AK130831',5.31904745431498),
	('AK130849',5.9188861006575),
	('AK130938',5.97387523753286),
	('AK130944',6.14933715518499),
	('AK131042',6.04675049546095),
	('AK131047',6.13444279501366),
	('AK131060',5.91857201463692),
	('AK131078',6.19655255063715),
	('AK131104',5.11991041458509),
	('AK131201',6.02777862500292),
	('AK131205',5.20210936275637),
	('AK131211',6.17529402653129),
	('AK131217',5.99228025543919),
	('AK131233',5.85409369672201),
	('AK131242',5.82613134077098),
	('AK131252',5.88528277169449),
	('AK131263',5.35929712310004),
	('AK131264',5.81030170352606),
	('AK131269',6.22474180024307),
	('AK131277',6.19499347119739),
	('AK131282',6.04665679350258),
	('AK131288',6.06866978810517),
	('AK131289',6.06490815807808),
	('AK131294',6.11294810552782),
	('AK131299',5.63533008074502),
	('AK131300',5.7414959863797),
	('AK131304',6.11436089657414),
	('AK131309',5.99479254392111),
	('AK131316',5.17698066788938),
	('AK131317',5.93080289878497),
	('AK131325',6.14944210669729),
	('AK131328',5.91886181430302),
	('AK131331',6.11370358601451),
	('AK131340',6.04115031309367),
	('AK131344',6.01016540037674),
	('AK131355',5.77137480048729),
	('AK131359',5.98895905565027),
	('AK131365',5.92411196052233),
	('AK131367',5.93543541897941),
	('AK131369',6.11186814488822),
	('AK131370',5.98040416773402),
	('AK131375',5.78864748877075),
	('AK131381',6.20964764585609),
	('AK131382',5.93890604426165),
	('AK131385',6.23509255893947),
	('AK131386',6.14155565835646),
	('AK131388',6.14432211814459),
	('AK131395',5.87329037617118),
	('AK131398',6.17615550473434),
	('AK131404',6.15274092513098),
	('AK131405',6.03178348119074),
	('AK131406',6.14599331411503),
	('AK131408',6.21491116511959),
	('AK131410',6.07706720264699),
	('AK131423',6.06895745073215),
	('AK131436',6.13356292302459),
	('AK131438',6.07168494522678),
	('AK131439',5.43537093965781),
	('AK131445',5.77093914059506),
	('AK131446',6.18491694515687),
	('AK131447',6.01500176499477),
	('AK131452',6.22732656395208),
	('AK131459',6.11972607035283),
	('AK131462',6.18719418233923),
	('AK131464',5.8461770157337),
	('AK131466',5.94728923201763),
	('AK131467',6.13624923584782),
	('AK131471',6.10364397233918),
	('AK131475',5.86865326383775),
	('AK131479',5.84057725229947),
	('AK131481',6.17428104502652),
	('AK131483',6.12330458410021),
	('AK131488',6.11436089657414),
	('AK131493',6.18979055990225),
	('AK131496',5.07160665549646),
	('AK131498',6.11950099266689),
	('AK131499',6.19282802522029),
	('AK131501',6.1945428086399),
	('AK131505',5.92259475462248),
	('AK131508',5.98562159486325),
	('AK131510',6.2156573451373),
	('AK131512',6.02629366678984),
	('AK131517',6.2414353480604),
	('AK131518',6.07080469845199),
	('AK131525',5.20902941070714),
	('AK131529',5.87329037617118),
	('AK131532',5.74641462931846),
	('AK131536',6.18289447223098),
	('AK131541',5.63331767595035),
	('AK131546',5.72757854619568),
	('AK131550',5.14576583470509),
	('AK131554',6.1392972622695),
	('AK131559',6.19749040584407),
	('AK131560',5.88054373163203),
	('AK131562',5.94620697832762),
	('AK131573',2.41204551435876),
	('AK160365',5.90251838401259),
	('AK172745',6.23432078409985),
	('AK172747',6.12560083314014),
	('AK172753',6.25710008806764),
	('AK172756',6.17255831375878),
	('AK172759',6.12463527471751),
	('AK172762',5.93294598675473),
	('AK172770',6.0750469804771),
	('AK172788',5.98284814745852),
	('AK172792',4.62135662841764),
	('AK172802',5.22774779755013),
	('AK172805',5.86236319623019),
	('AK172812',5.94885511447322),
	('AK172829',6.16458707816504),
	('AK172833',6.17202687646737),
	('AK172838',6.14454954369943),
	('AK222618',6.17581238606869),
	('AK222625',4.51661823298214),
	('AK222751',4.83823238366874),
	('AK222768',6.03363100580076),
	('AK222807',4.94589869295951),
	('AK222881',6.03395656434853),
	('AK223098',5.93574062602897),
	('AK223139',5.62278503667785),
	('AK223148',6.20024102540065),
	('AK223196',5.64116952450973),
	('AK223246',6.13856391739912),
	('AK223296',6.16158191753425),
	('AK223305',4.88979069585828),
	('AK223315',5.82555574152286),
	('AK223401',6.16742992213042),
	('AK223558',6.19742110186394),
	('AK223561',6.23379108098541),
	('AK223597',6.22099598722339),
	('AK223598',6.01129893547647),
	('AK223620',6.25004844771537),
	('AL035295',6.15025245166274),
	('AL035301',6.04476129917615),
	('AL049365',6.06047675560532),
	('AL049689',6.1889790899704),
	('AL050223',5.88108895856125),
	('AL050256',6.22801012975377),
	('AL050361',5.53171365703547),
	('AL080118',6.11129974859671),
	('AL080197',6.11577619262743),
	('AL080200',5.91298945505325),
	('AL096714',6.24516847271254),
	('AL096723',5.72614869121738),
	('AL096745',6.04114997582636),
	('AL096879',6.14416173495977),
	('AL109687',5.94916631098881),
	('AL109794',6.01851813515888),
	('AL110209',6.11203057909805),
	('AL110217',6.15620730563326),
	('AL110278',6.20131553605652),
	('AL117401',5.8513827464672),
	('AL117405',6.226777281206),
	('AL117413',6.25009220599508),
	('AL117471',6.08259662426883),
	('AL117482',6.12069822978788),
	('AL117507',5.86246523423276),
	('AL117578',6.07504917502433),
	('AL117582',6.22243957441644),
	('AL117618',5.91361976026842),
	('AL122044',6.07796269763094),
	('AL132998',6.2218384447445),
	('AL133027',5.44506381123991),
	('AL133206',5.81668764410052),
	('AL133620',6.14820687327083),
	('AL133633',6.11050108169182),
	('AL133644',5.48924978932116),
	('AL133658',6.13873857402519),
	('AL136545',6.17165681432475),
	('AL136548',6.0695817167649),
	('AL136564',6.21696550328967),
	('AL136585',6.20955176709542),
	('AL136605',6.0819305995788),
	('AL136618',6.001574567605),
	('AL136621',6.00612922898112),
	('AL136630',5.68409572308897),
	('AL136677',6.20216250946632),
	('AL136717',6.13842583828041),
	('AL136736',6.03733160956538),
	('AL136755',5.46381670249312),
	('AL136789',6.02342998992938),
	('AL136792',5.58973500744023),
	('AL136808',5.96935634964928),
	('AL136824',6.09349862810417),
	('AL136837',6.08935695829709),
	('AL136881',6.15073714547004),
	('AL136883',5.8544390062018),
	('AL136899',6.17038938473488),
	('AL136922',6.11387616485675),
	('AL137294',6.21368661619386),
	('AL137472',6.0833180571272),
	('AL137477',6.2076816782958),
	('AL137509',6.07598517214192),
	('AL137664',5.87215315128976),
	('AL137703',6.22438875949353),
	('AL137707',6.07231721485523),
	('AL137737',5.47502836289422),
	('AL137759',6.12877314966042),
	('AL157430',5.76106802265012),
	('AL157480',5.93878375923126),
	('AL161985',5.81258903344231),
	('AL161991',6.17698716703678),
	('AL353943',6.26038317554643),
	('AL359596',6.10887440229809),
	('AL365511',6.03852030489831),
	('AL390144',6.20101317492825),
	('AL390215',5.92372794099096),
	('AL390217',6.17216137237686),
	('AL512688',6.1124553363453),
	('AL512706',6.14588940753989),
	('AL713645',5.80702398393891),
	('AL713696',6.05349143532887),
	('AL713747',6.15036296302257),
	('AL713759',5.8464909335345),
	('AL713777',6.18657584981339),
	('AL713786',5.33910985052524),
	('AL713790',6.16150237668395),
	('AL713792',6.01954308976288),
	('AL713794',6.21112680735998),
	('AL831818',5.71065571446751),
	('AL831838',6.23105240299562),
	('AL831849',6.16451787964032),
	('AL831885',6.02042930174645),
	('AL831919',5.09098727050833),
	('AL831932',5.64020352931803),
	('AL831962',5.62527585603016),
	('AL831982',6.08510701850056),
	('AL831987',6.23625076388997),
	('AL832018',6.03874564028191),
	('AL832025',5.09590985452878),
	('AL832029',5.8776883409634),
	('AL832030',6.15036296302257),
	('AL832041',6.21755543761059),
	('AL832120',5.99459339698066),
	('AL832139',6.22852002783447),
	('AL832154',5.48491426081701),
	('AL832225',5.80387877400437),
	('AL832245',5.90845907353582),
	('AL832249',6.20778826528694),
	('AL832265',6.01578284920317),
	('AL832279',6.04114915721059),
	('AL832297',6.13344710315597),
	('AL832322',6.06100434714318),
	('AL832342',6.26267748963467),
	('AL832368',6.17437964003633),
	('AL832379',6.1367698651131),
	('AL832421',6.16666914348891),
	('AL832457',5.09590985452878),
	('AL832484',5.16654915442741),
	('AL832488',6.1468676341377),
	('AL832500',6.13440366317238),
	('AL832551',6.05499975823863),
	('AL832601',6.17248323783583),
	('AL832618',4.71634379338544),
	('AL832632',5.84185796232253),
	('AL832652',6.06705203933676),
	('AL832683',6.03102299917673),
	('AL832828',6.02192574415517),
	('AL832829',5.79987548384043),
	('AL832848',5.51215066331395),
	('AL832849',6.24668754773517),
	('AL832906',5.78552105715213),
	('AL832926',5.79510844600701),
	('AL832935',6.14434814446722),
	('AL832987',5.98218152224454),
	('AL833055',5.94866399653848),
	('AL833056',6.24988658933377),
	('AL833065',5.93462330306736),
	('AL833066',5.81118339499427),
	('AL833070',6.1796319752392),
	('AL833106',6.1434895434773),
	('AL833112',6.11850385911767),
	('AL833118',6.16566973587317),
	('AL833119',5.65057526455583),
	('AL833121',5.73524200407424),
	('AL833126',6.24588376432421),
	('AL833128',6.22475509595302),
	('AL833175',6.09610105766597),
	('AL833182',5.78776377844375),
	('AL833204',6.08136479436856),
	('AL833270',6.02187159343638),
	('AL833272',6.16145526497613),
	('AL833280',6.13198992374923),
	('AL833283',6.18308941650458),
	('AL833299',6.18421725769569),
	('AL833306',6.16935293688659),
	('AL833310',5.75948068051473),
	('AL833317',5.83381094652485),
	('AL833382',6.18710146963524),
	('AL833472',6.24732734012482),
	('AL833520',6.06075493766199),
	('AL833535',6.13945841364082),
	('AL833593',6.03814698038182),
	('AL833605',6.03286610675527),
	('AL833660',5.58870381423351),
	('AL833668',5.76703607728845),
	('AL833682',6.14011312914075),
	('AL833701',6.15625494429692),
	('AL833702',5.86854569477584),
	('AL833704',5.77784067417644),
	('AL833721',6.20076175717283),
	('AL833749',6.05737387905839),
	('AL833751',6.00312864710898),
	('AL833821',6.02606956616586),
	('AL833830',6.01898940721802),
	('AL833832',6.00755481765268),
	('AL833915',6.21518372677874),
	('AL833934',6.23965711186944),
	('AL833936',5.92208272555105),
	('AL833940',5.2544080781069),
	('AL833941',6.09313572926077),
	('AL833949',5.31700838263089),
	('AL833950',5.86008872606375),
	('AL833952',6.05945735512649),
	('AL833965',6.0774209859121),
	('AL833970',6.09991034984011),
	('AL833974',6.16451787964032),
	('AL834146',6.04305540157277),
	('AL834148',5.23926289985337),
	('AL834153',5.95676913526435),
	('AL834158',5.95971516485341),
	('AL834164',6.03730083505946),
	('AL834189',6.15468008730205),
	('AL834196',6.25861069676992),
	('AL834203',6.12169201179644),
	('AL834217',6.19963374875084),
	('AL834223',6.01404123729796),
	('AL834226',6.00423181860905),
	('AL834235',6.23259453290366),
	('AL834246',5.9823961358642),
	('AL834270',6.06831838578015),
	('AL834288',6.24205237471542),
	('AL834344',5.6558634411707),
	('AL834349',5.12160556714369),
	('AL834373',5.91775540201252),
	('AL834391',5.6249584013697),
	('AL834394',6.23965711186944),
	('AL834398',5.81501724758558),
	('AL834417',5.36664677599339),
	('AL834427',6.15493340663597),
	('AL834447',5.61390523725518),
	('AL834477',5.9089185215547),
	('AL834491',5.99893131580745),
	('AL834515',5.75606151407184),
	('AL834532',6.03535669069657),
	('AL834537',5.88182919117426),
	('AX721074',6.20830762671159),
	('AX764480',6.24002364996439),
	('AX770998',6.1663175421614),
	('AX770999',6.1663175421614),
	('AX772804',4.54138202917573),
	('AX772824',5.97613325817604),
	('AX773938',5.45027291230706),
	('AX773941',5.9794026541444),
	('AX773943',5.9794026541444),
	('AX775739',5.8028182802814),
	('AX775761',6.15361242687409),
	('AX775763',6.15361242687409),
	('AX775781',6.03509404946389),
	('AX775785',6.03509404946389),
	('AX775823',6.23988519786877),
	('AX775829',6.11589943139855),
	('AX775847',6.13446444112409),
	('AX775899',6.17311763772739),
	('AX775915',6.20070048703831),
	('AX775931',5.83493444577371),
	('AX775941',5.64696680226162),
	('AX775949',5.64696680226162),
	('AX775997',6.06640805881503),
	('AX776005',6.0566582550878),
	('AX776298',5.97579947886879),
	('AX781670',6.10200501684307),
	('AX795394',6.22243311492653),
	('AX800072',6.01058468981519),
	('AY004226',5.821008151243),
	('AY004867',5.56353805854428),
	('AY005151',5.37373323318057),
	('AY007127',5.29905440277493),
	('AY007134',6.01913043050416),
	('AY007146',5.97303957876571),
	('AY008294',6.0165149050887),
	('AY008444',5.98998994771114),
	('AY009106',5.3459142269366),
	('AY014273',6.23549439816983),
	('AY014404',6.21050852610249),
	('AY014914',6.02444210583162),
	('AY026350',6.2200646572411),
	('AY028778',6.23556723532986),
	('AY028897',6.14859200040849),
	('AY028898',5.96916069635745),
	('AY029205',5.93228811916127),
	('AY032684',4.62702143411581),
	('AY032685',5.80241591064448),
	('AY032950',6.13863023462193),
	('AY033495',6.19682161842691),
	('AY033596',5.61886027860062),
	('AY033995',5.71413690927919),
	('AY033996',5.71413690927919),
	('AY033997',5.71413690927919),
	('AY033998',5.71413690927919),
	('AY034176',4.55001583342059),
	('AY035866',5.13228700297368),
	('AY036622',5.95238064632262),
	('AY036623',5.95238064632262),
	('AY036974',5.92359802710187),
	('AY037151',6.14388494352893),
	('AY037153',6.08894501361512),
	('AY037866',6.11381360681035),
	('AY040777',6.24962246607329),
	('AY042222',6.13028309848802),
	('AY042225',6.13028309848802),
	('AY042229',6.13028309848802),
	('AY044833',6.03815822537017),
	('AY044866',6.20802406561762),
	('AY046538',5.62187580364584),
	('AY050631',6.15307248647532),
	('AY054974',6.21123868077915),
	('AY055384',5.99291363397767),
	('AY056048',6.05792726264322),
	('AY061972',5.6785280369049),
	('AY062262',5.86136150620838),
	('AY063125',6.22756604383101),
	('AY063456',4.869080031697),
	('AY064484',4.78681987849231),
	('AY065978',6.13907729427726),
	('AY071919',6.20263674077241),
	('AY074491',6.08770843659777),
	('AY074797',6.2021124097606),
	('AY077697',6.23398628983987),
	('AY077700',6.09375137300735),
	('AY078405',6.14105675714208),
	('AY081141',6.14401010387623),
	('AY081949',6.00709884556981),
	('AY082014',3.07059669871093),
	('AY084054',5.57809016961062),
	('AY089971',5.84185796232253),
	('AY090737',6.09426815716018),
	('AY091642',5.4959931226697),
	('AY092083',6.2021124097606),
	('AY093687',4.85107066718149),
	('AY094611',5.96425757051375),
	('AY094972',5.97935902090696),
	('AY099328',6.23064379504238),
	('AY101175',5.59213153988034),
	('AY101187',6.1850103512977),
	('AY112682',6.17365312525833),
	('AY112984',5.58674323241391),
	('AY112985',5.58674323241391),
	('AY126437',6.14669300877996),
	('AY128689',6.0540893502436),
	('AY129014',5.86124325318539),
	('AY129017',6.08849163470313),
	('AY129153',6.07475942749083),
	('AY133678',5.85264910027653),
	('AY134858',6.02983649734077),
	('AY137774',6.22099598722339),
	('AY139092',6.17009896120659),
	('AY139834',6.06846243708223),
	('AY143364',5.67168002071404),
	('AY143366',5.67168002071404),
	('AY143367',5.67168002071404),
	('AY144615',6.14563057577194),
	('AY147849',6.2213811987397),
	('AY148343',5.67168002071404),
	('AY148462',6.25901541238681),
	('AY148473',4.63645553579116),
	('AY149296',6.13317960535628),
	('AY150025',6.03235602128221),
	('AY150851',6.22326347775803),
	('AY150852',6.22326347775803),
	('AY151049',4.78681987849231),
	('AY151286',4.62698609000958),
	('AY157305',5.95090113615238),
	('AY157873',6.03662362877553),
	('AY161136',6.14181239691039),
	('AY162216',6.19771804585234),
	('AY163836',6.10577883402474),
	('AY165863',6.04665679350258),
	('AY167994',6.16434329781617),
	('AY168006',6.18343836001717),
	('AY169244',6.00551305128053),
	('AY170843',5.89141971361446),
	('AY172690',6.18052351946978),
	('AY172952',6.00824310312924),
	('AY172970',6.10967524319586),
	('AY173945',6.19435873313165),
	('AY173948',6.13451076360204),
	('AY174119',5.04234675569535),
	('AY174125',5.04234675569535),
	('AY177620',5.09590985452878),
	('AY178997',5.92263933035561),
	('AY184203',5.49795613397794),
	('AY184206',5.49795613397794),
	('AY185210',6.19722569834383),
	('AY185346',6.20811413505457),
	('AY186741',6.09104092518872),
	('AY188447',6.14984675138729),
	('AY189281',4.93489367512562),
	('AY189283',6.16465408640495),
	('AY190317',6.10921630635506),
	('AY191359',6.17747323556478),
	('AY195733',5.95238064632262),
	('AY196486',6.0832499642738),
	('AY196487',6.0832499642738),
	('AY203933',5.91577480414524),
	('AY203938',5.40376060780015),
	('AY203943',6.14744766053401),
	('AY203946',5.51432171405402),
	('AY203960',6.0819305995788),
	('AY207007',6.15449230598874),
	('AY208830',6.24962246607329),
	('AY208831',6.24962246607329),
	('AY208833',6.24962246607329),
	('AY208842',6.24962246607329),
	('AY208913',5.80412048034107),
	('AY209188',6.1591510157134),
	('AY212514',6.02777862500292),
	('AY212935',5.69921469196502),
	('AY216715',5.68065459941998),
	('AY217662',6.20583744782724),
	('AY217663',6.20583744782724),
	('AY217665',6.05939647476151),
	('AY221751',5.85064885531729),
	('AY223814',6.1529432464343),
	('AY225404',5.95238064632262),
	('AY227654',6.07554137152458),
	('AY228372',6.11296017109047),
	('AY232292',6.13964774609787),
	('AY232654',3.63563244160711),
	('AY232656',3.63563244160711),
	('AY232657',2.7596883347486),
	('AY232658',2.7596883347486),
	('AY234180',4.84765548593119),
	('AY234408',6.2188475666936),
	('AY235683',6.03817697721014),
	('AY236487',6.21189588928274),
	('AY236492',6.03405648991377),
	('AY237126',6.1398749393779),
	('AY237818',6.06061304195095),
	('AY239294',5.76203452039273),
	('AY243500',6.07492677764944),
	('AY251163',5.72273920620299),
	('AY251167',5.96800971322286),
	('AY254197',5.4037472927981),
	('AY254198',5.96041731956471),
	('AY257469',6.14102540147288),
	('AY258036',6.10505317347456),
	('AY258037',6.10505317347456),
	('AY258038',6.10505317347456),
	('AY258039',6.10505317347456),
	('AY259177',5.9495624013717),
	('AY262259',6.10555385757601),
	('AY266351',5.80153623871622),
	('AY268375',5.69614966533267),
	('AY271314',5.64990480835314),
	('AY271346',6.20631664940755),
	('AY274809',6.05469930289406),
	('AY278607',5.57414905647307),
	('AY279090',5.33211349998372),
	('AY279092',5.33211349998372),
	('AY279347',6.273843321092),
	('AY279352',5.75748020855255),
	('AY279530',5.97246880655231),
	('AY280969',6.23199352402143),
	('AY281366',6.1985793326645),
	('AY292862',3.40248313704102),
	('AY297459',6.07948183572247),
	('AY298957',6.15023193931943),
	('AY299331',5.55839763384539),
	('AY302068',6.24962246607329),
	('AY302071',6.24962246607329),
	('AY303779',5.84353383287312),
	('AY304583',6.02416158388476),
	('AY304584',6.02416158388476),
	('AY305862',6.27194434679138),
	('AY309005',5.95238064632262),
	('AY309006',5.95238064632262),
	('AY309007',5.95238064632262),
	('AY310359',4.94770020360269),
	('AY311396',6.10522030000669),
	('AY312850',6.20873232547635),
	('AY312851',6.20873232547635),
	('AY312853',6.20873232547635),
	('AY313779',5.99447816212181),
	('AY313780',5.25277346077059),
	('AY316529',5.92841432425303),
	('AY316592',6.05929392788417),
	('AY317148',5.85403720959377),
	('AY319413',6.15336425041898),
	('AY320408',5.96059564298935),
	('AY322430',6.20049931423904),
	('AY326435',6.17248323783583),
	('AY327900',6.24642054363558),
	('AY328894',5.82556009175854),
	('AY330488',5.90281941311911),
	('AY330489',5.90281941311911),
	('AY335194',6.08341762647821),
	('AY335491',6.24547000252804),
	('AY335945',5.98245802769699),
	('AY336089',5.76325832295387),
	('AY336750',5.11052530889229),
	('AY338826',6.0355516568051),
	('AY345239',6.00334000650383),
	('AY346333',6.13776980620178),
	('AY353060',5.80412048034107),
	('AY354498',6.12632453792517),
	('AY357595',6.16299294828145),
	('AY357727',5.88300434863213),
	('AY358082',6.11738059092291),
	('AY358090',5.52546367500244),
	('AY358092',6.03268942858349),
	('AY358110',6.17261035595739),
	('AY358117',6.17284158556451),
	('AY358137',5.88645564364336),
	('AY358138',5.95774700842886),
	('AY358147',6.21811007543467),
	('AY358154',5.72273920620299),
	('AY358164',6.10942742838654),
	('AY358171',5.77920114910198),
	('AY358180',6.04736950973734),
	('AY358181',6.16135436680982),
	('AY358183',6.08782318690549),
	('AY358184',6.14535611079253),
	('AY358185',6.03741537551189),
	('AY358188',6.14014541896174),
	('AY358189',5.36123403977126),
	('AY358190',5.27809173451944),
	('AY358192',4.95055212919361),
	('AY358195',6.18657584981339),
	('AY358206',6.10821179600511),
	('AY358208',6.0580348201901),
	('AY358220',6.18938944444936),
	('AY358222',6.05059506595249),
	('AY358230',6.17390305699398),
	('AY358246',6.24358343952452),
	('AY358286',5.69181074741947),
	('AY358294',5.9854812159544),
	('AY358321',6.14930399545683),
	('AY358324',6.08126932936216),
	('AY358328',6.15878851471997),
	('AY358330',6.13673885292852),
	('AY358336',5.95424317183669),
	('AY358338',6.20511793519293),
	('AY358341',5.90831850972496),
	('AY358342',5.04871445730115),
	('AY358356',5.38807947338257),
	('AY358362',4.85107066718149),
	('AY358366',5.94708488098874),
	('AY358367',5.93595391819977),
	('AY358390',5.32935839910502),
	('AY358399',5.9007815039204),
	('AY358401',6.05991677290109),
	('AY358413',5.54595785869274),
	('AY358419',5.64945183844799),
	('AY358426',5.89661511502186),
	('AY358437',6.0710903783414),
	('AY358442',5.92068675813405),
	('AY358455',5.11991041458509),
	('AY358457',5.84740991883738),
	('AY358461',6.22827271054579),
	('AY358470',5.92506996943057),
	('AY358477',6.09313572926077),
	('AY358478',6.04795219748646),
	('AY358483',6.03989530703587),
	('AY358488',5.6815230145315),
	('AY358490',6.22327940122727),
	('AY358494',5.9878841043292),
	('AY358510',5.83398924573686),
	('AY358523',5.73698923095926),
	('AY358530',5.80935913699179),
	('AY358544',5.82674996328474),
	('AY358546',6.09236511652472),
	('AY358554',5.85787799167749),
	('AY358556',3.47451419442535),
	('AY358562',5.45027291230706),
	('AY358566',5.7530973413212),
	('AY358577',5.84185796232253),
	('AY358580',5.62718412358528),
	('AY358588',6.00101531676816),
	('AY358616',6.18356732050498),
	('AY358667',6.15424991398121),
	('AY358692',6.09689853241662),
	('AY358710',6.17961029436659),
	('AY358714',5.54886848872727),
	('AY358722',5.75160973670381),
	('AY358724',5.88969564799981),
	('AY358731',6.07669270511364),
	('AY358735',6.12306133910566),
	('AY358740',6.17284158556451),
	('AY358755',5.77784067417644),
	('AY358770',5.57643780619929),
	('AY358773',5.02767719089246),
	('AY358801',6.21101662909298),
	('AY358805',6.13515215905007),
	('AY358808',6.10963025408692),
	('AY358817',5.72478593989942),
	('AY358852',6.21703292151978),
	('AY358854',5.47789435134091),
	('AY358869',6.09722830293492),
	('AY358878',4.18727104187909),
	('AY358882',5.2062680386752),
	('AY358904',6.12958253946207),
	('AY358911',3.9388907369184),
	('AY358924',5.90707023186875),
	('AY358944',6.18472758935099),
	('AY358964',5.89296294435584),
	('AY358990',5.91751910023195),
	('AY359016',6.14258994555505),
	('AY359037',6.0755722590088),
	('AY359075',6.21123868077915),
	('AY359091',6.13446444112409),
	('AY359879',5.88788604823),
	('AY360171',5.91973210747123),
	('AY360173',6.20522659800667),
	('AY360464',6.10122679260979),
	('AY364230',5.95238064632262),
	('AY367050',6.23199352402143),
	('AY369208',6.14071057787715),
	('AY372494',3.63563244160711),
	('AY377973',6.0571970376239),
	('AY377975',6.0571970376239),
	('AY377976',6.0571970376239),
	('AY377977',6.0571970376239),
	('AY377978',6.0571970376239),
	('AY377979',6.0571970376239),
	('AY377980',6.0571970376239),
	('AY377981',6.0571970376239),
	('AY377982',6.0571970376239),
	('AY382899',6.05085452642788),
	('AY386261',6.14224303073164),
	('AY386362',5.92411196052233),
	('AY388963',5.93228811916127),
	('AY395696',6.09860579835173),
	('AY395801',4.45852097216506),
	('AY396742',5.92135739719258),
	('AY421759',6.09208359069151),
	('AY422168',5.80919508564183),
	('AY422212',6.21833826231321),
	('AY423724',3.27707450575402),
	('AY424281',6.11689693174778),
	('AY424901',5.9495624013717),
	('AY424902',5.9495624013717),
	('AY434464',6.06398727529063),
	('AY437084',6.14880177671549),
	('AY437879',6.23509255893947),
	('AY439213',6.02288588327024),
	('AY441957',5.91800708697614),
	('AY441958',5.91800708697614),
	('AY442326',5.63633917476858),
	('AY442914',5.58163864020014),
	('AY444561',5.98936047305836),
	('AY453794',6.19414698560674),
	('AY455942',5.5755260630874),
	('AY456380',6.01661492321062),
	('AY457039',5.69141494854879),
	('AY461712',5.27605490625958),
	('AY463953',6.12751979279801),
	('AY463954',6.12751979279801),
	('AY463955',6.12751979279801),
	('AY463956',6.12751979279801),
	('AY463957',6.12751979279801),
	('AY465895',6.15649413861519),
	('AY481572',6.1804413229837),
	('AY485530',5.59731670962117),
	('AY491053',6.00530055205944),
	('AY494982',5.81778871449088),
	('AY494983',5.81778871449088),
	('AY495087',5.20902941070714),
	('AY496266',6.17353603372934),
	('AY496267',6.17353603372934),
	('AY497046',6.20305659900312),
	('AY497052',6.20305659900312),
	('AY498865',5.94266517917009),
	('AY498866',6.18884700346895),
	('AY499341',6.17284158556451),
	('AY499342',6.17284158556451),
	('AY508997',6.15725094355965),
	('AY509035',5.78640994819904),
	('AY509932',6.06569412697787),
	('AY513655',4.60734085070127),
	('AY513656',4.60734085070127),
	('AY513657',4.60734085070127),
	('AY513722',5.93233474425294),
	('AY513723',5.93233474425294),
	('AY515854',6.23115820325655),
	('AY517501',6.00906410377467),
	('AY529122',3.53630034380385),
	('AY533564',5.94584582115163),
	('AY541513',6.04959798750751),
	('AY541519',6.04959798750751),
	('AY541520',6.04959798750751),
	('AY545071',6.05891153988226),
	('AY547318',6.11561279897723),
	('AY550336',6.09951155351811),
	('AY550337',6.09951155351811),
	('AY550338',6.09951155351811),
	('AY551001',6.10398261420873),
	('AY551347',6.01780321879447),
	('AY552981',5.97609597053771),
	('AY563161',6.23571666625269),
	('AY563162',6.23571666625269),
	('AY569455',6.05550779674756),
	('AY569975',5.88980410769039),
	('AY572807',6.09433197300051),
	('AY572808',6.09433197300051),
	('AY572809',6.09433197300051),
	('AY572810',6.09433197300051),
	('AY572811',6.09433197300051),
	('AY572822',6.09433197300051),
	('AY572825',6.09433197300051),
	('AY572826',6.09433197300051),
	('AY572827',6.09433197300051),
	('AY572972',6.24935749148294),
	('AY573303',5.70310053228157),
	('AY574902',6.10369141552539),
	('AY574905',6.10369141552539),
	('AY578063',6.17407375651976),
	('AY584596',6.18629563630989),
	('AY587062',6.0165149050887),
	('AY587063',6.0165149050887),
	('AY587064',6.0165149050887),
	('AY587066',6.0165149050887),
	('AY587070',6.0165149050887),
	('AY587071',6.0165149050887),
	('AY587072',6.0165149050887),
	('AY587073',6.0165149050887),
	('AY597807',6.07586405530463),
	('AY598745',6.24905267349673),
	('AY599883',5.87007189299563),
	('AY601647',5.77381928034162),
	('AY604004',5.7021820287615),
	('AY615889',5.83811474840768),
	('AY616183',6.1297171522994),
	('AY626137',5.75154538376874),
	('AY629351',6.24598339998431),
	('AY630258',6.25712672288446),
	('AY634312',4.27442954870418),
	('AY639929',6.00800616536777),
	('AY640414',2.81012700872798),
	('AY640415',2.81012700872798),
	('AY641440',5.62759918416722),
	('AY641441',5.62759918416722),
	('AY646152',6.09945310273935),
	('AY647157',6.07492677764944),
	('AY653201',6.05972175378666),
	('AY654627',6.02777862500292),
	('AY656715',5.92183616340977),
	('AY665468',5.88519628935141),
	('AY669507',6.09489148677581),
	('AY679521',6.05749020826202),
	('AY681966',6.14102540147288),
	('AY690333',5.79351632390405),
	('AY690601',6.00988319849535),
	('AY690636',5.52388247358967),
	('AY691170',6.11562080577502),
	('AY691171',6.11562080577502),
	('AY692226',5.68446537513157),
	('AY692424',6.17142986883146),
	('AY692425',6.17142986883146),
	('AY695931',6.07732043688335),
	('AY700779',6.08840470867211),
	('AY702934',6.14700582715632),
	('AY702935',6.14700582715632),
	('AY702936',6.14700582715632),
	('AY702944',6.14700582715632),
	('AY702976',5.98256821577643),
	('AY703044',3.85395634397221),
	('AY703984',6.02592542076109),
	('AY704141',5.9693931400589),
	('AY704142',5.9693931400589),
	('AY704143',5.9693931400589),
	('AY704144',5.9693931400589),
	('AY704145',5.9693931400589),
	('AY704146',5.9693931400589),
	('AY704148',5.9693931400589),
	('AY704149',5.9693931400589),
	('AY704150',5.9693931400589),
	('AY704151',5.9693931400589),
	('AY704670',6.09497589711769),
	('AY704671',6.09497589711769),
	('AY705349',5.79937319519263),
	('AY707863',6.03635206022298),
	('AY714129',5.98403166872209),
	('AY727912',6.18328900463515),
	('AY728143',5.60474375526545),
	('AY730627',5.55075931797533),
	('AY732486',5.19037240598854),
	('AY743663',6.25177480043311),
	('AY751491',4.74960261735515),
	('AY751492',4.74960261735515),
	('AY751493',4.74960261735515),
	('AY751494',4.74960261735515),
	('AY751495',4.74960261735515),
	('AY751496',4.74960261735515),
	('AY755620',4.9777432321435),
	('AY755621',4.9777432321435),
	('AY755622',4.9777432321435),
	('AY755623',4.9777432321435),
	('AY755624',4.9777432321435),
	('AY755625',4.9777432321435),
	('AY755627',4.9777432321435),
	('AY756064',6.03635206022298),
	('AY761095',6.17961029436659),
	('AY766113',5.98614110847463),
	('AY766448',4.59935413384118),
	('AY775317',6.22445049012699),
	('AY778966',6.03378849171972),
	('AY786184',6.17486158848631),
	('AY787453',4.56157871886312),
	('AY787458',4.56157871886312),
	('AY789699',5.90454392021932),
	('AY803021',6.21073420944152),
	('AY823398',6.14534329633995),
	('AY823521',6.07787992869844),
	('AY823522',6.07787992869844),
	('AY823523',6.07787992869844),
	('AY823524',6.07787992869844),
	('AY834202',6.09664693215528),
	('AY834277',6.06160375550601),
	('AY841899',6.10772550608807),
	('AY845638',5.85931322820643),
	('AY847220',6.23509255893947),
	('AY847298',6.04760421133233),
	('AY847299',6.04760421133233),
	('AY847301',6.04760421133233),
	('AY847303',6.04760421133233),
	('AY848702',6.04348565262472),
	('AY858556',4.96689024565212),
	('AY858838',6.10485261337871),
	('AY862139',4.48210218569867),
	('AY865574',6.00307375959469),
	('AY875938',5.90800402124333),
	('AY923170',6.00773394951066),
	('AY923171',6.18413038156708),
	('AY923172',6.18413038156708),
	('AY923174',6.18413038156708),
	('AY923176',5.94994409918646),
	('AY927772',5.86295657943188),
	('AY930112',5.80167658708045),
	('AY935981',6.17604371929049),
	('AY941828',5.90198439034096),
	('AY943857',6.1297171522994),
	('AY954110',5.04647788586149),
	('AY954625',4.96689024565212),
	('AY957660',5.9495624013717),
	('AY958431',6.00170002203155),
	('AY966005',4.96689024565212),
	('AY987009',5.27605490625958),
	('BC000057',5.95577418876734),
	('BC000127',5.89201326501651),
	('BC000130',6.19825197372565),
	('BC000140',6.13419916147017),
	('BC000147',5.77583348935212),
	('BC000152',6.0941805663744),
	('BC000171',5.97739935403462),
	('BC000189',6.22765296537993),
	('BC000190',6.0256504584258),
	('BC000228',6.20980304324966),
	('BC000249',6.04812546062111),
	('BC000264',5.78729816615249),
	('BC000341',5.96514330930545),
	('BC000364',6.0515001624362),
	('BC000393',5.86826306155042),
	('BC000394',5.85039304704028),
	('BC000414',6.14659060626683),
	('BC000465',5.57386754635879),
	('BC000471',5.89745741133929),
	('BC000495',6.02055691485912),
	('BC000566',6.1953638162357),
	('BC000595',6.07032709195772),
	('BC000651',6.26336091362928),
	('BC000656',6.05091879823639),
	('BC000663',6.1297171522994),
	('BC000750',6.19016462164422),
	('BC000807',6.14832673188003),
	('BC000819',6.03814698038182),
	('BC000824',5.91996566305239),
	('BC000849',6.08267066558595),
	('BC000853',6.10516341331802),
	('BC000866',5.48562466502756),
	('BC000867',6.16058463433407),
	('BC000868',6.08912361339229),
	('BC000884',6.03509404946389),
	('BC000907',6.09923457626071),
	('BC000919',6.13669813256091),
	('BC000924',5.82807220497324),
	('BC000934',6.16702184512602),
	('BC000973',5.8872161151785),
	('BC000977',5.04329562014136),
	('BC000988',5.98665193901702),
	('BC001001',6.24752430328272),
	('BC001072',5.98371973587398),
	('BC001077',6.18838279123054),
	('BC001101',5.83620840382582),
	('BC001123',5.83651781977821),
	('BC001179',5.78864748877075),
	('BC001184',6.11186814488822),
	('BC001189',6.15073714547004),
	('BC001208',6.18568016823374),
	('BC001213',6.09520723075373),
	('BC001217',6.18049453416259),
	('BC001227',6.02999797749534),
	('BC001245',5.98107114572581),
	('BC001256',6.1953910282814),
	('BC001265',6.0012729174673),
	('BC001283',5.85409369672201),
	('BC001298',5.85168252439218),
	('BC001334',4.93115791446439),
	('BC001351',6.03999913990318),
	('BC001381',5.79534976264257),
	('BC001438',6.06095262984791),
	('BC001463',6.25009220599508),
	('BC001464',5.76963716643385),
	('BC001544',6.0398692377156),
	('BC001593',5.85724264671951),
	('BC001605',6.042831143962),
	('BC001613',5.73188292675281),
	('BC001628',6.24962246607329),
	('BC001633',5.90395027616724),
	('BC001656',6.04150027540894),
	('BC001670',5.32187937825926),
	('BC001722',5.73615748561497),
	('BC001725',5.53775887892825),
	('BC001740',5.51040008915741),
	('BC001750',5.91559762999755),
	('BC001754',5.9024918085719),
	('BC001776',6.07105428108012),
	('BC001808',6.26540329750495),
	('BC001861',5.83607730275728),
	('BC001862',6.21774716127641),
	('BC001868',6.15172860934005),
	('BC001883',5.9330546040146),
	('BC001908',6.15069469433714),
	('BC001916',5.95801676155519),
	('BC001936',6.09427943103924),
	('BC001937',5.85168252439218),
	('BC001940',5.44021253754148),
	('BC001943',4.56265352902947),
	('BC001956',5.40985057774231),
	('BC001963',6.1327930020171),
	('BC002356',5.98721460793066),
	('BC002360',6.01882904637056),
	('BC002406',6.21941359971086),
	('BC002429',6.19802403067759),
	('BC002431',6.21155985272015),
	('BC002449',5.43204994529336),
	('BC002508',5.97776268229457),
	('BC002509',6.23064379504238),
	('BC002510',6.03728621606997),
	('BC002527',5.77688542418112),
	('BC002538',5.94162292277044),
	('BC002559',6.04548869047696),
	('BC002571',6.17516831273644),
	('BC002574',5.63308205533124),
	('BC002580',6.0368445610928),
	('BC002581',5.99447816212181),
	('BC002638',6.11720614681676),
	('BC002680',5.92224746731543),
	('BC002691',5.99209169092964),
	('BC002698',6.11604569347519),
	('BC002702',5.65143884353071),
	('BC002724',5.78695772509585),
	('BC002766',6.07144103437019),
	('BC002772',6.24459065093535),
	('BC002823',6.09932031841839),
	('BC002825',6.07366472998426),
	('BC002830',6.06210077881744),
	('BC002831',6.15306471518614),
	('BC002844',5.38767353836457),
	('BC002856',5.95953784904316),
	('BC002869',5.24562945030172),
	('BC002882',6.0618958512604),
	('BC002894',6.05640246270988),
	('BC002909',5.78694591490347),
	('BC002928',6.19803006020447),
	('BC002931',6.19803006020447),
	('BC002944',5.89202468016639),
	('BC002945',6.11951279298252),
	('BC002965',5.90190694502951),
	('BC003019',6.1297171522994),
	('BC003047',5.79259859288297),
	('BC003053',6.06123670349562),
	('BC003061',5.48277884933475),
	('BC003071',6.15667728600041),
	('BC003094',6.04114997582636),
	('BC003099',5.82942362041372),
	('BC003102',5.53215295900782),
	('BC003106',6.0619408088666),
	('BC003140',6.08229524482965),
	('BC003193',5.8800638785974),
	('BC003381',6.0695337866842),
	('BC003392',5.63801533782145),
	('BC003502',5.59843603087371),
	('BC003517',6.04792921590937),
	('BC003530',5.68653898052209),
	('BC003550',5.9801613616223),
	('BC003583',6.07533388504238),
	('BC003586',6.22326347775803),
	('BC003595',5.65023336905137),
	('BC003596',5.81819314722272),
	('BC003622',6.23268643085493),
	('BC003641',6.07899996653899),
	('BC003643',6.22628033048917),
	('BC003648',5.73080202858061),
	('BC003651',5.80227936275424),
	('BC004117',6.22628033048917),
	('BC004121',6.08545332881816),
	('BC004128',5.43204994529336),
	('BC004174',6.13995732301265),
	('BC004183',6.10857370909485),
	('BC004187',6.07225743648796),
	('BC004219',6.0698896294702),
	('BC004225',6.12991123900367),
	('BC004248',6.22063038109153),
	('BC004261',5.95981706545149),
	('BC004267',5.86475658191334),
	('BC004270',5.23357134761191),
	('BC004305',5.78593695949194),
	('BC004309',6.12708745507935),
	('BC004310',6.26107990499828),
	('BC004343',6.23411666265061),
	('BC004357',6.07940324705776),
	('BC004367',6.09263235468063),
	('BC004397',6.08506226286546),
	('BC004449',6.1203813761602),
	('BC004457',6.05044367512889),
	('BC004479',5.87352076180607),
	('BC004480',6.18481580654686),
	('BC004487',6.22774228734507),
	('BC004519',5.97088735665838),
	('BC004553',5.94897159483607),
	('BC004815',6.15070231680555),
	('BC004868',6.23364569714564),
	('BC004884',5.94224694650222),
	('BC004893',5.68483745945762),
	('BC004894',5.95825295461902),
	('BC004899',6.15407174691313),
	('BC004921',5.7347644398123),
	('BC004930',5.96535855572258),
	('BC004936',5.89058932289624),
	('BC004943',6.06347570748272),
	('BC004960',6.21459024030361),
	('BC004969',6.21843895143382),
	('BC004989',6.18568016823374),
	('BC004994',5.96059564298935),
	('BC005008',5.69190478097389),
	('BC005021',5.81655613794612),
	('BC005063',6.05565269223327),
	('BC005070',6.22857805996671),
	('BC005071',5.95675129172601),
	('BC005072',6.19957748799838),
	('BC005078',6.07113115616554),
	('BC005097',5.99971724527576),
	('BC005136',5.86971560136397),
	('BC005158',6.1073263241517),
	('BC005172',6.06049402064138),
	('BC005176',5.9302873514748),
	('BC005198',6.20420743630783),
	('BC005231',6.19109801083757),
	('BC005273',5.87475332385177),
	('BC005305',5.97173305728457),
	('BC005308',6.08077983053465),
	('BC005323',2.73859848292868),
	('BC005335',6.17321984761626),
	('BC005343',6.22452331587444),
	('BC005349',4.91715042770368),
	('BC005361',5.89232462975113),
	('BC005367',4.34159729224684),
	('BC005395',2.68954666928053),
	('BC005399',6.20924606596999),
	('BC005812',6.19190954728206),
	('BC005914',6.02683810555423),
	('BC005922',6.08988937109409),
	('BC005973',5.53341029071082),
	('BC005991',5.97070819735432),
	('BC006011',6.11098269163078),
	('BC006104',6.08998952180067),
	('BC006107',5.19719459561375),
	('BC006110',6.17245305322028),
	('BC006111',6.17632934009272),
	('BC006117',5.89782019515197),
	('BC006132',6.22527210636214),
	('BC006152',5.84802214568942),
	('BC006170',6.12982267710825),
	('BC006224',6.16110410226721),
	('BC006264',5.64763593655471),
	('BC006273',5.98817343873575),
	('BC006300',6.12214707698723),
	('BC006314',5.93137160227091),
	('BC006340',5.96788192124793),
	('BC006357',5.91338313311554),
	('BC006364',6.04114997582636),
	('BC006399',5.60595399485348),
	('BC006428',5.84480545890554),
	('BC006429',6.25684368952357),
	('BC006436',6.21364613562177),
	('BC006447',5.78106095467669),
	('BC006491',4.66842431028006),
	('BC006521',5.4959931226697),
	('BC006530',6.13043203821828),
	('BC006538',5.61381943992981),
	('BC006558',6.04936527337977),
	('BC006769',5.9330546040146),
	('BC006793',5.51932048943042),
	('BC006808',6.2520884347698),
	('BC006823',5.95090113615238),
	('BC006969',6.07181823161531),
	('BC006972',5.77030278140124),
	('BC007012',3.57073180577185),
	('BC007065',5.53374223583194),
	('BC007069',6.08816344565675),
	('BC007070',5.69839191097434),
	('BC007072',6.03801519898943),
	('BC007096',4.28748294020331),
	('BC007102',6.15865539639515),
	('BC007198',5.92446084581718),
	('BC007207',5.83177514237157),
	('BC007208',5.86903148347147),
	('BC007213',6.18138953262781),
	('BC007251',6.21617994202766),
	('BC007279',5.82155815949536),
	('BC007282',5.80818504759724),
	('BC007286',6.14008992604729),
	('BC007304',6.17842646711555),
	('BC007324',5.84427659773026),
	('BC007347',6.20075522936393),
	('BC007354',6.21320994876019),
	('BC007360',6.11809546856012),
	('BC007366',6.21536671662356),
	('BC007377',6.15415616501825),
	('BC007394',6.20871585228364),
	('BC007405',6.14647855537913),
	('BC007409',5.92134325188264),
	('BC007415',5.40574413895922),
	('BC007416',6.17650535244207),
	('BC007424',5.83033493193691),
	('BC007440',6.1992253760888),
	('BC007446',6.17880098942234),
	('BC007459',5.59946618306755),
	('BC007501',5.88887920801906),
	('BC007509',5.98470106638528),
	('BC007524',6.21189588928274),
	('BC007526',6.24668754773517),
	('BC007527',6.01002535275843),
	('BC007528',6.08703712589944),
	('BC007530',4.90642636408038),
	('BC007541',6.21393840066572),
	('BC007542',5.45522497725065),
	('BC007565',5.92552561015412),
	('BC007571',5.87649547272436),
	('BC007579',5.94237855722658),
	('BC007600',5.76823380926145),
	('BC007610',5.44653811435637),
	('BC007638',6.1861434677836),
	('BC007668',5.67148173528252),
	('BC007679',6.04760421133233),
	('BC007689',5.54595785869274),
	('BC007707',6.07578356066797),
	('BC007763',5.61737804787185),
	('BC007781',6.02987044875108),
	('BC007800',6.17941242939728),
	('BC007817',5.98318423857614),
	('BC007828',6.131750098105),
	('BC007835',5.88054373163203),
	('BC007862',6.17311763772739),
	('BC007866',6.1281772484457),
	('BC007874',6.07608395074193),
	('BC007876',6.07737749309892),
	('BC007891',6.23488718841538),
	('BC007892',6.06917902967544),
	('BC007919',5.45316935242446),
	('BC007932',6.13065641385661),
	('BC007962',6.14092398699647),
	('BC007970',6.24513374763247),
	('BC008019',5.94045602228718),
	('BC008021',6.06123670349562),
	('BC008026',6.24151643397496),
	('BC008069',5.84698160586991),
	('BC008070',6.08402216174785),
	('BC008073',5.37022546420416),
	('BC008094',6.03532868603831),
	('BC008095',5.98124866476113),
	('BC008146',6.07847975038005),
	('BC008279',5.7311756743517),
	('BC008282',5.93878375923126),
	('BC008286',6.05522251608401),
	('BC008300',6.11106147475293),
	('BC008302',5.71015274449524),
	('BC008310',5.95992454533982),
	('BC008325',5.92372794099096),
	('BC008335',6.08358017838302),
	('BC008344',5.88054373163203),
	('BC008346',5.9188861006575),
	('BC008349',6.12463527471751),
	('BC008355',5.3293973067496),
	('BC008367',6.05939997660027),
	('BC008369',6.17592295268441),
	('BC008377',5.47770021293964),
	('BC008394',6.21877875664891),
	('BC008397',6.09951155351811),
	('BC008425',5.56353805854428),
	('BC008481',5.48491426081701),
	('BC008586',5.98801606403172),
	('BC008623',5.78640994819904),
	('BC008634',6.05308647647477),
	('BC008668',5.8461770157337),
	('BC008692',5.92148928394474),
	('BC008744',5.99818612135331),
	('BC008759',5.96202805913208),
	('BC008763',4.98328436178345),
	('BC008764',5.8614028509981),
	('BC008769',5.84513720512726),
	('BC008780',6.07641745762499),
	('BC008788',6.22327940122727),
	('BC008813',5.76210295169064),
	('BC008814',6.19780066385934),
	('BC008882',5.75743168213463),
	('BC008899',5.5119768953495),
	('BC008900',6.17775532152618),
	('BC008904',5.60598522043552),
	('BC008922',5.88289528942962),
	('BC008927',5.97064529711776),
	('BC008957',5.52982733494067),
	('BC008958',5.99857739300597),
	('BC008971',6.04435057265614),
	('BC008983',5.42610915206232),
	('BC008990',5.47924898744134),
	('BC008999',6.11400202886017),
	('BC009009',6.19183011844613),
	('BC009012',6.26150702454697),
	('BC009054',6.11725606783702),
	('BC009073',6.2119831294666),
	('BC009078',6.17657175571487),
	('BC009107',6.08260536770032),
	('BC009113',4.76471744154571),
	('BC009114',5.97529142218631),
	('BC009116',5.9286177104423),
	('BC009222',6.18623263415986),
	('BC009239',6.14101449677971),
	('BC009241',6.01904065840392),
	('BC009245',4.42245200359704),
	('BC009273',4.97821228713857),
	('BC009297',5.67699239873944),
	('BC009312',5.80913918866693),
	('BC009356',5.95025227152162),
	('BC009362',6.02099317169252),
	('BC009364',5.70859280204567),
	('BC009368',6.07249202610022),
	('BC009369',6.11893116630705),
	('BC009374',6.21094388039647),
	('BC009386',5.68483745945762),
	('BC009395',5.84687293550283),
	('BC009403',6.1242594530578),
	('BC009415',5.73092507524975),
	('BC009418',5.86218533410461),
	('BC009441',5.85168252439218),
	('BC009457',6.19956467106271),
	('BC009516',5.55771576913318),
	('BC009538',5.01471203563344),
	('BC009555',5.89113009623209),
	('BC009561',6.01280611562273),
	('BC009568',4.82662938018261),
	('BC009606',6.11153134705666),
	('BC009612',5.63708732086508),
	('BC009617',5.77100178187409),
	('BC009650',5.9803047073382),
	('BC009676',6.01404123729796),
	('BC009681',5.62759918416722),
	('BC009701',5.37750060470276),
	('BC009712',6.02552294829588),
	('BC009722',2.3652583845663),
	('BC009775',6.03949033004213),
	('BC009783',6.07096766758802),
	('BC009820',5.94233391065562),
	('BC009831',5.37217702763689),
	('BC009866',5.00736928906526),
	('BC009872',5.99040827861732),
	('BC009901',6.0362996572471),
	('BC009911',6.08398283586437),
	('BC009917',6.07598517214192),
	('BC009959',6.15481941800108),
	('BC009968',6.16212959872831),
	('BC009995',6.2113996646572),
	('BC010004',5.83105359439583),
	('BC010011',6.03282526596673),
	('BC010061',6.20731921472739),
	('BC010078',5.700314006301),
	('BC010082',6.18458041200872),
	('BC010120',5.90325224890989),
	('BC010132',5.82061162169128),
	('BC010138',5.61269621140135),
	('BC010160',5.81605288062852),
	('BC010167',5.89172802877818),
	('BC010221',6.07544767509323),
	('BC010228',5.9823961358642),
	('BC010267',5.95964114130575),
	('BC010269',6.03635206022298),
	('BC010307',5.95956082620534),
	('BC010354',6.06786796306426),
	('BC010359',6.20420743630783),
	('BC010398',5.60999288480861),
	('BC010405',6.19108015481845),
	('BC010453',5.69488116122406),
	('BC010498',6.0705191998042),
	('BC010504',6.08753670721423),
	('BC010519',6.04570279887206),
	('BC010570',5.9734593128221),
	('BC010574',4.20521691116096),
	('BC010576',6.17915154497691),
	('BC010609',6.18602008817636),
	('BC010628',6.03367047428748),
	('BC010645',6.14217005137113),
	('BC010648',6.27611878292441),
	('BC010658',5.04206325795372),
	('BC010662',6.00730716019817),
	('BC010741',6.14700582715632),
	('BC010851',6.06525009039325),
	('BC010863',6.23598061585171),
	('BC010872',5.92446084581718),
	('BC010901',5.86136150620838),
	('BC010921',6.15581537352709),
	('BC010931',4.15661154341192),
	('BC010941',5.65913921953211),
	('BC010942',6.06173900867487),
	('BC010943',6.05697120091449),
	('BC010956',6.12786347596704),
	('BC011033',5.88869560803942),
	('BC011138',6.12379902247333),
	('BC011238',5.31950047490979),
	('BC011239',6.16945588657582),
	('BC011243',6.13819146520817),
	('BC011268',5.89117212141025),
	('BC011369',6.13542314126488),
	('BC011378',5.63627207495515),
	('BC011392',6.05920492769364),
	('BC011418',6.10049270247097),
	('BC011454',6.01129893547647),
	('BC011515',6.10505317347456),
	('BC011546',4.83238274644328),
	('BC011553',6.07429990089933),
	('BC011579',5.99238154576736),
	('BC011580',6.16295517151387),
	('BC011587',4.7469172537663),
	('BC011595',5.46761627045872),
	('BC011597',6.10194928248951),
	('BC011600',5.63961904317843),
	('BC011604',6.15125214883863),
	('BC011643',5.90033864209217),
	('BC011656',5.81492743348649),
	('BC011669',5.49432844262527),
	('BC011679',6.12394692244098),
	('BC011759',6.22851268530109),
	('BC011812',6.03541085461312),
	('BC011832',5.99086381925315),
	('BC011847',5.81415381114693),
	('BC011848',5.1039290672951),
	('BC011863',6.18388829152934),
	('BC011874',5.7933041655159),
	('BC011877',5.99816803475211),
	('BC011878',5.89373747511798),
	('BC011897',6.02978678264861),
	('BC011903',5.9885730692652),
	('BC011904',5.9595124336228),
	('BC011934',6.21092565541153),
	('BC011985',6.21653064107426),
	('BC012001',6.169957651171),
	('BC012006',6.1501640216928),
	('BC012008',5.9755489277452),
	('BC012009',6.12094928967552),
	('BC012027',6.06884063600011),
	('BC012037',5.50425979439373),
	('BC012044',6.04702885808985),
	('BC012056',5.86676662333608),
	('BC012061',6.10691714297281),
	('BC012069',5.55960722866212),
	('BC012072',6.1213245637803),
	('BC012078',6.01419913068225),
	('BC012082',5.80702398393891),
	('BC012096',6.20198775370359),
	('BC012097',6.09181461192646),
	('BC012099',5.81977633300179),
	('BC012103',5.91857201463692),
	('BC012115',6.21472406504601),
	('BC012117',6.11566639020954),
	('BC012121',5.55685420606812),
	('BC012143',5.74570552324513),
	('BC012147',6.02962615376915),
	('BC012159',5.84622378611283),
	('BC012165',6.04798797970791),
	('BC012170',5.8379410892179),
	('BC012171',6.06991467794034),
	('BC012172',5.60475564690479),
	('BC012184',6.20802406561762),
	('BC012191',6.09578801839837),
	('BC012266',5.75676343538539),
	('BC012317',6.16765870240033),
	('BC012325',6.17691911998458),
	('BC012342',5.38222058756271),
	('BC012368',5.93626629631456),
	('BC012379',6.21653118179128),
	('BC012390',3.31543366639473),
	('BC012399',6.1873224554683),
	('BC012427',5.97878434349043),
	('BC012443',6.14206500383173),
	('BC012462',5.60826589908378),
	('BC012485',6.15503346358981),
	('BC012493',6.19096553365172),
	('BC012513',5.62871879550438),
	('BC012536',6.03395656434853),
	('BC012537',5.98739057179023),
	('BC012564',6.0681288973314),
	('BC012569',5.89666247353056),
	('BC012595',6.17206396950689),
	('BC012602',5.8984082533066),
	('BC012604',5.80823417520224),
	('BC012610',5.55781077075165),
	('BC012621',6.14948192416329),
	('BC012622',5.52266993077106),
	('BC012625',5.72931005756191),
	('BC012727',5.68827900255026),
	('BC012739',5.92912018408157),
	('BC012758',6.07763721318831),
	('BC012761',6.13995732301265),
	('BC012766',6.05477533068195),
	('BC012778',6.22583956432099),
	('BC012807',6.06500070716487),
	('BC012885',6.14468841089188),
	('BC012887',5.09473448974424),
	('BC012888',6.16717232894755),
	('BC012919',6.24046653347219),
	('BC012940',5.92848798473475),
	('BC012946',6.0838212306433),
	('BC012977',5.97246880655231),
	('BC013001',6.15369404769829),
	('BC013069',6.26632713082843),
	('BC013132',6.21771397975833),
	('BC013186',5.4235565011235),
	('BC013193',5.85107659258409),
	('BC013300',5.49134901018919),
	('BC013316',6.07059496484303),
	('BC013323',5.90359932023578),
	('BC013325',6.2188373026751),
	('BC013326',5.66845408440033),
	('BC013353',6.20964764585609),
	('BC013356',5.99328076319593),
	('BC013372',5.87362128882478),
	('BC013379',6.21775721958121),
	('BC013395',6.00835073704152),
	('BC013396',3.49336856142033),
	('BC013418',6.00645664218163),
	('BC013428',5.85949461628482),
	('BC013437',6.06999956542484),
	('BC013573',5.77345028313281),
	('BC013603',5.89981398417776),
	('BC013684',6.09236511652472),
	('BC013764',5.3604639842433),
	('BC013771',6.16598235575195),
	('BC013775',6.02763643363736),
	('BC013795',6.20393068420456),
	('BC013870',5.5897228150034),
	('BC013876',6.0436986665861),
	('BC013883',6.07805305626009),
	('BC013912',5.96650269495008),
	('BC013974',5.55078907452483),
	('BC013980',5.51384890586049),
	('BC013983',5.83535246181505),
	('BC013987',6.19742522372092),
	('BC013991',6.00311880610886),
	('BC014012',5.63627207495515),
	('BC014022',6.26841392213125),
	('BC014064',6.18434721324542),
	('BC014075',5.95179069274463),
	('BC014077',5.98473345762389),
	('BC014094',6.0313761579746),
	('BC014122',6.13444279501366),
	('BC014133',6.24930270256902),
	('BC014156',5.93988784166848),
	('BC014157',6.04778071939877),
	('BC014194',6.02911146584897),
	('BC014209',5.26584763735727),
	('BC014210',6.15563655438248),
	('BC014247',6.17493473279704),
	('BC014269',6.06126421593865),
	('BC014299',6.14964756398135),
	('BC014312',5.87222790995081),
	('BC014394',6.06367122331281),
	('BC014396',5.41784984225497),
	('BC014399',5.96010008445178),
	('BC014413',4.33789359265011),
	('BC014420',6.10830662973888),
	('BC014468',6.20780305717904),
	('BC014473',5.98614110847463),
	('BC014476',5.60158709396456),
	('BC014477',6.01875365142769),
	('BC014484',5.95290963205271),
	('BC014528',6.0908291503148),
	('BC014534',6.22466251273309),
	('BC014538',6.13905464599147),
	('BC014547',3.68604522828802),
	('BC014628',6.22251530197314),
	('BC014642',5.93988784166848),
	('BC014661',6.19744743716492),
	('BC014664',5.7210904007029),
	('BC014668',5.9207032178003),
	('BC014794',6.17300487579815),
	('BC014850',6.19749040584407),
	('BC014873',6.18140701964125),
	('BC014881',6.1957087949649),
	('BC014887',6.05186379515474),
	('BC014897',6.12686898334925),
	('BC014928',6.01661492321062),
	('BC014945',5.83866838755896),
	('BC014947',6.1405466793912),
	('BC014953',6.04455189046796),
	('BC014965',5.75891470950236),
	('BC014966',5.85783682371243),
	('BC014967',6.07573306484561),
	('BC014983',6.25922216264822),
	('BC014994',5.57967992228758),
	('BC015008',6.14402067348237),
	('BC015018',5.14277758686445),
	('BC015023',6.02417397634269),
	('BC015046',6.07915740451328),
	('BC015062',5.08646066243187),
	('BC015107',6.04297145214237),
	('BC015148',5.92585009287182),
	('BC015165',6.09996685893347),
	('BC015171',6.05978919814605),
	('BC015178',5.85883472459603),
	('BC015202',6.21169691906775),
	('BC015207',5.84854503088361),
	('BC015210',6.03604251746668),
	('BC015214',5.86051655594208),
	('BC015221',5.54472532574235),
	('BC015231',5.92991452685926),
	('BC015239',6.03662362877553),
	('BC015325',6.11475607572005),
	('BC015326',5.41495637287946),
	('BC015392',6.24713340735991),
	('BC015395',6.21474059146169),
	('BC015452',6.00772141142017),
	('BC015497',5.83916592169683),
	('BC015507',3.77341058711334),
	('BC015533',6.07778240848612),
	('BC015547',6.23314769765858),
	('BC015571',5.64133040566219),
	('BC015577',5.76048620934609),
	('BC015586',5.51353327869773),
	('BC015600',5.80279481912749),
	('BC015625',5.87119099471683),
	('BC015664',6.2113996646572),
	('BC015665',6.19036275844167),
	('BC015667',5.75606151407184),
	('BC015679',5.9738586686115),
	('BC015701',6.1101218310081),
	('BC015729',5.73161094999722),
	('BC015733',5.88930099793721),
	('BC015757',5.7911702639662),
	('BC015758',6.17676049083724),
	('BC015769',6.24002364996439),
	('BC015770',5.55047200950821),
	('BC015781',6.16951049335588),
	('BC015786',6.07646118023943),
	('BC015797',5.84087588544123),
	('BC015862',6.10327752730055),
	('BC015877',5.4114278574698),
	('BC015886',5.82956573846408),
	('BC015914',5.68882731674283),
	('BC015920',6.17134365055618),
	('BC015940',5.36108115068701),
	('BC015993',5.99736560960498),
	('BC016034',5.15406881057369),
	('BC016039',6.08944251150725),
	('BC016062',6.18760786803523),
	('BC016138',6.03235602128221),
	('BC016158',6.12095521150179),
	('BC016163',6.16451787964032),
	('BC016167',6.13644141742072),
	('BC016328',6.1287651621822),
	('BC016330',5.53341029071082),
	('BC016340',6.00444550455668),
	('BC016341',3.97084174389729),
	('BC016374',6.0619408088666),
	('BC016402',5.94435924183064),
	('BC016470',6.0577935120516),
	('BC016477',6.22898245023698),
	('BC016582',6.0520490591355),
	('BC016647',5.33144997002232),
	('BC016703',5.9020789640171),
	('BC016820',6.06300245958092),
	('BC016836',5.34822742351014),
	('BC016841',5.48216212938411),
	('BC016843',5.91885250571274),
	('BC016851',5.28124370422227),
	('BC016854',5.84300928886444),
	('BC016879',5.98310607900897),
	('BC016922',6.11730038502875),
	('BC016928',5.81043470669143),
	('BC016934',5.95684484235002),
	('BC016940',6.02619954570469),
	('BC016964',6.04298720472213),
	('BC016965',5.65527373741697),
	('BC016967',5.92563031622701),
	('BC016974',6.2223151102293),
	('BC016981',5.44100719319474),
	('BC016987',6.10266693926427),
	('BC016995',5.83051630410522),
	('BC017016',5.50487868117385),
	('BC017037',6.00015872360154),
	('BC017049',5.69488116122406),
	('BC017053',6.17969367518387),
	('BC017054',5.08646066243187),
	('BC017058',5.6678119471675),
	('BC017064',5.84902696520377),
	('BC017066',6.04255046665415),
	('BC017097',6.17216137237686),
	('BC017106',5.98092642724665),
	('BC017115',6.06754018885014),
	('BC017163',5.97970825251742),
	('BC017167',6.04476923646149),
	('BC017180',6.14891578842819),
	('BC017208',5.65465216339895),
	('BC017213',5.14789014267081),
	('BC017227',6.16443657284213),
	('BC017238',6.18231295054647),
	('BC017247',5.91764400374014),
	('BC017254',6.18314902405129),
	('BC017299',5.84608333858879),
	('BC017303',5.92637001411001),
	('BC017314',5.94382651240822),
	('BC017318',5.71526520757759),
	('BC017336',6.00003526358675),
	('BC017338',5.79386393011695),
	('BC017344',5.96194780192049),
	('BC017378',5.81877540637783),
	('BC017381',5.89345115876205),
	('BC017393',5.80489126244977),
	('BC017572',6.04429123735517),
	('BC017592',6.01961009794756),
	('BC017663',6.23965711186944),
	('BC017700',4.75320324563256),
	('BC017701',5.86236319623019),
	('BC017758',4.78681987849231),
	('BC017770',6.18031300732226),
	('BC017812',5.19167912664739),
	('BC017859',4.54579921304384),
	('BC017863',4.43517755239327),
	('BC017871',6.09543167135047),
	('BC017905',5.62472467200395),
	('BC017927',5.17123146623013),
	('BC017943',6.22887643123838),
	('BC017952',6.05027311787881),
	('BC017969',5.68134669569929),
	('BC018028',5.99598662012491),
	('BC018030',5.8959918043498),
	('BC018041',5.89068919439657),
	('BC018067',6.0397442381593),
	('BC018069',5.83471784658745),
	('BC018070',5.95949337617794),
	('BC018100',6.0695817167649),
	('BC018109',6.125335525434),
	('BC018122',5.85380606805948),
	('BC018123',6.22202014829588),
	('BC018135',6.20158131598114),
	('BC018140',5.15123776744334),
	('BC018141',5.75719394345653),
	('BC018203',5.95455201721555),
	('BC018311',5.871692269533),
	('BC018349',5.12900554930181),
	('BC018366',6.1152192382867),
	('BC018370',6.17250701164216),
	('BC018396',5.81878116430654),
	('BC018426',6.03813438791335),
	('BC018435',6.00040926118282),
	('BC018503',6.21611843407566),
	('BC018514',6.01089017166926),
	('BC018537',5.82530023774932),
	('BC018644',5.58380160671458),
	('BC018650',5.92804886998666),
	('BC018687',6.10034492044875),
	('BC018688',5.82380219484462),
	('BC018711',5.56110988965536),
	('BC018718',6.10027241267982),
	('BC018719',5.75743168213463),
	('BC018728',6.24205237471542),
	('BC018738',6.23525756082686),
	('BC018756',6.19735155384803),
	('BC018771',6.09313572926077),
	('BC018772',6.1423522534384),
	('BC018778',5.99857739300597),
	('BC018783',6.06770557923294),
	('BC018788',5.9828576087256),
	('BC018918',4.54535420902677),
	('BC018941',6.09464355536011),
	('BC018950',6.15692526150173),
	('BC018970',5.73770149074832),
	('BC019034',6.16241786028898),
	('BC019039',5.77300877516545),
	('BC019043',5.66775856511975),
	('BC019082',6.14629098912977),
	('BC019105',6.18766604255447),
	('BC019108',6.13203237944237),
	('BC019246',5.33465030118109),
	('BC019266',6.14314567350136),
	('BC019329',5.70863088810074),
	('BC019330',5.72300189273429),
	('BC019338',4.92380458215044),
	('BC019341',6.13931426931423),
	('BC019348',6.03852030489831),
	('BC019351',6.09312914125212),
	('BC019352',6.13790532777287),
	('BC019358',4.70296789868336),
	('BC019598',5.98840068279019),
	('BC019602',5.97088994848659),
	('BC019621',6.2093317493431),
	('BC019704',6.20599065632527),
	('BC019830',6.13472889163545),
	('BC019890',6.13171200167059),
	('BC019910',5.94749285681669),
	('BC019917',5.59796416145042),
	('BC019928',5.67486560653014),
	('BC020238',6.22878923843891),
	('BC020264',6.13283611036187),
	('BC020494',5.9458050675091),
	('BC020506',5.81174444641815),
	('BC020516',6.1887312555347),
	('BC020521',5.64068445561342),
	('BC020543',5.94923202258506),
	('BC020551',6.22636879916197),
	('BC020553',6.19963374875084),
	('BC020559',6.15163044094936),
	('BC020586',6.1468676341377),
	('BC020600',5.88351177357211),
	('BC020605',6.09450274916143),
	('BC020616',5.15858995628752),
	('BC020626',5.73261804149703),
	('BC020630',5.07326876359903),
	('BC020646',4.96722931095601),
	('BC020660',5.16582019660677),
	('BC020665',4.79700886530938),
	('BC020670',6.01328115718996),
	('BC020678',6.20833313363964),
	('BC020698',4.29525744660491),
	('BC020713',3.27644524735414),
	('BC020718',5.95205350513743),
	('BC020722',6.2179093487217),
	('BC020728',5.78083480406716),
	('BC020729',5.98505450930267),
	('BC020731',3.9840333231984),
	('BC020740',6.13996116812345),
	('BC020749',5.41887129957269),
	('BC020750',5.19960421782081),
	('BC020754',6.22157844140805),
	('BC020758',4.36866503019533),
	('BC020792',4.99578850453753),
	('BC020806',6.19892236079538),
	('BC020814',5.81582162998831),
	('BC020822',6.20811413505457),
	('BC020826',6.17720792482171),
	('BC020840',4.43644314958718),
	('BC020841',6.01693906166015),
	('BC020867',6.23438543332167),
	('BC020868',6.17190327477238),
	('BC020892',6.18271502873506),
	('BC020898',6.23233060869083),
	('BC020923',5.70201921279509),
	('BC020941',6.13765460391625),
	('BC020943',6.12947237527828),
	('BC020955',6.07544767509323),
	('BC020957',6.25210622416804),
	('BC020962',6.22827271054579),
	('BC020974',6.13421493453584),
	('BC021021',5.9568609440788),
	('BC021095',6.11951279298252),
	('BC021104',6.23170604224435),
	('BC021127',6.02399151523301),
	('BC021140',6.19077609132203),
	('BC021211',6.14198646032214),
	('BC021241',5.58094082187436),
	('BC021259',6.04432955660237),
	('BC021282',6.05798088580931),
	('BC021290',5.36462439573958),
	('BC021301',6.16376391406808),
	('BC021560',5.88379060504937),
	('BC021664',5.02612169770155),
	('BC021680',5.69633724763527),
	('BC021685',6.20085236515472),
	('BC021706',5.99142548559719),
	('BC021709',6.02335841550233),
	('BC021720',6.23039606301316),
	('BC021730',5.1325444116811),
	('BC021857',6.10567118673406),
	('BC021896',6.18052351946978),
	('BC021898',6.11153134705666),
	('BC021923',6.01829767778966),
	('BC021962',6.15607228789261),
	('BC022004',5.97588086712573),
	('BC022016',6.15812803672623),
	('BC022041',6.05199567961795),
	('BC022042',5.88631219376298),
	('BC022079',6.15257054204366),
	('BC022087',5.08182898725307),
	('BC022205',5.60782479231229),
	('BC022217',6.0750469804771),
	('BC022239',6.19380682535089),
	('BC022243',6.09816904769382),
	('BC022256',3.07096437897858),
	('BC022258',5.4545738195587),
	('BC022259',5.88550013092677),
	('BC022289',5.91743673455422),
	('BC022297',6.12442807240022),
	('BC022309',1.85667668530278),
	('BC022341',6.21229219725876),
	('BC022344',6.04709012193128),
	('BC022363',6.15468008730205),
	('BC022379',6.04151728185358),
	('BC022419',5.8544390062018),
	('BC022451',6.06039469856139),
	('BC022462',5.55017052462851),
	('BC022483',6.0017077434657),
	('BC022488',5.81028001553354),
	('BC022495',5.89641937551361),
	('BC022507',5.48880486786714),
	('BC022517',5.84650188862852),
	('BC022519',6.15901641499248),
	('BC022528',4.54138202917573),
	('BC022530',6.14392757334934),
	('BC022531',5.75160973670381),
	('BC022538',6.01900928812838),
	('BC022539',5.28891134654497),
	('BC022548',6.19958964336533),
	('BC022561',5.92439361140844),
	('BC022566',6.18312322307916),
	('BC022571',6.02288588327024),
	('BC022847',5.65946339967219),
	('BC022957',6.00598807863996),
	('BC022958',6.2255041696555),
	('BC022968',6.04160348242684),
	('BC023260',6.11196108015254),
	('BC023519',6.02685360451762),
	('BC023525',6.27194434679138),
	('BC023546',5.62527585603016),
	('BC023560',6.22099598722339),
	('BC023567',5.77311620379002),
	('BC023570',6.24249421376769),
	('BC023646',6.03014995269489),
	('BC023973',6.07816219725802),
	('BC023985',5.96662414421886),
	('BC023988',5.71341722626034),
	('BC023991',5.54201264212567),
	('BC024007',5.86050018034787),
	('BC024009',6.09011629132259),
	('BC024021',3.86966885643902),
	('BC024036',5.14664409143612),
	('BC024161',6.0294362283689),
	('BC024188',6.25847139390822),
	('BC024243',6.09465883681835),
	('BC024270',6.00875129850066),
	('BC024288',6.23765424638249),
	('BC024318',6.12123895849596),
	('BC024648',6.01360214035954),
	('BC024725',6.05215636392826),
	('BC024746',5.90879491133852),
	('BC024772',5.09473448974424),
	('BC025236',5.72414037271049),
	('BC025267',6.18773114567036),
	('BC025278',5.89585267488691),
	('BC025305',5.69769396543587),
	('BC025312',6.08484676841386),
	('BC025334',5.79987548384043),
	('BC025340',6.25865429264167),
	('BC025367',6.10737441378419),
	('BC025379',6.03154366588839),
	('BC025380',6.00554045797531),
	('BC025383',5.3338233672812),
	('BC025392',6.18665433311209),
	('BC025396',6.20034328796826),
	('BC025420',6.08770843659777),
	('BC025658',6.15517283894912),
	('BC025689',6.17685608636036),
	('BC025700',6.01901399353116),
	('BC025721',5.5366244182557),
	('BC025723',6.19744107533033),
	('BC025729',6.10493903353495),
	('BC025732',5.25603203630165),
	('BC025743',6.23048879851422),
	('BC025744',5.45371444362975),
	('BC025754',6.08790519902606),
	('BC025761',6.02537856797343),
	('BC025764',5.6815230145315),
	('BC025765',6.09461737411642),
	('BC025776',6.00674829183809),
	('BC025787',6.22339596696362),
	('BC025950',6.23765184672528),
	('BC025980',5.95971516485341),
	('BC026011',6.06294001060815),
	('BC026017',5.84848851826039),
	('BC026019',5.69356935091897),
	('BC026032',6.13456473364535),
	('BC026066',5.79720563707111),
	('BC026069',6.09900952614233),
	('BC026077',5.98851580974968),
	('BC026081',6.15902367291329),
	('BC026092',4.37246516312065),
	('BC026100',6.17745880071859),
	('BC026121',6.02784616663576),
	('BC026155',6.25253733449441),
	('BC026161',5.94027852042837),
	('BC026172',6.05574714583673),
	('BC026173',4.87785524766253),
	('BC026179',6.08851524180807),
	('BC026183',6.19375222669872),
	('BC026187',5.94517875284687),
	('BC026210',6.13262826935182),
	('BC026252',5.72757854619568),
	('BC026257',5.28381106405633),
	('BC026272',6.03363100580076),
	('BC026322',6.17390305699398),
	('BC026327',5.59052784314851),
	('BC026350',6.00742536376259),
	('BC026351',6.19527613001782),
	('BC026352',4.17396411852743),
	('BC026359',6.07196484918396),
	('BC026362',6.15723717091818),
	('BC026692',5.72960610451701),
	('BC026909',6.12600253062184),
	('BC026965',6.05153346002926),
	('BC027178',5.59033407351914),
	('BC027182',6.17365312525833),
	('BC027207',6.13223633717999),
	('BC027241',5.04052576452055),
	('BC027454',5.91283510271264),
	('BC027473',6.04108366165124),
	('BC027584',6.08849163470313),
	('BC027589',6.02591715843019),
	('BC027590',5.60474375526545),
	('BC027592',5.77797888930583),
	('BC027593',5.94153010800404),
	('BC027594',5.67460046675135),
	('BC027603',6.1983266210519),
	('BC027606',6.13737514529952),
	('BC027623',6.15051485183523),
	('BC027724',6.15162850393926),
	('BC027731',5.38049994106635),
	('BC027732',5.36663169611927),
	('BC027856',6.10263556466528),
	('BC027858',5.7872906595307),
	('BC027859',5.84565808736096),
	('BC027860',5.97579947886879),
	('BC027865',6.2388884662493),
	('BC027868',6.14694099500626),
	('BC027869',6.22282793919271),
	('BC027875',6.15187766319342),
	('BC027878',5.9668987397321),
	('BC027885',3.53962622898655),
	('BC027907',6.01898940721802),
	('BC027922',6.15590927576475),
	('BC027935',5.99849226504538),
	('BC027936',6.0550922613114),
	('BC027947',6.20762303470004),
	('BC027949',5.9640898574001),
	('BC027976',5.15123776744334),
	('BC027994',6.0182178810337),
	('BC028010',6.19994403680915),
	('BC028012',4.69385641352323),
	('BC028026',5.99769531112874),
	('BC028049',5.79527399075811),
	('BC028061',6.01280833325202),
	('BC028068',6.05105204274337),
	('BC028076',5.77385480374557),
	('BC028088',5.277895347301),
	('BC028090',5.84622378611283),
	('BC028091',5.38012109752265),
	('BC028102',5.77137480048729),
	('BC028112',5.78419464294868),
	('BC028113',6.01399493227725),
	('BC028138',4.97024119962853),
	('BC028141',5.87427271807651),
	('BC028151',5.90174465825975),
	('BC028165',6.15696048719762),
	('BC028168',6.00015872360154),
	('BC028173',6.22327940122727),
	('BC028200',6.18212059492288),
	('BC028207',5.77478472023552),
	('BC028212',6.25886768982518),
	('BC028222',6.02877103060575),
	('BC028225',6.07598517214192),
	('BC028237',6.13811718106592),
	('BC028244',5.40985203442334),
	('BC028304',5.97909372203547),
	('BC028350',5.89141971361446),
	('BC028354',5.94635890699868),
	('BC028361',5.66811379945855),
	('BC028369',6.08361197956304),
	('BC028370',6.15062252982096),
	('BC028381',6.17390305699398),
	('BC028387',6.13440366317238),
	('BC028388',5.66122895498492),
	('BC028403',5.91852261194418),
	('BC028415',5.85192758153806),
	('BC028420',5.50683533266778),
	('BC028425',5.18894031311153),
	('BC028572',6.20955176709542),
	('BC028582',5.97027778711837),
	('BC028583',6.12722885127123),
	('BC028586',6.15681611847762),
	('BC028589',6.04924454157882),
	('BC028596',5.88117295546631),
	('BC028608',6.08162122344416),
	('BC028609',6.16045868251035),
	('BC028620',5.53466542122154),
	('BC028627',6.22028521865282),
	('BC028678',6.11408561399815),
	('BC028679',5.67418790034362),
	('BC028682',6.02511010725739),
	('BC028688',5.45206016005314),
	('BC028699',6.16776127436546),
	('BC028707',5.77867482693639),
	('BC028715',6.05574714583673),
	('BC028716',5.86112763618821),
	('BC028717',5.8780765990171),
	('BC028731',5.86457840860013),
	('BC028740',5.63990546172755),
	('BC028912',5.93110925706466),
	('BC028933',6.05689908720996),
	('BC028936',6.0165149050887),
	('BC028973',6.1497755868433),
	('BC029052',5.6703217698822),
	('BC029055',6.18257670221861),
	('BC029104',6.21595787890593),
	('BC029137',6.09404919952516),
	('BC029138',5.89205905818302),
	('BC029141',5.54895328594294),
	('BC029149',5.32272259448231),
	('BC029202',6.0866213290552),
	('BC029245',6.04577495330214),
	('BC029272',5.96320159256475),
	('BC029353',5.55713174932021),
	('BC029359',6.11716926866853),
	('BC029360',6.10120835853103),
	('BC029395',6.16163529521114),
	('BC029439',6.12309659292723),
	('BC029451',5.84606104129881),
	('BC029491',5.75568470796641),
	('BC029502',5.83844344573571),
	('BC029509',5.80495804101066),
	('BC029532',6.1729281726634),
	('BC029541',6.19435873313165),
	('BC029544',5.93698584901981),
	('BC029554',6.03969200928277),
	('BC029567',6.16008653216417),
	('BC029605',6.16513258077855),
	('BC029617',5.45626633994067),
	('BC029652',5.90387341150002),
	('BC029662',6.20217789628517),
	('BC029778',6.11061092447927),
	('BC029781',6.00406837520688),
	('BC029799',5.8996959839773),
	('BC029828',6.16669911522947),
	('BC029869',6.01032947743409),
	('BC029891',5.45758080993931),
	('BC029918',6.04675049546095),
	('BC029926',5.90396544606728),
	('BC030005',5.92183616340977),
	('BC030006',6.2318229096659),
	('BC030023',5.97822870102685),
	('BC030025',6.1434895434773),
	('BC030104',5.98612145370927),
	('BC030140',5.68089667538526),
	('BC030141',6.18575291245612),
	('BC030144',5.71343824969946),
	('BC030146',6.09746078522822),
	('BC030194',5.67888406926829),
	('BC030198',6.14380442040417),
	('BC030214',5.86061388775599),
	('BC030221',6.08136479436856),
	('BC030224',4.74129165684507),
	('BC030232',6.16532544517395),
	('BC030242',6.21963082751584),
	('BC030246',6.05991677290109),
	('BC030248',6.0219029009453),
	('BC030254',6.07338622241763),
	('BC030267',5.27605490625958),
	('BC030281',6.00885515181742),
	('BC030507',5.79157601435491),
	('BC030509',5.99447816212181),
	('BC030516',6.12610349249148),
	('BC030520',6.20592929525265),
	('BC030524',6.20413921445392),
	('BC030537',6.13300732743465),
	('BC030538',6.18938944444936),
	('BC030558',6.19740127047282),
	('BC030565',6.12216044276741),
	('BC030580',6.1251884076293),
	('BC030593',5.96449980629572),
	('BC030597',5.67191612835785),
	('BC030607',6.01986704742101),
	('BC030608',5.9854812159544),
	('BC030641',6.16839390682691),
	('BC030643',5.96648526896206),
	('BC030644',5.97027778711837),
	('BC030695',6.02824969538338),
	('BC030698',6.00824310312924),
	('BC030702',6.17945253032584),
	('BC030781',6.08072303731197),
	('BC030783',3.87964606770337),
	('BC030816',5.08076463450753),
	('BC030825',6.2257108756403),
	('BC030948',6.00708217439619),
	('BC030949',5.95259033475224),
	('BC030956',5.69173373231263),
	('BC030963',4.9203704544504),
	('BC030970',5.73241463042654),
	('BC030978',5.93378170583445),
	('BC031038',6.06654968181025),
	('BC031041',5.7649184205962),
	('BC031045',5.76348242149683),
	('BC031056',5.55348641088169),
	('BC031060',5.86606578370873),
	('BC031068',6.16728741139391),
	('BC031073',5.95264754841299),
	('BC031074',6.22574768577862),
	('BC031077',4.79986652777467),
	('BC031089',5.9271924312882),
	('BC031099',6.18615792184572),
	('BC031213',5.99542131460313),
	('BC031215',5.86101228130502),
	('BC031222',6.20161163764868),
	('BC031224',6.09330158901943),
	('BC031226',6.0361195945512),
	('BC031227',5.94789597730721),
	('BC031247',6.0292041564739),
	('BC031258',6.07764622919208),
	('BC031260',6.09857909865709),
	('BC031276',5.90357140440818),
	('BC031285',6.02784616663576),
	('BC031329',5.48460787552021),
	('BC031332',6.15169311134919),
	('BC031355',5.7563209434369),
	('BC031427',6.1600843866981),
	('BC031522',5.95244210067592),
	('BC031525',4.43517755239327),
	('BC031551',4.43644314958718),
	('BC031560',5.29766407099479),
	('BC031606',5.9570427635907),
	('BC031609',5.96466509590207),
	('BC031618',5.92147632299427),
	('BC031635',5.81527165764529),
	('BC031637',6.11198688383242),
	('BC031641',6.23212057753307),
	('BC031645',5.89639460056379),
	('BC031653',5.85401043183882),
	('BC031654',6.16881840391634),
	('BC031671',6.17489886177449),
	('BC031688',5.68059640123386),
	('BC031828',6.11564497416955),
	('BC031830',6.15876769390931),
	('BC031862',5.4240560722319),
	('BC031871',6.10487535468912),
	('BC031971',5.726247643417),
	('BC031997',6.20998801022859),
	('BC031999',2.31150544301718),
	('BC032007',6.13856391739912),
	('BC032095',6.04417162715288),
	('BC032124',6.14010526004019),
	('BC032219',6.17832438914309),
	('BC032222',4.10911399957483),
	('BC032226',6.12823899758573),
	('BC032230',4.31596087991618),
	('BC032246',5.99851108809263),
	('BC032296',5.79005131859042),
	('BC032302',6.00166707505093),
	('BC032311',5.10482101675076),
	('BC032318',6.20453452886464),
	('BC032322',5.93907206396012),
	('BC032323',5.63627207495515),
	('BC032334',5.8544390062018),
	('BC032347',5.76713991586495),
	('BC032362',5.75559337927473),
	('BC032372',5.70863088810074),
	('BC032379',6.21742245975724),
	('BC032396',6.06713891501396),
	('BC032400',5.71711599897886),
	('BC032420',5.53934432011238),
	('BC032432',6.24275412677034),
	('BC032456',6.18423953478947),
	('BC032477',6.03405648991377),
	('BC032491',6.14354787644475),
	('BC032498',5.54694442583195),
	('BC032518',5.90246350691204),
	('BC032532',6.24905267349673),
	('BC032538',6.0586957390957),
	('BC032542',6.19657236732508),
	('BC032544',6.17335472051639),
	('BC032567',5.9794026541444),
	('BC032571',6.16868385749847),
	('BC032575',6.1964405044837),
	('BC032576',5.98699079913435),
	('BC032593',5.68065459941998),
	('BC032597',5.58674323241391),
	('BC032600',6.11169614370443),
	('BC032620',6.2374270896021),
	('BC032622',6.11169614370443),
	('BC032632',6.06789822807501),
	('BC032643',6.12793450175097),
	('BC032672',5.89404363469024),
	('BC032687',5.56828054715441),
	('BC032714',6.16771084976039),
	('BC032733',6.16313345805341),
	('BC032735',5.96714672892655),
	('BC032762',6.0436986665861),
	('BC032771',6.10294990944335),
	('BC032779',6.01014038352059),
	('BC032786',6.02796014201115),
	('BC032799',3.48228295888812),
	('BC032815',6.13529711630827),
	('BC032825',4.9852345953938),
	('BC032829',5.89141971361446),
	('BC032830',5.40495129237033),
	('BC032836',6.22627293155723),
	('BC032839',6.0640998424847),
	('BC032842',5.84734554452911),
	('BC032845',6.15493340663597),
	('BC032846',5.90498922928593),
	('BC032856',5.80963271734479),
	('BC032858',5.36502954021599),
	('BC032870',5.43859524741995),
	('BC032941',6.04468271584016),
	('BC032946',5.31065212616093),
	('BC032948',6.17961029436659),
	('BC032999',5.8923911485849),
	('BC033000',6.18231295054647),
	('BC033001',6.23072356595201),
	('BC033003',6.18810804694479),
	('BC033011',5.98134720247125),
	('BC033013',5.8450560370469),
	('BC033014',5.46381670249312),
	('BC033025',6.04122509233814),
	('BC033036',5.60474375526545),
	('BC033066',6.17316082195378),
	('BC033085',6.24073457497723),
	('BC033086',5.97173759478126),
	('BC033094',6.04446576303075),
	('BC033102',4.55503089191647),
	('BC033143',5.931171556647),
	('BC033151',6.20760835549527),
	('BC033154',5.89746309584752),
	('BC033196',6.02419551628808),
	('BC033222',5.70026497849754),
	('BC033223',6.2357280269318),
	('BC033245',4.04643333468345),
	('BC033253',6.201894543895),
	('BC033290',5.8542040056146),
	('BC033292',6.2300216977195),
	('BC033391',6.09313572926077),
	('BC033491',5.89761429587031),
	('BC033515',5.97022289787095),
	('BC033558',5.93160075773859),
	('BC033577',5.55617991273825),
	('BC033615',6.23698347290252),
	('BC033622',6.11294810552782),
	('BC033627',6.00219252634909),
	('BC033628',5.43951625196426),
	('BC033656',6.17759680683573),
	('BC033670',5.64696680226162),
	('BC033681',6.03989530703587),
	('BC033685',6.26632713082843),
	('BC033686',6.21639323449655),
	('BC033687',6.26548239346637),
	('BC033697',6.11480861178841),
	('BC033708',5.70863088810074),
	('BC033742',6.11866400646171),
	('BC033750',6.21596426001525),
	('BC033755',5.32976213569928),
	('BC033762',6.04027724783483),
	('BC033772',6.12632452991497),
	('BC033775',6.24658719068177),
	('BC033777',6.07780308530709),
	('BC033781',6.08011871787743),
	('BC033790',6.00824262162506),
	('BC033805',5.7617147348002),
	('BC033817',5.53929110273471),
	('BC033830',3.82241994611592),
	('BC033838',6.25476249919321),
	('BC033851',5.95929182170713),
	('BC033864',6.01155926493848),
	('BC033872',5.07385430251915),
	('BC033880',5.98994392311072),
	('BC033882',6.20609648516924),
	('BC033889',5.98218754505314),
	('BC033891',5.98218152224454),
	('BC033895',6.0398157313946),
	('BC033897',6.22267030451439),
	('BC033906',6.05195247120876),
	('BC033920',6.00274456079437),
	('BC033939',6.09780126918292),
	('BC034014',4.94015938408365),
	('BC034030',6.13214784840989),
	('BC034220',6.11283247366875),
	('BC034222',5.21782948871975),
	('BC034225',6.19468544652729),
	('BC034287',6.13763490704446),
	('BC034350',2.77579160775687),
	('BC034378',5.88761056464082),
	('BC034384',5.83696496308514),
	('BC034398',6.07784683330944),
	('BC034417',6.10369141552539),
	('BC034422',6.18184892943019),
	('BC034432',6.20631664940755),
	('BC034477',5.92931585838074),
	('BC034479',6.22817533177223),
	('BC034481',6.02627777907838),
	('BC034493',5.85612485315436),
	('BC034571',6.18393293956678),
	('BC034581',5.86008872606375),
	('BC034624',6.14930399545683),
	('BC034671',5.94672150732941),
	('BC034713',5.84185796232253),
	('BC034740',6.17913971895882),
	('BC034757',6.08150821104012),
	('BC034766',5.98487394357274),
	('BC034809',6.09459475247845),
	('BC034824',6.05236298930627),
	('BC034828',6.1919015269872),
	('BC034937',6.11232372630223),
	('BC034943',6.2377598684366),
	('BC034948',5.64619737385493),
	('BC034957',5.12810950059302),
	('BC034961',5.23977988491496),
	('BC034963',6.16221592133751),
	('BC034969',6.00825449982206),
	('BC034972',6.02717855492449),
	('BC034976',5.77093914059506),
	('BC034978',6.11578406097344),
	('BC034982',5.88563427686047),
	('BC035002',6.00274456079437),
	('BC035005',6.21550019989918),
	('BC035017',6.14773569253267),
	('BC035021',6.1059274674557),
	('BC035022',6.20160979269151),
	('BC035027',5.9207825333136),
	('BC035029',5.89842672470502),
	('BC035034',6.15346211259673),
	('BC035040',5.96847524885273),
	('BC035041',4.89500527675492),
	('BC035059',5.92666574618325),
	('BC035061',6.1093686905879),
	('BC035077',5.94768381493678),
	('BC035079',6.03271364500429),
	('BC035083',5.97384058756567),
	('BC035121',6.12669627655985),
	('BC035125',5.77708423737914),
	('BC035128',5.99846615098738),
	('BC035137',5.64207351624412),
	('BC035143',6.22130868313922),
	('BC035162',5.92732769366042),
	('BC035266',6.2576164059588),
	('BC035288',6.23057482891362),
	('BC035307',5.63195011534468),
	('BC035310',6.25336590109155),
	('BC035312',5.87189397698297),
	('BC035325',6.13836574632836),
	('BC035371',6.10848918712495),
	('BC035372',6.17832438914309),
	('BC035403',6.11768501863578),
	('BC035404',5.7861570715263),
	('BC035411',5.99263010731673),
	('BC035499',5.70567606647154),
	('BC035501',5.63921617598963),
	('BC035512',6.07546192117061),
	('BC035514',5.70710838226286),
	('BC035516',6.15401176695773),
	('BC035570',4.50888491568505),
	('BC035572',5.33608492107316),
	('BC035592',5.88169957212091),
	('BC035596',6.01021125681852),
	('BC035604',6.2255041696555),
	('BC035608',5.74254328925906),
	('BC035615',5.99317727202594),
	('BC035625',5.93026571526166),
	('BC035626',5.02411407095583),
	('BC035634',6.24576778061227),
	('BC035636',5.95931102494663),
	('BC035648',5.71542209041502),
	('BC035654',6.11901714523335),
	('BC035666',6.09917958766056),
	('BC035672',6.11037679339297),
	('BC035680',4.43644314958718),
	('BC035687',5.95744483646857),
	('BC035698',6.13637796552636),
	('BC035701',6.05522251608401),
	('BC035714',4.39355171350005),
	('BC035719',1.66676923091948),
	('BC035721',6.14337972164114),
	('BC035725',5.51478866490058),
	('BC035761',5.8853130608287),
	('BC035774',5.95109073117175),
	('BC035812',5.88771320891322),
	('BC035837',6.13720250967589),
	('BC035882',5.30941818108511),
	('BC035900',5.94973948546553),
	('BC035914',6.00241541166434),
	('BC035935',6.09226210166406),
	('BC035967',6.02160836648242),
	('BC035973',6.18650230087365),
	('BC035975',1.68229267342085),
	('BC035978',5.8542380798957),
	('BC036018',5.70789490527051),
	('BC036020',6.09740698689614),
	('BC036033',5.95303911589534),
	('BC036034',5.76033870245017),
	('BC036039',6.21558642188988),
	('BC036049',6.00737300726404),
	('BC036053',6.21790929524346),
	('BC036071',5.71413690927919),
	('BC036074',6.17714437729359),
	('BC036075',5.88511523622378),
	('BC036078',6.07695505403086),
	('BC036079',6.02152704814366),
	('BC036083',5.68060100042403),
	('BC036088',6.20224044958121),
	('BC036094',5.95376751545179),
	('BC036099',5.09583931133364),
	('BC036109',6.15073714547004),
	('BC036120',5.64966913006181),
	('BC036121',4.87785524766253),
	('BC036124',6.00250887890662),
	('BC036184',5.99516091706476),
	('BC036186',5.98844902957792),
	('BC036189',5.93999631646023),
	('BC036200',5.9823961358642),
	('BC036205',6.13915091953452),
	('BC036213',6.0795749055277),
	('BC036214',5.90604820994204),
	('BC036218',5.8418319521351),
	('BC036233',6.03803489853555),
	('BC036301',6.10281115132947),
	('BC036302',6.1812531466571),
	('BC036335',6.2157944471333),
	('BC036346',5.68337432244605),
	('BC036349',6.10801552469847),
	('BC036351',5.99199300472277),
	('BC036354',6.20162397152588),
	('BC036365',5.81166918404648),
	('BC036434',6.11296017109047),
	('BC036446',5.97273575601217),
	('BC036456',6.17495500741424),
	('BC036461',6.22454004031965),
	('BC036465',6.18255522772554),
	('BC036492',5.17698066788938),
	('BC036494',5.04010693456499),
	('BC036501',5.97999828439819),
	('BC036511',5.98899455127461),
	('BC036518',6.00991753931261),
	('BC036520',6.23250959957857),
	('BC036523',6.00250887890662),
	('BC036526',6.18356732050498),
	('BC036539',5.9693931400589),
	('BC036551',5.78632722336793),
	('BC036552',4.86587041432458),
	('BC036554',6.10420885092734),
	('BC036556',5.84815682313993),
	('BC036557',5.8490863139464),
	('BC036571',6.22475509595302),
	('BC036604',6.00323352745662),
	('BC036650',5.13638093172067),
	('BC036653',5.69398929586348),
	('BC036660',5.77668181293807),
	('BC036663',5.85428470203012),
	('BC036669',6.14306902516393),
	('BC036672',5.98576100476161),
	('BC036697',6.03410736747404),
	('BC036714',6.21774823270178),
	('BC036724',3.07029879825782),
	('BC036765',6.16430694059663),
	('BC036769',6.16458707816504),
	('BC036771',6.21865985968508),
	('BC036782',6.15434908555178),
	('BC036787',6.13787292180069),
	('BC036806',6.03397632082184),
	('BC036817',5.93414104080746),
	('BC036832',6.02152255010187),
	('BC036834',5.68325533662194),
	('BC036869',6.07586405530463),
	('BC036890',6.03052357402152),
	('BC036911',6.15257831414499),
	('BC036917',6.2426016864074),
	('BC037168',5.79510844600701),
	('BC037209',6.25927418312529),
	('BC037221',6.17715809842559),
	('BC037248',5.84734554452911),
	('BC037253',6.22099598722339),
	('BC037268',5.83493444577371),
	('BC037275',5.96592911973775),
	('BC037279',6.07285890384973),
	('BC037284',6.03471315158416),
	('BC037288',6.20640004334317),
	('BC037289',6.00532546963779),
	('BC037295',5.97415946171153),
	('BC037299',6.00026931883876),
	('BC037313',6.03160082099753),
	('BC037329',5.60352704735039),
	('BC037344',5.13804601959346),
	('BC037395',6.11725606783702),
	('BC037404',6.00334279581258),
	('BC037418',5.96881378270918),
	('BC037491',6.18396760716352),
	('BC037496',6.18602523804848),
	('BC037543',5.70462441829544),
	('BC037547',6.20875672144915),
	('BC037556',5.92893426796348),
	('BC037567',6.13986824083425),
	('BC037570',5.95297979633101),
	('BC037736',5.8853130608287),
	('BC037776',5.91888818136532),
	('BC037778',5.99680893651354),
	('BC037830',6.05965282006125),
	('BC037852',6.08898828259785),
	('BC037869',6.13937555865626),
	('BC037870',5.81166918404648),
	('BC037872',6.05756212127917),
	('BC037876',6.00638357142863),
	('BC037878',6.09936906351006),
	('BC037879',6.23637608799198),
	('BC037900',5.84789220489606),
	('BC037903',6.17730518316336),
	('BC037925',6.25829871998409),
	('BC037948',6.19282802522029),
	('BC037954',5.47533050953337),
	('BC037955',6.01301263368547),
	('BC037957',6.1289107152418),
	('BC037964',5.90789003747067),
	('BC037969',6.20203938053801),
	('BC037990',6.23200461384104),
	('BC038100',6.12784518736778),
	('BC038103',6.23541589838729),
	('BC038104',6.02606956616586),
	('BC038106',5.42515228841495),
	('BC038235',5.92841432425303),
	('BC038237',5.13581021875531),
	('BC038238',5.73791498377798),
	('BC038241',6.10424486313199),
	('BC038294',6.25177480043311),
	('BC038301',6.17026947674837),
	('BC038359',6.07462472781658),
	('BC038369',6.21172236542739),
	('BC038400',6.10122679260979),
	('BC038406',6.17428104502652),
	('BC038417',6.1611789376287),
	('BC038422',6.13594726115549),
	('BC038447',6.11092565257356),
	('BC038467',5.0574197160905),
	('BC038509',5.63108249507577),
	('BC038510',5.72960610451701),
	('BC038511',5.94532229963761),
	('BC038515',4.29176227895799),
	('BC038588',5.83209617040652),
	('BC038594',6.21301544137529),
	('BC038673',6.03945220492288),
	('BC038709',5.97821860966975),
	('BC038799',5.58005389183317),
	('BC038805',5.75210339553614),
	('BC038807',6.02629366678984),
	('BC038830',5.99800434209177),
	('BC038840',5.67460046675135),
	('BC038850',6.19109801083757),
	('BC038860',5.77823562742076),
	('BC038932',6.12309801561972),
	('BC038979',5.46424289973067),
	('BC038997',5.49258834562604),
	('BC039039',3.73923982079694),
	('BC039075',5.98482416363989),
	('BC039081',6.08161904870199),
	('BC039109',5.96760270818777),
	('BC039118',6.1350225827732),
	('BC039133',6.20749639915979),
	('BC039145',5.97822870102685),
	('BC039247',6.18140701964125),
	('BC039251',6.14729283175987),
	('BC039252',6.25275292718017),
	('BC039254',5.8600516672003),
	('BC039263',5.9910375580262),
	('BC039291',6.11197547286654),
	('BC039292',5.7649184205962),
	('BC039300',6.1105419931049),
	('BC039301',6.20351310309627),
	('BC039312',6.06633383945644),
	('BC039340',6.17353603372934),
	('BC039342',4.46062866574725),
	('BC039361',6.05157457244118),
	('BC039380',5.98071096190801),
	('BC039540',6.08587798664638),
	('BC039573',6.03861707194006),
	('BC039580',6.06497476553885),
	('BC039582',5.8450560370469),
	('BC039585',5.89113009623209),
	('BC039591',4.10911399957483),
	('BC039612',6.02592542076109),
	('BC039695',5.64364223906367),
	('BC039723',5.80687376446051),
	('BC039728',5.93080289878497),
	('BC039729',5.84000750237226),
	('BC039825',5.83392942205011),
	('BC039826',6.14931206390646),
	('BC039841',4.7633123901423),
	('BC039849',5.94478354322728),
	('BC039856',5.81285572291301),
	('BC039864',6.10731768808827),
	('BC039895',5.73524200407424),
	('BC039903',6.13920494750673),
	('BC039904',5.98728261171294),
	('BC039907',6.17151301631959),
	('BC040001',6.00197629592299),
	('BC040034',6.14985897472694),
	('BC040046',5.71526520757759),
	('BC040061',5.66091193635221),
	('BC040062',6.14411862544741),
	('BC040105',6.02220823121709),
	('BC040106',5.90074568600061),
	('BC040107',6.23117783165091),
	('BC040129',6.04423570804477),
	('BC040138',4.01463329580813),
	('BC040152',6.21639323449655),
	('BC040164',5.85403720959377),
	('BC040179',5.8872161151785),
	('BC040187',5.96903996393886),
	('BC040212',6.1093686905879),
	('BC040228',4.98742996591362),
	('BC040229',5.6207437882322),
	('BC040231',5.82820557463213),
	('BC040259',5.31736067502838),
	('BC040280',5.76437603021701),
	('BC040290',6.16934782553672),
	('BC040300',6.26166817323617),
	('BC040330',6.13048269858063),
	('BC040331',6.1434727697511),
	('BC040341',6.12435908687243),
	('BC040357',5.81923041458288),
	('BC040376',5.92327886835562),
	('BC040436',6.04114915721059),
	('BC040441',5.98629669696136),
	('BC040452',6.08911991431712),
	('BC040456',6.07998627662926),
	('BC040501',6.08484181292121),
	('BC040504',5.6930209464655),
	('BC040508',6.22226885197797),
	('BC040520',6.22028521865282),
	('BC040521',5.98576100476161),
	('BC040528',6.02474803732183),
	('BC040534',5.75100765796457),
	('BC040542',5.94342576833813),
	('BC040545',5.30941818108511),
	('BC040546',5.99547165864401),
	('BC040548',6.10629818022646),
	('BC040556',5.88711239489565),
	('BC040558',6.07181823161531),
	('BC040564',5.50023849672328),
	('BC040590',6.18941588690004),
	('BC040591',6.04651848438739),
	('BC040592',6.09440328313116),
	('BC040604',5.10147949392933),
	('BC040649',6.00755641521408),
	('BC040698',6.2489135266188),
	('BC040704',6.10212769821867),
	('BC040721',5.93294598675473),
	('BC040732',6.24467596580235),
	('BC040876',6.097841137665),
	('BC040924',6.23094310673458),
	('BC040943',5.78394768995284),
	('BC040949',6.14920332645813),
	('BC040961',6.20060860620647),
	('BC040974',5.20902941070714),
	('BC041004',5.65558758191885),
	('BC041005',6.18399677431761),
	('BC041009',5.85023762625156),
	('BC041031',6.06257344989018),
	('BC041063',6.14471774912638),
	('BC041070',6.06413699541808),
	('BC041082',6.02122266842645),
	('BC041085',6.00515063063548),
	('BC041088',6.07419731484147),
	('BC041092',5.86886715101112),
	('BC041095',5.89629871472979),
	('BC041118',5.9889677454002),
	('BC041119',5.93012716645147),
	('BC041132',6.14239040705907),
	('BC041142',6.02815312850912),
	('BC041156',6.02563356888881),
	('BC041169',6.06984104853931),
	('BC041172',6.08466488386011),
	('BC041174',6.08562401447322),
	('BC041175',6.10994373689647),
	('BC041178',5.75210339553614),
	('BC041328',5.96372749993112),
	('BC041345',5.97739935403462),
	('BC041355',5.84902696520377),
	('BC041360',6.07800860320339),
	('BC041361',6.11932169327666),
	('BC041483',6.0369727459649),
	('BC041560',5.85264910027653),
	('BC041600',6.01904065840392),
	('BC041628',6.18308941650458),
	('BC041653',5.94442172940486),
	('BC041656',5.96337687070735),
	('BC041667',6.09060631507696),
	('BC041668',5.81778871449088),
	('BC041691',5.96910395897443),
	('BC041692',6.08625939051925),
	('BC041706',5.83381094652485),
	('BC041709',6.02821418173286),
	('BC041771',5.61905152918069),
	('BC041789',5.29118523704187),
	('BC041792',5.50051265262122),
	('BC041799',6.11644824940504),
	('BC041806',5.87934148243807),
	('BC041812',5.8621604017006),
	('BC041814',5.97106121725296),
	('BC041831',5.73161094999722),
	('BC041834',5.27809173451944),
	('BC041851',6.19581788797016),
	('BC041857',6.15361242687409),
	('BC041860',6.2255058340561),
	('BC041867',6.15729885899295),
	('BC041873',5.76071778905449),
	('BC041876',6.22681548949792),
	('BC041887',6.001574567605),
	('BC041888',6.15614814180876),
	('BC041897',5.99290309082317),
	('BC041903',5.97199302749171),
	('BC041904',6.12021319319458),
	('BC041956',6.23352756018615),
	('BC042038',6.22136967359283),
	('BC042047',6.05972175378666),
	('BC042090',5.81471910334085),
	('BC042101',6.14521329513323),
	('BC042108',6.18139368597423),
	('BC042138',6.22495536951073),
	('BC042147',5.70624945349564),
	('BC042151',6.18052351946978),
	('BC042161',6.10963952021005),
	('BC042170',6.16921299568433),
	('BC042179',5.78364246978456),
	('BC042333',6.17038938473488),
	('BC042334',5.74438429223592),
	('BC042401',6.18953748723755),
	('BC042418',6.16001549265182),
	('BC042452',6.17270805553247),
	('BC042486',5.85036428329663),
	('BC042578',5.58220341458928),
	('BC042606',5.92991452685926),
	('BC042625',5.97970825251742),
	('BC042628',5.41719277644528),
	('BC042629',6.21963082751584),
	('BC042674',6.24835250333048),
	('BC042676',5.89339344120557),
	('BC042684',6.12461404484494),
	('BC042755',4.03963490470464),
	('BC042844',5.87802097457396),
	('BC042848',6.13515760962855),
	('BC042872',6.1406840325376),
	('BC042943',6.02845974072079),
	('BC042999',6.15152251842611),
	('BC043005',5.40253378922065),
	('BC043148',6.04709012193128),
	('BC043149',6.06422062655534),
	('BC043150',5.58973500744023),
	('BC043157',5.87001829028964),
	('BC043206',6.10910870252003),
	('BC043221',6.21047994443628),
	('BC043230',5.09233757732918),
	('BC043239',6.1287651621822),
	('BC043246',5.13779500013034),
	('BC043247',5.73161094999722),
	('BC043256',6.18271502873506),
	('BC043272',6.13302152427573),
	('BC043292',6.08635238499511),
	('BC043343',6.04476923646149),
	('BC043358',5.95525985816931),
	('BC043391',5.85163453065327),
	('BC043394',6.17129826090316),
	('BC043409',6.1830136686238),
	('BC043412',6.12179146935202),
	('BC043416',5.86101219696747),
	('BC043423',5.94885511447322),
	('BC043485',5.96425757051375),
	('BC043488',5.10482101675076),
	('BC043528',6.1488649940466),
	('BC043542',6.1520367461327),
	('BC043564',5.8372973821275),
	('BC043581',6.12796967961458),
	('BC043613',4.37900157358818),
	('BC043616',5.78107195981307),
	('BC043641',6.15432355235925),
	('BC043916',6.11401757502704),
	('BC044218',5.91558628948215),
	('BC044254',5.74524494981991),
	('BC044568',6.0028699007527),
	('BC044569',5.89653535591),
	('BC044570',5.7902299215014),
	('BC044574',6.06229731593445),
	('BC044581',5.88461135213793),
	('BC044585',6.14067993952423),
	('BC044586',4.93713928110596),
	('BC044598',5.90401206065077),
	('BC044610',6.22050290079504),
	('BC044659',5.86272402954314),
	('BC044792',6.18408486705931),
	('BC044885',6.14535611079253),
	('BC044889',6.06473820124085),
	('BC044907',5.9626340352795),
	('BC044919',5.84353383287312),
	('BC044930',5.90539546774884),
	('BC044938',6.16386029210635),
	('BC045532',5.77479068865076),
	('BC045534',6.02929783901005),
	('BC045539',5.9996529085302),
	('BC045542',6.11670132215579),
	('BC045546',6.14010650253195),
	('BC045548',5.71709070864791),
	('BC045554',6.23250959957857),
	('BC045569',6.00138302201894),
	('BC045575',6.13996414736809),
	('BC045576',5.72224704624311),
	('BC045587',5.98844902957792),
	('BC045605',5.98059356022556),
	('BC045606',4.79761899393733),
	('BC045623',5.96849200287448),
	('BC045625',6.01525293428622),
	('BC045634',5.91511835028239),
	('BC045640',5.79156617377441),
	('BC045643',5.84359493549137),
	('BC045645',5.04052576452055),
	('BC045650',6.13908927719443),
	('BC045651',5.95068012541362),
	('BC045664',5.94437233663635),
	('BC045673',5.52522140295031),
	('BC045695',6.22474180024307),
	('BC045764',5.97265300943852),
	('BC045814',6.21774823270178),
	('BC045831',5.77803120251393),
	('BC045834',6.1474896593082),
	('BC046094',5.70900007954813),
	('BC046099',6.11075114051778),
	('BC046103',6.12382221231157),
	('BC046117',4.7421594158828),
	('BC046119',5.90369608432064),
	('BC046128',6.03819056062315),
	('BC046149',6.23450858533443),
	('BC046158',5.88980410769039),
	('BC046160',5.83231331098041),
	('BC046206',6.23008763751521),
	('BC046242',6.07392958798497),
	('BC046350',5.74196595268183),
	('BC046360',6.02851283114542),
	('BC046366',5.97896037122019),
	('BC046367',6.16513258077855),
	('BC046434',5.75379189582454),
	('BC046563',6.01566807552873),
	('BC046565',5.81790761735636),
	('BC046567',6.14225501509061),
	('BC046636',6.15257054204366),
	('BC046643',5.98481121114034),
	('BC046933',5.40597958396478),
	('BC047016',6.04795219748646),
	('BC047021',5.51652186191406),
	('BC047022',5.73064525725555),
	('BC047023',6.20778826528694),
	('BC047026',6.18100175830763),
	('BC047030',5.10533708040215),
	('BC047051',6.14239040705907),
	('BC047075',5.89400736845759),
	('BC047091',6.21430148379692),
	('BC047109',6.18533143940487),
	('BC047231',6.16566973587317),
	('BC047238',6.01050122480026),
	('BC047240',6.20789276561861),
	('BC047306',6.11738059092291),
	('BC047363',6.18421725769569),
	('BC047371',5.91901676085052),
	('BC047380',5.96297258367118),
	('BC047391',6.06029721606995),
	('BC047409',5.93528109797938),
	('BC047411',5.94356032281665),
	('BC047412',5.83749264694931),
	('BC047413',5.9626340352795),
	('BC047420',6.20593586720936),
	('BC047443',5.98394282266093),
	('BC047453',5.94027852042837),
	('BC047469',6.02528776725861),
	('BC047475',6.1501640216928),
	('BC047482',6.2218384447445),
	('BC047486',5.91901676085052),
	('BC047491',6.15876769390931),
	('BC047501',6.02312623218406),
	('BC047526',5.98697304197454),
	('BC047577',5.48668715101677),
	('BC047578',6.19245595847447),
	('BC047581',6.06541745743975),
	('BC047593',6.05320026576826),
	('BC047602',6.25030753430036),
	('BC047621',6.05703642008964),
	('BC047637',6.07777603675604),
	('BC047662',6.04845204073153),
	('BC047664',5.86490142248459),
	('BC047675',6.19974167382529),
	('BC047681',3.37774216763929),
	('BC047690',5.82378725065805),
	('BC047698',5.64687324307753),
	('BC047702',6.24115124305697),
	('BC047703',5.57784586360272),
	('BC047707',6.18896936849173),
	('BC047720',6.2255058340561),
	('BC047734',5.70789490527051),
	('BC047741',5.92372794099096),
	('BC047765',5.80924259698948),
	('BC047768',6.01228845420521),
	('BC047776',6.26246609016804),
	('BC047777',5.83983008656618),
	('BC047782',6.2394290369297),
	('BC047791',5.41471398866657),
	('BC047864',6.17543370171338),
	('BC047865',5.29267194132212),
	('BC047869',5.78351594137454),
	('BC047870',6.11012941934988),
	('BC047882',6.13222895484031),
	('BC047896',6.23379108098541),
	('BC047908',5.99976702482439),
	('BC047914',6.10481919981276),
	('BC047932',6.12669627655985),
	('BC047943',6.16929749788792),
	('BC047945',5.73491470969391),
	('BC047999',6.04541695639882),
	('BC048012',5.67418790034362),
	('BC048107',6.15151969882532),
	('BC048251',6.19669347228887),
	('BC048259',6.00647783896815),
	('BC048273',6.20437755956795),
	('BC048292',5.37849438340251),
	('BC048324',2.20018986180838),
	('BC048343',6.18147274634173),
	('BC048964',5.7649184205962),
	('BC048965',6.07468506506537),
	('BC048968',5.98844902957792),
	('BC048970',5.89141971361446),
	('BC048980',5.52266993077106),
	('BC049384',6.18689398983068),
	('BC049388',6.09823325815284),
	('BC049842',6.17015050788072),
	('BC050021',5.95337534941161),
	('BC050263',5.967660679866),
	('BC050283',5.7496540260319),
	('BC050312',6.11781628153655),
	('BC050319',6.20843708818278),
	('BC050321',5.99295237334561),
	('BC050333',5.8691569933361),
	('BC050353',6.23637608799198),
	('BC050360',5.35577049214148),
	('BC050375',6.2027899018311),
	('BC050378',5.10988215309841),
	('BC050387',6.1844327494617),
	('BC050390',5.85931401386551),
	('BC050396',6.01546964577802),
	('BC050415',6.22367267370693),
	('BC050416',5.58225474166746),
	('BC050425',6.17076271568951),
	('BC050426',5.73661684374674),
	('BC050441',6.22170868398685),
	('BC050453',5.89701705100416),
	('BC050462',6.20697785039365),
	('BC050543',5.5617254323492),
	('BC050548',5.75989070717231),
	('BC050560',6.06036450348421),
	('BC050562',6.1351637765321),
	('BC050563',6.13807497118681),
	('BC050564',5.94532671974063),
	('BC050577',6.09504851733372),
	('BC050603',6.09520723075373),
	('BC050604',5.92038796689089),
	('BC050623',5.66197398156419),
	('BC050659',5.20477436886607),
	('BC050664',5.95315889046657),
	('BC050674',5.72102784621403),
	('BC050684',6.14504781145705),
	('BC050694',6.20146630801063),
	('BC050711',5.6678119471675),
	('BC050723',6.1251884076293),
	('BC050733',6.14105675714208),
	('BC050739',5.98096912849464),
	('BC051030',6.21703911740083),
	('BC051191',6.17442585829678),
	('BC051270',6.08543775782635),
	('BC051282',6.09280447137931),
	('BC051284',6.23084623417141),
	('BC051285',6.1613032300354),
	('BC051287',5.88771320891322),
	('BC051291',5.5808964555474),
	('BC051294',5.71174060846024),
	('BC051300',6.09892669870815),
	('BC051329',5.96104729349453),
	('BC051332',2.54619656940303),
	('BC051335',5.09583931133364),
	('BC051338',5.15798472926148),
	('BC051340',5.91167030917486),
	('BC051341',4.89315009876674),
	('BC051371',6.02220823121709),
	('BC051650',6.19020290285268),
	('BC051651',6.03069709478757),
	('BC051654',6.26629599032421),
	('BC051688',5.6558634411707),
	('BC051689',6.15369404769829),
	('BC051731',6.15607661517758),
	('BC051733',6.12285798701574),
	('BC051753',6.05595698439036),
	('BC051771',6.03932179336707),
	('BC051792',6.02187159343638),
	('BC051800',6.06229532586892),
	('BC051820',6.19380682535089),
	('BC051833',5.94868034219783),
	('BC051846',5.89008180085882),
	('BC051859',6.11675516306781),
	('BC051868',5.56803757901973),
	('BC051869',4.89428205874208),
	('BC051871',6.06347072376004),
	('BC051874',6.13903991337873),
	('BC051877',6.08014763777876),
	('BC051888',6.25854200661142),
	('BC051901',6.15756883972991),
	('BC051906',6.23602785455592),
	('BC051911',5.87934148243807),
	('BC052210',5.4713497163815),
	('BC052264',5.94597111727095),
	('BC052293',6.18143272031444),
	('BC052303',4.7262396720711),
	('BC052341',6.02368478948042),
	('BC052575',6.0288261077596),
	('BC052589',5.90402810666402),
	('BC052592',6.09088752601799),
	('BC052614',6.05386069734974),
	('BC052626',6.15237221617444),
	('BC052800',5.99456092499826),
	('BC052802',6.22047759433876),
	('BC052970',6.14902359445544),
	('BC052996',5.48763121097041),
	('BC053318',4.54019232937203),
	('BC053319',5.99063500165773),
	('BC053359',6.24104665489717),
	('BC053361',6.16080050589253),
	('BC053365',5.95303911589534),
	('BC053508',6.26547725467165),
	('BC053514',6.19611163946086),
	('BC053520',6.27052310333569),
	('BC053536',6.09900952614233),
	('BC053538',6.24121376110701),
	('BC053553',5.96034649965086),
	('BC053558',6.07500268784145),
	('BC053561',6.22252272182629),
	('BC053581',6.18307266528809),
	('BC053595',6.17947684016914),
	('BC053617',5.77046293154525),
	('BC053625',6.17367127172676),
	('BC053636',4.6515538973832),
	('BC053646',6.19449650411537),
	('BC053650',6.12749227007284),
	('BC053656',6.03155955098319),
	('BC053668',6.24473754190817),
	('BC053676',5.82775066717587),
	('BC053688',5.84030017425816),
	('BC053838',5.86008872606375),
	('BC053853',6.09892669870815),
	('BC053855',6.11080317836585),
	('BC053858',6.16030466104432),
	('BC053863',5.93012716645147),
	('BC053871',6.06999956542484),
	('BC053879',6.08476914009753),
	('BC053881',6.17313045315343),
	('BC053886',5.97387523753286),
	('BC053907',6.05667654340937),
	('BC053934',5.98673914068451),
	('BC054001',6.00776798858426),
	('BC054005',6.1964405044837),
	('BC054006',6.02001724697682),
	('BC054033',6.00170002203155),
	('BC054116',6.09222688743592),
	('BC054475',5.04647788586149),
	('BC054489',6.06229532586892),
	('BC054499',6.23523238254105),
	('BC054502',4.70881182533434),
	('BC054504',6.26204758696826),
	('BC054510',6.05491935062734),
	('BC054888',5.96380114143173),
	('BC054892',4.09232137586725),
	('BC055096',6.02122266842645),
	('BC055285',3.85395634397221),
	('BC055416',4.28748294020331),
	('BC055419',4.87781657607704),
	('BC055424',6.06130330204603),
	('BC055427',6.21680940444251),
	('BC056152',6.09740698689614),
	('BC056158',6.12081256847318),
	('BC056191',6.11408561399815),
	('BC056195',6.17945253032584),
	('BC056243',6.06525248634332),
	('BC056253',5.9495624013717),
	('BC056257',6.06329465147669),
	('BC056261',6.05980532348563),
	('BC056415',6.01181567208273),
	('BC056673',4.81684394263524),
	('BC056872',6.19831828359859),
	('BC056877',5.84528772733212),
	('BC056896',5.8600973819109),
	('BC056898',5.41308925202358),
	('BC056918',6.09549099312877),
	('BC057225',5.94584582115163),
	('BC057243',5.95137951466484),
	('BC057255',6.06945329071869),
	('BC057395',5.967660679866),
	('BC057397',5.78206265873368),
	('BC057766',5.04850146865166),
	('BC057767',6.2318229096659),
	('BC057770',5.67433222860846),
	('BC057775',5.94266517917009),
	('BC057777',5.92063257861548),
	('BC057780',6.08036902548222),
	('BC057784',5.85800112052806),
	('BC057787',6.10963025408692),
	('BC057795',5.85192758153806),
	('BC057809',5.86854569477584),
	('BC057834',6.03611195330692),
	('BC057839',6.14989463197842),
	('BC057845',6.00737300726404),
	('BC057852',5.04234675569535),
	('BC058010',5.41192712681351),
	('BC058027',6.20285608038376),
	('BC058030',6.00174272249032),
	('BC058074',4.7331333838394),
	('BC058286',6.00219252634909),
	('BC058509',5.09476143915493),
	('BC058835',6.05939647476151),
	('BC058837',6.10073663163618),
	('BC058863',6.02297411730016),
	('BC058882',4.51661823298214),
	('BC058900',6.08849163470313),
	('BC058903',4.23016732215489),
	('BC058915',6.12089842207201),
	('BC058918',5.96463984862551),
	('BC059174',6.11530057950748),
	('BC059390',5.78708347643135),
	('BC059395',5.94620697832762),
	('BC059405',6.13908927719443),
	('BC060041',3.89291461777078),
	('BC060758',6.06369541149957),
	('BC060759',6.06982684118763),
	('BC060765',5.76961318218722),
	('BC060772',5.64307609176185),
	('BC060777',6.16730965842474),
	('BC060801',6.21073420944152),
	('BC060803',6.03840064877068),
	('BC060804',4.18727104187909),
	('BC060806',5.8380885010536),
	('BC060815',5.77313171636537),
	('BC060818',5.13638093172067),
	('BC060824',5.50051265262122),
	('BC060838',6.07898049009449),
	('BC060842',5.90293146535289),
	('BC060850',5.92471854991441),
	('BC060853',5.61318538372224),
	('BC060862',6.11436089657414),
	('BC060863',6.02150910795489),
	('BC060866',5.98812874342047),
	('BC060870',6.16132411568608),
	('BC060872',6.23497807249561),
	('BC060889',5.96414287827515),
	('BC061584',5.44672368663477),
	('BC061588',3.14557282934241),
	('BC061699',6.1985793326645),
	('BC061909',6.19497108855896),
	('BC061924',5.92261623406642),
	('BC062313',5.18580885236703),
	('BC062338',6.02989299323387),
	('BC062362',5.79604831096132),
	('BC062368',6.07030833719589),
	('BC062374',5.43537093965781),
	('BC062423',5.6249584013697),
	('BC062442',6.1950261782922),
	('BC062552',5.85396975489834),
	('BC062555',5.92496008197579),
	('BC062556',6.05891153988226),
	('BC062562',5.99344402531322),
	('BC062566',5.99807759025231),
	('BC062567',6.11136153153525),
	('BC062570',6.11883345240915),
	('BC062585',6.15120857363757),
	('BC062588',5.13203494627236),
	('BC062597',6.15492885376318),
	('BC062602',5.96733507695861),
	('BC062606',6.12610349249148),
	('BC062611',6.14535611079253),
	('BC062619',6.08794215947396),
	('BC062627',6.07088887477953),
	('BC062684',5.76009589546469),
	('BC062688',5.84099933473456),
	('BC062696',6.02721266119252),
	('BC062701',5.8209343161055),
	('BC062751',5.68839582820668),
	('BC062772',6.22407242515514),
	('BC062779',5.44748818369743),
	('BC062795',5.73806374462274),
	('BC062797',5.84095630770118),
	('BC062799',6.15606118771643),
	('BC062986',6.10665793247317),
	('BC062992',6.1374561643297),
	('BC063007',6.01901399353116),
	('BC063012',5.54595785869274),
	('BC063021',6.15760312105047),
	('BC063026',6.11018463514048),
	('BC063037',5.90293146535289),
	('BC063044',6.12528042662421),
	('BC063110',6.13764126969065),
	('BC063111',6.18188445687501),
	('BC063143',6.08943182533868),
	('BC063280',6.0777901411619),
	('BC063287',5.88677867254595),
	('BC063295',5.96565492241284),
	('BC063296',6.13870577729085),
	('BC063310',5.72558722620589),
	('BC063315',5.67168002071404),
	('BC063377',5.9561756897503),
	('BC063385',4.43644314958718),
	('BC063414',5.92939006723543),
	('BC063417',5.94546274908704),
	('BC063418',6.15193276812745),
	('BC063425',5.80525601075826),
	('BC063432',4.43644314958718),
	('BC063438',5.95090113615238),
	('BC063439',5.93453367896902),
	('BC063449',5.91885250571274),
	('BC063462',6.20419310918302),
	('BC063474',6.13718812212661),
	('BC063476',6.11726925609086),
	('BC063478',6.12025285409553),
	('BC063487',6.13856391739912),
	('BC063528',5.81174444641815),
	('BC063553',6.23710256850154),
	('BC063561',4.42444730060126),
	('BC063583',6.057001359802),
	('BC063595',6.21754398831345),
	('BC063596',5.98493305747656),
	('BC063606',5.8461770157337),
	('BC063615',6.11505415668054),
	('BC063666',6.2414353480604),
	('BC063672',5.76044739324419),
	('BC063677',6.18602008817636),
	('BC063688',5.97580424031016),
	('BC063696',6.2300216977195),
	('BC063790',6.20830762671159),
	('BC063791',5.92982757687077),
	('BC063814',5.47533050953337),
	('BC063815',6.15410019304371),
	('BC063822',6.18042453556865),
	('BC063823',5.59489348349856),
	('BC063825',6.21442961210514),
	('BC063830',5.55017052462851),
	('BC063855',6.17367127172676),
	('BC063862',6.11751965591551),
	('BC063874',5.0257877756611),
	('BC063875',6.02609155742179),
	('BC063877',5.92439361140844),
	('BC063880',6.05935342717097),
	('BC063881',4.98475356600891),
	('BC063887',5.99709204051562),
	('BC063889',6.20468181645972),
	('BC063891',6.1093686905879),
	('BC063894',6.01736202379072),
	('BC064133',5.88770648143959),
	('BC064135',6.0028699007527),
	('BC064143',6.1966956226523),
	('BC064144',5.77487934248357),
	('BC064361',6.1534830110395),
	('BC064363',6.12777003616835),
	('BC064369',5.71376061221944),
	('BC064390',5.89086756732908),
	('BC064394',6.03485237779004),
	('BC064403',6.15526579720181),
	('BC064411',5.77350152274458),
	('BC064428',6.07325818194927),
	('BC064479',5.61826076692376),
	('BC064499',6.16036516352292),
	('BC064501',5.79026118421202),
	('BC064514',6.05945735512649),
	('BC064518',5.21133827695215),
	('BC064520',6.11520680513103),
	('BC064521',6.05791954913801),
	('BC064522',5.771296625015),
	('BC064534',6.13136819935801),
	('BC064537',4.15661154341192),
	('BC064539',6.13367262332497),
	('BC064544',6.15401877031271),
	('BC064546',5.36593886628321),
	('BC064547',5.12810950059302),
	('BC064571',6.15151969882532),
	('BC064576',6.11131209260364),
	('BC064579',5.94153010800404),
	('BC064581',6.19354148576795),
	('BC064584',6.10577883402474),
	('BC064592',6.20453452886464),
	('BC064600',6.22780224154262),
	('BC064604',6.15825905739185),
	('BC064613',6.04861746696199),
	('BC064630',6.13654768633977),
	('BC064693',5.90033864209217),
	('BC064699',6.08438070761756),
	('BC064805',6.23710256850154),
	('BC064806',6.10861161884122),
	('BC064841',6.18979055990225),
	('BC064898',5.93769216918139),
	('BC064902',5.91888131111505),
	('BC064925',6.09611103716036),
	('BC064930',5.06423287549996),
	('BC064938',6.11005408104562),
	('BC064941',6.20479029017588),
	('BC064964',6.07027927897374),
	('BC064966',5.56544090379638),
	('BC064981',6.09765799950048),
	('BC065002',6.25275292718017),
	('BC065007',6.14931206390646),
	('BC065009',6.10796276325076),
	('BC065031',6.06994325277257),
	('BC065180',5.90959289731638),
	('BC065193',6.07861955201797),
	('BC065194',5.85570804618242),
	('BC065196',5.88379060504937),
	('BC065202',6.00358165049987),
	('BC065218',6.17009896120659),
	('BC065237',6.18052100091337),
	('BC065240',5.17123146623013),
	('BC065268',6.02942400681109),
	('BC065271',6.06554957091399),
	('BC065501',6.05965282006125),
	('BC065524',6.1616107388394),
	('BC065526',6.11079407534559),
	('BC065534',6.21257417104943),
	('BC065536',4.49736999728962),
	('BC065551',6.21168922207457),
	('BC065560',6.24462606965494),
	('BC065566',4.50888491568505),
	('BC065717',6.08099566986794),
	('BC065729',6.09837453728345),
	('BC065738',6.16601513734883),
	('BC065767',6.19946797047413),
	('BC065771',6.10294990944335),
	('BC065819',5.97588086712573),
	('BC065821',5.99395404332466),
	('BC065827',5.63661229467098),
	('BC065830',6.22555409395993),
	('BC065836',6.26493624435926),
	('BC065927',5.89419556963529),
	('BC065938',6.20274467481498),
	('BC066244',6.07455642941988),
	('BC066301',5.93448596228182),
	('BC066332',6.23139328316788),
	('BC066336',5.83120700776816),
	('BC066340',6.17802797856129),
	('BC066354',6.12021319319458),
	('BC066366',6.21003229448059),
	('BC066592',6.09655655511512),
	('BC066644',5.72739557629232),
	('BC066647',6.24298743188438),
	('BC066654',6.09915444816285),
	('BC066881',6.10495344112209),
	('BC066888',6.22899299810806),
	('BC066899',5.71750346001522),
	('BC066921',6.09954643125329),
	('BC066929',5.5293316835532),
	('BC066931',6.11725606783702),
	('BC066942',6.22510189130131),
	('BC066965',6.09089388858672),
	('BC066980',6.19522359814697),
	('BC067080',6.10185063826304),
	('BC067085',6.077310722364),
	('BC067086',4.5792135493419),
	('BC067089',5.79304008284066),
	('BC067101',6.00088601450139),
	('BC067102',4.869080031697),
	('BC067109',5.52642839418057),
	('BC067110',5.99750181846406),
	('BC067120',6.26629599032421),
	('BC067123',5.76869026631401),
	('BC067220',3.79162631114703),
	('BC067235',5.84381638505052),
	('BC067257',5.93890436132887),
	('BC067259',6.15908840323335),
	('BC067274',6.12245612156984),
	('BC067295',6.15364210262555),
	('BC067299',5.94994409918646),
	('BC067301',5.60210651713523),
	('BC067358',6.17895389081901),
	('BC067364',6.20043950410447),
	('BC067366',6.00360515146008),
	('BC067368',4.88357625621057),
	('BC067445',6.01409923600218),
	('BC067447',6.01409923600218),
	('BC067464',6.22997137774945),
	('BC067516',6.09181295610605),
	('BC067521',6.15914145935729),
	('BC067526',6.13401296926113),
	('BC067527',6.13401296926113),
	('BC067742',5.8544390062018),
	('BC067753',4.25128775263568),
	('BC067759',6.06126611727756),
	('BC067771',6.17038158528234),
	('BC067778',6.15707047486948),
	('BC067786',6.112722593862),
	('BC067799',6.09450274916143),
	('BC067807',6.00166707505093),
	('BC067808',6.04429123735517),
	('BC067813',5.51353327869773),
	('BC067830',6.0583795316292),
	('BC067847',5.8984082533066),
	('BC067871',6.26102947704939),
	('BC067889',5.76987990909685),
	('BC068005',6.08258394980968),
	('BC068031',6.07948183572247),
	('BC068078',6.21692904614285),
	('BC068098',6.20454439433638),
	('BC068200',5.62527585603016),
	('BC068242',6.05373985720806),
	('BC068439',6.20781944234749),
	('BC068448',6.00444550455668),
	('BC068449',6.22891470564479),
	('BC068450',6.1221964112076),
	('BC068471',6.25829871998409),
	('BC068477',5.75100765796457),
	('BC068479',6.21378763757646),
	('BC068496',6.26540390364219),
	('BC068507',5.94233391065562),
	('BC068509',6.02552294829588),
	('BC068515',6.0681288973314),
	('BC068517',6.10049270247097),
	('BC068533',6.23913102800703),
	('BC068537',5.99299804403753),
	('BC068561',5.60248982124791),
	('BC068562',5.88167417447026),
	('BC068565',5.59213153988034),
	('BC068574',5.9991882328889),
	('BC068585',6.05704807698099),
	('BC068590',6.01105294508089),
	('BC068592',6.15038458200209),
	('BC068599',5.98629669696136),
	('BC068977',6.09009181202859),
	('BC068992',6.0460376233766),
	('BC069017',5.7276616340271),
	('BC069023',6.14248459751602),
	('BC069048',6.04798797970791),
	('BC069073',6.20432907756175),
	('BC069077',6.03628867276656),
	('BC069097',6.04725765532006),
	('BC069124',6.19632792241497),
	('BC069184',5.68763292907708),
	('BC069233',5.98073611138319),
	('BC069240',6.17321984761626),
	('BC069242',6.15056058250608),
	('BC069268',5.64310295445615),
	('BC069270',6.12386012354291),
	('BC069271',5.75606151407184),
	('BC069285',6.16932510036177),
	('BC069327',5.83884063255178),
	('BC069355',6.17785846988115),
	('BC069378',6.01366149077133),
	('BC069382',6.01399409676844),
	('BC069416',5.94691701372692),
	('BC069428',6.06580933151474),
	('BC069453',6.14258517671605),
	('BC069468',6.05916695169599),
	('BC069470',5.95376751545179),
	('BC069498',6.06967683265801),
	('BC069536',6.16754425689427),
	('BC069564',6.01130393547032),
	('BC069585',6.20276329609527),
	('BC069596',6.20150224774084),
	('BC069613',6.08431832786972),
	('BC069620',5.91505183677521),
	('BC069626',6.09433197300051),
	('BC069633',6.1341185974196),
	('BC069647',5.97617568126149),
	('BC069651',6.09433197300051),
	('BC069655',6.15974779778511),
	('BC069658',6.14254783882411),
	('BC069659',6.11917946922562),
	('BC069689',6.13093610535014),
	('BC069735',6.15285842336161),
	('BC069772',6.11414423007226),
	('BC069781',6.07759151800047),
	('BC069786',6.10522990710367),
	('BC070035',6.11070306321203),
	('BC070053',6.0068090615027),
	('BC070066',5.51509221075986),
	('BC070071',5.94056631958217),
	('BC070073',5.37714495109666),
	('BC070080',5.26213418630408),
	('BC070085',4.86514876157658),
	('BC070089',6.19965116785036),
	('BC070092',5.93116481383172),
	('BC070098',6.15958002821159),
	('BC070109',5.45023500459612),
	('BC070110',4.8428240781968),
	('BC070117',5.81137944727172),
	('BC070149',6.19162554865704),
	('BC070198',5.92074435650363),
	('BC070203',5.97173305728457),
	('BC070231',6.16378445519946),
	('BC070267',6.1486731285165),
	('BC070278',5.98121292389137),
	('BC070293',6.03145281872904),
	('BC070298',6.01228845420521),
	('BC070321',4.11297616652838),
	('BC070329',4.43644314958718),
	('BC070333',3.98651234743908),
	('BC070343',4.43644314958718),
	('BC070344',4.43644314958718),
	('BC070478',5.71242076106314),
	('BC071171',6.18807294027986),
	('BC071181',6.11094976942148),
	('BC071556',6.11500781588145),
	('BC071575',5.92854326132778),
	('BC071579',6.09553970327782),
	('BC071584',6.23157955828861),
	('BC071589',5.64503941835305),
	('BC071592',5.8827549922414),
	('BC071603',6.02207490420952),
	('BC071604',6.04369522580341),
	('BC071651',6.13115516776645),
	('BC071669',5.54931445637417),
	('BC071674',5.81530670999288),
	('BC071680',5.64696680226162),
	('BC071687',6.25285869507863),
	('BC071721',5.84687293550283),
	('BC071725',5.84622378611283),
	('BC071729',6.1251884076293),
	('BC071744',5.91659677095613),
	('BC071781',6.08326638195431),
	('BC071858',5.58973500744023),
	('BC071927',5.15123776744334),
	('BC071932',6.04462936182934),
	('BC071948',6.0828730354653),
	('BC071956',5.7274153076115),
	('BC071964',5.84969556211867),
	('BC071982',6.04791622350732),
	('BC072004',6.09404230623802),
	('BC072391',6.11300940653127),
	('BC072400',6.13504932738069),
	('BC072405',5.700314006301),
	('BC072409',6.12309801561972),
	('BC072411',6.10044057560025),
	('BC072428',5.56353805854428),
	('BC072458',5.77478472023552),
	('BC072463',5.94486771014552),
	('BC072674',5.96980129786424),
	('BC072681',6.15173827213917),
	('BC073152',5.9568609440788),
	('BC073169',5.90773034528221),
	('BC073755',5.76210295169064),
	('BC073828',5.48924978932116),
	('BC073832',6.18885307094771),
	('BC073843',5.9738586686115),
	('BC073852',5.91227373085902),
	('BC073853',6.19515166233113),
	('BC073880',6.19522359814697),
	('BC073914',4.56884376303123),
	('BC073923',6.24396870930888),
	('BC073964',6.0187902465513),
	('BC073975',6.13644141742072),
	('BC073976',6.16983611736929),
	('BC073998',6.14567603360442),
	('BC074503',6.12828661110965),
	('BC074729',6.08099566986794),
	('BC074742',6.14003886349929),
	('BC074754',6.21101662909298),
	('BC074782',6.03180149618378),
	('BC074823',5.96778272045905),
	('BC074852',6.10612406160376),
	('BC074853',6.01240044479989),
	('BC074863',5.04723540937303),
	('BC074894',6.07683862517421),
	('BC074902',6.1917466329742),
	('BC074904',6.04662575515892),
	('BC074909',5.98462017040426),
	('BC074927',5.95238064632262),
	('BC074978',5.89462186759324),
	('BC075019',6.07653997074737),
	('BC075027',6.22560312256637),
	('BC075065',6.04690701808922),
	('BC075799',6.12892803284871),
	('BC075801',5.9089185215547),
	('BC075805',6.13058631033751),
	('BC075809',5.64696680226162),
	('BC075810',5.76459441069902),
	('BC075835',5.57848341080476),
	('BC075861',6.19810304900365),
	('BC077717',5.92329812245896),
	('BC077721',5.57967992228758),
	('BC077723',6.24213997270359),
	('BC078140',5.64696680226162),
	('BC078147',6.06504632365929),
	('BC080180',4.21691033471032),
	('BC080183',6.10661484642326),
	('BC080189',6.15169539465335),
	('BC080190',4.87781657607704),
	('BC080191',6.21301544137529),
	('BC080525',5.94976118345083),
	('BC080527',6.04736950973734),
	('BC080541',5.92867196904487),
	('BC080551',5.95640453860424),
	('BC080558',5.86721464420607),
	('BC080565',6.00500034664954),
	('BC080574',5.95979833912903),
	('BC080577',6.24905267349673),
	('BC080600',5.93673445563239),
	('BC080607',6.13657258642378),
	('BC080626',5.28041597658926),
	('BC080641',6.20732738819085),
	('BC082232',5.19047080915661),
	('BC082262',6.06299737527707),
	('BC082755',5.73871111477178),
	('BC082762',6.00800616536777),
	('BC083496',5.96317294144118),
	('BC083499',6.11648118738088),
	('BC084539',5.80279481912749),
	('BC084559',6.19895291818449),
	('BC084580',5.357555365059),
	('BC085005',5.8461770157337),
	('BC085604',5.92352633630127),
	('BC085608',5.8811935997849),
	('BC085611',6.12083740667746),
	('BC085613',6.0975871168167),
	('BC086869',6.06754413832955),
	('BC087612',6.02803440273579),
	('BC088356',6.12011880845789),
	('BC088365',5.70868463299911),
	('BC088369',5.49361569534151),
	('BC088370',2.57079603271317),
	('BC088374',5.94442172940486),
	('BC089400',5.96743381131235),
	('BC089408',6.11582954416273),
	('BC089410',5.38547168297014),
	('BC089411',6.03123239754904),
	('BC089426',6.21755543761059),
	('BC089444',5.28041597658926),
	('BC090039',5.99238154576736),
	('BC090049',5.61998797227204),
	('BC090050',4.50952866581329),
	('BC090859',5.8028182802814),
	('BC090862',4.58722278785146),
	('BC090864',6.08316404278587),
	('BC090871',5.71015274449524),
	('BC090880',5.85512966684852),
	('BC090889',5.49226985942384),
	('BC090894',6.16641199883061),
	('BC090923',5.25073194108637),
	('BC091473',5.92862627768568),
	('BC091477',6.18710146963524),
	('BC091482',6.11061387069392),
	('BC091489',6.08086676532646),
	('BC091504',5.60189973138019),
	('BC091509',5.67988263502745),
	('BC091515',6.19541180389629),
	('BC091517',6.12502760963178),
	('BC092401',5.97935902090696),
	('BC092403',5.95197289867521),
	('BC092408',6.0605788993098),
	('BC092413',6.13375669260868),
	('BC092416',6.03636784430055),
	('BC092423',6.13594726115549),
	('BC092427',6.05239540510632),
	('BC092428',6.18112579673937),
	('BC092463',5.232651870191),
	('BC092474',5.84625820466723),
	('BC092516',5.80632319606097),
	('BC093008',6.23058832748853),
	('BC093013',6.08740605852946),
	('BC093015',6.20623015972476),
	('BC093035',5.49599413924936),
	('BC093051',6.08761975782746),
	('BC093062',6.21029225489377),
	('BC093066',6.22923659460022),
	('BC093068',6.09472989878089),
	('BC093071',6.05390764507269),
	('BC093072',6.07265432266474),
	('BC093073',5.99598662012491),
	('BC093081',6.21675291755155),
	('BC093082',3.57357212985907),
	('BC093099',6.13924553718211),
	('BC093653',6.21825716862144),
	('BC093750',5.9693931400589),
	('BC093755',6.14561582559771),
	('BC093806',6.02248270806114),
	('BC093818',5.80339833483643),
	('BC093840',6.05784122383405),
	('BC093854',6.22243311492653),
	('BC093874',6.04367536610387),
	('BC093911',6.04478758545144),
	('BC093952',6.16326583337397),
	('BC093955',5.91612325581696),
	('BC093991',5.75029505965829),
	('BC094000',6.20998801022859),
	('BC094695',5.33910985052524),
	('BC094699',6.19643408145983),
	('BC094707',1.25444993619391),
	('BC094728',5.80687376446051),
	('BC094742',6.0335527813425),
	('BC094763',6.25853391550474),
	('BC094766',5.66091193635221),
	('BC094767',5.7510736593652),
	('BC094774',6.24365974027232),
	('BC094777',6.13966786532052),
	('BC094786',6.25861069676992),
	('BC094787',5.79063458615816),
	('BC094792',5.59171213592161),
	('BC094797',5.77417862752202),
	('BC094801',6.21229655711085),
	('BC094802',5.44488682065915),
	('BC094835',6.11420676366265),
	('BC094843',5.34600624172209),
	('BC094862',6.16011340563936),
	('BC094879',6.07191236481198),
	('BC094881',6.19253149969304),
	('BC094883',6.07843159830379),
	('BC094884',6.25285869507863),
	('BC095394',5.62527585603016),
	('BC095401',5.61045474015418),
	('BC095456',5.66877511292891),
	('BC095464',6.0619408088666),
	('BC095485',6.1460001365174),
	('BC095502',6.17236566757062),
	('BC095517',6.15870119692789),
	('BC095523',6.1850345943577),
	('BC095531',6.16863897161801),
	('BC095544',6.19264354891527),
	('BC096058',6.16329350522736),
	('BC096077',6.14680793443763),
	('BC096096',5.72263971244662),
	('BC096100',5.81074124837153),
	('BC096140',6.04400997350955),
	('BC096175',6.00773394951066),
	('BC096191',6.06296577164525),
	('BC096205',6.15105927241551),
	('BC096207',6.05028384191745),
	('BC096232',6.19863911866931),
	('BC096237',6.11020350697747),
	('BC096245',6.21832302564722),
	('BC096250',6.17413848496986),
	('BC096259',5.9603193429996),
	('BC096260',5.9603193429996),
	('BC096272',6.17690604207091),
	('BC096274',6.17690604207091),
	('BC096285',3.54381062385766),
	('BC096290',6.09736073353497),
	('BC096291',6.09736073353497),
	('BC096293',6.09736073353497),
	('BC096296',5.96658454072548),
	('BC096299',5.7414959863797),
	('BC096305',5.81560199420835),
	('BC096315',6.14057138038504),
	('BC096325',5.89450864791294),
	('BC096351',5.82312378323642),
	('BC096355',6.08728006999429),
	('BC096363',5.01104299227993),
	('BC096365',5.01104299227993),
	('BC096706',6.12697826501228),
	('BC096728',5.95640142257683),
	('BC096758',6.14092398699647),
	('BC096817',5.93453367896902),
	('BC096819',5.72316241434179),
	('BC096840',6.2207975360292),
	('BC098116',6.15320452266658),
	('BC098117',5.21338388627827),
	('BC098118',6.24068660995931),
	('BC098126',6.12771632551405),
	('BC098128',5.85852177784559),
	('BC098150',6.2462703848094),
	('BC098161',6.10968399042684),
	('BC098247',6.1704759695984),
	('BC098248',5.85192582119672),
	('BC098250',5.99772111517189),
	('BC098269',5.85083528495597),
	('BC098273',6.12771632551405),
	('BC098274',6.04755726286932),
	('BC098301',6.08126932936216),
	('BC098308',6.01900069732063),
	('BC098310',5.21338388627827),
	('BC098318',5.21338388627827),
	('BC098334',5.85083528495597),
	('BC098382',5.86989488819931),
	('BC098390',6.14814734349999),
	('BC098398',5.51717239622176),
	('BC098418',6.1376080909061),
	('BC098425',5.12146429846247),
	('BC098428',6.17038204160526),
	('BC098567',6.15883492455896),
	('BC098569',6.11047025176976),
	('BC098576',5.984404495417),
	('BC098583',5.90285388407508),
	('BC098586',6.09199631915741),
	('BC099626',5.97884878881172),
	('BC099646',5.67460046675135),
	('BC099653',6.2003648808799),
	('BC099654',6.2003648808799),
	('BC099707',6.10030519721675),
	('BC099715',5.78605697888083),
	('BC099730',6.15320452266658),
	('BC099845',5.85083528495597),
	('BC099847',6.23498949053319),
	('BC099901',5.67168002071404),
	('BC100027',6.17478875529051),
	('BC100278',5.99829683349244),
	('BC100290',6.14617588116017),
	('BC100765',5.76924826745715),
	('BC100767',5.76924826745715),
	('BC100779',5.45883955079805),
	('BC100786',6.0580348201901),
	('BC100788',5.9900628730364),
	('BC100789',5.9900628730364),
	('BC100794',4.85107066718149),
	('BC100795',4.85107066718149),
	('BC100886',5.9027440376997),
	('BC100929',5.96076280906396),
	('BC100942',5.61742102263087),
	('BC100943',5.61742102263087),
	('BC100960',5.97984151150634),
	('BC100975',6.25703661337772),
	('BC100977',6.25703661337772),
	('BC100979',6.05593430312285),
	('BC100994',6.21589887617721),
	('BC101001',5.90691849801521),
	('BC101003',5.90691849801521),
	('BC101016',6.04316633144421),
	('BC101017',6.04316633144421),
	('BC101023',5.97212314188613),
	('BC101025',6.21043237169002),
	('BC101026',6.17913709242668),
	('BC101027',6.23406158638128),
	('BC101028',6.23406158638128),
	('BC101029',6.23406158638128),
	('BC101039',5.99565920325213),
	('BC101042',5.99565920325213),
	('BC101047',6.01218383509541),
	('BC101054',5.85494565009925),
	('BC101055',5.85494565009925),
	('BC101058',6.16566973587317),
	('BC101062',5.96558600435415),
	('BC101076',4.0695859033326),
	('BC101090',6.21910381044707),
	('BC101092',6.12330458410021),
	('BC101100',6.01445014520953),
	('BC101101',6.01445014520953),
	('BC101108',6.04115031309367),
	('BC101109',6.04115031309367),
	('BC101129',5.57047986631302),
	('BC101131',5.57047986631302),
	('BC101178',6.0714364049595),
	('BC101239',6.02580674355811),
	('BC101273',6.2056742557937),
	('BC101274',6.2056742557937),
	('BC101299',6.00758340859041),
	('BC101314',5.99842650352185),
	('BC101326',6.24995561903339),
	('BC101328',6.24995561903339),
	('BC101330',6.18884700346895),
	('BC101339',6.12459947925979),
	('BC101340',6.12459947925979),
	('BC101354',6.15329113427509),
	('BC101357',6.15329113427509),
	('BC101373',5.86497862476788),
	('BC101376',6.23447079374638),
	('BC101386',6.13619883178836),
	('BC101387',6.13619883178836),
	('BC101406',6.05088136237002),
	('BC101496',6.05509829677097),
	('BC101503',5.9362055396139),
	('BC101507',6.17230498664611),
	('BC101510',6.24273508098472),
	('BC101522',5.9315944527226),
	('BC101551',6.12187201545972),
	('BC101556',6.12136223577689),
	('BC101580',5.66276931583228),
	('BC101590',6.14263925013149),
	('BC101633',6.03532879922614),
	('BC101716',6.24247270672335),
	('BC101720',6.07172738415349),
	('BC101725',5.80241591064448),
	('BC101742',6.19215173494901),
	('BC101744',6.07711771483948),
	('BC101745',6.19389173491932),
	('BC101779',6.18490655573543),
	('BC101795',6.14001642674028),
	('BC101803',6.14714513997351),
	('BC101976',6.21123868077915),
	('BC102027',6.12596376984181),
	('BC103491',6.23498949053319),
	('BC103492',4.49719699259672),
	('BC103503',5.14789014267081),
	('BC103696',6.03208848897295),
	('BC103705',6.07765536187353),
	('BC103754',5.9112851784522),
	('BC103761',4.97707177424441),
	('BC103813',5.93890436132887),
	('BC103828',6.10170921256512),
	('BC103852',3.61138714709868),
	('BC103865',6.11377051676717),
	('BC103878',6.09993291337294),
	('BC103893',6.09950971167365),
	('BC103935',6.12678403497062),
	('BC103941',6.15622786091261),
	('BC103942',6.15622786091261),
	('BC103943',6.10430596071365),
	('BC103947',6.11950099266689),
	('BC103948',6.11950099266689),
	('BC103949',6.11950099266689),
	('BC103959',6.20108216689609),
	('BC103962',6.13847412873903),
	('BC103975',6.17332887993968),
	('BC103995',6.223145786806),
	('BC103996',6.223145786806),
	('BC104004',5.74985022808362),
	('BC104024',6.0795749055277),
	('BC104025',6.0795749055277),
	('BC104029',6.17802728696533),
	('BC104031',5.99878896374098),
	('BC104032',5.99878896374098),
	('BC104037',6.04078328511939),
	('BC104041',6.13139290297757),
	('BC104173',5.85094552745607),
	('BC104183',5.04312239145193),
	('BC104195',5.0574197160905),
	('BC104212',5.87133215875108),
	('BC104214',5.99356404577277),
	('BC104234',6.08661534880289),
	('BC104440',4.26237208668297),
	('BC104442',5.89952726742633),
	('BC104473',5.87736085653664),
	('BC104757',6.24988658933377),
	('BC104759',5.90836756509666),
	('BC104769',6.12260622016306),
	('BC104811',6.10101448419838),
	('BC104814',6.15427716022993),
	('BC104823',5.42662623480973),
	('BC104855',6.04723958385993),
	('BC104859',5.97808157359719),
	('BC104869',6.23935386581313),
	('BC104891',5.6165365377607),
	('BC104914',6.06790986588796),
	('BC104918',5.26948440883531),
	('BC104923',5.90714170334744),
	('BC104940',6.1991343148721),
	('BC104944',5.79099900888553),
	('BC104946',6.10871895475189),
	('BC104947',6.22259995172639),
	('BC104953',6.04009093175116),
	('BC104970',5.60134104384383),
	('BC104975',6.00939461337461),
	('BC104977',5.89414019604548),
	('BC104982',6.20061108074591),
	('BC104997',5.80905188602672),
	('BC105004',6.22139608772945),
	('BC105015',5.57443266612976),
	('BC105029',6.0916901425065),
	('BC105106',5.94994409918646),
	('BC105128',6.16213899398456),
	('BC105130',5.7563209434369),
	('BC105783',5.89483609316231),
	('BC105787',2.59839756338772),
	('BC105800',5.7923717843081),
	('BC105923',6.13804279590032),
	('BC105925',6.15622786091261),
	('BC105928',6.06966386639358),
	('BC105929',6.05574714583673),
	('BC105931',5.90707023186875),
	('BC105936',6.03532609181705),
	('BC105950',5.98256821577643),
	('BC105958',6.03397632082184),
	('BC105970',5.98936047305836),
	('BC105992',5.70264913416603),
	('BC105995',6.18884700346895),
	('BC105999',6.06831838578015),
	('BC106000',6.15469082692749),
	('BC106038',6.00755641521408),
	('BC106040',6.1031481887299),
	('BC106042',6.05220370289702),
	('BC106062',6.22416721386401),
	('BC106064',5.91297623889741),
	('BC106072',6.05091879823639),
	('BC106077',4.43644314958718),
	('BC106083',5.7210904007029),
	('BC106713',6.18047309618556),
	('BC106714',6.18047309618556),
	('BC106715',6.18047309618556),
	('BC106716',6.18047309618556),
	('BC106720',5.89057188658214),
	('BC106727',6.169957651171),
	('BC106731',6.1264767558326),
	('BC106750',6.08271725781461),
	('BC106753',6.16386029210635),
	('BC106761',6.05644533315752),
	('BC106765',4.99323453154268),
	('BC106879',6.22875392318521),
	('BC106912',6.20640004334317),
	('BC106914',6.17812648715793),
	('BC106922',5.80395331144898),
	('BC106932',6.09049697027179),
	('BC107044',6.16562710618057),
	('BC107050',6.16100459276209),
	('BC107053',5.89031619600924),
	('BC107097',6.17579936610074),
	('BC107105',6.09203067298852),
	('BC107123',5.91741027826204),
	('BC107124',5.91741027826204),
	('BC107125',6.10952046704033),
	('BC107129',5.77722281288622),
	('BC107134',6.03855028402097),
	('BC107149',6.16946492124902),
	('BC107150',6.16946492124902),
	('BC107152',6.13194490470072),
	('BC107419',6.13964774609787),
	('BC107425',5.84185796232253),
	('BC107479',6.05574714583673),
	('BC107569',6.14700582715632),
	('BC107594',6.11650773816675),
	('BC107596',6.06966386639358),
	('BC107698',6.03069964542929),
	('BC107700',5.79724177395182),
	('BC107720',6.09763422887333),
	('BC107740',6.01780321879447),
	('BC107742',4.97993500009389),
	('BC107792',5.68582358969804),
	('BC107852',5.84622378611283),
	('BC107861',5.98923747729168),
	('BC107865',6.08912725716445),
	('BC107887',5.59843603087371),
	('BC107894',5.65448736972314),
	('BC108261',6.06464104546867),
	('BC108274',6.01116579820751),
	('BC108678',5.96826904917106),
	('BC108684',5.90291546410755),
	('BC108714',6.0587244454302),
	('BC108742',5.59084872119333),
	('BC108900',5.53856012191012),
	('BC108901',5.94515317128683),
	('BC108906',5.95314464894784),
	('BC108909',6.01249988904547),
	('BC109032',5.68882731674283),
	('BC109035',5.96414287827515),
	('BC109038',6.24342390374199),
	('BC109047',6.0822908483936),
	('BC109054',6.14154370708754),
	('BC109056',5.76620580683245),
	('BC109060',6.23963481457818),
	('BC109062',6.16181961336581),
	('BC109063',6.09168218659976),
	('BC109083',6.10485261337871),
	('BC109090',6.19724865181115),
	('BC109097',6.18564112486297),
	('BC109100',6.23569033265245),
	('BC109103',5.97837133103684),
	('BC109107',6.17357133750672),
	('BC109117',5.72614869121738),
	('BC109128',6.10629818022646),
	('BC109198',3.11318463035134),
	('BC109202',6.17185560134211),
	('BC109203',6.01301960527057),
	('BC109205',5.37268273125612),
	('BC109207',6.12365021753215),
	('BC109208',6.12365021753215),
	('BC109209',6.23710256850154),
	('BC109212',6.15106003017077),
	('BC109221',5.91877091138733),
	('BC109222',5.83743939963215),
	('BC109233',6.23477888888066),
	('BC109259',5.98134720247125),
	('BC109263',6.22756604383101),
	('BC109267',6.10319202576986),
	('BC109277',6.22333732157193),
	('BC109278',6.22333732157193),
	('BC109290',6.10461463282147),
	('BC109292',6.17533265931438),
	('BC109300',6.21510709372853),
	('BC109304',6.04558215652306),
	('BC109306',3.88617437264062),
	('BC109308',6.15166230823372),
	('BC109311',5.69347831078711),
	('BC109312',5.69347831078711),
	('BC109318',6.12947237527828),
	('BC109381',6.08193224188804),
	('BC109392',6.20905985629337),
	('BC110058',6.08126932936216),
	('BC110075',5.16425764677071),
	('BC110084',6.20131640879258),
	('BC110288',5.22284287784239),
	('BC110291',6.07567100831135),
	('BC110296',5.77385480374557),
	('BC110299',5.47789435134091),
	('BC110315',5.92411196052233),
	('BC110326',6.01719388633903),
	('BC110329',6.23289442222475),
	('BC110331',6.08844802594346),
	('BC110347',5.70746242395844),
	('BC110351',5.88528277169449),
	('BC110353',5.15490743248288),
	('BC110354',4.43644314958718),
	('BC110356',6.10000234494666),
	('BC110445',6.04209698935494),
	('BC110452',5.67659092381795),
	('BC110457',6.17919854809918),
	('BC110490',6.17284158556451),
	('BC110499',6.11905043595878),
	('BC110502',6.19191701239984),
	('BC110504',5.98326310056871),
	('BC110528',6.19743321253821),
	('BC110533',3.74927952588496),
	('BC110534',5.61646939372189),
	('BC110536',6.24344132519535),
	('BC110541',6.20367867657392),
	('BC110543',5.99183030037843),
	('BC110545',6.12739463701333),
	('BC110605',5.80392042344478),
	('BC110607',5.97539638670504),
	('BC110608',6.02937759918962),
	('BC110612',5.79509223111131),
	('BC110615',6.13028309848802),
	('BC110620',6.00398352754163),
	('BC110622',5.64000705416226),
	('BC110642',6.08724121624607),
	('BC110804',6.10581259752478),
	('BC110845',6.16716574166219),
	('BC110846',6.14189228412957),
	('BC110853',6.09329180677694),
	('BC110856',5.95664582234187),
	('BC110859',6.10773638266924),
	('BC110862',6.03268942858349),
	('BC110866',6.11037767516431),
	('BC110867',6.2076816782958),
	('BC110869',6.08425200138195),
	('BC110870',6.18449939718478),
	('BC110879',6.25275292718017),
	('BC110884',6.09545651538257),
	('BC110890',6.07765070090118),
	('BC110895',5.97935902090696),
	('BC110898',6.01028480203155),
	('BC110900',6.10000801906937),
	('BC110915',6.02450917925525),
	('BC110997',6.02867169207868),
	('BC111002',6.16939594308957),
	('BC111003',6.18423953478947),
	('BC111007',6.08770843659777),
	('BC111025',6.11480530527935),
	('BC111029',6.11079407534559),
	('BC111054',4.3205252196713),
	('BC111059',5.93294598675473),
	('BC111486',5.67661944947573),
	('BC111497',6.12169201179644),
	('BC111500',6.17099767819215),
	('BC111501',6.21963082751584),
	('BC111529',6.17437964003633),
	('BC111532',6.14470107857571),
	('BC111541',5.5646871267733),
	('BC111694',4.58722278785146),
	('BC111695',6.08072095424559),
	('BC111698',6.08296921751254),
	('BC111719',4.87925552590433),
	('BC111727',5.88838512233246),
	('BC111728',5.74498192433917),
	('BC111730',6.13799306471257),
	('BC111740',5.92710140279481),
	('BC111743',5.93492057129868),
	('BC111758',5.96897669896131),
	('BC111765',6.23358410044225),
	('BC111775',5.76280973351372),
	('BC111778',6.09105117244126),
	('BC111781',6.17968374264845),
	('BC111783',5.91544397450325),
	('BC111796',6.07080469845199),
	('BC111800',6.17968374264845),
	('BC111860',6.24179888687937),
	('BC111992',6.1154514278463),
	('BC112021',6.04638531747745),
	('BC112092',4.95846963652206),
	('BC112110',6.22906101630609),
	('BC112120',6.19838991203661),
	('BC112139',6.14175057459214),
	('BC112145',5.8926954361249),
	('BC112147',6.22620068042315),
	('BC112148',5.80412048034107),
	('BC112169',6.21486926412215),
	('BC112178',6.0070490066393),
	('BC112180',6.18875538072474),
	('BC112184',5.85144967286023),
	('BC112208',6.03812658479312),
	('BC112211',6.14074677240882),
	('BC112213',6.22174663551038),
	('BC112237',6.09185616334422),
	('BC112290',6.08517930879779),
	('BC112315',5.994795639247),
	('BC112336',5.6395915526726),
	('BC112339',5.96966470300992),
	('BC112351',6.11586160131404),
	('BC112363',6.03123239754904),
	('BC112367',6.12554710232917),
	('BT007110',5.80818504759724),
	('BT019371',5.97299958922895),
	('BX161388',5.93666910394785),
	('BX161411',6.22407242515514),
	('BX161429',6.19404608763885),
	('BX161433',5.97782686852567),
	('BX161448',6.22407242515514),
	('BX161470',6.14482860789285),
	('BX161472',6.19527613001782),
	('BX161477',5.84613010940854),
	('BX161501',6.20420743630783),
	('BX161512',5.96462672582672),
	('BX161515',6.08263185378859),
	('BX247955',5.92532141705077),
	('BX247959',6.19527613001782),
	('BX247969',6.11149306453794),
	('BX247970',6.07603122547004),
	('BX247993',6.06123670349562),
	('BX247997',5.95209188873591),
	('BX248000',6.20338348749584),
	('BX248001',5.71290168130162),
	('BX248038',5.84613010940854),
	('BX248259',5.08016563654522),
	('BX248274',6.13440366317238),
	('BX248290',5.60342447062878),
	('BX248780',6.02305306475066),
	('BX537363',5.82457299210648),
	('BX537369',6.13964774609787),
	('BX537373',6.05741756894816),
	('BX537396',6.00250887890662),
	('BX537411',5.81107682927693),
	('BX537414',6.22081746740107),
	('BX537415',5.81118339499427),
	('BX537418',6.05407508970962),
	('BX537428',5.9794026541444),
	('BX537432',6.01138571142239),
	('BX537436',5.98228914528547),
	('BX537437',5.98228914528547),
	('BX537502',6.11275865654082),
	('BX537525',5.88781409496666),
	('BX537560',6.21645528360939),
	('BX537561',5.94195384532962),
	('BX537610',6.02212642871092),
	('BX537617',5.54481164872599),
	('BX537635',6.12461404484494),
	('BX537676',5.80580576754854),
	('BX537678',6.23996382567968),
	('BX537680',6.07392958798497),
	('BX537704',6.08351229048963),
	('BX537758',5.32156415483861),
	('BX537767',5.35752677824133),
	('BX537769',5.48763121097041),
	('BX537846',5.84030017425816),
	('BX537857',6.04258785223957),
	('BX537890',6.24046653347219),
	('BX537907',6.21095295714268),
	('BX537916',5.62527585603016),
	('BX537919',6.22333732157193),
	('BX537937',6.12610349249148),
	('BX537939',4.50888491568505),
	('BX537944',5.96173525551572),
	('BX537949',5.30529891802564),
	('BX537961',6.15241766586713),
	('BX537973',6.06705145833352),
	('BX537984',6.21257417104943),
	('BX537987',5.98134720247125),
	('BX537992',6.14509787288436),
	('BX537997',6.07765536187353),
	('BX538014',6.21865985968508),
	('BX538015',5.91239662343969),
	('BX538026',5.09583931133364),
	('BX538030',6.19515948743207),
	('BX538033',4.9203704544504),
	('BX538062',6.21112680735998),
	('BX538086',6.04417162715288),
	('BX538093',6.18602523804848),
	('BX538104',5.54481164872599),
	('BX538129',6.14548009600916),
	('BX538153',6.24723616859208),
	('BX538161',6.24962246607329),
	('BX538210',6.05613396634006),
	('BX538238',5.29324042534098),
	('BX538271',6.21973851945661),
	('BX538327',5.97318297969222),
	('BX538332',6.22251530197314),
	('BX538342',5.9411795374344),
	('BX571742',5.99284141956306),
	('BX571746',5.59213153988034),
	('BX571749',6.11901714523335),
	('BX571751',6.10000801906937),
	('BX571764',5.6548984746281),
	('BX640634',5.94382651240822),
	('BX640639',6.0187902465513),
	('BX640656',6.00630615179537),
	('BX640667',6.05965282006125),
	('BX640672',6.13028286104877),
	('BX640689',5.25136047885442),
	('BX640715',6.22621554462447),
	('BX640720',6.11760079997114),
	('BX640728',5.76367841885499),
	('BX640738',5.3255440366199),
	('BX640796',6.13198992374923),
	('BX640813',5.81013253457714),
	('BX640825',5.5767300336048),
	('BX640829',6.04027724783483),
	('BX640837',5.89607282547177),
	('BX640845',6.01545053456587),
	('BX640870',5.22284287784239),
	('BX640879',5.95531182985015),
	('BX640881',6.22283776972544),
	('BX640884',5.93111094075542),
	('BX640908',5.68788691348394),
	('BX640914',5.89653535591),
	('BX640923',5.94994409918646),
	('BX640926',5.95536868891515),
	('BX640927',5.87992044822549),
	('BX640939',5.93465196145162),
	('BX640970',5.80107484260505),
	('BX641043',6.11275865654082),
	('BX641056',6.17390305699398),
	('BX641066',5.7563209434369),
	('BX641086',6.21973851945661),
	('BX641091',5.9996529085302),
	('BX641097',6.23791782910102),
	('BX641102',6.05980532348563),
	('BX641111',5.08824914565927),
	('BX641118',6.21911475095262),
	('BX641121',6.12094928967552),
	('BX641136',6.12866407879716),
	('BX641138',6.20334449095269),
	('BX641145',6.11531611846677),
	('BX641153',6.20085236515472),
	('BX641157',6.1501640216928),
	('BX647069',6.05223746347495),
	('BX647079',6.04597007569244),
	('BX647116',5.96317294144118),
	('BX647126',6.12560083314014),
	('BX647177',6.01373747790753),
	('BX647186',6.06229731593445),
	('BX647193',6.03582929192509),
	('BX647204',5.53083105614868),
	('BX647229',6.2255058340561),
	('BX647241',6.15302745852181),
	('BX647254',5.57443266612976),
	('BX647259',6.11436089657414),
	('BX647272',6.14933715518499),
	('BX647307',6.12556708890182),
	('BX647314',5.98674087254814),
	('BX647370',6.26814749061032),
	('BX647448',5.88491475768469),
	('BX647509',6.06741730533862),
	('BX647515',5.61772196725483),
	('BX647524',5.91182735453238),
	('BX647551',6.18042453556865),
	('BX647565',6.02724343395084),
	('BX647575',6.22780224154262),
	('BX647579',6.12681039352779),
	('BX647586',5.94492341372201),
	('BX647601',6.21003229448059),
	('BX647626',6.1405466793912),
	('BX647638',6.18934051219353),
	('BX647641',6.24996479488895),
	('BX647658',5.09590985452878),
	('BX647662',6.19892236079538),
	('BX647671',5.92411196052233),
	('BX647688',6.09481996423593),
	('BX647695',6.01566807552873),
	('BX647698',6.14239040705907),
	('BX647709',6.18280132146714),
	('BX647724',6.09868342325182),
	('BX647734',5.88968460360118),
	('BX647742',5.88788604823),
	('BX647761',6.20651772152811),
	('BX647771',5.93391521247793),
	('BX647775',5.75379189582454),
	('BX647796',6.03874564028191),
	('BX647814',5.967660679866),
	('BX647851',6.26540390364219),
	('BX647868',6.16885606122196),
	('BX647869',5.74091696423029),
	('BX647883',5.82975258179103),
	('BX647904',5.37714495109666),
	('BX647905',6.08230915380119),
	('BX647915',6.24752430328272),
	('BX647920',5.64310295445615),
	('BX647945',5.6313383500919),
	('BX648006',5.64020352931803),
	('BX648021',6.08099566986794),
	('BX648026',5.91332511712998),
	('BX648032',6.07544767509323),
	('BX648081',5.86989488819931),
	('BX648096',6.17367127172676),
	('BX648097',6.17895389081901),
	('BX648118',5.9730881406804),
	('BX648141',6.06796499958954),
	('BX648145',5.65186649325744),
	('BX648152',6.22689109338783),
	('BX648164',5.89407362837327),
	('BX648228',6.21171110701241),
	('BX648250',5.62014516206066),
	('BX648280',5.94514064985294),
	('BX648299',6.01900069732063),
	('BX648310',5.85296264319486),
	('BX648319',6.18250400438016),
	('BX648322',6.14181239691039),
	('BX648412',5.42515228841495),
	('BX648416',5.85409369672201),
	('BX648451',6.10464949010853),
	('BX648473',6.13036508703937),
	('BX648475',6.04021574544742),
	('BX648484',6.21564853709826),
	('BX648485',5.56353805854428),
	('BX648507',6.22628033048917),
	('BX648545',2.92950273675897),
	('BX648583',6.03155955098319),
	('BX648628',6.09464355536011),
	('BX648638',5.61671607666445),
	('BX648642',6.03104231792088),
	('BX648705',6.1059274674557),
	('BX648732',6.13524160148246),
	('BX648768',6.12930671687141),
	('BX648777',6.0705191998042),
	('BX648783',6.17420198746042),
	('BX648802',6.21639399132862),
	('BX648811',6.05804837187722),
	('BX648834',5.930287799724),
	('BX648845',5.85409369672201),
	('BX648853',6.21833826231321),
	('BX648861',6.23057482891362),
	('BX648863',5.91244960672243),
	('BX648869',6.06497476553885),
	('BX648927',6.08347939577865),
	('BX648945',6.09060631507696),
	('BX648968',5.89597186343236),
	('BX648976',6.21372393094759),
	('BX648982',6.18421725769569),
	('BX649031',5.93256103540768),
	('BX649041',5.86892514553684),
	('BX649074',6.18719418233923),
	('BX649080',5.43489982426799),
	('BX649105',6.15134217597175),
	('CR456364',6.19336987888863),
	('CR456370',6.11577619262743),
	('CR456374',5.85325578379963),
	('CR456396',5.81277979582995),
	('CR456416',4.69646358599251),
	('CR456424',6.08825851189865),
	('CR456428',4.86514876157658),
	('CR456432',6.07032709195772),
	('CR456436',5.83620840382582),
	('CR456446',5.99291363397767),
	('CR456492',5.90881167920255),
	('CR456493',6.16444825734941),
	('CR456501',5.95179069274463),
	('CR456515',5.99902483146),
	('CR456535',6.23710256850154),
	('CR456539',5.51576116914561),
	('CR456561',5.40186566801196),
	('CR456573',3.0235001195844),
	('CR589982',5.85594187013778),
	('CR589996',5.56353805854428),
	('CR590012',6.11442653677063),
	('CR590030',5.29313627572809),
	('CR590188',6.12805814008871),
	('CR590387',5.77416167846179),
	('CR590587',5.88887920801906),
	('CR591118',5.98161386586001),
	('CR591452',5.56773955359013),
	('CR591520',6.09119765550235),
	('CR591803',5.87584126062749),
	('CR592155',5.94932909356975),
	('CR592247',6.13640661162166),
	('CR592254',5.42153738287961),
	('CR592436',5.67139688768179),
	('CR592461',6.09763117126226),
	('CR592523',6.14402067348237),
	('CR592601',6.09402102572676),
	('CR592685',5.74860882176909),
	('CR593274',5.8470370165625),
	('CR593410',5.54595785869274),
	('CR594183',5.69594607698211),
	('CR594375',6.08270473426366),
	('CR594651',5.80620503438535),
	('CR594769',3.4663744435759),
	('CR595331',5.86652493264885),
	('CR595377',3.77389949404208),
	('CR595397',6.17253579050754),
	('CR595878',6.04548869047696),
	('CR595930',6.13317960535628),
	('CR596188',6.04329512501834),
	('CR596972',6.20419310918302),
	('CR597410',6.02206413504865),
	('CR597452',5.86124325318539),
	('CR597523',5.59138081800343),
	('CR597567',5.51576116914561),
	('CR597595',4.42701488087445),
	('CR597797',5.78083480406716),
	('CR597998',5.56262349596657),
	('CR598294',6.02735846868613),
	('CR598388',5.99771668254423),
	('CR598568',6.06152591087796),
	('CR598847',6.09920238976458),
	('CR598986',5.71341722626034),
	('CR599271',6.14700213110666),
	('CR599355',6.09330158901943),
	('CR599373',6.16706493983738),
	('CR599515',6.01956691892147),
	('CR600192',5.95657930053972),
	('CR600291',6.08245323584535),
	('CR600380',5.19037240598854),
	('CR600431',6.12632452991497),
	('CR600503',5.54334305168135),
	('CR600580',5.71290168130162),
	('CR601083',5.84613010940854),
	('CR601508',5.4904530183193),
	('CR601567',6.05239540510632),
	('CR601641',6.03378849171972),
	('CR601719',5.83174014649751),
	('CR601720',5.94532229963761),
	('CR602095',5.90359932023578),
	('CR602282',5.86050018034787),
	('CR602405',5.9987104894194),
	('CR602841',5.92305815614904),
	('CR602967',5.40150685845406),
	('CR603345',6.12996075493234),
	('CR603372',5.55420243680142),
	('CR603567',5.40376060780015),
	('CR603663',5.24117459656873),
	('CR604003',5.48277884933475),
	('CR604023',6.14217005137113),
	('CR604344',5.9916782480631),
	('CR604619',6.10720181207052),
	('CR604982',6.22896221404988),
	('CR604997',3.9840333231984),
	('CR605214',5.61368260708017),
	('CR605673',5.86134986060064),
	('CR605720',6.10736985248039),
	('CR606096',6.26632713082843),
	('CR606194',6.23450858533443),
	('CR606408',5.19569811669787),
	('CR606412',3.680966086941),
	('CR606453',6.03459348242057),
	('CR606555',6.0941805663744),
	('CR607370',5.96456216064278),
	('CR607410',5.68508835020155),
	('CR607424',5.90845907353582),
	('CR607440',6.09779765334797),
	('CR607834',5.92737061332225),
	('CR608350',6.09765799950048),
	('CR608653',2.80282697538567),
	('CR608781',6.11520680513103),
	('CR608994',5.21133827695215),
	('CR609042',5.76325832295387),
	('CR609333',6.06857991250891),
	('CR609378',6.15372901771921),
	('CR609786',6.11400594438961),
	('CR609935',6.20843708818278),
	('CR610028',6.15667624897079),
	('CR610088',5.21943098489748),
	('CR610230',5.54201264212567),
	('CR610474',5.6367542994488),
	('CR610555',6.14599331411503),
	('CR611063',5.9259773309661),
	('CR611169',2.80282697538567),
	('CR611312',5.97215584903922),
	('CR611490',5.7276616340271),
	('CR611756',6.05170742788128),
	('CR611907',2.68954666928053),
	('CR612105',6.20980304324966),
	('CR612107',6.07749083799346),
	('CR612278',5.93848442701824),
	('CR612482',6.03819056062315),
	('CR612580',5.80395331144898),
	('CR612693',6.15259938363823),
	('CR613087',5.69809862283615),
	('CR613735',5.9734593128221),
	('CR613789',5.9828576087256),
	('CR613982',6.13446444112409),
	('CR614117',5.88539140266771),
	('CR614167',5.56544090379638),
	('CR614195',5.16425764677071),
	('CR614371',6.10691714297281),
	('CR614462',6.02040783876355),
	('CR614489',6.21941359971086),
	('CR615052',5.47071371966262),
	('CR615387',6.06126611727756),
	('CR615589',5.31817086331912),
	('CR616179',5.70567606647154),
	('CR616801',5.96727349120499),
	('CR617405',6.02236287863301),
	('CR617782',4.97993500009389),
	('CR617826',5.98936047305836),
	('CR617844',5.96682629968891),
	('CR618023',6.23212057753307),
	('CR618031',6.08466488386011),
	('CR618214',5.92841432425303),
	('CR618343',5.28438672667024),
	('CR618383',3.18394207700563),
	('CR618565',6.01002535275843),
	('CR618682',5.95891913373184),
	('CR618695',6.15447374426943),
	('CR619470',6.17433573893176),
	('CR619888',6.1613032300354),
	('CR620204',6.05498722071064),
	('CR620226',5.7872906595307),
	('CR620516',6.15667624897079),
	('CR620669',6.07843159830379),
	('CR620685',5.8726491057284),
	('CR620801',6.14217005137113),
	('CR621093',5.98371973587398),
	('CR621151',5.71290168130162),
	('CR621176',5.48277884933475),
	('CR621401',6.10057866801612),
	('CR621409',6.16702184512602),
	('CR621422',6.20537838189117),
	('CR621976',5.84613010940854),
	('CR622102',6.02335841550233),
	('CR622261',5.50023849672328),
	('CR622376',5.99040827861732),
	('CR622726',6.01037818855548),
	('CR622769',6.01615002781469),
	('CR622817',5.48216212938411),
	('CR623046',6.13568318981435),
	('CR623144',6.07670092366904),
	('CR623798',6.1405466793912),
	('CR623918',6.21125544937613),
	('CR624084',5.29118523704187),
	('CR624117',5.75891470950236),
	('CR624206',6.23212057753307),
	('CR624498',5.71341722626034),
	('CR624850',6.05636531728499),
	('CR624895',6.07847975038005),
	('CR625101',5.86311921413656),
	('CR625282',5.48767355519302),
	('CR625357',4.39619826586023),
	('CR625474',6.03733881591991),
	('CR625565',5.90047963204818),
	('CR625659',6.10286618757358),
	('CR625664',3.86966885643902),
	('CR625776',6.22809025908589),
	('CR625969',5.29313627572809),
	('CR626001',6.05991677290109),
	('CR626077',5.34745538380081),
	('CR626109',6.10655008669549),
	('CR626168',5.9551302610697),
	('CR627363',4.89500527675492),
	('CR627369',6.13291166953578),
	('CR627374',5.89942773303119),
	('CR627377',6.05022380608804),
	('CR627389',5.06570821596951),
	('CR627402',6.25253733449441),
	('CR627415',5.80226655605602),
	('CR627418',6.0423556209392),
	('CR627421',6.20974173530751),
	('CR627424',6.11475607572005),
	('CR627426',6.1160705342125),
	('CR627438',6.23370235854646),
	('CR627441',6.23625076388997),
	('CR627443',6.11035402756448),
	('CR627458',5.95109073117175),
	('CR627460',6.14776460713005),
	('CR749203',5.90251838401259),
	('CR749205',5.62527585603016),
	('CR749222',6.14633783181684),
	('CR749229',6.06625460155986),
	('CR749232',6.08484181292121),
	('CR749235',5.95531182985015),
	('CR749236',6.14563057577194),
	('CR749242',5.90212277457953),
	('CR749247',6.08438070761756),
	('CR749253',5.93600757188607),
	('CR749255',5.84452444073669),
	('CR749267',6.17206396950689),
	('CR749271',6.2074918681859),
	('CR749276',5.97064529711776),
	('CR749280',6.23115820325655),
	('CR749289',6.06625460155986),
	('CR749294',5.95264754841299),
	('CR749295',6.0182178810337),
	('CR749296',2.85461376525685),
	('CR749299',3.19982449615163),
	('CR749301',6.23979846022843),
	('CR749303',6.12194522638259),
	('CR749308',6.01155926493848),
	('CR749313',6.04597007569244),
	('CR749333',5.62014516206066),
	('CR749335',6.01288275215101),
	('CR749336',6.22896221404988),
	('CR749337',5.94672150732941),
	('CR749341',5.79470645306859),
	('CR749348',5.13638093172067),
	('CR749352',6.2246526437518),
	('CR749354',5.88312328161386),
	('CR749357',6.16792557126934),
	('CR749358',5.76809922339283),
	('CR749360',6.01879859054317),
	('CR749390',6.14585073719573),
	('CR749411',6.20154491830347),
	('CR749412',5.11052530889229),
	('CR749425',5.9803047073382),
	('CR749430',5.57890436344607),
	('CR749452',2.88680523219301),
	('CR749470',5.94994409918646),
	('CR749471',6.14067993952423),
	('CR749477',6.03154366588839),
	('CR749487',6.23216084742366),
	('CR749490',6.07693757532063),
	('CR749499',6.18743485928438),
	('CR749520',5.79980952006292),
	('CR749541',5.81013253457714),
	('CR749550',6.00595745215504),
	('CR749564',5.8364220816364),
	('CR749572',5.99218279727689),
	('CR749576',5.88887362808144),
	('CR749580',6.16170153272578),
	('CR749596',3.19982449615163),
	('CR749606',6.1406840325376),
	('CR749624',6.06426559835024),
	('CR749632',5.81174444641815),
	('CR749644',5.72577908424411),
	('CR749700',6.1264519361428),
	('CR749722',5.97774991376036),
	('CR749783',6.09199631915741),
	('CR749796',5.93111094075542),
	('CR749799',6.25030753430036),
	('CR749800',6.10009074911124),
	('CR749807',5.04052576452055),
	('CR749816',5.86971560136397),
	('CR749817',5.22467025274771),
	('CR749820',6.02858306338598),
	('CR749834',5.97083653463191),
	('CR749837',5.92387329687906),
	('CR749841',5.68359156181525),
	('CR749851',6.11074482081499),
	('CR749852',6.09236511652472),
	('CR933622',6.0341352604878),
	('CR933624',6.20285608038376),
	('CR933633',6.19109801083757),
	('CR933645',5.62527585603016),
	('CR933646',6.03640541142922),
	('CR933649',6.17615550473434),
	('CR933664',5.97787932536705),
	('CR933666',6.18941863992955),
	('CR933668',5.9693931400589),
	('CR933674',6.02858306338598),
	('CR933678',5.82250088124351),
	('CR933688',5.66533899846601),
	('CR933723',6.05041252204194),
	('CR936601',5.62527585603016),
	('CR936610',5.62527585603016),
	('CR936612',6.19162676732361),
	('CR936626',6.16145526497613),
	('CR936631',5.61772196725483),
	('CR936735',6.23233060869083),
	('CR936760',5.99849226504538),
	('CR936765',5.95971516485341),
	('CR936775',5.97600635494072),
	('CR936791',5.9981694660258),
	('CR936792',5.9498487529969),
	('D10653',5.51328973636017),
	('D12502',5.98614110847463),
	('D13138',5.92960315971434),
	('D13645',5.90845907353582),
	('D13789',5.5933084907298),
	('D14689',5.99611637896513),
	('D21163',6.01882904637056),
	('D21337',6.08403570756184),
	('D21852',5.98800906467719),
	('D25542',6.18009699888026),
	('D26360',5.88980410769039),
	('D31840',5.83111839660977),
	('D31891',6.02099317169252),
	('D38496',6.22050572166159),
	('D42038',5.96096759744457),
	('D42072',5.96618303972513),
	('D42084',6.19158419012181),
	('D43698',5.90200254372477),
	('D49487',5.13562889486492),
	('D49492',6.13811718106592),
	('D50678',6.13262204887213),
	('D50915',5.88751864631171),
	('D64015',6.1434895434773),
	('D78155',6.00646622874496),
	('D78261',5.88354538667346),
	('D79987',5.51092053305366),
	('D80001',5.85196179208009),
	('D82880',6.00646622874496),
	('D83920',2.88680523219301),
	('D84424',6.13720250967589),
	('D84454',6.20077954182112),
	('D86042',6.12368625416449),
	('D86519',6.16934528884484),
	('D86863',6.0705191998042),
	('D86970',6.02592542076109),
	('D87073',6.13457597284381),
	('D87076',6.15607228789261),
	('D87448',5.81153548073136),
	('D87450',5.80489126244977),
	('D87462',6.08592447365068),
	('D87470',6.02368478948042),
	('D88587',3.9840333231984),
	('D88687',5.85380606805948),
	('D89980',5.97590552880804),
	('DQ004255',6.05887445045166),
	('DQ008445',5.73018062716297),
	('DQ009660',5.90928689910501),
	('DQ021957',6.10185063826304),
	('DQ023504',5.85107659258409),
	('DQ023506',5.85107659258409),
	('DQ023507',5.85107659258409),
	('DQ059482',6.07492677764944),
	('DQ059644',6.17528253458162),
	('DQ059645',6.17528253458162),
	('DQ059646',6.17528253458162),
	('DQ063584',6.02983649734077),
	('DQ099381',6.03636784430055),
	('DQ099383',6.11951279298252),
	('DQ099384',6.1287651621822),
	('DQ104439',5.88677867254595),
	('DQ123822',4.09991025785741),
	('DQ124708',6.23509255893947),
	('DQ141240',6.11951279298252),
	('DQ149928',4.48107425392151),
	('DQ149929',4.48107425392151),
	('DQ176850',5.95525985816931),
	('DQ180741',5.64811939015697),
	('DQ186648',5.81819314722272),
	('DQ186649',5.81819314722272),
	('DQ208400',5.92301263575474),
	('DQ234350',5.52158346553473),
	('DQ238597',6.11079407534559),
	('DQ287932',6.08986713078566),
	('DQ315369',6.20304063804042),
	('DQ325464',6.1297171522994),
	('DQ335469',6.01116579820751),
	('DQ345517',5.03179772874312),
	('DQ345519',5.53083105614868),
	('DQ345520',5.53083105614868),
	('J00146',5.96764898230201),
	('J02906',5.76620580683245),
	('J02958',5.34552576730331),
	('J03619',5.00273700356246),
	('J03912',6.08033699673185),
	('J05200',5.53273049592658),
	('J05213',5.95087448225085),
	('K01144',4.89830146419831),
	('K03122',5.96795854287856),
	('K03193',6.20904590489846),
	('L03426',5.90174465825975),
	('L06147',5.64310295445615),
	('L07093',5.9603193429996),
	('L07594',5.62268399367163),
	('L10374',6.04953838991285),
	('L10403',6.12018147794139),
	('L11370',5.88771320891322),
	('L12052',5.64279907234545),
	('L13203',6.11061092447927),
	('L14837',5.95531182985015),
	('L15409',6.07747601297428),
	('L18983',6.0068090615027),
	('L20469',5.98410477420227),
	('L20969',6.05133646091776),
	('L27211',6.08830608363353),
	('L36720',6.07088887477953),
	('L38487',6.14113963303511),
	('M11568',5.90896169175624),
	('M15169',6.01718662088604),
	('M18728',5.69190478097389),
	('M19301',6.12471293863242),
	('M19701',5.94078469822766),
	('M21748',6.1920656456534),
	('M22920',6.22923659460022),
	('M23263',6.1920656456534),
	('M25809',5.8542380798957),
	('M26747',6.21919189386301),
	('M28420',4.39355171350005),
	('M29142',4.72051320396696),
	('M29550',6.22926179799487),
	('M29644',5.90896169175624),
	('M31932',5.00273700356246),
	('M33375',5.65806472498338),
	('M34233',6.1920656456534),
	('M35011',6.21049828197667),
	('M55618',5.08824914565927),
	('M58285',5.73616725659462),
	('M58597',5.78464775604777),
	('M58603',6.13779570702799),
	('M59305',5.96762350469207),
	('M61156',6.15698031723202),
	('M61877',4.27934070747012),
	('M69297',5.93465196145162),
	('M73069',6.1920656456534),
	('M76558',6.05280408484021),
	('M79321',4.9785947891123),
	('M79462',6.25801238067962),
	('M84810',6.2135076363571),
	('M88163',5.89705315134354),
	('M91368',6.01900069732063),
	('M92642',5.66678618422159),
	('M94151',5.48763121097041),
	('M94890',3.76094515867964),
	('M97190',6.18098505905921),
	('M98045',6.0362996572471),
	('NM_000014',5.49056310248079),
	('NM_000015',6.11968741092793),
	('NM_000016',5.88968460360118),
	('NM_000017',6.11043548295803),
	('NM_000018',6.13934542201025),
	('NM_000019',6.06173900867487),
	('NM_000022',5.03013829172767),
	('NM_000024',6.01718662088604),
	('NM_000025',6.00057686567128),
	('NM_000029',4.76739800972141),
	('NM_000031',5.04329562014136),
	('NM_000036',6.08614368924189),
	('NM_000044',6.1920656456534),
	('NM_000047',6.04855163127358),
	('NM_000049',5.65913921953211),
	('NM_000051',5.44672368663477),
	('NM_000053',6.21553558607431),
	('NM_000054',6.1031277223516),
	('NM_000055',5.75719394345653),
	('NM_000057',6.17609595220333),
	('NM_000060',5.81977633300179),
	('NM_000061',5.29720674789752),
	('NM_000062',5.19037240598854),
	('NM_000063',6.00406837520688),
	('NM_000064',4.47388665177356),
	('NM_000065',5.68398063775016),
	('NM_000066',5.86417313115866),
	('NM_000067',3.75258134072888),
	('NM_000073',4.88358111900847),
	('NM_000074',5.85142592525413),
	('NM_000077',6.08830608363353),
	('NM_000079',6.18114151989383),
	('NM_000080',6.04373444527614),
	('NM_000081',5.49619817516809),
	('NM_000082',6.22556406321905),
	('NM_000083',6.09989905964238),
	('NM_000084',6.1980112724991),
	('NM_000087',6.16887928440647),
	('NM_000091',6.05208157632027),
	('NM_000094',5.86588072503705),
	('NM_000096',6.00988238347855),
	('NM_000097',5.53794093197438),
	('NM_000098',6.06049402064138),
	('NM_000099',5.68455928764956),
	('NM_000100',5.56292944750145),
	('NM_000102',3.2245993615603),
	('NM_000107',5.95368841969218),
	('NM_000108',6.01799600517482),
	('NM_000111',5.89607282547177),
	('NM_000113',5.95290963205271),
	('NM_000115',5.57874075694606),
	('NM_000116',6.10505317347456),
	('NM_000117',6.1164390251405),
	('NM_000120',4.866728493715),
	('NM_000121',5.38976671617198),
	('NM_000122',5.82612908245153),
	('NM_000123',5.95244210067592),
	('NM_000124',6.22817533177223),
	('NM_000125',5.93465196145162),
	('NM_000126',5.69891725048997),
	('NM_000127',6.0140028075056),
	('NM_000129',5.85909902251947),
	('NM_000133',5.67139070582073),
	('NM_000134',6.10281337761464),
	('NM_000137',5.77688542418112),
	('NM_000139',6.01098539556718),
	('NM_000140',4.7633123901423),
	('NM_000145',6.21440831649834),
	('NM_000147',5.79386393011695),
	('NM_000148',6.09234758814873),
	('NM_000151',3.92543631156367),
	('NM_000152',5.93131936386338),
	('NM_000153',6.00991753931261),
	('NM_000155',6.13568318981435),
	('NM_000156',5.11240949422169),
	('NM_000158',5.61917329910629),
	('NM_000159',5.92069670090858),
	('NM_000163',5.39142785436858),
	('NM_000164',5.90538682906282),
	('NM_000165',5.23494756284994),
	('NM_000166',5.91718092234999),
	('NM_000167',5.95098563326568),
	('NM_000168',6.1778974122371),
	('NM_000169',6.1632765979295),
	('NM_000170',5.80490707705301),
	('NM_000171',6.17999267410905),
	('NM_000178',5.86729467096373),
	('NM_000179',5.87172385407273),
	('NM_000180',6.17456558470828),
	('NM_000181',5.74844191925483),
	('NM_000182',5.96720523959408),
	('NM_000183',6.13784883647737),
	('NM_000185',3.0235001195844),
	('NM_000186',5.55781077075165),
	('NM_000187',4.99578850453753),
	('NM_000188',5.90934287471222),
	('NM_000189',5.71376061221944),
	('NM_000191',5.9734593128221),
	('NM_000192',5.92252409027963),
	('NM_000193',6.01640412774873),
	('NM_000194',5.87628771890862),
	('NM_000196',4.603172313971),
	('NM_000197',5.97299958922895),
	('NM_000198',2.56477182645225),
	('NM_000199',5.71059522461304),
	('NM_000200',1.22131607683296),
	('NM_000204',5.95205350513743),
	('NM_000206',5.60035649684766),
	('NM_000207',1.20357973492629),
	('NM_000209',6.06773404353951),
	('NM_000210',5.48650738765027),
	('NM_000215',6.26046702994372),
	('NM_000216',5.98870951518674),
	('NM_000219',6.12070700210418),
	('NM_000220',5.37582516301084),
	('NM_000223',5.91501575257575),
	('NM_000226',6.11762730707677),
	('NM_000230',5.13562889486492),
	('NM_000231',5.59036440753871),
	('NM_000232',5.86545884532602),
	('NM_000234',5.64000705416226),
	('NM_000235',5.90746244995386),
	('NM_000236',3.36879505949362),
	('NM_000238',4.47994484018488),
	('NM_000240',5.71623482784574),
	('NM_000242',5.49626188506613),
	('NM_000245',5.34552576730331),
	('NM_000246',5.57809016961062),
	('NM_000250',3.09641589678034),
	('NM_000251',5.85801138134853),
	('NM_000252',5.98576314593573),
	('NM_000253',6.02721266119252),
	('NM_000254',6.00407696322251),
	('NM_000255',6.21707405279653),
	('NM_000258',2.28436252744791),
	('NM_000259',6.15699701247201),
	('NM_000261',5.80667166702433),
	('NM_000262',5.51313617559552),
	('NM_000264',6.1520367461327),
	('NM_000266',6.15174890104921),
	('NM_000269',5.93716099127713),
	('NM_000271',5.93805644875096),
	('NM_000272',6.03384682780857),
	('NM_000273',6.09009181202859),
	('NM_000274',5.81043470669143),
	('NM_000275',6.09181461192646),
	('NM_000278',5.92196183208108),
	('NM_000282',6.13419916147017),
	('NM_000283',6.04812546062111),
	('NM_000284',6.21941359971086),
	('NM_000286',6.21205619116648),
	('NM_000287',6.21834367564139),
	('NM_000288',5.9570427635907),
	('NM_000290',3.92703746813556),
	('NM_000292',6.24375331037868),
	('NM_000294',6.06152591087796),
	('NM_000297',6.0607581122407),
	('NM_000298',4.90736472961469),
	('NM_000299',6.21862278397453),
	('NM_000302',5.68297414976968),
	('NM_000305',5.83231331098041),
	('NM_000306',5.73318671865414),
	('NM_000307',6.17885299615415),
	('NM_000308',5.48986484104882),
	('NM_000310',5.90803987378193),
	('NM_000312',3.680966086941),
	('NM_000314',5.70071976412248),
	('NM_000315',3.33102019656703),
	('NM_000316',6.02238672925682),
	('NM_000317',6.12738672492992),
	('NM_000319',6.10181880256654),
	('NM_000320',5.2386147652018),
	('NM_000321',5.94078469822766),
	('NM_000322',6.20815136936509),
	('NM_000324',3.51760814334231),
	('NM_000326',6.18262620402873),
	('NM_000327',6.19615556258898),
	('NM_000329',6.06441608492353),
	('NM_000330',6.06298416556017),
	('NM_000333',5.94610572837088),
	('NM_000334',6.0068722326576),
	('NM_000336',5.90682654284669),
	('NM_000337',6.13996116812345),
	('NM_000338',4.01463329580813),
	('NM_000340',3.89291461777078),
	('NM_000342',2.59477529926115),
	('NM_000343',6.18253921998952),
	('NM_000349',2.0514714907399),
	('NM_000350',6.10678663067748),
	('NM_000354',5.75193429556059),
	('NM_000355',6.16945588657582),
	('NM_000358',4.17396411852743),
	('NM_000359',4.60977690087395),
	('NM_000361',5.71129118696675),
	('NM_000363',2.2726963307576),
	('NM_000366',2.81012700872798),
	('NM_000367',6.12046894725193),
	('NM_000368',6.22515864155514),
	('NM_000369',4.13734112160788),
	('NM_000370',6.17674045450714),
	('NM_000371',3.26759773004507),
	('NM_000372',6.16393367647602),
	('NM_000373',6.0515001624362),
	('NM_000374',5.34716537410784),
	('NM_000377',5.94420049899158),
	('NM_000379',6.23469735512561),
	('NM_000380',5.75891470950236),
	('NM_000381',6.18597238448294),
	('NM_000386',5.79803390833171),
	('NM_000387',6.24222262220216),
	('NM_000388',6.16096891378012),
	('NM_000392',5.68326315289463),
	('NM_000394',6.04535882940148),
	('NM_000395',4.86514876157658),
	('NM_000399',5.93026571526166),
	('NM_000400',5.9188861006575),
	('NM_000402',5.61147027192146),
	('NM_000403',6.12329682409928),
	('NM_000405',4.97821228713857),
	('NM_000406',5.9266745236693),
	('NM_000409',6.0304652360599),
	('NM_000411',6.24030431513411),
	('NM_000412',4.13014694386663),
	('NM_000413',2.75292906665273),
	('NM_000414',6.02492000482206),
	('NM_000415',1.94591438780742),
	('NM_000417',5.96795854287856),
	('NM_000418',4.85283256684922),
	('NM_000420',5.5684348799601),
	('NM_000423',6.0404899132126),
	('NM_000424',3.34840269702163),
	('NM_000425',5.58670346621594),
	('NM_000427',4.24380936243783),
	('NM_000428',5.79629424410874),
	('NM_000433',4.05958547882239),
	('NM_000434',6.04430104778461),
	('NM_000436',5.83883595839325),
	('NM_000438',6.05450412190977),
	('NM_000439',4.31202054733827),
	('NM_000440',6.16284480361546),
	('NM_000442',5.32031058961528),
	('NM_000444',6.12368961806184),
	('NM_000445',6.1017831148372),
	('NM_000446',6.13868315606843),
	('NM_000448',5.13804601959346),
	('NM_000449',5.45013466306476),
	('NM_000450',6.03635564995014),
	('NM_000451',6.20963245909197),
	('NM_000452',6.21820615990442),
	('NM_000453',6.20874032183587),
	('NM_000454',6.04214105935758),
	('NM_000456',6.07861955201797),
	('NM_000457',6.14114819461154),
	('NM_000458',6.12208598006587),
	('NM_000461',6.21919189386301),
	('NM_000465',5.00804255961475),
	('NM_000466',5.79844741126071),
	('NM_000474',5.59337427267289),
	('NM_000477',5.29118523704187),
	('NM_000479',5.86819046780152),
	('NM_000481',6.18408486705931),
	('NM_000482',5.9536340129956),
	('NM_000484',5.7256887461901),
	('NM_000486',6.15005518044494),
	('NM_000487',6.15563655438248),
	('NM_000488',1.85667668530278),
	('NM_000490',4.25782520169384),
	('NM_000491',5.42610915206232),
	('NM_000492',4.80054953143383),
	('NM_000494',5.15137607188171),
	('NM_000496',6.20146244634869),
	('NM_000497',3.54381062385766),
	('NM_000498',5.43472655523849),
	('NM_000499',4.94770020360269),
	('NM_000500',2.21618081872664),
	('NM_000504',5.55420243680142),
	('NM_000505',3.31543366639473),
	('NM_000507',4.68417580152092),
	('NM_000510',5.75798264743831),
	('NM_000512',6.14504781145705),
	('NM_000514',6.07246946523978),
	('NM_000519',2.56280734617473),
	('NM_000521',5.81877540637783),
	('NM_000522',6.20184552528187),
	('NM_000523',6.16049905142594),
	('NM_000526',2.51438697557093),
	('NM_000529',5.88645050083753),
	('NM_000530',4.66842431028006),
	('NM_000531',5.85980814565321),
	('NM_000535',6.00145099971902),
	('NM_000536',5.9635287265729),
	('NM_000537',5.75607639141032),
	('NM_000538',5.87641084184894),
	('NM_000540',5.53273049592658),
	('NM_000541',6.11275865654082),
	('NM_000545',5.91186134094077),
	('NM_000546',5.81819314722272),
	('NM_000549',5.40545020109013),
	('NM_000550',6.17014137205374),
	('NM_000551',6.07747601297428),
	('NM_000553',5.89161592967821),
	('NM_000557',6.10425817098661),
	('NM_000560',5.36187692235543),
	('NM_000565',5.38547168297014),
	('NM_000566',6.10034703722142),
	('NM_000567',5.18291329907372),
	('NM_000570',4.09301709497295),
	('NM_000572',6.12893088704672),
	('NM_000573',5.81774960364578),
	('NM_000575',6.20185032365017),
	('NM_000576',4.88044955714783),
	('NM_000583',3.18628335042082),
	('NM_000586',6.13581860906618),
	('NM_000587',4.77163597792025),
	('NM_000588',6.13160383758149),
	('NM_000590',6.0337050841223),
	('NM_000591',3.72244882430501),
	('NM_000595',4.09991025785741),
	('NM_000596',3.77389949404208),
	('NM_000597',5.37599632777907),
	('NM_000599',5.32700872259705),
	('NM_000600',4.6520172765783),
	('NM_000601',5.61262624190146),
	('NM_000605',5.90224242953476),
	('NM_000606',1.49774003484315),
	('NM_000608',2.65692099235961),
	('NM_000609',5.53083105614868),
	('NM_000614',6.12950056055116),
	('NM_000616',5.15019679068406),
	('NM_000618',5.90896169175624),
	('NM_000619',6.2218148544748),
	('NM_000620',6.22699253161707),
	('NM_000621',6.05645762087842),
	('NM_000623',6.07683862517421),
	('NM_000624',4.23329644261089),
	('NM_000628',5.96121741900187),
	('NM_000629',6.17461923084121),
	('NM_000633',5.91893838304509),
	('NM_000634',4.72324682141601),
	('NM_000637',5.71173833711648),
	('NM_000638',2.68564177922107),
	('NM_000639',6.1701370078995),
	('NM_000640',5.42494624244053),
	('NM_000641',5.9988269745338),
	('NM_000647',5.23270938711713),
	('NM_000648',5.81245940848454),
	('NM_000655',4.36866503019533),
	('NM_000660',5.9681254713315),
	('NM_000662',6.18030213622098),
	('NM_000664',5.58700923742498),
	('NM_000666',4.73204610989616),
	('NM_000667',5.55508559394765),
	('NM_000668',5.82623559310983),
	('NM_000670',6.02036656647118),
	('NM_000671',6.2071200068706),
	('NM_000673',6.15306486046279),
	('NM_000674',6.03106309816109),
	('NM_000676',5.82642445702789),
	('NM_000677',6.22747183931299),
	('NM_000679',6.0591407420158),
	('NM_000681',6.16805635395299),
	('NM_000682',6.09874973838522),
	('NM_000683',6.00522348524723),
	('NM_000684',5.91666521642512),
	('NM_000686',5.91998677106961),
	('NM_000689',5.59220377088203),
	('NM_000690',5.82043946221459),
	('NM_000691',4.39537941716907),
	('NM_000693',4.42245200359704),
	('NM_000696',6.06747185186415),
	('NM_000700',4.88573950305946),
	('NM_000704',6.07315234993754),
	('NM_000705',6.15620727366715),
	('NM_000707',6.01207797027055),
	('NM_000709',6.10773608090088),
	('NM_000710',6.13968089863488),
	('NM_000713',4.67012481644881),
	('NM_000715',5.69613916115233),
	('NM_000722',6.17458142608606),
	('NM_000723',6.20400473083298),
	('NM_000724',5.66002341411352),
	('NM_000725',6.06005159883461),
	('NM_000726',5.99330981889748),
	('NM_000727',5.82256019558423),
	('NM_000728',6.01747222495199),
	('NM_000729',4.68738234586748),
	('NM_000730',6.08077811765197),
	('NM_000733',5.79903470315653),
	('NM_000734',3.42790905397619),
	('NM_000735',2.10560223642019),
	('NM_000740',5.65210877845794),
	('NM_000741',5.98843335426906),
	('NM_000743',5.98860003800921),
	('NM_000745',6.20176421662148),
	('NM_000747',6.13866769539362),
	('NM_000748',6.15792650524015),
	('NM_000750',6.13822576467379),
	('NM_000751',6.06842737669709),
	('NM_000756',3.471923207155),
	('NM_000757',6.15626674551906),
	('NM_000759',4.04643333468345),
	('NM_000765',3.89866223870848),
	('NM_000766',6.09253768235567),
	('NM_000767',5.43612515629388),
	('NM_000772',5.9603193429996),
	('NM_000774',5.76620580683245),
	('NM_000775',5.93141279568161),
	('NM_000777',5.80580576754854),
	('NM_000779',4.78681987849231),
	('NM_000780',5.85144967286023),
	('NM_000781',4.18445704900514),
	('NM_000782',6.10485261337871),
	('NM_000783',6.0182235471156),
	('NM_000784',4.46438239470402),
	('NM_000785',6.07105428108012),
	('NM_000786',5.93907206396012),
	('NM_000787',5.40801595690483),
	('NM_000788',5.68603036460084),
	('NM_000790',4.24662838443064),
	('NM_000796',5.98410477420227),
	('NM_000798',6.24347095403426),
	('NM_000799',5.88327284029225),
	('NM_000800',5.10332465294103),
	('NM_000801',5.99232334372991),
	('NM_000805',6.24028606190358),
	('NM_000806',5.14419734366214),
	('NM_000807',5.81028001553354),
	('NM_000808',5.9750912188948),
	('NM_000809',6.21358982247261),
	('NM_000810',5.18284894369064),
	('NM_000811',5.02522224756896),
	('NM_000812',5.76057510375653),
	('NM_000815',4.78643550923523),
	('NM_000816',6.04840786052185),
	('NM_000817',4.86587041432458),
	('NM_000818',5.64788223750262),
	('NM_000819',6.00869775536777),
	('NM_000820',5.48257560301151),
	('NM_000821',6.16445741810905),
	('NM_000824',5.1495205996336),
	('NM_000826',4.20521691116096),
	('NM_000827',5.65818199452108),
	('NM_000831',6.17520991562843),
	('NM_000833',6.14581533793511),
	('NM_000834',6.20334637058282),
	('NM_000835',4.79986652777467),
	('NM_000837',6.13221502921329),
	('NM_000839',5.9317019843601),
	('NM_000840',5.54554408960395),
	('NM_000841',6.18289447223098),
	('NM_000843',6.25255799547512),
	('NM_000844',5.8543329400365),
	('NM_000847',5.4904530183193),
	('NM_000852',5.85821317053288),
	('NM_000853',5.53374223583194),
	('NM_000854',5.85325578379963),
	('NM_000857',5.76952346475194),
	('NM_000861',6.1481383456554),
	('NM_000862',2.31150544301718),
	('NM_000864',5.97208061237396),
	('NM_000866',6.21309595404585),
	('NM_000867',5.68957595146362),
	('NM_000868',5.45206016005314),
	('NM_000870',6.1980021529791),
	('NM_000871',6.24215109912042),
	('NM_000873',5.77964840336601),
	('NM_000875',5.8295148188822),
	('NM_000877',5.26453418544018),
	('NM_000878',4.51692160738361),
	('NM_000879',6.08595960856047),
	('NM_000880',5.64687324307753),
	('NM_000882',6.20061108074591),
	('NM_000883',6.11294810552782),
	('NM_000885',4.87781657607704),
	('NM_000887',5.13581021875531),
	('NM_000888',6.05025256603506),
	('NM_000889',4.54432785107162),
	('NM_000891',6.04772543750037),
	('NM_000892',6.13524125923676),
	('NM_000893',3.72750867411934),
	('NM_000896',5.29662328278516),
	('NM_000898',5.35728668698553),
	('NM_000899',6.14633783181684),
	('NM_000901',5.96897669896131),
	('NM_000905',5.58740145244293),
	('NM_000906',5.97737163344701),
	('NM_000908',5.96762350469207),
	('NM_000910',5.90395560712342),
	('NM_000911',6.07902166633442),
	('NM_000912',6.18343836001717),
	('NM_000914',5.95238064632262),
	('NM_000916',6.15798244767155),
	('NM_000918',5.45626633994067),
	('NM_000921',6.21862335597274),
	('NM_000922',5.97989363947428),
	('NM_000924',6.12823899758573),
	('NM_000925',5.91361976026842),
	('NM_000926',5.77680747332404),
	('NM_000929',6.11199156137171),
	('NM_000933',5.89964497563619),
	('NM_000934',5.30616509317703),
	('NM_000936',1.97750513351946),
	('NM_000937',6.15364210262555),
	('NM_000938',6.0485400819978),
	('NM_000940',5.64567624713311),
	('NM_000941',5.22815778497007),
	('NM_000943',5.91852427636948),
	('NM_000945',6.22351786341648),
	('NM_000946',5.75236166187647),
	('NM_000948',2.57079603271317),
	('NM_000949',6.05496771368664),
	('NM_000950',6.02969703644773),
	('NM_000951',6.13456473364535),
	('NM_000952',5.41785096551275),
	('NM_000953',4.98363215172564),
	('NM_000956',4.79302949438859),
	('NM_000958',4.80134591201347),
	('NM_000959',5.59731670962117),
	('NM_000960',5.98094994729351),
	('NM_000962',5.64811939015697),
	('NM_000963',4.62698609000958),
	('NM_000965',6.22367267370693),
	('NM_000966',6.09811565508548),
	('NM_000975',5.73770149074832),
	('NM_000979',5.83632151783847),
	('NM_000980',5.68493763052965),
	('NM_000981',5.78421166603991),
	('NM_000983',5.94686242879811),
	('NM_000986',5.72605996531085),
	('NM_000991',6.18359285128541),
	('NM_000993',6.10633920075032),
	('NM_000998',6.11726925609086),
	('NM_001001290',6.24483215884341),
	('NM_001001330',5.97807613323828),
	('NM_001001342',5.9458050675091),
	('NM_001001343',6.22406009136361),
	('NM_001001346',6.07916525759521),
	('NM_001001349',6.1502580011371),
	('NM_001001392',5.42917171025359),
	('NM_001001414',6.2523582112937),
	('NM_001001418',5.64696680226162),
	('NM_001001436',5.6313383500919),
	('NM_001001479',6.13924553718211),
	('NM_001001485',5.69614966533267),
	('NM_001001486',5.69614966533267),
	('NM_001001487',5.69614966533267),
	('NM_001001520',6.24572506414448),
	('NM_001001523',6.11203281181247),
	('NM_001001548',5.93252269709054),
	('NM_001001549',6.07122097568897),
	('NM_001001551',5.83811474840768),
	('NM_001001555',6.07122097568897),
	('NM_001001560',6.16444825734941),
	('NM_001001561',6.16444825734941),
	('NM_001001563',5.98936047305836),
	('NM_001001655',6.03456315175336),
	('NM_001001656',6.10385417961216),
	('NM_001001658',6.08140573504265),
	('NM_001001661',6.13907260394101),
	('NM_001001662',6.21487343524759),
	('NM_001001663',6.19990790066881),
	('NM_001001664',6.06658749295743),
	('NM_001001665',6.18235865648204),
	('NM_001001666',6.23541320943519),
	('NM_001001668',6.11531611846677),
	('NM_001001669',6.21649632297034),
	('NM_001001711',6.03041275091664),
	('NM_001001715',5.8827549922414),
	('NM_001001723',5.76703607728845),
	('NM_001001732',6.19810304900365),
	('NM_001001740',5.80687376446051),
	('NM_001001850',6.07419003075765),
	('NM_001001851',5.89661511502186),
	('NM_001001872',6.22407242515514),
	('NM_001001887',5.58006451935422),
	('NM_001001891',5.99990646090368),
	('NM_001001895',4.97024119962853),
	('NM_001001930',6.14948565629011),
	('NM_001001933',6.14938558857257),
	('NM_001001959',6.10741101352386),
	('NM_001001964',6.22679442517853),
	('NM_001001971',5.76794781968065),
	('NM_001001974',5.76449863596023),
	('NM_001001977',5.99945117059834),
	('NM_001001991',5.36106275982738),
	('NM_001001994',4.76760719352789),
	('NM_001001995',4.76760719352789),
	('NM_001001996',4.76760719352789),
	('NM_001002000',6.06123670349562),
	('NM_001002006',5.70772730921313),
	('NM_001002017',6.06943634364484),
	('NM_001002019',5.79605318378708),
	('NM_001002031',6.17720792482171),
	('NM_001002032',5.61748103320264),
	('NM_001002033',5.61748103320264),
	('NM_001002034',6.18587697245624),
	('NM_001002244',6.14028298479494),
	('NM_001002249',6.14028298479494),
	('NM_001002254',6.14984918176882),
	('NM_001002258',5.81865450592336),
	('NM_001002259',6.08770843659777),
	('NM_001002261',6.23259453290366),
	('NM_001002262',6.23259453290366),
	('NM_001002264',6.19823955364679),
	('NM_001002269',6.06124800820538),
	('NM_001002294',5.9319068390645),
	('NM_001002295',5.51932048943042),
	('NM_001002296',6.02999797749534),
	('NM_001002755',6.08341762647821),
	('NM_001002758',6.22795460492028),
	('NM_001002759',6.18271502873506),
	('NM_001002762',6.10263182615102),
	('NM_001002796',5.92183616340977),
	('NM_001002810',5.35738738474828),
	('NM_001002836',5.90411030464402),
	('NM_001002837',5.41614682869193),
	('NM_001002838',6.19465026887726),
	('NM_001002840',5.99447816212181),
	('NM_001002860',5.96813016612654),
	('NM_001002878',6.14204834184938),
	('NM_001002880',6.10331471028861),
	('NM_001002881',5.69896181670489),
	('NM_001002901',6.10185063826304),
	('NM_001002909',6.04877846865863),
	('NM_001002913',6.0490207923466),
	('NM_001002914',6.11938915533963),
	('NM_001002915',6.09689853241662),
	('NM_001002916',6.16576808162178),
	('NM_001002925',6.18722188148668),
	('NM_001002926',6.04163077127244),
	('NM_001003398',6.12529769313773),
	('NM_001003406',6.14984610077022),
	('NM_001003679',5.35551475065445),
	('NM_001003682',6.09322677920555),
	('NM_001003689',6.21696550328967),
	('NM_001003694',6.05349143532887),
	('NM_001003712',5.74498192433917),
	('NM_001003722',6.04599698712306),
	('NM_001003786',6.15432355235925),
	('NM_001003787',6.15432355235925),
	('NM_001003788',6.15432355235925),
	('NM_001003792',6.2135378169463),
	('NM_001003793',6.2135378169463),
	('NM_001003795',6.20873232547635),
	('NM_001003796',6.10569805814933),
	('NM_001003801',5.93017694045116),
	('NM_001003803',6.2616193486773),
	('NM_001003805',6.2616193486773),
	('NM_001003808',6.17435592774104),
	('NM_001003810',6.0381981427284),
	('NM_001003828',6.12382221231157),
	('NM_001003892',6.06931535437188),
	('NM_001003927',5.33608492107316),
	('NM_001003931',5.92454497204464),
	('NM_001003935',5.92454497204464),
	('NM_001003937',6.02816414357092),
	('NM_001003941',6.08525473412289),
	('NM_001003945',5.04329562014136),
	('NM_001004059',6.04680398393471),
	('NM_001004127',6.21210817764799),
	('NM_001004128',5.69504145140507),
	('NM_001004134',6.2213086897416),
	('NM_001004297',6.04723958385993),
	('NM_001004298',6.1919015269872),
	('NM_001004299',5.81137944727172),
	('NM_001004301',6.12655961521939),
	('NM_001004302',6.17872704396646),
	('NM_001004303',6.07810339636311),
	('NM_001004306',6.18537633494405),
	('NM_001004307',5.56233481651935),
	('NM_001004309',6.04868166640355),
	('NM_001004310',6.02777862500292),
	('NM_001004317',5.89282215665476),
	('NM_001004318',5.82491314383679),
	('NM_001004338',6.07800860320339),
	('NM_001004343',6.09554395578801),
	('NM_001004346',6.10294990944335),
	('NM_001004353',6.09780126918292),
	('NM_001004356',6.16458707816504),
	('NM_001004360',5.95512139257184),
	('NM_001004417',5.17698066788938),
	('NM_001004421',5.17698066788938),
	('NM_001004422',5.17698066788938),
	('NM_001004430',6.03612352798684),
	('NM_001004431',5.16758899040285),
	('NM_001004432',6.15147463609552),
	('NM_001004433',6.07695505403086),
	('NM_001004434',6.23036429343219),
	('NM_001004439',6.16955585226891),
	('NM_001004440',6.14230886986425),
	('NM_001004454',6.08984180976526),
	('NM_001004463',6.14333430531053),
	('NM_001004474',6.04006763199449),
	('NM_001004476',6.21782420807339),
	('NM_001004489',6.05232154303117),
	('NM_001004707',6.26654816320997),
	('NM_001004715',6.17426445710076),
	('NM_001004722',6.00126238890193),
	('NM_001004727',6.23462853588958),
	('NM_001004728',6.18094486279452),
	('NM_001004760',6.18021840968083),
	('NM_001005',5.54931445637417),
	('NM_001005184',6.21628682733439),
	('NM_001005190',6.0132458135376),
	('NM_001005193',6.12416804342427),
	('NM_001005201',6.02667879016967),
	('NM_001005209',6.19794575610261),
	('NM_001005211',6.20989141064531),
	('NM_001005214',5.95378042691853),
	('NM_001005226',6.05143253101431),
	('NM_001005272',6.13412940057368),
	('NM_001005276',6.1614777594315),
	('NM_001005291',6.01997106362963),
	('NM_001005324',6.19820049211721),
	('NM_001005333',6.12671800870707),
	('NM_001005337',6.21862278397453),
	('NM_001005339',6.14335099816673),
	('NM_001005340',5.46761627045872),
	('NM_001005353',5.81135660358893),
	('NM_001005354',5.76963716643385),
	('NM_001005355',5.76963716643385),
	('NM_001005367',4.70296789868336),
	('NM_001005368',6.1431805399859),
	('NM_001005369',5.58986448171849),
	('NM_001005376',6.11597476187932),
	('NM_001005386',5.43489982426799),
	('NM_001005388',5.55570749554716),
	('NM_001005404',6.01366005618335),
	('NM_001005407',6.20612469148001),
	('NM_001005463',6.02192574415517),
	('NM_001005474',4.98522653324586),
	('NM_001005476',5.79706041393597),
	('NM_001005479',6.21824966719506),
	('NM_001005482',6.18146827202763),
	('NM_001005498',5.15406881057369),
	('NM_001005609',6.23959872675126),
	('NM_001005619',6.15856261088767),
	('NM_001005746',5.99330981889748),
	('NM_001005747',5.99330981889748),
	('NM_001005766',5.98228914528547),
	('NM_001005852',5.85189920091306),
	('NM_001005918',6.21553558607431),
	('NM_001005920',6.1671220617092),
	('NM_001006109',6.20477157653103),
	('NM_001006120',6.01228845420521),
	('NM_001006616',6.19108015481845),
	('NM_001006630',6.13349457995133),
	('NM_001006635',6.04036752848256),
	('NM_001006636',6.1985793326645),
	('NM_001006640',6.16956770062055),
	('NM_001006641',6.17160202750452),
	('NM_001006642',6.17160202750452),
	('NM_001006643',6.17160202750452),
	('NM_001006657',6.17934869546851),
	('NM_001006665',5.85783682371243),
	('NM_001006932',6.16248127949213),
	('NM_001006939',5.88645564364336),
	('NM_001006944',6.23379108098541),
	('NM_001006946',4.49481627709618),
	('NM_001006947',6.07119181350206),
	('NM_001007024',6.16579814592538),
	('NM_001007025',6.16579814592538),
	('NM_001007026',5.83111839660977),
	('NM_001007027',6.15932945421403),
	('NM_001007028',6.15932945421403),
	('NM_001007088',6.21411268102187),
	('NM_001007094',6.08282938450112),
	('NM_001007097',5.03484281603543),
	('NM_001007101',6.11567663489818),
	('NM_001007139',4.54019232937203),
	('NM_001007156',6.11785170864131),
	('NM_001007157',5.97365874292808),
	('NM_001007169',6.16601513734883),
	('NM_001007214',6.15528990247175),
	('NM_001007224',4.33805519583187),
	('NM_001007225',5.36462439573958),
	('NM_001007226',6.14286938846706),
	('NM_001007231',4.10911399957483),
	('NM_001007233',6.22556406321905),
	('NM_001007237',6.08466327495955),
	('NM_001007243',2.0514714907399),
	('NM_001007245',6.06791719414875),
	('NM_001007248',6.1954371121818),
	('NM_001007267',6.14756263454445),
	('NM_001007271',6.16437098516069),
	('NM_001007272',6.16437098516069),
	('NM_001007273',6.16437098516069),
	('NM_001007466',6.08343971812987),
	('NM_001007470',6.19643408145983),
	('NM_001007471',6.05375261422632),
	('NM_001007526',6.01228845420521),
	('NM_001007794',5.98388344218344),
	('NM_001008',5.56301469145273),
	('NM_001008211',6.0436986665861),
	('NM_001008215',6.00640661435846),
	('NM_001008223',6.09563122620006),
	('NM_001008224',5.97948961809027),
	('NM_001008225',6.0479624449297),
	('NM_001008237',5.25007567053797),
	('NM_001008239',5.95414426504034),
	('NM_001008274',5.79528115194049),
	('NM_001008387',3.61138714709868),
	('NM_001008397',4.27577745182853),
	('NM_001008405',5.98239357660274),
	('NM_001008409',6.0795749055277),
	('NM_001008496',6.13032385084746),
	('NM_001008528',6.18230847129471),
	('NM_001008530',5.48277884933475),
	('NM_001008537',6.19388628458038),
	('NM_001008540',4.69634410476809),
	('NM_001008541',5.99846615098738),
	('NM_001008544',6.19725996999057),
	('NM_001008565',5.99194463460253),
	('NM_001008566',5.63553448118105),
	('NM_001008567',6.22515864155514),
	('NM_001008660',6.00647783896815),
	('NM_001008661',6.03814698038182),
	('NM_001008662',6.03814698038182),
	('NM_001008697',6.13507648516554),
	('NM_001008701',6.12990953812759),
	('NM_001008707',6.01866597253045),
	('NM_001008708',5.98186352354804),
	('NM_001008711',5.9881904345534),
	('NM_001008723',5.98709609314919),
	('NM_001008726',6.19907329473546),
	('NM_001008728',4.44032037127999),
	('NM_001008738',5.40985057774231),
	('NM_001008740',5.60212946734455),
	('NM_001008783',6.14471104425773),
	('NM_001008800',5.94045602228718),
	('NM_001008801',6.08943182533868),
	('NM_001008844',5.0595484747531),
	('NM_001008883',5.94045602228718),
	('NM_001008901',6.10264779443755),
	('NM_001008949',6.26270380783501),
	('NM_001009',5.71327975821364),
	('NM_001009182',6.01374536066546),
	('NM_001009183',6.01374536066546),
	('NM_001009185',5.94027852042837),
	('NM_001009555',6.0975871168167),
	('NM_001009562',5.63633917476858),
	('NM_001009568',5.98538596988859),
	('NM_001009569',6.24905267349673),
	('NM_001009571',6.023316072055),
	('NM_001009814',6.22805492521361),
	('NM_001009880',6.17947684016914),
	('NM_001009881',6.17420198746042),
	('NM_001009882',6.17420198746042),
	('NM_001009894',5.91332511712998),
	('NM_001009899',6.20501168878811),
	('NM_001009909',6.06988167326891),
	('NM_001009921',6.24752430328272),
	('NM_001009931',6.05114051682251),
	('NM_001009938',6.22109545154051),
	('NM_001009954',5.67661944947573),
	('NM_001009959',5.35667438914037),
	('NM_001009992',6.02483351318813),
	('NM_001009993',6.08724121624607),
	('NM_001009998',5.95522947787242),
	('NM_001010844',6.19753371798806),
	('NM_001010845',5.49044688491983),
	('NM_001010846',6.03055644622174),
	('NM_001010852',6.23447079374638),
	('NM_001010853',6.22364233624039),
	('NM_001010854',5.51215066331395),
	('NM_001010861',5.91492113287877),
	('NM_001010862',6.01984543350965),
	('NM_001010866',6.07112634203161),
	('NM_001010867',6.01406413899329),
	('NM_001010868',6.01457183419382),
	('NM_001010870',5.9498487529969),
	('NM_001010871',6.21105070563848),
	('NM_001010872',5.93267791785025),
	('NM_001010873',4.26237208668297),
	('NM_001010874',5.88833200809335),
	('NM_001010875',5.97488143348499),
	('NM_001010879',6.20108216689609),
	('NM_001010891',6.23084129368623),
	('NM_001010897',5.97215584903922),
	('NM_001010898',6.16732483200119),
	('NM_001010905',2.35930155209715),
	('NM_001010917',6.11851366206195),
	('NM_001010919',4.38589125698832),
	('NM_001010923',5.51795942077633),
	('NM_001010924',6.00119196489013),
	('NM_001010932',5.61262624190146),
	('NM_001010934',6.17841822573545),
	('NM_001010935',5.87626410203395),
	('NM_001010939',6.12340878535693),
	('NM_001010940',5.51618604094021),
	('NM_001010971',6.19467945904891),
	('NM_001010977',5.96611994965066),
	('NM_001010979',6.15216005483381),
	('NM_001010982',6.20593915347581),
	('NM_001010986',6.19925258892395),
	('NM_001010987',4.73366095330437),
	('NM_001011516',5.64922662625306),
	('NM_001011539',6.12866783157465),
	('NM_001011543',4.96166070892532),
	('NM_001011544',5.87352076180607),
	('NM_001011545',5.54368883866303),
	('NM_001011547',5.87951536668924),
	('NM_001011553',6.21125544937613),
	('NM_001011554',5.66609240835296),
	('NM_001011645',6.1920656456534),
	('NM_001011658',6.11551025110353),
	('NM_001011663',6.05203285140073),
	('NM_001011664',6.05499975823863),
	('NM_001011699',5.50023849672328),
	('NM_001011705',6.23163843386401),
	('NM_001011718',6.06992626732073),
	('NM_001012267',6.15625494429692),
	('NM_001012270',5.86295657943188),
	('NM_001012271',5.86295657943188),
	('NM_001012276',6.12703593656958),
	('NM_001012279',6.10104862107859),
	('NM_001012334',5.73030061016681),
	('NM_001012339',5.16908746461465),
	('NM_001012393',6.14003886349929),
	('NM_001012398',5.61045474015418),
	('NM_001012418',6.10849613101053),
	('NM_001012419',5.85568827411694),
	('NM_001012428',6.04258785223957),
	('NM_001012505',6.27425595478316),
	('NM_001012509',6.17955023538804),
	('NM_001012512',5.67491411147877),
	('NM_001012513',5.67491411147877),
	('NM_001012515',4.7633123901423),
	('NM_001012643',6.09188754134331),
	('NM_001012665',6.07181823161531),
	('NM_001012720',6.03532868603831),
	('NM_001012731',5.92552020294442),
	('NM_001012733',5.69394572190068),
	('NM_001012734',5.69394572190068),
	('NM_001012754',6.15837733200113),
	('NM_001012755',6.23179873639605),
	('NM_001012756',5.89339344120557),
	('NM_001012758',6.19938509131046),
	('NM_001012761',6.13331840816862),
	('NM_001012964',5.69141494854879),
	('NM_001012968',6.12179146935202),
	('NM_001012974',5.99673875142502),
	('NM_001012977',6.23352756018615),
	('NM_001012978',5.21954757848198),
	('NM_001012979',5.92889030607289),
	('NM_001012980',6.13944024013801),
	('NM_001012981',6.05442825910482),
	('NM_001012982',6.12118330020123),
	('NM_001012984',5.99357587800233),
	('NM_001012990',5.77568019110904),
	('NM_001012993',6.13982547652717),
	('NM_001013254',4.75768316406513),
	('NM_001013403',6.06665945393933),
	('NM_001013438',6.19178184689882),
	('NM_001013439',6.19178184689882),
	('NM_001013617',6.21222719373746),
	('NM_001013622',6.07914515609287),
	('NM_001013625',5.95231462743776),
	('NM_001013626',6.0635832231552),
	('NM_001013649',6.03611195330692),
	('NM_001013657',6.22039387893223),
	('NM_001013659',6.01861819688818),
	('NM_001013663',6.14323269253278),
	('NM_001013702',5.78643674927156),
	('NM_001013703',5.99139947998663),
	('NM_001013714',6.14678468313861),
	('NM_001013734',6.10348494203778),
	('NM_001013738',5.88169957212091),
	('NM_001013739',5.99447816212181),
	('NM_001013838',5.91451080368344),
	('NM_001013840',6.22891470564479),
	('NM_001013843',5.90369608432064),
	('NM_001014342',6.10852001997285),
	('NM_001014372',6.15792533019337),
	('NM_001014434',6.11335331873818),
	('NM_001014435',6.19464998779938),
	('NM_001014436',6.16767681951384),
	('NM_001014442',6.00772141142017),
	('NM_001014446',5.61927044566354),
	('NM_001014763',5.61835330985662),
	('NM_001014765',6.01397233671181),
	('NM_001014795',6.12594349975372),
	('NM_001014796',5.74188712063265),
	('NM_001014809',5.62450548088259),
	('NM_001014811',6.05962919517158),
	('NM_001014841',5.45080623421862),
	('NM_001014975',5.55781077075165),
	('NM_001014978',6.12021319319458),
	('NM_001014987',5.16993163988676),
	('NM_001014988',5.16993163988676),
	('NM_001014990',6.10751776051922),
	('NM_001015052',5.91459185505221),
	('NM_001015053',6.09875956923527),
	('NM_001015072',6.09297266490181),
	('NM_001015508',6.13937631966933),
	('NM_001015509',6.01373747790753),
	('NM_001015885',5.9112851784522),
	('NM_001015887',6.08881255015854),
	('NM_001015892',5.91877396489546),
	('NM_001017',5.94885119860579),
	('NM_001017361',5.9444651514745),
	('NM_001017370',6.15837733200113),
	('NM_001017371',5.91800708697614),
	('NM_001017372',6.05319032971128),
	('NM_001017392',6.1468676341377),
	('NM_001017395',6.21816185684974),
	('NM_001017402',4.65301690090071),
	('NM_001017420',5.474937898294),
	('NM_001017421',5.9887570626211),
	('NM_001017424',5.97609597053771),
	('NM_001017425',5.97609597053771),
	('NM_001017434',6.24104084819793),
	('NM_001017437',5.97560452537601),
	('NM_001017520',3.51615010902498),
	('NM_001017916',5.87859068313619),
	('NM_001017922',4.85997505897853),
	('NM_001017923',6.07798025880911),
	('NM_001017926',5.81888929997542),
	('NM_001017929',6.12570894801841),
	('NM_001017931',6.15156342351211),
	('NM_001017963',5.92532141705077),
	('NM_001017964',5.16425764677071),
	('NM_001017965',5.16425764677071),
	('NM_001017971',6.24160697309352),
	('NM_001017972',6.1981176463239),
	('NM_001017973',5.73044397602114),
	('NM_001017979',6.0397442381593),
	('NM_001017980',6.05947024634011),
	('NM_001017989',5.91086515607869),
	('NM_001017992',6.1249017875342),
	('NM_001017995',6.06395974255189),
	('NM_001017998',5.6999853196782),
	('NM_001018000',5.63921617598963),
	('NM_001018003',6.21636855264279),
	('NM_001018005',2.81012700872798),
	('NM_001018008',2.81012700872798),
	('NM_001018025',6.12395441815071),
	('NM_001018029',6.18960328202874),
	('NM_001018036',3.8956411481252),
	('NM_001018037',6.19046180839354),
	('NM_001018038',6.19046180839354),
	('NM_001018040',6.00145099971902),
	('NM_001018046',6.10369141552539),
	('NM_001018050',6.23538550436221),
	('NM_001018052',6.23538550436221),
	('NM_001018053',6.20273539961403),
	('NM_001018054',6.13262204887213),
	('NM_001018058',5.45758080993931),
	('NM_001018059',5.88155430378215),
	('NM_001018060',6.21038780906598),
	('NM_001018064',6.20801992107245),
	('NM_001018065',6.20801992107245),
	('NM_001018066',6.20801992107245),
	('NM_001018067',5.80767811556947),
	('NM_001018068',5.80767811556947),
	('NM_001018069',5.80767811556947),
	('NM_001018071',6.14155565835646),
	('NM_001018073',5.63471137613636),
	('NM_001018078',6.0362996572471),
	('NM_001018084',6.23142346174677),
	('NM_001018088',6.22015184206808),
	('NM_001018089',6.09236511652472),
	('NM_001018090',6.15449230598874),
	('NM_001018091',6.15449230598874),
	('NM_001018092',6.15449230598874),
	('NM_001018093',6.15449230598874),
	('NM_001018094',6.15449230598874),
	('NM_001018095',5.80412048034107),
	('NM_001018097',6.15449230598874),
	('NM_001018098',6.15449230598874),
	('NM_001018099',5.80412048034107),
	('NM_001018102',6.15449230598874),
	('NM_001018103',6.15449230598874),
	('NM_001018111',6.02622914729848),
	('NM_001018113',5.97933099352575),
	('NM_001018115',6.20363384841843),
	('NM_001018122',5.88155430378215),
	('NM_001018136',5.65448736972314),
	('NM_001018161',5.83231331098041),
	('NM_001020',5.81530670999288),
	('NM_001020818',5.87391149641808),
	('NM_001023561',5.6494312913418),
	('NM_001024',5.15123776744334),
	('NM_001024210',6.10791110171484),
	('NM_001024215',6.10025861147815),
	('NM_001024216',6.17563031104237),
	('NM_001024460',5.81296638572346),
	('NM_001024463',5.967660679866),
	('NM_001024593',6.23996382567968),
	('NM_001024594',6.15131656022799),
	('NM_001024628',5.62014516206066),
	('NM_001024629',5.62014516206066),
	('NM_001024656',5.64670252746009),
	('NM_001024660',6.22568626980089),
	('NM_001024666',5.86704877327769),
	('NM_001024675',5.96652620617722),
	('NM_001024682',6.10483530063982),
	('NM_001024733',6.03364219179057),
	('NM_001024807',4.36960120411586),
	('NM_001024847',5.79640965656891),
	('NM_001024855',6.20811618087924),
	('NM_001024912',5.98614110847463),
	('NM_001024943',5.40376060780015),
	('NM_001024944',5.40376060780015),
	('NM_001024946',5.40376060780015),
	('NM_001025',5.7219605960873),
	('NM_001025071',6.24347976245737),
	('NM_001025079',6.23908003707963),
	('NM_001025080',6.23908003707963),
	('NM_001025081',4.4421127979314),
	('NM_001025090',4.4421127979314),
	('NM_001025091',6.16908459948267),
	('NM_001025092',4.4421127979314),
	('NM_001025094',4.4421127979314),
	('NM_001025096',5.98075613191214),
	('NM_001025097',5.98075613191214),
	('NM_001025100',5.33138210213343),
	('NM_001025101',4.4421127979314),
	('NM_001025104',6.02603524038465),
	('NM_001025105',6.17436528167276),
	('NM_001025158',4.89830146419831),
	('NM_001025159',4.89830146419831),
	('NM_001025202',5.99447816212181),
	('NM_001025203',5.74709324534392),
	('NM_001025204',5.74709324534392),
	('NM_001025205',6.00790604545082),
	('NM_001025231',6.03716995931814),
	('NM_001025247',6.16115587571304),
	('NM_001025248',6.01487140982673),
	('NM_001025356',6.2087788796368),
	('NM_001025436',6.03154366588839),
	('NM_001025593',5.88586435111135),
	('NM_001025595',5.88586435111135),
	('NM_001025596',5.98617485632376),
	('NM_001025598',5.84030017425816),
	('NM_001025604',5.92044254985776),
	('NM_001025780',6.21464774279611),
	('NM_001025930',6.11468121337579),
	('NM_001026213',3.54381062385766),
	('NM_001029839',6.16566973587317),
	('NM_001029851',5.81179936742278),
	('NM_001029852',5.81179936742278),
	('NM_001029853',5.81179936742278),
	('NM_001029854',5.81179936742278),
	('NM_001029857',5.90357140440818),
	('NM_001029858',6.11623947804156),
	('NM_001029859',6.02505230114623),
	('NM_001029863',6.02298168896552),
	('NM_001029864',6.09404919952516),
	('NM_001029871',6.20902300414914),
	('NM_001029875',6.06708718415648),
	('NM_001029880',6.06716964099863),
	('NM_001029882',6.06367122331281),
	('NM_001029884',6.19842281388696),
	('NM_001029886',5.84276056186776),
	('NM_001029954',6.05756212127917),
	('NM_001029955',5.9207825333136),
	('NM_001029964',6.20088130738936),
	('NM_001029976',6.21568826321898),
	('NM_001029997',5.90836756509666),
	('NM_001030015',6.22661332859262),
	('NM_001030055',6.12892803284871),
	('NM_001030059',6.17792762340127),
	('NM_001030311',5.79351632390405),
	('NM_001030313',5.79351632390405),
	('NM_001031',6.2034496136111),
	('NM_001031623',5.86989488819931),
	('NM_001031679',6.20323863202083),
	('NM_001031681',6.11830039335124),
	('NM_001031683',5.97534390032197),
	('NM_001031684',5.92086859146843),
	('NM_001031685',5.96463984862551),
	('NM_001031686',6.03511426850447),
	('NM_001031689',6.13229024748119),
	('NM_001031691',5.90845907353582),
	('NM_001031692',5.58890916744626),
	('NM_001031696',5.85296264319486),
	('NM_001031698',6.20043950410447),
	('NM_001031699',6.19735155384803),
	('NM_001031700',5.86236319623019),
	('NM_001031701',6.18143272031444),
	('NM_001031705',6.06681831275906),
	('NM_001031709',6.14289969025968),
	('NM_001031710',5.89113009623209),
	('NM_001031711',6.05477533068195),
	('NM_001031715',5.7649184205962),
	('NM_001031717',6.1992520170384),
	('NM_001031720',6.15737549290785),
	('NM_001031721',5.97543001660625),
	('NM_001031726',6.16141427803505),
	('NM_001031727',6.17360825507537),
	('NM_001031728',6.10538946389329),
	('NM_001031731',6.18710146963524),
	('NM_001031732',5.93012716645147),
	('NM_001031733',5.55771576913318),
	('NM_001031734',6.24654562731137),
	('NM_001031735',3.86980343843853),
	('NM_001031737',6.14860924969776),
	('NM_001031738',6.2358321226127),
	('NM_001031740',6.26147257077004),
	('NM_001031741',6.21473213267914),
	('NM_001031743',5.97384058756567),
	('NM_001031745',6.17133479936738),
	('NM_001031746',6.21144894842452),
	('NM_001031807',6.09489148677581),
	('NM_001031834',5.83228331685438),
	('NM_001031848',6.10045788810016),
	('NM_001031855',6.23498949053319),
	('NM_001032',5.702822200158),
	('NM_001032278',5.82874922672447),
	('NM_001032280',5.83174014649751),
	('NM_001032281',5.58760206695839),
	('NM_001032287',6.12805814008871),
	('NM_001032289',6.20077954182112),
	('NM_001032297',6.15620730563326),
	('NM_001032394',5.83124862595256),
	('NM_001032395',5.83124862595256),
	('NM_001032409',5.55075931797533),
	('NM_001032726',6.10380111803795),
	('NM_001032731',5.71120434649876),
	('NM_001033002',6.22445049012699),
	('NM_001033024',5.65558758191885),
	('NM_001033026',5.52982733494067),
	('NM_001033028',5.99971724527576),
	('NM_001033045',6.00054164944828),
	('NM_001033046',5.65023336905137),
	('NM_001033047',5.95424317183669),
	('NM_001033052',6.04114997582636),
	('NM_001033054',6.21095295714268),
	('NM_001033055',6.21095295714268),
	('NM_001033057',6.19261783965838),
	('NM_001033059',5.97739935403462),
	('NM_001033080',6.20891359918573),
	('NM_001033081',6.00035252571494),
	('NM_001033083',5.86668240051869),
	('NM_001033085',5.52522140295031),
	('NM_001033086',6.10034492044875),
	('NM_001033087',6.10034492044875),
	('NM_001033116',5.83677176030363),
	('NM_001033117',5.83677176030363),
	('NM_001033505',6.1434727697511),
	('NM_001033551',6.19020290285268),
	('NM_001033553',6.24696433657019),
	('NM_001033555',6.24696433657019),
	('NM_001033556',6.08273287375269),
	('NM_001033557',6.08273287375269),
	('NM_001033561',6.15389867348611),
	('NM_001033564',6.09711983264825),
	('NM_001033566',5.97935902090696),
	('NM_001033568',5.97935902090696),
	('NM_001033576',5.96558600435415),
	('NM_001033578',5.41495637287946),
	('NM_001033579',6.17775532152618),
	('NM_001033580',6.17775532152618),
	('NM_001033602',5.64239084143037),
	('NM_001033659',6.02601341264974),
	('NM_001033678',5.73837895545118),
	('NM_001033714',6.05091879823639),
	('NM_001033723',6.13348339281377),
	('NM_001033859',6.13934542201025),
	('NM_001033886',5.03179772874312),
	('NM_001033925',6.1434895434773),
	('NM_001033953',5.99285395943864),
	('NM_001034',4.21037383252391),
	('NM_001034077',6.07501248647481),
	('NM_001034173',6.12678403497062),
	('NM_001034837',6.2027899018311),
	('NM_001034838',6.2027899018311),
	('NM_001034841',6.14381936116739),
	('NM_001034845',6.11455254512324),
	('NM_001034852',6.11313733981455),
	('NM_001035003',6.11670528807517),
	('NM_001035223',5.98459544194811),
	('NM_001035254',6.06047675560532),
	('NM_001035256',1.22331842130393),
	('NM_001035506',5.40574413895922),
	('NM_001035507',5.40574413895922),
	('NM_001035518',6.2181696697403),
	('NM_001035534',6.00360515146008),
	('NM_001036',5.98391079655461),
	('NM_001037',5.92798188484409),
	('NM_001037162',6.14363180361855),
	('NM_001037163',6.17245305322028),
	('NM_001037175',5.9002676167367),
	('NM_001037223',5.93060709463233),
	('NM_001037281',6.22960015866267),
	('NM_001037290',5.96337687070735),
	('NM_001037306',6.18665433311209),
	('NM_001037317',5.91492113287877),
	('NM_001037324',6.17537959744733),
	('NM_001037325',5.95489333985044),
	('NM_001037329',6.1745214038621),
	('NM_001037339',5.44338173289368),
	('NM_001037340',5.44338173289368),
	('NM_001037341',5.44338173289368),
	('NM_001037494',6.01601185789615),
	('NM_001037533',6.24547000252804),
	('NM_001037538',5.31028326488888),
	('NM_001037582',5.89058932289624),
	('NM_001037633',5.24117459656873),
	('NM_001037666',5.9454678442753),
	('NM_001037735',6.14175057459214),
	('NM_001037811',5.98733117864899),
	('NM_001037813',6.04786831207227),
	('NM_001037814',6.17456416690306),
	('NM_001037984',5.93988784166848),
	('NM_001038',4.62135662841764),
	('NM_001038493',5.93999631646023),
	('NM_001038640',6.03511631267011),
	('NM_001038705',6.14086838680253),
	('NM_001039',6.15287960769015),
	('NM_001039029',6.08690977098949),
	('NM_001039091',5.73901364738071),
	('NM_001039102',5.95855178257316),
	('NM_001039127',6.17802728696533),
	('NM_001039130',5.99282651830534),
	('NM_001039131',5.99282651830534),
	('NM_001039140',5.14664409143612),
	('NM_001039210',5.94395132153078),
	('NM_001041',5.87980561167314),
	('NM_001042',6.05341413243682),
	('NM_001043',5.62901855042558),
	('NM_001044',6.12349844762123),
	('NM_001045',6.15499277382374),
	('NM_001046',6.18810804694479),
	('NM_001047',5.9874866143623),
	('NM_001048',3.99558464867643),
	('NM_001049',6.02305306475066),
	('NM_001050',6.12533457329258),
	('NM_001051',6.07697626389554),
	('NM_001056',6.14118277941144),
	('NM_001058',6.16910410482395),
	('NM_001059',6.06074385936077),
	('NM_001062',4.98668650712049),
	('NM_001066',4.63645553579116),
	('NM_001067',4.80195833311651),
	('NM_001068',5.9084445421677),
	('NM_001069',5.02807994430051),
	('NM_001070',5.13320985495759),
	('NM_001071',4.80554299866153),
	('NM_001077',5.7749002125914),
	('NM_001079',3.73923982079694),
	('NM_001080',5.27884457629284),
	('NM_001081',5.95290146309177),
	('NM_001083',6.07363347652691),
	('NM_001084',6.1531780755956),
	('NM_001085',4.23437171048996),
	('NM_001086',4.85416749917908),
	('NM_001087',6.13444279501366),
	('NM_001088',5.94431907713525),
	('NM_001089',5.44748818369743),
	('NM_001090',6.16908459948267),
	('NM_001094',5.79910040048861),
	('NM_001097',5.683961221088),
	('NM_001100',2.92950273675897),
	('NM_001102',5.74412867686617),
	('NM_001103',5.39848280601952),
	('NM_001105',6.1596828816059),
	('NM_001106',6.21832302564722),
	('NM_001110',5.79092700082339),
	('NM_001115',6.02576080168012),
	('NM_001116',5.46145638157209),
	('NM_001118',6.02768081549675),
	('NM_001120',5.62664457947272),
	('NM_001122',5.49175254232943),
	('NM_001124',5.47728216508165),
	('NM_001125',6.1512074596927),
	('NM_001126',6.14985919134391),
	('NM_001127',6.07392958798497),
	('NM_001128',5.92653538934279),
	('NM_001129',5.83209617040652),
	('NM_001131',6.12266934715449),
	('NM_001133',5.96810278252683),
	('NM_001134',2.44000707553392),
	('NM_001136',4.9777432321435),
	('NM_001138',6.18660118302818),
	('NM_001139',6.05555062471379),
	('NM_001140',5.94141394163446),
	('NM_001141',5.99282651830534),
	('NM_001145',3.82121333841197),
	('NM_001146',6.01762667613123),
	('NM_001147',5.8726491057284),
	('NM_001148',5.32156415483861),
	('NM_001151',5.61101317730422),
	('NM_001152',5.73007050675149),
	('NM_001153',5.76044739324419),
	('NM_001154',5.83475890009535),
	('NM_001156',6.07419253429227),
	('NM_001159',5.58278215698583),
	('NM_001163',6.10201198847102),
	('NM_001164',6.10095827463976),
	('NM_001166',5.89313924241559),
	('NM_001167',5.97036807401382),
	('NM_001168',5.86295657943188),
	('NM_001169',5.58664823405427),
	('NM_001170',5.8209343161055),
	('NM_001172',6.23323176387455),
	('NM_001173',6.12892803284871),
	('NM_001175',4.6133922419182),
	('NM_001176',6.10874431347911),
	('NM_001177',6.21101350948595),
	('NM_001179',6.09951155351811),
	('NM_001182',6.14295014126836),
	('NM_001185',3.82241994611592),
	('NM_001188',6.03604412195901),
	('NM_001189',6.10367871232638),
	('NM_001190',5.94131165538782),
	('NM_001191',5.68012176549342),
	('NM_001192',4.18142887663891),
	('NM_001195',6.0369727459649),
	('NM_001196',5.37373323318057),
	('NM_001197',5.41135172100972),
	('NM_001200',5.88775064840023),
	('NM_001201',6.17613402480064),
	('NM_001203',6.02765673298004),
	('NM_001204',5.9571569188747),
	('NM_001211',5.37726822355679),
	('NM_001215',2.77579160775687),
	('NM_001216',6.18322380513372),
	('NM_001217',5.60663512518272),
	('NM_001218',5.53064065984091),
	('NM_001222',6.12131875514627),
	('NM_001230',5.87802097457396),
	('NM_001231',5.91743673455422),
	('NM_001233',5.79451052832703),
	('NM_001236',5.72195104625407),
	('NM_001237',5.60573473770066),
	('NM_001238',5.09237094820709),
	('NM_001239',6.11763514960638),
	('NM_001240',6.13875244921446),
	('NM_001241',6.16586978084492),
	('NM_001242',5.0743919945197),
	('NM_001243',6.12368625416449),
	('NM_001244',6.20447306712391),
	('NM_001247',5.95971516485341),
	('NM_001248',6.01032947743409),
	('NM_001249',6.02731748687602),
	('NM_001250',5.21133827695215),
	('NM_001251',5.91182735453238),
	('NM_001252',4.4865235617143),
	('NM_001254',5.92950913103431),
	('NM_001256',5.81492743348649),
	('NM_001257',5.82176956189593),
	('NM_001258',6.16745857154569),
	('NM_001260',5.98256821577643),
	('NM_001261',5.8399575701606),
	('NM_001262',5.8388019251424),
	('NM_001264',6.08917768420684),
	('NM_001265',6.20337583293864),
	('NM_001267',4.87474354729467),
	('NM_001268',5.6703217698822),
	('NM_001270',5.68674202877931),
	('NM_001271',6.20075522936393),
	('NM_001274',5.92368727362926),
	('NM_001279',6.03529171280046),
	('NM_001280',6.04409468666147),
	('NM_001284',6.14146551530965),
	('NM_001285',6.15621777696016),
	('NM_001287',6.13032889782888),
	('NM_001288',5.27314799864533),
	('NM_001289',4.34159729224684),
	('NM_001295',5.64249633636313),
	('NM_001296',6.17148886423694),
	('NM_001297',5.94199064215399),
	('NM_001298',5.7414959863797),
	('NM_001299',4.26483904237796),
	('NM_001302',6.14985897472694),
	('NM_001304',6.09222688743592),
	('NM_001305',5.41663729405399),
	('NM_001307',5.1108605021652),
	('NM_001308',6.16653899706795),
	('NM_001311',4.86336304815848),
	('NM_001312',5.40150685845406),
	('NM_001313',5.62450548088259),
	('NM_001315',5.72828061828634),
	('NM_001316',6.00191624573639),
	('NM_001319',6.01913043050416),
	('NM_001323',5.66882554466234),
	('NM_001324',6.16656133991227),
	('NM_001325',6.25218331278262),
	('NM_001326',6.1434727697511),
	('NM_001329',5.84789220489606),
	('NM_001330',6.13787292180069),
	('NM_001332',5.25034397486708),
	('NM_001333',5.28377437735842),
	('NM_001334',6.19158619421858),
	('NM_001335',3.15236300342421),
	('NM_001337',3.90415280173612),
	('NM_001338',5.89483735670265),
	('NM_001340',5.91820691665878),
	('NM_001343',5.8737334452626),
	('NM_001344',6.06960546083333),
	('NM_001346',6.03123239754904),
	('NM_001347',6.13431231216294),
	('NM_001349',5.92074946719723),
	('NM_001351',5.61671607666445),
	('NM_001356',5.67148173528252),
	('NM_001358',5.48668715101677),
	('NM_001359',5.9897424956458),
	('NM_001361',6.21804650836864),
	('NM_001362',6.14482860789285),
	('NM_001363',5.61016306184248),
	('NM_001364',6.02858306338598),
	('NM_001365',6.01479050757582),
	('NM_001369',6.05313250794695),
	('NM_001371',6.14771069899658),
	('NM_001374',6.15023193931943),
	('NM_001376',6.05791954913801),
	('NM_001380',6.19895291818449),
	('NM_001383',5.82942362041372),
	('NM_001384',6.17641133552509),
	('NM_001386',5.52642839418057),
	('NM_001393',6.03397632082184),
	('NM_001394',5.38930047463619),
	('NM_001395',6.01879170519652),
	('NM_001397',5.90200254372477),
	('NM_001398',6.02140148837288),
	('NM_001399',6.23959872675126),
	('NM_001405',6.09174145699509),
	('NM_001406',5.47255718041163),
	('NM_001407',5.98403166872209),
	('NM_001408',5.99842085180309),
	('NM_001410',5.89195484437574),
	('NM_001412',6.03714595717627),
	('NM_001414',6.03289849594162),
	('NM_001415',5.29690995872099),
	('NM_001417',6.05022380608804),
	('NM_001418',6.06422062655534),
	('NM_001419',5.80058749504874),
	('NM_001420',6.09779765334797),
	('NM_001421',5.49042226298281),
	('NM_001424',5.82180903475865),
	('NM_001425',5.34057063239354),
	('NM_001426',5.95633726789606),
	('NM_001430',5.15798472926148),
	('NM_001432',5.41750156914134),
	('NM_001433',6.23737991644405),
	('NM_001439',6.12425657783094),
	('NM_001442',4.26361429577822),
	('NM_001445',5.65305393399827),
	('NM_001446',5.32652369757841),
	('NM_001448',6.11897893996901),
	('NM_001449',5.49361569534151),
	('NM_001451',5.97018495239071),
	('NM_001452',6.17195639856607),
	('NM_001454',6.0899221575168),
	('NM_001459',5.36442377716741),
	('NM_001461',5.95744483646857),
	('NM_001462',5.11424632682744),
	('NM_001463',5.93986311586174),
	('NM_001464',5.12810950059302),
	('NM_001466',5.87582908819557),
	('NM_001468',5.95376751545179),
	('NM_001469',5.90881167920255),
	('NM_001478',6.16669911522947),
	('NM_001480',5.82130852309012),
	('NM_001481',6.18743485928438),
	('NM_001482',5.35705931376546),
	('NM_001485',5.85891481040931),
	('NM_001486',6.08537988633696),
	('NM_001487',6.17802797856129),
	('NM_001488',6.1958237152239),
	('NM_001489',6.23958513509934),
	('NM_001490',6.07732031945937),
	('NM_001491',5.87647407037235),
	('NM_001493',5.94728923201763),
	('NM_001494',5.7302403879868),
	('NM_001495',5.90198439034096),
	('NM_001496',6.0755722590088),
	('NM_001498',6.04986762948789),
	('NM_001499',6.04599698712306),
	('NM_001503',6.15864849947956),
	('NM_001504',5.84073260891174),
	('NM_001509',6.15536514944321),
	('NM_001511',3.16904041223834),
	('NM_001512',5.93453367896902),
	('NM_001517',6.10972811484278),
	('NM_001520',5.84057725229947),
	('NM_001522',6.05085346651791),
	('NM_001523',6.13720250967589),
	('NM_001524',6.04891291021812),
	('NM_001525',5.96257638061075),
	('NM_001526',6.0528148585045),
	('NM_001527',5.86352640905907),
	('NM_001528',4.85459920148691),
	('NM_001530',5.83281672852752),
	('NM_001531',6.15503346358981),
	('NM_001533',5.68763292907708),
	('NM_001537',6.19141856763861),
	('NM_001539',6.09104092518872),
	('NM_001541',5.16736576960381),
	('NM_001542',6.08466327495955),
	('NM_001543',6.16717232894755),
	('NM_001545',5.80880043303119),
	('NM_001546',5.45606065625813),
	('NM_001549',5.97534390032197),
	('NM_001551',5.99643086283956),
	('NM_001552',5.23707590263342),
	('NM_001554',5.22087048976434),
	('NM_001557',3.19954595311785),
	('NM_001558',4.89846627717557),
	('NM_001559',5.88652107408882),
	('NM_001560',5.89723178429016),
	('NM_001561',6.11522910589922),
	('NM_001562',5.80153623871622),
	('NM_001563',5.99218279727689),
	('NM_001565',6.14072552314782),
	('NM_001566',6.14428490948664),
	('NM_001570',5.98638696596064),
	('NM_001571',5.84687293550283),
	('NM_001584',5.80956540369069),
	('NM_001585',6.1275821940357),
	('NM_001586',6.19375222669872),
	('NM_001605',6.09602180075759),
	('NM_001609',5.85837173730427),
	('NM_001610',6.20523720725062),
	('NM_001611',5.35407236519933),
	('NM_001613',5.49993977508017),
	('NM_001615',4.83295125555095),
	('NM_001618',5.96895028218754),
	('NM_001619',6.18952502913432),
	('NM_001620',5.55369544711788),
	('NM_001624',5.73262264702518),
	('NM_001627',5.86854569477584),
	('NM_001628',5.55715670803489),
	('NM_001629',4.92603061436564),
	('NM_001630',5.76210295169064),
	('NM_001631',6.20010824828613),
	('NM_001632',1.36497880563106),
	('NM_001634',5.97739935403462),
	('NM_001636',5.56439449575633),
	('NM_001637',4.55512597529298),
	('NM_001638',5.28381106405633),
	('NM_001639',4.38880484990569),
	('NM_001644',6.17539384532663),
	('NM_001646',5.75550188439577),
	('NM_001647',5.40328262709514),
	('NM_001649',6.2074918681859),
	('NM_001650',4.76589330175851),
	('NM_001652',6.16632328998446),
	('NM_001654',6.13564026523562),
	('NM_001657',4.81735025314747),
	('NM_001661',6.0873200102987),
	('NM_001662',6.1003938594165),
	('NM_001665',5.98695498378145),
	('NM_001666',4.7262396720711),
	('NM_001668',6.07898049009449),
	('NM_001672',6.10812819674708),
	('NM_001675',6.11434824898444),
	('NM_001676',5.96466509590207),
	('NM_001678',5.66518270996551),
	('NM_001679',5.92521710625835),
	('NM_001681',6.08408035509947),
	('NM_001686',6.04189289825181),
	('NM_001690',6.02206945598122),
	('NM_001692',5.8542380798957),
	('NM_001693',5.87220942026221),
	('NM_001694',6.13218883463137),
	('NM_001695',6.23271299992628),
	('NM_001696',5.79063560001364),
	('NM_001697',5.97507654528138),
	('NM_001698',6.2179093487217),
	('NM_001701',5.90009882420043),
	('NM_001702',6.01935526195645),
	('NM_001703',5.56291637802975),
	('NM_001704',5.73784643441468),
	('NM_001707',6.00774166141951),
	('NM_001708',6.10105044573051),
	('NM_001712',5.98614110847463),
	('NM_001713',5.45219634620679),
	('NM_001714',6.12529769313773),
	('NM_001715',4.15172674925837),
	('NM_001716',5.56236076041593),
	('NM_001717',6.12797460583283),
	('NM_001718',6.14470779834576),
	('NM_001719',5.91173948015705),
	('NM_001720',5.96826904917106),
	('NM_001723',4.49736999728962),
	('NM_001725',4.31596087991618),
	('NM_001727',6.16887441527452),
	('NM_001729',5.86602016997035),
	('NM_001730',5.87814592812482),
	('NM_001732',6.14057138038504),
	('NM_001735',5.95437668054243),
	('NM_001737',5.93589976391418),
	('NM_001738',6.20574883521954),
	('NM_001739',6.0884104664694),
	('NM_001744',6.17515587790636),
	('NM_001745',6.06756725183015),
	('NM_001747',5.63001464258128),
	('NM_001748',5.80999313415648),
	('NM_001749',5.9885730692652),
	('NM_001752',5.12081320076255),
	('NM_001753',4.84613034906202),
	('NM_001756',5.01836451568585),
	('NM_001757',5.83212369030106),
	('NM_001760',5.42262458807405),
	('NM_001761',5.58072741123686),
	('NM_001762',5.78177212164815),
	('NM_001763',5.89639460056379),
	('NM_001764',4.95757712010107),
	('NM_001765',4.65533862365687),
	('NM_001766',4.5816633680321),
	('NM_001767',5.11153464916144),
	('NM_001768',5.20299371313389),
	('NM_001769',5.4498034906383),
	('NM_001771',3.88617437264062),
	('NM_001772',4.30448599798837),
	('NM_001774',4.42691737688434),
	('NM_001776',5.86490142248459),
	('NM_001777',6.23908003707963),
	('NM_001778',4.74129165684507),
	('NM_001780',5.92305815614904),
	('NM_001781',4.57585859734622),
	('NM_001785',4.27442954870418),
	('NM_001786',4.68340890107672),
	('NM_001789',4.905656276929),
	('NM_001792',5.20453083831292),
	('NM_001793',3.29914704232911),
	('NM_001794',5.79026127349758),
	('NM_001795',5.01104299227993),
	('NM_001796',6.1843112637834),
	('NM_001798',6.13474699459033),
	('NM_001801',5.98506845085459),
	('NM_001802',5.84746293779289),
	('NM_001803',3.92102958418166),
	('NM_001804',6.17413848496986),
	('NM_001805',6.03889508070005),
	('NM_001806',5.63005784939129),
	('NM_001810',6.20139027958466),
	('NM_001812',6.02824969538338),
	('NM_001813',5.08704217527278),
	('NM_001814',5.03168926571942),
	('NM_001816',2.26042453042396),
	('NM_001817',6.22014039113232),
	('NM_001818',5.65806472498338),
	('NM_001819',4.80197783033064),
	('NM_001821',6.01042156447913),
	('NM_001823',5.48518151681642),
	('NM_001825',4.97146176451309),
	('NM_001828',3.37147585468095),
	('NM_001829',6.08648863674602),
	('NM_001832',2.16542793233507),
	('NM_001836',6.17332887993968),
	('NM_001837',6.00320005695065),
	('NM_001838',4.57645667940408),
	('NM_001839',5.97829158190168),
	('NM_001841',6.22960926412271),
	('NM_001844',5.23926289985337),
	('NM_001845',4.07109261057659),
	('NM_001846',4.90238971734703),
	('NM_001847',6.08403570756184),
	('NM_001850',5.89623051313358),
	('NM_001851',6.13223448264818),
	('NM_001852',6.14702281874365),
	('NM_001854',6.05254057231333),
	('NM_001855',5.40588948702168),
	('NM_001856',5.66678618422159),
	('NM_001858',6.03051468599323),
	('NM_001859',5.92261623406642),
	('NM_001860',5.72757854619568),
	('NM_001863',5.90205603949252),
	('NM_001864',4.3978005228089),
	('NM_001865',6.0239879440934),
	('NM_001866',5.87766618212473),
	('NM_001868',1.32328697890275),
	('NM_001869',3.77290341604345),
	('NM_001870',5.6647157236956),
	('NM_001871',2.66798741652953),
	('NM_001874',5.91642340935051),
	('NM_001875',5.41192712681351),
	('NM_001876',5.98961727989048),
	('NM_001878',6.06988153827141),
	('NM_001882',6.0554061008435),
	('NM_001883',6.23580472164424),
	('NM_001884',4.89115641119084),
	('NM_001885',5.13980908923113),
	('NM_001886',6.08825851189865),
	('NM_001887',6.20502697535872),
	('NM_001888',5.75391935033785),
	('NM_001889',5.82975258179103),
	('NM_001890',6.02603524038465),
	('NM_001891',6.18390361738795),
	('NM_001892',6.17436528167276),
	('NM_001893',5.95164120886183),
	('NM_001896',5.8490446298699),
	('NM_001898',1.90381863844665),
	('NM_001899',3.22242989198256),
	('NM_001900',4.39507993085078),
	('NM_001901',4.45852097216506),
	('NM_001902',5.76455874110391),
	('NM_001904',6.03930293643615),
	('NM_001905',6.02418909672001),
	('NM_001909',5.60135990868963),
	('NM_001911',5.0302905950131),
	('NM_001913',5.99797182715943),
	('NM_001916',5.62744855830528),
	('NM_001917',6.05613396634006),
	('NM_001920',5.64053128062217),
	('NM_001922',6.05490077297617),
	('NM_001923',6.18160851504271),
	('NM_001924',5.73018062716297),
	('NM_001925',3.78851522812581),
	('NM_001926',6.17302115502338),
	('NM_001930',5.69809862283615),
	('NM_001932',6.23048879851422),
	('NM_001935',5.80410433981929),
	('NM_001937',5.19741778550435),
	('NM_001938',5.95340377231085),
	('NM_001939',6.08072095424559),
	('NM_001941',6.00512105471453),
	('NM_001942',5.7015975741493),
	('NM_001943',5.28005897793423),
	('NM_001944',5.97318297969222),
	('NM_001945',5.31410131470784),
	('NM_001947',5.99490600196285),
	('NM_001948',6.01487140982673),
	('NM_001950',5.99601118071027),
	('NM_001952',6.01780321879447),
	('NM_001956',5.97902862239255),
	('NM_001958',5.03661895590007),
	('NM_001962',6.01580938426002),
	('NM_001963',5.84509905580748),
	('NM_001965',4.81076605136943),
	('NM_001966',5.97527133730902),
	('NM_001968',6.1342723365915),
	('NM_001969',6.16738053443195),
	('NM_001971',6.21859898550362),
	('NM_001972',2.41777146742292),
	('NM_001973',5.96521150965212),
	('NM_001974',5.94620697832762),
	('NM_001975',5.11990726573739),
	('NM_001976',3.84289587438482),
	('NM_001977',5.72275619558592),
	('NM_001979',5.11648180343208),
	('NM_001980',6.21219731763748),
	('NM_001981',6.02001724697682),
	('NM_001984',6.14494378471112),
	('NM_001985',5.61835330985662),
	('NM_001987',5.99222087444721),
	('NM_001988',5.51875704761073),
	('NM_001990',6.09060631507696),
	('NM_001991',5.44103537609023),
	('NM_001993',4.81140958699477),
	('NM_001994',5.96950884866667),
	('NM_001995',5.39866923345046),
	('NM_001999',5.41077510839357),
	('NM_002000',5.56568218495934),
	('NM_002003',2.88680523219301),
	('NM_002004',5.83105359439583),
	('NM_002005',4.60734085070127),
	('NM_002007',6.24079775422208),
	('NM_002009',6.12786347596704),
	('NM_002010',5.96635793406713),
	('NM_002012',6.1946851721056),
	('NM_002016',5.72874474205837),
	('NM_002019',6.14657558208495),
	('NM_002020',5.91266268661169),
	('NM_002021',5.30135942004836),
	('NM_002022',6.20156256159705),
	('NM_002023',6.11312570125638),
	('NM_002025',6.24201851269337),
	('NM_002028',6.17305304252896),
	('NM_002030',6.2040869313812),
	('NM_002033',5.78464775604777),
	('NM_002034',5.95685397147729),
	('NM_002038',5.90499133964416),
	('NM_002040',5.87267390876817),
	('NM_002042',6.2315150521201),
	('NM_002043',6.22050047175661),
	('NM_002045',4.42026092785157),
	('NM_002049',5.177397761414),
	('NM_002051',5.51932048943042),
	('NM_002052',5.66276931583228),
	('NM_002053',5.62992056977936),
	('NM_002054',1.31913010215911),
	('NM_002055',4.17022723794504),
	('NM_002060',5.81865197051386),
	('NM_002061',5.40743116641839),
	('NM_002064',5.4429537309614),
	('NM_002066',6.18559656259446),
	('NM_002067',5.89605630247609),
	('NM_002068',5.53307732288608),
	('NM_002069',6.05477666285514),
	('NM_002070',5.83051630410522),
	('NM_002071',5.95337534941161),
	('NM_002072',5.92063257861548),
	('NM_002073',6.11846886587983),
	('NM_002075',6.17134365055618),
	('NM_002076',5.82457299210648),
	('NM_002079',5.75955661635338),
	('NM_002080',5.92329333167837),
	('NM_002083',6.00680893252285),
	('NM_002084',5.10988215309841),
	('NM_002085',5.94478354322728),
	('NM_002088',5.92239821914602),
	('NM_002090',4.76974367085721),
	('NM_002091',5.67491411147877),
	('NM_002095',5.98021211171861),
	('NM_002098',6.15229758487381),
	('NM_002099',3.49223547075594),
	('NM_002104',4.85897345404733),
	('NM_002106',5.50438720865183),
	('NM_002108',5.72263971244662),
	('NM_002109',6.01525764883864),
	('NM_002114',6.15393750263075),
	('NM_002118',5.77613472958868),
	('NM_002119',6.02437624189577),
	('NM_002122',4.91856367728384),
	('NM_002126',5.93534787011414),
	('NM_002130',5.56834084296996),
	('NM_002133',5.88627833459331),
	('NM_002134',6.1275188913316),
	('NM_002138',6.0381981427284),
	('NM_002141',6.20623448363968),
	('NM_002143',4.2717830649879),
	('NM_002144',6.06296577164525),
	('NM_002145',5.72841456966766),
	('NM_002148',6.1907865648941),
	('NM_002150',1.59023763207282),
	('NM_002152',5.08959072752979),
	('NM_002153',4.24574795698357),
	('NM_002154',6.09203193934738),
	('NM_002155',6.09772653209909),
	('NM_002158',6.16374538661615),
	('NM_002160',5.08824914565927),
	('NM_002162',4.23016732215489),
	('NM_002163',4.49996792482446),
	('NM_002164',6.0745884469678),
	('NM_002168',6.08490910056506),
	('NM_002170',5.73690169907974),
	('NM_002176',6.11112535928091),
	('NM_002177',6.02903649644619),
	('NM_002178',5.64861737228456),
	('NM_002180',6.26348393298581),
	('NM_002182',5.76193366017668),
	('NM_002183',4.43192788211914),
	('NM_002185',4.2125652479171),
	('NM_002186',6.11967549747157),
	('NM_002187',6.14014521833956),
	('NM_002188',6.04400997350955),
	('NM_002190',6.06351658455215),
	('NM_002192',6.05804837187722),
	('NM_002193',5.89730856298296),
	('NM_002194',6.11289993196633),
	('NM_002195',5.94727295078656),
	('NM_002198',5.89520291496297),
	('NM_002199',5.80903003745052),
	('NM_002201',4.90865950681208),
	('NM_002202',5.99542131460313),
	('NM_002203',6.154209642913),
	('NM_002205',5.77641332052362),
	('NM_002206',5.2062680386752),
	('NM_002207',6.14380442040417),
	('NM_002208',6.00804117645125),
	('NM_002210',5.78865420057046),
	('NM_002213',6.21049828197667),
	('NM_002214',5.91965283252598),
	('NM_002216',5.02938329432719),
	('NM_002217',4.41919350629943),
	('NM_002220',5.17942858701199),
	('NM_002221',5.58655340461004),
	('NM_002222',5.63069657215029),
	('NM_002227',5.58362082007418),
	('NM_002229',5.57541901184609),
	('NM_002233',6.1242045965048),
	('NM_002234',5.6200781938441),
	('NM_002236',5.83764605454606),
	('NM_002237',5.84240627728937),
	('NM_002239',5.89641937551361),
	('NM_002241',6.13798495147091),
	('NM_002242',6.06827493625355),
	('NM_002245',5.77198410821976),
	('NM_002246',5.45407686471192),
	('NM_002248',6.16702414507584),
	('NM_002249',5.70624945349564),
	('NM_002250',5.63743981024731),
	('NM_002251',6.16080112353256),
	('NM_002252',6.08692655778438),
	('NM_002253',6.05131164609911),
	('NM_002254',5.85036428329663),
	('NM_002266',5.50633659539951),
	('NM_002267',6.06962696749107),
	('NM_002268',5.85612485315436),
	('NM_002269',5.93528109797938),
	('NM_002271',5.79156617377441),
	('NM_002275',3.34211919637394),
	('NM_002276',2.88838069939638),
	('NM_002277',6.12157806546318),
	('NM_002278',6.20915016293789),
	('NM_002279',6.19015403925938),
	('NM_002281',5.58094082187436),
	('NM_002282',6.10476354235347),
	('NM_002283',6.18316982882515),
	('NM_002286',5.90402810666402),
	('NM_002289',6.05876067616145),
	('NM_002291',5.00422861882846),
	('NM_002293',5.51353327869773),
	('NM_002294',5.88538679887497),
	('NM_002296',5.22223612906804),
	('NM_002297',6.23451736393143),
	('NM_002298',4.88979069585828),
	('NM_002299',6.23066801291134),
	('NM_002302',4.04108623738026),
	('NM_002303',6.19986225462937),
	('NM_002305',5.04776989243196),
	('NM_002307',3.14557282934241),
	('NM_002309',5.3842239069059),
	('NM_002310',6.0252244735022),
	('NM_002312',6.18396760716352),
	('NM_002315',6.16329350522736),
	('NM_002319',6.12459255245393),
	('NM_002333',5.9265425744825),
	('NM_002335',5.82409351928448),
	('NM_002336',6.05686284977275),
	('NM_002337',5.88304987830095),
	('NM_002338',6.09381387924618),
	('NM_002339',4.75768316406513),
	('NM_002340',5.83335835761024),
	('NM_002342',5.63677144458738),
	('NM_002346',5.63801533782145),
	('NM_002347',5.76913940054658),
	('NM_002349',5.16647114403534),
	('NM_002350',4.9785947891123),
	('NM_002351',3.99549445678813),
	('NM_002357',5.71564986381405),
	('NM_002360',5.95073602838068),
	('NM_002362',6.0961130635682),
	('NM_002363',6.0864185457974),
	('NM_002364',6.06720898229552),
	('NM_002365',6.02911455263427),
	('NM_002372',5.86101219696747),
	('NM_002377',6.13142325810086),
	('NM_002379',6.15171627874504),
	('NM_002381',5.79978963819394),
	('NM_002385',4.4421127979314),
	('NM_002386',6.20062188527395),
	('NM_002387',6.2342704056558),
	('NM_002388',5.48296832821441),
	('NM_002390',6.01095596712037),
	('NM_002395',5.90202594373815),
	('NM_002396',5.77583348935212),
	('NM_002397',4.74646807754303),
	('NM_002398',5.98899455127461),
	('NM_002401',5.8028182802814),
	('NM_002402',5.61998797227204),
	('NM_002404',4.95394706467019),
	('NM_002407',4.17125059230594),
	('NM_002410',6.12147678799406),
	('NM_002411',3.79162631114703),
	('NM_002413',5.83444032495162),
	('NM_002416',6.19760461306702),
	('NM_002418',6.22887657036517),
	('NM_002419',6.20173898300321),
	('NM_002420',6.00219252634909),
	('NM_002421',1.49728288477269),
	('NM_002422',6.00658224690976),
	('NM_002423',5.69588814455497),
	('NM_002424',5.71660559798462),
	('NM_002425',4.84144417242363),
	('NM_002427',5.97345408216927),
	('NM_002430',5.99574366290455),
	('NM_002432',2.69156998014947),
	('NM_002434',5.91459185505221),
	('NM_002435',6.04021574544742),
	('NM_002436',5.28523538159642),
	('NM_002437',5.86207216268744),
	('NM_002438',6.00391854822407),
	('NM_002440',6.17544588957849),
	('NM_002441',6.06257344989018),
	('NM_002442',5.97231938232723),
	('NM_002444',5.40217769457539),
	('NM_002447',6.1186669162092),
	('NM_002451',6.05372505282576),
	('NM_002457',6.17965623173131),
	('NM_002460',5.17948236103001),
	('NM_002462',5.88334413077799),
	('NM_002463',5.95748552186145),
	('NM_002466',5.30319478723259),
	('NM_002468',5.78552105715213),
	('NM_002469',5.74171835628968),
	('NM_002470',5.97029648451235),
	('NM_002471',2.17786076372531),
	('NM_002472',6.03210177181279),
	('NM_002475',5.96558159241821),
	('NM_002480',5.75131292457381),
	('NM_002481',6.1147974561739),
	('NM_002482',6.16295517151387),
	('NM_002483',5.69190478097389),
	('NM_002484',6.14617588116017),
	('NM_002486',6.02743212935226),
	('NM_002487',5.97381375433417),
	('NM_002488',6.04348405632536),
	('NM_002490',6.24459065093535),
	('NM_002492',6.05390764507269),
	('NM_002494',5.91697560822782),
	('NM_002495',6.14344885559054),
	('NM_002496',5.97707720584959),
	('NM_002497',5.05843370654216),
	('NM_002498',5.98895905565027),
	('NM_002499',6.21610494808045),
	('NM_002500',4.75416410265007),
	('NM_002504',6.26267748963467),
	('NM_002505',5.61382400045711),
	('NM_002506',6.06165898882019),
	('NM_002507',5.56246541454591),
	('NM_002508',4.79761899393733),
	('NM_002509',5.44592120223365),
	('NM_002510',5.46761627045872),
	('NM_002511',6.07073397641844),
	('NM_002512',5.65448736972314),
	('NM_002514',5.35980300575017),
	('NM_002518',6.17803259436957),
	('NM_002519',5.88727849453654),
	('NM_002521',6.0005176008071),
	('NM_002522',5.13822372641251),
	('NM_002523',5.21323961416891),
	('NM_002526',5.36108115068701),
	('NM_002527',6.1064461896411),
	('NM_002528',5.7805788338738),
	('NM_002535',5.71120434649876),
	('NM_002536',6.12660743292103),
	('NM_002537',6.19271829201534),
	('NM_002538',6.07661154629676),
	('NM_002539',5.42794051326535),
	('NM_002541',6.08525473412289),
	('NM_002543',6.17908471984194),
	('NM_002545',6.14003886349929),
	('NM_002546',5.85101271776638),
	('NM_002552',6.03935225828737),
	('NM_002553',6.16864963133686),
	('NM_002557',6.18873475312586),
	('NM_002558',5.9640898574001),
	('NM_002559',5.90225009865642),
	('NM_002560',6.06857991250891),
	('NM_002562',6.04760421133233),
	('NM_002563',6.19501961276282),
	('NM_002565',6.24470914416111),
	('NM_002569',6.13017005408022),
	('NM_002572',6.17023635737768),
	('NM_002573',5.19035658432134),
	('NM_002574',5.93138992235808),
	('NM_002575',4.96771740192612),
	('NM_002577',5.76943144795658),
	('NM_002578',6.00745021967161),
	('NM_002581',2.83254295429299),
	('NM_002582',6.20653045945297),
	('NM_002583',5.98920699865947),
	('NM_002584',6.06456210465221),
	('NM_002585',5.68466573808754),
	('NM_002587',5.88771320891322),
	('NM_002590',5.48671711999554),
	('NM_002592',5.16371877256659),
	('NM_002593',5.19001535007101),
	('NM_002594',5.99547165864401),
	('NM_002595',6.11136013692774),
	('NM_002601',5.81924526891229),
	('NM_002602',6.22081746740107),
	('NM_002605',5.94916631098881),
	('NM_002609',5.84896179427519),
	('NM_002610',5.52158346553473),
	('NM_002612',5.71611321898747),
	('NM_002613',6.2577101664686),
	('NM_002614',5.3372593770433),
	('NM_002615',5.22706790251626),
	('NM_002616',5.77478472023552),
	('NM_002618',5.70303223934811),
	('NM_002620',5.87478638202712),
	('NM_002622',6.18696966508516),
	('NM_002625',6.14680793443763),
	('NM_002627',5.89205905818302),
	('NM_002630',5.58220341458928),
	('NM_002631',5.66336196851095),
	('NM_002637',5.79099900888553),
	('NM_002638',5.09798441012916),
	('NM_002639',3.27644524735414),
	('NM_002643',6.15624502754985),
	('NM_002644',6.03089683597291),
	('NM_002646',5.77048975326928),
	('NM_002647',5.7578080519274),
	('NM_002648',5.48883684135385),
	('NM_002649',5.6521198484054),
	('NM_002651',6.26166817323617),
	('NM_002652',2.46973935060945),
	('NM_002653',5.28378431008449),
	('NM_002654',5.7510736593652),
	('NM_002655',5.73834849664521),
	('NM_002660',5.77963785448532),
	('NM_002662',6.19567124547485),
	('NM_002665',5.84025861735808),
	('NM_002666',4.14100171788199),
	('NM_002667',5.69420969594626),
	('NM_002668',5.34903334362007),
	('NM_002670',5.7731115234947),
	('NM_002676',5.9756133351392),
	('NM_002677',4.96261905923673),
	('NM_002686',5.57779524767651),
	('NM_002687',5.96733507695861),
	('NM_002690',6.0299626961601),
	('NM_002691',5.62193167534999),
	('NM_002692',5.71683322162752),
	('NM_002693',6.04547219628346),
	('NM_002696',6.06300455887243),
	('NM_002699',5.97613362512289),
	('NM_002702',5.99439540499462),
	('NM_002705',4.74483975777028),
	('NM_002706',6.08273287375269),
	('NM_002709',6.11777204885633),
	('NM_002710',6.02273034654256),
	('NM_002711',5.93992403607787),
	('NM_002712',6.15369404769829),
	('NM_002715',6.08926839544251),
	('NM_002717',6.20048707200014),
	('NM_002718',6.13733240200273),
	('NM_002720',5.37183775185428),
	('NM_002721',5.91765640354611),
	('NM_002722',4.27591398111197),
	('NM_002725',6.05679375786519),
	('NM_002726',6.12932011712337),
	('NM_002727',4.8122023778571),
	('NM_002729',5.77168584793392),
	('NM_002730',6.08590466795861),
	('NM_002731',5.61772196725483),
	('NM_002732',6.02586138948179),
	('NM_002733',6.1962109370104),
	('NM_002735',5.71242076106314),
	('NM_002736',5.40849095705001),
	('NM_002737',6.00624142466618),
	('NM_002739',5.91066637077234),
	('NM_002740',6.15812803672623),
	('NM_002741',5.66091193635221),
	('NM_002742',6.16685842453366),
	('NM_002743',5.85512956697183),
	('NM_002744',5.37801651366949),
	('NM_002745',5.98033203928348),
	('NM_002751',6.1500906675462),
	('NM_002752',5.90906208458253),
	('NM_002753',6.15607661517758),
	('NM_002755',5.88871336536134),
	('NM_002757',6.1593613191262),
	('NM_002758',6.12094928967552),
	('NM_002761',2.52313141953841),
	('NM_002762',2.41204551435876),
	('NM_002763',6.15980393947355),
	('NM_002764',6.042831143962),
	('NM_002765',5.73901364738071),
	('NM_002767',6.02764595281242),
	('NM_002769',1.60884447210706),
	('NM_002772',6.06184364901365),
	('NM_002773',5.73111876326745),
	('NM_002775',5.765569082766),
	('NM_002777',4.72051320396696),
	('NM_002787',6.23791782910102),
	('NM_002788',5.61561703600349),
	('NM_002789',5.89232462975113),
	('NM_002790',5.82050589238453),
	('NM_002791',5.79855720799567),
	('NM_002795',5.94819864559595),
	('NM_002796',6.02959572155668),
	('NM_002797',6.09763422887333),
	('NM_002798',6.00207653876076),
	('NM_002799',6.03836579445143),
	('NM_002800',5.47721535737943),
	('NM_002801',5.00849350919465),
	('NM_002803',5.96199469926635),
	('NM_002806',5.70954112991189),
	('NM_002808',6.01187697213412),
	('NM_002809',6.11002776743567),
	('NM_002811',6.06091785532781),
	('NM_002812',5.99005384579292),
	('NM_002815',5.64116952450973),
	('NM_002817',5.98674087254814),
	('NM_002820',4.82770531095876),
	('NM_002822',6.04709012193128),
	('NM_002826',5.69504145140507),
	('NM_002827',6.23606785058348),
	('NM_002828',5.82418944503808),
	('NM_002829',5.88677867254595),
	('NM_002830',5.39910415281878),
	('NM_002833',6.23598061585171),
	('NM_002834',5.92148928394474),
	('NM_002835',5.75030255093145),
	('NM_002837',5.96104729349453),
	('NM_002838',4.43517755239327),
	('NM_002839',6.18047309618556),
	('NM_002841',5.70789490527051),
	('NM_002842',6.2054767823209),
	('NM_002843',5.94546274908704),
	('NM_002844',5.98493305747656),
	('NM_002845',6.03069709478757),
	('NM_002846',6.0068090615027),
	('NM_002849',6.10000801906937),
	('NM_002851',5.00819835151274),
	('NM_002852',3.49963442523215),
	('NM_002854',5.09682920074604),
	('NM_002855',6.12158239586831),
	('NM_002856',6.20941651928236),
	('NM_002857',5.96965426141916),
	('NM_002858',6.02552294829588),
	('NM_002859',6.0705191998042),
	('NM_002861',6.04329512501834),
	('NM_002863',5.81074259018067),
	('NM_002864',6.2088295520871),
	('NM_002865',6.17041287693909),
	('NM_002866',5.30858733078459),
	('NM_002867',5.13051612193103),
	('NM_002868',6.25399970866002),
	('NM_002870',5.84589102626625),
	('NM_002871',6.18171875228056),
	('NM_002875',5.63533008074502),
	('NM_002877',6.14929257219982),
	('NM_002881',6.11145762979539),
	('NM_002883',5.99086351184443),
	('NM_002885',5.83413715483813),
	('NM_002886',6.04445424168503),
	('NM_002887',5.64815651061199),
	('NM_002889',3.85765100916459),
	('NM_002890',5.97774991376036),
	('NM_002893',5.94932909356975),
	('NM_002895',6.02213116436259),
	('NM_002898',5.92608585284947),
	('NM_002899',5.30909318061639),
	('NM_002900',6.08033699673185),
	('NM_002902',5.96727349120499),
	('NM_002903',6.08452415262734),
	('NM_002904',5.63961904317843),
	('NM_002905',5.72787726443302),
	('NM_002906',6.18533143940487),
	('NM_002909',1.80301893368601),
	('NM_002915',5.62336253231899),
	('NM_002916',5.73385623712388),
	('NM_002917',6.21826013143895),
	('NM_002918',6.06975716843666),
	('NM_002919',6.15707047486948),
	('NM_002920',5.79449598489933),
	('NM_002921',6.03532868603831),
	('NM_002922',4.64753249505304),
	('NM_002923',4.03963490470464),
	('NM_002925',6.14335099816673),
	('NM_002926',6.21773126916942),
	('NM_002927',3.71517999528971),
	('NM_002934',4.25090838921377),
	('NM_002935',3.84813925291397),
	('NM_002936',6.18052124063249),
	('NM_002941',5.6395915526726),
	('NM_002942',6.03167454791952),
	('NM_002944',6.22786114980913),
	('NM_002945',5.65601197156063),
	('NM_002946',6.15259938363823),
	('NM_002947',5.55975036918533),
	('NM_002950',5.91376408913093),
	('NM_002953',5.85783682371243),
	('NM_002954',5.85714965085781),
	('NM_002956',6.08161904870199),
	('NM_002960',6.09722744009447),
	('NM_002962',5.91612325581696),
	('NM_002963',2.81762155542032),
	('NM_002966',5.43250673217233),
	('NM_002968',5.73065343487962),
	('NM_002969',5.99902483146),
	('NM_002972',6.02803440273579),
	('NM_002976',6.01612335717919),
	('NM_002977',5.91303659614686),
	('NM_002978',6.14765341961468),
	('NM_002980',6.07254002219732),
	('NM_002981',6.22726234845685),
	('NM_002984',4.59935413384118),
	('NM_002985',4.16133653779948),
	('NM_002986',5.87178498445337),
	('NM_002987',6.05650544273001),
	('NM_002988',5.49706876980714),
	('NM_002989',4.20009736483575),
	('NM_002990',5.00579068059414),
	('NM_002993',3.44297800055197),
	('NM_002995',6.14859286595863),
	('NM_002996',6.02622150631011),
	('NM_002998',5.27406538691293),
	('NM_002999',5.87159138981301),
	('NM_003000',5.97521436183872),
	('NM_003002',6.13296522853803),
	('NM_003005',6.23913102800703),
	('NM_003006',4.48854997531759),
	('NM_003007',4.28748294020331),
	('NM_003009',5.79267164229863),
	('NM_003019',2.81246492246019),
	('NM_003020',4.91715042770368),
	('NM_003024',6.09999726531474),
	('NM_003025',5.79036234417822),
	('NM_003026',4.9852345953938),
	('NM_003034',5.88980410769039),
	('NM_003035',6.11074482081499),
	('NM_003036',6.07491441150122),
	('NM_003037',5.8984082533066),
	('NM_003040',5.68483745945762),
	('NM_003041',5.97170198659462),
	('NM_003042',5.51623309586471),
	('NM_003043',5.74039989462486),
	('NM_003044',6.21020437867458),
	('NM_003047',5.55685420606812),
	('NM_003048',5.80955987800889),
	('NM_003049',5.87601957063597),
	('NM_003052',5.77193122433755),
	('NM_003054',5.96449980629572),
	('NM_003055',6.0906691127342),
	('NM_003058',5.93378170583445),
	('NM_003059',5.7034473373497),
	('NM_003060',6.17691911998458),
	('NM_003062',6.17178970820584),
	('NM_003063',5.19127530041052),
	('NM_003064',4.50357935721472),
	('NM_003068',5.20337983398285),
	('NM_003069',5.89705315134354),
	('NM_003071',5.86272402954314),
	('NM_003075',6.12355953877834),
	('NM_003076',6.07249202610022),
	('NM_003078',5.93017694045116),
	('NM_003079',5.49544564392594),
	('NM_003080',5.90801876240911),
	('NM_003082',6.12717544648972),
	('NM_003083',6.16700893386989),
	('NM_003084',6.23684444798998),
	('NM_003087',5.60802937771781),
	('NM_003091',5.68653898052209),
	('NM_003092',5.99389784467374),
	('NM_003093',5.93574062602897),
	('NM_003095',5.55368133404176),
	('NM_003098',6.09018205504927),
	('NM_003099',6.20645524021596),
	('NM_003100',5.81638302673064),
	('NM_003101',5.89198011751705),
	('NM_003104',5.22351208901276),
	('NM_003105',5.77983368354895),
	('NM_003106',6.14535580025203),
	('NM_003107',4.95077719767544),
	('NM_003110',6.18098505905921),
	('NM_003111',5.91800708697614),
	('NM_003112',6.21510709372853),
	('NM_003114',6.16027958740094),
	('NM_003115',5.92958532266032),
	('NM_003116',5.7916939809379),
	('NM_003120',4.39619826586023),
	('NM_003121',5.09896786936944),
	('NM_003124',6.00198310064559),
	('NM_003125',4.59704773849258),
	('NM_003130',5.7352254000698),
	('NM_003132',5.92574147564477),
	('NM_003134',6.06155179646943),
	('NM_003136',5.92489680668837),
	('NM_003140',6.14501913441281),
	('NM_003141',6.15373808336951),
	('NM_003145',5.96514330930545),
	('NM_003149',6.21976417992486),
	('NM_003150',5.98262478934906),
	('NM_003151',5.93643389735088),
	('NM_003152',5.8629454170313),
	('NM_003154',2.2367135912941),
	('NM_003156',6.23653685321569),
	('NM_003157',6.12528042662421),
	('NM_003159',6.07904612248196),
	('NM_003161',5.95303911589534),
	('NM_003162',6.22875392318521),
	('NM_003167',5.50243156916155),
	('NM_003168',6.21309763798909),
	('NM_003171',6.03869438675596),
	('NM_003172',5.98382186421786),
	('NM_003179',5.71313553522184),
	('NM_003181',5.12146429846247),
	('NM_003184',6.10395344030171),
	('NM_003190',5.56544090379638),
	('NM_003192',5.74292480118071),
	('NM_003193',5.82724640611701),
	('NM_003194',6.14154370708754),
	('NM_003195',5.66197398156419),
	('NM_003199',5.55348641088169),
	('NM_003205',6.11051011819583),
	('NM_003213',5.83916592169683),
	('NM_003215',6.20306378501512),
	('NM_003217',6.06443668681198),
	('NM_003219',5.92837177698719),
	('NM_003220',5.83174014649751),
	('NM_003221',5.84666778407072),
	('NM_003222',5.95273444113045),
	('NM_003225',6.09239710399848),
	('NM_003226',4.54579921304384),
	('NM_003227',3.74927952588496),
	('NM_003235',2.89606377713403),
	('NM_003236',6.08077983053465),
	('NM_003239',6.21611843407566),
	('NM_003240',5.55422953929051),
	('NM_003241',3.95059249869816),
	('NM_003242',5.79640965656891),
	('NM_003243',5.62268399367163),
	('NM_003245',5.62205034700444),
	('NM_003247',5.46058440643505),
	('NM_003249',5.91550228056643),
	('NM_003250',5.64207351624412),
	('NM_003251',4.35594679528437),
	('NM_003252',6.1434895434773),
	('NM_003253',5.76096815254001),
	('NM_003254',5.48562466502756),
	('NM_003255',4.20442076383537),
	('NM_003256',5.33860310288409),
	('NM_003257',5.95531182985015),
	('NM_003258',5.47071371966262),
	('NM_003259',5.98603613452522),
	('NM_003260',5.94175721144421),
	('NM_003263',5.79667040424004),
	('NM_003264',4.31174412368917),
	('NM_003265',6.17982734968817),
	('NM_003268',6.09683125696552),
	('NM_003269',5.63331767595035),
	('NM_003270',6.04021618695337),
	('NM_003272',5.87217049570947),
	('NM_003274',5.76703607728845),
	('NM_003276',5.58123569520772),
	('NM_003277',5.27857762392316),
	('NM_003278',4.69400156341947),
	('NM_003279',2.73859848292868),
	('NM_003280',1.63972428252428),
	('NM_003284',2.98801305458696),
	('NM_003285',6.21341936150976),
	('NM_003289',3.5508641821404),
	('NM_003290',5.35878536520537),
	('NM_003296',3.40248313704102),
	('NM_003297',6.16102774484953),
	('NM_003301',5.95961309457878),
	('NM_003302',5.92224746731543),
	('NM_003309',6.00564383082267),
	('NM_003310',6.05994922661073),
	('NM_003312',4.04226901164074),
	('NM_003313',5.71629699953949),
	('NM_003314',5.89496998061397),
	('NM_003315',6.12632452991497),
	('NM_003318',5.36502954021599),
	('NM_003320',6.13230767872106),
	('NM_003321',5.90395027616724),
	('NM_003322',6.16771084976039),
	('NM_003323',6.01526233409968),
	('NM_003328',5.50781169876941),
	('NM_003330',5.85380606805948),
	('NM_003332',3.54490686360251),
	('NM_003334',6.06618548416218),
	('NM_003339',6.17044449231894),
	('NM_003341',5.81613434420343),
	('NM_003342',6.19750322407537),
	('NM_003348',6.12835376340585),
	('NM_003350',6.0214942485991),
	('NM_003352',6.06127972945327),
	('NM_003353',6.02718560194249),
	('NM_003355',4.58701176552422),
	('NM_003356',6.01072696419975),
	('NM_003357',3.66385011732618),
	('NM_003359',6.01703127198459),
	('NM_003361',1.68229267342085),
	('NM_003363',6.17603181134875),
	('NM_003365',5.28438672667024),
	('NM_003366',5.94374679120423),
	('NM_003369',5.98705517529068),
	('NM_003370',5.69356935091897),
	('NM_003371',5.95409496987906),
	('NM_003372',5.70900007954813),
	('NM_003381',5.88129820733569),
	('NM_003382',6.14599331411503),
	('NM_003384',4.97707177424441),
	('NM_003385',5.09036977824531),
	('NM_003387',5.22284287784239),
	('NM_003389',6.01085431000542),
	('NM_003390',5.4882081595264),
	('NM_003391',6.0478380878755),
	('NM_003393',5.94560978883499),
	('NM_003394',6.08728006999429),
	('NM_003395',6.09973721089146),
	('NM_003396',6.13136819935801),
	('NM_003400',5.89455661805424),
	('NM_003405',5.79259859288297),
	('NM_003407',5.32044340363715),
	('NM_003408',6.09009521598729),
	('NM_003412',2.62271270670454),
	('NM_003413',6.04143327084128),
	('NM_003414',5.68609148783969),
	('NM_003416',6.24294365636533),
	('NM_003417',6.24491198643087),
	('NM_003419',6.00690333460105),
	('NM_003420',6.18056686150586),
	('NM_003425',5.94773425221725),
	('NM_003426',6.00835073704152),
	('NM_003430',5.93695391902328),
	('NM_003431',5.82312378323642),
	('NM_003432',5.5883947961047),
	('NM_003433',6.17357133750672),
	('NM_003435',6.11968952136545),
	('NM_003436',5.75379189582454),
	('NM_003438',6.16545400569822),
	('NM_003439',6.19341449313294),
	('NM_003440',6.031812347867),
	('NM_003441',6.01240044479989),
	('NM_003442',6.04979598219399),
	('NM_003444',6.08838196264092),
	('NM_003446',5.8223759196568),
	('NM_003449',6.19138575570686),
	('NM_003450',6.19168500516835),
	('NM_003454',6.1964405044837),
	('NM_003456',6.03511426850447),
	('NM_003458',5.44731694605163),
	('NM_003459',6.10194423652363),
	('NM_003460',5.81560199420835),
	('NM_003462',4.7421594158828),
	('NM_003466',4.0509437813203),
	('NM_003467',4.69634410476809),
	('NM_003468',6.20584234045533),
	('NM_003469',4.96144169789231),
	('NM_003470',5.85642722279093),
	('NM_003472',5.35667831553156),
	('NM_003475',5.80395331144898),
	('NM_003477',6.19660855548367),
	('NM_003478',6.12774146329855),
	('NM_003480',5.38579067351065),
	('NM_003485',6.15883492455896),
	('NM_003487',6.11075114051778),
	('NM_003488',6.13546029344388),
	('NM_003490',6.04690701808922),
	('NM_003491',5.9561756897503),
	('NM_003492',5.92787255083814),
	('NM_003493',5.67821666777168),
	('NM_003494',5.63771862810683),
	('NM_003495',5.96478415522804),
	('NM_003498',5.8357593243002),
	('NM_003500',5.43229301036753),
	('NM_003501',6.17969367518387),
	('NM_003502',5.90718737794134),
	('NM_003503',6.00535317615986),
	('NM_003505',6.00140324441098),
	('NM_003506',6.07283397246771),
	('NM_003508',6.11546686279085),
	('NM_003510',6.02823457457693),
	('NM_003511',6.17621688235183),
	('NM_003513',5.98849769400406),
	('NM_003514',6.0088851991598),
	('NM_003518',5.19047080915661),
	('NM_003519',6.10640710368571),
	('NM_003520',6.07096766758802),
	('NM_003521',6.07455642941988),
	('NM_003526',5.63708732086508),
	('NM_003527',5.89057188658214),
	('NM_003529',5.88951208468625),
	('NM_003530',5.46630542791895),
	('NM_003531',6.10658145502318),
	('NM_003532',6.22296858174143),
	('NM_003533',6.08177063734423),
	('NM_003535',6.07251964138326),
	('NM_003536',5.48601201019396),
	('NM_003538',6.13357839277056),
	('NM_003539',6.26437925918902),
	('NM_003540',6.18516349076142),
	('NM_003542',4.65497378590677),
	('NM_003543',6.12235943258292),
	('NM_003544',5.99128699697276),
	('NM_003545',6.14172346182286),
	('NM_003546',5.8506859533101),
	('NM_003547',6.17674413166133),
	('NM_003550',5.05211178382918),
	('NM_003551',5.98014102842597),
	('NM_003555',6.09922932460129),
	('NM_003559',6.1265514696798),
	('NM_003561',6.1264767558326),
	('NM_003562',6.10618199003463),
	('NM_003564',5.29905440277493),
	('NM_003565',6.09023887824819),
	('NM_003567',5.73524200407424),
	('NM_003569',6.21543242861433),
	('NM_003571',5.89578046163729),
	('NM_003575',6.13017112811),
	('NM_003578',5.97884878881172),
	('NM_003579',5.37561874603547),
	('NM_003580',6.08337725537457),
	('NM_003581',6.00126238890193),
	('NM_003583',5.98970351116499),
	('NM_003584',6.20353706714119),
	('NM_003586',6.0736668398139),
	('NM_003591',6.03395487261712),
	('NM_003593',6.1925073512577),
	('NM_003594',5.85137047237992),
	('NM_003596',6.18927677187214),
	('NM_003597',5.91123464877704),
	('NM_003604',6.18911244042152),
	('NM_003607',6.01357663080029),
	('NM_003608',5.15758013540871),
	('NM_003612',6.22600662396263),
	('NM_003613',6.12958253946207),
	('NM_003616',6.01374536066546),
	('NM_003618',6.09553970327782),
	('NM_003619',6.1428033775825),
	('NM_003620',6.16001549265182),
	('NM_003625',5.87173592161171),
	('NM_003626',6.06088364577726),
	('NM_003627',6.06975884014839),
	('NM_003628',5.79706041393597),
	('NM_003629',6.0615980068423),
	('NM_003630',6.06839058792402),
	('NM_003631',6.06036450348421),
	('NM_003632',6.11706873348573),
	('NM_003633',4.96258865592195),
	('NM_003635',6.07715350736925),
	('NM_003636',5.88528277169449),
	('NM_003637',6.24618338739839),
	('NM_003638',6.15677424096072),
	('NM_003640',6.04446576303075),
	('NM_003642',5.52522140295031),
	('NM_003643',5.38601150504394),
	('NM_003645',5.67433222860846),
	('NM_003647',6.12442807240022),
	('NM_003649',6.02796014201115),
	('NM_003650',3.77341058711334),
	('NM_003653',5.79396054638138),
	('NM_003654',5.98118165510092),
	('NM_003655',6.07573306484561),
	('NM_003656',6.16380159598504),
	('NM_003657',5.62901476310096),
	('NM_003658',6.01366149077133),
	('NM_003659',6.0420933416871),
	('NM_003665',3.9840333231984),
	('NM_003666',5.9471555191956),
	('NM_003667',5.89450864791294),
	('NM_003668',5.66496585682434),
	('NM_003671',6.15868571879732),
	('NM_003672',5.96705556235752),
	('NM_003673',3.56655190736587),
	('NM_003675',6.16326849860349),
	('NM_003676',6.08360261856329),
	('NM_003677',5.93105989851791),
	('NM_003681',5.80227936275424),
	('NM_003686',6.04184357088403),
	('NM_003689',6.06991467794034),
	('NM_003691',6.07670092366904),
	('NM_003692',5.09098727050833),
	('NM_003695',3.2372472853971),
	('NM_003696',6.13745445174197),
	('NM_003701',5.96778272045905),
	('NM_003705',6.18070205906469),
	('NM_003708',4.08219503476365),
	('NM_003709',6.24046653347219),
	('NM_003710',5.36363355107212),
	('NM_003711',5.63597788686425),
	('NM_003712',5.84498170297517),
	('NM_003713',5.82407276081148),
	('NM_003714',4.6012452596496),
	('NM_003716',6.0580513468656),
	('NM_003717',6.08661534880289),
	('NM_003719',5.81179936742278),
	('NM_003720',5.95081594341598),
	('NM_003725',4.55878531310789),
	('NM_003726',6.11012941934988),
	('NM_003727',6.06705203933676),
	('NM_003728',6.02563356888881),
	('NM_003729',5.80823417520224),
	('NM_003730',5.17176692893491),
	('NM_003733',6.23008679013182),
	('NM_003737',6.21265895490721),
	('NM_003739',4.33968481472439),
	('NM_003742',6.06364462625619),
	('NM_003743',5.67385417943778),
	('NM_003747',6.15933824879155),
	('NM_003748',4.29061925600318),
	('NM_003750',6.16075982718859),
	('NM_003753',5.67434380254181),
	('NM_003754',6.0200959148878),
	('NM_003755',5.83900155110104),
	('NM_003756',5.85512966684852),
	('NM_003757',6.08229524482965),
	('NM_003759',5.70447225499022),
	('NM_003761',5.06589108553922),
	('NM_003764',4.21945440002955),
	('NM_003770',6.21889913695128),
	('NM_003772',6.17185560134211),
	('NM_003774',6.07181704241587),
	('NM_003775',5.76918466267355),
	('NM_003776',5.94316269901336),
	('NM_003780',6.21155985272015),
	('NM_003782',5.87747792966821),
	('NM_003785',5.1733485777108),
	('NM_003791',6.10341002702208),
	('NM_003796',6.15908840323335),
	('NM_003800',5.69231544165407),
	('NM_003802',6.09439950005818),
	('NM_003803',5.77772269159114),
	('NM_003804',5.99079424694499),
	('NM_003805',6.25259113592144),
	('NM_003806',6.13274199249503),
	('NM_003807',5.21633301004773),
	('NM_003809',5.41781143845567),
	('NM_003810',5.15845346952591),
	('NM_003811',6.05344120109829),
	('NM_003812',6.16840937609569),
	('NM_003813',6.2335679024989),
	('NM_003814',6.08057540508566),
	('NM_003816',5.63497045110541),
	('NM_003818',5.94985740307801),
	('NM_003820',5.80648323130509),
	('NM_003821',5.94897159483607),
	('NM_003822',6.04961983544822),
	('NM_003824',5.9202171095233),
	('NM_003825',5.63440231866438),
	('NM_003826',6.20971700717957),
	('NM_003827',6.06152670178676),
	('NM_003830',6.01004115524527),
	('NM_003831',5.84000750237226),
	('NM_003834',5.6930209464655),
	('NM_003837',6.05684141255386),
	('NM_003838',6.19276026668608),
	('NM_003839',5.75597092542216),
	('NM_003840',6.03918754504768),
	('NM_003841',5.86670696149476),
	('NM_003842',5.54481164872599),
	('NM_003844',5.85553619548419),
	('NM_003845',5.77310775434707),
	('NM_003846',6.25067456588598),
	('NM_003847',6.0627844113879),
	('NM_003849',5.87393640631078),
	('NM_003851',5.86874260515159),
	('NM_003853',4.99323453154268),
	('NM_003854',6.07385291911702),
	('NM_003855',5.62722693881043),
	('NM_003857',6.02183959971671),
	('NM_003858',6.18915082723827),
	('NM_003859',5.98439099975523),
	('NM_003861',5.64020352931803),
	('NM_003863',6.11851749383913),
	('NM_003865',5.97444788393255),
	('NM_003866',5.87475332385177),
	('NM_003867',6.09722830293492),
	('NM_003869',6.04417162715288),
	('NM_003872',6.18623263415986),
	('NM_003873',5.62014516206066),
	('NM_003874',6.18941863992955),
	('NM_003875',5.89315007809466),
	('NM_003876',6.0632037905929),
	('NM_003877',5.84679724530987),
	('NM_003878',5.98998706937124),
	('NM_003881',4.7331333838394),
	('NM_003882',6.0832499642738),
	('NM_003884',5.76605649186209),
	('NM_003885',5.14542318063152),
	('NM_003890',4.29226906671065),
	('NM_003893',5.88783821067172),
	('NM_003895',5.53185715348114),
	('NM_003901',6.16967401266685),
	('NM_003902',5.91764400374014),
	('NM_003904',6.17483028976274),
	('NM_003907',6.19449650411537),
	('NM_003908',6.16702184512602),
	('NM_003913',6.00825449982206),
	('NM_003914',5.68337432244605),
	('NM_003919',6.02335841550233),
	('NM_003923',6.13913178881682),
	('NM_003924',6.13461027930046),
	('NM_003929',5.66951487244588),
	('NM_003930',4.64929933052773),
	('NM_003931',5.63211835789383),
	('NM_003936',5.61905152918069),
	('NM_003937',6.13569228248921),
	('NM_003939',6.0182178810337),
	('NM_003940',6.15687523814573),
	('NM_003942',6.23379108098541),
	('NM_003943',5.89460001327734),
	('NM_003946',5.90603471231485),
	('NM_003947',5.28261774872636),
	('NM_003948',6.13923655972867),
	('NM_003951',6.21495933029424),
	('NM_003953',6.13171200167059),
	('NM_003955',5.83118689826711),
	('NM_003956',6.12773913641495),
	('NM_003959',6.077310722364),
	('NM_003960',2.85192569704213),
	('NM_003963',6.01226776599773),
	('NM_003966',6.1005978943034),
	('NM_003968',6.00074294947421),
	('NM_003969',5.8233029332135),
	('NM_003970',2.79909595866821),
	('NM_003971',6.21189588928274),
	('NM_003972',5.77192054299221),
	('NM_003974',5.13760940231532),
	('NM_003979',4.62888744647668),
	('NM_003980',5.25196874250644),
	('NM_003984',5.9496132613465),
	('NM_003986',4.9069330225956),
	('NM_003987',5.92196183208108),
	('NM_003988',5.92196183208108),
	('NM_003989',5.92196183208108),
	('NM_003990',5.92196183208108),
	('NM_003994',6.14633783181684),
	('NM_003998',6.13779570702799),
	('NM_003999',6.05697120091449),
	('NM_004004',5.56498014718548),
	('NM_004019',6.147656187772),
	('NM_004027',5.66811379945855),
	('NM_004028',4.76589330175851),
	('NM_004032',6.02796014201115),
	('NM_004034',6.07419253429227),
	('NM_004035',6.15261360377929),
	('NM_004037',5.96046195094834),
	('NM_004040',5.82862098781523),
	('NM_004042',6.09769835430835),
	('NM_004044',5.86633139045874),
	('NM_004049',4.84765548593119),
	('NM_004050',6.02706071174476),
	('NM_004052',5.74552585554235),
	('NM_004053',6.07088887477953),
	('NM_004054',5.8787255978297),
	('NM_004056',6.05160485013917),
	('NM_004057',6.04720122013912),
	('NM_004058',5.48866943705933),
	('NM_004059',6.26632713082843),
	('NM_004061',5.9420995737706),
	('NM_004062',3.9388907369184),
	('NM_004063',5.58620956442037),
	('NM_004064',5.99964820091697),
	('NM_004065',5.11882197824429),
	('NM_004066',6.14107536647217),
	('NM_004073',5.94390007197834),
	('NM_004075',5.99556911975583),
	('NM_004076',6.24180247600606),
	('NM_004077',6.02214217142842),
	('NM_004078',5.98562159486325),
	('NM_004080',5.73841334418698),
	('NM_004083',6.22192236655232),
	('NM_004085',6.125241275931),
	('NM_004088',3.51615010902498),
	('NM_004090',6.05522251608401),
	('NM_004091',5.82775066717587),
	('NM_004092',5.68035684769916),
	('NM_004093',6.01226414500402),
	('NM_004094',6.14807560006206),
	('NM_004095',5.60537432518428),
	('NM_004096',6.07664320111288),
	('NM_004097',5.93415708073967),
	('NM_004098',5.13922830982687),
	('NM_004100',6.14471774912638),
	('NM_004101',5.95273617585844),
	('NM_004102',6.03239392496946),
	('NM_004104',5.35520021704223),
	('NM_004106',5.07385430251915),
	('NM_004109',4.94878356255942),
	('NM_004113',5.84045577443018),
	('NM_004115',5.68560546927454),
	('NM_004117',4.94589869295951),
	('NM_004119',6.05988741776227),
	('NM_004120',5.71829752007184),
	('NM_004123',6.07651069546039),
	('NM_004124',6.02748125233604),
	('NM_004125',5.6999853196782),
	('NM_004126',5.32159107990175),
	('NM_004128',6.0254741031053),
	('NM_004129',6.09223272844512),
	('NM_004131',3.63563244160711),
	('NM_004132',5.91520843054682),
	('NM_004133',6.0736950116637),
	('NM_004134',6.06834047644413),
	('NM_004137',6.14976286273037),
	('NM_004139',3.07096437897858),
	('NM_004140',6.10301221009675),
	('NM_004142',6.15990156248544),
	('NM_004146',6.01602218496794),
	('NM_004147',5.97520195939431),
	('NM_004148',5.64323382319777),
	('NM_004153',5.87026928419552),
	('NM_004155',5.94162292277044),
	('NM_004162',6.09999333194501),
	('NM_004164',6.18999180432338),
	('NM_004170',6.09882179891015),
	('NM_004172',5.04647788586149),
	('NM_004174',6.17891839678405),
	('NM_004175',5.58340095722886),
	('NM_004176',6.01997106362963),
	('NM_004177',6.14647855537913),
	('NM_004180',5.72645402663614),
	('NM_004182',5.58599830720122),
	('NM_004184',5.80144499375001),
	('NM_004186',5.97676735851784),
	('NM_004187',6.23523238254105),
	('NM_004188',5.02411407095583),
	('NM_004189',5.99763551574909),
	('NM_004190',6.00312864710898),
	('NM_004193',6.25853391550474),
	('NM_004196',5.89414019604548),
	('NM_004197',5.70746242395844),
	('NM_004198',6.21377072584394),
	('NM_004199',5.73044397602114),
	('NM_004202',6.05738367399135),
	('NM_004209',4.82662938018261),
	('NM_004213',6.15051520575716),
	('NM_004215',5.76260403043983),
	('NM_004217',5.49134901018919),
	('NM_004218',6.1937072421794),
	('NM_004223',6.14354787644475),
	('NM_004224',6.03208848897295),
	('NM_004226',4.94414355234283),
	('NM_004227',5.8780765990171),
	('NM_004231',6.1731441499315),
	('NM_004232',5.96715499183256),
	('NM_004233',5.82555574152286),
	('NM_004234',6.17753317597486),
	('NM_004236',6.16761430368126),
	('NM_004237',6.01096816751442),
	('NM_004238',5.73157436997039),
	('NM_004239',6.21891783170685),
	('NM_004240',6.14401010387623),
	('NM_004241',5.86652763966571),
	('NM_004246',6.12477131392741),
	('NM_004247',6.01882904637056),
	('NM_004249',6.0397442381593),
	('NM_004251',5.88688047463655),
	('NM_004252',6.01844744403206),
	('NM_004253',6.13229024748119),
	('NM_004256',6.18650230087365),
	('NM_004257',5.77677774925543),
	('NM_004258',5.90568636402491),
	('NM_004259',6.15171914317961),
	('NM_004261',5.92803862539037),
	('NM_004262',6.20260148751761),
	('NM_004264',6.23062324273895),
	('NM_004267',5.7707714620538),
	('NM_004269',6.215766876103),
	('NM_004270',6.04978542778907),
	('NM_004271',5.26311158194451),
	('NM_004273',5.81780497377453),
	('NM_004274',6.20011931828202),
	('NM_004278',6.2669503077558),
	('NM_004279',5.60999288480861),
	('NM_004282',5.93989095220217),
	('NM_004283',6.15172480708363),
	('NM_004284',5.92329812245896),
	('NM_004285',5.96669684987226),
	('NM_004286',5.95179069274463),
	('NM_004288',4.89169915096441),
	('NM_004290',6.09750969692873),
	('NM_004291',6.11606172541753),
	('NM_004294',5.38049994106635),
	('NM_004295',5.38595848820506),
	('NM_004296',6.11026737523394),
	('NM_004297',6.07632142953767),
	('NM_004302',6.12557884382066),
	('NM_004308',6.04721080944524),
	('NM_004310',5.18023066818028),
	('NM_004311',6.16723930198568),
	('NM_004312',6.20198775370359),
	('NM_004313',4.88357625621057),
	('NM_004314',6.2025110319171),
	('NM_004317',6.16367321477544),
	('NM_004318',5.5293316835532),
	('NM_004319',5.43859524741995),
	('NM_004320',4.35305672450143),
	('NM_004322',5.88795306619684),
	('NM_004323',6.09427943103924),
	('NM_004326',6.16376284471064),
	('NM_004331',5.78643674927156),
	('NM_004332',5.99680893651354),
	('NM_004334',4.27896944579455),
	('NM_004335',5.06635111196011),
	('NM_004336',5.3286166042533),
	('NM_004337',6.19941196101074),
	('NM_004339',6.06048253078268),
	('NM_004341',5.57656096671124),
	('NM_004343',5.73007044497645),
	('NM_004344',5.97607808516621),
	('NM_004345',2.80409852299964),
	('NM_004346',6.06008426986244),
	('NM_004347',6.00246698581741),
	('NM_004352',5.01363261258486),
	('NM_004354',5.90246350691204),
	('NM_004355',4.89830146419831),
	('NM_004356',5.88188816544346),
	('NM_004359',5.95831072030863),
	('NM_004362',5.75417122966224),
	('NM_004364',5.0257877756611),
	('NM_004365',5.74153997684628),
	('NM_004369',4.67061761982809),
	('NM_004370',5.98264267311361),
	('NM_004371',6.11092565257356),
	('NM_004373',5.98923747729168),
	('NM_004374',6.11293047755685),
	('NM_004376',6.20231804782154),
	('NM_004378',5.52176933491405),
	('NM_004381',6.21877875664891),
	('NM_004382',6.18753097004571),
	('NM_004383',5.48345784598519),
	('NM_004387',5.36599692538223),
	('NM_004389',5.48763121097041),
	('NM_004394',6.00500034664954),
	('NM_004395',5.7371972362386),
	('NM_004396',5.6548984746281),
	('NM_004397',6.14931206390646),
	('NM_004398',6.21403389003326),
	('NM_004401',6.17645009932067),
	('NM_004405',5.76146139585737),
	('NM_004412',6.15241766586713),
	('NM_004413',5.92960315971434),
	('NM_004415',5.0595484747531),
	('NM_004416',5.58108982473611),
	('NM_004418',4.56260145894516),
	('NM_004419',5.69700540319301),
	('NM_004420',5.95827908140983),
	('NM_004421',6.01659584750373),
	('NM_004422',6.04215571642168),
	('NM_004423',6.20131553605652),
	('NM_004424',5.80221431826177),
	('NM_004426',6.0187902465513),
	('NM_004428',5.28580072398705),
	('NM_004429',6.03053032053562),
	('NM_004430',5.99060645149617),
	('NM_004431',5.67366725467344),
	('NM_004433',5.97754108590602),
	('NM_004434',6.01866597253045),
	('NM_004435',5.45889651541684),
	('NM_004436',5.75294296833185),
	('NM_004438',5.59052784314851),
	('NM_004440',6.03979672403496),
	('NM_004442',6.19957530784712),
	('NM_004443',6.16354300203628),
	('NM_004444',6.05792726264322),
	('NM_004445',5.97539638670504),
	('NM_004447',5.91875879632225),
	('NM_004450',5.84087074745211),
	('NM_004451',6.14113963303511),
	('NM_004453',6.14548009600916),
	('NM_004455',6.03019986281347),
	('NM_004457',6.08625939051925),
	('NM_004459',6.14568617040768),
	('NM_004461',6.13424932451335),
	('NM_004462',5.84981973686033),
	('NM_004463',6.20761236176484),
	('NM_004464',6.20241046309978),
	('NM_004468',6.03999913990318),
	('NM_004469',5.98216851947404),
	('NM_004470',5.70575204260205),
	('NM_004473',5.16314321550377),
	('NM_004474',6.19003483567588),
	('NM_004475',6.06507181453664),
	('NM_004477',5.918857955833),
	('NM_004479',5.38265866467549),
	('NM_004484',4.91392265663011),
	('NM_004485',6.17511703510193),
	('NM_004486',5.64310295445615),
	('NM_004487',6.18009699888026),
	('NM_004488',6.01581521534577),
	('NM_004490',5.96206487314791),
	('NM_004492',5.82966403590042),
	('NM_004493',5.98733117864899),
	('NM_004495',6.2325948456207),
	('NM_004496',6.02130017148903),
	('NM_004497',6.03557287172179),
	('NM_004498',6.03593213955827),
	('NM_004504',6.17690604207091),
	('NM_004512',5.98252714714319),
	('NM_004518',5.36123403977126),
	('NM_004519',6.21389137349729),
	('NM_004520',6.11564497416955),
	('NM_004523',5.37147821500031),
	('NM_004525',5.97497344223107),
	('NM_004530',4.86094441932249),
	('NM_004533',3.11245415459089),
	('NM_004535',5.18580885236703),
	('NM_004538',5.08384978231808),
	('NM_004539',5.9736843474052),
	('NM_004540',6.20224044958121),
	('NM_004541',5.92527634125185),
	('NM_004542',6.00123161913879),
	('NM_004543',4.09623981411708),
	('NM_004544',6.15169311134919),
	('NM_004546',6.11018463514048),
	('NM_004548',5.98470106638528),
	('NM_004550',6.17581238606869),
	('NM_004551',6.09244009336425),
	('NM_004552',6.02546969190011),
	('NM_004553',6.04575329686537),
	('NM_004554',6.11080317836585),
	('NM_004556',5.93953808631203),
	('NM_004557',6.15410019304371),
	('NM_004558',5.43309270856438),
	('NM_004560',6.11480861178841),
	('NM_004561',5.97758584668076),
	('NM_004563',5.63471137613636),
	('NM_004564',5.62889654315899),
	('NM_004567',6.03635206022298),
	('NM_004569',6.05644765444203),
	('NM_004573',5.31904745431498),
	('NM_004574',6.07872535774645),
	('NM_004575',6.21658063997094),
	('NM_004577',6.03896818751422),
	('NM_004578',6.12708745507935),
	('NM_004579',5.29267194132212),
	('NM_004584',6.20788797745321),
	('NM_004585',5.43421249313575),
	('NM_004586',6.12835572345325),
	('NM_004588',5.9447011396496),
	('NM_004589',5.90367243354329),
	('NM_004590',6.08017208201517),
	('NM_004591',4.29525744660491),
	('NM_004593',5.81084371625472),
	('NM_004596',5.87210120686775),
	('NM_004597',5.81971645395802),
	('NM_004598',5.34606561995714),
	('NM_004599',6.12081256847318),
	('NM_004600',6.1784795598444),
	('NM_004606',6.19075409947308),
	('NM_004607',5.98029522479434),
	('NM_004608',6.23336369364639),
	('NM_004609',6.06034305040436),
	('NM_004612',6.11094976942148),
	('NM_004613',5.48765419485555),
	('NM_004615',5.51328973636017),
	('NM_004616',5.53623204396505),
	('NM_004617',4.58224555411094),
	('NM_004619',5.40495129237033),
	('NM_004621',6.10167763152107),
	('NM_004622',6.18975254510177),
	('NM_004623',5.81216989175576),
	('NM_004625',5.87705490488466),
	('NM_004626',6.20058346181909),
	('NM_004627',6.01270005659447),
	('NM_004629',5.47564828161322),
	('NM_004631',6.13262204887213),
	('NM_004633',4.52593192436577),
	('NM_004634',6.05349143532887),
	('NM_004635',5.77295307754079),
	('NM_004641',6.24905267349673),
	('NM_004642',5.86194035388786),
	('NM_004646',6.04964545236498),
	('NM_004647',6.15561542072115),
	('NM_004649',6.07479095878243),
	('NM_004651',6.03459348242057),
	('NM_004652',6.14901102689379),
	('NM_004654',5.95043301004371),
	('NM_004655',5.44005402142655),
	('NM_004656',6.08592447365068),
	('NM_004658',6.10830662973888),
	('NM_004660',5.53911004069585),
	('NM_004661',6.08657561944338),
	('NM_004664',5.76819403058099),
	('NM_004665',3.29003567928128),
	('NM_004666',4.98519983180715),
	('NM_004668',3.56325693918902),
	('NM_004669',3.57073180577185),
	('NM_004671',5.95293909143324),
	('NM_004672',5.68882731674283),
	('NM_004680',6.05497646196212),
	('NM_004681',5.52932692634408),
	('NM_004684',5.48647748107443),
	('NM_004685',6.03472724081078),
	('NM_004686',5.95889451301207),
	('NM_004687',6.1579524904724),
	('NM_004688',5.29597351104141),
	('NM_004690',6.19036275844167),
	('NM_004691',5.8448663516037),
	('NM_004693',6.07896544463859),
	('NM_004694',5.71789067486021),
	('NM_004696',5.02612169770155),
	('NM_004697',5.83033493193691),
	('NM_004698',5.64282378646984),
	('NM_004700',6.17745982562744),
	('NM_004701',5.32900808019096),
	('NM_004704',5.60678775129581),
	('NM_004705',6.09946046744663),
	('NM_004707',5.88869560803942),
	('NM_004708',5.92301263575474),
	('NM_004709',5.95510149090352),
	('NM_004710',5.70264913416603),
	('NM_004711',5.68687507269619),
	('NM_004715',6.04541695639882),
	('NM_004716',5.91338313311554),
	('NM_004717',6.11068447465823),
	('NM_004718',6.08102993970503),
	('NM_004721',5.94533714109348),
	('NM_004722',6.03733881591991),
	('NM_004724',6.2697452899874),
	('NM_004726',5.63969375763753),
	('NM_004729',6.07964867760834),
	('NM_004730',6.06126421593865),
	('NM_004731',6.00774912478034),
	('NM_004732',6.19863911866931),
	('NM_004733',6.18515277760964),
	('NM_004734',5.19401322739956),
	('NM_004736',6.02815312850912),
	('NM_004738',6.02313087890086),
	('NM_004739',6.12749227007284),
	('NM_004740',6.02592542076109),
	('NM_004741',5.9330546040146),
	('NM_004742',6.19261783965838),
	('NM_004744',6.11573826420206),
	('NM_004745',5.98709493781387),
	('NM_004750',4.44304838380211),
	('NM_004751',5.91579002614999),
	('NM_004752',6.03670908235257),
	('NM_004753',5.73621266365703),
	('NM_004755',6.21841941354155),
	('NM_004756',6.1923618549078),
	('NM_004757',5.92032983898886),
	('NM_004759',5.98030226969465),
	('NM_004760',5.90351238614173),
	('NM_004764',5.812472678377),
	('NM_004765',6.02297411730016),
	('NM_004766',6.18813005445406),
	('NM_004767',6.18268795103039),
	('NM_004768',6.04114915721059),
	('NM_004770',6.10647905189274),
	('NM_004771',5.94541723637869),
	('NM_004773',6.16697706475641),
	('NM_004774',6.06369541149957),
	('NM_004775',5.91505183677521),
	('NM_004776',6.05804515468587),
	('NM_004778',6.03227729420057),
	('NM_004781',5.98974968194587),
	('NM_004784',6.21703292151978),
	('NM_004786',6.00335131173633),
	('NM_004788',6.12554710232917),
	('NM_004794',6.01527858254538),
	('NM_004795',5.53301934901126),
	('NM_004797',3.78754390619408),
	('NM_004798',6.17681867166422),
	('NM_004800',6.00236108952415),
	('NM_004803',6.23270614661636),
	('NM_004809',6.14372627328973),
	('NM_004815',6.0017077434657),
	('NM_004816',6.20085236515472),
	('NM_004817',5.77797888930583),
	('NM_004818',5.38280191591094),
	('NM_004819',5.86061388775599),
	('NM_004820',6.18131908483584),
	('NM_004821',6.17393105495289),
	('NM_004822',6.1624191986438),
	('NM_004823',6.09263235468063),
	('NM_004824',5.29851404401051),
	('NM_004826',5.89701705100416),
	('NM_004827',6.0605788993098),
	('NM_004829',6.10861161884122),
	('NM_004830',6.06982684118763),
	('NM_004832',5.89201326501651),
	('NM_004833',5.95216090128212),
	('NM_004836',5.92688918399628),
	('NM_004837',6.16384342418723),
	('NM_004838',5.69803617157611),
	('NM_004840',5.81285572291301),
	('NM_004843',6.01338002742555),
	('NM_004845',5.91511835028239),
	('NM_004850',5.93660738448685),
	('NM_004852',6.09658097948826),
	('NM_004853',6.19893162195177),
	('NM_004854',6.20518621234844),
	('NM_004855',6.1858003530187),
	('NM_004857',6.02701083694523),
	('NM_004859',6.06229532586892),
	('NM_004861',5.76724533503208),
	('NM_004862',5.2440399851153),
	('NM_004863',5.65857498383405),
	('NM_004866',6.2006811785985),
	('NM_004867',5.69716685765899),
	('NM_004869',6.03064228075396),
	('NM_004870',5.6367542994488),
	('NM_004871',6.16579814592538),
	('NM_004872',6.0619408088666),
	('NM_004874',5.96795767270367),
	('NM_004882',6.07359436510677),
	('NM_004884',6.18482095273068),
	('NM_004885',6.07391875174059),
	('NM_004888',5.97334369179131),
	('NM_004891',6.07945103496),
	('NM_004894',5.93666910394785),
	('NM_004895',5.80919508564183),
	('NM_004896',6.05799117183153),
	('NM_004898',6.22964718153549),
	('NM_004901',5.92931585838074),
	('NM_004907',5.30254839098435),
	('NM_004911',6.11450798513575),
	('NM_004921',5.71752085933171),
	('NM_004922',6.14741427980716),
	('NM_004924',5.97590552880804),
	('NM_004925',5.88401236509584),
	('NM_004926',5.91005889199343),
	('NM_004927',6.14798423035662),
	('NM_004933',5.94702533858218),
	('NM_004934',6.07868561529408),
	('NM_004937',6.11830039335124),
	('NM_004939',5.92912018408157),
	('NM_004941',4.93713928110596),
	('NM_004942',6.16932510036177),
	('NM_004943',6.14314567350136),
	('NM_004946',4.38860180816118),
	('NM_004950',6.10004806854367),
	('NM_004951',5.38450145378425),
	('NM_004952',5.76700707567273),
	('NM_004955',6.06640805881503),
	('NM_004956',5.06570821596951),
	('NM_004957',6.0362996572471),
	('NM_004958',6.15719770408002),
	('NM_004959',5.95164331771755),
	('NM_004960',5.99771668254423),
	('NM_004962',6.13811718106592),
	('NM_004963',6.05037954365101),
	('NM_004964',5.39252408971629),
	('NM_004972',5.64364223906367),
	('NM_004974',5.8372973821275),
	('NM_004977',6.17547090456296),
	('NM_004978',6.11646297216284),
	('NM_004979',5.9903117622954),
	('NM_004980',6.1776490633695),
	('NM_004982',6.00978944775845),
	('NM_004983',6.14967062279232),
	('NM_004984',6.16131776715292),
	('NM_004997',6.00833623721434),
	('NM_004998',5.81745875334023),
	('NM_005000',5.97787932536705),
	('NM_005002',6.09282762932746),
	('NM_005003',5.97090580240954),
	('NM_005005',6.13691505045199),
	('NM_005007',6.05636531728499),
	('NM_005008',6.10569805814933),
	('NM_005011',6.24563625236515),
	('NM_005013',5.55275847010435),
	('NM_005017',6.24714266499815),
	('NM_005018',6.20049931423904),
	('NM_005020',6.23413625151913),
	('NM_005022',5.51323626642891),
	('NM_005023',5.92943268772888),
	('NM_005025',5.10778193917182),
	('NM_005026',5.14308776152151),
	('NM_005028',5.93598051289296),
	('NM_005029',6.1628976326429),
	('NM_005030',5.84989686943978),
	('NM_005032',5.41308925202358),
	('NM_005034',6.21509009026642),
	('NM_005040',5.96393242884169),
	('NM_005041',3.12758534646137),
	('NM_005044',6.05353981290852),
	('NM_005046',6.09945310273935),
	('NM_005047',6.10524464649184),
	('NM_005048',6.12448117403763),
	('NM_005049',5.62113975333965),
	('NM_005051',5.85039304704028),
	('NM_005052',6.03411029263457),
	('NM_005057',6.03471315158416),
	('NM_005058',6.01228845420521),
	('NM_005060',6.11203281181247),
	('NM_005061',5.56385311418782),
	('NM_005067',5.14502768123212),
	('NM_005068',5.95534041376398),
	('NM_005069',6.14769742813185),
	('NM_005070',3.89850209617499),
	('NM_005071',5.10147949392933),
	('NM_005073',5.9381109254566),
	('NM_005074',6.19389173491932),
	('NM_005075',6.00296896772566),
	('NM_005076',5.67064082102124),
	('NM_005077',6.20980304324966),
	('NM_005080',5.72563754960471),
	('NM_005081',6.13457597284381),
	('NM_005082',5.98954167863402),
	('NM_005084',5.99285023301164),
	('NM_005086',6.03706854332758),
	('NM_005087',6.19178184689882),
	('NM_005088',5.90174465825975),
	('NM_005090',5.87539001153784),
	('NM_005091',4.61281409672225),
	('NM_005092',6.18777035563394),
	('NM_005094',6.15481941800108),
	('NM_005097',5.04206209307454),
	('NM_005099',5.89460636128583),
	('NM_005103',5.23944170434037),
	('NM_005107',5.87133215875108),
	('NM_005109',6.06683231284056),
	('NM_005110',5.93796524603846),
	('NM_005113',6.19133494781263),
	('NM_005117',4.99121019780852),
	('NM_005118',6.06398727529063),
	('NM_005121',6.03903071931341),
	('NM_005122',6.09433197300051),
	('NM_005123',6.11901714523335),
	('NM_005124',5.84174260554855),
	('NM_005125',5.54440205414924),
	('NM_005126',6.11070306321203),
	('NM_005127',4.92783280134332),
	('NM_005128',6.14572220461529),
	('NM_005130',4.10708951091693),
	('NM_005131',5.70310053228157),
	('NM_005132',6.11589157162243),
	('NM_005138',5.77816001651499),
	('NM_005139',5.66681831608167),
	('NM_005140',5.99925012210146),
	('NM_005141',3.4663744435759),
	('NM_005142',6.07283755971745),
	('NM_005144',6.12350816090774),
	('NM_005146',6.16614772509367),
	('NM_005149',5.66007395164321),
	('NM_005154',6.05773127110865),
	('NM_005156',6.14067993952423),
	('NM_005159',4.04953009275667),
	('NM_005161',5.31729169628075),
	('NM_005164',6.13863035987499),
	('NM_005165',5.44761647142392),
	('NM_005166',4.36960120411586),
	('NM_005167',5.48924978932116),
	('NM_005168',5.62871879550438),
	('NM_005169',6.19221365153895),
	('NM_005170',5.32601724910282),
	('NM_005171',5.49875761741609),
	('NM_005172',5.98688618971717),
	('NM_005176',6.17720792482171),
	('NM_005180',5.98658665508826),
	('NM_005181',5.63392096842251),
	('NM_005182',6.19464998779938),
	('NM_005188',6.1623538590769),
	('NM_005189',6.07311969572181),
	('NM_005190',6.03363100580076),
	('NM_005194',5.14872551836335),
	('NM_005198',6.03306237790325),
	('NM_005199',6.03954289684133),
	('NM_005201',6.13194490470072),
	('NM_005202',5.96658454072548),
	('NM_005205',4.26540154108312),
	('NM_005206',6.0540518604662),
	('NM_005207',5.97483367226977),
	('NM_005208',5.98062161282678),
	('NM_005210',6.1162997773027),
	('NM_005211',5.52077778856654),
	('NM_005213',3.41839645720797),
	('NM_005215',6.1413652455548),
	('NM_005218',4.97865663895715),
	('NM_005222',6.08193224188804),
	('NM_005223',6.18023875657701),
	('NM_005224',5.85931322820643),
	('NM_005225',5.78545992654915),
	('NM_005230',6.11330922657477),
	('NM_005231',5.98218754505314),
	('NM_005235',6.16748764624584),
	('NM_005238',5.94382651240822),
	('NM_005239',6.01093831346433),
	('NM_005241',5.68788691348394),
	('NM_005242',5.50167935388628),
	('NM_005245',5.84955145156105),
	('NM_005246',6.00174272249032),
	('NM_005247',4.46219685910825),
	('NM_005249',4.31778079090004),
	('NM_005252',4.52804172010486),
	('NM_005253',5.5119768953495),
	('NM_005255',5.8461770157337),
	('NM_005257',5.13716202948329),
	('NM_005258',5.74728799560567),
	('NM_005259',5.88010413211937),
	('NM_005261',5.83700034358658),
	('NM_005262',6.19802403067759),
	('NM_005263',5.40196704318937),
	('NM_005266',6.04338978596575),
	('NM_005267',6.1139189289236),
	('NM_005268',5.84077598517261),
	('NM_005269',6.07898741901495),
	('NM_005272',5.99406226702673),
	('NM_005275',6.1152192382867),
	('NM_005276',4.99739089445469),
	('NM_005278',4.76760719352789),
	('NM_005281',6.09603593197609),
	('NM_005282',6.1036659994391),
	('NM_005283',6.08099762008436),
	('NM_005284',5.76132715980015),
	('NM_005288',6.21735824733133),
	('NM_005291',5.85401043183882),
	('NM_005292',4.95718734259721),
	('NM_005293',6.05038569254729),
	('NM_005295',5.86110077650676),
	('NM_005296',5.96193164530276),
	('NM_005300',6.20833313363964),
	('NM_005301',6.20857875042274),
	('NM_005306',5.10854313239579),
	('NM_005311',6.07122097568897),
	('NM_005312',5.88312328161386),
	('NM_005313',5.65630753305794),
	('NM_005314',6.20487863886398),
	('NM_005316',6.05928683961766),
	('NM_005317',4.29790974215447),
	('NM_005318',5.30414711883485),
	('NM_005319',5.26465665431114),
	('NM_005320',5.93997372080133),
	('NM_005321',5.73689207995998),
	('NM_005322',5.95392021982271),
	('NM_005323',6.03060960889562),
	('NM_005324',5.77060529381941),
	('NM_005325',6.06063195081208),
	('NM_005327',5.78768656434076),
	('NM_005328',6.06078365427585),
	('NM_005330',3.99965113368983),
	('NM_005331',3.46841712295258),
	('NM_005332',1.95498841010619),
	('NM_005333',6.06416449523441),
	('NM_005335',5.07497189925306),
	('NM_005336',5.78864748877075),
	('NM_005337',5.73616725659462),
	('NM_005338',6.12739463701333),
	('NM_005339',6.0121823138096),
	('NM_005341',5.77345028313281),
	('NM_005342',5.89625404901087),
	('NM_005343',6.07966017943622),
	('NM_005347',5.90666857539437),
	('NM_005353',6.16329711536732),
	('NM_005360',5.53953990671399),
	('NM_005364',6.06313078667831),
	('NM_005365',6.01108343955415),
	('NM_005366',5.87352076180607),
	('NM_005370',5.85229212901755),
	('NM_005373',5.74970606269298),
	('NM_005374',6.19288869842375),
	('NM_005375',4.56157871886312),
	('NM_005382',4.81245023199014),
	('NM_005384',5.89909308159422),
	('NM_005389',5.88887920801906),
	('NM_005390',5.6991346226809),
	('NM_005392',6.04861746696199),
	('NM_005393',5.66396696264784),
	('NM_005397',6.02622914729848),
	('NM_005398',5.72931005756191),
	('NM_005399',6.22441091819684),
	('NM_005400',6.21083786913636),
	('NM_005401',6.13833654756173),
	('NM_005409',6.01934043026952),
	('NM_005413',5.92805504571145),
	('NM_005415',5.40826222798525),
	('NM_005417',6.08543775782635),
	('NM_005423',6.17050038129027),
	('NM_005425',6.0684541192954),
	('NM_005426',5.96463984862551),
	('NM_005429',6.10691030672535),
	('NM_005430',6.12806993484864),
	('NM_005434',5.77696101210692),
	('NM_005435',5.90251838401259),
	('NM_005436',6.25455412637699),
	('NM_005438',5.5051262429184),
	('NM_005439',6.1251350113488),
	('NM_005440',5.70910459408624),
	('NM_005441',5.39142356365682),
	('NM_005442',5.94638846977718),
	('NM_005443',6.05920492769364),
	('NM_005446',6.23710256850154),
	('NM_005447',6.1173556516559),
	('NM_005452',5.11712248135562),
	('NM_005453',6.25828736292486),
	('NM_005454',6.17320415296789),
	('NM_005455',6.19379280009905),
	('NM_005456',6.10314567552372),
	('NM_005462',6.15031440383545),
	('NM_005466',5.92578341748344),
	('NM_005467',5.67460046675135),
	('NM_005468',6.08442954904018),
	('NM_005469',6.23373523416249),
	('NM_005474',6.09875956923527),
	('NM_005475',6.07646118023943),
	('NM_005477',6.02686391618624),
	('NM_005478',6.17107875409815),
	('NM_005479',5.98557504329699),
	('NM_005480',6.10194928248951),
	('NM_005482',6.13036508703937),
	('NM_005489',6.08230915380119),
	('NM_005491',6.21645528360939),
	('NM_005492',6.16754425689427),
	('NM_005495',6.12365021753215),
	('NM_005496',5.31700838263089),
	('NM_005497',6.1195807968303),
	('NM_005498',5.81655613794612),
	('NM_005502',5.85263672242166),
	('NM_005504',6.01155926493848),
	('NM_005505',5.08182898725307),
	('NM_005506',6.0838971038045),
	('NM_005507',6.04292370281479),
	('NM_005508',6.16412685720206),
	('NM_005509',5.85063186185858),
	('NM_005510',6.13115516776645),
	('NM_005511',6.12013673262049),
	('NM_005512',5.4713497163815),
	('NM_005513',6.16742992213042),
	('NM_005515',5.39750429584251),
	('NM_005516',5.17970252291283),
	('NM_005518',3.78296056019814),
	('NM_005521',6.07756759509571),
	('NM_005523',5.88428567561403),
	('NM_005526',5.82842767038536),
	('NM_005527',5.04455031376562),
	('NM_005532',5.6268950830455),
	('NM_005534',5.95891913373184),
	('NM_005535',6.00209691840304),
	('NM_005536',5.94729919374692),
	('NM_005542',5.71911676869509),
	('NM_005543',3.07059669871093),
	('NM_005544',5.98083358139297),
	('NM_005547',6.09430461219865),
	('NM_005548',5.72473257588889),
	('NM_005549',5.98799317112014),
	('NM_005550',6.14239040705907),
	('NM_005553',6.07711771483948),
	('NM_005554',2.71502257289723),
	('NM_005557',3.01024315537858),
	('NM_005558',6.12556708890182),
	('NM_005562',3.92398029835203),
	('NM_005564',3.94729784289607),
	('NM_005565',5.17157562867387),
	('NM_005567',5.83893105924479),
	('NM_005568',5.89560146851218),
	('NM_005569',5.97244578201018),
	('NM_005573',5.37059798315983),
	('NM_005576',3.98938165689491),
	('NM_005578',6.05436594124087),
	('NM_005581',5.99718298799124),
	('NM_005582',5.53848983693743),
	('NM_005584',5.84265615031979),
	('NM_005586',6.14030673783926),
	('NM_005588',5.72791352241135),
	('NM_005589',5.89940400537722),
	('NM_005593',5.96914413352633),
	('NM_005596',5.85409369672201),
	('NM_005597',5.94951418145782),
	('NM_005598',6.04704232399944),
	('NM_005599',6.18511920808885),
	('NM_005600',6.23450858533443),
	('NM_005601',2.27159209739694),
	('NM_005604',5.97261593127354),
	('NM_005607',5.7861570715263),
	('NM_005608',4.50304237002903),
	('NM_005609',4.35140047021985),
	('NM_005611',5.35752677824133),
	('NM_005613',4.89428205874208),
	('NM_005614',5.9927327500365),
	('NM_005615',3.62647104298346),
	('NM_005618',5.76990529357069),
	('NM_005620',4.7525717715252),
	('NM_005621',3.93272712544828),
	('NM_005622',5.62278503667785),
	('NM_005623',5.91267615599059),
	('NM_005624',4.78312643898477),
	('NM_005626',6.11194546840778),
	('NM_005627',5.06399933785107),
	('NM_005628',5.79530752353735),
	('NM_005629',5.01041203217841),
	('NM_005630',6.00303953793562),
	('NM_005631',6.15755952152557),
	('NM_005632',6.07944878689659),
	('NM_005634',6.07467815116411),
	('NM_005639',4.96618857673882),
	('NM_005642',5.88290319003799),
	('NM_005643',6.07728878598869),
	('NM_005645',5.79352835866886),
	('NM_005646',5.62999742582675),
	('NM_005648',6.16418036890272),
	('NM_005649',6.01890250206765),
	('NM_005650',6.1616493189529),
	('NM_005651',5.97141860845022),
	('NM_005652',6.20681877093071),
	('NM_005653',6.2135076363571),
	('NM_005656',5.89659264446956),
	('NM_005657',6.05407508970962),
	('NM_005658',6.0791013114068),
	('NM_005660',6.16600002330458),
	('NM_005662',5.92615864293128),
	('NM_005664',6.03145281872904),
	('NM_005665',5.95992105399538),
	('NM_005667',6.18397757668927),
	('NM_005668',5.98086996485232),
	('NM_005674',6.2259570485837),
	('NM_005677',5.91032422665103),
	('NM_005680',5.96754425947344),
	('NM_005682',5.14576583470509),
	('NM_005684',6.19686497799431),
	('NM_005686',6.00755641521408),
	('NM_005687',6.10355799062549),
	('NM_005689',5.94885511447322),
	('NM_005692',5.92511877743559),
	('NM_005693',6.08466488386011),
	('NM_005694',5.92478203170487),
	('NM_005698',6.11054378995858),
	('NM_005707',5.8295431212201),
	('NM_005708',6.08487342383396),
	('NM_005711',6.03155955098319),
	('NM_005718',5.5940053651237),
	('NM_005719',5.32902971518715),
	('NM_005720',5.08685472371646),
	('NM_005721',5.34233012620281),
	('NM_005722',5.43489982426799),
	('NM_005723',5.48246187591027),
	('NM_005724',5.99913693890293),
	('NM_005725',6.01473483976656),
	('NM_005726',6.09472989878089),
	('NM_005727',5.49039943245563),
	('NM_005729',5.47789435134091),
	('NM_005732',6.0265716752685),
	('NM_005733',4.90283968514607),
	('NM_005737',4.95143373856837),
	('NM_005739',4.96689024565212),
	('NM_005740',5.96636092721261),
	('NM_005741',6.25436387551624),
	('NM_005742',5.85788448833478),
	('NM_005745',6.02155753940663),
	('NM_005746',5.79838670110693),
	('NM_005749',5.90132497324295),
	('NM_005750',6.12715205472699),
	('NM_005754',5.74091696423029),
	('NM_005755',2.53281606277308),
	('NM_005756',5.67168002071404),
	('NM_005760',5.85224078293567),
	('NM_005762',5.83118082563223),
	('NM_005764',4.7489823546777),
	('NM_005766',5.8827549922414),
	('NM_005768',5.85570804618242),
	('NM_005773',6.06095262984791),
	('NM_005775',6.21636855264279),
	('NM_005776',6.02340817550445),
	('NM_005777',5.98481121114034),
	('NM_005778',5.88246774738243),
	('NM_005779',6.19537073862049),
	('NM_005782',5.03601924724722),
	('NM_005786',6.03177596177547),
	('NM_005788',6.01570334029403),
	('NM_005791',5.35855646589526),
	('NM_005792',6.16163529521114),
	('NM_005793',6.26540329750495),
	('NM_005795',6.06242690066623),
	('NM_005796',6.07584053574808),
	('NM_005797',5.68812221340179),
	('NM_005800',6.23541589838729),
	('NM_005805',5.83120700776816),
	('NM_005806',5.74365531865494),
	('NM_005807',5.89006987437936),
	('NM_005809',6.0966026553008),
	('NM_005810',6.14948192416329),
	('NM_005814',6.18014009746798),
	('NM_005815',5.50594686456213),
	('NM_005816',5.41887129957269),
	('NM_005819',6.1350225827732),
	('NM_005821',6.01999106274792),
	('NM_005822',5.63108249507577),
	('NM_005827',6.14513517127108),
	('NM_005829',6.16678491589339),
	('NM_005830',5.4969632411145),
	('NM_005833',6.20778826528694),
	('NM_005834',5.92862627768568),
	('NM_005837',6.1151388782515),
	('NM_005838',6.10408427022717),
	('NM_005840',6.17321073491431),
	('NM_005841',6.17862139880757),
	('NM_005842',5.83240803150413),
	('NM_005843',5.63990546172755),
	('NM_005844',6.11207392415522),
	('NM_005845',5.85264910027653),
	('NM_005847',6.20990031460236),
	('NM_005849',5.12342159337212),
	('NM_005851',5.89306720933694),
	('NM_005853',5.98245802769699),
	('NM_005854',5.54065077559002),
	('NM_005855',5.85435484435964),
	('NM_005856',6.10327216730913),
	('NM_005857',6.11832954022983),
	('NM_005858',6.01030053243999),
	('NM_005859',5.99895876634532),
	('NM_005862',6.08438070761756),
	('NM_005863',5.96034649965086),
	('NM_005864',5.70558512010871),
	('NM_005866',6.15407174691313),
	('NM_005867',6.14217816577866),
	('NM_005868',6.17206396950689),
	('NM_005869',6.11566639020954),
	('NM_005870',6.17321556385587),
	('NM_005871',5.96306262088673),
	('NM_005872',6.01736202379072),
	('NM_005875',6.06874503229437),
	('NM_005877',6.09209397710169),
	('NM_005879',5.97908410698728),
	('NM_005880',6.06338986174705),
	('NM_005881',5.99040827861732),
	('NM_005883',5.63395400567869),
	('NM_005886',5.92029850657975),
	('NM_005892',4.84140798134299),
	('NM_005893',5.29597681677278),
	('NM_005894',5.9878841043292),
	('NM_005896',5.81107682927693),
	('NM_005897',6.17335472051639),
	('NM_005901',6.07353628985839),
	('NM_005902',6.24915894095397),
	('NM_005904',6.02647632974899),
	('NM_005906',5.83392942205011),
	('NM_005907',5.63661229467098),
	('NM_005908',5.90228993029294),
	('NM_005909',5.73557488503053),
	('NM_005914',5.95619087710664),
	('NM_005915',5.43241493201271),
	('NM_005917',5.91894446061884),
	('NM_005919',4.15661154341192),
	('NM_005920',6.14920332645813),
	('NM_005923',6.0193688206467),
	('NM_005924',5.83066457215147),
	('NM_005925',6.07732043688335),
	('NM_005926',6.22228200354463),
	('NM_005931',5.91558628948215),
	('NM_005932',6.09737474663166),
	('NM_005933',6.13890253896846),
	('NM_005934',5.92837557345587),
	('NM_005935',5.77982966523794),
	('NM_005937',6.11906546039568),
	('NM_005941',6.09718944804831),
	('NM_005954',5.27121623576928),
	('NM_005956',5.90767278625939),
	('NM_005957',6.09112500424559),
	('NM_005958',6.01133674742928),
	('NM_005959',6.1064449157748),
	('NM_005962',5.99846615098738),
	('NM_005963',4.07347006697498),
	('NM_005964',5.95620233353391),
	('NM_005966',6.15155711182403),
	('NM_005967',5.9930950363802),
	('NM_005972',6.11020350697747),
	('NM_005973',6.0793643336675),
	('NM_005975',5.46423648086888),
	('NM_005978',2.59839756338772),
	('NM_005980',3.27707450575402),
	('NM_005982',5.89728543084621),
	('NM_005985',6.01053298791852),
	('NM_005986',6.18985976240346),
	('NM_005987',1.27512763929445),
	('NM_005989',5.68072683264296),
	('NM_005990',4.33789359265011),
	('NM_005992',6.15622163435515),
	('NM_005993',6.04114997582636),
	('NM_005994',5.33610504640342),
	('NM_005995',6.2060301213368),
	('NM_005997',6.21801908885728),
	('NM_005998',5.94045602228718),
	('NM_005999',6.02212642871092),
	('NM_006000',5.78171916973371),
	('NM_006002',5.72224704624311),
	('NM_006003',6.00248669614276),
	('NM_006005',6.12261696839006),
	('NM_006006',5.91060371546625),
	('NM_006011',6.15105927241551),
	('NM_006012',5.58186400565059),
	('NM_006013',6.19288219381326),
	('NM_006018',4.76311575817825),
	('NM_006023',6.09763117126226),
	('NM_006025',5.39235821474471),
	('NM_006028',6.12481339168653),
	('NM_006029',5.8102467672273),
	('NM_006033',5.61954811967501),
	('NM_006036',5.85107659258409),
	('NM_006037',5.98728261171294),
	('NM_006038',6.18564179402133),
	('NM_006039',5.78815248526857),
	('NM_006040',6.20763259531496),
	('NM_006041',6.15582512144719),
	('NM_006042',5.93880147537428),
	('NM_006043',6.17380961313948),
	('NM_006045',5.22774779755013),
	('NM_006047',5.94159892031351),
	('NM_006052',5.71075976212861),
	('NM_006056',5.69027860329354),
	('NM_006060',5.12900554930181),
	('NM_006061',3.33801005090117),
	('NM_006062',5.91616405977194),
	('NM_006065',5.57848341080476),
	('NM_006068',6.17700984930645),
	('NM_006070',6.01904065840392),
	('NM_006071',6.16889921523309),
	('NM_006073',6.18559073470243),
	('NM_006076',6.15116246443414),
	('NM_006078',6.04413515051379),
	('NM_006079',5.58466519790212),
	('NM_006080',6.1833043736958),
	('NM_006084',5.9533759683588),
	('NM_006085',6.02067061528982),
	('NM_006087',5.49271103852508),
	('NM_006091',5.59584872039551),
	('NM_006093',5.52040600864628),
	('NM_006095',6.12947237527828),
	('NM_006098',5.76325832295387),
	('NM_006100',5.72783189149411),
	('NM_006101',4.75288390163827),
	('NM_006103',5.26683902676143),
	('NM_006105',5.75100765796457),
	('NM_006106',5.92841432425303),
	('NM_006109',5.48767355519302),
	('NM_006110',6.02055691485912),
	('NM_006111',6.13279157371902),
	('NM_006112',6.20470759517022),
	('NM_006113',6.13946639872473),
	('NM_006116',6.07041257922342),
	('NM_006118',6.13850816502387),
	('NM_006121',4.00058375967295),
	('NM_006129',6.04911680157822),
	('NM_006133',6.04524507370062),
	('NM_006136',5.92427485108843),
	('NM_006138',4.23022934606652),
	('NM_006139',5.929357244372),
	('NM_006141',5.91244960672243),
	('NM_006142',2.92270099545015),
	('NM_006143',5.99970275300691),
	('NM_006144',3.9756945687677),
	('NM_006147',6.08850976451152),
	('NM_006148',5.8881727781012),
	('NM_006149',5.95088661289523),
	('NM_006151',5.07160665549646),
	('NM_006152',4.62295621780497),
	('NM_006154',6.11836896466262),
	('NM_006156',5.97931761276824),
	('NM_006157',5.81074124837153),
	('NM_006159',5.43438740085752),
	('NM_006160',6.10883321953704),
	('NM_006164',6.04787605831335),
	('NM_006165',6.0777901411619),
	('NM_006166',6.11331777196257),
	('NM_006168',6.1344010326037),
	('NM_006174',6.21437276777995),
	('NM_006175',5.09590985452878),
	('NM_006176',4.4991372893245),
	('NM_006178',5.58333173857916),
	('NM_006179',6.18225505071254),
	('NM_006180',6.20801992107245),
	('NM_006183',5.86723496928802),
	('NM_006184',5.98721460793066),
	('NM_006187',6.16300289658797),
	('NM_006188',6.05916695169599),
	('NM_006190',5.55038042909237),
	('NM_006191',6.10522990710367),
	('NM_006192',6.13304574257442),
	('NM_006193',6.16946492124902),
	('NM_006194',6.19041439699321),
	('NM_006195',6.07843159830379),
	('NM_006196',6.04765595122476),
	('NM_006198',4.51441519816031),
	('NM_006200',5.99963044108848),
	('NM_006202',6.11610502734271),
	('NM_006203',6.05133646091776),
	('NM_006204',5.87489919448148),
	('NM_006205',5.99689053257406),
	('NM_006206',5.66113088408301),
	('NM_006207',5.74522090247289),
	('NM_006209',5.23977988491496),
	('NM_006210',5.47679507896979),
	('NM_006211',5.35278047667462),
	('NM_006213',6.15974779778511),
	('NM_006214',6.01186822313359),
	('NM_006215',5.29762754756412),
	('NM_006216',5.41719277644528),
	('NM_006217',5.84565808736096),
	('NM_006218',5.91280586446508),
	('NM_006221',5.726247643417),
	('NM_006225',6.10052925582674),
	('NM_006226',6.14224695256052),
	('NM_006228',5.59580693347287),
	('NM_006229',3.19982449615163),
	('NM_006230',5.68876442543277),
	('NM_006232',6.12439073684558),
	('NM_006235',4.08398385369854),
	('NM_006237',5.7054611013177),
	('NM_006241',6.09954643125329),
	('NM_006242',6.02485107838323),
	('NM_006246',5.99481449469596),
	('NM_006251',5.52266993077106),
	('NM_006252',6.10714091548577),
	('NM_006253',6.00779735431138),
	('NM_006254',5.23990714089176),
	('NM_006255',5.83493444577371),
	('NM_006257',6.01048578249435),
	('NM_006258',5.84099933473456),
	('NM_006259',6.19173802662358),
	('NM_006261',6.17710528961432),
	('NM_006262',6.10300170148482),
	('NM_006263',5.73552224803418),
	('NM_006268',5.88539140266771),
	('NM_006269',5.88640213476943),
	('NM_006270',5.59204691072336),
	('NM_006271',5.34600624172209),
	('NM_006272',4.44827556551687),
	('NM_006274',5.15413630947762),
	('NM_006278',6.14217005137113),
	('NM_006279',6.16434329781617),
	('NM_006280',5.89333166931087),
	('NM_006281',5.67347513250987),
	('NM_006282',6.19109801083757),
	('NM_006284',6.04686167258732),
	('NM_006285',6.13680364218482),
	('NM_006287',5.87566480051625),
	('NM_006292',6.08777078344917),
	('NM_006294',6.18399677431761),
	('NM_006296',6.11296017109047),
	('NM_006297',6.12583522365411),
	('NM_006298',6.21197370049548),
	('NM_006299',6.14365795596875),
	('NM_006304',6.01047310010225),
	('NM_006305',5.90237106888843),
	('NM_006306',5.54590672028517),
	('NM_006307',5.09244607851806),
	('NM_006313',5.94903560932671),
	('NM_006314',6.15125214883863),
	('NM_006315',5.99769531112874),
	('NM_006317',5.45162055546694),
	('NM_006322',5.61737804787185),
	('NM_006323',6.11318225926983),
	('NM_006324',6.02409649614124),
	('NM_006325',5.92446108550599),
	('NM_006327',6.16836506405935),
	('NM_006329',5.60342447062878),
	('NM_006332',4.27476569239734),
	('NM_006334',4.2029314322447),
	('NM_006335',6.18829972566215),
	('NM_006336',5.4881177103674),
	('NM_006338',6.01064335149646),
	('NM_006341',6.09299660363897),
	('NM_006342',4.92283096846969),
	('NM_006344',5.7872906595307),
	('NM_006345',6.15336425041898),
	('NM_006346',5.87934148243807),
	('NM_006347',5.37609036212326),
	('NM_006350',6.11272060383756),
	('NM_006351',5.43951625196426),
	('NM_006352',5.45406265222702),
	('NM_006354',5.94952182964653),
	('NM_006358',6.17415058079806),
	('NM_006359',5.89842672470502),
	('NM_006361',4.73455503508328),
	('NM_006365',5.3032053974491),
	('NM_006366',5.48491426081701),
	('NM_006369',5.9315944527226),
	('NM_006371',6.18941019422558),
	('NM_006374',5.96374723274059),
	('NM_006375',6.04518964276086),
	('NM_006377',6.17968374264845),
	('NM_006378',5.22834653212692),
	('NM_006380',6.09419727940952),
	('NM_006384',6.07708908443137),
	('NM_006385',5.95664582234187),
	('NM_006386',6.07032709195772),
	('NM_006390',6.2163613460622),
	('NM_006391',6.15556352212771),
	('NM_006393',5.67659092381795),
	('NM_006396',5.5117052470823),
	('NM_006397',6.11061320076691),
	('NM_006399',5.34625037973148),
	('NM_006402',6.08794215947396),
	('NM_006403',5.73236602409445),
	('NM_006404',5.88855694128885),
	('NM_006406',5.80950926557826),
	('NM_006408',3.42319179467864),
	('NM_006409',6.11381137506433),
	('NM_006410',5.67380122210269),
	('NM_006411',6.26107990499828),
	('NM_006413',6.19909752882313),
	('NM_006415',5.99299804403753),
	('NM_006419',3.83154563647263),
	('NM_006420',6.14586601996393),
	('NM_006421',6.1342020429771),
	('NM_006422',4.43036460576523),
	('NM_006423',6.0791687424099),
	('NM_006424',5.19246079013142),
	('NM_006427',5.88533811599243),
	('NM_006429',5.87100549204333),
	('NM_006430',5.87043026511356),
	('NM_006432',5.74524961026475),
	('NM_006437',6.16821772579281),
	('NM_006438',6.13875000189966),
	('NM_006439',5.99658441147361),
	('NM_006440',6.17003652041637),
	('NM_006441',6.08898828259785),
	('NM_006442',6.00545399024859),
	('NM_006446',5.8964171420378),
	('NM_006449',5.66513242129007),
	('NM_006455',5.66874243743757),
	('NM_006456',5.50266339845998),
	('NM_006459',5.98141419686214),
	('NM_006461',5.65786895091848),
	('NM_006465',5.50051265262122),
	('NM_006466',6.21660922142177),
	('NM_006468',5.9977159781909),
	('NM_006469',6.09967592729527),
	('NM_006470',6.19611163946086),
	('NM_006471',5.97656650978238),
	('NM_006474',5.96812478742738),
	('NM_006476',6.10854340701915),
	('NM_006477',5.98096912849464),
	('NM_006479',5.53341029071082),
	('NM_006480',6.0313761579746),
	('NM_006482',5.98970351116499),
	('NM_006492',6.11010958190611),
	('NM_006494',6.09795452212136),
	('NM_006496',6.02921201800076),
	('NM_006497',5.91200876504115),
	('NM_006498',4.45692130971422),
	('NM_006501',5.9206295367229),
	('NM_006503',5.72875892456035),
	('NM_006504',5.47935904603268),
	('NM_006506',6.00646622874496),
	('NM_006507',2.82142427007963),
	('NM_006510',6.20186691792494),
	('NM_006512',5.7043749178351),
	('NM_006513',6.10655008669549),
	('NM_006514',6.19954419097411),
	('NM_006516',6.13152357498722),
	('NM_006520',6.12690943529757),
	('NM_006521',5.81258903344231),
	('NM_006526',5.75553822519881),
	('NM_006528',3.18394207700563),
	('NM_006530',5.92075121374955),
	('NM_006531',6.08191786173479),
	('NM_006534',5.80632319606097),
	('NM_006538',6.04010141006288),
	('NM_006539',5.30811768638221),
	('NM_006541',6.18453531643317),
	('NM_006542',6.12551298491973),
	('NM_006546',6.20105603988851),
	('NM_006548',5.36462439573958),
	('NM_006549',6.00670221824267),
	('NM_006550',5.91914838879132),
	('NM_006551',3.41406401525808),
	('NM_006552',6.04625950784141),
	('NM_006554',6.04036752848256),
	('NM_006555',5.30915904780405),
	('NM_006557',6.02724343395084),
	('NM_006559',5.82061162169128),
	('NM_006560',5.98617485632376),
	('NM_006562',6.07600495255899),
	('NM_006563',4.56012601907127),
	('NM_006564',6.19274082947962),
	('NM_006565',6.00819731154908),
	('NM_006566',6.14720487965069),
	('NM_006567',6.19251187458165),
	('NM_006568',6.19110788961392),
	('NM_006569',5.8470370165625),
	('NM_006571',6.19517334608586),
	('NM_006572',6.03562868005918),
	('NM_006574',4.96897139909),
	('NM_006576',6.13799306471257),
	('NM_006578',6.08259662426883),
	('NM_006579',5.42934333752329),
	('NM_006580',6.12600414662779),
	('NM_006581',5.87362405739072),
	('NM_006583',6.21419214521355),
	('NM_006584',5.66533899846601),
	('NM_006586',4.58721903894268),
	('NM_006587',5.9250229623243),
	('NM_006591',6.01249988904547),
	('NM_006593',6.12392777245074),
	('NM_006594',6.09257003817099),
	('NM_006601',5.94137945136574),
	('NM_006602',5.40597958396478),
	('NM_006603',5.80107484260505),
	('NM_006608',6.21943322095904),
	('NM_006610',6.22151610053106),
	('NM_006611',6.03331074422942),
	('NM_006613',5.96921365352755),
	('NM_006614',5.26948440883531),
	('NM_006617',6.0289926938052),
	('NM_006620',5.87215315128976),
	('NM_006622',5.02864266937042),
	('NM_006623',5.86293031583815),
	('NM_006624',6.08086676532646),
	('NM_006626',6.0511017739974),
	('NM_006631',5.9570885635374),
	('NM_006632',6.05027311787881),
	('NM_006633',5.72404393946389),
	('NM_006635',6.11504120808271),
	('NM_006636',5.08646066243187),
	('NM_006638',6.09543167135047),
	('NM_006639',6.10493584898003),
	('NM_006643',5.86124325318539),
	('NM_006648',5.92074963973912),
	('NM_006649',5.92618791777672),
	('NM_006650',6.07404665753238),
	('NM_006651',6.00049813539115),
	('NM_006653',6.21589840223483),
	('NM_006658',6.10501625007808),
	('NM_006660',6.11387616485675),
	('NM_006661',5.51432171405402),
	('NM_006664',5.9739089383891),
	('NM_006666',5.3293973067496),
	('NM_006668',5.28891134654497),
	('NM_006670',5.64205208162209),
	('NM_006671',5.9842436857648),
	('NM_006672',5.7617147348002),
	('NM_006674',5.34745538380081),
	('NM_006676',5.7256733156033),
	('NM_006677',6.15134845140081),
	('NM_006681',3.36714195329196),
	('NM_006682',4.48801207417167),
	('NM_006685',1.25444993619391),
	('NM_006686',4.49696075245964),
	('NM_006687',4.23114591212808),
	('NM_006688',6.18706578901496),
	('NM_006698',6.08377857569157),
	('NM_006699',6.17834693238447),
	('NM_006700',6.06900232063962),
	('NM_006701',6.14024858715429),
	('NM_006702',6.13160037206525),
	('NM_006704',5.64990480835314),
	('NM_006705',5.57386754635879),
	('NM_006706',5.88838512233246),
	('NM_006708',5.80253316521526),
	('NM_006709',6.10027241267982),
	('NM_006710',6.1227820178904),
	('NM_006713',5.6072977775786),
	('NM_006714',5.99064766747842),
	('NM_006715',6.21301544137529),
	('NM_006725',5.32976213569928),
	('NM_006729',6.24221290419443),
	('NM_006731',6.01943690026786),
	('NM_006732',3.07029879825782),
	('NM_006733',5.60826589908378),
	('NM_006735',5.89571653915814),
	('NM_006736',5.84296838828294),
	('NM_006738',6.06646586439794),
	('NM_006739',4.53583346176109),
	('NM_006741',4.11276609911051),
	('NM_006742',6.25403106840121),
	('NM_006745',5.43200761513065),
	('NM_006748',5.67301815584633),
	('NM_006749',5.98622113996913),
	('NM_006751',6.16036516352292),
	('NM_006757',5.25136047885442),
	('NM_006758',5.74709324534392),
	('NM_006760',6.05035553496617),
	('NM_006764',6.12899303898697),
	('NM_006765',6.13365824219217),
	('NM_006766',6.16361981696229),
	('NM_006767',6.22050572166159),
	('NM_006769',6.0232326086857),
	('NM_006770',4.69107441834349),
	('NM_006771',6.22879941819713),
	('NM_006773',5.62232035835872),
	('NM_006775',5.59796416145042),
	('NM_006777',6.05808892294989),
	('NM_006781',5.95969363115121),
	('NM_006785',5.9426063983444),
	('NM_006786',6.00674829183809),
	('NM_006789',6.0450382006445),
	('NM_006790',4.24511737088107),
	('NM_006793',5.63584104365954),
	('NM_006794',6.02450917925525),
	('NM_006796',6.14560355837671),
	('NM_006798',6.15186924433851),
	('NM_006799',5.93523829783923),
	('NM_006801',5.99857739300597),
	('NM_006803',6.06329465147669),
	('NM_006804',6.06663150466929),
	('NM_006805',6.0670120253086),
	('NM_006807',6.08966828312553),
	('NM_006808',5.90036476046228),
	('NM_006809',6.20230536477249),
	('NM_006811',6.14467160081516),
	('NM_006813',5.84353383287312),
	('NM_006816',5.91534678918684),
	('NM_006817',5.57598496654055),
	('NM_006820',4.71634379338544),
	('NM_006822',5.47712649597126),
	('NM_006823',5.92059586614103),
	('NM_006824',6.11702809894155),
	('NM_006826',6.05384021606078),
	('NM_006828',5.79720563707111),
	('NM_006831',6.25926979020676),
	('NM_006833',6.24227062130671),
	('NM_006835',6.04248333001184),
	('NM_006836',6.18635020198708),
	('NM_006837',6.05031110338667),
	('NM_006839',6.13964774609787),
	('NM_006840',6.16158191753425),
	('NM_006841',5.39226354960664),
	('NM_006842',5.44653811435637),
	('NM_006843',5.19960421782081),
	('NM_006844',5.94035290051833),
	('NM_006845',5.8614028509981),
	('NM_006846',4.48107425392151),
	('NM_006847',6.11400594438961),
	('NM_006848',6.02128256115752),
	('NM_006850',5.62759918416722),
	('NM_006854',6.04791622350732),
	('NM_006855',5.92296246604709),
	('NM_006857',6.15995140778057),
	('NM_006858',5.93289111796706),
	('NM_006859',5.68839582820668),
	('NM_006860',6.1953638162357),
	('NM_006861',6.10967951654895),
	('NM_006866',4.74802761285634),
	('NM_006867',5.9881904345534),
	('NM_006871',5.81778871449088),
	('NM_006873',5.92202633884743),
	('NM_006875',5.80778057465459),
	('NM_006876',5.88915958329041),
	('NM_006877',5.78895318922221),
	('NM_006883',6.20963245909197),
	('NM_006887',5.43728934842284),
	('NM_006889',5.77422192004067),
	('NM_006890',6.20544933125742),
	('NM_006891',6.10214409163338),
	('NM_006895',6.11111834514126),
	('NM_006897',6.17623600678644),
	('NM_006899',6.13705930219866),
	('NM_006908',6.11356963004297),
	('NM_006909',6.18865641235206),
	('NM_006912',6.22582885280867),
	('NM_006913',5.82726192901196),
	('NM_006914',6.00432424494626),
	('NM_006915',5.85667175325303),
	('NM_006916',6.03222277983533),
	('NM_006917',6.20716527146639),
	('NM_006920',5.45236764885441),
	('NM_006923',6.23496212209172),
	('NM_006926',1.40627861895517),
	('NM_006927',5.99473239419752),
	('NM_006929',6.17676049083724),
	('NM_006930',6.18136963364239),
	('NM_006932',5.6785280369049),
	('NM_006938',6.00237928996103),
	('NM_006940',5.52026593693339),
	('NM_006941',5.45587245042812),
	('NM_006942',5.19319841414111),
	('NM_006943',6.19763317811647),
	('NM_006944',5.28661102237921),
	('NM_006947',6.03076698834399),
	('NM_006948',5.97560347586515),
	('NM_006949',5.24562945030172),
	('NM_006951',5.76702001494669),
	('NM_006953',5.53856012191012),
	('NM_006958',6.21568826321898),
	('NM_006961',6.21430148379692),
	('NM_006962',6.21411268102187),
	('NM_006963',5.8881848732588),
	('NM_006965',6.11901860489108),
	('NM_006977',6.10584378673184),
	('NM_006978',5.69454866826211),
	('NM_006980',5.82016279898394),
	('NM_006982',6.22114923269543),
	('NM_006984',6.02761508124117),
	('NM_006986',6.12671800870707),
	('NM_006990',5.78394768995284),
	('NM_006991',6.20811618087924),
	('NM_006992',6.06160375550601),
	('NM_006993',6.11208680395124),
	('NM_006994',5.14605720689011),
	('NM_006996',6.01089017166926),
	('NM_006998',5.02813776824121),
	('NM_006999',6.06046093381868),
	('NM_007000',6.17579936610074),
	('NM_007001',5.99829683349244),
	('NM_007002',6.13869688653949),
	('NM_007003',4.3203873810192),
	('NM_007005',6.13908927719443),
	('NM_007006',6.0029843942259),
	('NM_007009',4.6215671409657),
	('NM_007010',6.15061522763668),
	('NM_007011',6.0596978033472),
	('NM_007014',5.86730507586058),
	('NM_007015',6.23163843386401),
	('NM_007018',5.87992044822549),
	('NM_007019',5.77561041006259),
	('NM_007022',6.14307697528678),
	('NM_007027',5.81153548073136),
	('NM_007029',4.14871048452599),
	('NM_007031',6.20699321876916),
	('NM_007034',6.17157469801082),
	('NM_007035',6.09439211381577),
	('NM_007038',6.13955889800497),
	('NM_007039',6.09151396693134),
	('NM_007040',6.10284801991206),
	('NM_007043',5.77398022070354),
	('NM_007046',4.90642636408038),
	('NM_007047',4.5792135493419),
	('NM_007048',5.89070937331982),
	('NM_007050',5.83860111045123),
	('NM_007052',5.91486722317126),
	('NM_007053',5.2347287971941),
	('NM_007054',6.11670132215579),
	('NM_007055',5.96010008445178),
	('NM_007056',6.18472758935099),
	('NM_007058',6.05347198339645),
	('NM_007062',6.15581537352709),
	('NM_007064',6.22568626980089),
	('NM_007067',6.2385739533276),
	('NM_007069',5.41274934103882),
	('NM_007074',4.26620702933253),
	('NM_007076',6.21086656147812),
	('NM_007077',6.11149306453794),
	('NM_007078',5.1263626517572),
	('NM_007079',6.06081985132568),
	('NM_007080',6.04632595956995),
	('NM_007084',6.16406999987373),
	('NM_007085',5.20828901625519),
	('NM_007086',5.86926510036587),
	('NM_007101',5.90131534410213),
	('NM_007102',5.70652054056709),
	('NM_007103',6.07847975038005),
	('NM_007105',6.20608367728311),
	('NM_007106',5.95268265921144),
	('NM_007110',6.00780786558592),
	('NM_007112',6.1369400322536),
	('NM_007117',5.98080687964111),
	('NM_007118',6.06895745073215),
	('NM_007123',6.00101806967077),
	('NM_007125',5.91659677095613),
	('NM_007126',6.24260424400802),
	('NM_007127',5.92637001411001),
	('NM_007128',4.80459837566029),
	('NM_007131',6.23569033265245),
	('NM_007135',6.00778367274231),
	('NM_007136',5.83347442178123),
	('NM_007145',5.89311724785485),
	('NM_007146',6.19855810375797),
	('NM_007147',6.14571154949131),
	('NM_007149',5.81030170352606),
	('NM_007150',5.88781409496666),
	('NM_007151',6.1635216826697),
	('NM_007159',6.27132354068056),
	('NM_007160',6.11795940789933),
	('NM_007162',5.88837934229287),
	('NM_007163',6.04209698935494),
	('NM_007166',6.00647783896815),
	('NM_007167',5.69839191097434),
	('NM_007168',5.80924259698948),
	('NM_007170',6.24073457497723),
	('NM_007171',6.02942400681109),
	('NM_007173',5.28176587131108),
	('NM_007174',6.14102540147288),
	('NM_007176',6.0275238712795),
	('NM_007178',6.11002586126666),
	('NM_007189',6.09179465274508),
	('NM_007190',5.98377934870482),
	('NM_007191',5.0517878630399),
	('NM_007192',6.07364047742064),
	('NM_007193',5.75154538376874),
	('NM_007195',5.95625672639364),
	('NM_007197',6.12280541042889),
	('NM_007198',6.12618448119163),
	('NM_007199',5.63396059910194),
	('NM_007200',6.06646586439794),
	('NM_007202',5.98809100058677),
	('NM_007204',5.97303957876571),
	('NM_007207',6.14355251353828),
	('NM_007208',5.88606692654474),
	('NM_007209',5.80655825572261),
	('NM_007210',6.14504015628903),
	('NM_007211',5.88519628935141),
	('NM_007212',5.9820021701456),
	('NM_007213',5.99010037175575),
	('NM_007214',6.18799169645929),
	('NM_007215',5.89915588991012),
	('NM_007216',6.04557750204284),
	('NM_007218',5.97054223610081),
	('NM_007219',6.1705650871746),
	('NM_007221',6.06994325277257),
	('NM_007223',6.18495999296577),
	('NM_007225',6.16635367548912),
	('NM_007226',6.0587788388033),
	('NM_007227',6.13953697054365),
	('NM_007231',6.08546606367247),
	('NM_007232',6.2207975360292),
	('NM_007235',5.74543302319812),
	('NM_007241',5.99800434209177),
	('NM_007243',6.10720181207052),
	('NM_007244',3.22266435895752),
	('NM_007246',5.85770264377884),
	('NM_007249',5.7972659517945),
	('NM_007255',6.19316377628272),
	('NM_007256',5.89629871472979),
	('NM_007257',5.07612876507388),
	('NM_007259',6.0960693012986),
	('NM_007262',6.0703783967019),
	('NM_007263',5.80620503438535),
	('NM_007264',6.24059887657826),
	('NM_007265',6.18258892814779),
	('NM_007266',5.96442815438299),
	('NM_007267',5.71542209041502),
	('NM_007268',5.90831850972496),
	('NM_007269',6.12575036580418),
	('NM_007270',5.80694038323496),
	('NM_007271',5.30393504717393),
	('NM_007272',2.85461376525685),
	('NM_007277',5.11721773762839),
	('NM_007278',5.96244413825317),
	('NM_007280',5.92152050723573),
	('NM_007281',5.69702980191058),
	('NM_007284',5.907510927671),
	('NM_007292',6.15261360377929),
	('NM_007321',6.06933108279646),
	('NM_007325',5.55740893184609),
	('NM_007332',6.19353815939664),
	('NM_007348',6.0796038347613),
	('NM_007349',6.08011871787743),
	('NM_007351',5.9880273773489),
	('NM_007353',6.19956467106271),
	('NM_007354',6.13956545476394),
	('NM_007355',6.06500070716487),
	('NM_007356',6.05546242048653),
	('NM_007357',6.23602785455592),
	('NM_007360',4.42701488087445),
	('NM_007361',5.74254328925906),
	('NM_007362',6.12303903794173),
	('NM_007364',6.07539851737047),
	('NM_007365',5.37750060470276),
	('NM_007366',5.72513656070632),
	('NM_007368',5.54012498637614),
	('NM_007370',6.04486942378415),
	('NM_007371',6.14010526004019),
	('NM_007372',6.21675291755155),
	('NM_007373',6.03890475549989),
	('NM_007374',6.17209915976223),
	('NM_007375',5.86354485055513),
	('NM_012064',6.15982538404146),
	('NM_012069',6.10731251691191),
	('NM_012071',6.10495528560857),
	('NM_012073',5.70567606647154),
	('NM_012074',6.21073420944152),
	('NM_012076',6.15927695423419),
	('NM_012080',5.96295050995641),
	('NM_012081',5.53814464390482),
	('NM_012082',5.83743939963215),
	('NM_012083',5.69612908256522),
	('NM_012087',5.97960179821815),
	('NM_012088',5.81545047608074),
	('NM_012089',5.06423287549996),
	('NM_012092',4.3792584941886),
	('NM_012094',6.11599326729038),
	('NM_012097',6.04107847171741),
	('NM_012098',5.91474652339139),
	('NM_012099',6.06529977766838),
	('NM_012101',5.25222571427317),
	('NM_012108',4.61559330537753),
	('NM_012109',5.40785304484936),
	('NM_012110',5.96156711861402),
	('NM_012111',6.04123260505971),
	('NM_012113',6.07051565624176),
	('NM_012117',5.86134986060064),
	('NM_012118',6.24213997270359),
	('NM_012120',5.62883731931807),
	('NM_012125',6.16164907228453),
	('NM_012128',5.92506996943057),
	('NM_012135',6.18994150730381),
	('NM_012137',5.65186649325744),
	('NM_012138',5.88667680218315),
	('NM_012140',5.84087588544123),
	('NM_012141',6.0587771930732),
	('NM_012144',5.84465031272734),
	('NM_012145',5.75588199741073),
	('NM_012151',6.03839312241887),
	('NM_012152',6.18573959826471),
	('NM_012154',5.82004929581044),
	('NM_012156',5.31736067502838),
	('NM_012157',5.70364317163672),
	('NM_012158',6.16151197357785),
	('NM_012159',6.16386029210635),
	('NM_012160',5.90407101543914),
	('NM_012161',5.82267304523571),
	('NM_012162',6.17316082195378),
	('NM_012163',6.04483884455285),
	('NM_012167',5.73700229599016),
	('NM_012171',6.19108015481845),
	('NM_012174',6.15191960453034),
	('NM_012175',6.11197547286654),
	('NM_012176',5.99301629102481),
	('NM_012179',5.65558758191885),
	('NM_012180',6.07998627662926),
	('NM_012181',5.57414905647307),
	('NM_012182',6.06392716985306),
	('NM_012184',5.98506276888951),
	('NM_012186',6.08081131652572),
	('NM_012188',6.11061092447927),
	('NM_012190',5.04052576452055),
[truncated: 221,812 more chars]
