# Supplementary material for: Prediction and analysis of nucleosome exclusion regions in the human genome
Source: BMC Genomics. 2008 Apr 22;9:186. doi: 10.1186/1471-2164-9-186 (PMC2386137; doi:10.1186/1471-2164-9-186)
Supplement: Additional file 5 — Nucleosome exclusion regions in GFF format. A zip file containing the whole annotations for human genome nucleosome exclusion regions in gff format, a single *.gff file for each chromosome. [file 1471-2164-9-186-S5.zip]

Archive with 8 entries (8 files):
- chr3.gff
- chr4.gff
- chr5.gff
- chr6.gff
- chr7.gff
- chr8.gff
- chr1.gff
- chr2.gff
