# Supplementary material for: Prediction and analysis of nucleosome exclusion regions in the human genome
Source: BMC Genomics. 2008 Apr 22;9:186. doi: 10.1186/1471-2164-9-186 (PMC2386137; doi:10.1186/1471-2164-9-186)
Supplement: Additional file 5 — Nucleosome exclusion regions in GFF format. A zip file containing the whole annotations for human genome nucleosome exclusion regions in gff format, a single *.gff file for each chromosome. [file 1471-2164-9-186-S5.zip › chr3.gff]

chr3	jNXSensor	rigid_DNA	44491	44505	1000.0	+	0	R 44491
chr3	jNXSensor	rigid_DNA	48938	48947	1000.0	+	0	R 48938
chr3	jNXSensor	rigid_DNA	50584	50598	1000.0	+	0	R 50584
chr3	jNXSensor	rigid_DNA	51102	51116	1000.0	+	0	R 51102
chr3	jNXSensor	rigid_DNA	51196	51206	1000.0	+	0	R 51196
chr3	jNXSensor	rigid_DNA	53618	53632	1000.0	+	0	R 53618
chr3	jNXSensor	rigid_DNA	53746	53761	1000.0	+	0	R 53746
chr3	jNXSensor	rigid_DNA	55016	55030	1000.0	+	0	R 55016
chr3	jNXSensor	rigid_DNA	56147	56172	1000.0	+	0	R 56147
chr3	jNXSensor	rigid_DNA	56310	56324	1000.0	+	0	R 56310
chr3	jNXSensor	rigid_DNA	56393	56416	1000.0	+	0	R 56393
chr3	jNXSensor	rigid_DNA	56709	56721	1000.0	+	0	R 56709
chr3	jNXSensor	rigid_DNA	61870	61884	1000.0	+	0	R 61870
chr3	jNXSensor	rigid_DNA	65387	65407	1000.0	+	0	R 65387
chr3	jNXSensor	rigid_DNA	66786	66803	1000.0	+	0	R 66786
chr3	jNXSensor	rigid_DNA	67698	67707	1000.0	+	0	R 67698
chr3	jNXSensor	rigid_DNA	67929	67949	1000.0	+	0	R 67929
chr3	jNXSensor	rigid_DNA	67981	67995	1000.0	+	0	R 67981
chr3	jNXSensor	rigid_DNA	70040	70049	1000.0	+	0	R 70040
chr3	jNXSensor	rigid_DNA	70727	70738	1000.0	+	0	R 70727
chr3	jNXSensor	rigid_DNA	80380	80394	1000.0	+	0	R 80380
chr3	jNXSensor	rigid_DNA	82322	82336	1000.0	+	0	R 82322
chr3	jNXSensor	rigid_DNA	83094	83107	1000.0	+	0	R 83094
chr3	jNXSensor	rigid_DNA	83659	83672	1000.0	+	0	R 83659
chr3	jNXSensor	rigid_DNA	85826	85841	1000.0	+	0	R 85826
chr3	jNXSensor	rigid_DNA	86207	86220	1000.0	+	0	R 86207
chr3	jNXSensor	rigid_DNA	86272	86281	1000.0	+	0	R 86272
chr3	jNXSensor	rigid_DNA	88285	88300	1000.0	+	0	R 88285
chr3	jNXSensor	rigid_DNA	88315	88329	1000.0	+	0	R 88315
chr3	jNXSensor	rigid_DNA	88537	88546	1000.0	+	0	R 88537
chr3	jNXSensor	rigid_DNA	97110	97124	1000.0	+	0	R 97110
chr3	jNXSensor	rigid_DNA	97583	97597	1000.0	+	0	R 97583
chr3	jNXSensor	rigid_DNA	100546	100560	1000.0	+	0	R 100546
chr3	jNXSensor	rigid_DNA	104179	104204	1000.0	+	0	R 104179
chr3	jNXSensor	rigid_DNA	104503	104522	1000.0	+	0	R 104503
chr3	jNXSensor	rigid_DNA	111317	111329	1000.0	+	0	R 111317
chr3	jNXSensor	rigid_DNA	114285	114299	1000.0	+	0	R 114285
chr3	jNXSensor	rigid_DNA	135201	135210	1000.0	+	0	R 135201
chr3	jNXSensor	rigid_DNA	136525	136551	1000.0	+	0	R 136525
chr3	jNXSensor	rigid_DNA	140581	140590	1000.0	+	0	R 140581
chr3	jNXSensor	rigid_DNA	146770	146784	1000.0	+	0	R 146770
chr3	jNXSensor	rigid_DNA	147145	147159	1000.0	+	0	R 147145
chr3	jNXSensor	rigid_DNA	147710	147723	1000.0	+	0	R 147710
chr3	jNXSensor	rigid_DNA	153222	153236	1000.0	+	0	R 153222
chr3	jNXSensor	rigid_DNA	155300	155315	1000.0	+	0	R 155300
chr3	jNXSensor	rigid_DNA	160134	160148	1000.0	+	0	R 160134
chr3	jNXSensor	rigid_DNA	160833	160846	1000.0	+	0	R 160833
chr3	jNXSensor	rigid_DNA	161767	161776	1000.0	+	0	R 161767
chr3	jNXSensor	rigid_DNA	162948	162962	1000.0	+	0	R 162948
chr3	jNXSensor	rigid_DNA	163806	163820	1000.0	+	0	R 163806
chr3	jNXSensor	rigid_DNA	167197	167216	1000.0	+	0	R 167197
chr3	jNXSensor	rigid_DNA	168428	168442	1000.0	+	0	R 168428
chr3	jNXSensor	rigid_DNA	168569	168581	1000.0	+	0	R 168569
chr3	jNXSensor	rigid_DNA	171406	171420	1000.0	+	0	R 171406
chr3	jNXSensor	rigid_DNA	172356	172370	1000.0	+	0	R 172356
chr3	jNXSensor	rigid_DNA	174114	174128	1000.0	+	0	R 174114
chr3	jNXSensor	rigid_DNA	181175	181184	1000.0	+	0	R 181175
chr3	jNXSensor	rigid_DNA	181503	181517	1000.0	+	0	R 181503
chr3	jNXSensor	rigid_DNA	182563	182577	1000.0	+	0	R 182563
chr3	jNXSensor	rigid_DNA	184346	184356	1000.0	+	0	R 184346
chr3	jNXSensor	rigid_DNA	184549	184563	1000.0	+	0	R 184549
chr3	jNXSensor	rigid_DNA	188441	188456	1000.0	+	0	R 188441
chr3	jNXSensor	rigid_DNA	188701	188712	1000.0	+	0	R 188701
chr3	jNXSensor	rigid_DNA	193194	193208	1000.0	+	0	R 193194
chr3	jNXSensor	rigid_DNA	193231	193245	1000.0	+	0	R 193231
chr3	jNXSensor	rigid_DNA	193482	193491	1000.0	+	0	R 193482
chr3	jNXSensor	rigid_DNA	197985	197999	1000.0	+	0	R 197985
chr3	jNXSensor	rigid_DNA	199540	199560	1000.0	+	0	R 199540
chr3	jNXSensor	rigid_DNA	203683	203697	1000.0	+	0	R 203683
chr3	jNXSensor	rigid_DNA	203841	203855	1000.0	+	0	R 203841
chr3	jNXSensor	rigid_DNA	209325	209339	1000.0	+	0	R 209325
chr3	jNXSensor	rigid_DNA	209413	209432	1000.0	+	0	R 209413
chr3	jNXSensor	rigid_DNA	209450	209465	1000.0	+	0	R 209450
chr3	jNXSensor	rigid_DNA	209474	209488	1000.0	+	0	R 209474
chr3	jNXSensor	rigid_DNA	211392	211406	1000.0	+	0	R 211392
chr3	jNXSensor	rigid_DNA	213226	213245	1000.0	+	0	R 213226
chr3	jNXSensor	rigid_DNA	213435	213449	1000.0	+	0	R 213435
chr3	jNXSensor	rigid_DNA	213528	213542	1000.0	+	0	R 213528
chr3	jNXSensor	rigid_DNA	213551	213574	1000.0	+	0	R 213551
chr3	jNXSensor	rigid_DNA	213586	213600	1000.0	+	0	R 213586
chr3	jNXSensor	rigid_DNA	213605	213620	1000.0	+	0	R 213605
chr3	jNXSensor	rigid_DNA	213649	213693	1000.0	+	0	R 213649
chr3	jNXSensor	rigid_DNA	213698	213721	1000.0	+	0	R 213698
chr3	jNXSensor	rigid_DNA	213756	213775	1000.0	+	0	R 213756
chr3	jNXSensor	rigid_DNA	213783	213797	1000.0	+	0	R 213783
chr3	jNXSensor	rigid_DNA	213944	213969	1000.0	+	0	R 213944
chr3	jNXSensor	rigid_DNA	214036	214054	1000.0	+	0	R 214036
chr3	jNXSensor	rigid_DNA	214075	214095	1000.0	+	0	R 214075
chr3	jNXSensor	rigid_DNA	214148	214162	1000.0	+	0	R 214148
chr3	jNXSensor	rigid_DNA	214200	214223	1000.0	+	0	R 214200
chr3	jNXSensor	rigid_DNA	214306	214328	1000.0	+	0	R 214306
chr3	jNXSensor	rigid_DNA	214443	214461	1000.0	+	0	R 214443
chr3	jNXSensor	rigid_DNA	214481	214496	1000.0	+	0	R 214481
chr3	jNXSensor	rigid_DNA	214556	214570	1000.0	+	0	R 214556
chr3	jNXSensor	rigid_DNA	214638	214652	1000.0	+	0	R 214638
chr3	jNXSensor	rigid_DNA	214654	214673	1000.0	+	0	R 214654
chr3	jNXSensor	rigid_DNA	214706	214726	1000.0	+	0	R 214706
chr3	jNXSensor	rigid_DNA	214761	214775	1000.0	+	0	R 214761
chr3	jNXSensor	rigid_DNA	214808	214822	1000.0	+	0	R 214808
chr3	jNXSensor	rigid_DNA	214837	214882	1000.0	+	0	R 214837
chr3	jNXSensor	rigid_DNA	214887	214910	1000.0	+	0	R 214887
chr3	jNXSensor	rigid_DNA	214989	215068	1000.0	+	0	R 214989
chr3	jNXSensor	rigid_DNA	215075	215089	1000.0	+	0	R 215075
chr3	jNXSensor	rigid_DNA	215101	215119	1000.0	+	0	R 215101
chr3	jNXSensor	rigid_DNA	215123	215137	1000.0	+	0	R 215123
chr3	jNXSensor	rigid_DNA	221788	221802	1000.0	+	0	R 221788
chr3	jNXSensor	rigid_DNA	222951	222965	1000.0	+	0	R 222951
chr3	jNXSensor	rigid_DNA	226390	226409	1000.0	+	0	R 226390
chr3	jNXSensor	rigid_DNA	227016	227034	1000.0	+	0	R 227016
chr3	jNXSensor	rigid_DNA	227091	227105	1000.0	+	0	R 227091
chr3	jNXSensor	rigid_DNA	234868	234882	1000.0	+	0	R 234868
chr3	jNXSensor	rigid_DNA	235830	235840	1000.0	+	0	R 235830
chr3	jNXSensor	rigid_DNA	237199	237208	1000.0	+	0	R 237199
chr3	jNXSensor	rigid_DNA	239424	239433	1000.0	+	0	R 239424
chr3	jNXSensor	rigid_DNA	243164	243178	1000.0	+	0	R 243164
chr3	jNXSensor	rigid_DNA	243414	243428	1000.0	+	0	R 243414
chr3	jNXSensor	rigid_DNA	247186	247197	1000.0	+	0	R 247186
chr3	jNXSensor	rigid_DNA	248259	248278	1000.0	+	0	R 248259
chr3	jNXSensor	rigid_DNA	249439	249448	1000.0	+	0	R 249439
chr3	jNXSensor	rigid_DNA	249689	249700	1000.0	+	0	R 249689
chr3	jNXSensor	rigid_DNA	253572	253582	1000.0	+	0	R 253572
chr3	jNXSensor	rigid_DNA	254030	254044	1000.0	+	0	R 254030
chr3	jNXSensor	rigid_DNA	255454	255467	1000.0	+	0	R 255454
chr3	jNXSensor	rigid_DNA	255647	255656	1000.0	+	0	R 255647
chr3	jNXSensor	rigid_DNA	258268	258278	1000.0	+	0	R 258268
chr3	jNXSensor	rigid_DNA	266658	266668	1000.0	+	0	R 266658
chr3	jNXSensor	rigid_DNA	269910	269924	1000.0	+	0	R 269910
chr3	jNXSensor	rigid_DNA	274037	274052	1000.0	+	0	R 274037
chr3	jNXSensor	rigid_DNA	274282	274296	1000.0	+	0	R 274282
chr3	jNXSensor	rigid_DNA	275552	275562	1000.0	+	0	R 275552
chr3	jNXSensor	rigid_DNA	275618	275634	1000.0	+	0	R 275618
chr3	jNXSensor	rigid_DNA	276711	276725	1000.0	+	0	R 276711
chr3	jNXSensor	rigid_DNA	280019	280028	1000.0	+	0	R 280019
chr3	jNXSensor	rigid_DNA	284069	284083	1000.0	+	0	R 284069
chr3	jNXSensor	rigid_DNA	285111	285125	1000.0	+	0	R 285111
chr3	jNXSensor	rigid_DNA	286456	286470	1000.0	+	0	R 286456
chr3	jNXSensor	rigid_DNA	287189	287203	1000.0	+	0	R 287189
chr3	jNXSensor	rigid_DNA	292138	292152	1000.0	+	0	R 292138
chr3	jNXSensor	rigid_DNA	293290	293304	1000.0	+	0	R 293290
chr3	jNXSensor	rigid_DNA	293331	293351	1000.0	+	0	R 293331
chr3	jNXSensor	rigid_DNA	293574	293599	1000.0	+	0	R 293574
chr3	jNXSensor	rigid_DNA	295131	295145	1000.0	+	0	R 295131
chr3	jNXSensor	rigid_DNA	296896	296908	1000.0	+	0	R 296896
chr3	jNXSensor	rigid_DNA	298243	298260	1000.0	+	0	R 298243
chr3	jNXSensor	rigid_DNA	298490	298504	1000.0	+	0	R 298490
chr3	jNXSensor	rigid_DNA	301453	301465	1000.0	+	0	R 301453
chr3	jNXSensor	rigid_DNA	302522	302531	1000.0	+	0	R 302522
chr3	jNXSensor	rigid_DNA	302823	302837	1000.0	+	0	R 302823
chr3	jNXSensor	rigid_DNA	303294	303311	1000.0	+	0	R 303294
chr3	jNXSensor	rigid_DNA	304456	304466	1000.0	+	0	R 304456
chr3	jNXSensor	rigid_DNA	305313	305327	1000.0	+	0	R 305313
chr3	jNXSensor	rigid_DNA	306615	306635	1000.0	+	0	R 306615
chr3	jNXSensor	rigid_DNA	307619	307632	1000.0	+	0	R 307619
chr3	jNXSensor	rigid_DNA	310489	310504	1000.0	+	0	R 310489
chr3	jNXSensor	rigid_DNA	310760	310774	1000.0	+	0	R 310760
chr3	jNXSensor	rigid_DNA	312685	312694	1000.0	+	0	R 312685
chr3	jNXSensor	rigid_DNA	317450	317459	1000.0	+	0	R 317450
chr3	jNXSensor	rigid_DNA	325637	325651	1000.0	+	0	R 325637
chr3	jNXSensor	rigid_DNA	325720	325735	1000.0	+	0	R 325720
chr3	jNXSensor	rigid_DNA	325847	325861	1000.0	+	0	R 325847
chr3	jNXSensor	rigid_DNA	325882	325897	1000.0	+	0	R 325882
chr3	jNXSensor	rigid_DNA	326953	326962	1000.0	+	0	R 326953
chr3	jNXSensor	rigid_DNA	328048	328065	1000.0	+	0	R 328048
chr3	jNXSensor	rigid_DNA	334338	334350	1000.0	+	0	R 334338
chr3	jNXSensor	rigid_DNA	336275	336293	1000.0	+	0	R 336275
chr3	jNXSensor	rigid_DNA	341847	341857	1000.0	+	0	R 341847
chr3	jNXSensor	rigid_DNA	342893	342902	1000.0	+	0	R 342893
chr3	jNXSensor	rigid_DNA	349817	349828	1000.0	+	0	R 349817
chr3	jNXSensor	rigid_DNA	353875	353891	1000.0	+	0	R 353875
chr3	jNXSensor	rigid_DNA	359396	359410	1000.0	+	0	R 359396
chr3	jNXSensor	rigid_DNA	362454	362468	1000.0	+	0	R 362454
chr3	jNXSensor	rigid_DNA	367293	367302	1000.0	+	0	R 367293
chr3	jNXSensor	rigid_DNA	372058	372072	1000.0	+	0	R 372058
chr3	jNXSensor	rigid_DNA	373456	373470	1000.0	+	0	R 373456
chr3	jNXSensor	rigid_DNA	377274	377285	1000.0	+	0	R 377274
chr3	jNXSensor	rigid_DNA	377416	377431	1000.0	+	0	R 377416
chr3	jNXSensor	rigid_DNA	379307	379318	1000.0	+	0	R 379307
chr3	jNXSensor	rigid_DNA	381321	381330	1000.0	+	0	R 381321
chr3	jNXSensor	rigid_DNA	383154	383168	1000.0	+	0	R 383154
chr3	jNXSensor	rigid_DNA	383368	383385	1000.0	+	0	R 383368
chr3	jNXSensor	rigid_DNA	384464	384478	1000.0	+	0	R 384464
chr3	jNXSensor	rigid_DNA	385919	385929	1000.0	+	0	R 385919
chr3	jNXSensor	rigid_DNA	387221	387232	1000.0	+	0	R 387221
chr3	jNXSensor	rigid_DNA	389509	389520	1000.0	+	0	R 389509
chr3	jNXSensor	rigid_DNA	389919	389934	1000.0	+	0	R 389919
chr3	jNXSensor	rigid_DNA	390316	390331	1000.0	+	0	R 390316
chr3	jNXSensor	rigid_DNA	390500	390519	1000.0	+	0	R 390500
chr3	jNXSensor	rigid_DNA	390738	390758	1000.0	+	0	R 390738
chr3	jNXSensor	rigid_DNA	398722	398737	1000.0	+	0	R 398722
chr3	jNXSensor	rigid_DNA	399314	399328	1000.0	+	0	R 399314
chr3	jNXSensor	rigid_DNA	399418	399427	1000.0	+	0	R 399418
chr3	jNXSensor	rigid_DNA	402271	402285	1000.0	+	0	R 402271
chr3	jNXSensor	rigid_DNA	402511	402528	1000.0	+	0	R 402511
chr3	jNXSensor	rigid_DNA	402892	402908	1000.0	+	0	R 402892
chr3	jNXSensor	rigid_DNA	404010	404024	1000.0	+	0	R 404010
chr3	jNXSensor	rigid_DNA	404526	404535	1000.0	+	0	R 404526
chr3	jNXSensor	rigid_DNA	404989	405008	1000.0	+	0	R 404989
chr3	jNXSensor	rigid_DNA	405234	405250	1000.0	+	0	R 405234
chr3	jNXSensor	rigid_DNA	407957	407971	1000.0	+	0	R 407957
chr3	jNXSensor	rigid_DNA	409675	409689	1000.0	+	0	R 409675
chr3	jNXSensor	rigid_DNA	409916	409930	1000.0	+	0	R 409916
chr3	jNXSensor	rigid_DNA	417165	417174	1000.0	+	0	R 417165
chr3	jNXSensor	rigid_DNA	417270	417284	1000.0	+	0	R 417270
chr3	jNXSensor	rigid_DNA	417584	417602	1000.0	+	0	R 417584
chr3	jNXSensor	rigid_DNA	423084	423097	1000.0	+	0	R 423084
chr3	jNXSensor	rigid_DNA	430499	430511	1000.0	+	0	R 430499
chr3	jNXSensor	rigid_DNA	431143	431152	1000.0	+	0	R 431143
chr3	jNXSensor	rigid_DNA	437229	437243	1000.0	+	0	R 437229
chr3	jNXSensor	rigid_DNA	438176	438187	1000.0	+	0	R 438176
chr3	jNXSensor	rigid_DNA	450305	450315	1000.0	+	0	R 450305
chr3	jNXSensor	rigid_DNA	450776	450790	1000.0	+	0	R 450776
chr3	jNXSensor	rigid_DNA	454479	454491	1000.0	+	0	R 454479
chr3	jNXSensor	rigid_DNA	457862	457872	1000.0	+	0	R 457862
chr3	jNXSensor	rigid_DNA	462465	462486	1000.0	+	0	R 462465
chr3	jNXSensor	rigid_DNA	464326	464342	1000.0	+	0	R 464326
chr3	jNXSensor	rigid_DNA	466978	466992	1000.0	+	0	R 466978
chr3	jNXSensor	rigid_DNA	476119	476133	1000.0	+	0	R 476119
chr3	jNXSensor	rigid_DNA	476554	476566	1000.0	+	0	R 476554
chr3	jNXSensor	rigid_DNA	477623	477637	1000.0	+	0	R 477623
chr3	jNXSensor	rigid_DNA	480691	480705	1000.0	+	0	R 480691
chr3	jNXSensor	rigid_DNA	481596	481610	1000.0	+	0	R 481596
chr3	jNXSensor	rigid_DNA	482966	482976	1000.0	+	0	R 482966
chr3	jNXSensor	rigid_DNA	484377	484391	1000.0	+	0	R 484377
chr3	jNXSensor	rigid_DNA	487520	487534	1000.0	+	0	R 487520
chr3	jNXSensor	rigid_DNA	489228	489237	1000.0	+	0	R 489228
chr3	jNXSensor	rigid_DNA	492061	492078	1000.0	+	0	R 492061
chr3	jNXSensor	rigid_DNA	492228	492243	1000.0	+	0	R 492228
chr3	jNXSensor	rigid_DNA	492317	492331	1000.0	+	0	R 492317
chr3	jNXSensor	rigid_DNA	493182	493196	1000.0	+	0	R 493182
chr3	jNXSensor	rigid_DNA	494441	494450	1000.0	+	0	R 494441
chr3	jNXSensor	rigid_DNA	499293	499314	1000.0	+	0	R 499293
chr3	jNXSensor	rigid_DNA	499337	499363	1000.0	+	0	R 499337
chr3	jNXSensor	rigid_DNA	499435	499454	1000.0	+	0	R 499435
chr3	jNXSensor	rigid_DNA	499544	499563	1000.0	+	0	R 499544
chr3	jNXSensor	rigid_DNA	499633	499652	1000.0	+	0	R 499633
chr3	jNXSensor	rigid_DNA	499722	499741	1000.0	+	0	R 499722
chr3	jNXSensor	rigid_DNA	499811	499830	1000.0	+	0	R 499811
chr3	jNXSensor	rigid_DNA	499900	499919	1000.0	+	0	R 499900
chr3	jNXSensor	rigid_DNA	499989	500008	1000.0	+	0	R 499989
chr3	jNXSensor	rigid_DNA	500078	500097	1000.0	+	0	R 500078
chr3	jNXSensor	rigid_DNA	500167	500186	1000.0	+	0	R 500167
chr3	jNXSensor	rigid_DNA	500256	500270	1000.0	+	0	R 500256
chr3	jNXSensor	rigid_DNA	500299	500333	1000.0	+	0	R 500299
chr3	jNXSensor	rigid_DNA	502263	502275	1000.0	+	0	R 502263
chr3	jNXSensor	rigid_DNA	503439	503453	1000.0	+	0	R 503439
chr3	jNXSensor	rigid_DNA	506572	506586	1000.0	+	0	R 506572
chr3	jNXSensor	rigid_DNA	507070	507083	1000.0	+	0	R 507070
chr3	jNXSensor	rigid_DNA	507875	507885	1000.0	+	0	R 507875
chr3	jNXSensor	rigid_DNA	509692	509702	1000.0	+	0	R 509692
chr3	jNXSensor	rigid_DNA	519707	519721	1000.0	+	0	R 519707
chr3	jNXSensor	rigid_DNA	519949	519963	1000.0	+	0	R 519949
chr3	jNXSensor	rigid_DNA	522337	522351	1000.0	+	0	R 522337
chr3	jNXSensor	rigid_DNA	522955	522974	1000.0	+	0	R 522955
chr3	jNXSensor	rigid_DNA	532129	532138	1000.0	+	0	R 532129
chr3	jNXSensor	rigid_DNA	532818	532827	1000.0	+	0	R 532818
chr3	jNXSensor	rigid_DNA	535432	535446	1000.0	+	0	R 535432
chr3	jNXSensor	rigid_DNA	544098	544112	1000.0	+	0	R 544098
chr3	jNXSensor	rigid_DNA	545334	545349	1000.0	+	0	R 545334
chr3	jNXSensor	rigid_DNA	546073	546087	1000.0	+	0	R 546073
chr3	jNXSensor	rigid_DNA	546143	546153	1000.0	+	0	R 546143
chr3	jNXSensor	rigid_DNA	546338	546347	1000.0	+	0	R 546338
chr3	jNXSensor	rigid_DNA	546764	546790	1000.0	+	0	R 546764
chr3	jNXSensor	rigid_DNA	547060	547074	1000.0	+	0	R 547060
chr3	jNXSensor	rigid_DNA	547860	547877	1000.0	+	0	R 547860
chr3	jNXSensor	rigid_DNA	552351	552365	1000.0	+	0	R 552351
chr3	jNXSensor	rigid_DNA	552738	552766	1000.0	+	0	R 552738
chr3	jNXSensor	rigid_DNA	552770	552831	1000.0	+	0	R 552770
chr3	jNXSensor	rigid_DNA	552867	552881	1000.0	+	0	R 552867
chr3	jNXSensor	rigid_DNA	552899	552914	1000.0	+	0	R 552899
chr3	jNXSensor	rigid_DNA	552940	552954	1000.0	+	0	R 552940
chr3	jNXSensor	rigid_DNA	553219	553233	1000.0	+	0	R 553219
chr3	jNXSensor	rigid_DNA	566836	566854	1000.0	+	0	R 566836
chr3	jNXSensor	rigid_DNA	567761	567776	1000.0	+	0	R 567761
chr3	jNXSensor	rigid_DNA	577082	577091	1000.0	+	0	R 577082
chr3	jNXSensor	rigid_DNA	579191	579205	1000.0	+	0	R 579191
chr3	jNXSensor	rigid_DNA	583106	583120	1000.0	+	0	R 583106
chr3	jNXSensor	rigid_DNA	583382	583398	1000.0	+	0	R 583382
chr3	jNXSensor	rigid_DNA	586710	586724	1000.0	+	0	R 586710
chr3	jNXSensor	rigid_DNA	590511	590525	1000.0	+	0	R 590511
chr3	jNXSensor	rigid_DNA	591873	591887	1000.0	+	0	R 591873
chr3	jNXSensor	rigid_DNA	598983	599000	1000.0	+	0	R 598983
chr3	jNXSensor	rigid_DNA	601773	601795	1000.0	+	0	R 601773
chr3	jNXSensor	rigid_DNA	602035	602049	1000.0	+	0	R 602035
chr3	jNXSensor	rigid_DNA	602167	602176	1000.0	+	0	R 602167
chr3	jNXSensor	rigid_DNA	603771	603787	1000.0	+	0	R 603771
chr3	jNXSensor	rigid_DNA	612393	612402	1000.0	+	0	R 612393
chr3	jNXSensor	rigid_DNA	613002	613011	1000.0	+	0	R 613002
chr3	jNXSensor	rigid_DNA	618260	618274	1000.0	+	0	R 618260
chr3	jNXSensor	rigid_DNA	625309	625318	1000.0	+	0	R 625309
chr3	jNXSensor	rigid_DNA	631839	631848	1000.0	+	0	R 631839
chr3	jNXSensor	rigid_DNA	632321	632331	1000.0	+	0	R 632321
chr3	jNXSensor	rigid_DNA	633933	633942	1000.0	+	0	R 633933
chr3	jNXSensor	rigid_DNA	636729	636743	1000.0	+	0	R 636729
chr3	jNXSensor	rigid_DNA	636766	636786	1000.0	+	0	R 636766
chr3	jNXSensor	rigid_DNA	642660	642674	1000.0	+	0	R 642660
chr3	jNXSensor	rigid_DNA	644657	644671	1000.0	+	0	R 644657
chr3	jNXSensor	rigid_DNA	647179	647193	1000.0	+	0	R 647179
chr3	jNXSensor	rigid_DNA	647341	647355	1000.0	+	0	R 647341
chr3	jNXSensor	rigid_DNA	647436	647458	1000.0	+	0	R 647436
chr3	jNXSensor	rigid_DNA	653855	653867	1000.0	+	0	R 653855
chr3	jNXSensor	rigid_DNA	654797	654811	1000.0	+	0	R 654797
chr3	jNXSensor	rigid_DNA	658539	658551	1000.0	+	0	R 658539
chr3	jNXSensor	rigid_DNA	659313	659322	1000.0	+	0	R 659313
chr3	jNXSensor	rigid_DNA	662883	662897	1000.0	+	0	R 662883
chr3	jNXSensor	rigid_DNA	664037	664056	1000.0	+	0	R 664037
chr3	jNXSensor	rigid_DNA	664272	664289	1000.0	+	0	R 664272
chr3	jNXSensor	rigid_DNA	670665	670684	1000.0	+	0	R 670665
chr3	jNXSensor	rigid_DNA	670903	670919	1000.0	+	0	R 670903
chr3	jNXSensor	rigid_DNA	671451	671465	1000.0	+	0	R 671451
chr3	jNXSensor	rigid_DNA	676733	676746	1000.0	+	0	R 676733
chr3	jNXSensor	rigid_DNA	678783	678793	1000.0	+	0	R 678783
chr3	jNXSensor	rigid_DNA	678903	678917	1000.0	+	0	R 678903
chr3	jNXSensor	rigid_DNA	679926	679945	1000.0	+	0	R 679926
chr3	jNXSensor	rigid_DNA	680166	680187	1000.0	+	0	R 680166
chr3	jNXSensor	rigid_DNA	680958	680972	1000.0	+	0	R 680958
chr3	jNXSensor	rigid_DNA	681096	681114	1000.0	+	0	R 681096
chr3	jNXSensor	rigid_DNA	689293	689302	1000.0	+	0	R 689293
chr3	jNXSensor	rigid_DNA	691687	691696	1000.0	+	0	R 691687
chr3	jNXSensor	rigid_DNA	700656	700669	1000.0	+	0	R 700656
chr3	jNXSensor	rigid_DNA	700903	700916	1000.0	+	0	R 700903
chr3	jNXSensor	rigid_DNA	707262	707276	1000.0	+	0	R 707262
chr3	jNXSensor	rigid_DNA	707443	707458	1000.0	+	0	R 707443
chr3	jNXSensor	rigid_DNA	707668	707682	1000.0	+	0	R 707668
chr3	jNXSensor	rigid_DNA	712291	712300	1000.0	+	0	R 712291
chr3	jNXSensor	rigid_DNA	718272	718286	1000.0	+	0	R 718272
chr3	jNXSensor	rigid_DNA	718420	718434	1000.0	+	0	R 718420
chr3	jNXSensor	rigid_DNA	722123	722139	1000.0	+	0	R 722123
chr3	jNXSensor	rigid_DNA	725395	725406	1000.0	+	0	R 725395
chr3	jNXSensor	rigid_DNA	725635	725649	1000.0	+	0	R 725635
chr3	jNXSensor	rigid_DNA	727465	727479	1000.0	+	0	R 727465
chr3	jNXSensor	rigid_DNA	730569	730580	1000.0	+	0	R 730569
chr3	jNXSensor	rigid_DNA	735990	736004	1000.0	+	0	R 735990
chr3	jNXSensor	rigid_DNA	737365	737388	1000.0	+	0	R 737365
chr3	jNXSensor	rigid_DNA	737653	737667	1000.0	+	0	R 737653
chr3	jNXSensor	rigid_DNA	741381	741391	1000.0	+	0	R 741381
chr3	jNXSensor	rigid_DNA	743553	743568	1000.0	+	0	R 743553
chr3	jNXSensor	rigid_DNA	748846	748860	1000.0	+	0	R 748846
chr3	jNXSensor	rigid_DNA	754040	754056	1000.0	+	0	R 754040
chr3	jNXSensor	rigid_DNA	767616	767625	1000.0	+	0	R 767616
chr3	jNXSensor	rigid_DNA	770519	770545	1000.0	+	0	R 770519
chr3	jNXSensor	rigid_DNA	770774	770788	1000.0	+	0	R 770774
chr3	jNXSensor	rigid_DNA	773179	773189	1000.0	+	0	R 773179
chr3	jNXSensor	rigid_DNA	773419	773433	1000.0	+	0	R 773419
chr3	jNXSensor	rigid_DNA	783075	783084	1000.0	+	0	R 783075
chr3	jNXSensor	rigid_DNA	783312	783330	1000.0	+	0	R 783312
chr3	jNXSensor	rigid_DNA	789207	789224	1000.0	+	0	R 789207
chr3	jNXSensor	rigid_DNA	792330	792344	1000.0	+	0	R 792330
chr3	jNXSensor	rigid_DNA	798479	798493	1000.0	+	0	R 798479
chr3	jNXSensor	rigid_DNA	800508	800522	1000.0	+	0	R 800508
chr3	jNXSensor	rigid_DNA	805814	805830	1000.0	+	0	R 805814
chr3	jNXSensor	rigid_DNA	809498	809512	1000.0	+	0	R 809498
chr3	jNXSensor	rigid_DNA	809911	809920	1000.0	+	0	R 809911
chr3	jNXSensor	rigid_DNA	811731	811740	1000.0	+	0	R 811731
chr3	jNXSensor	rigid_DNA	814813	814826	1000.0	+	0	R 814813
chr3	jNXSensor	rigid_DNA	815839	815853	1000.0	+	0	R 815839
chr3	jNXSensor	rigid_DNA	822310	822322	1000.0	+	0	R 822310
chr3	jNXSensor	rigid_DNA	826478	826506	1000.0	+	0	R 826478
chr3	jNXSensor	rigid_DNA	833391	833405	1000.0	+	0	R 833391
chr3	jNXSensor	rigid_DNA	839153	839167	1000.0	+	0	R 839153
chr3	jNXSensor	rigid_DNA	840240	840254	1000.0	+	0	R 840240
chr3	jNXSensor	rigid_DNA	841448	841457	1000.0	+	0	R 841448
chr3	jNXSensor	rigid_DNA	842742	842753	1000.0	+	0	R 842742
chr3	jNXSensor	rigid_DNA	844088	844102	1000.0	+	0	R 844088
chr3	jNXSensor	rigid_DNA	850880	850894	1000.0	+	0	R 850880
chr3	jNXSensor	rigid_DNA	855277	855287	1000.0	+	0	R 855277
chr3	jNXSensor	rigid_DNA	856759	856776	1000.0	+	0	R 856759
chr3	jNXSensor	rigid_DNA	863978	863992	1000.0	+	0	R 863978
chr3	jNXSensor	rigid_DNA	865382	865396	1000.0	+	0	R 865382
chr3	jNXSensor	rigid_DNA	866307	866321	1000.0	+	0	R 866307
chr3	jNXSensor	rigid_DNA	866711	866725	1000.0	+	0	R 866711
chr3	jNXSensor	rigid_DNA	867069	867089	1000.0	+	0	R 867069
chr3	jNXSensor	rigid_DNA	868285	868299	1000.0	+	0	R 868285
chr3	jNXSensor	rigid_DNA	873508	873522	1000.0	+	0	R 873508
chr3	jNXSensor	rigid_DNA	879542	879555	1000.0	+	0	R 879542
chr3	jNXSensor	rigid_DNA	881086	881100	1000.0	+	0	R 881086
chr3	jNXSensor	rigid_DNA	886856	886882	1000.0	+	0	R 886856
chr3	jNXSensor	rigid_DNA	889595	889609	1000.0	+	0	R 889595
chr3	jNXSensor	rigid_DNA	891593	891608	1000.0	+	0	R 891593
chr3	jNXSensor	rigid_DNA	895159	895173	1000.0	+	0	R 895159
chr3	jNXSensor	rigid_DNA	897292	897306	1000.0	+	0	R 897292
chr3	jNXSensor	rigid_DNA	897537	897551	1000.0	+	0	R 897537
chr3	jNXSensor	rigid_DNA	897796	897806	1000.0	+	0	R 897796
chr3	jNXSensor	rigid_DNA	899430	899440	1000.0	+	0	R 899430
chr3	jNXSensor	rigid_DNA	902036	902050	1000.0	+	0	R 902036
chr3	jNXSensor	rigid_DNA	906830	906839	1000.0	+	0	R 906830
chr3	jNXSensor	rigid_DNA	907919	907933	1000.0	+	0	R 907919
chr3	jNXSensor	rigid_DNA	910838	910852	1000.0	+	0	R 910838
chr3	jNXSensor	rigid_DNA	916223	916232	1000.0	+	0	R 916223
chr3	jNXSensor	rigid_DNA	918841	918850	1000.0	+	0	R 918841
chr3	jNXSensor	rigid_DNA	922585	922599	1000.0	+	0	R 922585
chr3	jNXSensor	rigid_DNA	923138	923153	1000.0	+	0	R 923138
chr3	jNXSensor	rigid_DNA	924672	924687	1000.0	+	0	R 924672
chr3	jNXSensor	rigid_DNA	925577	925591	1000.0	+	0	R 925577
chr3	jNXSensor	rigid_DNA	926130	926144	1000.0	+	0	R 926130
chr3	jNXSensor	rigid_DNA	926389	926403	1000.0	+	0	R 926389
chr3	jNXSensor	rigid_DNA	929814	929828	1000.0	+	0	R 929814
chr3	jNXSensor	rigid_DNA	937522	937553	1000.0	+	0	R 937522
chr3	jNXSensor	rigid_DNA	942073	942087	1000.0	+	0	R 942073
chr3	jNXSensor	rigid_DNA	949794	949804	1000.0	+	0	R 949794
chr3	jNXSensor	rigid_DNA	950065	950076	1000.0	+	0	R 950065
chr3	jNXSensor	rigid_DNA	957597	957616	1000.0	+	0	R 957597
chr3	jNXSensor	rigid_DNA	957639	957659	1000.0	+	0	R 957639
chr3	jNXSensor	rigid_DNA	957880	957892	1000.0	+	0	R 957880
chr3	jNXSensor	rigid_DNA	957931	957943	1000.0	+	0	R 957931
chr3	jNXSensor	rigid_DNA	960622	960636	1000.0	+	0	R 960622
chr3	jNXSensor	rigid_DNA	960914	960937	1000.0	+	0	R 960914
chr3	jNXSensor	rigid_DNA	963332	963342	1000.0	+	0	R 963332
chr3	jNXSensor	rigid_DNA	967350	967369	1000.0	+	0	R 967350
chr3	jNXSensor	rigid_DNA	967659	967670	1000.0	+	0	R 967659
chr3	jNXSensor	rigid_DNA	971049	971063	1000.0	+	0	R 971049
chr3	jNXSensor	rigid_DNA	971902	971915	1000.0	+	0	R 971902
chr3	jNXSensor	rigid_DNA	974569	974578	1000.0	+	0	R 974569
chr3	jNXSensor	rigid_DNA	974952	974961	1000.0	+	0	R 974952
chr3	jNXSensor	rigid_DNA	975674	975685	1000.0	+	0	R 975674
chr3	jNXSensor	rigid_DNA	975694	975708	1000.0	+	0	R 975694
chr3	jNXSensor	rigid_DNA	976727	976741	1000.0	+	0	R 976727
chr3	jNXSensor	rigid_DNA	980785	980794	1000.0	+	0	R 980785
chr3	jNXSensor	rigid_DNA	982557	982567	1000.0	+	0	R 982557
chr3	jNXSensor	rigid_DNA	983978	983992	1000.0	+	0	R 983978
chr3	jNXSensor	rigid_DNA	996060	996074	1000.0	+	0	R 996060
chr3	jNXSensor	rigid_DNA	997238	997252	1000.0	+	0	R 997238
chr3	jNXSensor	rigid_DNA	998610	998624	1000.0	+	0	R 998610
chr3	jNXSensor	rigid_DNA	999668	999682	1000.0	+	0	R 999668
chr3	jNXSensor	rigid_DNA	1002507	1002521	1000.0	+	0	R 1002507
chr3	jNXSensor	rigid_DNA	1006738	1006752	1000.0	+	0	R 1006738
chr3	jNXSensor	rigid_DNA	1011562	1011573	1000.0	+	0	R 1011562
chr3	jNXSensor	rigid_DNA	1013073	1013098	1000.0	+	0	R 1013073
chr3	jNXSensor	rigid_DNA	1016489	1016506	1000.0	+	0	R 1016489
chr3	jNXSensor	rigid_DNA	1017096	1017120	1000.0	+	0	R 1017096
chr3	jNXSensor	rigid_DNA	1021821	1021834	1000.0	+	0	R 1021821
chr3	jNXSensor	rigid_DNA	1022000	1022024	1000.0	+	0	R 1022000
chr3	jNXSensor	rigid_DNA	1024824	1024836	1000.0	+	0	R 1024824
chr3	jNXSensor	rigid_DNA	1028029	1028038	1000.0	+	0	R 1028029
chr3	jNXSensor	rigid_DNA	1029454	1029469	1000.0	+	0	R 1029454
chr3	jNXSensor	rigid_DNA	1029619	1029646	1000.0	+	0	R 1029619
chr3	jNXSensor	rigid_DNA	1031207	1031216	1000.0	+	0	R 1031207
chr3	jNXSensor	rigid_DNA	1034202	1034222	1000.0	+	0	R 1034202
chr3	jNXSensor	rigid_DNA	1034245	1034259	1000.0	+	0	R 1034245
chr3	jNXSensor	rigid_DNA	1039574	1039586	1000.0	+	0	R 1039574
chr3	jNXSensor	rigid_DNA	1040122	1040136	1000.0	+	0	R 1040122
chr3	jNXSensor	rigid_DNA	1043442	1043458	1000.0	+	0	R 1043442
chr3	jNXSensor	rigid_DNA	1044144	1044154	1000.0	+	0	R 1044144
chr3	jNXSensor	rigid_DNA	1051754	1051768	1000.0	+	0	R 1051754
chr3	jNXSensor	rigid_DNA	1055480	1055489	1000.0	+	0	R 1055480
chr3	jNXSensor	rigid_DNA	1055772	1055792	1000.0	+	0	R 1055772
chr3	jNXSensor	rigid_DNA	1055929	1055943	1000.0	+	0	R 1055929
chr3	jNXSensor	rigid_DNA	1056445	1056456	1000.0	+	0	R 1056445
chr3	jNXSensor	rigid_DNA	1057110	1057119	1000.0	+	0	R 1057110
chr3	jNXSensor	rigid_DNA	1061463	1061472	1000.0	+	0	R 1061463
chr3	jNXSensor	rigid_DNA	1062373	1062383	1000.0	+	0	R 1062373
chr3	jNXSensor	rigid_DNA	1062464	1062474	1000.0	+	0	R 1062464
chr3	jNXSensor	rigid_DNA	1067348	1067357	1000.0	+	0	R 1067348
chr3	jNXSensor	rigid_DNA	1069817	1069827	1000.0	+	0	R 1069817
chr3	jNXSensor	rigid_DNA	1069853	1069867	1000.0	+	0	R 1069853
chr3	jNXSensor	rigid_DNA	1069978	1069990	1000.0	+	0	R 1069978
chr3	jNXSensor	rigid_DNA	1070008	1070018	1000.0	+	0	R 1070008
chr3	jNXSensor	rigid_DNA	1070095	1070109	1000.0	+	0	R 1070095
chr3	jNXSensor	rigid_DNA	1071730	1071739	1000.0	+	0	R 1071730
chr3	jNXSensor	rigid_DNA	1072209	1072223	1000.0	+	0	R 1072209
chr3	jNXSensor	rigid_DNA	1073520	1073532	1000.0	+	0	R 1073520
chr3	jNXSensor	rigid_DNA	1074378	1074393	1000.0	+	0	R 1074378
chr3	jNXSensor	rigid_DNA	1076788	1076798	1000.0	+	0	R 1076788
chr3	jNXSensor	rigid_DNA	1080116	1080140	1000.0	+	0	R 1080116
chr3	jNXSensor	rigid_DNA	1084982	1084991	1000.0	+	0	R 1084982
chr3	jNXSensor	rigid_DNA	1086285	1086305	1000.0	+	0	R 1086285
chr3	jNXSensor	rigid_DNA	1088001	1088045	1000.0	+	0	R 1088001
chr3	jNXSensor	rigid_DNA	1089489	1089503	1000.0	+	0	R 1089489
chr3	jNXSensor	rigid_DNA	1091964	1091973	1000.0	+	0	R 1091964
chr3	jNXSensor	rigid_DNA	1097549	1097560	1000.0	+	0	R 1097549
chr3	jNXSensor	rigid_DNA	1100224	1100238	1000.0	+	0	R 1100224
chr3	jNXSensor	rigid_DNA	1104003	1104017	1000.0	+	0	R 1104003
chr3	jNXSensor	rigid_DNA	1104029	1104051	1000.0	+	0	R 1104029
chr3	jNXSensor	rigid_DNA	1105440	1105451	1000.0	+	0	R 1105440
chr3	jNXSensor	rigid_DNA	1106521	1106533	1000.0	+	0	R 1106521
chr3	jNXSensor	rigid_DNA	1108249	1108258	1000.0	+	0	R 1108249
chr3	jNXSensor	rigid_DNA	1108378	1108391	1000.0	+	0	R 1108378
chr3	jNXSensor	rigid_DNA	1110212	1110225	1000.0	+	0	R 1110212
chr3	jNXSensor	rigid_DNA	1111448	1111457	1000.0	+	0	R 1111448
chr3	jNXSensor	rigid_DNA	1111915	1111935	1000.0	+	0	R 1111915
chr3	jNXSensor	rigid_DNA	1114779	1114793	1000.0	+	0	R 1114779
chr3	jNXSensor	rigid_DNA	1115894	1115914	1000.0	+	0	R 1115894
chr3	jNXSensor	rigid_DNA	1116052	1116066	1000.0	+	0	R 1116052
chr3	jNXSensor	rigid_DNA	1119136	1119155	1000.0	+	0	R 1119136
chr3	jNXSensor	rigid_DNA	1119329	1119343	1000.0	+	0	R 1119329
chr3	jNXSensor	rigid_DNA	1119555	1119570	1000.0	+	0	R 1119555
chr3	jNXSensor	rigid_DNA	1119803	1119812	1000.0	+	0	R 1119803
chr3	jNXSensor	rigid_DNA	1127371	1127380	1000.0	+	0	R 1127371
chr3	jNXSensor	rigid_DNA	1128700	1128714	1000.0	+	0	R 1128700
chr3	jNXSensor	rigid_DNA	1132151	1132165	1000.0	+	0	R 1132151
chr3	jNXSensor	rigid_DNA	1132192	1132211	1000.0	+	0	R 1132192
chr3	jNXSensor	rigid_DNA	1133383	1133406	1000.0	+	0	R 1133383
chr3	jNXSensor	rigid_DNA	1135542	1135555	1000.0	+	0	R 1135542
chr3	jNXSensor	rigid_DNA	1135877	1135888	1000.0	+	0	R 1135877
chr3	jNXSensor	rigid_DNA	1140928	1140942	1000.0	+	0	R 1140928
chr3	jNXSensor	rigid_DNA	1152080	1152094	1000.0	+	0	R 1152080
chr3	jNXSensor	rigid_DNA	1155037	1155047	1000.0	+	0	R 1155037
chr3	jNXSensor	rigid_DNA	1155717	1155731	1000.0	+	0	R 1155717
chr3	jNXSensor	rigid_DNA	1158897	1158912	1000.0	+	0	R 1158897
chr3	jNXSensor	rigid_DNA	1171133	1171144	1000.0	+	0	R 1171133
chr3	jNXSensor	rigid_DNA	1171411	1171429	1000.0	+	0	R 1171411
chr3	jNXSensor	rigid_DNA	1172165	1172174	1000.0	+	0	R 1172165
chr3	jNXSensor	rigid_DNA	1172747	1172761	1000.0	+	0	R 1172747
chr3	jNXSensor	rigid_DNA	1173702	1173712	1000.0	+	0	R 1173702
chr3	jNXSensor	rigid_DNA	1177347	1177361	1000.0	+	0	R 1177347
chr3	jNXSensor	rigid_DNA	1183732	1183745	1000.0	+	0	R 1183732
chr3	jNXSensor	rigid_DNA	1186640	1186654	1000.0	+	0	R 1186640
chr3	jNXSensor	rigid_DNA	1186682	1186697	1000.0	+	0	R 1186682
chr3	jNXSensor	rigid_DNA	1186921	1186947	1000.0	+	0	R 1186921
chr3	jNXSensor	rigid_DNA	1190462	1190475	1000.0	+	0	R 1190462
chr3	jNXSensor	rigid_DNA	1191907	1191928	1000.0	+	0	R 1191907
chr3	jNXSensor	rigid_DNA	1192860	1192880	1000.0	+	0	R 1192860
chr3	jNXSensor	rigid_DNA	1194583	1194598	1000.0	+	0	R 1194583
chr3	jNXSensor	rigid_DNA	1194876	1194891	1000.0	+	0	R 1194876
chr3	jNXSensor	rigid_DNA	1199287	1199298	1000.0	+	0	R 1199287
chr3	jNXSensor	rigid_DNA	1199710	1199724	1000.0	+	0	R 1199710
chr3	jNXSensor	rigid_DNA	1200131	1200141	1000.0	+	0	R 1200131
chr3	jNXSensor	rigid_DNA	1203124	1203134	1000.0	+	0	R 1203124
chr3	jNXSensor	rigid_DNA	1203528	1203538	1000.0	+	0	R 1203528
chr3	jNXSensor	rigid_DNA	1203961	1203971	1000.0	+	0	R 1203961
chr3	jNXSensor	rigid_DNA	1204694	1204708	1000.0	+	0	R 1204694
chr3	jNXSensor	rigid_DNA	1212584	1212593	1000.0	+	0	R 1212584
chr3	jNXSensor	rigid_DNA	1213572	1213586	1000.0	+	0	R 1213572
chr3	jNXSensor	rigid_DNA	1215165	1215179	1000.0	+	0	R 1215165
chr3	jNXSensor	rigid_DNA	1215409	1215420	1000.0	+	0	R 1215409
chr3	jNXSensor	rigid_DNA	1215860	1215877	1000.0	+	0	R 1215860
chr3	jNXSensor	rigid_DNA	1217618	1217630	1000.0	+	0	R 1217618
chr3	jNXSensor	rigid_DNA	1218942	1218960	1000.0	+	0	R 1218942
chr3	jNXSensor	rigid_DNA	1218988	1219003	1000.0	+	0	R 1218988
chr3	jNXSensor	rigid_DNA	1219141	1219160	1000.0	+	0	R 1219141
chr3	jNXSensor	rigid_DNA	1220401	1220415	1000.0	+	0	R 1220401
chr3	jNXSensor	rigid_DNA	1226357	1226371	1000.0	+	0	R 1226357
chr3	jNXSensor	rigid_DNA	1227110	1227119	1000.0	+	0	R 1227110
chr3	jNXSensor	rigid_DNA	1228937	1228954	1000.0	+	0	R 1228937
chr3	jNXSensor	rigid_DNA	1230986	1231009	1000.0	+	0	R 1230986
chr3	jNXSensor	rigid_DNA	1232835	1232846	1000.0	+	0	R 1232835
chr3	jNXSensor	rigid_DNA	1234872	1234886	1000.0	+	0	R 1234872
chr3	jNXSensor	rigid_DNA	1239388	1239397	1000.0	+	0	R 1239388
chr3	jNXSensor	rigid_DNA	1242384	1242397	1000.0	+	0	R 1242384
chr3	jNXSensor	rigid_DNA	1244484	1244493	1000.0	+	0	R 1244484
chr3	jNXSensor	rigid_DNA	1249494	1249508	1000.0	+	0	R 1249494
chr3	jNXSensor	rigid_DNA	1250178	1250198	1000.0	+	0	R 1250178
chr3	jNXSensor	rigid_DNA	1250419	1250442	1000.0	+	0	R 1250419
chr3	jNXSensor	rigid_DNA	1252544	1252559	1000.0	+	0	R 1252544
chr3	jNXSensor	rigid_DNA	1257391	1257403	1000.0	+	0	R 1257391
chr3	jNXSensor	rigid_DNA	1257884	1257909	1000.0	+	0	R 1257884
chr3	jNXSensor	rigid_DNA	1259982	1259996	1000.0	+	0	R 1259982
chr3	jNXSensor	rigid_DNA	1261739	1261753	1000.0	+	0	R 1261739
chr3	jNXSensor	rigid_DNA	1262523	1262537	1000.0	+	0	R 1262523
chr3	jNXSensor	rigid_DNA	1262599	1262608	1000.0	+	0	R 1262599
chr3	jNXSensor	rigid_DNA	1264138	1264147	1000.0	+	0	R 1264138
chr3	jNXSensor	rigid_DNA	1264537	1264546	1000.0	+	0	R 1264537
chr3	jNXSensor	rigid_DNA	1265541	1265550	1000.0	+	0	R 1265541
chr3	jNXSensor	rigid_DNA	1271692	1271706	1000.0	+	0	R 1271692
chr3	jNXSensor	rigid_DNA	1272102	1272112	1000.0	+	0	R 1272102
chr3	jNXSensor	rigid_DNA	1274226	1274241	1000.0	+	0	R 1274226
chr3	jNXSensor	rigid_DNA	1281729	1281747	1000.0	+	0	R 1281729
chr3	jNXSensor	rigid_DNA	1282705	1282715	1000.0	+	0	R 1282705
chr3	jNXSensor	rigid_DNA	1283634	1283657	1000.0	+	0	R 1283634
chr3	jNXSensor	rigid_DNA	1284571	1284580	1000.0	+	0	R 1284571
chr3	jNXSensor	rigid_DNA	1285009	1285023	1000.0	+	0	R 1285009
chr3	jNXSensor	rigid_DNA	1285050	1285070	1000.0	+	0	R 1285050
chr3	jNXSensor	rigid_DNA	1285291	1285308	1000.0	+	0	R 1285291
chr3	jNXSensor	rigid_DNA	1289906	1289920	1000.0	+	0	R 1289906
chr3	jNXSensor	rigid_DNA	1294031	1294061	1000.0	+	0	R 1294031
chr3	jNXSensor	rigid_DNA	1297144	1297166	1000.0	+	0	R 1297144
chr3	jNXSensor	rigid_DNA	1298149	1298166	1000.0	+	0	R 1298149
chr3	jNXSensor	rigid_DNA	1298369	1298383	1000.0	+	0	R 1298369
chr3	jNXSensor	rigid_DNA	1299881	1299900	1000.0	+	0	R 1299881
chr3	jNXSensor	rigid_DNA	1305863	1305872	1000.0	+	0	R 1305863
chr3	jNXSensor	rigid_DNA	1305979	1305993	1000.0	+	0	R 1305979
chr3	jNXSensor	rigid_DNA	1306361	1306376	1000.0	+	0	R 1306361
chr3	jNXSensor	rigid_DNA	1306410	1306424	1000.0	+	0	R 1306410
chr3	jNXSensor	rigid_DNA	1306599	1306619	1000.0	+	0	R 1306599
chr3	jNXSensor	rigid_DNA	1310006	1310015	1000.0	+	0	R 1310006
chr3	jNXSensor	rigid_DNA	1314323	1314337	1000.0	+	0	R 1314323
chr3	jNXSensor	rigid_DNA	1316669	1316678	1000.0	+	0	R 1316669
chr3	jNXSensor	rigid_DNA	1317709	1317738	1000.0	+	0	R 1317709
chr3	jNXSensor	rigid_DNA	1320969	1320978	1000.0	+	0	R 1320969
chr3	jNXSensor	rigid_DNA	1321391	1321405	1000.0	+	0	R 1321391
chr3	jNXSensor	rigid_DNA	1321672	1321688	1000.0	+	0	R 1321672
chr3	jNXSensor	rigid_DNA	1329299	1329314	1000.0	+	0	R 1329299
chr3	jNXSensor	rigid_DNA	1329497	1329512	1000.0	+	0	R 1329497
chr3	jNXSensor	rigid_DNA	1334573	1334588	1000.0	+	0	R 1334573
chr3	jNXSensor	rigid_DNA	1335002	1335012	1000.0	+	0	R 1335002
chr3	jNXSensor	rigid_DNA	1348523	1348532	1000.0	+	0	R 1348523
chr3	jNXSensor	rigid_DNA	1351061	1351076	1000.0	+	0	R 1351061
chr3	jNXSensor	rigid_DNA	1352617	1352631	1000.0	+	0	R 1352617
chr3	jNXSensor	rigid_DNA	1355749	1355758	1000.0	+	0	R 1355749
chr3	jNXSensor	rigid_DNA	1357871	1357882	1000.0	+	0	R 1357871
chr3	jNXSensor	rigid_DNA	1360001	1360015	1000.0	+	0	R 1360001
chr3	jNXSensor	rigid_DNA	1361804	1361818	1000.0	+	0	R 1361804
chr3	jNXSensor	rigid_DNA	1362667	1362680	1000.0	+	0	R 1362667
chr3	jNXSensor	rigid_DNA	1364842	1364860	1000.0	+	0	R 1364842
chr3	jNXSensor	rigid_DNA	1368238	1368251	1000.0	+	0	R 1368238
chr3	jNXSensor	rigid_DNA	1371053	1371068	1000.0	+	0	R 1371053
chr3	jNXSensor	rigid_DNA	1375143	1375156	1000.0	+	0	R 1375143
chr3	jNXSensor	rigid_DNA	1377841	1377860	1000.0	+	0	R 1377841
chr3	jNXSensor	rigid_DNA	1381191	1381200	1000.0	+	0	R 1381191
chr3	jNXSensor	rigid_DNA	1386066	1386082	1000.0	+	0	R 1386066
chr3	jNXSensor	rigid_DNA	1386455	1386464	1000.0	+	0	R 1386455
chr3	jNXSensor	rigid_DNA	1386531	1386542	1000.0	+	0	R 1386531
chr3	jNXSensor	rigid_DNA	1388029	1388038	1000.0	+	0	R 1388029
chr3	jNXSensor	rigid_DNA	1389872	1389886	1000.0	+	0	R 1389872
chr3	jNXSensor	rigid_DNA	1396266	1396275	1000.0	+	0	R 1396266
chr3	jNXSensor	rigid_DNA	1398790	1398801	1000.0	+	0	R 1398790
chr3	jNXSensor	rigid_DNA	1404387	1404406	1000.0	+	0	R 1404387
chr3	jNXSensor	rigid_DNA	1404660	1404680	1000.0	+	0	R 1404660
chr3	jNXSensor	rigid_DNA	1410240	1410258	1000.0	+	0	R 1410240
chr3	jNXSensor	rigid_DNA	1410335	1410345	1000.0	+	0	R 1410335
chr3	jNXSensor	rigid_DNA	1411101	1411115	1000.0	+	0	R 1411101
chr3	jNXSensor	rigid_DNA	1411201	1411215	1000.0	+	0	R 1411201
chr3	jNXSensor	rigid_DNA	1412959	1412973	1000.0	+	0	R 1412959
chr3	jNXSensor	rigid_DNA	1418812	1418822	1000.0	+	0	R 1418812
chr3	jNXSensor	rigid_DNA	1420212	1420221	1000.0	+	0	R 1420212
chr3	jNXSensor	rigid_DNA	1423061	1423072	1000.0	+	0	R 1423061
chr3	jNXSensor	rigid_DNA	1425182	1425196	1000.0	+	0	R 1425182
chr3	jNXSensor	rigid_DNA	1426496	1426526	1000.0	+	0	R 1426496
chr3	jNXSensor	rigid_DNA	1427060	1427074	1000.0	+	0	R 1427060
chr3	jNXSensor	rigid_DNA	1429157	1429175	1000.0	+	0	R 1429157
chr3	jNXSensor	rigid_DNA	1440340	1440366	1000.0	+	0	R 1440340
chr3	jNXSensor	rigid_DNA	1444200	1444214	1000.0	+	0	R 1444200
chr3	jNXSensor	rigid_DNA	1445398	1445408	1000.0	+	0	R 1445398
chr3	jNXSensor	rigid_DNA	1446032	1446041	1000.0	+	0	R 1446032
chr3	jNXSensor	rigid_DNA	1446724	1446734	1000.0	+	0	R 1446724
chr3	jNXSensor	rigid_DNA	1448391	1448401	1000.0	+	0	R 1448391
chr3	jNXSensor	rigid_DNA	1449345	1449359	1000.0	+	0	R 1449345
chr3	jNXSensor	rigid_DNA	1449502	1449516	1000.0	+	0	R 1449502
chr3	jNXSensor	rigid_DNA	1449539	1449560	1000.0	+	0	R 1449539
chr3	jNXSensor	rigid_DNA	1457173	1457185	1000.0	+	0	R 1457173
chr3	jNXSensor	rigid_DNA	1461495	1461510	1000.0	+	0	R 1461495
chr3	jNXSensor	rigid_DNA	1467987	1468006	1000.0	+	0	R 1467987
chr3	jNXSensor	rigid_DNA	1468158	1468169	1000.0	+	0	R 1468158
chr3	jNXSensor	rigid_DNA	1468976	1468989	1000.0	+	0	R 1468976
chr3	jNXSensor	rigid_DNA	1471116	1471130	1000.0	+	0	R 1471116
chr3	jNXSensor	rigid_DNA	1474827	1474841	1000.0	+	0	R 1474827
chr3	jNXSensor	rigid_DNA	1479417	1479431	1000.0	+	0	R 1479417
chr3	jNXSensor	rigid_DNA	1481500	1481514	1000.0	+	0	R 1481500
chr3	jNXSensor	rigid_DNA	1481692	1481704	1000.0	+	0	R 1481692
chr3	jNXSensor	rigid_DNA	1481934	1481948	1000.0	+	0	R 1481934
chr3	jNXSensor	rigid_DNA	1481975	1481989	1000.0	+	0	R 1481975
chr3	jNXSensor	rigid_DNA	1483944	1483963	1000.0	+	0	R 1483944
chr3	jNXSensor	rigid_DNA	1484305	1484319	1000.0	+	0	R 1484305
chr3	jNXSensor	rigid_DNA	1484547	1484561	1000.0	+	0	R 1484547
chr3	jNXSensor	rigid_DNA	1485097	1485113	1000.0	+	0	R 1485097
chr3	jNXSensor	rigid_DNA	1490524	1490552	1000.0	+	0	R 1490524
chr3	jNXSensor	rigid_DNA	1491313	1491329	1000.0	+	0	R 1491313
chr3	jNXSensor	rigid_DNA	1494523	1494537	1000.0	+	0	R 1494523
chr3	jNXSensor	rigid_DNA	1494595	1494614	1000.0	+	0	R 1494595
chr3	jNXSensor	rigid_DNA	1494927	1494941	1000.0	+	0	R 1494927
chr3	jNXSensor	rigid_DNA	1499455	1499464	1000.0	+	0	R 1499455
chr3	jNXSensor	rigid_DNA	1502683	1502705	1000.0	+	0	R 1502683
chr3	jNXSensor	rigid_DNA	1502925	1502940	1000.0	+	0	R 1502925
chr3	jNXSensor	rigid_DNA	1504490	1504504	1000.0	+	0	R 1504490
chr3	jNXSensor	rigid_DNA	1504735	1504747	1000.0	+	0	R 1504735
chr3	jNXSensor	rigid_DNA	1507869	1507883	1000.0	+	0	R 1507869
chr3	jNXSensor	rigid_DNA	1509029	1509038	1000.0	+	0	R 1509029
chr3	jNXSensor	rigid_DNA	1509066	1509082	1000.0	+	0	R 1509066
chr3	jNXSensor	rigid_DNA	1525769	1525779	1000.0	+	0	R 1525769
chr3	jNXSensor	rigid_DNA	1526820	1526835	1000.0	+	0	R 1526820
chr3	jNXSensor	rigid_DNA	1531285	1531300	1000.0	+	0	R 1531285
chr3	jNXSensor	rigid_DNA	1531731	1531745	1000.0	+	0	R 1531731
chr3	jNXSensor	rigid_DNA	1532870	1532880	1000.0	+	0	R 1532870
chr3	jNXSensor	rigid_DNA	1537342	1537355	1000.0	+	0	R 1537342
chr3	jNXSensor	rigid_DNA	1540403	1540419	1000.0	+	0	R 1540403
chr3	jNXSensor	rigid_DNA	1542343	1542353	1000.0	+	0	R 1542343
chr3	jNXSensor	rigid_DNA	1542622	1542636	1000.0	+	0	R 1542622
chr3	jNXSensor	rigid_DNA	1542843	1542857	1000.0	+	0	R 1542843
chr3	jNXSensor	rigid_DNA	1543000	1543014	1000.0	+	0	R 1543000
chr3	jNXSensor	rigid_DNA	1543037	1543056	1000.0	+	0	R 1543037
chr3	jNXSensor	rigid_DNA	1543190	1543202	1000.0	+	0	R 1543190
chr3	jNXSensor	rigid_DNA	1543420	1543440	1000.0	+	0	R 1543420
chr3	jNXSensor	rigid_DNA	1544380	1544391	1000.0	+	0	R 1544380
chr3	jNXSensor	rigid_DNA	1544679	1544693	1000.0	+	0	R 1544679
chr3	jNXSensor	rigid_DNA	1545656	1545665	1000.0	+	0	R 1545656
chr3	jNXSensor	rigid_DNA	1556612	1556621	1000.0	+	0	R 1556612
chr3	jNXSensor	rigid_DNA	1560441	1560453	1000.0	+	0	R 1560441
chr3	jNXSensor	rigid_DNA	1568338	1568352	1000.0	+	0	R 1568338
chr3	jNXSensor	rigid_DNA	1568768	1568782	1000.0	+	0	R 1568768
chr3	jNXSensor	rigid_DNA	1571258	1571267	1000.0	+	0	R 1571258
chr3	jNXSensor	rigid_DNA	1572801	1572811	1000.0	+	0	R 1572801
chr3	jNXSensor	rigid_DNA	1575163	1575176	1000.0	+	0	R 1575163
chr3	jNXSensor	rigid_DNA	1578496	1578516	1000.0	+	0	R 1578496
chr3	jNXSensor	rigid_DNA	1583074	1583088	1000.0	+	0	R 1583074
chr3	jNXSensor	rigid_DNA	1583249	1583258	1000.0	+	0	R 1583249
chr3	jNXSensor	rigid_DNA	1583274	1583287	1000.0	+	0	R 1583274
chr3	jNXSensor	rigid_DNA	1591112	1591122	1000.0	+	0	R 1591112
chr3	jNXSensor	rigid_DNA	1594063	1594077	1000.0	+	0	R 1594063
chr3	jNXSensor	rigid_DNA	1599054	1599068	1000.0	+	0	R 1599054
chr3	jNXSensor	rigid_DNA	1599903	1599926	1000.0	+	0	R 1599903
chr3	jNXSensor	rigid_DNA	1599957	1599976	1000.0	+	0	R 1599957
chr3	jNXSensor	rigid_DNA	1600735	1600754	1000.0	+	0	R 1600735
chr3	jNXSensor	rigid_DNA	1603536	1603546	1000.0	+	0	R 1603536
chr3	jNXSensor	rigid_DNA	1605335	1605347	1000.0	+	0	R 1605335
chr3	jNXSensor	rigid_DNA	1609531	1609541	1000.0	+	0	R 1609531
chr3	jNXSensor	rigid_DNA	1609911	1609920	1000.0	+	0	R 1609911
chr3	jNXSensor	rigid_DNA	1612369	1612383	1000.0	+	0	R 1612369
chr3	jNXSensor	rigid_DNA	1612868	1612882	1000.0	+	0	R 1612868
chr3	jNXSensor	rigid_DNA	1616286	1616295	1000.0	+	0	R 1616286
chr3	jNXSensor	rigid_DNA	1617829	1617843	1000.0	+	0	R 1617829
chr3	jNXSensor	rigid_DNA	1618016	1618030	1000.0	+	0	R 1618016
chr3	jNXSensor	rigid_DNA	1619976	1619985	1000.0	+	0	R 1619976
chr3	jNXSensor	rigid_DNA	1624832	1624846	1000.0	+	0	R 1624832
chr3	jNXSensor	rigid_DNA	1626778	1626792	1000.0	+	0	R 1626778
chr3	jNXSensor	rigid_DNA	1626882	1626896	1000.0	+	0	R 1626882
chr3	jNXSensor	rigid_DNA	1629101	1629125	1000.0	+	0	R 1629101
chr3	jNXSensor	rigid_DNA	1631757	1631766	1000.0	+	0	R 1631757
chr3	jNXSensor	rigid_DNA	1636809	1636818	1000.0	+	0	R 1636809
chr3	jNXSensor	rigid_DNA	1639964	1639979	1000.0	+	0	R 1639964
chr3	jNXSensor	rigid_DNA	1641191	1641209	1000.0	+	0	R 1641191
chr3	jNXSensor	rigid_DNA	1641232	1641252	1000.0	+	0	R 1641232
chr3	jNXSensor	rigid_DNA	1641391	1641405	1000.0	+	0	R 1641391
chr3	jNXSensor	rigid_DNA	1649439	1649453	1000.0	+	0	R 1649439
chr3	jNXSensor	rigid_DNA	1656153	1656167	1000.0	+	0	R 1656153
chr3	jNXSensor	rigid_DNA	1659254	1659268	1000.0	+	0	R 1659254
chr3	jNXSensor	rigid_DNA	1659518	1659547	1000.0	+	0	R 1659518
chr3	jNXSensor	rigid_DNA	1659571	1659596	1000.0	+	0	R 1659571
chr3	jNXSensor	rigid_DNA	1659601	1659630	1000.0	+	0	R 1659601
chr3	jNXSensor	rigid_DNA	1660533	1660545	1000.0	+	0	R 1660533
chr3	jNXSensor	rigid_DNA	1666112	1666132	1000.0	+	0	R 1666112
chr3	jNXSensor	rigid_DNA	1666280	1666296	1000.0	+	0	R 1666280
chr3	jNXSensor	rigid_DNA	1666331	1666345	1000.0	+	0	R 1666331
chr3	jNXSensor	rigid_DNA	1668323	1668337	1000.0	+	0	R 1668323
chr3	jNXSensor	rigid_DNA	1671282	1671291	1000.0	+	0	R 1671282
chr3	jNXSensor	rigid_DNA	1679771	1679809	1000.0	+	0	R 1679771
chr3	jNXSensor	rigid_DNA	1679961	1679979	1000.0	+	0	R 1679961
chr3	jNXSensor	rigid_DNA	1684610	1684622	1000.0	+	0	R 1684610
chr3	jNXSensor	rigid_DNA	1687543	1687552	1000.0	+	0	R 1687543
chr3	jNXSensor	rigid_DNA	1687716	1687731	1000.0	+	0	R 1687716
chr3	jNXSensor	rigid_DNA	1693567	1693581	1000.0	+	0	R 1693567
chr3	jNXSensor	rigid_DNA	1696984	1696995	1000.0	+	0	R 1696984
chr3	jNXSensor	rigid_DNA	1698773	1698793	1000.0	+	0	R 1698773
chr3	jNXSensor	rigid_DNA	1706830	1706839	1000.0	+	0	R 1706830
chr3	jNXSensor	rigid_DNA	1714757	1714767	1000.0	+	0	R 1714757
chr3	jNXSensor	rigid_DNA	1716452	1716466	1000.0	+	0	R 1716452
chr3	jNXSensor	rigid_DNA	1716580	1716594	1000.0	+	0	R 1716580
chr3	jNXSensor	rigid_DNA	1721186	1721199	1000.0	+	0	R 1721186
chr3	jNXSensor	rigid_DNA	1723750	1723774	1000.0	+	0	R 1723750
chr3	jNXSensor	rigid_DNA	1725730	1725745	1000.0	+	0	R 1725730
chr3	jNXSensor	rigid_DNA	1727576	1727590	1000.0	+	0	R 1727576
chr3	jNXSensor	rigid_DNA	1727679	1727693	1000.0	+	0	R 1727679
chr3	jNXSensor	rigid_DNA	1727739	1727753	1000.0	+	0	R 1727739
chr3	jNXSensor	rigid_DNA	1728062	1728076	1000.0	+	0	R 1728062
chr3	jNXSensor	rigid_DNA	1728606	1728628	1000.0	+	0	R 1728606
chr3	jNXSensor	rigid_DNA	1730309	1730321	1000.0	+	0	R 1730309
chr3	jNXSensor	rigid_DNA	1730415	1730429	1000.0	+	0	R 1730415
chr3	jNXSensor	rigid_DNA	1731253	1731267	1000.0	+	0	R 1731253
chr3	jNXSensor	rigid_DNA	1732122	1732136	1000.0	+	0	R 1732122
chr3	jNXSensor	rigid_DNA	1732363	1732386	1000.0	+	0	R 1732363
chr3	jNXSensor	rigid_DNA	1733247	1733261	1000.0	+	0	R 1733247
chr3	jNXSensor	rigid_DNA	1733359	1733369	1000.0	+	0	R 1733359
chr3	jNXSensor	rigid_DNA	1735652	1735666	1000.0	+	0	R 1735652
chr3	jNXSensor	rigid_DNA	1740974	1740984	1000.0	+	0	R 1740974
chr3	jNXSensor	rigid_DNA	1745521	1745531	1000.0	+	0	R 1745521
chr3	jNXSensor	rigid_DNA	1749723	1749740	1000.0	+	0	R 1749723
chr3	jNXSensor	rigid_DNA	1750422	1750431	1000.0	+	0	R 1750422
chr3	jNXSensor	rigid_DNA	1750445	1750455	1000.0	+	0	R 1750445
chr3	jNXSensor	rigid_DNA	1753766	1753780	1000.0	+	0	R 1753766
chr3	jNXSensor	rigid_DNA	1754001	1754021	1000.0	+	0	R 1754001
chr3	jNXSensor	rigid_DNA	1754044	1754058	1000.0	+	0	R 1754044
chr3	jNXSensor	rigid_DNA	1754558	1754575	1000.0	+	0	R 1754558
chr3	jNXSensor	rigid_DNA	1756996	1757010	1000.0	+	0	R 1756996
chr3	jNXSensor	rigid_DNA	1757033	1757053	1000.0	+	0	R 1757033
chr3	jNXSensor	rigid_DNA	1757131	1757151	1000.0	+	0	R 1757131
chr3	jNXSensor	rigid_DNA	1757275	1757293	1000.0	+	0	R 1757275
chr3	jNXSensor	rigid_DNA	1757471	1757480	1000.0	+	0	R 1757471
chr3	jNXSensor	rigid_DNA	1759759	1759773	1000.0	+	0	R 1759759
chr3	jNXSensor	rigid_DNA	1760945	1760959	1000.0	+	0	R 1760945
chr3	jNXSensor	rigid_DNA	1768970	1768984	1000.0	+	0	R 1768970
chr3	jNXSensor	rigid_DNA	1769919	1769929	1000.0	+	0	R 1769919
chr3	jNXSensor	rigid_DNA	1770809	1770824	1000.0	+	0	R 1770809
chr3	jNXSensor	rigid_DNA	1772967	1772986	1000.0	+	0	R 1772967
chr3	jNXSensor	rigid_DNA	1773077	1773088	1000.0	+	0	R 1773077
chr3	jNXSensor	rigid_DNA	1773356	1773370	1000.0	+	0	R 1773356
chr3	jNXSensor	rigid_DNA	1773780	1773799	1000.0	+	0	R 1773780
chr3	jNXSensor	rigid_DNA	1774486	1774501	1000.0	+	0	R 1774486
chr3	jNXSensor	rigid_DNA	1776214	1776227	1000.0	+	0	R 1776214
chr3	jNXSensor	rigid_DNA	1778209	1778220	1000.0	+	0	R 1778209
chr3	jNXSensor	rigid_DNA	1783587	1783597	1000.0	+	0	R 1783587
chr3	jNXSensor	rigid_DNA	1783791	1783805	1000.0	+	0	R 1783791
chr3	jNXSensor	rigid_DNA	1783809	1783823	1000.0	+	0	R 1783809
chr3	jNXSensor	rigid_DNA	1785653	1785672	1000.0	+	0	R 1785653
chr3	jNXSensor	rigid_DNA	1787552	1787561	1000.0	+	0	R 1787552
chr3	jNXSensor	rigid_DNA	1787957	1787971	1000.0	+	0	R 1787957
chr3	jNXSensor	rigid_DNA	1789360	1789379	1000.0	+	0	R 1789360
chr3	jNXSensor	rigid_DNA	1789535	1789549	1000.0	+	0	R 1789535
chr3	jNXSensor	rigid_DNA	1790672	1790686	1000.0	+	0	R 1790672
chr3	jNXSensor	rigid_DNA	1798459	1798468	1000.0	+	0	R 1798459
chr3	jNXSensor	rigid_DNA	1803605	1803619	1000.0	+	0	R 1803605
chr3	jNXSensor	rigid_DNA	1806467	1806486	1000.0	+	0	R 1806467
chr3	jNXSensor	rigid_DNA	1806708	1806737	1000.0	+	0	R 1806708
chr3	jNXSensor	rigid_DNA	1810125	1810144	1000.0	+	0	R 1810125
chr3	jNXSensor	rigid_DNA	1811113	1811125	1000.0	+	0	R 1811113
chr3	jNXSensor	rigid_DNA	1816697	1816707	1000.0	+	0	R 1816697
chr3	jNXSensor	rigid_DNA	1817515	1817529	1000.0	+	0	R 1817515
chr3	jNXSensor	rigid_DNA	1818159	1818179	1000.0	+	0	R 1818159
chr3	jNXSensor	rigid_DNA	1818528	1818548	1000.0	+	0	R 1818528
chr3	jNXSensor	rigid_DNA	1818618	1818632	1000.0	+	0	R 1818618
chr3	jNXSensor	rigid_DNA	1818769	1818789	1000.0	+	0	R 1818769
chr3	jNXSensor	rigid_DNA	1820918	1820927	1000.0	+	0	R 1820918
chr3	jNXSensor	rigid_DNA	1821073	1821082	1000.0	+	0	R 1821073
chr3	jNXSensor	rigid_DNA	1821532	1821541	1000.0	+	0	R 1821532
chr3	jNXSensor	rigid_DNA	1821995	1822010	1000.0	+	0	R 1821995
chr3	jNXSensor	rigid_DNA	1822366	1822380	1000.0	+	0	R 1822366
chr3	jNXSensor	rigid_DNA	1827537	1827548	1000.0	+	0	R 1827537
chr3	jNXSensor	rigid_DNA	1828920	1828943	1000.0	+	0	R 1828920
chr3	jNXSensor	rigid_DNA	1829231	1829245	1000.0	+	0	R 1829231
chr3	jNXSensor	rigid_DNA	1831893	1831908	1000.0	+	0	R 1831893
chr3	jNXSensor	rigid_DNA	1832134	1832148	1000.0	+	0	R 1832134
chr3	jNXSensor	rigid_DNA	1834648	1834662	1000.0	+	0	R 1834648
chr3	jNXSensor	rigid_DNA	1834733	1834747	1000.0	+	0	R 1834733
chr3	jNXSensor	rigid_DNA	1834899	1834912	1000.0	+	0	R 1834899
chr3	jNXSensor	rigid_DNA	1837447	1837457	1000.0	+	0	R 1837447
chr3	jNXSensor	rigid_DNA	1840020	1840029	1000.0	+	0	R 1840020
chr3	jNXSensor	rigid_DNA	1840956	1840965	1000.0	+	0	R 1840956
chr3	jNXSensor	rigid_DNA	1841710	1841720	1000.0	+	0	R 1841710
chr3	jNXSensor	rigid_DNA	1843326	1843340	1000.0	+	0	R 1843326
chr3	jNXSensor	rigid_DNA	1846212	1846221	1000.0	+	0	R 1846212
chr3	jNXSensor	rigid_DNA	1847952	1847962	1000.0	+	0	R 1847952
chr3	jNXSensor	rigid_DNA	1852419	1852430	1000.0	+	0	R 1852419
chr3	jNXSensor	rigid_DNA	1852824	1852839	1000.0	+	0	R 1852824
chr3	jNXSensor	rigid_DNA	1861315	1861329	1000.0	+	0	R 1861315
chr3	jNXSensor	rigid_DNA	1862196	1862209	1000.0	+	0	R 1862196
chr3	jNXSensor	rigid_DNA	1872103	1872112	1000.0	+	0	R 1872103
chr3	jNXSensor	rigid_DNA	1872427	1872437	1000.0	+	0	R 1872427
chr3	jNXSensor	rigid_DNA	1873228	1873237	1000.0	+	0	R 1873228
chr3	jNXSensor	rigid_DNA	1875072	1875083	1000.0	+	0	R 1875072
chr3	jNXSensor	rigid_DNA	1875547	1875561	1000.0	+	0	R 1875547
chr3	jNXSensor	rigid_DNA	1880410	1880433	1000.0	+	0	R 1880410
chr3	jNXSensor	rigid_DNA	1880716	1880734	1000.0	+	0	R 1880716
chr3	jNXSensor	rigid_DNA	1884433	1884447	1000.0	+	0	R 1884433
chr3	jNXSensor	rigid_DNA	1884675	1884692	1000.0	+	0	R 1884675
chr3	jNXSensor	rigid_DNA	1885402	1885416	1000.0	+	0	R 1885402
chr3	jNXSensor	rigid_DNA	1887799	1887813	1000.0	+	0	R 1887799
chr3	jNXSensor	rigid_DNA	1891272	1891291	1000.0	+	0	R 1891272
chr3	jNXSensor	rigid_DNA	1894329	1894351	1000.0	+	0	R 1894329
chr3	jNXSensor	rigid_DNA	1894498	1894519	1000.0	+	0	R 1894498
chr3	jNXSensor	rigid_DNA	1896859	1896873	1000.0	+	0	R 1896859
chr3	jNXSensor	rigid_DNA	1896896	1896916	1000.0	+	0	R 1896896
chr3	jNXSensor	rigid_DNA	1897053	1897067	1000.0	+	0	R 1897053
chr3	jNXSensor	rigid_DNA	1897189	1897203	1000.0	+	0	R 1897189
chr3	jNXSensor	rigid_DNA	1897557	1897566	1000.0	+	0	R 1897557
chr3	jNXSensor	rigid_DNA	1900637	1900649	1000.0	+	0	R 1900637
chr3	jNXSensor	rigid_DNA	1903463	1903478	1000.0	+	0	R 1903463
chr3	jNXSensor	rigid_DNA	1903709	1903723	1000.0	+	0	R 1903709
chr3	jNXSensor	rigid_DNA	1903843	1903856	1000.0	+	0	R 1903843
chr3	jNXSensor	rigid_DNA	1904416	1904425	1000.0	+	0	R 1904416
chr3	jNXSensor	rigid_DNA	1905594	1905608	1000.0	+	0	R 1905594
chr3	jNXSensor	rigid_DNA	1905925	1905934	1000.0	+	0	R 1905925
chr3	jNXSensor	rigid_DNA	1908352	1908366	1000.0	+	0	R 1908352
chr3	jNXSensor	rigid_DNA	1909251	1909265	1000.0	+	0	R 1909251
chr3	jNXSensor	rigid_DNA	1909990	1910004	1000.0	+	0	R 1909990
chr3	jNXSensor	rigid_DNA	1910067	1910081	1000.0	+	0	R 1910067
chr3	jNXSensor	rigid_DNA	1912438	1912447	1000.0	+	0	R 1912438
chr3	jNXSensor	rigid_DNA	1913025	1913045	1000.0	+	0	R 1913025
chr3	jNXSensor	rigid_DNA	1917969	1917979	1000.0	+	0	R 1917969
chr3	jNXSensor	rigid_DNA	1918101	1918112	1000.0	+	0	R 1918101
chr3	jNXSensor	rigid_DNA	1927140	1927154	1000.0	+	0	R 1927140
chr3	jNXSensor	rigid_DNA	1929416	1929443	1000.0	+	0	R 1929416
chr3	jNXSensor	rigid_DNA	1929621	1929638	1000.0	+	0	R 1929621
chr3	jNXSensor	rigid_DNA	1933137	1933146	1000.0	+	0	R 1933137
chr3	jNXSensor	rigid_DNA	1934000	1934009	1000.0	+	0	R 1934000
chr3	jNXSensor	rigid_DNA	1935776	1935790	1000.0	+	0	R 1935776
chr3	jNXSensor	rigid_DNA	1935904	1935918	1000.0	+	0	R 1935904
chr3	jNXSensor	rigid_DNA	1935977	1935991	1000.0	+	0	R 1935977
chr3	jNXSensor	rigid_DNA	1936155	1936169	1000.0	+	0	R 1936155
chr3	jNXSensor	rigid_DNA	1942398	1942412	1000.0	+	0	R 1942398
chr3	jNXSensor	rigid_DNA	1946819	1946833	1000.0	+	0	R 1946819
chr3	jNXSensor	rigid_DNA	1948573	1948582	1000.0	+	0	R 1948573
chr3	jNXSensor	rigid_DNA	1954062	1954074	1000.0	+	0	R 1954062
chr3	jNXSensor	rigid_DNA	1954761	1954775	1000.0	+	0	R 1954761
chr3	jNXSensor	rigid_DNA	1956166	1956180	1000.0	+	0	R 1956166
chr3	jNXSensor	rigid_DNA	1957014	1957030	1000.0	+	0	R 1957014
chr3	jNXSensor	rigid_DNA	1958310	1958322	1000.0	+	0	R 1958310
chr3	jNXSensor	rigid_DNA	1962017	1962031	1000.0	+	0	R 1962017
chr3	jNXSensor	rigid_DNA	1963378	1963392	1000.0	+	0	R 1963378
chr3	jNXSensor	rigid_DNA	1964523	1964537	1000.0	+	0	R 1964523
chr3	jNXSensor	rigid_DNA	1965577	1965591	1000.0	+	0	R 1965577
chr3	jNXSensor	rigid_DNA	1971393	1971408	1000.0	+	0	R 1971393
chr3	jNXSensor	rigid_DNA	1972669	1972679	1000.0	+	0	R 1972669
chr3	jNXSensor	rigid_DNA	1973973	1973983	1000.0	+	0	R 1973973
chr3	jNXSensor	rigid_DNA	1980165	1980179	1000.0	+	0	R 1980165
chr3	jNXSensor	rigid_DNA	1982312	1982324	1000.0	+	0	R 1982312
chr3	jNXSensor	rigid_DNA	1983042	1983055	1000.0	+	0	R 1983042
chr3	jNXSensor	rigid_DNA	1983308	1983322	1000.0	+	0	R 1983308
chr3	jNXSensor	rigid_DNA	1986369	1986382	1000.0	+	0	R 1986369
chr3	jNXSensor	rigid_DNA	1986944	1986954	1000.0	+	0	R 1986944
chr3	jNXSensor	rigid_DNA	1987123	1987132	1000.0	+	0	R 1987123
chr3	jNXSensor	rigid_DNA	1991372	1991383	1000.0	+	0	R 1991372
chr3	jNXSensor	rigid_DNA	1996001	1996015	1000.0	+	0	R 1996001
chr3	jNXSensor	rigid_DNA	2000376	2000390	1000.0	+	0	R 2000376
chr3	jNXSensor	rigid_DNA	2003246	2003260	1000.0	+	0	R 2003246
chr3	jNXSensor	rigid_DNA	2004083	2004107	1000.0	+	0	R 2004083
chr3	jNXSensor	rigid_DNA	2004125	2004145	1000.0	+	0	R 2004125
chr3	jNXSensor	rigid_DNA	2004282	2004296	1000.0	+	0	R 2004282
chr3	jNXSensor	rigid_DNA	2004940	2004952	1000.0	+	0	R 2004940
chr3	jNXSensor	rigid_DNA	2005267	2005276	1000.0	+	0	R 2005267
chr3	jNXSensor	rigid_DNA	2010245	2010254	1000.0	+	0	R 2010245
chr3	jNXSensor	rigid_DNA	2012300	2012318	1000.0	+	0	R 2012300
chr3	jNXSensor	rigid_DNA	2012596	2012605	1000.0	+	0	R 2012596
chr3	jNXSensor	rigid_DNA	2014121	2014131	1000.0	+	0	R 2014121
chr3	jNXSensor	rigid_DNA	2014280	2014294	1000.0	+	0	R 2014280
chr3	jNXSensor	rigid_DNA	2015254	2015268	1000.0	+	0	R 2015254
chr3	jNXSensor	rigid_DNA	2016705	2016714	1000.0	+	0	R 2016705
chr3	jNXSensor	rigid_DNA	2020530	2020560	1000.0	+	0	R 2020530
chr3	jNXSensor	rigid_DNA	2022787	2022800	1000.0	+	0	R 2022787
chr3	jNXSensor	rigid_DNA	2025179	2025198	1000.0	+	0	R 2025179
chr3	jNXSensor	rigid_DNA	2029716	2029727	1000.0	+	0	R 2029716
chr3	jNXSensor	rigid_DNA	2031303	2031313	1000.0	+	0	R 2031303
chr3	jNXSensor	rigid_DNA	2034171	2034187	1000.0	+	0	R 2034171
chr3	jNXSensor	rigid_DNA	2037209	2037223	1000.0	+	0	R 2037209
chr3	jNXSensor	rigid_DNA	2038185	2038204	1000.0	+	0	R 2038185
chr3	jNXSensor	rigid_DNA	2042296	2042310	1000.0	+	0	R 2042296
chr3	jNXSensor	rigid_DNA	2042882	2042901	1000.0	+	0	R 2042882
chr3	jNXSensor	rigid_DNA	2043819	2043828	1000.0	+	0	R 2043819
chr3	jNXSensor	rigid_DNA	2047341	2047359	1000.0	+	0	R 2047341
chr3	jNXSensor	rigid_DNA	2047454	2047468	1000.0	+	0	R 2047454
chr3	jNXSensor	rigid_DNA	2047589	2047603	1000.0	+	0	R 2047589
chr3	jNXSensor	rigid_DNA	2051122	2051131	1000.0	+	0	R 2051122
chr3	jNXSensor	rigid_DNA	2054013	2054026	1000.0	+	0	R 2054013
chr3	jNXSensor	rigid_DNA	2054334	2054343	1000.0	+	0	R 2054334
chr3	jNXSensor	rigid_DNA	2063704	2063713	1000.0	+	0	R 2063704
chr3	jNXSensor	rigid_DNA	2064941	2064950	1000.0	+	0	R 2064941
chr3	jNXSensor	rigid_DNA	2066447	2066458	1000.0	+	0	R 2066447
chr3	jNXSensor	rigid_DNA	2066515	2066533	1000.0	+	0	R 2066515
chr3	jNXSensor	rigid_DNA	2066556	2066570	1000.0	+	0	R 2066556
chr3	jNXSensor	rigid_DNA	2066797	2066825	1000.0	+	0	R 2066797
chr3	jNXSensor	rigid_DNA	2067882	2067901	1000.0	+	0	R 2067882
chr3	jNXSensor	rigid_DNA	2069078	2069087	1000.0	+	0	R 2069078
chr3	jNXSensor	rigid_DNA	2072037	2072046	1000.0	+	0	R 2072037
chr3	jNXSensor	rigid_DNA	2074076	2074090	1000.0	+	0	R 2074076
chr3	jNXSensor	rigid_DNA	2074187	2074197	1000.0	+	0	R 2074187
chr3	jNXSensor	rigid_DNA	2076412	2076431	1000.0	+	0	R 2076412
chr3	jNXSensor	rigid_DNA	2077126	2077135	1000.0	+	0	R 2077126
chr3	jNXSensor	rigid_DNA	2083449	2083459	1000.0	+	0	R 2083449
chr3	jNXSensor	rigid_DNA	2084817	2084827	1000.0	+	0	R 2084817
chr3	jNXSensor	rigid_DNA	2085429	2085440	1000.0	+	0	R 2085429
chr3	jNXSensor	rigid_DNA	2086092	2086104	1000.0	+	0	R 2086092
chr3	jNXSensor	rigid_DNA	2091839	2091870	1000.0	+	0	R 2091839
chr3	jNXSensor	rigid_DNA	2094689	2094708	1000.0	+	0	R 2094689
chr3	jNXSensor	rigid_DNA	2096172	2096186	1000.0	+	0	R 2096172
chr3	jNXSensor	rigid_DNA	2096380	2096394	1000.0	+	0	R 2096380
chr3	jNXSensor	rigid_DNA	2100234	2100249	1000.0	+	0	R 2100234
chr3	jNXSensor	rigid_DNA	2100266	2100280	1000.0	+	0	R 2100266
chr3	jNXSensor	rigid_DNA	2100339	2100353	1000.0	+	0	R 2100339
chr3	jNXSensor	rigid_DNA	2100381	2100400	1000.0	+	0	R 2100381
chr3	jNXSensor	rigid_DNA	2100416	2100436	1000.0	+	0	R 2100416
chr3	jNXSensor	rigid_DNA	2100450	2100469	1000.0	+	0	R 2100450
chr3	jNXSensor	rigid_DNA	2100539	2100565	1000.0	+	0	R 2100539
chr3	jNXSensor	rigid_DNA	2100595	2100609	1000.0	+	0	R 2100595
chr3	jNXSensor	rigid_DNA	2100617	2100632	1000.0	+	0	R 2100617
chr3	jNXSensor	rigid_DNA	2100693	2100712	1000.0	+	0	R 2100693
chr3	jNXSensor	rigid_DNA	2103612	2103626	1000.0	+	0	R 2103612
chr3	jNXSensor	rigid_DNA	2108320	2108334	1000.0	+	0	R 2108320
chr3	jNXSensor	rigid_DNA	2110427	2110441	1000.0	+	0	R 2110427
chr3	jNXSensor	rigid_DNA	2114031	2114055	1000.0	+	0	R 2114031
chr3	jNXSensor	rigid_DNA	2114732	2114747	1000.0	+	0	R 2114732
chr3	jNXSensor	rigid_DNA	2114804	2114822	1000.0	+	0	R 2114804
chr3	jNXSensor	rigid_DNA	2115018	2115032	1000.0	+	0	R 2115018
chr3	jNXSensor	rigid_DNA	2115149	2115163	1000.0	+	0	R 2115149
chr3	jNXSensor	rigid_DNA	2115285	2115300	1000.0	+	0	R 2115285
chr3	jNXSensor	rigid_DNA	2115306	2115325	1000.0	+	0	R 2115306
chr3	jNXSensor	rigid_DNA	2115347	2115373	1000.0	+	0	R 2115347
chr3	jNXSensor	rigid_DNA	2115393	2115417	1000.0	+	0	R 2115393
chr3	jNXSensor	rigid_DNA	2115440	2115456	1000.0	+	0	R 2115440
chr3	jNXSensor	rigid_DNA	2115498	2115536	1000.0	+	0	R 2115498
chr3	jNXSensor	rigid_DNA	2115586	2115610	1000.0	+	0	R 2115586
chr3	jNXSensor	rigid_DNA	2115616	2115635	1000.0	+	0	R 2115616
chr3	jNXSensor	rigid_DNA	2115637	2115657	1000.0	+	0	R 2115637
chr3	jNXSensor	rigid_DNA	2115698	2115733	1000.0	+	0	R 2115698
chr3	jNXSensor	rigid_DNA	2115748	2115772	1000.0	+	0	R 2115748
chr3	jNXSensor	rigid_DNA	2115784	2115798	1000.0	+	0	R 2115784
chr3	jNXSensor	rigid_DNA	2115804	2115824	1000.0	+	0	R 2115804
chr3	jNXSensor	rigid_DNA	2115862	2115876	1000.0	+	0	R 2115862
chr3	jNXSensor	rigid_DNA	2116095	2116114	1000.0	+	0	R 2116095
chr3	jNXSensor	rigid_DNA	2116251	2116270	1000.0	+	0	R 2116251
chr3	jNXSensor	rigid_DNA	2116289	2116307	1000.0	+	0	R 2116289
chr3	jNXSensor	rigid_DNA	2116434	2116458	1000.0	+	0	R 2116434
chr3	jNXSensor	rigid_DNA	2116475	2116490	1000.0	+	0	R 2116475
chr3	jNXSensor	rigid_DNA	2119606	2119617	1000.0	+	0	R 2119606
chr3	jNXSensor	rigid_DNA	2119866	2119878	1000.0	+	0	R 2119866
chr3	jNXSensor	rigid_DNA	2123174	2123188	1000.0	+	0	R 2123174
chr3	jNXSensor	rigid_DNA	2123352	2123366	1000.0	+	0	R 2123352
chr3	jNXSensor	rigid_DNA	2124850	2124867	1000.0	+	0	R 2124850
chr3	jNXSensor	rigid_DNA	2137090	2137106	1000.0	+	0	R 2137090
chr3	jNXSensor	rigid_DNA	2137942	2137956	1000.0	+	0	R 2137942
chr3	jNXSensor	rigid_DNA	2138181	2138198	1000.0	+	0	R 2138181
chr3	jNXSensor	rigid_DNA	2138839	2138853	1000.0	+	0	R 2138839
chr3	jNXSensor	rigid_DNA	2142247	2142261	1000.0	+	0	R 2142247
chr3	jNXSensor	rigid_DNA	2143935	2143949	1000.0	+	0	R 2143935
chr3	jNXSensor	rigid_DNA	2145949	2145968	1000.0	+	0	R 2145949
chr3	jNXSensor	rigid_DNA	2148938	2148952	1000.0	+	0	R 2148938
chr3	jNXSensor	rigid_DNA	2153378	2153390	1000.0	+	0	R 2153378
chr3	jNXSensor	rigid_DNA	2154512	2154526	1000.0	+	0	R 2154512
chr3	jNXSensor	rigid_DNA	2154751	2154767	1000.0	+	0	R 2154751
chr3	jNXSensor	rigid_DNA	2154999	2155013	1000.0	+	0	R 2154999
chr3	jNXSensor	rigid_DNA	2155040	2155054	1000.0	+	0	R 2155040
chr3	jNXSensor	rigid_DNA	2159056	2159065	1000.0	+	0	R 2159056
chr3	jNXSensor	rigid_DNA	2159274	2159288	1000.0	+	0	R 2159274
chr3	jNXSensor	rigid_DNA	2162632	2162643	1000.0	+	0	R 2162632
chr3	jNXSensor	rigid_DNA	2162960	2162970	1000.0	+	0	R 2162960
chr3	jNXSensor	rigid_DNA	2164064	2164074	1000.0	+	0	R 2164064
chr3	jNXSensor	rigid_DNA	2165062	2165073	1000.0	+	0	R 2165062
chr3	jNXSensor	rigid_DNA	2165217	2165227	1000.0	+	0	R 2165217
chr3	jNXSensor	rigid_DNA	2166652	2166665	1000.0	+	0	R 2166652
chr3	jNXSensor	rigid_DNA	2169391	2169405	1000.0	+	0	R 2169391
chr3	jNXSensor	rigid_DNA	2171064	2171077	1000.0	+	0	R 2171064
chr3	jNXSensor	rigid_DNA	2176511	2176523	1000.0	+	0	R 2176511
chr3	jNXSensor	rigid_DNA	2178102	2178116	1000.0	+	0	R 2178102
chr3	jNXSensor	rigid_DNA	2180330	2180339	1000.0	+	0	R 2180330
chr3	jNXSensor	rigid_DNA	2180916	2180925	1000.0	+	0	R 2180916
chr3	jNXSensor	rigid_DNA	2182008	2182020	1000.0	+	0	R 2182008
chr3	jNXSensor	rigid_DNA	2186098	2186108	1000.0	+	0	R 2186098
chr3	jNXSensor	rigid_DNA	2186328	2186342	1000.0	+	0	R 2186328
chr3	jNXSensor	rigid_DNA	2186365	2186379	1000.0	+	0	R 2186365
chr3	jNXSensor	rigid_DNA	2186720	2186741	1000.0	+	0	R 2186720
chr3	jNXSensor	rigid_DNA	2186764	2186778	1000.0	+	0	R 2186764
chr3	jNXSensor	rigid_DNA	2191956	2191965	1000.0	+	0	R 2191956
chr3	jNXSensor	rigid_DNA	2194949	2194958	1000.0	+	0	R 2194949
chr3	jNXSensor	rigid_DNA	2195137	2195146	1000.0	+	0	R 2195137
chr3	jNXSensor	rigid_DNA	2199515	2199527	1000.0	+	0	R 2199515
chr3	jNXSensor	rigid_DNA	2200656	2200665	1000.0	+	0	R 2200656
chr3	jNXSensor	rigid_DNA	2200922	2200936	1000.0	+	0	R 2200922
chr3	jNXSensor	rigid_DNA	2201789	2201803	1000.0	+	0	R 2201789
chr3	jNXSensor	rigid_DNA	2205414	2205428	1000.0	+	0	R 2205414
chr3	jNXSensor	rigid_DNA	2205906	2205920	1000.0	+	0	R 2205906
chr3	jNXSensor	rigid_DNA	2205994	2206008	1000.0	+	0	R 2205994
chr3	jNXSensor	rigid_DNA	2207016	2207025	1000.0	+	0	R 2207016
chr3	jNXSensor	rigid_DNA	2207189	2207198	1000.0	+	0	R 2207189
chr3	jNXSensor	rigid_DNA	2207823	2207837	1000.0	+	0	R 2207823
chr3	jNXSensor	rigid_DNA	2207940	2207951	1000.0	+	0	R 2207940
chr3	jNXSensor	rigid_DNA	2210034	2210043	1000.0	+	0	R 2210034
chr3	jNXSensor	rigid_DNA	2211338	2211352	1000.0	+	0	R 2211338
chr3	jNXSensor	rigid_DNA	2213442	2213460	1000.0	+	0	R 2213442
chr3	jNXSensor	rigid_DNA	2213735	2213754	1000.0	+	0	R 2213735
chr3	jNXSensor	rigid_DNA	2214713	2214726	1000.0	+	0	R 2214713
chr3	jNXSensor	rigid_DNA	2219510	2219519	1000.0	+	0	R 2219510
chr3	jNXSensor	rigid_DNA	2219676	2219689	1000.0	+	0	R 2219676
chr3	jNXSensor	rigid_DNA	2221429	2221443	1000.0	+	0	R 2221429
chr3	jNXSensor	rigid_DNA	2223562	2223577	1000.0	+	0	R 2223562
chr3	jNXSensor	rigid_DNA	2227880	2227894	1000.0	+	0	R 2227880
chr3	jNXSensor	rigid_DNA	2229283	2229297	1000.0	+	0	R 2229283
chr3	jNXSensor	rigid_DNA	2232325	2232339	1000.0	+	0	R 2232325
chr3	jNXSensor	rigid_DNA	2232568	2232591	1000.0	+	0	R 2232568
chr3	jNXSensor	rigid_DNA	2238193	2238203	1000.0	+	0	R 2238193
chr3	jNXSensor	rigid_DNA	2239060	2239074	1000.0	+	0	R 2239060
chr3	jNXSensor	rigid_DNA	2241552	2241570	1000.0	+	0	R 2241552
chr3	jNXSensor	rigid_DNA	2241593	2241607	1000.0	+	0	R 2241593
chr3	jNXSensor	rigid_DNA	2241690	2241710	1000.0	+	0	R 2241690
chr3	jNXSensor	rigid_DNA	2241957	2241971	1000.0	+	0	R 2241957
chr3	jNXSensor	rigid_DNA	2247202	2247216	1000.0	+	0	R 2247202
chr3	jNXSensor	rigid_DNA	2247386	2247400	1000.0	+	0	R 2247386
chr3	jNXSensor	rigid_DNA	2250821	2250835	1000.0	+	0	R 2250821
chr3	jNXSensor	rigid_DNA	2251055	2251075	1000.0	+	0	R 2251055
chr3	jNXSensor	rigid_DNA	2254754	2254763	1000.0	+	0	R 2254754
chr3	jNXSensor	rigid_DNA	2255420	2255429	1000.0	+	0	R 2255420
chr3	jNXSensor	rigid_DNA	2255650	2255670	1000.0	+	0	R 2255650
chr3	jNXSensor	rigid_DNA	2258550	2258564	1000.0	+	0	R 2258550
chr3	jNXSensor	rigid_DNA	2260273	2260287	1000.0	+	0	R 2260273
chr3	jNXSensor	rigid_DNA	2270328	2270340	1000.0	+	0	R 2270328
chr3	jNXSensor	rigid_DNA	2270714	2270728	1000.0	+	0	R 2270714
chr3	jNXSensor	rigid_DNA	2275771	2275781	1000.0	+	0	R 2275771
chr3	jNXSensor	rigid_DNA	2276466	2276480	1000.0	+	0	R 2276466
chr3	jNXSensor	rigid_DNA	2277029	2277038	1000.0	+	0	R 2277029
chr3	jNXSensor	rigid_DNA	2277417	2277426	1000.0	+	0	R 2277417
chr3	jNXSensor	rigid_DNA	2277558	2277577	1000.0	+	0	R 2277558
chr3	jNXSensor	rigid_DNA	2277662	2277676	1000.0	+	0	R 2277662
chr3	jNXSensor	rigid_DNA	2279314	2279326	1000.0	+	0	R 2279314
chr3	jNXSensor	rigid_DNA	2284913	2284927	1000.0	+	0	R 2284913
chr3	jNXSensor	rigid_DNA	2286557	2286571	1000.0	+	0	R 2286557
chr3	jNXSensor	rigid_DNA	2286777	2286797	1000.0	+	0	R 2286777
chr3	jNXSensor	rigid_DNA	2286880	2286894	1000.0	+	0	R 2286880
chr3	jNXSensor	rigid_DNA	2286917	2286931	1000.0	+	0	R 2286917
chr3	jNXSensor	rigid_DNA	2287469	2287483	1000.0	+	0	R 2287469
chr3	jNXSensor	rigid_DNA	2289495	2289505	1000.0	+	0	R 2289495
chr3	jNXSensor	rigid_DNA	2290825	2290839	1000.0	+	0	R 2290825
chr3	jNXSensor	rigid_DNA	2292604	2292621	1000.0	+	0	R 2292604
chr3	jNXSensor	rigid_DNA	2294622	2294631	1000.0	+	0	R 2294622
chr3	jNXSensor	rigid_DNA	2302915	2302930	1000.0	+	0	R 2302915
chr3	jNXSensor	rigid_DNA	2310973	2310987	1000.0	+	0	R 2310973
chr3	jNXSensor	rigid_DNA	2313474	2313484	1000.0	+	0	R 2313474
chr3	jNXSensor	rigid_DNA	2314663	2314677	1000.0	+	0	R 2314663
chr3	jNXSensor	rigid_DNA	2317245	2317274	1000.0	+	0	R 2317245
chr3	jNXSensor	rigid_DNA	2324011	2324025	1000.0	+	0	R 2324011
chr3	jNXSensor	rigid_DNA	2324119	2324135	1000.0	+	0	R 2324119
chr3	jNXSensor	rigid_DNA	2331004	2331018	1000.0	+	0	R 2331004
chr3	jNXSensor	rigid_DNA	2331894	2331903	1000.0	+	0	R 2331894
chr3	jNXSensor	rigid_DNA	2334903	2334919	1000.0	+	0	R 2334903
chr3	jNXSensor	rigid_DNA	2339971	2339985	1000.0	+	0	R 2339971
chr3	jNXSensor	rigid_DNA	2340880	2340894	1000.0	+	0	R 2340880
chr3	jNXSensor	rigid_DNA	2341490	2341504	1000.0	+	0	R 2341490
chr3	jNXSensor	rigid_DNA	2344848	2344868	1000.0	+	0	R 2344848
chr3	jNXSensor	rigid_DNA	2345349	2345358	1000.0	+	0	R 2345349
chr3	jNXSensor	rigid_DNA	2348565	2348585	1000.0	+	0	R 2348565
chr3	jNXSensor	rigid_DNA	2352269	2352286	1000.0	+	0	R 2352269
chr3	jNXSensor	rigid_DNA	2359233	2359247	1000.0	+	0	R 2359233
chr3	jNXSensor	rigid_DNA	2360963	2360978	1000.0	+	0	R 2360963
chr3	jNXSensor	rigid_DNA	2364095	2364112	1000.0	+	0	R 2364095
chr3	jNXSensor	rigid_DNA	2364480	2364490	1000.0	+	0	R 2364480
chr3	jNXSensor	rigid_DNA	2365927	2365936	1000.0	+	0	R 2365927
chr3	jNXSensor	rigid_DNA	2369028	2369042	1000.0	+	0	R 2369028
chr3	jNXSensor	rigid_DNA	2369100	2369124	1000.0	+	0	R 2369100
chr3	jNXSensor	rigid_DNA	2369186	2369200	1000.0	+	0	R 2369186
chr3	jNXSensor	rigid_DNA	2369229	2369243	1000.0	+	0	R 2369229
chr3	jNXSensor	rigid_DNA	2369353	2369372	1000.0	+	0	R 2369353
chr3	jNXSensor	rigid_DNA	2370973	2370992	1000.0	+	0	R 2370973
chr3	jNXSensor	rigid_DNA	2371403	2371412	1000.0	+	0	R 2371403
chr3	jNXSensor	rigid_DNA	2376305	2376319	1000.0	+	0	R 2376305
chr3	jNXSensor	rigid_DNA	2376470	2376484	1000.0	+	0	R 2376470
chr3	jNXSensor	rigid_DNA	2377282	2377296	1000.0	+	0	R 2377282
chr3	jNXSensor	rigid_DNA	2378988	2379013	1000.0	+	0	R 2378988
chr3	jNXSensor	rigid_DNA	2381783	2381792	1000.0	+	0	R 2381783
chr3	jNXSensor	rigid_DNA	2383411	2383423	1000.0	+	0	R 2383411
chr3	jNXSensor	rigid_DNA	2384416	2384430	1000.0	+	0	R 2384416
chr3	jNXSensor	rigid_DNA	2384714	2384734	1000.0	+	0	R 2384714
chr3	jNXSensor	rigid_DNA	2384957	2384977	1000.0	+	0	R 2384957
chr3	jNXSensor	rigid_DNA	2389790	2389804	1000.0	+	0	R 2389790
chr3	jNXSensor	rigid_DNA	2391915	2391929	1000.0	+	0	R 2391915
chr3	jNXSensor	rigid_DNA	2392607	2392617	1000.0	+	0	R 2392607
chr3	jNXSensor	rigid_DNA	2392705	2392719	1000.0	+	0	R 2392705
chr3	jNXSensor	rigid_DNA	2393373	2393389	1000.0	+	0	R 2393373
chr3	jNXSensor	rigid_DNA	2393843	2393858	1000.0	+	0	R 2393843
chr3	jNXSensor	rigid_DNA	2395421	2395431	1000.0	+	0	R 2395421
chr3	jNXSensor	rigid_DNA	2396460	2396474	1000.0	+	0	R 2396460
chr3	jNXSensor	rigid_DNA	2396742	2396759	1000.0	+	0	R 2396742
chr3	jNXSensor	rigid_DNA	2397386	2397398	1000.0	+	0	R 2397386
chr3	jNXSensor	rigid_DNA	2397697	2397706	1000.0	+	0	R 2397697
chr3	jNXSensor	rigid_DNA	2397937	2397951	1000.0	+	0	R 2397937
chr3	jNXSensor	rigid_DNA	2398856	2398871	1000.0	+	0	R 2398856
chr3	jNXSensor	rigid_DNA	2399086	2399100	1000.0	+	0	R 2399086
chr3	jNXSensor	rigid_DNA	2399516	2399536	1000.0	+	0	R 2399516
chr3	jNXSensor	rigid_DNA	2399760	2399773	1000.0	+	0	R 2399760
chr3	jNXSensor	rigid_DNA	2405287	2405301	1000.0	+	0	R 2405287
chr3	jNXSensor	rigid_DNA	2405845	2405854	1000.0	+	0	R 2405845
chr3	jNXSensor	rigid_DNA	2410852	2410861	1000.0	+	0	R 2410852
chr3	jNXSensor	rigid_DNA	2411469	2411490	1000.0	+	0	R 2411469
chr3	jNXSensor	rigid_DNA	2411718	2411732	1000.0	+	0	R 2411718
chr3	jNXSensor	rigid_DNA	2412728	2412741	1000.0	+	0	R 2412728
chr3	jNXSensor	rigid_DNA	2413001	2413015	1000.0	+	0	R 2413001
chr3	jNXSensor	rigid_DNA	2413162	2413176	1000.0	+	0	R 2413162
chr3	jNXSensor	rigid_DNA	2413341	2413354	1000.0	+	0	R 2413341
chr3	jNXSensor	rigid_DNA	2414177	2414187	1000.0	+	0	R 2414177
chr3	jNXSensor	rigid_DNA	2422739	2422748	1000.0	+	0	R 2422739
chr3	jNXSensor	rigid_DNA	2424061	2424070	1000.0	+	0	R 2424061
chr3	jNXSensor	rigid_DNA	2425934	2425949	1000.0	+	0	R 2425934
chr3	jNXSensor	rigid_DNA	2428939	2428951	1000.0	+	0	R 2428939
chr3	jNXSensor	rigid_DNA	2429387	2429396	1000.0	+	0	R 2429387
chr3	jNXSensor	rigid_DNA	2430235	2430245	1000.0	+	0	R 2430235
chr3	jNXSensor	rigid_DNA	2430472	2430486	1000.0	+	0	R 2430472
chr3	jNXSensor	rigid_DNA	2432517	2432531	1000.0	+	0	R 2432517
chr3	jNXSensor	rigid_DNA	2433622	2433640	1000.0	+	0	R 2433622
chr3	jNXSensor	rigid_DNA	2437121	2437132	1000.0	+	0	R 2437121
chr3	jNXSensor	rigid_DNA	2437936	2437950	1000.0	+	0	R 2437936
chr3	jNXSensor	rigid_DNA	2438224	2438243	1000.0	+	0	R 2438224
chr3	jNXSensor	rigid_DNA	2438646	2438657	1000.0	+	0	R 2438646
chr3	jNXSensor	rigid_DNA	2440165	2440180	1000.0	+	0	R 2440165
chr3	jNXSensor	rigid_DNA	2446468	2446488	1000.0	+	0	R 2446468
chr3	jNXSensor	rigid_DNA	2446542	2446556	1000.0	+	0	R 2446542
chr3	jNXSensor	rigid_DNA	2446683	2446697	1000.0	+	0	R 2446683
chr3	jNXSensor	rigid_DNA	2446866	2446880	1000.0	+	0	R 2446866
chr3	jNXSensor	rigid_DNA	2447107	2447125	1000.0	+	0	R 2447107
chr3	jNXSensor	rigid_DNA	2447301	2447321	1000.0	+	0	R 2447301
chr3	jNXSensor	rigid_DNA	2449499	2449512	1000.0	+	0	R 2449499
chr3	jNXSensor	rigid_DNA	2450676	2450690	1000.0	+	0	R 2450676
chr3	jNXSensor	rigid_DNA	2454346	2454360	1000.0	+	0	R 2454346
chr3	jNXSensor	rigid_DNA	2454695	2454709	1000.0	+	0	R 2454695
chr3	jNXSensor	rigid_DNA	2454962	2454981	1000.0	+	0	R 2454962
chr3	jNXSensor	rigid_DNA	2459278	2459287	1000.0	+	0	R 2459278
chr3	jNXSensor	rigid_DNA	2459833	2459847	1000.0	+	0	R 2459833
chr3	jNXSensor	rigid_DNA	2460893	2460909	1000.0	+	0	R 2460893
chr3	jNXSensor	rigid_DNA	2461684	2461697	1000.0	+	0	R 2461684
chr3	jNXSensor	rigid_DNA	2462853	2462867	1000.0	+	0	R 2462853
chr3	jNXSensor	rigid_DNA	2464839	2464853	1000.0	+	0	R 2464839
chr3	jNXSensor	rigid_DNA	2466299	2466318	1000.0	+	0	R 2466299
chr3	jNXSensor	rigid_DNA	2468133	2468145	1000.0	+	0	R 2468133
chr3	jNXSensor	rigid_DNA	2469257	2469271	1000.0	+	0	R 2469257
chr3	jNXSensor	rigid_DNA	2469881	2469890	1000.0	+	0	R 2469881
chr3	jNXSensor	rigid_DNA	2479892	2479903	1000.0	+	0	R 2479892
chr3	jNXSensor	rigid_DNA	2480171	2480185	1000.0	+	0	R 2480171
chr3	jNXSensor	rigid_DNA	2483655	2483671	1000.0	+	0	R 2483655
chr3	jNXSensor	rigid_DNA	2483818	2483834	1000.0	+	0	R 2483818
chr3	jNXSensor	rigid_DNA	2485387	2485396	1000.0	+	0	R 2485387
chr3	jNXSensor	rigid_DNA	2486755	2486766	1000.0	+	0	R 2486755
chr3	jNXSensor	rigid_DNA	2488838	2488855	1000.0	+	0	R 2488838
chr3	jNXSensor	rigid_DNA	2489170	2489184	1000.0	+	0	R 2489170
chr3	jNXSensor	rigid_DNA	2489916	2489936	1000.0	+	0	R 2489916
chr3	jNXSensor	rigid_DNA	2490699	2490712	1000.0	+	0	R 2490699
chr3	jNXSensor	rigid_DNA	2495093	2495104	1000.0	+	0	R 2495093
chr3	jNXSensor	rigid_DNA	2499116	2499126	1000.0	+	0	R 2499116
chr3	jNXSensor	rigid_DNA	2499303	2499317	1000.0	+	0	R 2499303
chr3	jNXSensor	rigid_DNA	2500274	2500288	1000.0	+	0	R 2500274
chr3	jNXSensor	rigid_DNA	2501548	2501562	1000.0	+	0	R 2501548
chr3	jNXSensor	rigid_DNA	2501607	2501621	1000.0	+	0	R 2501607
chr3	jNXSensor	rigid_DNA	2501658	2501678	1000.0	+	0	R 2501658
chr3	jNXSensor	rigid_DNA	2501755	2501769	1000.0	+	0	R 2501755
chr3	jNXSensor	rigid_DNA	2501820	2501846	1000.0	+	0	R 2501820
chr3	jNXSensor	rigid_DNA	2501895	2501914	1000.0	+	0	R 2501895
chr3	jNXSensor	rigid_DNA	2501973	2501997	1000.0	+	0	R 2501973
chr3	jNXSensor	rigid_DNA	2505978	2505992	1000.0	+	0	R 2505978
chr3	jNXSensor	rigid_DNA	2506765	2506777	1000.0	+	0	R 2506765
chr3	jNXSensor	rigid_DNA	2510713	2510724	1000.0	+	0	R 2510713
chr3	jNXSensor	rigid_DNA	2515245	2515259	1000.0	+	0	R 2515245
chr3	jNXSensor	rigid_DNA	2515413	2515427	1000.0	+	0	R 2515413
chr3	jNXSensor	rigid_DNA	2515482	2515491	1000.0	+	0	R 2515482
chr3	jNXSensor	rigid_DNA	2520702	2520712	1000.0	+	0	R 2520702
chr3	jNXSensor	rigid_DNA	2522700	2522709	1000.0	+	0	R 2522700
chr3	jNXSensor	rigid_DNA	2524419	2524434	1000.0	+	0	R 2524419
chr3	jNXSensor	rigid_DNA	2524460	2524470	1000.0	+	0	R 2524460
chr3	jNXSensor	rigid_DNA	2530194	2530208	1000.0	+	0	R 2530194
chr3	jNXSensor	rigid_DNA	2531157	2531169	1000.0	+	0	R 2531157
chr3	jNXSensor	rigid_DNA	2536944	2536974	1000.0	+	0	R 2536944
chr3	jNXSensor	rigid_DNA	2538031	2538045	1000.0	+	0	R 2538031
chr3	jNXSensor	rigid_DNA	2540041	2540056	1000.0	+	0	R 2540041
chr3	jNXSensor	rigid_DNA	2546994	2547011	1000.0	+	0	R 2546994
chr3	jNXSensor	rigid_DNA	2547994	2548013	1000.0	+	0	R 2547994
chr3	jNXSensor	rigid_DNA	2549816	2549829	1000.0	+	0	R 2549816
chr3	jNXSensor	rigid_DNA	2549959	2549973	1000.0	+	0	R 2549959
chr3	jNXSensor	rigid_DNA	2550637	2550647	1000.0	+	0	R 2550637
chr3	jNXSensor	rigid_DNA	2553272	2553287	1000.0	+	0	R 2553272
chr3	jNXSensor	rigid_DNA	2560153	2560167	1000.0	+	0	R 2560153
chr3	jNXSensor	rigid_DNA	2561443	2561453	1000.0	+	0	R 2561443
chr3	jNXSensor	rigid_DNA	2562302	2562314	1000.0	+	0	R 2562302
chr3	jNXSensor	rigid_DNA	2563009	2563021	1000.0	+	0	R 2563009
chr3	jNXSensor	rigid_DNA	2567786	2567795	1000.0	+	0	R 2567786
chr3	jNXSensor	rigid_DNA	2574170	2574184	1000.0	+	0	R 2574170
chr3	jNXSensor	rigid_DNA	2574435	2574451	1000.0	+	0	R 2574435
chr3	jNXSensor	rigid_DNA	2575070	2575084	1000.0	+	0	R 2575070
chr3	jNXSensor	rigid_DNA	2576830	2576841	1000.0	+	0	R 2576830
chr3	jNXSensor	rigid_DNA	2577073	2577087	1000.0	+	0	R 2577073
chr3	jNXSensor	rigid_DNA	2578573	2578587	1000.0	+	0	R 2578573
chr3	jNXSensor	rigid_DNA	2579378	2579388	1000.0	+	0	R 2579378
chr3	jNXSensor	rigid_DNA	2579583	2579592	1000.0	+	0	R 2579583
chr3	jNXSensor	rigid_DNA	2580604	2580614	1000.0	+	0	R 2580604
chr3	jNXSensor	rigid_DNA	2583766	2583779	1000.0	+	0	R 2583766
chr3	jNXSensor	rigid_DNA	2585002	2585024	1000.0	+	0	R 2585002
chr3	jNXSensor	rigid_DNA	2586861	2586871	1000.0	+	0	R 2586861
chr3	jNXSensor	rigid_DNA	2592494	2592521	1000.0	+	0	R 2592494
chr3	jNXSensor	rigid_DNA	2593236	2593249	1000.0	+	0	R 2593236
chr3	jNXSensor	rigid_DNA	2593479	2593493	1000.0	+	0	R 2593479
chr3	jNXSensor	rigid_DNA	2596220	2596230	1000.0	+	0	R 2596220
chr3	jNXSensor	rigid_DNA	2599160	2599179	1000.0	+	0	R 2599160
chr3	jNXSensor	rigid_DNA	2599588	2599601	1000.0	+	0	R 2599588
chr3	jNXSensor	rigid_DNA	2601382	2601405	1000.0	+	0	R 2601382
chr3	jNXSensor	rigid_DNA	2602382	2602396	1000.0	+	0	R 2602382
chr3	jNXSensor	rigid_DNA	2602523	2602534	1000.0	+	0	R 2602523
chr3	jNXSensor	rigid_DNA	2602562	2602573	1000.0	+	0	R 2602562
chr3	jNXSensor	rigid_DNA	2603016	2603030	1000.0	+	0	R 2603016
chr3	jNXSensor	rigid_DNA	2604758	2604767	1000.0	+	0	R 2604758
chr3	jNXSensor	rigid_DNA	2605296	2605310	1000.0	+	0	R 2605296
chr3	jNXSensor	rigid_DNA	2605470	2605491	1000.0	+	0	R 2605470
chr3	jNXSensor	rigid_DNA	2605832	2605846	1000.0	+	0	R 2605832
chr3	jNXSensor	rigid_DNA	2607556	2607565	1000.0	+	0	R 2607556
chr3	jNXSensor	rigid_DNA	2608037	2608066	1000.0	+	0	R 2608037
chr3	jNXSensor	rigid_DNA	2608289	2608309	1000.0	+	0	R 2608289
chr3	jNXSensor	rigid_DNA	2608332	2608350	1000.0	+	0	R 2608332
chr3	jNXSensor	rigid_DNA	2611101	2611120	1000.0	+	0	R 2611101
chr3	jNXSensor	rigid_DNA	2611346	2611365	1000.0	+	0	R 2611346
chr3	jNXSensor	rigid_DNA	2613644	2613653	1000.0	+	0	R 2613644
chr3	jNXSensor	rigid_DNA	2616693	2616719	1000.0	+	0	R 2616693
chr3	jNXSensor	rigid_DNA	2617033	2617047	1000.0	+	0	R 2617033
chr3	jNXSensor	rigid_DNA	2619800	2619810	1000.0	+	0	R 2619800
chr3	jNXSensor	rigid_DNA	2625412	2625431	1000.0	+	0	R 2625412
chr3	jNXSensor	rigid_DNA	2627982	2627996	1000.0	+	0	R 2627982
chr3	jNXSensor	rigid_DNA	2632705	2632718	1000.0	+	0	R 2632705
chr3	jNXSensor	rigid_DNA	2634104	2634122	1000.0	+	0	R 2634104
chr3	jNXSensor	rigid_DNA	2639916	2639928	1000.0	+	0	R 2639916
chr3	jNXSensor	rigid_DNA	2641312	2641332	1000.0	+	0	R 2641312
chr3	jNXSensor	rigid_DNA	2643181	2643190	1000.0	+	0	R 2643181
chr3	jNXSensor	rigid_DNA	2644175	2644195	1000.0	+	0	R 2644175
chr3	jNXSensor	rigid_DNA	2644424	2644438	1000.0	+	0	R 2644424
chr3	jNXSensor	rigid_DNA	2646877	2646896	1000.0	+	0	R 2646877
chr3	jNXSensor	rigid_DNA	2648314	2648324	1000.0	+	0	R 2648314
chr3	jNXSensor	rigid_DNA	2648550	2648562	1000.0	+	0	R 2648550
chr3	jNXSensor	rigid_DNA	2649524	2649543	1000.0	+	0	R 2649524
chr3	jNXSensor	rigid_DNA	2651273	2651287	1000.0	+	0	R 2651273
chr3	jNXSensor	rigid_DNA	2651361	2651372	1000.0	+	0	R 2651361
chr3	jNXSensor	rigid_DNA	2651767	2651776	1000.0	+	0	R 2651767
chr3	jNXSensor	rigid_DNA	2653609	2653622	1000.0	+	0	R 2653609
chr3	jNXSensor	rigid_DNA	2653625	2653639	1000.0	+	0	R 2653625
chr3	jNXSensor	rigid_DNA	2654479	2654493	1000.0	+	0	R 2654479
chr3	jNXSensor	rigid_DNA	2655177	2655187	1000.0	+	0	R 2655177
chr3	jNXSensor	rigid_DNA	2665364	2665378	1000.0	+	0	R 2665364
chr3	jNXSensor	rigid_DNA	2668393	2668404	1000.0	+	0	R 2668393
chr3	jNXSensor	rigid_DNA	2668706	2668718	1000.0	+	0	R 2668706
chr3	jNXSensor	rigid_DNA	2671214	2671228	1000.0	+	0	R 2671214
chr3	jNXSensor	rigid_DNA	2676145	2676166	1000.0	+	0	R 2676145
chr3	jNXSensor	rigid_DNA	2676905	2676914	1000.0	+	0	R 2676905
chr3	jNXSensor	rigid_DNA	2678199	2678210	1000.0	+	0	R 2678199
chr3	jNXSensor	rigid_DNA	2678494	2678517	1000.0	+	0	R 2678494
chr3	jNXSensor	rigid_DNA	2679791	2679800	1000.0	+	0	R 2679791
chr3	jNXSensor	rigid_DNA	2688999	2689019	1000.0	+	0	R 2688999
chr3	jNXSensor	rigid_DNA	2690512	2690533	1000.0	+	0	R 2690512
chr3	jNXSensor	rigid_DNA	2691465	2691478	1000.0	+	0	R 2691465
chr3	jNXSensor	rigid_DNA	2691817	2691827	1000.0	+	0	R 2691817
chr3	jNXSensor	rigid_DNA	2692905	2692914	1000.0	+	0	R 2692905
chr3	jNXSensor	rigid_DNA	2693148	2693167	1000.0	+	0	R 2693148
chr3	jNXSensor	rigid_DNA	2694014	2694025	1000.0	+	0	R 2694014
chr3	jNXSensor	rigid_DNA	2694479	2694488	1000.0	+	0	R 2694479
chr3	jNXSensor	rigid_DNA	2697818	2697832	1000.0	+	0	R 2697818
chr3	jNXSensor	rigid_DNA	2700330	2700339	1000.0	+	0	R 2700330
chr3	jNXSensor	rigid_DNA	2701605	2701619	1000.0	+	0	R 2701605
chr3	jNXSensor	rigid_DNA	2703079	2703093	1000.0	+	0	R 2703079
chr3	jNXSensor	rigid_DNA	2705874	2705888	1000.0	+	0	R 2705874
chr3	jNXSensor	rigid_DNA	2711769	2711783	1000.0	+	0	R 2711769
chr3	jNXSensor	rigid_DNA	2715460	2715479	1000.0	+	0	R 2715460
chr3	jNXSensor	rigid_DNA	2715708	2715719	1000.0	+	0	R 2715708
chr3	jNXSensor	rigid_DNA	2717338	2717348	1000.0	+	0	R 2717338
chr3	jNXSensor	rigid_DNA	2718137	2718151	1000.0	+	0	R 2718137
chr3	jNXSensor	rigid_DNA	2720745	2720759	1000.0	+	0	R 2720745
chr3	jNXSensor	rigid_DNA	2720981	2721005	1000.0	+	0	R 2720981
chr3	jNXSensor	rigid_DNA	2721811	2721830	1000.0	+	0	R 2721811
chr3	jNXSensor	rigid_DNA	2722052	2722066	1000.0	+	0	R 2722052
chr3	jNXSensor	rigid_DNA	2723990	2724000	1000.0	+	0	R 2723990
chr3	jNXSensor	rigid_DNA	2725393	2725407	1000.0	+	0	R 2725393
chr3	jNXSensor	rigid_DNA	2726598	2726607	1000.0	+	0	R 2726598
chr3	jNXSensor	rigid_DNA	2734087	2734101	1000.0	+	0	R 2734087
chr3	jNXSensor	rigid_DNA	2734922	2734931	1000.0	+	0	R 2734922
chr3	jNXSensor	rigid_DNA	2735983	2735998	1000.0	+	0	R 2735983
chr3	jNXSensor	rigid_DNA	2736219	2736233	1000.0	+	0	R 2736219
chr3	jNXSensor	rigid_DNA	2745970	2745984	1000.0	+	0	R 2745970
chr3	jNXSensor	rigid_DNA	2746007	2746026	1000.0	+	0	R 2746007
chr3	jNXSensor	rigid_DNA	2746228	2746247	1000.0	+	0	R 2746228
chr3	jNXSensor	rigid_DNA	2746357	2746376	1000.0	+	0	R 2746357
chr3	jNXSensor	rigid_DNA	2747700	2747710	1000.0	+	0	R 2747700
chr3	jNXSensor	rigid_DNA	2749188	2749201	1000.0	+	0	R 2749188
chr3	jNXSensor	rigid_DNA	2750191	2750200	1000.0	+	0	R 2750191
chr3	jNXSensor	rigid_DNA	2750217	2750235	1000.0	+	0	R 2750217
chr3	jNXSensor	rigid_DNA	2751333	2751347	1000.0	+	0	R 2751333
chr3	jNXSensor	rigid_DNA	2754012	2754026	1000.0	+	0	R 2754012
chr3	jNXSensor	rigid_DNA	2755997	2756007	1000.0	+	0	R 2755997
chr3	jNXSensor	rigid_DNA	2758382	2758396	1000.0	+	0	R 2758382
chr3	jNXSensor	rigid_DNA	2759952	2759961	1000.0	+	0	R 2759952
chr3	jNXSensor	rigid_DNA	2763777	2763789	1000.0	+	0	R 2763777
chr3	jNXSensor	rigid_DNA	2763852	2763872	1000.0	+	0	R 2763852
chr3	jNXSensor	rigid_DNA	2764092	2764102	1000.0	+	0	R 2764092
chr3	jNXSensor	rigid_DNA	2764164	2764175	1000.0	+	0	R 2764164
chr3	jNXSensor	rigid_DNA	2766013	2766028	1000.0	+	0	R 2766013
chr3	jNXSensor	rigid_DNA	2767670	2767684	1000.0	+	0	R 2767670
chr3	jNXSensor	rigid_DNA	2767744	2767758	1000.0	+	0	R 2767744
chr3	jNXSensor	rigid_DNA	2767832	2767842	1000.0	+	0	R 2767832
chr3	jNXSensor	rigid_DNA	2771430	2771442	1000.0	+	0	R 2771430
chr3	jNXSensor	rigid_DNA	2773582	2773591	1000.0	+	0	R 2773582
chr3	jNXSensor	rigid_DNA	2775202	2775219	1000.0	+	0	R 2775202
chr3	jNXSensor	rigid_DNA	2776078	2776092	1000.0	+	0	R 2776078
chr3	jNXSensor	rigid_DNA	2776398	2776410	1000.0	+	0	R 2776398
chr3	jNXSensor	rigid_DNA	2779622	2779644	1000.0	+	0	R 2779622
chr3	jNXSensor	rigid_DNA	2780650	2780660	1000.0	+	0	R 2780650
chr3	jNXSensor	rigid_DNA	2783267	2783281	1000.0	+	0	R 2783267
chr3	jNXSensor	rigid_DNA	2785906	2785920	1000.0	+	0	R 2785906
chr3	jNXSensor	rigid_DNA	2786149	2786162	1000.0	+	0	R 2786149
chr3	jNXSensor	rigid_DNA	2786495	2786509	1000.0	+	0	R 2786495
chr3	jNXSensor	rigid_DNA	2786720	2786731	1000.0	+	0	R 2786720
chr3	jNXSensor	rigid_DNA	2790122	2790136	1000.0	+	0	R 2790122
chr3	jNXSensor	rigid_DNA	2790447	2790462	1000.0	+	0	R 2790447
chr3	jNXSensor	rigid_DNA	2792959	2792977	1000.0	+	0	R 2792959
chr3	jNXSensor	rigid_DNA	2792998	2793007	1000.0	+	0	R 2792998
chr3	jNXSensor	rigid_DNA	2796130	2796144	1000.0	+	0	R 2796130
chr3	jNXSensor	rigid_DNA	2798401	2798426	1000.0	+	0	R 2798401
chr3	jNXSensor	rigid_DNA	2798648	2798668	1000.0	+	0	R 2798648
chr3	jNXSensor	rigid_DNA	2799803	2799817	1000.0	+	0	R 2799803
chr3	jNXSensor	rigid_DNA	2802565	2802598	1000.0	+	0	R 2802565
chr3	jNXSensor	rigid_DNA	2803025	2803039	1000.0	+	0	R 2803025
chr3	jNXSensor	rigid_DNA	2803819	2803833	1000.0	+	0	R 2803819
chr3	jNXSensor	rigid_DNA	2804478	2804491	1000.0	+	0	R 2804478
chr3	jNXSensor	rigid_DNA	2805460	2805474	1000.0	+	0	R 2805460
chr3	jNXSensor	rigid_DNA	2806362	2806376	1000.0	+	0	R 2806362
chr3	jNXSensor	rigid_DNA	2807974	2807988	1000.0	+	0	R 2807974
chr3	jNXSensor	rigid_DNA	2808217	2808229	1000.0	+	0	R 2808217
chr3	jNXSensor	rigid_DNA	2811689	2811704	1000.0	+	0	R 2811689
chr3	jNXSensor	rigid_DNA	2812205	2812220	1000.0	+	0	R 2812205
chr3	jNXSensor	rigid_DNA	2814605	2814620	1000.0	+	0	R 2814605
chr3	jNXSensor	rigid_DNA	2816764	2816778	1000.0	+	0	R 2816764
chr3	jNXSensor	rigid_DNA	2820243	2820257	1000.0	+	0	R 2820243
chr3	jNXSensor	rigid_DNA	2820492	2820506	1000.0	+	0	R 2820492
chr3	jNXSensor	rigid_DNA	2821862	2821872	1000.0	+	0	R 2821862
chr3	jNXSensor	rigid_DNA	2822827	2822846	1000.0	+	0	R 2822827
chr3	jNXSensor	rigid_DNA	2824161	2824172	1000.0	+	0	R 2824161
chr3	jNXSensor	rigid_DNA	2825334	2825348	1000.0	+	0	R 2825334
chr3	jNXSensor	rigid_DNA	2827701	2827710	1000.0	+	0	R 2827701
chr3	jNXSensor	rigid_DNA	2827712	2827722	1000.0	+	0	R 2827712
chr3	jNXSensor	rigid_DNA	2827852	2827871	1000.0	+	0	R 2827852
chr3	jNXSensor	rigid_DNA	2828092	2828106	1000.0	+	0	R 2828092
chr3	jNXSensor	rigid_DNA	2828597	2828611	1000.0	+	0	R 2828597
chr3	jNXSensor	rigid_DNA	2832797	2832811	1000.0	+	0	R 2832797
chr3	jNXSensor	rigid_DNA	2833505	2833526	1000.0	+	0	R 2833505
chr3	jNXSensor	rigid_DNA	2836244	2836258	1000.0	+	0	R 2836244
chr3	jNXSensor	rigid_DNA	2837646	2837663	1000.0	+	0	R 2837646
chr3	jNXSensor	rigid_DNA	2840821	2840840	1000.0	+	0	R 2840821
chr3	jNXSensor	rigid_DNA	2840843	2840858	1000.0	+	0	R 2840843
chr3	jNXSensor	rigid_DNA	2850582	2850601	1000.0	+	0	R 2850582
chr3	jNXSensor	rigid_DNA	2851583	2851606	1000.0	+	0	R 2851583
chr3	jNXSensor	rigid_DNA	2851825	2851839	1000.0	+	0	R 2851825
chr3	jNXSensor	rigid_DNA	2853460	2853474	1000.0	+	0	R 2853460
chr3	jNXSensor	rigid_DNA	2855245	2855266	1000.0	+	0	R 2855245
chr3	jNXSensor	rigid_DNA	2856098	2856110	1000.0	+	0	R 2856098
chr3	jNXSensor	rigid_DNA	2857102	2857120	1000.0	+	0	R 2857102
chr3	jNXSensor	rigid_DNA	2857143	2857163	1000.0	+	0	R 2857143
chr3	jNXSensor	rigid_DNA	2863115	2863129	1000.0	+	0	R 2863115
chr3	jNXSensor	rigid_DNA	2863439	2863458	1000.0	+	0	R 2863439
chr3	jNXSensor	rigid_DNA	2863851	2863862	1000.0	+	0	R 2863851
chr3	jNXSensor	rigid_DNA	2864923	2864932	1000.0	+	0	R 2864923
chr3	jNXSensor	rigid_DNA	2866680	2866689	1000.0	+	0	R 2866680
chr3	jNXSensor	rigid_DNA	2869867	2869877	1000.0	+	0	R 2869867
chr3	jNXSensor	rigid_DNA	2870953	2870973	1000.0	+	0	R 2870953
chr3	jNXSensor	rigid_DNA	2875393	2875403	1000.0	+	0	R 2875393
chr3	jNXSensor	rigid_DNA	2876223	2876237	1000.0	+	0	R 2876223
chr3	jNXSensor	rigid_DNA	2880129	2880148	1000.0	+	0	R 2880129
chr3	jNXSensor	rigid_DNA	2881425	2881439	1000.0	+	0	R 2881425
chr3	jNXSensor	rigid_DNA	2886353	2886367	1000.0	+	0	R 2886353
chr3	jNXSensor	rigid_DNA	2887672	2887686	1000.0	+	0	R 2887672
chr3	jNXSensor	rigid_DNA	2889147	2889156	1000.0	+	0	R 2889147
chr3	jNXSensor	rigid_DNA	2891780	2891794	1000.0	+	0	R 2891780
chr3	jNXSensor	rigid_DNA	2897914	2897932	1000.0	+	0	R 2897914
chr3	jNXSensor	rigid_DNA	2897955	2897969	1000.0	+	0	R 2897955
chr3	jNXSensor	rigid_DNA	2898200	2898215	1000.0	+	0	R 2898200
chr3	jNXSensor	rigid_DNA	2899051	2899063	1000.0	+	0	R 2899051
chr3	jNXSensor	rigid_DNA	2900783	2900795	1000.0	+	0	R 2900783
chr3	jNXSensor	rigid_DNA	2902415	2902429	1000.0	+	0	R 2902415
chr3	jNXSensor	rigid_DNA	2903100	2903109	1000.0	+	0	R 2903100
chr3	jNXSensor	rigid_DNA	2903198	2903213	1000.0	+	0	R 2903198
chr3	jNXSensor	rigid_DNA	2903445	2903459	1000.0	+	0	R 2903445
chr3	jNXSensor	rigid_DNA	2904250	2904260	1000.0	+	0	R 2904250
chr3	jNXSensor	rigid_DNA	2911907	2911921	1000.0	+	0	R 2911907
chr3	jNXSensor	rigid_DNA	2912477	2912497	1000.0	+	0	R 2912477
chr3	jNXSensor	rigid_DNA	2913616	2913633	1000.0	+	0	R 2913616
chr3	jNXSensor	rigid_DNA	2914124	2914134	1000.0	+	0	R 2914124
chr3	jNXSensor	rigid_DNA	2920708	2920717	1000.0	+	0	R 2920708
chr3	jNXSensor	rigid_DNA	2922868	2922887	1000.0	+	0	R 2922868
chr3	jNXSensor	rigid_DNA	2923280	2923299	1000.0	+	0	R 2923280
chr3	jNXSensor	rigid_DNA	2923322	2923336	1000.0	+	0	R 2923322
chr3	jNXSensor	rigid_DNA	2923529	2923543	1000.0	+	0	R 2923529
chr3	jNXSensor	rigid_DNA	2924255	2924269	1000.0	+	0	R 2924255
chr3	jNXSensor	rigid_DNA	2926109	2926120	1000.0	+	0	R 2926109
chr3	jNXSensor	rigid_DNA	2931997	2932011	1000.0	+	0	R 2931997
chr3	jNXSensor	rigid_DNA	2933414	2933429	1000.0	+	0	R 2933414
chr3	jNXSensor	rigid_DNA	2933454	2933468	1000.0	+	0	R 2933454
chr3	jNXSensor	rigid_DNA	2933490	2933504	1000.0	+	0	R 2933490
chr3	jNXSensor	rigid_DNA	2933579	2933594	1000.0	+	0	R 2933579
chr3	jNXSensor	rigid_DNA	2933618	2933637	1000.0	+	0	R 2933618
chr3	jNXSensor	rigid_DNA	2933742	2933761	1000.0	+	0	R 2933742
chr3	jNXSensor	rigid_DNA	2933843	2933862	1000.0	+	0	R 2933843
chr3	jNXSensor	rigid_DNA	2934592	2934601	1000.0	+	0	R 2934592
chr3	jNXSensor	rigid_DNA	2935786	2935800	1000.0	+	0	R 2935786
chr3	jNXSensor	rigid_DNA	2935874	2935887	1000.0	+	0	R 2935874
chr3	jNXSensor	rigid_DNA	2936038	2936061	1000.0	+	0	R 2936038
chr3	jNXSensor	rigid_DNA	2937968	2937982	1000.0	+	0	R 2937968
chr3	jNXSensor	rigid_DNA	2939293	2939314	1000.0	+	0	R 2939293
chr3	jNXSensor	rigid_DNA	2940002	2940012	1000.0	+	0	R 2940002
chr3	jNXSensor	rigid_DNA	2940997	2941011	1000.0	+	0	R 2940997
chr3	jNXSensor	rigid_DNA	2941626	2941636	1000.0	+	0	R 2941626
chr3	jNXSensor	rigid_DNA	2946633	2946647	1000.0	+	0	R 2946633
chr3	jNXSensor	rigid_DNA	2946789	2946803	1000.0	+	0	R 2946789
chr3	jNXSensor	rigid_DNA	2948735	2948749	1000.0	+	0	R 2948735
chr3	jNXSensor	rigid_DNA	2949747	2949767	1000.0	+	0	R 2949747
chr3	jNXSensor	rigid_DNA	2949790	2949808	1000.0	+	0	R 2949790
chr3	jNXSensor	rigid_DNA	2950625	2950639	1000.0	+	0	R 2950625
chr3	jNXSensor	rigid_DNA	2955020	2955029	1000.0	+	0	R 2955020
chr3	jNXSensor	rigid_DNA	2957997	2958011	1000.0	+	0	R 2957997
chr3	jNXSensor	rigid_DNA	2958350	2958364	1000.0	+	0	R 2958350
chr3	jNXSensor	rigid_DNA	2960315	2960326	1000.0	+	0	R 2960315
chr3	jNXSensor	rigid_DNA	2960840	2960849	1000.0	+	0	R 2960840
chr3	jNXSensor	rigid_DNA	2962035	2962049	1000.0	+	0	R 2962035
chr3	jNXSensor	rigid_DNA	2962822	2962836	1000.0	+	0	R 2962822
chr3	jNXSensor	rigid_DNA	2963378	2963387	1000.0	+	0	R 2963378
chr3	jNXSensor	rigid_DNA	2963389	2963405	1000.0	+	0	R 2963389
chr3	jNXSensor	rigid_DNA	2963681	2963695	1000.0	+	0	R 2963681
chr3	jNXSensor	rigid_DNA	2964678	2964687	1000.0	+	0	R 2964678
chr3	jNXSensor	rigid_DNA	2964912	2964926	1000.0	+	0	R 2964912
chr3	jNXSensor	rigid_DNA	2967938	2967952	1000.0	+	0	R 2967938
chr3	jNXSensor	rigid_DNA	2968208	2968222	1000.0	+	0	R 2968208
chr3	jNXSensor	rigid_DNA	2970117	2970128	1000.0	+	0	R 2970117
chr3	jNXSensor	rigid_DNA	2976364	2976374	1000.0	+	0	R 2976364
chr3	jNXSensor	rigid_DNA	2977673	2977687	1000.0	+	0	R 2977673
chr3	jNXSensor	rigid_DNA	2977916	2977934	1000.0	+	0	R 2977916
chr3	jNXSensor	rigid_DNA	2984534	2984549	1000.0	+	0	R 2984534
chr3	jNXSensor	rigid_DNA	2987134	2987143	1000.0	+	0	R 2987134
chr3	jNXSensor	rigid_DNA	2991879	2991888	1000.0	+	0	R 2991879
chr3	jNXSensor	rigid_DNA	2993552	2993564	1000.0	+	0	R 2993552
chr3	jNXSensor	rigid_DNA	2993620	2993634	1000.0	+	0	R 2993620
chr3	jNXSensor	rigid_DNA	2996296	2996309	1000.0	+	0	R 2996296
chr3	jNXSensor	rigid_DNA	2997846	2997864	1000.0	+	0	R 2997846
chr3	jNXSensor	rigid_DNA	2997887	2997901	1000.0	+	0	R 2997887
chr3	jNXSensor	rigid_DNA	2998247	2998257	1000.0	+	0	R 2998247
chr3	jNXSensor	rigid_DNA	2999658	2999677	1000.0	+	0	R 2999658
chr3	jNXSensor	rigid_DNA	2999898	2999939	1000.0	+	0	R 2999898
chr3	jNXSensor	rigid_DNA	3002270	3002284	1000.0	+	0	R 3002270
chr3	jNXSensor	rigid_DNA	3002597	3002615	1000.0	+	0	R 3002597
chr3	jNXSensor	rigid_DNA	3008720	3008734	1000.0	+	0	R 3008720
chr3	jNXSensor	rigid_DNA	3009984	3009998	1000.0	+	0	R 3009984
chr3	jNXSensor	rigid_DNA	3010231	3010245	1000.0	+	0	R 3010231
chr3	jNXSensor	rigid_DNA	3015333	3015342	1000.0	+	0	R 3015333
chr3	jNXSensor	rigid_DNA	3016868	3016877	1000.0	+	0	R 3016868
chr3	jNXSensor	rigid_DNA	3017080	3017094	1000.0	+	0	R 3017080
chr3	jNXSensor	rigid_DNA	3017565	3017580	1000.0	+	0	R 3017565
chr3	jNXSensor	rigid_DNA	3020369	3020398	1000.0	+	0	R 3020369
chr3	jNXSensor	rigid_DNA	3020840	3020850	1000.0	+	0	R 3020840
chr3	jNXSensor	rigid_DNA	3022572	3022587	1000.0	+	0	R 3022572
chr3	jNXSensor	rigid_DNA	3022716	3022735	1000.0	+	0	R 3022716
chr3	jNXSensor	rigid_DNA	3022801	3022821	1000.0	+	0	R 3022801
chr3	jNXSensor	rigid_DNA	3022848	3022866	1000.0	+	0	R 3022848
chr3	jNXSensor	rigid_DNA	3025785	3025799	1000.0	+	0	R 3025785
chr3	jNXSensor	rigid_DNA	3026126	3026135	1000.0	+	0	R 3026126
chr3	jNXSensor	rigid_DNA	3026206	3026220	1000.0	+	0	R 3026206
chr3	jNXSensor	rigid_DNA	3026401	3026415	1000.0	+	0	R 3026401
chr3	jNXSensor	rigid_DNA	3026861	3026875	1000.0	+	0	R 3026861
chr3	jNXSensor	rigid_DNA	3027150	3027167	1000.0	+	0	R 3027150
chr3	jNXSensor	rigid_DNA	3029411	3029425	1000.0	+	0	R 3029411
chr3	jNXSensor	rigid_DNA	3030237	3030251	1000.0	+	0	R 3030237
chr3	jNXSensor	rigid_DNA	3031564	3031581	1000.0	+	0	R 3031564
chr3	jNXSensor	rigid_DNA	3032035	3032049	1000.0	+	0	R 3032035
chr3	jNXSensor	rigid_DNA	3038522	3038536	1000.0	+	0	R 3038522
chr3	jNXSensor	rigid_DNA	3038756	3038775	1000.0	+	0	R 3038756
chr3	jNXSensor	rigid_DNA	3039412	3039421	1000.0	+	0	R 3039412
chr3	jNXSensor	rigid_DNA	3041069	3041092	1000.0	+	0	R 3041069
chr3	jNXSensor	rigid_DNA	3044899	3044913	1000.0	+	0	R 3044899
chr3	jNXSensor	rigid_DNA	3045325	3045339	1000.0	+	0	R 3045325
chr3	jNXSensor	rigid_DNA	3048924	3048938	1000.0	+	0	R 3048924
chr3	jNXSensor	rigid_DNA	3051990	3052008	1000.0	+	0	R 3051990
chr3	jNXSensor	rigid_DNA	3052612	3052625	1000.0	+	0	R 3052612
chr3	jNXSensor	rigid_DNA	3053293	3053302	1000.0	+	0	R 3053293
chr3	jNXSensor	rigid_DNA	3053469	3053479	1000.0	+	0	R 3053469
chr3	jNXSensor	rigid_DNA	3053967	3053986	1000.0	+	0	R 3053967
chr3	jNXSensor	rigid_DNA	3055125	3055139	1000.0	+	0	R 3055125
chr3	jNXSensor	rigid_DNA	3055328	3055342	1000.0	+	0	R 3055328
chr3	jNXSensor	rigid_DNA	3055455	3055469	1000.0	+	0	R 3055455
chr3	jNXSensor	rigid_DNA	3056435	3056445	1000.0	+	0	R 3056435
chr3	jNXSensor	rigid_DNA	3057370	3057384	1000.0	+	0	R 3057370
chr3	jNXSensor	rigid_DNA	3057612	3057626	1000.0	+	0	R 3057612
chr3	jNXSensor	rigid_DNA	3061488	3061502	1000.0	+	0	R 3061488
chr3	jNXSensor	rigid_DNA	3061764	3061788	1000.0	+	0	R 3061764
chr3	jNXSensor	rigid_DNA	3067448	3067467	1000.0	+	0	R 3067448
chr3	jNXSensor	rigid_DNA	3069086	3069100	1000.0	+	0	R 3069086
chr3	jNXSensor	rigid_DNA	3069394	3069408	1000.0	+	0	R 3069394
chr3	jNXSensor	rigid_DNA	3074496	3074505	1000.0	+	0	R 3074496
chr3	jNXSensor	rigid_DNA	3074989	3074998	1000.0	+	0	R 3074989
chr3	jNXSensor	rigid_DNA	3075100	3075114	1000.0	+	0	R 3075100
chr3	jNXSensor	rigid_DNA	3075214	3075228	1000.0	+	0	R 3075214
chr3	jNXSensor	rigid_DNA	3075251	3075269	1000.0	+	0	R 3075251
chr3	jNXSensor	rigid_DNA	3078806	3078818	1000.0	+	0	R 3078806
chr3	jNXSensor	rigid_DNA	3079032	3079046	1000.0	+	0	R 3079032
chr3	jNXSensor	rigid_DNA	3079749	3079758	1000.0	+	0	R 3079749
chr3	jNXSensor	rigid_DNA	3080119	3080128	1000.0	+	0	R 3080119
chr3	jNXSensor	rigid_DNA	3080270	3080288	1000.0	+	0	R 3080270
chr3	jNXSensor	rigid_DNA	3080409	3080423	1000.0	+	0	R 3080409
chr3	jNXSensor	rigid_DNA	3081281	3081295	1000.0	+	0	R 3081281
chr3	jNXSensor	rigid_DNA	3081533	3081549	1000.0	+	0	R 3081533
chr3	jNXSensor	rigid_DNA	3082216	3082230	1000.0	+	0	R 3082216
chr3	jNXSensor	rigid_DNA	3084179	3084193	1000.0	+	0	R 3084179
chr3	jNXSensor	rigid_DNA	3085272	3085292	1000.0	+	0	R 3085272
chr3	jNXSensor	rigid_DNA	3087260	3087284	1000.0	+	0	R 3087260
chr3	jNXSensor	rigid_DNA	3087506	3087526	1000.0	+	0	R 3087506
chr3	jNXSensor	rigid_DNA	3088282	3088293	1000.0	+	0	R 3088282
chr3	jNXSensor	rigid_DNA	3088663	3088677	1000.0	+	0	R 3088663
chr3	jNXSensor	rigid_DNA	3091888	3091911	1000.0	+	0	R 3091888
chr3	jNXSensor	rigid_DNA	3092289	3092302	1000.0	+	0	R 3092289
chr3	jNXSensor	rigid_DNA	3094346	3094360	1000.0	+	0	R 3094346
chr3	jNXSensor	rigid_DNA	3095519	3095537	1000.0	+	0	R 3095519
chr3	jNXSensor	rigid_DNA	3100738	3100756	1000.0	+	0	R 3100738
chr3	jNXSensor	rigid_DNA	3100798	3100812	1000.0	+	0	R 3100798
chr3	jNXSensor	rigid_DNA	3103235	3103245	1000.0	+	0	R 3103235
chr3	jNXSensor	rigid_DNA	3105777	3105791	1000.0	+	0	R 3105777
chr3	jNXSensor	rigid_DNA	3106331	3106343	1000.0	+	0	R 3106331
chr3	jNXSensor	rigid_DNA	3106585	3106599	1000.0	+	0	R 3106585
chr3	jNXSensor	rigid_DNA	3107231	3107244	1000.0	+	0	R 3107231
chr3	jNXSensor	rigid_DNA	3107255	3107268	1000.0	+	0	R 3107255
chr3	jNXSensor	rigid_DNA	3110418	3110443	1000.0	+	0	R 3110418
chr3	jNXSensor	rigid_DNA	3112156	3112165	1000.0	+	0	R 3112156
chr3	jNXSensor	rigid_DNA	3112288	3112302	1000.0	+	0	R 3112288
chr3	jNXSensor	rigid_DNA	3112681	3112695	1000.0	+	0	R 3112681
chr3	jNXSensor	rigid_DNA	3112721	3112735	1000.0	+	0	R 3112721
chr3	jNXSensor	rigid_DNA	3112963	3112975	1000.0	+	0	R 3112963
chr3	jNXSensor	rigid_DNA	3115938	3115952	1000.0	+	0	R 3115938
chr3	jNXSensor	rigid_DNA	3116601	3116615	1000.0	+	0	R 3116601
chr3	jNXSensor	rigid_DNA	3116638	3116652	1000.0	+	0	R 3116638
chr3	jNXSensor	rigid_DNA	3117589	3117603	1000.0	+	0	R 3117589
chr3	jNXSensor	rigid_DNA	3117863	3117879	1000.0	+	0	R 3117863
chr3	jNXSensor	rigid_DNA	3120970	3120984	1000.0	+	0	R 3120970
chr3	jNXSensor	rigid_DNA	3122309	3122324	1000.0	+	0	R 3122309
chr3	jNXSensor	rigid_DNA	3122614	3122628	1000.0	+	0	R 3122614
chr3	jNXSensor	rigid_DNA	3123241	3123250	1000.0	+	0	R 3123241
chr3	jNXSensor	rigid_DNA	3123934	3123946	1000.0	+	0	R 3123934
chr3	jNXSensor	rigid_DNA	3126638	3126652	1000.0	+	0	R 3126638
chr3	jNXSensor	rigid_DNA	3127811	3127825	1000.0	+	0	R 3127811
chr3	jNXSensor	rigid_DNA	3128704	3128714	1000.0	+	0	R 3128704
chr3	jNXSensor	rigid_DNA	3128718	3128737	1000.0	+	0	R 3128718
chr3	jNXSensor	rigid_DNA	3129475	3129484	1000.0	+	0	R 3129475
chr3	jNXSensor	rigid_DNA	3130088	3130102	1000.0	+	0	R 3130088
chr3	jNXSensor	rigid_DNA	3130724	3130744	1000.0	+	0	R 3130724
chr3	jNXSensor	rigid_DNA	3132405	3132424	1000.0	+	0	R 3132405
chr3	jNXSensor	rigid_DNA	3133078	3133089	1000.0	+	0	R 3133078
chr3	jNXSensor	rigid_DNA	3133971	3133985	1000.0	+	0	R 3133971
chr3	jNXSensor	rigid_DNA	3134761	3134775	1000.0	+	0	R 3134761
chr3	jNXSensor	rigid_DNA	3135856	3135869	1000.0	+	0	R 3135856
chr3	jNXSensor	rigid_DNA	3135931	3135945	1000.0	+	0	R 3135931
chr3	jNXSensor	rigid_DNA	3137166	3137183	1000.0	+	0	R 3137166
chr3	jNXSensor	rigid_DNA	3138287	3138302	1000.0	+	0	R 3138287
chr3	jNXSensor	rigid_DNA	3138540	3138554	1000.0	+	0	R 3138540
chr3	jNXSensor	rigid_DNA	3138849	3138861	1000.0	+	0	R 3138849
chr3	jNXSensor	rigid_DNA	3140188	3140202	1000.0	+	0	R 3140188
chr3	jNXSensor	rigid_DNA	3141844	3141860	1000.0	+	0	R 3141844
chr3	jNXSensor	rigid_DNA	3142681	3142700	1000.0	+	0	R 3142681
chr3	jNXSensor	rigid_DNA	3142804	3142818	1000.0	+	0	R 3142804
chr3	jNXSensor	rigid_DNA	3143059	3143073	1000.0	+	0	R 3143059
chr3	jNXSensor	rigid_DNA	3143425	3143450	1000.0	+	0	R 3143425
chr3	jNXSensor	rigid_DNA	3143456	3143475	1000.0	+	0	R 3143456
chr3	jNXSensor	rigid_DNA	3143508	3143522	1000.0	+	0	R 3143508
chr3	jNXSensor	rigid_DNA	3143525	3143552	1000.0	+	0	R 3143525
chr3	jNXSensor	rigid_DNA	3143555	3143570	1000.0	+	0	R 3143555
chr3	jNXSensor	rigid_DNA	3143636	3143655	1000.0	+	0	R 3143636
chr3	jNXSensor	rigid_DNA	3143679	3143695	1000.0	+	0	R 3143679
chr3	jNXSensor	rigid_DNA	3143755	3143770	1000.0	+	0	R 3143755
chr3	jNXSensor	rigid_DNA	3143865	3143880	1000.0	+	0	R 3143865
chr3	jNXSensor	rigid_DNA	3143907	3143930	1000.0	+	0	R 3143907
chr3	jNXSensor	rigid_DNA	3143993	3144007	1000.0	+	0	R 3143993
chr3	jNXSensor	rigid_DNA	3144220	3144234	1000.0	+	0	R 3144220
chr3	jNXSensor	rigid_DNA	3145283	3145305	1000.0	+	0	R 3145283
chr3	jNXSensor	rigid_DNA	3147762	3147776	1000.0	+	0	R 3147762
chr3	jNXSensor	rigid_DNA	3149367	3149379	1000.0	+	0	R 3149367
chr3	jNXSensor	rigid_DNA	3149416	3149428	1000.0	+	0	R 3149416
chr3	jNXSensor	rigid_DNA	3149432	3149441	1000.0	+	0	R 3149432
chr3	jNXSensor	rigid_DNA	3150240	3150252	1000.0	+	0	R 3150240
chr3	jNXSensor	rigid_DNA	3150553	3150567	1000.0	+	0	R 3150553
chr3	jNXSensor	rigid_DNA	3153343	3153356	1000.0	+	0	R 3153343
chr3	jNXSensor	rigid_DNA	3157525	3157544	1000.0	+	0	R 3157525
chr3	jNXSensor	rigid_DNA	3161947	3161961	1000.0	+	0	R 3161947
chr3	jNXSensor	rigid_DNA	3162187	3162207	1000.0	+	0	R 3162187
chr3	jNXSensor	rigid_DNA	3162764	3162773	1000.0	+	0	R 3162764
chr3	jNXSensor	rigid_DNA	3167203	3167216	1000.0	+	0	R 3167203
chr3	jNXSensor	rigid_DNA	3168835	3168849	1000.0	+	0	R 3168835
chr3	jNXSensor	rigid_DNA	3169108	3169117	1000.0	+	0	R 3169108
chr3	jNXSensor	rigid_DNA	3172730	3172749	1000.0	+	0	R 3172730
chr3	jNXSensor	rigid_DNA	3175066	3175080	1000.0	+	0	R 3175066
chr3	jNXSensor	rigid_DNA	3175777	3175791	1000.0	+	0	R 3175777
chr3	jNXSensor	rigid_DNA	3180512	3180521	1000.0	+	0	R 3180512
chr3	jNXSensor	rigid_DNA	3183054	3183068	1000.0	+	0	R 3183054
chr3	jNXSensor	rigid_DNA	3183620	3183630	1000.0	+	0	R 3183620
chr3	jNXSensor	rigid_DNA	3186626	3186640	1000.0	+	0	R 3186626
chr3	jNXSensor	rigid_DNA	3187736	3187750	1000.0	+	0	R 3187736
chr3	jNXSensor	rigid_DNA	3188074	3188088	1000.0	+	0	R 3188074
chr3	jNXSensor	rigid_DNA	3188465	3188479	1000.0	+	0	R 3188465
chr3	jNXSensor	rigid_DNA	3189989	3190003	1000.0	+	0	R 3189989
chr3	jNXSensor	rigid_DNA	3191977	3191987	1000.0	+	0	R 3191977
chr3	jNXSensor	rigid_DNA	3192129	3192140	1000.0	+	0	R 3192129
chr3	jNXSensor	rigid_DNA	3194702	3194711	1000.0	+	0	R 3194702
chr3	jNXSensor	rigid_DNA	3195572	3195582	1000.0	+	0	R 3195572
chr3	jNXSensor	rigid_DNA	3196143	3196157	1000.0	+	0	R 3196143
chr3	jNXSensor	rigid_DNA	3196190	3196237	1000.0	+	0	R 3196190
chr3	jNXSensor	rigid_DNA	3196437	3196463	1000.0	+	0	R 3196437
chr3	jNXSensor	rigid_DNA	3196465	3196489	1000.0	+	0	R 3196465
chr3	jNXSensor	rigid_DNA	3196496	3196515	1000.0	+	0	R 3196496
chr3	jNXSensor	rigid_DNA	3196549	3196568	1000.0	+	0	R 3196549
chr3	jNXSensor	rigid_DNA	3196577	3196591	1000.0	+	0	R 3196577
chr3	jNXSensor	rigid_DNA	3200829	3200843	1000.0	+	0	R 3200829
chr3	jNXSensor	rigid_DNA	3210820	3210845	1000.0	+	0	R 3210820
chr3	jNXSensor	rigid_DNA	3215666	3215680	1000.0	+	0	R 3215666
chr3	jNXSensor	rigid_DNA	3218988	3219002	1000.0	+	0	R 3218988
chr3	jNXSensor	rigid_DNA	3219505	3219524	1000.0	+	0	R 3219505
chr3	jNXSensor	rigid_DNA	3219541	3219561	1000.0	+	0	R 3219541
chr3	jNXSensor	rigid_DNA	3222055	3222072	1000.0	+	0	R 3222055
chr3	jNXSensor	rigid_DNA	3226184	3226202	1000.0	+	0	R 3226184
chr3	jNXSensor	rigid_DNA	3228780	3228794	1000.0	+	0	R 3228780
chr3	jNXSensor	rigid_DNA	3229452	3229484	1000.0	+	0	R 3229452
chr3	jNXSensor	rigid_DNA	3229864	3229878	1000.0	+	0	R 3229864
chr3	jNXSensor	rigid_DNA	3230901	3230915	1000.0	+	0	R 3230901
chr3	jNXSensor	rigid_DNA	3232556	3232570	1000.0	+	0	R 3232556
chr3	jNXSensor	rigid_DNA	3232597	3232608	1000.0	+	0	R 3232597
chr3	jNXSensor	rigid_DNA	3232842	3232856	1000.0	+	0	R 3232842
chr3	jNXSensor	rigid_DNA	3235170	3235180	1000.0	+	0	R 3235170
chr3	jNXSensor	rigid_DNA	3235768	3235777	1000.0	+	0	R 3235768
chr3	jNXSensor	rigid_DNA	3241723	3241732	1000.0	+	0	R 3241723
chr3	jNXSensor	rigid_DNA	3243762	3243789	1000.0	+	0	R 3243762
chr3	jNXSensor	rigid_DNA	3245790	3245809	1000.0	+	0	R 3245790
chr3	jNXSensor	rigid_DNA	3246412	3246422	1000.0	+	0	R 3246412
chr3	jNXSensor	rigid_DNA	3248502	3248516	1000.0	+	0	R 3248502
chr3	jNXSensor	rigid_DNA	3249425	3249435	1000.0	+	0	R 3249425
chr3	jNXSensor	rigid_DNA	3251247	3251271	1000.0	+	0	R 3251247
chr3	jNXSensor	rigid_DNA	3254725	3254745	1000.0	+	0	R 3254725
chr3	jNXSensor	rigid_DNA	3257159	3257173	1000.0	+	0	R 3257159
chr3	jNXSensor	rigid_DNA	3257430	3257450	1000.0	+	0	R 3257430
chr3	jNXSensor	rigid_DNA	3258770	3258783	1000.0	+	0	R 3258770
chr3	jNXSensor	rigid_DNA	3258933	3258942	1000.0	+	0	R 3258933
chr3	jNXSensor	rigid_DNA	3259016	3259030	1000.0	+	0	R 3259016
chr3	jNXSensor	rigid_DNA	3259057	3259071	1000.0	+	0	R 3259057
chr3	jNXSensor	rigid_DNA	3264361	3264375	1000.0	+	0	R 3264361
chr3	jNXSensor	rigid_DNA	3265486	3265495	1000.0	+	0	R 3265486
chr3	jNXSensor	rigid_DNA	3266730	3266744	1000.0	+	0	R 3266730
chr3	jNXSensor	rigid_DNA	3267398	3267413	1000.0	+	0	R 3267398
chr3	jNXSensor	rigid_DNA	3269869	3269883	1000.0	+	0	R 3269869
chr3	jNXSensor	rigid_DNA	3271127	3271140	1000.0	+	0	R 3271127
chr3	jNXSensor	rigid_DNA	3271369	3271388	1000.0	+	0	R 3271369
chr3	jNXSensor	rigid_DNA	3272630	3272645	1000.0	+	0	R 3272630
chr3	jNXSensor	rigid_DNA	3272744	3272775	1000.0	+	0	R 3272744
chr3	jNXSensor	rigid_DNA	3275222	3275231	1000.0	+	0	R 3275222
chr3	jNXSensor	rigid_DNA	3278775	3278791	1000.0	+	0	R 3278775
chr3	jNXSensor	rigid_DNA	3278812	3278826	1000.0	+	0	R 3278812
chr3	jNXSensor	rigid_DNA	3279020	3279034	1000.0	+	0	R 3279020
chr3	jNXSensor	rigid_DNA	3279362	3279371	1000.0	+	0	R 3279362
chr3	jNXSensor	rigid_DNA	3281241	3281255	1000.0	+	0	R 3281241
chr3	jNXSensor	rigid_DNA	3283153	3283167	1000.0	+	0	R 3283153
chr3	jNXSensor	rigid_DNA	3285917	3285931	1000.0	+	0	R 3285917
chr3	jNXSensor	rigid_DNA	3286164	3286177	1000.0	+	0	R 3286164
chr3	jNXSensor	rigid_DNA	3286600	3286617	1000.0	+	0	R 3286600
chr3	jNXSensor	rigid_DNA	3287505	3287520	1000.0	+	0	R 3287505
chr3	jNXSensor	rigid_DNA	3287523	3287533	1000.0	+	0	R 3287523
chr3	jNXSensor	rigid_DNA	3288677	3288691	1000.0	+	0	R 3288677
chr3	jNXSensor	rigid_DNA	3290245	3290258	1000.0	+	0	R 3290245
chr3	jNXSensor	rigid_DNA	3294514	3294528	1000.0	+	0	R 3294514
chr3	jNXSensor	rigid_DNA	3298141	3298155	1000.0	+	0	R 3298141
chr3	jNXSensor	rigid_DNA	3298428	3298452	1000.0	+	0	R 3298428
chr3	jNXSensor	rigid_DNA	3299121	3299135	1000.0	+	0	R 3299121
chr3	jNXSensor	rigid_DNA	3302426	3302436	1000.0	+	0	R 3302426
chr3	jNXSensor	rigid_DNA	3302789	3302812	1000.0	+	0	R 3302789
chr3	jNXSensor	rigid_DNA	3308981	3308995	1000.0	+	0	R 3308981
chr3	jNXSensor	rigid_DNA	3309086	3309100	1000.0	+	0	R 3309086
chr3	jNXSensor	rigid_DNA	3310682	3310692	1000.0	+	0	R 3310682
chr3	jNXSensor	rigid_DNA	3316802	3316816	1000.0	+	0	R 3316802
chr3	jNXSensor	rigid_DNA	3318372	3318381	1000.0	+	0	R 3318372
chr3	jNXSensor	rigid_DNA	3319532	3319546	1000.0	+	0	R 3319532
chr3	jNXSensor	rigid_DNA	3324380	3324394	1000.0	+	0	R 3324380
chr3	jNXSensor	rigid_DNA	3329880	3329894	1000.0	+	0	R 3329880
chr3	jNXSensor	rigid_DNA	3332868	3332882	1000.0	+	0	R 3332868
chr3	jNXSensor	rigid_DNA	3334145	3334159	1000.0	+	0	R 3334145
chr3	jNXSensor	rigid_DNA	3335283	3335297	1000.0	+	0	R 3335283
chr3	jNXSensor	rigid_DNA	3335336	3335350	1000.0	+	0	R 3335336
chr3	jNXSensor	rigid_DNA	3336056	3336070	1000.0	+	0	R 3336056
chr3	jNXSensor	rigid_DNA	3336234	3336248	1000.0	+	0	R 3336234
chr3	jNXSensor	rigid_DNA	3339285	3339299	1000.0	+	0	R 3339285
chr3	jNXSensor	rigid_DNA	3341697	3341711	1000.0	+	0	R 3341697
chr3	jNXSensor	rigid_DNA	3341937	3341956	1000.0	+	0	R 3341937
chr3	jNXSensor	rigid_DNA	3343930	3343944	1000.0	+	0	R 3343930
chr3	jNXSensor	rigid_DNA	3344415	3344427	1000.0	+	0	R 3344415
chr3	jNXSensor	rigid_DNA	3344785	3344799	1000.0	+	0	R 3344785
chr3	jNXSensor	rigid_DNA	3345666	3345679	1000.0	+	0	R 3345666
chr3	jNXSensor	rigid_DNA	3346215	3346238	1000.0	+	0	R 3346215
chr3	jNXSensor	rigid_DNA	3356151	3356185	1000.0	+	0	R 3356151
chr3	jNXSensor	rigid_DNA	3356615	3356637	1000.0	+	0	R 3356615
chr3	jNXSensor	rigid_DNA	3360124	3360134	1000.0	+	0	R 3360124
chr3	jNXSensor	rigid_DNA	3360138	3360147	1000.0	+	0	R 3360138
chr3	jNXSensor	rigid_DNA	3361770	3361784	1000.0	+	0	R 3361770
chr3	jNXSensor	rigid_DNA	3366634	3366648	1000.0	+	0	R 3366634
chr3	jNXSensor	rigid_DNA	3367476	3367485	1000.0	+	0	R 3367476
chr3	jNXSensor	rigid_DNA	3368560	3368574	1000.0	+	0	R 3368560
chr3	jNXSensor	rigid_DNA	3368801	3368825	1000.0	+	0	R 3368801
chr3	jNXSensor	rigid_DNA	3370266	3370275	1000.0	+	0	R 3370266
chr3	jNXSensor	rigid_DNA	3370930	3370944	1000.0	+	0	R 3370930
chr3	jNXSensor	rigid_DNA	3371847	3371861	1000.0	+	0	R 3371847
chr3	jNXSensor	rigid_DNA	3374534	3374548	1000.0	+	0	R 3374534
chr3	jNXSensor	rigid_DNA	3376711	3376721	1000.0	+	0	R 3376711
chr3	jNXSensor	rigid_DNA	3381050	3381064	1000.0	+	0	R 3381050
chr3	jNXSensor	rigid_DNA	3381233	3381248	1000.0	+	0	R 3381233
chr3	jNXSensor	rigid_DNA	3383281	3383296	1000.0	+	0	R 3383281
chr3	jNXSensor	rigid_DNA	3386324	3386334	1000.0	+	0	R 3386324
chr3	jNXSensor	rigid_DNA	3397618	3397632	1000.0	+	0	R 3397618
chr3	jNXSensor	rigid_DNA	3397858	3397869	1000.0	+	0	R 3397858
chr3	jNXSensor	rigid_DNA	3401080	3401100	1000.0	+	0	R 3401080
chr3	jNXSensor	rigid_DNA	3401237	3401251	1000.0	+	0	R 3401237
chr3	jNXSensor	rigid_DNA	3401324	3401343	1000.0	+	0	R 3401324
chr3	jNXSensor	rigid_DNA	3403010	3403024	1000.0	+	0	R 3403010
chr3	jNXSensor	rigid_DNA	3403161	3403173	1000.0	+	0	R 3403161
chr3	jNXSensor	rigid_DNA	3406190	3406204	1000.0	+	0	R 3406190
chr3	jNXSensor	rigid_DNA	3406472	3406483	1000.0	+	0	R 3406472
chr3	jNXSensor	rigid_DNA	3409886	3409900	1000.0	+	0	R 3409886
chr3	jNXSensor	rigid_DNA	3410196	3410213	1000.0	+	0	R 3410196
chr3	jNXSensor	rigid_DNA	3413805	3413815	1000.0	+	0	R 3413805
chr3	jNXSensor	rigid_DNA	3414714	3414728	1000.0	+	0	R 3414714
chr3	jNXSensor	rigid_DNA	3417527	3417541	1000.0	+	0	R 3417527
chr3	jNXSensor	rigid_DNA	3417837	3417851	1000.0	+	0	R 3417837
chr3	jNXSensor	rigid_DNA	3418822	3418838	1000.0	+	0	R 3418822
chr3	jNXSensor	rigid_DNA	3421521	3421535	1000.0	+	0	R 3421521
chr3	jNXSensor	rigid_DNA	3422195	3422209	1000.0	+	0	R 3422195
chr3	jNXSensor	rigid_DNA	3422829	3422839	1000.0	+	0	R 3422829
chr3	jNXSensor	rigid_DNA	3423495	3423506	1000.0	+	0	R 3423495
chr3	jNXSensor	rigid_DNA	3424185	3424204	1000.0	+	0	R 3424185
chr3	jNXSensor	rigid_DNA	3424466	3424485	1000.0	+	0	R 3424466
chr3	jNXSensor	rigid_DNA	3431112	3431123	1000.0	+	0	R 3431112
chr3	jNXSensor	rigid_DNA	3431694	3431718	1000.0	+	0	R 3431694
chr3	jNXSensor	rigid_DNA	3434196	3434210	1000.0	+	0	R 3434196
chr3	jNXSensor	rigid_DNA	3434573	3434582	1000.0	+	0	R 3434573
chr3	jNXSensor	rigid_DNA	3440127	3440141	1000.0	+	0	R 3440127
chr3	jNXSensor	rigid_DNA	3442282	3442296	1000.0	+	0	R 3442282
chr3	jNXSensor	rigid_DNA	3445919	3445934	1000.0	+	0	R 3445919
chr3	jNXSensor	rigid_DNA	3458810	3458828	1000.0	+	0	R 3458810
chr3	jNXSensor	rigid_DNA	3461014	3461024	1000.0	+	0	R 3461014
chr3	jNXSensor	rigid_DNA	3461641	3461655	1000.0	+	0	R 3461641
chr3	jNXSensor	rigid_DNA	3462847	3462856	1000.0	+	0	R 3462847
chr3	jNXSensor	rigid_DNA	3463941	3463955	1000.0	+	0	R 3463941
chr3	jNXSensor	rigid_DNA	3463982	3463996	1000.0	+	0	R 3463982
chr3	jNXSensor	rigid_DNA	3464223	3464233	1000.0	+	0	R 3464223
chr3	jNXSensor	rigid_DNA	3467746	3467759	1000.0	+	0	R 3467746
chr3	jNXSensor	rigid_DNA	3468962	3468971	1000.0	+	0	R 3468962
chr3	jNXSensor	rigid_DNA	3469330	3469341	1000.0	+	0	R 3469330
chr3	jNXSensor	rigid_DNA	3471346	3471359	1000.0	+	0	R 3471346
chr3	jNXSensor	rigid_DNA	3474916	3474930	1000.0	+	0	R 3474916
chr3	jNXSensor	rigid_DNA	3475014	3475028	1000.0	+	0	R 3475014
chr3	jNXSensor	rigid_DNA	3475157	3475180	1000.0	+	0	R 3475157
chr3	jNXSensor	rigid_DNA	3476458	3476478	1000.0	+	0	R 3476458
chr3	jNXSensor	rigid_DNA	3477250	3477264	1000.0	+	0	R 3477250
chr3	jNXSensor	rigid_DNA	3477325	3477334	1000.0	+	0	R 3477325
chr3	jNXSensor	rigid_DNA	3477465	3477479	1000.0	+	0	R 3477465
chr3	jNXSensor	rigid_DNA	3480684	3480707	1000.0	+	0	R 3480684
chr3	jNXSensor	rigid_DNA	3482408	3482419	1000.0	+	0	R 3482408
chr3	jNXSensor	rigid_DNA	3482905	3482914	1000.0	+	0	R 3482905
chr3	jNXSensor	rigid_DNA	3483619	3483632	1000.0	+	0	R 3483619
chr3	jNXSensor	rigid_DNA	3483859	3483873	1000.0	+	0	R 3483859
chr3	jNXSensor	rigid_DNA	3483918	3483927	1000.0	+	0	R 3483918
chr3	jNXSensor	rigid_DNA	3484311	3484325	1000.0	+	0	R 3484311
chr3	jNXSensor	rigid_DNA	3488301	3488311	1000.0	+	0	R 3488301
chr3	jNXSensor	rigid_DNA	3489093	3489107	1000.0	+	0	R 3489093
chr3	jNXSensor	rigid_DNA	3499458	3499472	1000.0	+	0	R 3499458
chr3	jNXSensor	rigid_DNA	3500387	3500397	1000.0	+	0	R 3500387
chr3	jNXSensor	rigid_DNA	3500955	3500967	1000.0	+	0	R 3500955
chr3	jNXSensor	rigid_DNA	3503058	3503069	1000.0	+	0	R 3503058
chr3	jNXSensor	rigid_DNA	3506522	3506536	1000.0	+	0	R 3506522
chr3	jNXSensor	rigid_DNA	3506612	3506626	1000.0	+	0	R 3506612
chr3	jNXSensor	rigid_DNA	3507977	3507994	1000.0	+	0	R 3507977
chr3	jNXSensor	rigid_DNA	3510390	3510399	1000.0	+	0	R 3510390
chr3	jNXSensor	rigid_DNA	3510629	3510644	1000.0	+	0	R 3510629
chr3	jNXSensor	rigid_DNA	3513674	3513688	1000.0	+	0	R 3513674
chr3	jNXSensor	rigid_DNA	3513762	3513781	1000.0	+	0	R 3513762
chr3	jNXSensor	rigid_DNA	3514576	3514591	1000.0	+	0	R 3514576
chr3	jNXSensor	rigid_DNA	3521376	3521390	1000.0	+	0	R 3521376
chr3	jNXSensor	rigid_DNA	3524242	3524251	1000.0	+	0	R 3524242
chr3	jNXSensor	rigid_DNA	3524560	3524569	1000.0	+	0	R 3524560
chr3	jNXSensor	rigid_DNA	3531379	3531397	1000.0	+	0	R 3531379
chr3	jNXSensor	rigid_DNA	3531628	3531642	1000.0	+	0	R 3531628
chr3	jNXSensor	rigid_DNA	3536890	3536906	1000.0	+	0	R 3536890
chr3	jNXSensor	rigid_DNA	3537783	3537803	1000.0	+	0	R 3537783
chr3	jNXSensor	rigid_DNA	3539264	3539275	1000.0	+	0	R 3539264
chr3	jNXSensor	rigid_DNA	3543112	3543126	1000.0	+	0	R 3543112
chr3	jNXSensor	rigid_DNA	3546654	3546663	1000.0	+	0	R 3546654
chr3	jNXSensor	rigid_DNA	3548980	3548994	1000.0	+	0	R 3548980
chr3	jNXSensor	rigid_DNA	3549059	3549069	1000.0	+	0	R 3549059
chr3	jNXSensor	rigid_DNA	3549097	3549108	1000.0	+	0	R 3549097
chr3	jNXSensor	rigid_DNA	3551794	3551808	1000.0	+	0	R 3551794
chr3	jNXSensor	rigid_DNA	3552662	3552676	1000.0	+	0	R 3552662
chr3	jNXSensor	rigid_DNA	3554247	3554272	1000.0	+	0	R 3554247
chr3	jNXSensor	rigid_DNA	3555161	3555175	1000.0	+	0	R 3555161
chr3	jNXSensor	rigid_DNA	3556737	3556751	1000.0	+	0	R 3556737
chr3	jNXSensor	rigid_DNA	3561270	3561284	1000.0	+	0	R 3561270
chr3	jNXSensor	rigid_DNA	3561325	3561345	1000.0	+	0	R 3561325
chr3	jNXSensor	rigid_DNA	3561423	3561443	1000.0	+	0	R 3561423
chr3	jNXSensor	rigid_DNA	3561466	3561484	1000.0	+	0	R 3561466
chr3	jNXSensor	rigid_DNA	3561546	3561556	1000.0	+	0	R 3561546
chr3	jNXSensor	rigid_DNA	3561596	3561610	1000.0	+	0	R 3561596
chr3	jNXSensor	rigid_DNA	3561628	3561648	1000.0	+	0	R 3561628
chr3	jNXSensor	rigid_DNA	3561785	3561799	1000.0	+	0	R 3561785
chr3	jNXSensor	rigid_DNA	3561870	3561893	1000.0	+	0	R 3561870
chr3	jNXSensor	rigid_DNA	3562457	3562466	1000.0	+	0	R 3562457
chr3	jNXSensor	rigid_DNA	3568485	3568499	1000.0	+	0	R 3568485
chr3	jNXSensor	rigid_DNA	3568578	3568592	1000.0	+	0	R 3568578
chr3	jNXSensor	rigid_DNA	3574502	3574516	1000.0	+	0	R 3574502
chr3	jNXSensor	rigid_DNA	3580118	3580132	1000.0	+	0	R 3580118
chr3	jNXSensor	rigid_DNA	3580406	3580420	1000.0	+	0	R 3580406
chr3	jNXSensor	rigid_DNA	3582637	3582654	1000.0	+	0	R 3582637
chr3	jNXSensor	rigid_DNA	3582885	3582899	1000.0	+	0	R 3582885
chr3	jNXSensor	rigid_DNA	3583525	3583541	1000.0	+	0	R 3583525
chr3	jNXSensor	rigid_DNA	3585980	3586001	1000.0	+	0	R 3585980
chr3	jNXSensor	rigid_DNA	3586301	3586314	1000.0	+	0	R 3586301
chr3	jNXSensor	rigid_DNA	3588988	3589002	1000.0	+	0	R 3588988
chr3	jNXSensor	rigid_DNA	3604539	3604570	1000.0	+	0	R 3604539
chr3	jNXSensor	rigid_DNA	3604674	3604683	1000.0	+	0	R 3604674
chr3	jNXSensor	rigid_DNA	3605494	3605508	1000.0	+	0	R 3605494
chr3	jNXSensor	rigid_DNA	3605531	3605551	1000.0	+	0	R 3605531
chr3	jNXSensor	rigid_DNA	3605772	3605781	1000.0	+	0	R 3605772
chr3	jNXSensor	rigid_DNA	3611397	3611408	1000.0	+	0	R 3611397
chr3	jNXSensor	rigid_DNA	3611948	3611962	1000.0	+	0	R 3611948
chr3	jNXSensor	rigid_DNA	3614172	3614192	1000.0	+	0	R 3614172
chr3	jNXSensor	rigid_DNA	3615367	3615381	1000.0	+	0	R 3615367
chr3	jNXSensor	rigid_DNA	3617646	3617660	1000.0	+	0	R 3617646
chr3	jNXSensor	rigid_DNA	3619861	3619880	1000.0	+	0	R 3619861
chr3	jNXSensor	rigid_DNA	3622284	3622293	1000.0	+	0	R 3622284
chr3	jNXSensor	rigid_DNA	3623612	3623626	1000.0	+	0	R 3623612
chr3	jNXSensor	rigid_DNA	3626610	3626624	1000.0	+	0	R 3626610
chr3	jNXSensor	rigid_DNA	3627874	3627889	1000.0	+	0	R 3627874
chr3	jNXSensor	rigid_DNA	3630347	3630387	1000.0	+	0	R 3630347
chr3	jNXSensor	rigid_DNA	3630678	3630692	1000.0	+	0	R 3630678
chr3	jNXSensor	rigid_DNA	3632608	3632622	1000.0	+	0	R 3632608
chr3	jNXSensor	rigid_DNA	3633347	3633367	1000.0	+	0	R 3633347
chr3	jNXSensor	rigid_DNA	3634098	3634118	1000.0	+	0	R 3634098
chr3	jNXSensor	rigid_DNA	3636806	3636820	1000.0	+	0	R 3636806
chr3	jNXSensor	rigid_DNA	3637077	3637088	1000.0	+	0	R 3637077
chr3	jNXSensor	rigid_DNA	3638285	3638294	1000.0	+	0	R 3638285
chr3	jNXSensor	rigid_DNA	3640206	3640215	1000.0	+	0	R 3640206
chr3	jNXSensor	rigid_DNA	3646348	3646367	1000.0	+	0	R 3646348
chr3	jNXSensor	rigid_DNA	3646398	3646412	1000.0	+	0	R 3646398
chr3	jNXSensor	rigid_DNA	3648776	3648790	1000.0	+	0	R 3648776
chr3	jNXSensor	rigid_DNA	3650440	3650455	1000.0	+	0	R 3650440
chr3	jNXSensor	rigid_DNA	3651439	3651453	1000.0	+	0	R 3651439
chr3	jNXSensor	rigid_DNA	3652952	3652966	1000.0	+	0	R 3652952
chr3	jNXSensor	rigid_DNA	3653949	3653963	1000.0	+	0	R 3653949
chr3	jNXSensor	rigid_DNA	3654673	3654684	1000.0	+	0	R 3654673
chr3	jNXSensor	rigid_DNA	3657047	3657057	1000.0	+	0	R 3657047
chr3	jNXSensor	rigid_DNA	3658429	3658443	1000.0	+	0	R 3658429
chr3	jNXSensor	rigid_DNA	3658669	3658688	1000.0	+	0	R 3658669
chr3	jNXSensor	rigid_DNA	3663318	3663340	1000.0	+	0	R 3663318
chr3	jNXSensor	rigid_DNA	3668785	3668804	1000.0	+	0	R 3668785
chr3	jNXSensor	rigid_DNA	3670912	3670926	1000.0	+	0	R 3670912
chr3	jNXSensor	rigid_DNA	3670940	3670954	1000.0	+	0	R 3670940
chr3	jNXSensor	rigid_DNA	3673629	3673643	1000.0	+	0	R 3673629
chr3	jNXSensor	rigid_DNA	3676468	3676488	1000.0	+	0	R 3676468
chr3	jNXSensor	rigid_DNA	3678440	3678454	1000.0	+	0	R 3678440
chr3	jNXSensor	rigid_DNA	3678464	3678478	1000.0	+	0	R 3678464
chr3	jNXSensor	rigid_DNA	3682192	3682208	1000.0	+	0	R 3682192
chr3	jNXSensor	rigid_DNA	3682503	3682522	1000.0	+	0	R 3682503
chr3	jNXSensor	rigid_DNA	3684814	3684828	1000.0	+	0	R 3684814
chr3	jNXSensor	rigid_DNA	3685119	3685128	1000.0	+	0	R 3685119
chr3	jNXSensor	rigid_DNA	3685735	3685757	1000.0	+	0	R 3685735
chr3	jNXSensor	rigid_DNA	3685890	3685910	1000.0	+	0	R 3685890
chr3	jNXSensor	rigid_DNA	3685993	3686007	1000.0	+	0	R 3685993
chr3	jNXSensor	rigid_DNA	3687001	3687015	1000.0	+	0	R 3687001
chr3	jNXSensor	rigid_DNA	3691783	3691797	1000.0	+	0	R 3691783
chr3	jNXSensor	rigid_DNA	3697068	3697077	1000.0	+	0	R 3697068
chr3	jNXSensor	rigid_DNA	3697476	3697490	1000.0	+	0	R 3697476
chr3	jNXSensor	rigid_DNA	3698580	3698593	1000.0	+	0	R 3698580
chr3	jNXSensor	rigid_DNA	3699370	3699384	1000.0	+	0	R 3699370
chr3	jNXSensor	rigid_DNA	3699911	3699923	1000.0	+	0	R 3699911
chr3	jNXSensor	rigid_DNA	3701469	3701483	1000.0	+	0	R 3701469
chr3	jNXSensor	rigid_DNA	3701919	3701931	1000.0	+	0	R 3701919
chr3	jNXSensor	rigid_DNA	3703601	3703613	1000.0	+	0	R 3703601
chr3	jNXSensor	rigid_DNA	3704306	3704317	1000.0	+	0	R 3704306
chr3	jNXSensor	rigid_DNA	3705406	3705420	1000.0	+	0	R 3705406
chr3	jNXSensor	rigid_DNA	3709537	3709553	1000.0	+	0	R 3709537
chr3	jNXSensor	rigid_DNA	3710411	3710425	1000.0	+	0	R 3710411
chr3	jNXSensor	rigid_DNA	3712634	3712648	1000.0	+	0	R 3712634
chr3	jNXSensor	rigid_DNA	3715173	3715197	1000.0	+	0	R 3715173
chr3	jNXSensor	rigid_DNA	3716073	3716095	1000.0	+	0	R 3716073
chr3	jNXSensor	rigid_DNA	3717541	3717555	1000.0	+	0	R 3717541
chr3	jNXSensor	rigid_DNA	3717980	3717994	1000.0	+	0	R 3717980
chr3	jNXSensor	rigid_DNA	3718527	3718544	1000.0	+	0	R 3718527
chr3	jNXSensor	rigid_DNA	3726899	3726911	1000.0	+	0	R 3726899
chr3	jNXSensor	rigid_DNA	3730308	3730327	1000.0	+	0	R 3730308
chr3	jNXSensor	rigid_DNA	3731955	3731964	1000.0	+	0	R 3731955
chr3	jNXSensor	rigid_DNA	3734375	3734402	1000.0	+	0	R 3734375
chr3	jNXSensor	rigid_DNA	3734636	3734650	1000.0	+	0	R 3734636
chr3	jNXSensor	rigid_DNA	3736223	3736242	1000.0	+	0	R 3736223
chr3	jNXSensor	rigid_DNA	3736496	3736516	1000.0	+	0	R 3736496
chr3	jNXSensor	rigid_DNA	3742788	3742807	1000.0	+	0	R 3742788
chr3	jNXSensor	rigid_DNA	3743029	3743043	1000.0	+	0	R 3743029
chr3	jNXSensor	rigid_DNA	3744530	3744541	1000.0	+	0	R 3744530
chr3	jNXSensor	rigid_DNA	3744968	3744989	1000.0	+	0	R 3744968
chr3	jNXSensor	rigid_DNA	3746850	3746865	1000.0	+	0	R 3746850
chr3	jNXSensor	rigid_DNA	3747806	3747825	1000.0	+	0	R 3747806
chr3	jNXSensor	rigid_DNA	3750440	3750454	1000.0	+	0	R 3750440
chr3	jNXSensor	rigid_DNA	3752197	3752211	1000.0	+	0	R 3752197
chr3	jNXSensor	rigid_DNA	3752592	3752610	1000.0	+	0	R 3752592
chr3	jNXSensor	rigid_DNA	3753697	3753706	1000.0	+	0	R 3753697
chr3	jNXSensor	rigid_DNA	3754326	3754340	1000.0	+	0	R 3754326
chr3	jNXSensor	rigid_DNA	3764638	3764647	1000.0	+	0	R 3764638
chr3	jNXSensor	rigid_DNA	3765094	3765112	1000.0	+	0	R 3765094
chr3	jNXSensor	rigid_DNA	3766077	3766091	1000.0	+	0	R 3766077
chr3	jNXSensor	rigid_DNA	3766316	3766342	1000.0	+	0	R 3766316
chr3	jNXSensor	rigid_DNA	3768849	3768860	1000.0	+	0	R 3768849
chr3	jNXSensor	rigid_DNA	3771195	3771208	1000.0	+	0	R 3771195
chr3	jNXSensor	rigid_DNA	3776037	3776049	1000.0	+	0	R 3776037
chr3	jNXSensor	rigid_DNA	3778142	3778156	1000.0	+	0	R 3778142
chr3	jNXSensor	rigid_DNA	3780105	3780116	1000.0	+	0	R 3780105
chr3	jNXSensor	rigid_DNA	3780646	3780664	1000.0	+	0	R 3780646
chr3	jNXSensor	rigid_DNA	3783722	3783731	1000.0	+	0	R 3783722
chr3	jNXSensor	rigid_DNA	3784668	3784678	1000.0	+	0	R 3784668
chr3	jNXSensor	rigid_DNA	3787614	3787627	1000.0	+	0	R 3787614
chr3	jNXSensor	rigid_DNA	3788347	3788356	1000.0	+	0	R 3788347
chr3	jNXSensor	rigid_DNA	3790271	3790285	1000.0	+	0	R 3790271
chr3	jNXSensor	rigid_DNA	3797208	3797222	1000.0	+	0	R 3797208
chr3	jNXSensor	rigid_DNA	3798022	3798035	1000.0	+	0	R 3798022
chr3	jNXSensor	rigid_DNA	3802507	3802521	1000.0	+	0	R 3802507
chr3	jNXSensor	rigid_DNA	3804106	3804121	1000.0	+	0	R 3804106
chr3	jNXSensor	rigid_DNA	3804711	3804725	1000.0	+	0	R 3804711
chr3	jNXSensor	rigid_DNA	3804798	3804809	1000.0	+	0	R 3804798
chr3	jNXSensor	rigid_DNA	3810764	3810778	1000.0	+	0	R 3810764
chr3	jNXSensor	rigid_DNA	3811472	3811484	1000.0	+	0	R 3811472
chr3	jNXSensor	rigid_DNA	3812399	3812418	1000.0	+	0	R 3812399
chr3	jNXSensor	rigid_DNA	3815622	3815638	1000.0	+	0	R 3815622
chr3	jNXSensor	rigid_DNA	3815854	3815893	1000.0	+	0	R 3815854
chr3	jNXSensor	rigid_DNA	3815904	3815946	1000.0	+	0	R 3815904
chr3	jNXSensor	rigid_DNA	3815978	3816011	1000.0	+	0	R 3815978
chr3	jNXSensor	rigid_DNA	3816021	3816035	1000.0	+	0	R 3816021
chr3	jNXSensor	rigid_DNA	3816056	3816070	1000.0	+	0	R 3816056
chr3	jNXSensor	rigid_DNA	3816124	3816149	1000.0	+	0	R 3816124
chr3	jNXSensor	rigid_DNA	3816172	3816187	1000.0	+	0	R 3816172
chr3	jNXSensor	rigid_DNA	3816193	3816208	1000.0	+	0	R 3816193
chr3	jNXSensor	rigid_DNA	3816229	3816266	1000.0	+	0	R 3816229
chr3	jNXSensor	rigid_DNA	3816280	3816299	1000.0	+	0	R 3816280
chr3	jNXSensor	rigid_DNA	3816335	3816355	1000.0	+	0	R 3816335
chr3	jNXSensor	rigid_DNA	3816431	3816445	1000.0	+	0	R 3816431
chr3	jNXSensor	rigid_DNA	3816537	3816579	1000.0	+	0	R 3816537
chr3	jNXSensor	rigid_DNA	3816610	3816633	1000.0	+	0	R 3816610
chr3	jNXSensor	rigid_DNA	3816824	3816840	1000.0	+	0	R 3816824
chr3	jNXSensor	rigid_DNA	3816861	3816875	1000.0	+	0	R 3816861
chr3	jNXSensor	rigid_DNA	3816903	3816917	1000.0	+	0	R 3816903
chr3	jNXSensor	rigid_DNA	3816951	3816970	1000.0	+	0	R 3816951
chr3	jNXSensor	rigid_DNA	3817077	3817091	1000.0	+	0	R 3817077
chr3	jNXSensor	rigid_DNA	3817538	3817553	1000.0	+	0	R 3817538
chr3	jNXSensor	rigid_DNA	3817627	3817652	1000.0	+	0	R 3817627
chr3	jNXSensor	rigid_DNA	3817725	3817740	1000.0	+	0	R 3817725
chr3	jNXSensor	rigid_DNA	3817754	3817773	1000.0	+	0	R 3817754
chr3	jNXSensor	rigid_DNA	3817808	3817827	1000.0	+	0	R 3817808
chr3	jNXSensor	rigid_DNA	3819143	3819157	1000.0	+	0	R 3819143
chr3	jNXSensor	rigid_DNA	3826297	3826311	1000.0	+	0	R 3826297
chr3	jNXSensor	rigid_DNA	3829497	3829517	1000.0	+	0	R 3829497
chr3	jNXSensor	rigid_DNA	3834377	3834390	1000.0	+	0	R 3834377
chr3	jNXSensor	rigid_DNA	3836014	3836028	1000.0	+	0	R 3836014
[truncated: 157,681 more rows]
