# Supplementary material for: Prediction and analysis of nucleosome exclusion regions in the human genome
Source: BMC Genomics. 2008 Apr 22;9:186. doi: 10.1186/1471-2164-9-186 (PMC2386137; doi:10.1186/1471-2164-9-186)
Supplement: Additional file 5 — Nucleosome exclusion regions in GFF format. A zip file containing the whole annotations for human genome nucleosome exclusion regions in gff format, a single *.gff file for each chromosome. [file 1471-2164-9-186-S5.zip › chr4.gff]

chr4	jNXSensor	rigid_DNA	463	477	1000.0	+	0	R 463
chr4	jNXSensor	rigid_DNA	521	550	1000.0	+	0	R 521
chr4	jNXSensor	rigid_DNA	564	591	1000.0	+	0	R 564
chr4	jNXSensor	rigid_DNA	603	646	1000.0	+	0	R 603
chr4	jNXSensor	rigid_DNA	655	669	1000.0	+	0	R 655
chr4	jNXSensor	rigid_DNA	680	694	1000.0	+	0	R 680
chr4	jNXSensor	rigid_DNA	703	719	1000.0	+	0	R 703
chr4	jNXSensor	rigid_DNA	727	741	1000.0	+	0	R 727
chr4	jNXSensor	rigid_DNA	755	770	1000.0	+	0	R 755
chr4	jNXSensor	rigid_DNA	787	813	1000.0	+	0	R 787
chr4	jNXSensor	rigid_DNA	825	849	1000.0	+	0	R 825
chr4	jNXSensor	rigid_DNA	854	878	1000.0	+	0	R 854
chr4	jNXSensor	rigid_DNA	883	907	1000.0	+	0	R 883
chr4	jNXSensor	rigid_DNA	912	936	1000.0	+	0	R 912
chr4	jNXSensor	rigid_DNA	941	965	1000.0	+	0	R 941
chr4	jNXSensor	rigid_DNA	970	994	1000.0	+	0	R 970
chr4	jNXSensor	rigid_DNA	999	1030	1000.0	+	0	R 999
chr4	jNXSensor	rigid_DNA	1051	1070	1000.0	+	0	R 1051
chr4	jNXSensor	rigid_DNA	1081	1096	1000.0	+	0	R 1081
chr4	jNXSensor	rigid_DNA	1100	1115	1000.0	+	0	R 1100
chr4	jNXSensor	rigid_DNA	1120	1164	1000.0	+	0	R 1120
chr4	jNXSensor	rigid_DNA	1173	1213	1000.0	+	0	R 1173
chr4	jNXSensor	rigid_DNA	1218	1250	1000.0	+	0	R 1218
chr4	jNXSensor	rigid_DNA	1255	1287	1000.0	+	0	R 1255
chr4	jNXSensor	rigid_DNA	1292	1320	1000.0	+	0	R 1292
chr4	jNXSensor	rigid_DNA	1344	1364	1000.0	+	0	R 1344
chr4	jNXSensor	rigid_DNA	1375	1394	1000.0	+	0	R 1375
chr4	jNXSensor	rigid_DNA	1403	1433	1000.0	+	0	R 1403
chr4	jNXSensor	rigid_DNA	1442	1463	1000.0	+	0	R 1442
chr4	jNXSensor	rigid_DNA	1537	1551	1000.0	+	0	R 1537
chr4	jNXSensor	rigid_DNA	1566	1581	1000.0	+	0	R 1566
chr4	jNXSensor	rigid_DNA	1605	1636	1000.0	+	0	R 1605
chr4	jNXSensor	rigid_DNA	1649	1684	1000.0	+	0	R 1649
chr4	jNXSensor	rigid_DNA	1862	1876	1000.0	+	0	R 1862
chr4	jNXSensor	rigid_DNA	1881	1900	1000.0	+	0	R 1881
chr4	jNXSensor	rigid_DNA	2312	2326	1000.0	+	0	R 2312
chr4	jNXSensor	rigid_DNA	2407	2421	1000.0	+	0	R 2407
chr4	jNXSensor	rigid_DNA	3858	3872	1000.0	+	0	R 3858
chr4	jNXSensor	rigid_DNA	5030	5044	1000.0	+	0	R 5030
chr4	jNXSensor	rigid_DNA	6871	6880	1000.0	+	0	R 6871
chr4	jNXSensor	rigid_DNA	9529	9543	1000.0	+	0	R 9529
chr4	jNXSensor	rigid_DNA	10010	10025	1000.0	+	0	R 10010
chr4	jNXSensor	rigid_DNA	11048	11068	1000.0	+	0	R 11048
chr4	jNXSensor	rigid_DNA	11087	11096	1000.0	+	0	R 11087
chr4	jNXSensor	rigid_DNA	13190	13204	1000.0	+	0	R 13190
chr4	jNXSensor	rigid_DNA	17539	17558	1000.0	+	0	R 17539
chr4	jNXSensor	rigid_DNA	17625	17639	1000.0	+	0	R 17625
chr4	jNXSensor	rigid_DNA	17806	17820	1000.0	+	0	R 17806
chr4	jNXSensor	rigid_DNA	18610	18619	1000.0	+	0	R 18610
chr4	jNXSensor	rigid_DNA	19172	19181	1000.0	+	0	R 19172
chr4	jNXSensor	rigid_DNA	19349	19368	1000.0	+	0	R 19349
chr4	jNXSensor	rigid_DNA	23835	23849	1000.0	+	0	R 23835
chr4	jNXSensor	rigid_DNA	25032	25053	1000.0	+	0	R 25032
chr4	jNXSensor	rigid_DNA	26193	26211	1000.0	+	0	R 26193
chr4	jNXSensor	rigid_DNA	27801	27810	1000.0	+	0	R 27801
chr4	jNXSensor	rigid_DNA	29525	29539	1000.0	+	0	R 29525
chr4	jNXSensor	rigid_DNA	33797	33806	1000.0	+	0	R 33797
chr4	jNXSensor	rigid_DNA	34423	34442	1000.0	+	0	R 34423
chr4	jNXSensor	rigid_DNA	35522	35535	1000.0	+	0	R 35522
chr4	jNXSensor	rigid_DNA	36138	36152	1000.0	+	0	R 36138
chr4	jNXSensor	rigid_DNA	36382	36401	1000.0	+	0	R 36382
chr4	jNXSensor	rigid_DNA	36815	36829	1000.0	+	0	R 36815
chr4	jNXSensor	rigid_DNA	38513	38523	1000.0	+	0	R 38513
chr4	jNXSensor	rigid_DNA	40192	40212	1000.0	+	0	R 40192
chr4	jNXSensor	rigid_DNA	40235	40249	1000.0	+	0	R 40235
chr4	jNXSensor	rigid_DNA	42986	43000	1000.0	+	0	R 42986
chr4	jNXSensor	rigid_DNA	43107	43121	1000.0	+	0	R 43107
chr4	jNXSensor	rigid_DNA	43188	43202	1000.0	+	0	R 43188
chr4	jNXSensor	rigid_DNA	43271	43290	1000.0	+	0	R 43271
chr4	jNXSensor	rigid_DNA	43398	43427	1000.0	+	0	R 43398
chr4	jNXSensor	rigid_DNA	43430	43444	1000.0	+	0	R 43430
chr4	jNXSensor	rigid_DNA	43450	43464	1000.0	+	0	R 43450
chr4	jNXSensor	rigid_DNA	43556	43570	1000.0	+	0	R 43556
chr4	jNXSensor	rigid_DNA	43587	43601	1000.0	+	0	R 43587
chr4	jNXSensor	rigid_DNA	43646	43665	1000.0	+	0	R 43646
chr4	jNXSensor	rigid_DNA	43694	43708	1000.0	+	0	R 43694
chr4	jNXSensor	rigid_DNA	43788	43802	1000.0	+	0	R 43788
chr4	jNXSensor	rigid_DNA	43970	43984	1000.0	+	0	R 43970
chr4	jNXSensor	rigid_DNA	44292	44307	1000.0	+	0	R 44292
chr4	jNXSensor	rigid_DNA	44707	44726	1000.0	+	0	R 44707
chr4	jNXSensor	rigid_DNA	44783	44793	1000.0	+	0	R 44783
chr4	jNXSensor	rigid_DNA	44943	44955	1000.0	+	0	R 44943
chr4	jNXSensor	rigid_DNA	45028	45042	1000.0	+	0	R 45028
chr4	jNXSensor	rigid_DNA	45065	45086	1000.0	+	0	R 45065
chr4	jNXSensor	rigid_DNA	50504	50514	1000.0	+	0	R 50504
chr4	jNXSensor	rigid_DNA	50824	50838	1000.0	+	0	R 50824
chr4	jNXSensor	rigid_DNA	51051	51063	1000.0	+	0	R 51051
chr4	jNXSensor	rigid_DNA	51899	51909	1000.0	+	0	R 51899
chr4	jNXSensor	rigid_DNA	56227	56236	1000.0	+	0	R 56227
chr4	jNXSensor	rigid_DNA	57784	57796	1000.0	+	0	R 57784
chr4	jNXSensor	rigid_DNA	58296	58310	1000.0	+	0	R 58296
chr4	jNXSensor	rigid_DNA	60234	60246	1000.0	+	0	R 60234
chr4	jNXSensor	rigid_DNA	61804	61813	1000.0	+	0	R 61804
chr4	jNXSensor	rigid_DNA	62151	62160	1000.0	+	0	R 62151
chr4	jNXSensor	rigid_DNA	64925	64934	1000.0	+	0	R 64925
chr4	jNXSensor	rigid_DNA	65707	65719	1000.0	+	0	R 65707
chr4	jNXSensor	rigid_DNA	67028	67038	1000.0	+	0	R 67028
chr4	jNXSensor	rigid_DNA	67215	67225	1000.0	+	0	R 67215
chr4	jNXSensor	rigid_DNA	68043	68057	1000.0	+	0	R 68043
chr4	jNXSensor	rigid_DNA	68184	68198	1000.0	+	0	R 68184
chr4	jNXSensor	rigid_DNA	68832	68846	1000.0	+	0	R 68832
chr4	jNXSensor	rigid_DNA	69569	69582	1000.0	+	0	R 69569
chr4	jNXSensor	rigid_DNA	69653	69662	1000.0	+	0	R 69653
chr4	jNXSensor	rigid_DNA	70159	70173	1000.0	+	0	R 70159
chr4	jNXSensor	rigid_DNA	70190	70209	1000.0	+	0	R 70190
chr4	jNXSensor	rigid_DNA	72266	72292	1000.0	+	0	R 72266
chr4	jNXSensor	rigid_DNA	72523	72537	1000.0	+	0	R 72523
chr4	jNXSensor	rigid_DNA	73512	73536	1000.0	+	0	R 73512
chr4	jNXSensor	rigid_DNA	77605	77626	1000.0	+	0	R 77605
chr4	jNXSensor	rigid_DNA	79829	79857	1000.0	+	0	R 79829
chr4	jNXSensor	rigid_DNA	81485	81494	1000.0	+	0	R 81485
chr4	jNXSensor	rigid_DNA	85678	85688	1000.0	+	0	R 85678
chr4	jNXSensor	rigid_DNA	86040	86054	1000.0	+	0	R 86040
chr4	jNXSensor	rigid_DNA	86543	86557	1000.0	+	0	R 86543
chr4	jNXSensor	rigid_DNA	86865	86875	1000.0	+	0	R 86865
chr4	jNXSensor	rigid_DNA	88153	88162	1000.0	+	0	R 88153
chr4	jNXSensor	rigid_DNA	89019	89028	1000.0	+	0	R 89019
chr4	jNXSensor	rigid_DNA	89186	89197	1000.0	+	0	R 89186
chr4	jNXSensor	rigid_DNA	90087	90101	1000.0	+	0	R 90087
chr4	jNXSensor	rigid_DNA	91655	91669	1000.0	+	0	R 91655
chr4	jNXSensor	rigid_DNA	94670	94679	1000.0	+	0	R 94670
chr4	jNXSensor	rigid_DNA	94805	94822	1000.0	+	0	R 94805
chr4	jNXSensor	rigid_DNA	95144	95153	1000.0	+	0	R 95144
chr4	jNXSensor	rigid_DNA	96326	96338	1000.0	+	0	R 96326
chr4	jNXSensor	rigid_DNA	97227	97246	1000.0	+	0	R 97227
chr4	jNXSensor	rigid_DNA	97267	97298	1000.0	+	0	R 97267
chr4	jNXSensor	rigid_DNA	97305	97337	1000.0	+	0	R 97305
chr4	jNXSensor	rigid_DNA	97355	97369	1000.0	+	0	R 97355
chr4	jNXSensor	rigid_DNA	97414	97453	1000.0	+	0	R 97414
chr4	jNXSensor	rigid_DNA	97479	97494	1000.0	+	0	R 97479
chr4	jNXSensor	rigid_DNA	97509	97536	1000.0	+	0	R 97509
chr4	jNXSensor	rigid_DNA	97574	97594	1000.0	+	0	R 97574
chr4	jNXSensor	rigid_DNA	97620	97647	1000.0	+	0	R 97620
chr4	jNXSensor	rigid_DNA	97655	97670	1000.0	+	0	R 97655
chr4	jNXSensor	rigid_DNA	97710	97748	1000.0	+	0	R 97710
chr4	jNXSensor	rigid_DNA	97760	97801	1000.0	+	0	R 97760
chr4	jNXSensor	rigid_DNA	97810	97828	1000.0	+	0	R 97810
chr4	jNXSensor	rigid_DNA	97871	97885	1000.0	+	0	R 97871
chr4	jNXSensor	rigid_DNA	98131	98145	1000.0	+	0	R 98131
chr4	jNXSensor	rigid_DNA	98176	98190	1000.0	+	0	R 98176
chr4	jNXSensor	rigid_DNA	99021	99035	1000.0	+	0	R 99021
chr4	jNXSensor	rigid_DNA	99145	99159	1000.0	+	0	R 99145
chr4	jNXSensor	rigid_DNA	101961	101976	1000.0	+	0	R 101961
chr4	jNXSensor	rigid_DNA	103161	103180	1000.0	+	0	R 103161
chr4	jNXSensor	rigid_DNA	103547	103558	1000.0	+	0	R 103547
chr4	jNXSensor	rigid_DNA	110963	110977	1000.0	+	0	R 110963
chr4	jNXSensor	rigid_DNA	111723	111737	1000.0	+	0	R 111723
chr4	jNXSensor	rigid_DNA	112121	112136	1000.0	+	0	R 112121
chr4	jNXSensor	rigid_DNA	112649	112669	1000.0	+	0	R 112649
chr4	jNXSensor	rigid_DNA	113891	113910	1000.0	+	0	R 113891
chr4	jNXSensor	rigid_DNA	114568	114587	1000.0	+	0	R 114568
chr4	jNXSensor	rigid_DNA	114600	114614	1000.0	+	0	R 114600
chr4	jNXSensor	rigid_DNA	114818	114833	1000.0	+	0	R 114818
chr4	jNXSensor	rigid_DNA	115958	115972	1000.0	+	0	R 115958
chr4	jNXSensor	rigid_DNA	116714	116728	1000.0	+	0	R 116714
chr4	jNXSensor	rigid_DNA	116955	116969	1000.0	+	0	R 116955
chr4	jNXSensor	rigid_DNA	118478	118487	1000.0	+	0	R 118478
chr4	jNXSensor	rigid_DNA	118984	119002	1000.0	+	0	R 118984
chr4	jNXSensor	rigid_DNA	121023	121033	1000.0	+	0	R 121023
chr4	jNXSensor	rigid_DNA	121192	121201	1000.0	+	0	R 121192
chr4	jNXSensor	rigid_DNA	121534	121543	1000.0	+	0	R 121534
chr4	jNXSensor	rigid_DNA	123346	123360	1000.0	+	0	R 123346
chr4	jNXSensor	rigid_DNA	123799	123808	1000.0	+	0	R 123799
chr4	jNXSensor	rigid_DNA	124963	124972	1000.0	+	0	R 124963
chr4	jNXSensor	rigid_DNA	128727	128736	1000.0	+	0	R 128727
chr4	jNXSensor	rigid_DNA	130558	130567	1000.0	+	0	R 130558
chr4	jNXSensor	rigid_DNA	131384	131393	1000.0	+	0	R 131384
chr4	jNXSensor	rigid_DNA	131406	131420	1000.0	+	0	R 131406
chr4	jNXSensor	rigid_DNA	132395	132417	1000.0	+	0	R 132395
chr4	jNXSensor	rigid_DNA	135525	135539	1000.0	+	0	R 135525
chr4	jNXSensor	rigid_DNA	136080	136094	1000.0	+	0	R 136080
chr4	jNXSensor	rigid_DNA	137973	137987	1000.0	+	0	R 137973
chr4	jNXSensor	rigid_DNA	138737	138751	1000.0	+	0	R 138737
chr4	jNXSensor	rigid_DNA	139883	139897	1000.0	+	0	R 139883
chr4	jNXSensor	rigid_DNA	140910	140926	1000.0	+	0	R 140910
chr4	jNXSensor	rigid_DNA	141194	141208	1000.0	+	0	R 141194
chr4	jNXSensor	rigid_DNA	142684	142695	1000.0	+	0	R 142684
chr4	jNXSensor	rigid_DNA	142831	142844	1000.0	+	0	R 142831
chr4	jNXSensor	rigid_DNA	143177	143188	1000.0	+	0	R 143177
chr4	jNXSensor	rigid_DNA	146979	146993	1000.0	+	0	R 146979
chr4	jNXSensor	rigid_DNA	147062	147076	1000.0	+	0	R 147062
chr4	jNXSensor	rigid_DNA	147219	147239	1000.0	+	0	R 147219
chr4	jNXSensor	rigid_DNA	149389	149403	1000.0	+	0	R 149389
chr4	jNXSensor	rigid_DNA	155334	155354	1000.0	+	0	R 155334
chr4	jNXSensor	rigid_DNA	156968	156982	1000.0	+	0	R 156968
chr4	jNXSensor	rigid_DNA	159642	159663	1000.0	+	0	R 159642
chr4	jNXSensor	rigid_DNA	161306	161320	1000.0	+	0	R 161306
chr4	jNXSensor	rigid_DNA	161931	161945	1000.0	+	0	R 161931
chr4	jNXSensor	rigid_DNA	164948	164974	1000.0	+	0	R 164948
chr4	jNXSensor	rigid_DNA	167628	167637	1000.0	+	0	R 167628
chr4	jNXSensor	rigid_DNA	171982	171996	1000.0	+	0	R 171982
chr4	jNXSensor	rigid_DNA	172171	172191	1000.0	+	0	R 172171
chr4	jNXSensor	rigid_DNA	172587	172601	1000.0	+	0	R 172587
chr4	jNXSensor	rigid_DNA	172749	172760	1000.0	+	0	R 172749
chr4	jNXSensor	rigid_DNA	172849	172866	1000.0	+	0	R 172849
chr4	jNXSensor	rigid_DNA	173941	173955	1000.0	+	0	R 173941
chr4	jNXSensor	rigid_DNA	173978	173992	1000.0	+	0	R 173978
chr4	jNXSensor	rigid_DNA	174219	174235	1000.0	+	0	R 174219
chr4	jNXSensor	rigid_DNA	174587	174606	1000.0	+	0	R 174587
chr4	jNXSensor	rigid_DNA	174934	174953	1000.0	+	0	R 174934
chr4	jNXSensor	rigid_DNA	175614	175628	1000.0	+	0	R 175614
chr4	jNXSensor	rigid_DNA	176447	176461	1000.0	+	0	R 176447
chr4	jNXSensor	rigid_DNA	177554	177568	1000.0	+	0	R 177554
chr4	jNXSensor	rigid_DNA	179375	179385	1000.0	+	0	R 179375
chr4	jNXSensor	rigid_DNA	180064	180078	1000.0	+	0	R 180064
chr4	jNXSensor	rigid_DNA	180791	180805	1000.0	+	0	R 180791
chr4	jNXSensor	rigid_DNA	184029	184039	1000.0	+	0	R 184029
chr4	jNXSensor	rigid_DNA	186572	186581	1000.0	+	0	R 186572
chr4	jNXSensor	rigid_DNA	186759	186773	1000.0	+	0	R 186759
chr4	jNXSensor	rigid_DNA	188312	188326	1000.0	+	0	R 188312
chr4	jNXSensor	rigid_DNA	188818	188832	1000.0	+	0	R 188818
chr4	jNXSensor	rigid_DNA	189058	189077	1000.0	+	0	R 189058
chr4	jNXSensor	rigid_DNA	189211	189225	1000.0	+	0	R 189211
chr4	jNXSensor	rigid_DNA	189293	189312	1000.0	+	0	R 189293
chr4	jNXSensor	rigid_DNA	189343	189357	1000.0	+	0	R 189343
chr4	jNXSensor	rigid_DNA	190582	190596	1000.0	+	0	R 190582
chr4	jNXSensor	rigid_DNA	191593	191608	1000.0	+	0	R 191593
chr4	jNXSensor	rigid_DNA	193748	193762	1000.0	+	0	R 193748
chr4	jNXSensor	rigid_DNA	193834	193843	1000.0	+	0	R 193834
chr4	jNXSensor	rigid_DNA	193993	194002	1000.0	+	0	R 193993
chr4	jNXSensor	rigid_DNA	195219	195233	1000.0	+	0	R 195219
chr4	jNXSensor	rigid_DNA	196111	196125	1000.0	+	0	R 196111
chr4	jNXSensor	rigid_DNA	196374	196388	1000.0	+	0	R 196374
chr4	jNXSensor	rigid_DNA	196583	196603	1000.0	+	0	R 196583
chr4	jNXSensor	rigid_DNA	196642	196656	1000.0	+	0	R 196642
chr4	jNXSensor	rigid_DNA	196673	196687	1000.0	+	0	R 196673
chr4	jNXSensor	rigid_DNA	196809	196823	1000.0	+	0	R 196809
chr4	jNXSensor	rigid_DNA	196868	196887	1000.0	+	0	R 196868
chr4	jNXSensor	rigid_DNA	197015	197029	1000.0	+	0	R 197015
chr4	jNXSensor	rigid_DNA	197492	197506	1000.0	+	0	R 197492
chr4	jNXSensor	rigid_DNA	198001	198015	1000.0	+	0	R 198001
chr4	jNXSensor	rigid_DNA	201011	201025	1000.0	+	0	R 201011
chr4	jNXSensor	rigid_DNA	202236	202250	1000.0	+	0	R 202236
chr4	jNXSensor	rigid_DNA	203613	203627	1000.0	+	0	R 203613
chr4	jNXSensor	rigid_DNA	204152	204166	1000.0	+	0	R 204152
chr4	jNXSensor	rigid_DNA	204732	204756	1000.0	+	0	R 204732
chr4	jNXSensor	rigid_DNA	206278	206288	1000.0	+	0	R 206278
chr4	jNXSensor	rigid_DNA	207117	207133	1000.0	+	0	R 207117
chr4	jNXSensor	rigid_DNA	208965	208979	1000.0	+	0	R 208965
chr4	jNXSensor	rigid_DNA	209207	209222	1000.0	+	0	R 209207
chr4	jNXSensor	rigid_DNA	210774	210788	1000.0	+	0	R 210774
chr4	jNXSensor	rigid_DNA	211012	211022	1000.0	+	0	R 211012
chr4	jNXSensor	rigid_DNA	212284	212303	1000.0	+	0	R 212284
chr4	jNXSensor	rigid_DNA	212388	212402	1000.0	+	0	R 212388
chr4	jNXSensor	rigid_DNA	212420	212434	1000.0	+	0	R 212420
chr4	jNXSensor	rigid_DNA	212661	212671	1000.0	+	0	R 212661
chr4	jNXSensor	rigid_DNA	212833	212845	1000.0	+	0	R 212833
chr4	jNXSensor	rigid_DNA	214439	214448	1000.0	+	0	R 214439
chr4	jNXSensor	rigid_DNA	215113	215139	1000.0	+	0	R 215113
chr4	jNXSensor	rigid_DNA	217517	217531	1000.0	+	0	R 217517
chr4	jNXSensor	rigid_DNA	218142	218156	1000.0	+	0	R 218142
chr4	jNXSensor	rigid_DNA	219805	219824	1000.0	+	0	R 219805
chr4	jNXSensor	rigid_DNA	221422	221439	1000.0	+	0	R 221422
chr4	jNXSensor	rigid_DNA	221727	221736	1000.0	+	0	R 221727
chr4	jNXSensor	rigid_DNA	222043	222052	1000.0	+	0	R 222043
chr4	jNXSensor	rigid_DNA	224529	224549	1000.0	+	0	R 224529
chr4	jNXSensor	rigid_DNA	225490	225504	1000.0	+	0	R 225490
chr4	jNXSensor	rigid_DNA	225973	225988	1000.0	+	0	R 225973
chr4	jNXSensor	rigid_DNA	229014	229032	1000.0	+	0	R 229014
chr4	jNXSensor	rigid_DNA	229506	229516	1000.0	+	0	R 229506
chr4	jNXSensor	rigid_DNA	230856	230870	1000.0	+	0	R 230856
chr4	jNXSensor	rigid_DNA	231850	231864	1000.0	+	0	R 231850
chr4	jNXSensor	rigid_DNA	238876	238895	1000.0	+	0	R 238876
chr4	jNXSensor	rigid_DNA	239088	239102	1000.0	+	0	R 239088
chr4	jNXSensor	rigid_DNA	240188	240197	1000.0	+	0	R 240188
chr4	jNXSensor	rigid_DNA	240445	240459	1000.0	+	0	R 240445
chr4	jNXSensor	rigid_DNA	243629	243643	1000.0	+	0	R 243629
chr4	jNXSensor	rigid_DNA	243789	243803	1000.0	+	0	R 243789
chr4	jNXSensor	rigid_DNA	244471	244485	1000.0	+	0	R 244471
chr4	jNXSensor	rigid_DNA	244807	244816	1000.0	+	0	R 244807
chr4	jNXSensor	rigid_DNA	245961	245980	1000.0	+	0	R 245961
chr4	jNXSensor	rigid_DNA	247246	247258	1000.0	+	0	R 247246
chr4	jNXSensor	rigid_DNA	247556	247571	1000.0	+	0	R 247556
chr4	jNXSensor	rigid_DNA	247943	247957	1000.0	+	0	R 247943
chr4	jNXSensor	rigid_DNA	251015	251029	1000.0	+	0	R 251015
chr4	jNXSensor	rigid_DNA	251091	251108	1000.0	+	0	R 251091
chr4	jNXSensor	rigid_DNA	251274	251283	1000.0	+	0	R 251274
chr4	jNXSensor	rigid_DNA	251922	251933	1000.0	+	0	R 251922
chr4	jNXSensor	rigid_DNA	252386	252400	1000.0	+	0	R 252386
chr4	jNXSensor	rigid_DNA	252623	252643	1000.0	+	0	R 252623
chr4	jNXSensor	rigid_DNA	253639	253651	1000.0	+	0	R 253639
chr4	jNXSensor	rigid_DNA	253973	253993	1000.0	+	0	R 253973
chr4	jNXSensor	rigid_DNA	254215	254240	1000.0	+	0	R 254215
chr4	jNXSensor	rigid_DNA	257658	257671	1000.0	+	0	R 257658
chr4	jNXSensor	rigid_DNA	262559	262573	1000.0	+	0	R 262559
chr4	jNXSensor	rigid_DNA	262926	262935	1000.0	+	0	R 262926
chr4	jNXSensor	rigid_DNA	262986	263000	1000.0	+	0	R 262986
chr4	jNXSensor	rigid_DNA	263235	263246	1000.0	+	0	R 263235
chr4	jNXSensor	rigid_DNA	264084	264097	1000.0	+	0	R 264084
chr4	jNXSensor	rigid_DNA	266245	266259	1000.0	+	0	R 266245
chr4	jNXSensor	rigid_DNA	266569	266579	1000.0	+	0	R 266569
chr4	jNXSensor	rigid_DNA	267303	267313	1000.0	+	0	R 267303
chr4	jNXSensor	rigid_DNA	268660	268682	1000.0	+	0	R 268660
chr4	jNXSensor	rigid_DNA	271009	271022	1000.0	+	0	R 271009
chr4	jNXSensor	rigid_DNA	271251	271265	1000.0	+	0	R 271251
chr4	jNXSensor	rigid_DNA	271737	271746	1000.0	+	0	R 271737
chr4	jNXSensor	rigid_DNA	276105	276119	1000.0	+	0	R 276105
chr4	jNXSensor	rigid_DNA	276347	276363	1000.0	+	0	R 276347
chr4	jNXSensor	rigid_DNA	276680	276707	1000.0	+	0	R 276680
chr4	jNXSensor	rigid_DNA	276857	276880	1000.0	+	0	R 276857
chr4	jNXSensor	rigid_DNA	281054	281067	1000.0	+	0	R 281054
chr4	jNXSensor	rigid_DNA	281397	281421	1000.0	+	0	R 281397
chr4	jNXSensor	rigid_DNA	282207	282217	1000.0	+	0	R 282207
chr4	jNXSensor	rigid_DNA	283484	283499	1000.0	+	0	R 283484
chr4	jNXSensor	rigid_DNA	283652	283671	1000.0	+	0	R 283652
chr4	jNXSensor	rigid_DNA	283735	283754	1000.0	+	0	R 283735
chr4	jNXSensor	rigid_DNA	284010	284024	1000.0	+	0	R 284010
chr4	jNXSensor	rigid_DNA	284244	284263	1000.0	+	0	R 284244
chr4	jNXSensor	rigid_DNA	288162	288177	1000.0	+	0	R 288162
chr4	jNXSensor	rigid_DNA	288649	288663	1000.0	+	0	R 288649
chr4	jNXSensor	rigid_DNA	288673	288687	1000.0	+	0	R 288673
chr4	jNXSensor	rigid_DNA	288817	288831	1000.0	+	0	R 288817
chr4	jNXSensor	rigid_DNA	288876	288890	1000.0	+	0	R 288876
chr4	jNXSensor	rigid_DNA	288990	289004	1000.0	+	0	R 288990
chr4	jNXSensor	rigid_DNA	289021	289035	1000.0	+	0	R 289021
chr4	jNXSensor	rigid_DNA	289041	289055	1000.0	+	0	R 289041
chr4	jNXSensor	rigid_DNA	289058	289087	1000.0	+	0	R 289058
chr4	jNXSensor	rigid_DNA	289282	289296	1000.0	+	0	R 289282
chr4	jNXSensor	rigid_DNA	290690	290704	1000.0	+	0	R 290690
chr4	jNXSensor	rigid_DNA	292421	292434	1000.0	+	0	R 292421
chr4	jNXSensor	rigid_DNA	293494	293506	1000.0	+	0	R 293494
chr4	jNXSensor	rigid_DNA	293982	293994	1000.0	+	0	R 293982
chr4	jNXSensor	rigid_DNA	294224	294238	1000.0	+	0	R 294224
chr4	jNXSensor	rigid_DNA	296371	296385	1000.0	+	0	R 296371
chr4	jNXSensor	rigid_DNA	296400	296412	1000.0	+	0	R 296400
chr4	jNXSensor	rigid_DNA	296716	296732	1000.0	+	0	R 296716
chr4	jNXSensor	rigid_DNA	297370	297381	1000.0	+	0	R 297370
chr4	jNXSensor	rigid_DNA	298738	298752	1000.0	+	0	R 298738
chr4	jNXSensor	rigid_DNA	298862	298876	1000.0	+	0	R 298862
chr4	jNXSensor	rigid_DNA	299952	299966	1000.0	+	0	R 299952
chr4	jNXSensor	rigid_DNA	300376	300390	1000.0	+	0	R 300376
chr4	jNXSensor	rigid_DNA	300532	300546	1000.0	+	0	R 300532
chr4	jNXSensor	rigid_DNA	301491	301505	1000.0	+	0	R 301491
chr4	jNXSensor	rigid_DNA	302178	302198	1000.0	+	0	R 302178
chr4	jNXSensor	rigid_DNA	302420	302439	1000.0	+	0	R 302420
chr4	jNXSensor	rigid_DNA	304756	304783	1000.0	+	0	R 304756
chr4	jNXSensor	rigid_DNA	304787	304801	1000.0	+	0	R 304787
chr4	jNXSensor	rigid_DNA	305066	305085	1000.0	+	0	R 305066
chr4	jNXSensor	rigid_DNA	305747	305761	1000.0	+	0	R 305747
chr4	jNXSensor	rigid_DNA	306079	306093	1000.0	+	0	R 306079
chr4	jNXSensor	rigid_DNA	306357	306376	1000.0	+	0	R 306357
chr4	jNXSensor	rigid_DNA	306928	306942	1000.0	+	0	R 306928
chr4	jNXSensor	rigid_DNA	307214	307228	1000.0	+	0	R 307214
chr4	jNXSensor	rigid_DNA	307757	307767	1000.0	+	0	R 307757
chr4	jNXSensor	rigid_DNA	308535	308549	1000.0	+	0	R 308535
chr4	jNXSensor	rigid_DNA	309190	309199	1000.0	+	0	R 309190
chr4	jNXSensor	rigid_DNA	309773	309788	1000.0	+	0	R 309773
chr4	jNXSensor	rigid_DNA	310024	310038	1000.0	+	0	R 310024
chr4	jNXSensor	rigid_DNA	310278	310292	1000.0	+	0	R 310278
chr4	jNXSensor	rigid_DNA	310703	310717	1000.0	+	0	R 310703
chr4	jNXSensor	rigid_DNA	310968	310982	1000.0	+	0	R 310968
chr4	jNXSensor	rigid_DNA	311225	311245	1000.0	+	0	R 311225
chr4	jNXSensor	rigid_DNA	312135	312145	1000.0	+	0	R 312135
chr4	jNXSensor	rigid_DNA	312951	312965	1000.0	+	0	R 312951
chr4	jNXSensor	rigid_DNA	313631	313645	1000.0	+	0	R 313631
chr4	jNXSensor	rigid_DNA	314748	314766	1000.0	+	0	R 314748
chr4	jNXSensor	rigid_DNA	315318	315333	1000.0	+	0	R 315318
chr4	jNXSensor	rigid_DNA	316171	316180	1000.0	+	0	R 316171
chr4	jNXSensor	rigid_DNA	319173	319187	1000.0	+	0	R 319173
chr4	jNXSensor	rigid_DNA	320191	320205	1000.0	+	0	R 320191
chr4	jNXSensor	rigid_DNA	320306	320337	1000.0	+	0	R 320306
chr4	jNXSensor	rigid_DNA	320342	320357	1000.0	+	0	R 320342
chr4	jNXSensor	rigid_DNA	320364	320391	1000.0	+	0	R 320364
chr4	jNXSensor	rigid_DNA	320410	320479	1000.0	+	0	R 320410
chr4	jNXSensor	rigid_DNA	320527	320542	1000.0	+	0	R 320527
chr4	jNXSensor	rigid_DNA	320554	320573	1000.0	+	0	R 320554
chr4	jNXSensor	rigid_DNA	320596	320619	1000.0	+	0	R 320596
chr4	jNXSensor	rigid_DNA	320622	320665	1000.0	+	0	R 320622
chr4	jNXSensor	rigid_DNA	320693	320708	1000.0	+	0	R 320693
chr4	jNXSensor	rigid_DNA	320900	320914	1000.0	+	0	R 320900
chr4	jNXSensor	rigid_DNA	321005	321019	1000.0	+	0	R 321005
chr4	jNXSensor	rigid_DNA	321025	321039	1000.0	+	0	R 321025
chr4	jNXSensor	rigid_DNA	321128	321147	1000.0	+	0	R 321128
chr4	jNXSensor	rigid_DNA	321577	321591	1000.0	+	0	R 321577
chr4	jNXSensor	rigid_DNA	321788	321807	1000.0	+	0	R 321788
chr4	jNXSensor	rigid_DNA	321837	321851	1000.0	+	0	R 321837
chr4	jNXSensor	rigid_DNA	321868	321882	1000.0	+	0	R 321868
chr4	jNXSensor	rigid_DNA	321982	321996	1000.0	+	0	R 321982
chr4	jNXSensor	rigid_DNA	322039	322060	1000.0	+	0	R 322039
chr4	jNXSensor	rigid_DNA	322100	322114	1000.0	+	0	R 322100
chr4	jNXSensor	rigid_DNA	322195	322209	1000.0	+	0	R 322195
chr4	jNXSensor	rigid_DNA	322219	322233	1000.0	+	0	R 322219
chr4	jNXSensor	rigid_DNA	322596	322610	1000.0	+	0	R 322596
chr4	jNXSensor	rigid_DNA	323119	323133	1000.0	+	0	R 323119
chr4	jNXSensor	rigid_DNA	324862	324875	1000.0	+	0	R 324862
chr4	jNXSensor	rigid_DNA	324896	324910	1000.0	+	0	R 324896
chr4	jNXSensor	rigid_DNA	325459	325473	1000.0	+	0	R 325459
chr4	jNXSensor	rigid_DNA	327227	327241	1000.0	+	0	R 327227
chr4	jNXSensor	rigid_DNA	327514	327537	1000.0	+	0	R 327514
chr4	jNXSensor	rigid_DNA	328343	328362	1000.0	+	0	R 328343
chr4	jNXSensor	rigid_DNA	329211	329225	1000.0	+	0	R 329211
chr4	jNXSensor	rigid_DNA	329519	329539	1000.0	+	0	R 329519
chr4	jNXSensor	rigid_DNA	330829	330843	1000.0	+	0	R 330829
chr4	jNXSensor	rigid_DNA	331129	331146	1000.0	+	0	R 331129
chr4	jNXSensor	rigid_DNA	331370	331389	1000.0	+	0	R 331370
chr4	jNXSensor	rigid_DNA	331420	331439	1000.0	+	0	R 331420
chr4	jNXSensor	rigid_DNA	331531	331542	1000.0	+	0	R 331531
chr4	jNXSensor	rigid_DNA	331641	331654	1000.0	+	0	R 331641
chr4	jNXSensor	rigid_DNA	331880	331894	1000.0	+	0	R 331880
chr4	jNXSensor	rigid_DNA	332518	332533	1000.0	+	0	R 332518
chr4	jNXSensor	rigid_DNA	333057	333069	1000.0	+	0	R 333057
chr4	jNXSensor	rigid_DNA	334706	334719	1000.0	+	0	R 334706
chr4	jNXSensor	rigid_DNA	334822	334836	1000.0	+	0	R 334822
chr4	jNXSensor	rigid_DNA	335026	335040	1000.0	+	0	R 335026
chr4	jNXSensor	rigid_DNA	336101	336115	1000.0	+	0	R 336101
chr4	jNXSensor	rigid_DNA	337163	337176	1000.0	+	0	R 337163
chr4	jNXSensor	rigid_DNA	337256	337268	1000.0	+	0	R 337256
chr4	jNXSensor	rigid_DNA	339242	339256	1000.0	+	0	R 339242
chr4	jNXSensor	rigid_DNA	339876	339891	1000.0	+	0	R 339876
chr4	jNXSensor	rigid_DNA	340020	340035	1000.0	+	0	R 340020
chr4	jNXSensor	rigid_DNA	340385	340399	1000.0	+	0	R 340385
chr4	jNXSensor	rigid_DNA	340680	340689	1000.0	+	0	R 340680
chr4	jNXSensor	rigid_DNA	341208	341223	1000.0	+	0	R 341208
chr4	jNXSensor	rigid_DNA	341497	341513	1000.0	+	0	R 341497
chr4	jNXSensor	rigid_DNA	341973	341992	1000.0	+	0	R 341973
chr4	jNXSensor	rigid_DNA	342089	342103	1000.0	+	0	R 342089
chr4	jNXSensor	rigid_DNA	342610	342624	1000.0	+	0	R 342610
chr4	jNXSensor	rigid_DNA	343088	343097	1000.0	+	0	R 343088
chr4	jNXSensor	rigid_DNA	345177	345191	1000.0	+	0	R 345177
chr4	jNXSensor	rigid_DNA	345315	345329	1000.0	+	0	R 345315
chr4	jNXSensor	rigid_DNA	347304	347318	1000.0	+	0	R 347304
chr4	jNXSensor	rigid_DNA	347548	347560	1000.0	+	0	R 347548
chr4	jNXSensor	rigid_DNA	348920	348934	1000.0	+	0	R 348920
chr4	jNXSensor	rigid_DNA	351309	351323	1000.0	+	0	R 351309
chr4	jNXSensor	rigid_DNA	351551	351565	1000.0	+	0	R 351551
chr4	jNXSensor	rigid_DNA	352034	352043	1000.0	+	0	R 352034
chr4	jNXSensor	rigid_DNA	353554	353573	1000.0	+	0	R 353554
chr4	jNXSensor	rigid_DNA	354527	354536	1000.0	+	0	R 354527
chr4	jNXSensor	rigid_DNA	355025	355038	1000.0	+	0	R 355025
chr4	jNXSensor	rigid_DNA	362625	362651	1000.0	+	0	R 362625
chr4	jNXSensor	rigid_DNA	364201	364215	1000.0	+	0	R 364201
chr4	jNXSensor	rigid_DNA	364450	364460	1000.0	+	0	R 364450
chr4	jNXSensor	rigid_DNA	365190	365215	1000.0	+	0	R 365190
chr4	jNXSensor	rigid_DNA	365736	365754	1000.0	+	0	R 365736
chr4	jNXSensor	rigid_DNA	366019	366033	1000.0	+	0	R 366019
chr4	jNXSensor	rigid_DNA	369669	369687	1000.0	+	0	R 369669
chr4	jNXSensor	rigid_DNA	370168	370182	1000.0	+	0	R 370168
chr4	jNXSensor	rigid_DNA	370313	370327	1000.0	+	0	R 370313
chr4	jNXSensor	rigid_DNA	370419	370433	1000.0	+	0	R 370419
chr4	jNXSensor	rigid_DNA	370602	370616	1000.0	+	0	R 370602
chr4	jNXSensor	rigid_DNA	371442	371456	1000.0	+	0	R 371442
chr4	jNXSensor	rigid_DNA	371500	371514	1000.0	+	0	R 371500
chr4	jNXSensor	rigid_DNA	372450	372459	1000.0	+	0	R 372450
chr4	jNXSensor	rigid_DNA	372750	372763	1000.0	+	0	R 372750
chr4	jNXSensor	rigid_DNA	373696	373716	1000.0	+	0	R 373696
chr4	jNXSensor	rigid_DNA	376758	376772	1000.0	+	0	R 376758
chr4	jNXSensor	rigid_DNA	378058	378072	1000.0	+	0	R 378058
chr4	jNXSensor	rigid_DNA	378925	378940	1000.0	+	0	R 378925
chr4	jNXSensor	rigid_DNA	379023	379042	1000.0	+	0	R 379023
chr4	jNXSensor	rigid_DNA	379152	379166	1000.0	+	0	R 379152
chr4	jNXSensor	rigid_DNA	379190	379205	1000.0	+	0	R 379190
chr4	jNXSensor	rigid_DNA	379227	379241	1000.0	+	0	R 379227
chr4	jNXSensor	rigid_DNA	379427	379442	1000.0	+	0	R 379427
chr4	jNXSensor	rigid_DNA	379464	379479	1000.0	+	0	R 379464
chr4	jNXSensor	rigid_DNA	379574	379593	1000.0	+	0	R 379574
chr4	jNXSensor	rigid_DNA	379624	379653	1000.0	+	0	R 379624
chr4	jNXSensor	rigid_DNA	379671	379685	1000.0	+	0	R 379671
chr4	jNXSensor	rigid_DNA	379708	379737	1000.0	+	0	R 379708
chr4	jNXSensor	rigid_DNA	379750	379785	1000.0	+	0	R 379750
chr4	jNXSensor	rigid_DNA	379799	379834	1000.0	+	0	R 379799
chr4	jNXSensor	rigid_DNA	379848	379883	1000.0	+	0	R 379848
chr4	jNXSensor	rigid_DNA	379896	379912	1000.0	+	0	R 379896
chr4	jNXSensor	rigid_DNA	379918	379932	1000.0	+	0	R 379918
chr4	jNXSensor	rigid_DNA	379957	379976	1000.0	+	0	R 379957
chr4	jNXSensor	rigid_DNA	379994	380008	1000.0	+	0	R 379994
chr4	jNXSensor	rigid_DNA	380555	380573	1000.0	+	0	R 380555
chr4	jNXSensor	rigid_DNA	381151	381161	1000.0	+	0	R 381151
chr4	jNXSensor	rigid_DNA	381480	381489	1000.0	+	0	R 381480
chr4	jNXSensor	rigid_DNA	382186	382196	1000.0	+	0	R 382186
chr4	jNXSensor	rigid_DNA	383024	383042	1000.0	+	0	R 383024
chr4	jNXSensor	rigid_DNA	383473	383487	1000.0	+	0	R 383473
chr4	jNXSensor	rigid_DNA	383920	383934	1000.0	+	0	R 383920
chr4	jNXSensor	rigid_DNA	384972	384986	1000.0	+	0	R 384972
chr4	jNXSensor	rigid_DNA	386874	386888	1000.0	+	0	R 386874
chr4	jNXSensor	rigid_DNA	387092	387106	1000.0	+	0	R 387092
chr4	jNXSensor	rigid_DNA	387362	387376	1000.0	+	0	R 387362
chr4	jNXSensor	rigid_DNA	387736	387750	1000.0	+	0	R 387736
chr4	jNXSensor	rigid_DNA	387852	387866	1000.0	+	0	R 387852
chr4	jNXSensor	rigid_DNA	387876	387890	1000.0	+	0	R 387876
chr4	jNXSensor	rigid_DNA	387926	387941	1000.0	+	0	R 387926
chr4	jNXSensor	rigid_DNA	388008	388033	1000.0	+	0	R 388008
chr4	jNXSensor	rigid_DNA	388168	388182	1000.0	+	0	R 388168
chr4	jNXSensor	rigid_DNA	388245	388259	1000.0	+	0	R 388245
chr4	jNXSensor	rigid_DNA	388277	388291	1000.0	+	0	R 388277
chr4	jNXSensor	rigid_DNA	389303	389317	1000.0	+	0	R 389303
chr4	jNXSensor	rigid_DNA	389774	389783	1000.0	+	0	R 389774
chr4	jNXSensor	rigid_DNA	391048	391069	1000.0	+	0	R 391048
chr4	jNXSensor	rigid_DNA	391092	391106	1000.0	+	0	R 391092
chr4	jNXSensor	rigid_DNA	391340	391371	1000.0	+	0	R 391340
chr4	jNXSensor	rigid_DNA	392290	392304	1000.0	+	0	R 392290
chr4	jNXSensor	rigid_DNA	392871	392885	1000.0	+	0	R 392871
chr4	jNXSensor	rigid_DNA	393867	393887	1000.0	+	0	R 393867
chr4	jNXSensor	rigid_DNA	394217	394230	1000.0	+	0	R 394217
chr4	jNXSensor	rigid_DNA	394738	394752	1000.0	+	0	R 394738
chr4	jNXSensor	rigid_DNA	394977	394989	1000.0	+	0	R 394977
chr4	jNXSensor	rigid_DNA	396533	396548	1000.0	+	0	R 396533
chr4	jNXSensor	rigid_DNA	396767	396781	1000.0	+	0	R 396767
chr4	jNXSensor	rigid_DNA	397195	397213	1000.0	+	0	R 397195
chr4	jNXSensor	rigid_DNA	397236	397256	1000.0	+	0	R 397236
chr4	jNXSensor	rigid_DNA	397452	397471	1000.0	+	0	R 397452
chr4	jNXSensor	rigid_DNA	398074	398088	1000.0	+	0	R 398074
chr4	jNXSensor	rigid_DNA	399327	399341	1000.0	+	0	R 399327
chr4	jNXSensor	rigid_DNA	401875	401894	1000.0	+	0	R 401875
chr4	jNXSensor	rigid_DNA	402098	402110	1000.0	+	0	R 402098
chr4	jNXSensor	rigid_DNA	402492	402518	1000.0	+	0	R 402492
chr4	jNXSensor	rigid_DNA	403098	403111	1000.0	+	0	R 403098
chr4	jNXSensor	rigid_DNA	403336	403356	1000.0	+	0	R 403336
chr4	jNXSensor	rigid_DNA	405851	405864	1000.0	+	0	R 405851
chr4	jNXSensor	rigid_DNA	406940	406950	1000.0	+	0	R 406940
chr4	jNXSensor	rigid_DNA	408435	408444	1000.0	+	0	R 408435
chr4	jNXSensor	rigid_DNA	408674	408688	1000.0	+	0	R 408674
chr4	jNXSensor	rigid_DNA	408733	408742	1000.0	+	0	R 408733
chr4	jNXSensor	rigid_DNA	412206	412217	1000.0	+	0	R 412206
chr4	jNXSensor	rigid_DNA	412455	412469	1000.0	+	0	R 412455
chr4	jNXSensor	rigid_DNA	413346	413360	1000.0	+	0	R 413346
chr4	jNXSensor	rigid_DNA	413488	413502	1000.0	+	0	R 413488
chr4	jNXSensor	rigid_DNA	413504	413513	1000.0	+	0	R 413504
chr4	jNXSensor	rigid_DNA	413595	413609	1000.0	+	0	R 413595
chr4	jNXSensor	rigid_DNA	413883	413892	1000.0	+	0	R 413883
chr4	jNXSensor	rigid_DNA	414492	414501	1000.0	+	0	R 414492
chr4	jNXSensor	rigid_DNA	414791	414805	1000.0	+	0	R 414791
chr4	jNXSensor	rigid_DNA	414901	414915	1000.0	+	0	R 414901
chr4	jNXSensor	rigid_DNA	415033	415047	1000.0	+	0	R 415033
chr4	jNXSensor	rigid_DNA	416544	416565	1000.0	+	0	R 416544
chr4	jNXSensor	rigid_DNA	420545	420555	1000.0	+	0	R 420545
chr4	jNXSensor	rigid_DNA	420808	420822	1000.0	+	0	R 420808
chr4	jNXSensor	rigid_DNA	421139	421149	1000.0	+	0	R 421139
chr4	jNXSensor	rigid_DNA	422037	422051	1000.0	+	0	R 422037
chr4	jNXSensor	rigid_DNA	428769	428791	1000.0	+	0	R 428769
chr4	jNXSensor	rigid_DNA	430171	430187	1000.0	+	0	R 430171
chr4	jNXSensor	rigid_DNA	430478	430487	1000.0	+	0	R 430478
chr4	jNXSensor	rigid_DNA	430869	430883	1000.0	+	0	R 430869
chr4	jNXSensor	rigid_DNA	432232	432246	1000.0	+	0	R 432232
chr4	jNXSensor	rigid_DNA	434448	434462	1000.0	+	0	R 434448
chr4	jNXSensor	rigid_DNA	434485	434499	1000.0	+	0	R 434485
chr4	jNXSensor	rigid_DNA	434727	434746	1000.0	+	0	R 434727
chr4	jNXSensor	rigid_DNA	435902	435917	1000.0	+	0	R 435902
chr4	jNXSensor	rigid_DNA	437755	437769	1000.0	+	0	R 437755
chr4	jNXSensor	rigid_DNA	437940	437955	1000.0	+	0	R 437940
chr4	jNXSensor	rigid_DNA	439115	439135	1000.0	+	0	R 439115
chr4	jNXSensor	rigid_DNA	442638	442647	1000.0	+	0	R 442638
chr4	jNXSensor	rigid_DNA	443261	443270	1000.0	+	0	R 443261
chr4	jNXSensor	rigid_DNA	443620	443629	1000.0	+	0	R 443620
chr4	jNXSensor	rigid_DNA	444417	444433	1000.0	+	0	R 444417
chr4	jNXSensor	rigid_DNA	447556	447570	1000.0	+	0	R 447556
chr4	jNXSensor	rigid_DNA	447982	447996	1000.0	+	0	R 447982
chr4	jNXSensor	rigid_DNA	448018	448032	1000.0	+	0	R 448018
chr4	jNXSensor	rigid_DNA	448258	448278	1000.0	+	0	R 448258
chr4	jNXSensor	rigid_DNA	448586	448600	1000.0	+	0	R 448586
chr4	jNXSensor	rigid_DNA	448627	448641	1000.0	+	0	R 448627
chr4	jNXSensor	rigid_DNA	448713	448724	1000.0	+	0	R 448713
chr4	jNXSensor	rigid_DNA	448872	448885	1000.0	+	0	R 448872
chr4	jNXSensor	rigid_DNA	448930	448944	1000.0	+	0	R 448930
chr4	jNXSensor	rigid_DNA	449225	449238	1000.0	+	0	R 449225
chr4	jNXSensor	rigid_DNA	449572	449581	1000.0	+	0	R 449572
chr4	jNXSensor	rigid_DNA	449789	449803	1000.0	+	0	R 449789
chr4	jNXSensor	rigid_DNA	450721	450743	1000.0	+	0	R 450721
chr4	jNXSensor	rigid_DNA	450766	450780	1000.0	+	0	R 450766
chr4	jNXSensor	rigid_DNA	450852	450861	1000.0	+	0	R 450852
chr4	jNXSensor	rigid_DNA	451006	451015	1000.0	+	0	R 451006
chr4	jNXSensor	rigid_DNA	451638	451657	1000.0	+	0	R 451638
chr4	jNXSensor	rigid_DNA	451684	451698	1000.0	+	0	R 451684
chr4	jNXSensor	rigid_DNA	451790	451804	1000.0	+	0	R 451790
chr4	jNXSensor	rigid_DNA	451827	451847	1000.0	+	0	R 451827
chr4	jNXSensor	rigid_DNA	452056	452070	1000.0	+	0	R 452056
chr4	jNXSensor	rigid_DNA	452228	452238	1000.0	+	0	R 452228
chr4	jNXSensor	rigid_DNA	454788	454802	1000.0	+	0	R 454788
chr4	jNXSensor	rigid_DNA	457326	457340	1000.0	+	0	R 457326
chr4	jNXSensor	rigid_DNA	457356	457370	1000.0	+	0	R 457356
chr4	jNXSensor	rigid_DNA	457662	457676	1000.0	+	0	R 457662
chr4	jNXSensor	rigid_DNA	457730	457759	1000.0	+	0	R 457730
chr4	jNXSensor	rigid_DNA	457934	457948	1000.0	+	0	R 457934
chr4	jNXSensor	rigid_DNA	457954	457968	1000.0	+	0	R 457954
chr4	jNXSensor	rigid_DNA	458736	458750	1000.0	+	0	R 458736
chr4	jNXSensor	rigid_DNA	458976	458986	1000.0	+	0	R 458976
chr4	jNXSensor	rigid_DNA	459638	459652	1000.0	+	0	R 459638
chr4	jNXSensor	rigid_DNA	461044	461066	1000.0	+	0	R 461044
chr4	jNXSensor	rigid_DNA	461269	461288	1000.0	+	0	R 461269
chr4	jNXSensor	rigid_DNA	461315	461329	1000.0	+	0	R 461315
chr4	jNXSensor	rigid_DNA	462560	462575	1000.0	+	0	R 462560
chr4	jNXSensor	rigid_DNA	462844	462858	1000.0	+	0	R 462844
chr4	jNXSensor	rigid_DNA	463020	463034	1000.0	+	0	R 463020
chr4	jNXSensor	rigid_DNA	463098	463112	1000.0	+	0	R 463098
chr4	jNXSensor	rigid_DNA	465365	465379	1000.0	+	0	R 465365
chr4	jNXSensor	rigid_DNA	466238	466256	1000.0	+	0	R 466238
chr4	jNXSensor	rigid_DNA	467341	467351	1000.0	+	0	R 467341
chr4	jNXSensor	rigid_DNA	468366	468380	1000.0	+	0	R 468366
chr4	jNXSensor	rigid_DNA	468909	468923	1000.0	+	0	R 468909
chr4	jNXSensor	rigid_DNA	469523	469543	1000.0	+	0	R 469523
chr4	jNXSensor	rigid_DNA	469939	469948	1000.0	+	0	R 469939
chr4	jNXSensor	rigid_DNA	469955	469966	1000.0	+	0	R 469955
chr4	jNXSensor	rigid_DNA	470060	470074	1000.0	+	0	R 470060
chr4	jNXSensor	rigid_DNA	470188	470202	1000.0	+	0	R 470188
chr4	jNXSensor	rigid_DNA	470230	470244	1000.0	+	0	R 470230
chr4	jNXSensor	rigid_DNA	472379	472398	1000.0	+	0	R 472379
chr4	jNXSensor	rigid_DNA	473987	474001	1000.0	+	0	R 473987
chr4	jNXSensor	rigid_DNA	474743	474756	1000.0	+	0	R 474743
chr4	jNXSensor	rigid_DNA	474975	474989	1000.0	+	0	R 474975
chr4	jNXSensor	rigid_DNA	475649	475658	1000.0	+	0	R 475649
chr4	jNXSensor	rigid_DNA	475702	475716	1000.0	+	0	R 475702
chr4	jNXSensor	rigid_DNA	475780	475792	1000.0	+	0	R 475780
chr4	jNXSensor	rigid_DNA	475809	475829	1000.0	+	0	R 475809
chr4	jNXSensor	rigid_DNA	475952	475964	1000.0	+	0	R 475952
chr4	jNXSensor	rigid_DNA	475978	475987	1000.0	+	0	R 475978
chr4	jNXSensor	rigid_DNA	476402	476414	1000.0	+	0	R 476402
chr4	jNXSensor	rigid_DNA	476581	476592	1000.0	+	0	R 476581
chr4	jNXSensor	rigid_DNA	476961	476979	1000.0	+	0	R 476961
chr4	jNXSensor	rigid_DNA	477474	477490	1000.0	+	0	R 477474
chr4	jNXSensor	rigid_DNA	477973	477988	1000.0	+	0	R 477973
chr4	jNXSensor	rigid_DNA	478138	478148	1000.0	+	0	R 478138
chr4	jNXSensor	rigid_DNA	478683	478698	1000.0	+	0	R 478683
chr4	jNXSensor	rigid_DNA	479101	479111	1000.0	+	0	R 479101
chr4	jNXSensor	rigid_DNA	479121	479137	1000.0	+	0	R 479121
chr4	jNXSensor	rigid_DNA	479245	479259	1000.0	+	0	R 479245
chr4	jNXSensor	rigid_DNA	479399	479408	1000.0	+	0	R 479399
chr4	jNXSensor	rigid_DNA	480497	480521	1000.0	+	0	R 480497
chr4	jNXSensor	rigid_DNA	480582	480596	1000.0	+	0	R 480582
chr4	jNXSensor	rigid_DNA	480650	480665	1000.0	+	0	R 480650
chr4	jNXSensor	rigid_DNA	481522	481537	1000.0	+	0	R 481522
chr4	jNXSensor	rigid_DNA	481545	481564	1000.0	+	0	R 481545
chr4	jNXSensor	rigid_DNA	481579	481593	1000.0	+	0	R 481579
chr4	jNXSensor	rigid_DNA	481701	481710	1000.0	+	0	R 481701
chr4	jNXSensor	rigid_DNA	481716	481730	1000.0	+	0	R 481716
chr4	jNXSensor	rigid_DNA	481754	481774	1000.0	+	0	R 481754
chr4	jNXSensor	rigid_DNA	482005	482029	1000.0	+	0	R 482005
chr4	jNXSensor	rigid_DNA	482516	482532	1000.0	+	0	R 482516
chr4	jNXSensor	rigid_DNA	482626	482640	1000.0	+	0	R 482626
chr4	jNXSensor	rigid_DNA	482754	482774	1000.0	+	0	R 482754
chr4	jNXSensor	rigid_DNA	482848	482871	1000.0	+	0	R 482848
chr4	jNXSensor	rigid_DNA	482888	482902	1000.0	+	0	R 482888
chr4	jNXSensor	rigid_DNA	482976	482990	1000.0	+	0	R 482976
chr4	jNXSensor	rigid_DNA	483090	483104	1000.0	+	0	R 483090
chr4	jNXSensor	rigid_DNA	483128	483143	1000.0	+	0	R 483128
chr4	jNXSensor	rigid_DNA	483244	483258	1000.0	+	0	R 483244
chr4	jNXSensor	rigid_DNA	483264	483278	1000.0	+	0	R 483264
chr4	jNXSensor	rigid_DNA	483282	483300	1000.0	+	0	R 483282
chr4	jNXSensor	rigid_DNA	483651	483670	1000.0	+	0	R 483651
chr4	jNXSensor	rigid_DNA	483847	483861	1000.0	+	0	R 483847
chr4	jNXSensor	rigid_DNA	486212	486226	1000.0	+	0	R 486212
chr4	jNXSensor	rigid_DNA	487938	487952	1000.0	+	0	R 487938
chr4	jNXSensor	rigid_DNA	488036	488050	1000.0	+	0	R 488036
chr4	jNXSensor	rigid_DNA	488703	488717	1000.0	+	0	R 488703
chr4	jNXSensor	rigid_DNA	489249	489275	1000.0	+	0	R 489249
chr4	jNXSensor	rigid_DNA	489422	489438	1000.0	+	0	R 489422
chr4	jNXSensor	rigid_DNA	490265	490279	1000.0	+	0	R 490265
chr4	jNXSensor	rigid_DNA	491387	491401	1000.0	+	0	R 491387
chr4	jNXSensor	rigid_DNA	491506	491520	1000.0	+	0	R 491506
chr4	jNXSensor	rigid_DNA	493264	493284	1000.0	+	0	R 493264
chr4	jNXSensor	rigid_DNA	494180	494194	1000.0	+	0	R 494180
chr4	jNXSensor	rigid_DNA	495086	495106	1000.0	+	0	R 495086
chr4	jNXSensor	rigid_DNA	496006	496026	1000.0	+	0	R 496006
chr4	jNXSensor	rigid_DNA	496364	496378	1000.0	+	0	R 496364
chr4	jNXSensor	rigid_DNA	500364	500378	1000.0	+	0	R 500364
chr4	jNXSensor	rigid_DNA	500405	500424	1000.0	+	0	R 500405
chr4	jNXSensor	rigid_DNA	500644	500667	1000.0	+	0	R 500644
chr4	jNXSensor	rigid_DNA	500681	500695	1000.0	+	0	R 500681
chr4	jNXSensor	rigid_DNA	500703	500717	1000.0	+	0	R 500703
chr4	jNXSensor	rigid_DNA	500720	500734	1000.0	+	0	R 500720
chr4	jNXSensor	rigid_DNA	500832	500846	1000.0	+	0	R 500832
chr4	jNXSensor	rigid_DNA	501063	501088	1000.0	+	0	R 501063
chr4	jNXSensor	rigid_DNA	501450	501464	1000.0	+	0	R 501450
chr4	jNXSensor	rigid_DNA	502563	502577	1000.0	+	0	R 502563
chr4	jNXSensor	rigid_DNA	504384	504398	1000.0	+	0	R 504384
chr4	jNXSensor	rigid_DNA	506377	506406	1000.0	+	0	R 506377
chr4	jNXSensor	rigid_DNA	507014	507033	1000.0	+	0	R 507014
chr4	jNXSensor	rigid_DNA	507301	507316	1000.0	+	0	R 507301
chr4	jNXSensor	rigid_DNA	507539	507553	1000.0	+	0	R 507539
chr4	jNXSensor	rigid_DNA	508467	508478	1000.0	+	0	R 508467
chr4	jNXSensor	rigid_DNA	508652	508666	1000.0	+	0	R 508652
chr4	jNXSensor	rigid_DNA	508866	508885	1000.0	+	0	R 508866
chr4	jNXSensor	rigid_DNA	509200	509214	1000.0	+	0	R 509200
chr4	jNXSensor	rigid_DNA	509684	509698	1000.0	+	0	R 509684
chr4	jNXSensor	rigid_DNA	510063	510077	1000.0	+	0	R 510063
chr4	jNXSensor	rigid_DNA	510146	510165	1000.0	+	0	R 510146
chr4	jNXSensor	rigid_DNA	510507	510522	1000.0	+	0	R 510507
chr4	jNXSensor	rigid_DNA	510921	510940	1000.0	+	0	R 510921
chr4	jNXSensor	rigid_DNA	510962	510976	1000.0	+	0	R 510962
chr4	jNXSensor	rigid_DNA	510982	511002	1000.0	+	0	R 510982
chr4	jNXSensor	rigid_DNA	512018	512027	1000.0	+	0	R 512018
chr4	jNXSensor	rigid_DNA	512210	512240	1000.0	+	0	R 512210
chr4	jNXSensor	rigid_DNA	512333	512352	1000.0	+	0	R 512333
chr4	jNXSensor	rigid_DNA	512773	512787	1000.0	+	0	R 512773
chr4	jNXSensor	rigid_DNA	512843	512857	1000.0	+	0	R 512843
chr4	jNXSensor	rigid_DNA	512906	512920	1000.0	+	0	R 512906
chr4	jNXSensor	rigid_DNA	513913	513927	1000.0	+	0	R 513913
chr4	jNXSensor	rigid_DNA	513962	513981	1000.0	+	0	R 513962
chr4	jNXSensor	rigid_DNA	514764	514778	1000.0	+	0	R 514764
chr4	jNXSensor	rigid_DNA	515682	515696	1000.0	+	0	R 515682
chr4	jNXSensor	rigid_DNA	516435	516449	1000.0	+	0	R 516435
chr4	jNXSensor	rigid_DNA	516657	516680	1000.0	+	0	R 516657
chr4	jNXSensor	rigid_DNA	516750	516764	1000.0	+	0	R 516750
chr4	jNXSensor	rigid_DNA	516834	516849	1000.0	+	0	R 516834
chr4	jNXSensor	rigid_DNA	516955	516969	1000.0	+	0	R 516955
chr4	jNXSensor	rigid_DNA	517081	517095	1000.0	+	0	R 517081
chr4	jNXSensor	rigid_DNA	517175	517189	1000.0	+	0	R 517175
chr4	jNXSensor	rigid_DNA	517218	517232	1000.0	+	0	R 517218
chr4	jNXSensor	rigid_DNA	517373	517392	1000.0	+	0	R 517373
chr4	jNXSensor	rigid_DNA	517397	517417	1000.0	+	0	R 517397
chr4	jNXSensor	rigid_DNA	517450	517464	1000.0	+	0	R 517450
chr4	jNXSensor	rigid_DNA	517804	517818	1000.0	+	0	R 517804
chr4	jNXSensor	rigid_DNA	517961	517975	1000.0	+	0	R 517961
chr4	jNXSensor	rigid_DNA	517982	518010	1000.0	+	0	R 517982
chr4	jNXSensor	rigid_DNA	518017	518036	1000.0	+	0	R 518017
chr4	jNXSensor	rigid_DNA	518496	518510	1000.0	+	0	R 518496
chr4	jNXSensor	rigid_DNA	518574	518588	1000.0	+	0	R 518574
chr4	jNXSensor	rigid_DNA	518649	518664	1000.0	+	0	R 518649
chr4	jNXSensor	rigid_DNA	518783	518797	1000.0	+	0	R 518783
chr4	jNXSensor	rigid_DNA	518899	518913	1000.0	+	0	R 518899
chr4	jNXSensor	rigid_DNA	519210	519229	1000.0	+	0	R 519210
chr4	jNXSensor	rigid_DNA	519235	519249	1000.0	+	0	R 519235
chr4	jNXSensor	rigid_DNA	519354	519373	1000.0	+	0	R 519354
chr4	jNXSensor	rigid_DNA	519463	519477	1000.0	+	0	R 519463
chr4	jNXSensor	rigid_DNA	519945	519960	1000.0	+	0	R 519945
chr4	jNXSensor	rigid_DNA	520031	520045	1000.0	+	0	R 520031
chr4	jNXSensor	rigid_DNA	520251	520265	1000.0	+	0	R 520251
chr4	jNXSensor	rigid_DNA	521067	521081	1000.0	+	0	R 521067
chr4	jNXSensor	rigid_DNA	521351	521365	1000.0	+	0	R 521351
chr4	jNXSensor	rigid_DNA	521423	521437	1000.0	+	0	R 521423
chr4	jNXSensor	rigid_DNA	521466	521480	1000.0	+	0	R 521466
chr4	jNXSensor	rigid_DNA	521583	521597	1000.0	+	0	R 521583
chr4	jNXSensor	rigid_DNA	521951	521965	1000.0	+	0	R 521951
chr4	jNXSensor	rigid_DNA	525164	525173	1000.0	+	0	R 525164
chr4	jNXSensor	rigid_DNA	529674	529694	1000.0	+	0	R 529674
chr4	jNXSensor	rigid_DNA	529843	529857	1000.0	+	0	R 529843
chr4	jNXSensor	rigid_DNA	530497	530508	1000.0	+	0	R 530497
chr4	jNXSensor	rigid_DNA	530777	530791	1000.0	+	0	R 530777
chr4	jNXSensor	rigid_DNA	531276	531290	1000.0	+	0	R 531276
chr4	jNXSensor	rigid_DNA	532367	532379	1000.0	+	0	R 532367
chr4	jNXSensor	rigid_DNA	532998	533021	1000.0	+	0	R 532998
chr4	jNXSensor	rigid_DNA	533636	533649	1000.0	+	0	R 533636
chr4	jNXSensor	rigid_DNA	533752	533766	1000.0	+	0	R 533752
chr4	jNXSensor	rigid_DNA	534161	534176	1000.0	+	0	R 534161
chr4	jNXSensor	rigid_DNA	534231	534262	1000.0	+	0	R 534231
chr4	jNXSensor	rigid_DNA	534402	534416	1000.0	+	0	R 534402
chr4	jNXSensor	rigid_DNA	534482	534496	1000.0	+	0	R 534482
chr4	jNXSensor	rigid_DNA	534598	534612	1000.0	+	0	R 534598
chr4	jNXSensor	rigid_DNA	534638	534652	1000.0	+	0	R 534638
chr4	jNXSensor	rigid_DNA	534678	534692	1000.0	+	0	R 534678
chr4	jNXSensor	rigid_DNA	534794	534809	1000.0	+	0	R 534794
chr4	jNXSensor	rigid_DNA	534833	534852	1000.0	+	0	R 534833
chr4	jNXSensor	rigid_DNA	534957	534976	1000.0	+	0	R 534957
chr4	jNXSensor	rigid_DNA	535059	535074	1000.0	+	0	R 535059
chr4	jNXSensor	rigid_DNA	535161	535175	1000.0	+	0	R 535161
chr4	jNXSensor	rigid_DNA	538722	538736	1000.0	+	0	R 538722
chr4	jNXSensor	rigid_DNA	540122	540136	1000.0	+	0	R 540122
chr4	jNXSensor	rigid_DNA	540310	540329	1000.0	+	0	R 540310
chr4	jNXSensor	rigid_DNA	540348	540362	1000.0	+	0	R 540348
chr4	jNXSensor	rigid_DNA	540723	540741	1000.0	+	0	R 540723
chr4	jNXSensor	rigid_DNA	541811	541820	1000.0	+	0	R 541811
chr4	jNXSensor	rigid_DNA	541822	541837	1000.0	+	0	R 541822
chr4	jNXSensor	rigid_DNA	542091	542109	1000.0	+	0	R 542091
chr4	jNXSensor	rigid_DNA	542410	542428	1000.0	+	0	R 542410
chr4	jNXSensor	rigid_DNA	542549	542569	1000.0	+	0	R 542549
chr4	jNXSensor	rigid_DNA	542659	542673	1000.0	+	0	R 542659
chr4	jNXSensor	rigid_DNA	544645	544659	1000.0	+	0	R 544645
chr4	jNXSensor	rigid_DNA	545328	545344	1000.0	+	0	R 545328
chr4	jNXSensor	rigid_DNA	551509	551524	1000.0	+	0	R 551509
chr4	jNXSensor	rigid_DNA	551792	551811	1000.0	+	0	R 551792
chr4	jNXSensor	rigid_DNA	552949	552963	1000.0	+	0	R 552949
chr4	jNXSensor	rigid_DNA	552967	552981	1000.0	+	0	R 552967
chr4	jNXSensor	rigid_DNA	553713	553728	1000.0	+	0	R 553713
chr4	jNXSensor	rigid_DNA	554019	554033	1000.0	+	0	R 554019
chr4	jNXSensor	rigid_DNA	554962	554976	1000.0	+	0	R 554962
chr4	jNXSensor	rigid_DNA	555573	555582	1000.0	+	0	R 555573
chr4	jNXSensor	rigid_DNA	556540	556555	1000.0	+	0	R 556540
chr4	jNXSensor	rigid_DNA	557132	557146	1000.0	+	0	R 557132
chr4	jNXSensor	rigid_DNA	557863	557875	1000.0	+	0	R 557863
chr4	jNXSensor	rigid_DNA	558324	558338	1000.0	+	0	R 558324
chr4	jNXSensor	rigid_DNA	558390	558404	1000.0	+	0	R 558390
chr4	jNXSensor	rigid_DNA	558594	558609	1000.0	+	0	R 558594
chr4	jNXSensor	rigid_DNA	558613	558627	1000.0	+	0	R 558613
chr4	jNXSensor	rigid_DNA	558636	558650	1000.0	+	0	R 558636
chr4	jNXSensor	rigid_DNA	558676	558691	1000.0	+	0	R 558676
chr4	jNXSensor	rigid_DNA	558714	558728	1000.0	+	0	R 558714
chr4	jNXSensor	rigid_DNA	558732	558746	1000.0	+	0	R 558732
chr4	jNXSensor	rigid_DNA	558775	558789	1000.0	+	0	R 558775
chr4	jNXSensor	rigid_DNA	558807	558831	1000.0	+	0	R 558807
chr4	jNXSensor	rigid_DNA	558894	558913	1000.0	+	0	R 558894
chr4	jNXSensor	rigid_DNA	558915	558930	1000.0	+	0	R 558915
chr4	jNXSensor	rigid_DNA	558958	558972	1000.0	+	0	R 558958
chr4	jNXSensor	rigid_DNA	558981	559022	1000.0	+	0	R 558981
chr4	jNXSensor	rigid_DNA	559025	559120	1000.0	+	0	R 559025
chr4	jNXSensor	rigid_DNA	559261	559333	1000.0	+	0	R 559261
chr4	jNXSensor	rigid_DNA	559338	559357	1000.0	+	0	R 559338
chr4	jNXSensor	rigid_DNA	559364	559384	1000.0	+	0	R 559364
chr4	jNXSensor	rigid_DNA	559509	559540	1000.0	+	0	R 559509
chr4	jNXSensor	rigid_DNA	559542	559589	1000.0	+	0	R 559542
chr4	jNXSensor	rigid_DNA	559595	559631	1000.0	+	0	R 559595
chr4	jNXSensor	rigid_DNA	559699	559740	1000.0	+	0	R 559699
chr4	jNXSensor	rigid_DNA	559768	559783	1000.0	+	0	R 559768
chr4	jNXSensor	rigid_DNA	559818	559843	1000.0	+	0	R 559818
chr4	jNXSensor	rigid_DNA	559855	559922	1000.0	+	0	R 559855
chr4	jNXSensor	rigid_DNA	559926	559956	1000.0	+	0	R 559926
chr4	jNXSensor	rigid_DNA	559978	560009	1000.0	+	0	R 559978
chr4	jNXSensor	rigid_DNA	560016	560078	1000.0	+	0	R 560016
chr4	jNXSensor	rigid_DNA	560086	560130	1000.0	+	0	R 560086
chr4	jNXSensor	rigid_DNA	560152	560237	1000.0	+	0	R 560152
chr4	jNXSensor	rigid_DNA	560252	560274	1000.0	+	0	R 560252
chr4	jNXSensor	rigid_DNA	560310	560330	1000.0	+	0	R 560310
chr4	jNXSensor	rigid_DNA	560361	560375	1000.0	+	0	R 560361
chr4	jNXSensor	rigid_DNA	560385	560414	1000.0	+	0	R 560385
chr4	jNXSensor	rigid_DNA	560473	560497	1000.0	+	0	R 560473
chr4	jNXSensor	rigid_DNA	560663	560688	1000.0	+	0	R 560663
chr4	jNXSensor	rigid_DNA	560712	560737	1000.0	+	0	R 560712
chr4	jNXSensor	rigid_DNA	560740	560754	1000.0	+	0	R 560740
chr4	jNXSensor	rigid_DNA	560762	560787	1000.0	+	0	R 560762
chr4	jNXSensor	rigid_DNA	560972	560986	1000.0	+	0	R 560972
chr4	jNXSensor	rigid_DNA	561238	561252	1000.0	+	0	R 561238
chr4	jNXSensor	rigid_DNA	561256	561270	1000.0	+	0	R 561256
chr4	jNXSensor	rigid_DNA	561434	561448	1000.0	+	0	R 561434
chr4	jNXSensor	rigid_DNA	561518	561538	1000.0	+	0	R 561518
chr4	jNXSensor	rigid_DNA	561665	561679	1000.0	+	0	R 561665
chr4	jNXSensor	rigid_DNA	561732	561746	1000.0	+	0	R 561732
chr4	jNXSensor	rigid_DNA	562714	562733	1000.0	+	0	R 562714
chr4	jNXSensor	rigid_DNA	562987	563001	1000.0	+	0	R 562987
chr4	jNXSensor	rigid_DNA	563025	563039	1000.0	+	0	R 563025
chr4	jNXSensor	rigid_DNA	563682	563696	1000.0	+	0	R 563682
chr4	jNXSensor	rigid_DNA	563786	563800	1000.0	+	0	R 563786
chr4	jNXSensor	rigid_DNA	563892	563906	1000.0	+	0	R 563892
chr4	jNXSensor	rigid_DNA	564163	564172	1000.0	+	0	R 564163
chr4	jNXSensor	rigid_DNA	564205	564215	1000.0	+	0	R 564205
chr4	jNXSensor	rigid_DNA	566628	566643	1000.0	+	0	R 566628
chr4	jNXSensor	rigid_DNA	566870	566884	1000.0	+	0	R 566870
chr4	jNXSensor	rigid_DNA	567788	567798	1000.0	+	0	R 567788
chr4	jNXSensor	rigid_DNA	568955	568971	1000.0	+	0	R 568955
chr4	jNXSensor	rigid_DNA	570333	570344	1000.0	+	0	R 570333
chr4	jNXSensor	rigid_DNA	570839	570854	1000.0	+	0	R 570839
chr4	jNXSensor	rigid_DNA	571316	571327	1000.0	+	0	R 571316
chr4	jNXSensor	rigid_DNA	571935	571955	1000.0	+	0	R 571935
chr4	jNXSensor	rigid_DNA	572003	572017	1000.0	+	0	R 572003
chr4	jNXSensor	rigid_DNA	573603	573617	1000.0	+	0	R 573603
chr4	jNXSensor	rigid_DNA	573876	573885	1000.0	+	0	R 573876
chr4	jNXSensor	rigid_DNA	575619	575632	1000.0	+	0	R 575619
chr4	jNXSensor	rigid_DNA	576118	576147	1000.0	+	0	R 576118
chr4	jNXSensor	rigid_DNA	576164	576178	1000.0	+	0	R 576164
chr4	jNXSensor	rigid_DNA	576613	576627	1000.0	+	0	R 576613
chr4	jNXSensor	rigid_DNA	576987	577011	1000.0	+	0	R 576987
chr4	jNXSensor	rigid_DNA	577753	577764	1000.0	+	0	R 577753
chr4	jNXSensor	rigid_DNA	578023	578042	1000.0	+	0	R 578023
chr4	jNXSensor	rigid_DNA	579072	579085	1000.0	+	0	R 579072
chr4	jNXSensor	rigid_DNA	581470	581481	1000.0	+	0	R 581470
chr4	jNXSensor	rigid_DNA	583249	583268	1000.0	+	0	R 583249
chr4	jNXSensor	rigid_DNA	583548	583563	1000.0	+	0	R 583548
chr4	jNXSensor	rigid_DNA	583645	583659	1000.0	+	0	R 583645
chr4	jNXSensor	rigid_DNA	583909	583927	1000.0	+	0	R 583909
chr4	jNXSensor	rigid_DNA	585126	585140	1000.0	+	0	R 585126
chr4	jNXSensor	rigid_DNA	585165	585179	1000.0	+	0	R 585165
chr4	jNXSensor	rigid_DNA	585198	585212	1000.0	+	0	R 585198
chr4	jNXSensor	rigid_DNA	586101	586115	1000.0	+	0	R 586101
chr4	jNXSensor	rigid_DNA	586271	586285	1000.0	+	0	R 586271
chr4	jNXSensor	rigid_DNA	586385	586404	1000.0	+	0	R 586385
chr4	jNXSensor	rigid_DNA	586738	586752	1000.0	+	0	R 586738
chr4	jNXSensor	rigid_DNA	587391	587410	1000.0	+	0	R 587391
chr4	jNXSensor	rigid_DNA	587476	587490	1000.0	+	0	R 587476
chr4	jNXSensor	rigid_DNA	588611	588625	1000.0	+	0	R 588611
chr4	jNXSensor	rigid_DNA	588813	588837	1000.0	+	0	R 588813
chr4	jNXSensor	rigid_DNA	589103	589117	1000.0	+	0	R 589103
chr4	jNXSensor	rigid_DNA	589790	589809	1000.0	+	0	R 589790
chr4	jNXSensor	rigid_DNA	591381	591395	1000.0	+	0	R 591381
chr4	jNXSensor	rigid_DNA	591705	591719	1000.0	+	0	R 591705
chr4	jNXSensor	rigid_DNA	592589	592604	1000.0	+	0	R 592589
chr4	jNXSensor	rigid_DNA	594905	594919	1000.0	+	0	R 594905
chr4	jNXSensor	rigid_DNA	595490	595504	1000.0	+	0	R 595490
chr4	jNXSensor	rigid_DNA	595948	595962	1000.0	+	0	R 595948
chr4	jNXSensor	rigid_DNA	596017	596032	1000.0	+	0	R 596017
chr4	jNXSensor	rigid_DNA	596113	596127	1000.0	+	0	R 596113
chr4	jNXSensor	rigid_DNA	596156	596170	1000.0	+	0	R 596156
chr4	jNXSensor	rigid_DNA	596174	596188	1000.0	+	0	R 596174
chr4	jNXSensor	rigid_DNA	596228	596247	1000.0	+	0	R 596228
chr4	jNXSensor	rigid_DNA	596559	596573	1000.0	+	0	R 596559
chr4	jNXSensor	rigid_DNA	596771	596785	1000.0	+	0	R 596771
chr4	jNXSensor	rigid_DNA	598141	598151	1000.0	+	0	R 598141
chr4	jNXSensor	rigid_DNA	599854	599870	1000.0	+	0	R 599854
chr4	jNXSensor	rigid_DNA	600214	600246	1000.0	+	0	R 600214
chr4	jNXSensor	rigid_DNA	600709	600723	1000.0	+	0	R 600709
chr4	jNXSensor	rigid_DNA	600740	600754	1000.0	+	0	R 600740
chr4	jNXSensor	rigid_DNA	601269	601283	1000.0	+	0	R 601269
chr4	jNXSensor	rigid_DNA	601800	601819	1000.0	+	0	R 601800
chr4	jNXSensor	rigid_DNA	602566	602584	1000.0	+	0	R 602566
chr4	jNXSensor	rigid_DNA	603176	603190	1000.0	+	0	R 603176
chr4	jNXSensor	rigid_DNA	603205	603220	1000.0	+	0	R 603205
chr4	jNXSensor	rigid_DNA	603338	603356	1000.0	+	0	R 603338
chr4	jNXSensor	rigid_DNA	603459	603473	1000.0	+	0	R 603459
chr4	jNXSensor	rigid_DNA	603588	603607	1000.0	+	0	R 603588
chr4	jNXSensor	rigid_DNA	603634	603648	1000.0	+	0	R 603634
chr4	jNXSensor	rigid_DNA	604082	604106	1000.0	+	0	R 604082
chr4	jNXSensor	rigid_DNA	604815	604829	1000.0	+	0	R 604815
chr4	jNXSensor	rigid_DNA	605771	605803	1000.0	+	0	R 605771
chr4	jNXSensor	rigid_DNA	607465	607491	1000.0	+	0	R 607465
chr4	jNXSensor	rigid_DNA	607582	607596	1000.0	+	0	R 607582
chr4	jNXSensor	rigid_DNA	607721	607735	1000.0	+	0	R 607721
chr4	jNXSensor	rigid_DNA	607886	607905	1000.0	+	0	R 607886
chr4	jNXSensor	rigid_DNA	608189	608204	1000.0	+	0	R 608189
chr4	jNXSensor	rigid_DNA	608528	608560	1000.0	+	0	R 608528
chr4	jNXSensor	rigid_DNA	608771	608785	1000.0	+	0	R 608771
chr4	jNXSensor	rigid_DNA	609151	609165	1000.0	+	0	R 609151
chr4	jNXSensor	rigid_DNA	609267	609281	1000.0	+	0	R 609267
chr4	jNXSensor	rigid_DNA	609306	609320	1000.0	+	0	R 609306
chr4	jNXSensor	rigid_DNA	609512	609526	1000.0	+	0	R 609512
chr4	jNXSensor	rigid_DNA	609529	609544	1000.0	+	0	R 609529
chr4	jNXSensor	rigid_DNA	609708	609722	1000.0	+	0	R 609708
chr4	jNXSensor	rigid_DNA	610284	610303	1000.0	+	0	R 610284
chr4	jNXSensor	rigid_DNA	610358	610372	1000.0	+	0	R 610358
chr4	jNXSensor	rigid_DNA	610402	610426	1000.0	+	0	R 610402
chr4	jNXSensor	rigid_DNA	610530	610544	1000.0	+	0	R 610530
chr4	jNXSensor	rigid_DNA	610557	610571	1000.0	+	0	R 610557
chr4	jNXSensor	rigid_DNA	610862	610876	1000.0	+	0	R 610862
chr4	jNXSensor	rigid_DNA	610940	610953	1000.0	+	0	R 610940
chr4	jNXSensor	rigid_DNA	611720	611734	1000.0	+	0	R 611720
chr4	jNXSensor	rigid_DNA	611760	611774	1000.0	+	0	R 611760
chr4	jNXSensor	rigid_DNA	612179	612193	1000.0	+	0	R 612179
chr4	jNXSensor	rigid_DNA	612203	612217	1000.0	+	0	R 612203
chr4	jNXSensor	rigid_DNA	612231	612246	1000.0	+	0	R 612231
chr4	jNXSensor	rigid_DNA	612365	612384	1000.0	+	0	R 612365
chr4	jNXSensor	rigid_DNA	612515	612535	1000.0	+	0	R 612515
chr4	jNXSensor	rigid_DNA	612553	612577	1000.0	+	0	R 612553
chr4	jNXSensor	rigid_DNA	612717	612732	1000.0	+	0	R 612717
chr4	jNXSensor	rigid_DNA	612761	612781	1000.0	+	0	R 612761
chr4	jNXSensor	rigid_DNA	613035	613049	1000.0	+	0	R 613035
chr4	jNXSensor	rigid_DNA	613165	613179	1000.0	+	0	R 613165
chr4	jNXSensor	rigid_DNA	613236	613250	1000.0	+	0	R 613236
chr4	jNXSensor	rigid_DNA	613329	613343	1000.0	+	0	R 613329
chr4	jNXSensor	rigid_DNA	613366	613380	1000.0	+	0	R 613366
chr4	jNXSensor	rigid_DNA	613846	613860	1000.0	+	0	R 613846
chr4	jNXSensor	rigid_DNA	614001	614015	1000.0	+	0	R 614001
chr4	jNXSensor	rigid_DNA	614067	614086	1000.0	+	0	R 614067
chr4	jNXSensor	rigid_DNA	614101	614120	1000.0	+	0	R 614101
chr4	jNXSensor	rigid_DNA	614390	614410	1000.0	+	0	R 614390
chr4	jNXSensor	rigid_DNA	614513	614527	1000.0	+	0	R 614513
chr4	jNXSensor	rigid_DNA	616732	616746	1000.0	+	0	R 616732
chr4	jNXSensor	rigid_DNA	617075	617089	1000.0	+	0	R 617075
chr4	jNXSensor	rigid_DNA	617548	617567	1000.0	+	0	R 617548
chr4	jNXSensor	rigid_DNA	618185	618204	1000.0	+	0	R 618185
chr4	jNXSensor	rigid_DNA	618310	618324	1000.0	+	0	R 618310
chr4	jNXSensor	rigid_DNA	618638	618652	1000.0	+	0	R 618638
chr4	jNXSensor	rigid_DNA	618666	618680	1000.0	+	0	R 618666
chr4	jNXSensor	rigid_DNA	620223	620237	1000.0	+	0	R 620223
chr4	jNXSensor	rigid_DNA	620359	620373	1000.0	+	0	R 620359
chr4	jNXSensor	rigid_DNA	620385	620399	1000.0	+	0	R 620385
chr4	jNXSensor	rigid_DNA	620598	620612	1000.0	+	0	R 620598
chr4	jNXSensor	rigid_DNA	621021	621031	1000.0	+	0	R 621021
chr4	jNXSensor	rigid_DNA	621424	621444	1000.0	+	0	R 621424
chr4	jNXSensor	rigid_DNA	622747	622761	1000.0	+	0	R 622747
chr4	jNXSensor	rigid_DNA	622938	622948	1000.0	+	0	R 622938
chr4	jNXSensor	rigid_DNA	623104	623113	1000.0	+	0	R 623104
chr4	jNXSensor	rigid_DNA	623323	623337	1000.0	+	0	R 623323
chr4	jNXSensor	rigid_DNA	623518	623532	1000.0	+	0	R 623518
chr4	jNXSensor	rigid_DNA	624083	624102	1000.0	+	0	R 624083
chr4	jNXSensor	rigid_DNA	624331	624340	1000.0	+	0	R 624331
chr4	jNXSensor	rigid_DNA	625221	625240	1000.0	+	0	R 625221
chr4	jNXSensor	rigid_DNA	625338	625352	1000.0	+	0	R 625338
chr4	jNXSensor	rigid_DNA	626515	626539	1000.0	+	0	R 626515
chr4	jNXSensor	rigid_DNA	627105	627115	1000.0	+	0	R 627105
chr4	jNXSensor	rigid_DNA	627708	627728	1000.0	+	0	R 627708
chr4	jNXSensor	rigid_DNA	627953	627967	1000.0	+	0	R 627953
chr4	jNXSensor	rigid_DNA	629080	629102	1000.0	+	0	R 629080
chr4	jNXSensor	rigid_DNA	629325	629345	1000.0	+	0	R 629325
chr4	jNXSensor	rigid_DNA	629368	629389	1000.0	+	0	R 629368
chr4	jNXSensor	rigid_DNA	630366	630381	1000.0	+	0	R 630366
chr4	jNXSensor	rigid_DNA	630411	630425	1000.0	+	0	R 630411
chr4	jNXSensor	rigid_DNA	630452	630467	1000.0	+	0	R 630452
chr4	jNXSensor	rigid_DNA	630479	630507	1000.0	+	0	R 630479
chr4	jNXSensor	rigid_DNA	630593	630607	1000.0	+	0	R 630593
chr4	jNXSensor	rigid_DNA	630653	630664	1000.0	+	0	R 630653
chr4	jNXSensor	rigid_DNA	631508	631522	1000.0	+	0	R 631508
chr4	jNXSensor	rigid_DNA	631866	631875	1000.0	+	0	R 631866
chr4	jNXSensor	rigid_DNA	632114	632128	1000.0	+	0	R 632114
chr4	jNXSensor	rigid_DNA	632612	632626	1000.0	+	0	R 632612
chr4	jNXSensor	rigid_DNA	632907	632921	1000.0	+	0	R 632907
chr4	jNXSensor	rigid_DNA	632948	632962	1000.0	+	0	R 632948
chr4	jNXSensor	rigid_DNA	633471	633490	1000.0	+	0	R 633471
chr4	jNXSensor	rigid_DNA	633740	633755	1000.0	+	0	R 633740
chr4	jNXSensor	rigid_DNA	633911	633925	1000.0	+	0	R 633911
chr4	jNXSensor	rigid_DNA	633938	633952	1000.0	+	0	R 633938
chr4	jNXSensor	rigid_DNA	634332	634346	1000.0	+	0	R 634332
chr4	jNXSensor	rigid_DNA	634348	634362	1000.0	+	0	R 634348
chr4	jNXSensor	rigid_DNA	634373	634387	1000.0	+	0	R 634373
chr4	jNXSensor	rigid_DNA	634451	634481	1000.0	+	0	R 634451
chr4	jNXSensor	rigid_DNA	634486	634500	1000.0	+	0	R 634486
chr4	jNXSensor	rigid_DNA	634571	634586	1000.0	+	0	R 634571
chr4	jNXSensor	rigid_DNA	634881	634895	1000.0	+	0	R 634881
chr4	jNXSensor	rigid_DNA	634980	634994	1000.0	+	0	R 634980
chr4	jNXSensor	rigid_DNA	635030	635044	1000.0	+	0	R 635030
chr4	jNXSensor	rigid_DNA	635080	635094	1000.0	+	0	R 635080
chr4	jNXSensor	rigid_DNA	635124	635139	1000.0	+	0	R 635124
chr4	jNXSensor	rigid_DNA	635179	635193	1000.0	+	0	R 635179
chr4	jNXSensor	rigid_DNA	635235	635249	1000.0	+	0	R 635235
chr4	jNXSensor	rigid_DNA	635301	635315	1000.0	+	0	R 635301
chr4	jNXSensor	rigid_DNA	635397	635412	1000.0	+	0	R 635397
chr4	jNXSensor	rigid_DNA	635717	635731	1000.0	+	0	R 635717
chr4	jNXSensor	rigid_DNA	636002	636016	1000.0	+	0	R 636002
chr4	jNXSensor	rigid_DNA	637008	637022	1000.0	+	0	R 637008
chr4	jNXSensor	rigid_DNA	637801	637820	1000.0	+	0	R 637801
chr4	jNXSensor	rigid_DNA	637921	637935	1000.0	+	0	R 637921
chr4	jNXSensor	rigid_DNA	638057	638071	1000.0	+	0	R 638057
chr4	jNXSensor	rigid_DNA	638574	638588	1000.0	+	0	R 638574
chr4	jNXSensor	rigid_DNA	638701	638724	1000.0	+	0	R 638701
chr4	jNXSensor	rigid_DNA	638758	638772	1000.0	+	0	R 638758
chr4	jNXSensor	rigid_DNA	638791	638806	1000.0	+	0	R 638791
chr4	jNXSensor	rigid_DNA	639131	639145	1000.0	+	0	R 639131
chr4	jNXSensor	rigid_DNA	639185	639204	1000.0	+	0	R 639185
chr4	jNXSensor	rigid_DNA	639321	639335	1000.0	+	0	R 639321
chr4	jNXSensor	rigid_DNA	639354	639368	1000.0	+	0	R 639354
chr4	jNXSensor	rigid_DNA	639399	639413	1000.0	+	0	R 639399
chr4	jNXSensor	rigid_DNA	639539	639553	1000.0	+	0	R 639539
chr4	jNXSensor	rigid_DNA	639689	639703	1000.0	+	0	R 639689
chr4	jNXSensor	rigid_DNA	639751	639766	1000.0	+	0	R 639751
chr4	jNXSensor	rigid_DNA	640312	640326	1000.0	+	0	R 640312
chr4	jNXSensor	rigid_DNA	640345	640359	1000.0	+	0	R 640345
chr4	jNXSensor	rigid_DNA	640378	640392	1000.0	+	0	R 640378
chr4	jNXSensor	rigid_DNA	640607	640627	1000.0	+	0	R 640607
chr4	jNXSensor	rigid_DNA	640838	640867	1000.0	+	0	R 640838
chr4	jNXSensor	rigid_DNA	640961	640975	1000.0	+	0	R 640961
chr4	jNXSensor	rigid_DNA	641054	641068	1000.0	+	0	R 641054
chr4	jNXSensor	rigid_DNA	641086	641110	1000.0	+	0	R 641086
chr4	jNXSensor	rigid_DNA	641517	641532	1000.0	+	0	R 641517
chr4	jNXSensor	rigid_DNA	642385	642399	1000.0	+	0	R 642385
chr4	jNXSensor	rigid_DNA	642421	642440	1000.0	+	0	R 642421
chr4	jNXSensor	rigid_DNA	642451	642465	1000.0	+	0	R 642451
chr4	jNXSensor	rigid_DNA	642881	642895	1000.0	+	0	R 642881
chr4	jNXSensor	rigid_DNA	644164	644178	1000.0	+	0	R 644164
chr4	jNXSensor	rigid_DNA	645171	645186	1000.0	+	0	R 645171
chr4	jNXSensor	rigid_DNA	645656	645670	1000.0	+	0	R 645656
chr4	jNXSensor	rigid_DNA	645883	645902	1000.0	+	0	R 645883
chr4	jNXSensor	rigid_DNA	646171	646191	1000.0	+	0	R 646171
chr4	jNXSensor	rigid_DNA	646537	646556	1000.0	+	0	R 646537
chr4	jNXSensor	rigid_DNA	646624	646645	1000.0	+	0	R 646624
chr4	jNXSensor	rigid_DNA	646831	646845	1000.0	+	0	R 646831
chr4	jNXSensor	rigid_DNA	647009	647023	1000.0	+	0	R 647009
chr4	jNXSensor	rigid_DNA	647151	647165	1000.0	+	0	R 647151
chr4	jNXSensor	rigid_DNA	647225	647245	1000.0	+	0	R 647225
chr4	jNXSensor	rigid_DNA	647261	647276	1000.0	+	0	R 647261
chr4	jNXSensor	rigid_DNA	647309	647328	1000.0	+	0	R 647309
chr4	jNXSensor	rigid_DNA	647434	647461	1000.0	+	0	R 647434
chr4	jNXSensor	rigid_DNA	647473	647508	1000.0	+	0	R 647473
chr4	jNXSensor	rigid_DNA	647672	647708	1000.0	+	0	R 647672
chr4	jNXSensor	rigid_DNA	647725	647744	1000.0	+	0	R 647725
chr4	jNXSensor	rigid_DNA	647746	647765	1000.0	+	0	R 647746
chr4	jNXSensor	rigid_DNA	647774	647801	1000.0	+	0	R 647774
chr4	jNXSensor	rigid_DNA	647806	647825	1000.0	+	0	R 647806
chr4	jNXSensor	rigid_DNA	647842	647856	1000.0	+	0	R 647842
chr4	jNXSensor	rigid_DNA	648016	648031	1000.0	+	0	R 648016
chr4	jNXSensor	rigid_DNA	648305	648319	1000.0	+	0	R 648305
chr4	jNXSensor	rigid_DNA	648363	648377	1000.0	+	0	R 648363
chr4	jNXSensor	rigid_DNA	648789	648822	1000.0	+	0	R 648789
chr4	jNXSensor	rigid_DNA	648857	648872	1000.0	+	0	R 648857
chr4	jNXSensor	rigid_DNA	648928	648943	1000.0	+	0	R 648928
chr4	jNXSensor	rigid_DNA	648976	649000	1000.0	+	0	R 648976
chr4	jNXSensor	rigid_DNA	649438	649452	1000.0	+	0	R 649438
chr4	jNXSensor	rigid_DNA	649466	649490	1000.0	+	0	R 649466
chr4	jNXSensor	rigid_DNA	649610	649629	1000.0	+	0	R 649610
chr4	jNXSensor	rigid_DNA	649676	649690	1000.0	+	0	R 649676
chr4	jNXSensor	rigid_DNA	649800	649816	1000.0	+	0	R 649800
chr4	jNXSensor	rigid_DNA	650143	650157	1000.0	+	0	R 650143
chr4	jNXSensor	rigid_DNA	650243	650267	1000.0	+	0	R 650243
chr4	jNXSensor	rigid_DNA	650456	650470	1000.0	+	0	R 650456
chr4	jNXSensor	rigid_DNA	650796	650810	1000.0	+	0	R 650796
chr4	jNXSensor	rigid_DNA	651202	651216	1000.0	+	0	R 651202
chr4	jNXSensor	rigid_DNA	651514	651533	1000.0	+	0	R 651514
chr4	jNXSensor	rigid_DNA	651946	651961	1000.0	+	0	R 651946
chr4	jNXSensor	rigid_DNA	653905	653919	1000.0	+	0	R 653905
chr4	jNXSensor	rigid_DNA	654029	654049	1000.0	+	0	R 654029
chr4	jNXSensor	rigid_DNA	654955	654969	1000.0	+	0	R 654955
chr4	jNXSensor	rigid_DNA	655897	655911	1000.0	+	0	R 655897
chr4	jNXSensor	rigid_DNA	656386	656405	1000.0	+	0	R 656386
chr4	jNXSensor	rigid_DNA	656821	656835	1000.0	+	0	R 656821
chr4	jNXSensor	rigid_DNA	656920	656934	1000.0	+	0	R 656920
chr4	jNXSensor	rigid_DNA	657505	657520	1000.0	+	0	R 657505
chr4	jNXSensor	rigid_DNA	657670	657694	1000.0	+	0	R 657670
chr4	jNXSensor	rigid_DNA	657823	657842	1000.0	+	0	R 657823
chr4	jNXSensor	rigid_DNA	657855	657884	1000.0	+	0	R 657855
chr4	jNXSensor	rigid_DNA	657901	657939	1000.0	+	0	R 657901
chr4	jNXSensor	rigid_DNA	658130	658144	1000.0	+	0	R 658130
chr4	jNXSensor	rigid_DNA	658160	658193	1000.0	+	0	R 658160
chr4	jNXSensor	rigid_DNA	658197	658217	1000.0	+	0	R 658197
chr4	jNXSensor	rigid_DNA	658271	658285	1000.0	+	0	R 658271
chr4	jNXSensor	rigid_DNA	658337	658357	1000.0	+	0	R 658337
chr4	jNXSensor	rigid_DNA	658374	658395	1000.0	+	0	R 658374
chr4	jNXSensor	rigid_DNA	658423	658438	1000.0	+	0	R 658423
chr4	jNXSensor	rigid_DNA	658480	658494	1000.0	+	0	R 658480
chr4	jNXSensor	rigid_DNA	658497	658539	1000.0	+	0	R 658497
chr4	jNXSensor	rigid_DNA	658623	658640	1000.0	+	0	R 658623
chr4	jNXSensor	rigid_DNA	658646	658661	1000.0	+	0	R 658646
chr4	jNXSensor	rigid_DNA	658868	658894	1000.0	+	0	R 658868
chr4	jNXSensor	rigid_DNA	658975	658989	1000.0	+	0	R 658975
chr4	jNXSensor	rigid_DNA	659121	659140	1000.0	+	0	R 659121
chr4	jNXSensor	rigid_DNA	659451	659471	1000.0	+	0	R 659451
chr4	jNXSensor	rigid_DNA	659957	659981	1000.0	+	0	R 659957
chr4	jNXSensor	rigid_DNA	660140	660155	1000.0	+	0	R 660140
chr4	jNXSensor	rigid_DNA	660286	660300	1000.0	+	0	R 660286
chr4	jNXSensor	rigid_DNA	660393	660407	1000.0	+	0	R 660393
chr4	jNXSensor	rigid_DNA	660439	660463	1000.0	+	0	R 660439
chr4	jNXSensor	rigid_DNA	660557	660571	1000.0	+	0	R 660557
chr4	jNXSensor	rigid_DNA	660577	660591	1000.0	+	0	R 660577
chr4	jNXSensor	rigid_DNA	660822	660845	1000.0	+	0	R 660822
chr4	jNXSensor	rigid_DNA	660943	660957	1000.0	+	0	R 660943
chr4	jNXSensor	rigid_DNA	661180	661194	1000.0	+	0	R 661180
chr4	jNXSensor	rigid_DNA	661464	661478	1000.0	+	0	R 661464
chr4	jNXSensor	rigid_DNA	661540	661554	1000.0	+	0	R 661540
chr4	jNXSensor	rigid_DNA	661592	661606	1000.0	+	0	R 661592
chr4	jNXSensor	rigid_DNA	661619	661633	1000.0	+	0	R 661619
chr4	jNXSensor	rigid_DNA	661680	661694	1000.0	+	0	R 661680
chr4	jNXSensor	rigid_DNA	661839	661853	1000.0	+	0	R 661839
chr4	jNXSensor	rigid_DNA	662437	662451	1000.0	+	0	R 662437
chr4	jNXSensor	rigid_DNA	662475	662494	1000.0	+	0	R 662475
chr4	jNXSensor	rigid_DNA	662915	662929	1000.0	+	0	R 662915
chr4	jNXSensor	rigid_DNA	662969	662983	1000.0	+	0	R 662969
chr4	jNXSensor	rigid_DNA	663589	663612	1000.0	+	0	R 663589
chr4	jNXSensor	rigid_DNA	663749	663763	1000.0	+	0	R 663749
chr4	jNXSensor	rigid_DNA	663816	663836	1000.0	+	0	R 663816
chr4	jNXSensor	rigid_DNA	664076	664090	1000.0	+	0	R 664076
chr4	jNXSensor	rigid_DNA	664386	664414	1000.0	+	0	R 664386
chr4	jNXSensor	rigid_DNA	664535	664549	1000.0	+	0	R 664535
chr4	jNXSensor	rigid_DNA	664576	664600	1000.0	+	0	R 664576
chr4	jNXSensor	rigid_DNA	664936	664950	1000.0	+	0	R 664936
chr4	jNXSensor	rigid_DNA	664963	664983	1000.0	+	0	R 664963
chr4	jNXSensor	rigid_DNA	665000	665014	1000.0	+	0	R 665000
chr4	jNXSensor	rigid_DNA	665051	665071	1000.0	+	0	R 665051
chr4	jNXSensor	rigid_DNA	665126	665140	1000.0	+	0	R 665126
chr4	jNXSensor	rigid_DNA	665158	665172	1000.0	+	0	R 665158
chr4	jNXSensor	rigid_DNA	665182	665202	1000.0	+	0	R 665182
chr4	jNXSensor	rigid_DNA	665212	665263	1000.0	+	0	R 665212
chr4	jNXSensor	rigid_DNA	665274	665288	1000.0	+	0	R 665274
chr4	jNXSensor	rigid_DNA	665380	665401	1000.0	+	0	R 665380
chr4	jNXSensor	rigid_DNA	665404	665421	1000.0	+	0	R 665404
chr4	jNXSensor	rigid_DNA	665424	665441	1000.0	+	0	R 665424
chr4	jNXSensor	rigid_DNA	665444	665461	1000.0	+	0	R 665444
chr4	jNXSensor	rigid_DNA	665464	665481	1000.0	+	0	R 665464
chr4	jNXSensor	rigid_DNA	665484	665501	1000.0	+	0	R 665484
chr4	jNXSensor	rigid_DNA	665504	665521	1000.0	+	0	R 665504
chr4	jNXSensor	rigid_DNA	665524	665541	1000.0	+	0	R 665524
chr4	jNXSensor	rigid_DNA	665558	665597	1000.0	+	0	R 665558
chr4	jNXSensor	rigid_DNA	665639	665653	1000.0	+	0	R 665639
chr4	jNXSensor	rigid_DNA	665667	665681	1000.0	+	0	R 665667
chr4	jNXSensor	rigid_DNA	665836	665851	1000.0	+	0	R 665836
chr4	jNXSensor	rigid_DNA	665867	665881	1000.0	+	0	R 665867
chr4	jNXSensor	rigid_DNA	665907	665922	1000.0	+	0	R 665907
chr4	jNXSensor	rigid_DNA	665939	665953	1000.0	+	0	R 665939
chr4	jNXSensor	rigid_DNA	666033	666048	1000.0	+	0	R 666033
chr4	jNXSensor	rigid_DNA	666196	666210	1000.0	+	0	R 666196
chr4	jNXSensor	rigid_DNA	666668	666682	1000.0	+	0	R 666668
chr4	jNXSensor	rigid_DNA	666715	666729	1000.0	+	0	R 666715
chr4	jNXSensor	rigid_DNA	667029	667043	1000.0	+	0	R 667029
chr4	jNXSensor	rigid_DNA	667070	667084	1000.0	+	0	R 667070
chr4	jNXSensor	rigid_DNA	667122	667136	1000.0	+	0	R 667122
chr4	jNXSensor	rigid_DNA	667167	667181	1000.0	+	0	R 667167
chr4	jNXSensor	rigid_DNA	667250	667274	1000.0	+	0	R 667250
chr4	jNXSensor	rigid_DNA	667407	667421	1000.0	+	0	R 667407
chr4	jNXSensor	rigid_DNA	667728	667742	1000.0	+	0	R 667728
chr4	jNXSensor	rigid_DNA	667995	668014	1000.0	+	0	R 667995
chr4	jNXSensor	rigid_DNA	668166	668180	1000.0	+	0	R 668166
chr4	jNXSensor	rigid_DNA	668244	668263	1000.0	+	0	R 668244
chr4	jNXSensor	rigid_DNA	668413	668436	1000.0	+	0	R 668413
chr4	jNXSensor	rigid_DNA	668479	668503	1000.0	+	0	R 668479
chr4	jNXSensor	rigid_DNA	668562	668576	1000.0	+	0	R 668562
chr4	jNXSensor	rigid_DNA	668700	668714	1000.0	+	0	R 668700
chr4	jNXSensor	rigid_DNA	668790	668804	1000.0	+	0	R 668790
chr4	jNXSensor	rigid_DNA	668830	668844	1000.0	+	0	R 668830
chr4	jNXSensor	rigid_DNA	669210	669224	1000.0	+	0	R 669210
chr4	jNXSensor	rigid_DNA	669247	669261	1000.0	+	0	R 669247
chr4	jNXSensor	rigid_DNA	669333	669345	1000.0	+	0	R 669333
chr4	jNXSensor	rigid_DNA	669494	669518	1000.0	+	0	R 669494
chr4	jNXSensor	rigid_DNA	669806	669824	1000.0	+	0	R 669806
chr4	jNXSensor	rigid_DNA	669844	669870	1000.0	+	0	R 669844
chr4	jNXSensor	rigid_DNA	670103	670117	1000.0	+	0	R 670103
chr4	jNXSensor	rigid_DNA	670323	670342	1000.0	+	0	R 670323
chr4	jNXSensor	rigid_DNA	670539	670558	1000.0	+	0	R 670539
chr4	jNXSensor	rigid_DNA	670648	670671	1000.0	+	0	R 670648
chr4	jNXSensor	rigid_DNA	670840	670864	1000.0	+	0	R 670840
chr4	jNXSensor	rigid_DNA	671003	671017	1000.0	+	0	R 671003
chr4	jNXSensor	rigid_DNA	671307	671321	1000.0	+	0	R 671307
chr4	jNXSensor	rigid_DNA	671331	671360	1000.0	+	0	R 671331
chr4	jNXSensor	rigid_DNA	671504	671518	1000.0	+	0	R 671504
chr4	jNXSensor	rigid_DNA	671550	671564	1000.0	+	0	R 671550
chr4	jNXSensor	rigid_DNA	672003	672017	1000.0	+	0	R 672003
chr4	jNXSensor	rigid_DNA	672345	672364	1000.0	+	0	R 672345
chr4	jNXSensor	rigid_DNA	672441	672455	1000.0	+	0	R 672441
chr4	jNXSensor	rigid_DNA	672468	672482	1000.0	+	0	R 672468
chr4	jNXSensor	rigid_DNA	672536	672550	1000.0	+	0	R 672536
chr4	jNXSensor	rigid_DNA	672568	672587	1000.0	+	0	R 672568
chr4	jNXSensor	rigid_DNA	672663	672684	1000.0	+	0	R 672663
chr4	jNXSensor	rigid_DNA	672745	672759	1000.0	+	0	R 672745
chr4	jNXSensor	rigid_DNA	672764	672790	1000.0	+	0	R 672764
chr4	jNXSensor	rigid_DNA	672826	672840	1000.0	+	0	R 672826
chr4	jNXSensor	rigid_DNA	672845	672864	1000.0	+	0	R 672845
chr4	jNXSensor	rigid_DNA	672870	672885	1000.0	+	0	R 672870
chr4	jNXSensor	rigid_DNA	672896	672915	1000.0	+	0	R 672896
chr4	jNXSensor	rigid_DNA	672942	672966	1000.0	+	0	R 672942
chr4	jNXSensor	rigid_DNA	672978	673007	1000.0	+	0	R 672978
chr4	jNXSensor	rigid_DNA	673010	673042	1000.0	+	0	R 673010
chr4	jNXSensor	rigid_DNA	673067	673085	1000.0	+	0	R 673067
chr4	jNXSensor	rigid_DNA	673109	673123	1000.0	+	0	R 673109
chr4	jNXSensor	rigid_DNA	673195	673209	1000.0	+	0	R 673195
chr4	jNXSensor	rigid_DNA	673491	673510	1000.0	+	0	R 673491
chr4	jNXSensor	rigid_DNA	673684	673703	1000.0	+	0	R 673684
chr4	jNXSensor	rigid_DNA	674005	674017	1000.0	+	0	R 674005
chr4	jNXSensor	rigid_DNA	674151	674165	1000.0	+	0	R 674151
chr4	jNXSensor	rigid_DNA	674793	674811	1000.0	+	0	R 674793
chr4	jNXSensor	rigid_DNA	674834	674848	1000.0	+	0	R 674834
chr4	jNXSensor	rigid_DNA	675072	675089	1000.0	+	0	R 675072
chr4	jNXSensor	rigid_DNA	675384	675393	1000.0	+	0	R 675384
chr4	jNXSensor	rigid_DNA	675517	675531	1000.0	+	0	R 675517
chr4	jNXSensor	rigid_DNA	675558	675572	1000.0	+	0	R 675558
chr4	jNXSensor	rigid_DNA	675654	675673	1000.0	+	0	R 675654
chr4	jNXSensor	rigid_DNA	675800	675813	1000.0	+	0	R 675800
chr4	jNXSensor	rigid_DNA	676750	676764	1000.0	+	0	R 676750
chr4	jNXSensor	rigid_DNA	676844	676858	1000.0	+	0	R 676844
chr4	jNXSensor	rigid_DNA	676869	676883	1000.0	+	0	R 676869
chr4	jNXSensor	rigid_DNA	677490	677504	1000.0	+	0	R 677490
chr4	jNXSensor	rigid_DNA	678784	678797	1000.0	+	0	R 678784
chr4	jNXSensor	rigid_DNA	679439	679453	1000.0	+	0	R 679439
chr4	jNXSensor	rigid_DNA	679883	679903	1000.0	+	0	R 679883
chr4	jNXSensor	rigid_DNA	680127	680144	1000.0	+	0	R 680127
chr4	jNXSensor	rigid_DNA	680903	680917	1000.0	+	0	R 680903
chr4	jNXSensor	rigid_DNA	682628	682642	1000.0	+	0	R 682628
chr4	jNXSensor	rigid_DNA	682967	682984	1000.0	+	0	R 682967
chr4	jNXSensor	rigid_DNA	683596	683620	1000.0	+	0	R 683596
chr4	jNXSensor	rigid_DNA	684554	684568	1000.0	+	0	R 684554
chr4	jNXSensor	rigid_DNA	686604	686624	1000.0	+	0	R 686604
chr4	jNXSensor	rigid_DNA	687083	687114	1000.0	+	0	R 687083
chr4	jNXSensor	rigid_DNA	687362	687376	1000.0	+	0	R 687362
chr4	jNXSensor	rigid_DNA	687490	687509	1000.0	+	0	R 687490
chr4	jNXSensor	rigid_DNA	687590	687604	1000.0	+	0	R 687590
chr4	jNXSensor	rigid_DNA	687622	687636	1000.0	+	0	R 687622
chr4	jNXSensor	rigid_DNA	687756	687770	1000.0	+	0	R 687756
chr4	jNXSensor	rigid_DNA	687954	687968	1000.0	+	0	R 687954
chr4	jNXSensor	rigid_DNA	687984	688003	1000.0	+	0	R 687984
chr4	jNXSensor	rigid_DNA	688204	688224	1000.0	+	0	R 688204
chr4	jNXSensor	rigid_DNA	688416	688436	1000.0	+	0	R 688416
chr4	jNXSensor	rigid_DNA	688486	688500	1000.0	+	0	R 688486
chr4	jNXSensor	rigid_DNA	688641	688660	1000.0	+	0	R 688641
chr4	jNXSensor	rigid_DNA	689277	689291	1000.0	+	0	R 689277
chr4	jNXSensor	rigid_DNA	689339	689353	1000.0	+	0	R 689339
chr4	jNXSensor	rigid_DNA	689416	689449	1000.0	+	0	R 689416
chr4	jNXSensor	rigid_DNA	689486	689501	1000.0	+	0	R 689486
chr4	jNXSensor	rigid_DNA	689516	689559	1000.0	+	0	R 689516
chr4	jNXSensor	rigid_DNA	689578	689621	1000.0	+	0	R 689578
chr4	jNXSensor	rigid_DNA	689686	689724	1000.0	+	0	R 689686
chr4	jNXSensor	rigid_DNA	689771	689803	1000.0	+	0	R 689771
chr4	jNXSensor	rigid_DNA	689831	689869	1000.0	+	0	R 689831
chr4	jNXSensor	rigid_DNA	689874	689932	1000.0	+	0	R 689874
chr4	jNXSensor	rigid_DNA	689956	689970	1000.0	+	0	R 689956
chr4	jNXSensor	rigid_DNA	689990	690004	1000.0	+	0	R 689990
chr4	jNXSensor	rigid_DNA	690010	690024	1000.0	+	0	R 690010
chr4	jNXSensor	rigid_DNA	690057	690071	1000.0	+	0	R 690057
chr4	jNXSensor	rigid_DNA	690091	690105	1000.0	+	0	R 690091
chr4	jNXSensor	rigid_DNA	690191	690205	1000.0	+	0	R 690191
chr4	jNXSensor	rigid_DNA	690225	690239	1000.0	+	0	R 690225
chr4	jNXSensor	rigid_DNA	690350	690364	1000.0	+	0	R 690350
chr4	jNXSensor	rigid_DNA	690370	690389	1000.0	+	0	R 690370
chr4	jNXSensor	rigid_DNA	690452	690466	1000.0	+	0	R 690452
chr4	jNXSensor	rigid_DNA	690472	690491	1000.0	+	0	R 690472
chr4	jNXSensor	rigid_DNA	690515	690534	1000.0	+	0	R 690515
chr4	jNXSensor	rigid_DNA	690589	690603	1000.0	+	0	R 690589
chr4	jNXSensor	rigid_DNA	690609	690628	1000.0	+	0	R 690609
chr4	jNXSensor	rigid_DNA	690652	690671	1000.0	+	0	R 690652
chr4	jNXSensor	rigid_DNA	690726	690740	1000.0	+	0	R 690726
chr4	jNXSensor	rigid_DNA	690746	690774	1000.0	+	0	R 690746
chr4	jNXSensor	rigid_DNA	690789	690808	1000.0	+	0	R 690789
chr4	jNXSensor	rigid_DNA	690814	690828	1000.0	+	0	R 690814
chr4	jNXSensor	rigid_DNA	690948	690962	1000.0	+	0	R 690948
chr4	jNXSensor	rigid_DNA	690998	691017	1000.0	+	0	R 690998
chr4	jNXSensor	rigid_DNA	691264	691284	1000.0	+	0	R 691264
chr4	jNXSensor	rigid_DNA	691301	691319	1000.0	+	0	R 691301
chr4	jNXSensor	rigid_DNA	691336	691355	1000.0	+	0	R 691336
chr4	jNXSensor	rigid_DNA	691372	691386	1000.0	+	0	R 691372
chr4	jNXSensor	rigid_DNA	691408	691427	1000.0	+	0	R 691408
chr4	jNXSensor	rigid_DNA	691444	691463	1000.0	+	0	R 691444
chr4	jNXSensor	rigid_DNA	691479	691499	1000.0	+	0	R 691479
chr4	jNXSensor	rigid_DNA	691521	691535	1000.0	+	0	R 691521
chr4	jNXSensor	rigid_DNA	691557	691571	1000.0	+	0	R 691557
chr4	jNXSensor	rigid_DNA	691587	691607	1000.0	+	0	R 691587
chr4	jNXSensor	rigid_DNA	691624	691643	1000.0	+	0	R 691624
chr4	jNXSensor	rigid_DNA	691665	691679	1000.0	+	0	R 691665
chr4	jNXSensor	rigid_DNA	691696	691715	1000.0	+	0	R 691696
chr4	jNXSensor	rigid_DNA	691731	691751	1000.0	+	0	R 691731
chr4	jNXSensor	rigid_DNA	691768	691787	1000.0	+	0	R 691768
chr4	jNXSensor	rigid_DNA	691803	691823	1000.0	+	0	R 691803
chr4	jNXSensor	rigid_DNA	691845	691859	1000.0	+	0	R 691845
chr4	jNXSensor	rigid_DNA	691881	691895	1000.0	+	0	R 691881
chr4	jNXSensor	rigid_DNA	691913	691931	1000.0	+	0	R 691913
chr4	jNXSensor	rigid_DNA	692278	692292	1000.0	+	0	R 692278
chr4	jNXSensor	rigid_DNA	692715	692730	1000.0	+	0	R 692715
chr4	jNXSensor	rigid_DNA	694025	694039	1000.0	+	0	R 694025
chr4	jNXSensor	rigid_DNA	694104	694123	1000.0	+	0	R 694104
chr4	jNXSensor	rigid_DNA	694901	694921	1000.0	+	0	R 694901
chr4	jNXSensor	rigid_DNA	694945	694959	1000.0	+	0	R 694945
chr4	jNXSensor	rigid_DNA	695052	695066	1000.0	+	0	R 695052
chr4	jNXSensor	rigid_DNA	695233	695242	1000.0	+	0	R 695233
chr4	jNXSensor	rigid_DNA	695244	695257	1000.0	+	0	R 695244
chr4	jNXSensor	rigid_DNA	695390	695410	1000.0	+	0	R 695390
chr4	jNXSensor	rigid_DNA	695493	695507	1000.0	+	0	R 695493
chr4	jNXSensor	rigid_DNA	695530	695548	1000.0	+	0	R 695530
chr4	jNXSensor	rigid_DNA	695758	695768	1000.0	+	0	R 695758
chr4	jNXSensor	rigid_DNA	696477	696496	1000.0	+	0	R 696477
chr4	jNXSensor	rigid_DNA	696519	696533	1000.0	+	0	R 696519
chr4	jNXSensor	rigid_DNA	696725	696739	1000.0	+	0	R 696725
chr4	jNXSensor	rigid_DNA	697158	697172	1000.0	+	0	R 697158
chr4	jNXSensor	rigid_DNA	697857	697871	1000.0	+	0	R 697857
chr4	jNXSensor	rigid_DNA	698495	698509	1000.0	+	0	R 698495
chr4	jNXSensor	rigid_DNA	701451	701465	1000.0	+	0	R 701451
chr4	jNXSensor	rigid_DNA	701666	701680	1000.0	+	0	R 701666
chr4	jNXSensor	rigid_DNA	701884	701898	1000.0	+	0	R 701884
chr4	jNXSensor	rigid_DNA	702049	702081	1000.0	+	0	R 702049
chr4	jNXSensor	rigid_DNA	702141	702155	1000.0	+	0	R 702141
chr4	jNXSensor	rigid_DNA	702422	702436	1000.0	+	0	R 702422
chr4	jNXSensor	rigid_DNA	702567	702581	1000.0	+	0	R 702567
chr4	jNXSensor	rigid_DNA	702989	703003	1000.0	+	0	R 702989
chr4	jNXSensor	rigid_DNA	703315	703334	1000.0	+	0	R 703315
chr4	jNXSensor	rigid_DNA	703670	703684	1000.0	+	0	R 703670
chr4	jNXSensor	rigid_DNA	704017	704031	1000.0	+	0	R 704017
chr4	jNXSensor	rigid_DNA	704260	704274	1000.0	+	0	R 704260
chr4	jNXSensor	rigid_DNA	704578	704592	1000.0	+	0	R 704578
chr4	jNXSensor	rigid_DNA	704862	704876	1000.0	+	0	R 704862
chr4	jNXSensor	rigid_DNA	704892	704906	1000.0	+	0	R 704892
chr4	jNXSensor	rigid_DNA	705160	705174	1000.0	+	0	R 705160
chr4	jNXSensor	rigid_DNA	705217	705231	1000.0	+	0	R 705217
chr4	jNXSensor	rigid_DNA	705329	705344	1000.0	+	0	R 705329
chr4	jNXSensor	rigid_DNA	705530	705544	1000.0	+	0	R 705530
chr4	jNXSensor	rigid_DNA	705582	705596	1000.0	+	0	R 705582
chr4	jNXSensor	rigid_DNA	706172	706207	1000.0	+	0	R 706172
chr4	jNXSensor	rigid_DNA	706323	706338	1000.0	+	0	R 706323
chr4	jNXSensor	rigid_DNA	706355	706370	1000.0	+	0	R 706355
chr4	jNXSensor	rigid_DNA	706388	706403	1000.0	+	0	R 706388
chr4	jNXSensor	rigid_DNA	706419	706434	1000.0	+	0	R 706419
chr4	jNXSensor	rigid_DNA	706517	706531	1000.0	+	0	R 706517
chr4	jNXSensor	rigid_DNA	706741	706759	1000.0	+	0	R 706741
chr4	jNXSensor	rigid_DNA	706775	706789	1000.0	+	0	R 706775
chr4	jNXSensor	rigid_DNA	706871	706886	1000.0	+	0	R 706871
chr4	jNXSensor	rigid_DNA	706904	706918	1000.0	+	0	R 706904
chr4	jNXSensor	rigid_DNA	706935	706950	1000.0	+	0	R 706935
chr4	jNXSensor	rigid_DNA	706966	706980	1000.0	+	0	R 706966
chr4	jNXSensor	rigid_DNA	707134	707148	1000.0	+	0	R 707134
chr4	jNXSensor	rigid_DNA	707238	707252	1000.0	+	0	R 707238
chr4	jNXSensor	rigid_DNA	707265	707284	1000.0	+	0	R 707265
chr4	jNXSensor	rigid_DNA	707371	707385	1000.0	+	0	R 707371
chr4	jNXSensor	rigid_DNA	707517	707532	1000.0	+	0	R 707517
chr4	jNXSensor	rigid_DNA	707620	707639	1000.0	+	0	R 707620
chr4	jNXSensor	rigid_DNA	707945	707964	1000.0	+	0	R 707945
chr4	jNXSensor	rigid_DNA	708004	708018	1000.0	+	0	R 708004
chr4	jNXSensor	rigid_DNA	708241	708255	1000.0	+	0	R 708241
chr4	jNXSensor	rigid_DNA	708750	708761	1000.0	+	0	R 708750
chr4	jNXSensor	rigid_DNA	709028	709047	1000.0	+	0	R 709028
chr4	jNXSensor	rigid_DNA	709309	709328	1000.0	+	0	R 709309
chr4	jNXSensor	rigid_DNA	709351	709370	1000.0	+	0	R 709351
chr4	jNXSensor	rigid_DNA	709397	709412	1000.0	+	0	R 709397
chr4	jNXSensor	rigid_DNA	709439	709454	1000.0	+	0	R 709439
chr4	jNXSensor	rigid_DNA	709481	709496	1000.0	+	0	R 709481
chr4	jNXSensor	rigid_DNA	709844	709867	1000.0	+	0	R 709844
chr4	jNXSensor	rigid_DNA	710115	710133	1000.0	+	0	R 710115
chr4	jNXSensor	rigid_DNA	710163	710178	1000.0	+	0	R 710163
chr4	jNXSensor	rigid_DNA	710517	710526	1000.0	+	0	R 710517
chr4	jNXSensor	rigid_DNA	710679	710693	1000.0	+	0	R 710679
chr4	jNXSensor	rigid_DNA	710877	710891	1000.0	+	0	R 710877
chr4	jNXSensor	rigid_DNA	711023	711047	1000.0	+	0	R 711023
chr4	jNXSensor	rigid_DNA	712889	712918	1000.0	+	0	R 712889
chr4	jNXSensor	rigid_DNA	712921	712935	1000.0	+	0	R 712921
chr4	jNXSensor	rigid_DNA	713204	713216	1000.0	+	0	R 713204
chr4	jNXSensor	rigid_DNA	713820	713839	1000.0	+	0	R 713820
chr4	jNXSensor	rigid_DNA	713904	713919	1000.0	+	0	R 713904
chr4	jNXSensor	rigid_DNA	714159	714173	1000.0	+	0	R 714159
chr4	jNXSensor	rigid_DNA	714201	714215	1000.0	+	0	R 714201
chr4	jNXSensor	rigid_DNA	714343	714370	1000.0	+	0	R 714343
chr4	jNXSensor	rigid_DNA	714435	714449	1000.0	+	0	R 714435
chr4	jNXSensor	rigid_DNA	714806	714820	1000.0	+	0	R 714806
chr4	jNXSensor	rigid_DNA	714905	714930	1000.0	+	0	R 714905
chr4	jNXSensor	rigid_DNA	714966	714981	1000.0	+	0	R 714966
chr4	jNXSensor	rigid_DNA	715081	715095	1000.0	+	0	R 715081
chr4	jNXSensor	rigid_DNA	715188	715202	1000.0	+	0	R 715188
chr4	jNXSensor	rigid_DNA	715259	715274	1000.0	+	0	R 715259
chr4	jNXSensor	rigid_DNA	715307	715321	1000.0	+	0	R 715307
chr4	jNXSensor	rigid_DNA	715333	715353	1000.0	+	0	R 715333
chr4	jNXSensor	rigid_DNA	715381	715401	1000.0	+	0	R 715381
chr4	jNXSensor	rigid_DNA	715425	715450	1000.0	+	0	R 715425
chr4	jNXSensor	rigid_DNA	715475	715500	1000.0	+	0	R 715475
chr4	jNXSensor	rigid_DNA	715525	715550	1000.0	+	0	R 715525
chr4	jNXSensor	rigid_DNA	715574	715599	1000.0	+	0	R 715574
chr4	jNXSensor	rigid_DNA	715623	715648	1000.0	+	0	R 715623
chr4	jNXSensor	rigid_DNA	715672	715697	1000.0	+	0	R 715672
chr4	jNXSensor	rigid_DNA	715722	715747	1000.0	+	0	R 715722
chr4	jNXSensor	rigid_DNA	715772	715797	1000.0	+	0	R 715772
chr4	jNXSensor	rigid_DNA	715821	715835	1000.0	+	0	R 715821
chr4	jNXSensor	rigid_DNA	715870	715895	1000.0	+	0	R 715870
chr4	jNXSensor	rigid_DNA	715919	715944	1000.0	+	0	R 715919
chr4	jNXSensor	rigid_DNA	715974	715993	1000.0	+	0	R 715974
chr4	jNXSensor	rigid_DNA	716017	716048	1000.0	+	0	R 716017
chr4	jNXSensor	rigid_DNA	716065	716085	1000.0	+	0	R 716065
chr4	jNXSensor	rigid_DNA	716101	716125	1000.0	+	0	R 716101
chr4	jNXSensor	rigid_DNA	716128	716157	1000.0	+	0	R 716128
chr4	jNXSensor	rigid_DNA	716183	716197	1000.0	+	0	R 716183
chr4	jNXSensor	rigid_DNA	716404	716419	1000.0	+	0	R 716404
chr4	jNXSensor	rigid_DNA	716628	716647	1000.0	+	0	R 716628
chr4	jNXSensor	rigid_DNA	716827	716850	1000.0	+	0	R 716827
chr4	jNXSensor	rigid_DNA	716942	716957	1000.0	+	0	R 716942
chr4	jNXSensor	rigid_DNA	717010	717024	1000.0	+	0	R 717010
chr4	jNXSensor	rigid_DNA	717232	717247	1000.0	+	0	R 717232
chr4	jNXSensor	rigid_DNA	717376	717390	1000.0	+	0	R 717376
chr4	jNXSensor	rigid_DNA	717585	717624	1000.0	+	0	R 717585
chr4	jNXSensor	rigid_DNA	718100	718114	1000.0	+	0	R 718100
chr4	jNXSensor	rigid_DNA	718659	718678	1000.0	+	0	R 718659
chr4	jNXSensor	rigid_DNA	718827	718841	1000.0	+	0	R 718827
chr4	jNXSensor	rigid_DNA	718882	718896	1000.0	+	0	R 718882
chr4	jNXSensor	rigid_DNA	719001	719019	1000.0	+	0	R 719001
chr4	jNXSensor	rigid_DNA	719055	719070	1000.0	+	0	R 719055
chr4	jNXSensor	rigid_DNA	719587	719601	1000.0	+	0	R 719587
chr4	jNXSensor	rigid_DNA	720235	720249	1000.0	+	0	R 720235
chr4	jNXSensor	rigid_DNA	720517	720532	1000.0	+	0	R 720517
chr4	jNXSensor	rigid_DNA	720568	720583	1000.0	+	0	R 720568
chr4	jNXSensor	rigid_DNA	720653	720668	1000.0	+	0	R 720653
chr4	jNXSensor	rigid_DNA	720704	720719	1000.0	+	0	R 720704
chr4	jNXSensor	rigid_DNA	720755	720770	1000.0	+	0	R 720755
chr4	jNXSensor	rigid_DNA	720806	720821	1000.0	+	0	R 720806
chr4	jNXSensor	rigid_DNA	720857	720872	1000.0	+	0	R 720857
chr4	jNXSensor	rigid_DNA	720908	720923	1000.0	+	0	R 720908
chr4	jNXSensor	rigid_DNA	721391	721405	1000.0	+	0	R 721391
chr4	jNXSensor	rigid_DNA	721558	721572	1000.0	+	0	R 721558
chr4	jNXSensor	rigid_DNA	721634	721648	1000.0	+	0	R 721634
chr4	jNXSensor	rigid_DNA	721858	721878	1000.0	+	0	R 721858
chr4	jNXSensor	rigid_DNA	722291	722311	1000.0	+	0	R 722291
chr4	jNXSensor	rigid_DNA	722396	722410	1000.0	+	0	R 722396
chr4	jNXSensor	rigid_DNA	722482	722497	1000.0	+	0	R 722482
chr4	jNXSensor	rigid_DNA	723227	723241	1000.0	+	0	R 723227
chr4	jNXSensor	rigid_DNA	723667	723686	1000.0	+	0	R 723667
chr4	jNXSensor	rigid_DNA	724436	724450	1000.0	+	0	R 724436
chr4	jNXSensor	rigid_DNA	724660	724674	1000.0	+	0	R 724660
chr4	jNXSensor	rigid_DNA	725479	725498	1000.0	+	0	R 725479
chr4	jNXSensor	rigid_DNA	726162	726176	1000.0	+	0	R 726162
chr4	jNXSensor	rigid_DNA	727064	727094	1000.0	+	0	R 727064
chr4	jNXSensor	rigid_DNA	727379	727393	1000.0	+	0	R 727379
chr4	jNXSensor	rigid_DNA	727451	727465	1000.0	+	0	R 727451
chr4	jNXSensor	rigid_DNA	728084	728099	1000.0	+	0	R 728084
chr4	jNXSensor	rigid_DNA	728134	728148	1000.0	+	0	R 728134
chr4	jNXSensor	rigid_DNA	728479	728500	1000.0	+	0	R 728479
chr4	jNXSensor	rigid_DNA	728536	728557	1000.0	+	0	R 728536
chr4	jNXSensor	rigid_DNA	728593	728614	1000.0	+	0	R 728593
chr4	jNXSensor	rigid_DNA	728650	728671	1000.0	+	0	R 728650
chr4	jNXSensor	rigid_DNA	728707	728728	1000.0	+	0	R 728707
chr4	jNXSensor	rigid_DNA	728764	728785	1000.0	+	0	R 728764
chr4	jNXSensor	rigid_DNA	728821	728843	1000.0	+	0	R 728821
chr4	jNXSensor	rigid_DNA	728879	728900	1000.0	+	0	R 728879
chr4	jNXSensor	rigid_DNA	728936	728956	1000.0	+	0	R 728936
chr4	jNXSensor	rigid_DNA	728992	729012	1000.0	+	0	R 728992
chr4	jNXSensor	rigid_DNA	729048	729069	1000.0	+	0	R 729048
chr4	jNXSensor	rigid_DNA	729105	729126	1000.0	+	0	R 729105
chr4	jNXSensor	rigid_DNA	729162	729183	1000.0	+	0	R 729162
chr4	jNXSensor	rigid_DNA	729219	729240	1000.0	+	0	R 729219
chr4	jNXSensor	rigid_DNA	729276	729297	1000.0	+	0	R 729276
chr4	jNXSensor	rigid_DNA	729333	729354	1000.0	+	0	R 729333
chr4	jNXSensor	rigid_DNA	729390	729411	1000.0	+	0	R 729390
chr4	jNXSensor	rigid_DNA	729447	729468	1000.0	+	0	R 729447
chr4	jNXSensor	rigid_DNA	729504	729525	1000.0	+	0	R 729504
chr4	jNXSensor	rigid_DNA	729561	729582	1000.0	+	0	R 729561
chr4	jNXSensor	rigid_DNA	729618	729639	1000.0	+	0	R 729618
chr4	jNXSensor	rigid_DNA	729675	729696	1000.0	+	0	R 729675
chr4	jNXSensor	rigid_DNA	729732	729753	1000.0	+	0	R 729732
chr4	jNXSensor	rigid_DNA	729789	729810	1000.0	+	0	R 729789
chr4	jNXSensor	rigid_DNA	729846	729867	1000.0	+	0	R 729846
chr4	jNXSensor	rigid_DNA	729903	729924	1000.0	+	0	R 729903
chr4	jNXSensor	rigid_DNA	729959	729980	1000.0	+	0	R 729959
chr4	jNXSensor	rigid_DNA	730016	730037	1000.0	+	0	R 730016
chr4	jNXSensor	rigid_DNA	730073	730094	1000.0	+	0	R 730073
chr4	jNXSensor	rigid_DNA	730130	730152	1000.0	+	0	R 730130
chr4	jNXSensor	rigid_DNA	730188	730209	1000.0	+	0	R 730188
chr4	jNXSensor	rigid_DNA	730245	730265	1000.0	+	0	R 730245
chr4	jNXSensor	rigid_DNA	730301	730321	1000.0	+	0	R 730301
chr4	jNXSensor	rigid_DNA	730357	730378	1000.0	+	0	R 730357
chr4	jNXSensor	rigid_DNA	730414	730435	1000.0	+	0	R 730414
chr4	jNXSensor	rigid_DNA	730471	730492	1000.0	+	0	R 730471
chr4	jNXSensor	rigid_DNA	730528	730549	1000.0	+	0	R 730528
chr4	jNXSensor	rigid_DNA	730585	730606	1000.0	+	0	R 730585
chr4	jNXSensor	rigid_DNA	730642	730664	1000.0	+	0	R 730642
chr4	jNXSensor	rigid_DNA	730700	730721	1000.0	+	0	R 730700
chr4	jNXSensor	rigid_DNA	730757	730777	1000.0	+	0	R 730757
chr4	jNXSensor	rigid_DNA	730813	730834	1000.0	+	0	R 730813
chr4	jNXSensor	rigid_DNA	730870	730891	1000.0	+	0	R 730870
chr4	jNXSensor	rigid_DNA	730927	730948	1000.0	+	0	R 730927
chr4	jNXSensor	rigid_DNA	730984	731005	1000.0	+	0	R 730984
chr4	jNXSensor	rigid_DNA	731041	731062	1000.0	+	0	R 731041
chr4	jNXSensor	rigid_DNA	731098	731119	1000.0	+	0	R 731098
chr4	jNXSensor	rigid_DNA	731155	731176	1000.0	+	0	R 731155
chr4	jNXSensor	rigid_DNA	731212	731234	1000.0	+	0	R 731212
chr4	jNXSensor	rigid_DNA	731270	731291	1000.0	+	0	R 731270
chr4	jNXSensor	rigid_DNA	731327	731347	1000.0	+	0	R 731327
chr4	jNXSensor	rigid_DNA	731383	731404	1000.0	+	0	R 731383
chr4	jNXSensor	rigid_DNA	731440	731461	1000.0	+	0	R 731440
chr4	jNXSensor	rigid_DNA	731497	731520	1000.0	+	0	R 731497
chr4	jNXSensor	rigid_DNA	731670	731680	1000.0	+	0	R 731670
chr4	jNXSensor	rigid_DNA	731991	732004	1000.0	+	0	R 731991
chr4	jNXSensor	rigid_DNA	732421	732436	1000.0	+	0	R 732421
chr4	jNXSensor	rigid_DNA	733265	733288	1000.0	+	0	R 733265
chr4	jNXSensor	rigid_DNA	733520	733534	1000.0	+	0	R 733520
chr4	jNXSensor	rigid_DNA	733578	733587	1000.0	+	0	R 733578
chr4	jNXSensor	rigid_DNA	734247	734262	1000.0	+	0	R 734247
chr4	jNXSensor	rigid_DNA	735406	735418	1000.0	+	0	R 735406
chr4	jNXSensor	rigid_DNA	735540	735563	1000.0	+	0	R 735540
chr4	jNXSensor	rigid_DNA	735623	735637	1000.0	+	0	R 735623
chr4	jNXSensor	rigid_DNA	735875	735889	1000.0	+	0	R 735875
chr4	jNXSensor	rigid_DNA	736330	736356	1000.0	+	0	R 736330
chr4	jNXSensor	rigid_DNA	736429	736443	1000.0	+	0	R 736429
chr4	jNXSensor	rigid_DNA	736559	736573	1000.0	+	0	R 736559
chr4	jNXSensor	rigid_DNA	736581	736595	1000.0	+	0	R 736581
chr4	jNXSensor	rigid_DNA	737164	737178	1000.0	+	0	R 737164
chr4	jNXSensor	rigid_DNA	737201	737220	1000.0	+	0	R 737201
chr4	jNXSensor	rigid_DNA	737432	737445	1000.0	+	0	R 737432
chr4	jNXSensor	rigid_DNA	737997	738011	1000.0	+	0	R 737997
chr4	jNXSensor	rigid_DNA	738106	738125	1000.0	+	0	R 738106
chr4	jNXSensor	rigid_DNA	738206	738220	1000.0	+	0	R 738206
chr4	jNXSensor	rigid_DNA	738594	738613	1000.0	+	0	R 738594
chr4	jNXSensor	rigid_DNA	739241	739259	1000.0	+	0	R 739241
chr4	jNXSensor	rigid_DNA	739693	739720	1000.0	+	0	R 739693
chr4	jNXSensor	rigid_DNA	740005	740016	1000.0	+	0	R 740005
chr4	jNXSensor	rigid_DNA	740610	740625	1000.0	+	0	R 740610
chr4	jNXSensor	rigid_DNA	740964	740978	1000.0	+	0	R 740964
chr4	jNXSensor	rigid_DNA	741042	741057	1000.0	+	0	R 741042
chr4	jNXSensor	rigid_DNA	741678	741692	1000.0	+	0	R 741678
chr4	jNXSensor	rigid_DNA	741954	741980	1000.0	+	0	R 741954
chr4	jNXSensor	rigid_DNA	742098	742113	1000.0	+	0	R 742098
chr4	jNXSensor	rigid_DNA	742204	742219	1000.0	+	0	R 742204
chr4	jNXSensor	rigid_DNA	742258	742272	1000.0	+	0	R 742258
chr4	jNXSensor	rigid_DNA	742310	742325	1000.0	+	0	R 742310
chr4	jNXSensor	rigid_DNA	742411	742426	1000.0	+	0	R 742411
chr4	jNXSensor	rigid_DNA	742464	742479	1000.0	+	0	R 742464
chr4	jNXSensor	rigid_DNA	742517	742532	1000.0	+	0	R 742517
chr4	jNXSensor	rigid_DNA	742570	742585	1000.0	+	0	R 742570
chr4	jNXSensor	rigid_DNA	742623	742638	1000.0	+	0	R 742623
chr4	jNXSensor	rigid_DNA	742676	742691	1000.0	+	0	R 742676
chr4	jNXSensor	rigid_DNA	742729	742744	1000.0	+	0	R 742729
chr4	jNXSensor	rigid_DNA	742782	742797	1000.0	+	0	R 742782
chr4	jNXSensor	rigid_DNA	742835	742850	1000.0	+	0	R 742835
chr4	jNXSensor	rigid_DNA	742888	742903	1000.0	+	0	R 742888
chr4	jNXSensor	rigid_DNA	742941	742956	1000.0	+	0	R 742941
chr4	jNXSensor	rigid_DNA	742994	743009	1000.0	+	0	R 742994
chr4	jNXSensor	rigid_DNA	743047	743062	1000.0	+	0	R 743047
chr4	jNXSensor	rigid_DNA	743100	743115	1000.0	+	0	R 743100
chr4	jNXSensor	rigid_DNA	743153	743168	1000.0	+	0	R 743153
chr4	jNXSensor	rigid_DNA	743206	743221	1000.0	+	0	R 743206
chr4	jNXSensor	rigid_DNA	743259	743274	1000.0	+	0	R 743259
chr4	jNXSensor	rigid_DNA	743312	743327	1000.0	+	0	R 743312
chr4	jNXSensor	rigid_DNA	743365	743380	1000.0	+	0	R 743365
chr4	jNXSensor	rigid_DNA	743418	743433	1000.0	+	0	R 743418
chr4	jNXSensor	rigid_DNA	743471	743486	1000.0	+	0	R 743471
chr4	jNXSensor	rigid_DNA	743524	743539	1000.0	+	0	R 743524
chr4	jNXSensor	rigid_DNA	743577	743592	1000.0	+	0	R 743577
chr4	jNXSensor	rigid_DNA	743630	743645	1000.0	+	0	R 743630
chr4	jNXSensor	rigid_DNA	743683	743698	1000.0	+	0	R 743683
chr4	jNXSensor	rigid_DNA	744473	744497	1000.0	+	0	R 744473
chr4	jNXSensor	rigid_DNA	744531	744550	1000.0	+	0	R 744531
chr4	jNXSensor	rigid_DNA	745136	745150	1000.0	+	0	R 745136
chr4	jNXSensor	rigid_DNA	745600	745614	1000.0	+	0	R 745600
chr4	jNXSensor	rigid_DNA	746147	746161	1000.0	+	0	R 746147
chr4	jNXSensor	rigid_DNA	746180	746194	1000.0	+	0	R 746180
chr4	jNXSensor	rigid_DNA	746267	746281	1000.0	+	0	R 746267
chr4	jNXSensor	rigid_DNA	747133	747147	1000.0	+	0	R 747133
chr4	jNXSensor	rigid_DNA	747250	747264	1000.0	+	0	R 747250
chr4	jNXSensor	rigid_DNA	748196	748210	1000.0	+	0	R 748196
chr4	jNXSensor	rigid_DNA	748232	748246	1000.0	+	0	R 748232
chr4	jNXSensor	rigid_DNA	748440	748459	1000.0	+	0	R 748440
chr4	jNXSensor	rigid_DNA	748636	748651	1000.0	+	0	R 748636
chr4	jNXSensor	rigid_DNA	749221	749235	1000.0	+	0	R 749221
chr4	jNXSensor	rigid_DNA	749387	749401	1000.0	+	0	R 749387
chr4	jNXSensor	rigid_DNA	749483	749507	1000.0	+	0	R 749483
chr4	jNXSensor	rigid_DNA	749917	749932	1000.0	+	0	R 749917
chr4	jNXSensor	rigid_DNA	750092	750107	1000.0	+	0	R 750092
chr4	jNXSensor	rigid_DNA	750779	750793	1000.0	+	0	R 750779
chr4	jNXSensor	rigid_DNA	750855	750869	1000.0	+	0	R 750855
chr4	jNXSensor	rigid_DNA	750965	750979	1000.0	+	0	R 750965
chr4	jNXSensor	rigid_DNA	751103	751113	1000.0	+	0	R 751103
chr4	jNXSensor	rigid_DNA	752263	752274	1000.0	+	0	R 752263
chr4	jNXSensor	rigid_DNA	752944	752969	1000.0	+	0	R 752944
chr4	jNXSensor	rigid_DNA	753029	753043	1000.0	+	0	R 753029
chr4	jNXSensor	rigid_DNA	754068	754082	1000.0	+	0	R 754068
chr4	jNXSensor	rigid_DNA	754088	754103	1000.0	+	0	R 754088
chr4	jNXSensor	rigid_DNA	754849	754876	1000.0	+	0	R 754849
chr4	jNXSensor	rigid_DNA	755162	755186	1000.0	+	0	R 755162
chr4	jNXSensor	rigid_DNA	755536	755550	1000.0	+	0	R 755536
chr4	jNXSensor	rigid_DNA	756152	756171	1000.0	+	0	R 756152
chr4	jNXSensor	rigid_DNA	756539	756559	1000.0	+	0	R 756539
chr4	jNXSensor	rigid_DNA	757297	757311	1000.0	+	0	R 757297
chr4	jNXSensor	rigid_DNA	757409	757434	1000.0	+	0	R 757409
chr4	jNXSensor	rigid_DNA	757446	757461	1000.0	+	0	R 757446
chr4	jNXSensor	rigid_DNA	757550	757570	1000.0	+	0	R 757550
chr4	jNXSensor	rigid_DNA	757623	757637	1000.0	+	0	R 757623
chr4	jNXSensor	rigid_DNA	758116	758130	1000.0	+	0	R 758116
chr4	jNXSensor	rigid_DNA	760485	760497	1000.0	+	0	R 760485
chr4	jNXSensor	rigid_DNA	762388	762403	1000.0	+	0	R 762388
chr4	jNXSensor	rigid_DNA	764737	764751	1000.0	+	0	R 764737
chr4	jNXSensor	rigid_DNA	765004	765018	1000.0	+	0	R 765004
chr4	jNXSensor	rigid_DNA	765071	765085	1000.0	+	0	R 765071
chr4	jNXSensor	rigid_DNA	765094	765125	1000.0	+	0	R 765094
chr4	jNXSensor	rigid_DNA	765147	765161	1000.0	+	0	R 765147
chr4	jNXSensor	rigid_DNA	765186	765201	1000.0	+	0	R 765186
chr4	jNXSensor	rigid_DNA	765305	765325	1000.0	+	0	R 765305
chr4	jNXSensor	rigid_DNA	765363	765382	1000.0	+	0	R 765363
chr4	jNXSensor	rigid_DNA	765406	765433	1000.0	+	0	R 765406
chr4	jNXSensor	rigid_DNA	765439	765464	1000.0	+	0	R 765439
chr4	jNXSensor	rigid_DNA	765486	765522	1000.0	+	0	R 765486
chr4	jNXSensor	rigid_DNA	765730	765753	1000.0	+	0	R 765730
chr4	jNXSensor	rigid_DNA	765760	765826	1000.0	+	0	R 765760
chr4	jNXSensor	rigid_DNA	766108	766122	1000.0	+	0	R 766108
chr4	jNXSensor	rigid_DNA	766198	766212	1000.0	+	0	R 766198
chr4	jNXSensor	rigid_DNA	766571	766585	1000.0	+	0	R 766571
chr4	jNXSensor	rigid_DNA	766613	766628	1000.0	+	0	R 766613
chr4	jNXSensor	rigid_DNA	766848	766857	1000.0	+	0	R 766848
chr4	jNXSensor	rigid_DNA	767177	767191	1000.0	+	0	R 767177
chr4	jNXSensor	rigid_DNA	767237	767252	1000.0	+	0	R 767237
chr4	jNXSensor	rigid_DNA	767667	767681	1000.0	+	0	R 767667
chr4	jNXSensor	rigid_DNA	767780	767792	1000.0	+	0	R 767780
chr4	jNXSensor	rigid_DNA	767940	767957	1000.0	+	0	R 767940
chr4	jNXSensor	rigid_DNA	768068	768082	1000.0	+	0	R 768068
chr4	jNXSensor	rigid_DNA	768200	768215	1000.0	+	0	R 768200
chr4	jNXSensor	rigid_DNA	768434	768448	1000.0	+	0	R 768434
chr4	jNXSensor	rigid_DNA	768535	768549	1000.0	+	0	R 768535
chr4	jNXSensor	rigid_DNA	768793	768807	1000.0	+	0	R 768793
chr4	jNXSensor	rigid_DNA	768870	768902	1000.0	+	0	R 768870
chr4	jNXSensor	rigid_DNA	769038	769062	1000.0	+	0	R 769038
chr4	jNXSensor	rigid_DNA	769164	769183	1000.0	+	0	R 769164
chr4	jNXSensor	rigid_DNA	769225	769249	1000.0	+	0	R 769225
chr4	jNXSensor	rigid_DNA	769340	769366	1000.0	+	0	R 769340
chr4	jNXSensor	rigid_DNA	769400	769414	1000.0	+	0	R 769400
chr4	jNXSensor	rigid_DNA	769479	769493	1000.0	+	0	R 769479
chr4	jNXSensor	rigid_DNA	769528	769543	1000.0	+	0	R 769528
chr4	jNXSensor	rigid_DNA	769588	769605	1000.0	+	0	R 769588
chr4	jNXSensor	rigid_DNA	769637	769651	1000.0	+	0	R 769637
chr4	jNXSensor	rigid_DNA	769764	769795	1000.0	+	0	R 769764
chr4	jNXSensor	rigid_DNA	769797	769816	1000.0	+	0	R 769797
chr4	jNXSensor	rigid_DNA	769826	769845	1000.0	+	0	R 769826
chr4	jNXSensor	rigid_DNA	769863	769908	1000.0	+	0	R 769863
chr4	jNXSensor	rigid_DNA	769946	769965	1000.0	+	0	R 769946
chr4	jNXSensor	rigid_DNA	769979	770014	1000.0	+	0	R 769979
chr4	jNXSensor	rigid_DNA	770048	770067	1000.0	+	0	R 770048
chr4	jNXSensor	rigid_DNA	770072	770086	1000.0	+	0	R 770072
chr4	jNXSensor	rigid_DNA	770116	770137	1000.0	+	0	R 770116
chr4	jNXSensor	rigid_DNA	770142	770178	1000.0	+	0	R 770142
chr4	jNXSensor	rigid_DNA	770246	770273	1000.0	+	0	R 770246
chr4	jNXSensor	rigid_DNA	770377	770398	1000.0	+	0	R 770377
chr4	jNXSensor	rigid_DNA	770443	770463	1000.0	+	0	R 770443
chr4	jNXSensor	rigid_DNA	770492	770506	1000.0	+	0	R 770492
chr4	jNXSensor	rigid_DNA	770508	770561	1000.0	+	0	R 770508
chr4	jNXSensor	rigid_DNA	770576	770605	1000.0	+	0	R 770576
chr4	jNXSensor	rigid_DNA	770639	770659	1000.0	+	0	R 770639
chr4	jNXSensor	rigid_DNA	770717	770731	1000.0	+	0	R 770717
chr4	jNXSensor	rigid_DNA	770782	770801	1000.0	+	0	R 770782
chr4	jNXSensor	rigid_DNA	770817	770848	1000.0	+	0	R 770817
chr4	jNXSensor	rigid_DNA	770936	770955	1000.0	+	0	R 770936
chr4	jNXSensor	rigid_DNA	770963	770978	1000.0	+	0	R 770963
chr4	jNXSensor	rigid_DNA	771010	771024	1000.0	+	0	R 771010
chr4	jNXSensor	rigid_DNA	771113	771133	1000.0	+	0	R 771113
chr4	jNXSensor	rigid_DNA	771346	771360	1000.0	+	0	R 771346
chr4	jNXSensor	rigid_DNA	771430	771444	1000.0	+	0	R 771430
chr4	jNXSensor	rigid_DNA	771545	771560	1000.0	+	0	R 771545
chr4	jNXSensor	rigid_DNA	771668	771682	1000.0	+	0	R 771668
chr4	jNXSensor	rigid_DNA	771919	771933	1000.0	+	0	R 771919
chr4	jNXSensor	rigid_DNA	772063	772082	1000.0	+	0	R 772063
chr4	jNXSensor	rigid_DNA	772097	772111	1000.0	+	0	R 772097
chr4	jNXSensor	rigid_DNA	772130	772144	1000.0	+	0	R 772130
chr4	jNXSensor	rigid_DNA	772226	772241	1000.0	+	0	R 772226
chr4	jNXSensor	rigid_DNA	772801	772815	1000.0	+	0	R 772801
chr4	jNXSensor	rigid_DNA	773040	773060	1000.0	+	0	R 773040
chr4	jNXSensor	rigid_DNA	773294	773308	1000.0	+	0	R 773294
chr4	jNXSensor	rigid_DNA	773458	773472	1000.0	+	0	R 773458
chr4	jNXSensor	rigid_DNA	773625	773644	1000.0	+	0	R 773625
chr4	jNXSensor	rigid_DNA	773693	773707	1000.0	+	0	R 773693
chr4	jNXSensor	rigid_DNA	773810	773824	1000.0	+	0	R 773810
chr4	jNXSensor	rigid_DNA	773847	773861	1000.0	+	0	R 773847
chr4	jNXSensor	rigid_DNA	773886	773900	1000.0	+	0	R 773886
chr4	jNXSensor	rigid_DNA	773949	773963	1000.0	+	0	R 773949
chr4	jNXSensor	rigid_DNA	774024	774039	1000.0	+	0	R 774024
chr4	jNXSensor	rigid_DNA	774446	774461	1000.0	+	0	R 774446
chr4	jNXSensor	rigid_DNA	774960	775001	1000.0	+	0	R 774960
chr4	jNXSensor	rigid_DNA	775069	775094	1000.0	+	0	R 775069
chr4	jNXSensor	rigid_DNA	775134	775155	1000.0	+	0	R 775134
chr4	jNXSensor	rigid_DNA	775235	775254	1000.0	+	0	R 775235
chr4	jNXSensor	rigid_DNA	775307	775321	1000.0	+	0	R 775307
chr4	jNXSensor	rigid_DNA	775384	775398	1000.0	+	0	R 775384
chr4	jNXSensor	rigid_DNA	775417	775431	1000.0	+	0	R 775417
chr4	jNXSensor	rigid_DNA	775503	775535	1000.0	+	0	R 775503
chr4	jNXSensor	rigid_DNA	775955	775974	1000.0	+	0	R 775955
chr4	jNXSensor	rigid_DNA	775992	776007	1000.0	+	0	R 775992
chr4	jNXSensor	rigid_DNA	776042	776056	1000.0	+	0	R 776042
chr4	jNXSensor	rigid_DNA	776109	776129	1000.0	+	0	R 776109
chr4	jNXSensor	rigid_DNA	776182	776220	1000.0	+	0	R 776182
chr4	jNXSensor	rigid_DNA	776228	776260	1000.0	+	0	R 776228
chr4	jNXSensor	rigid_DNA	776297	776311	1000.0	+	0	R 776297
chr4	jNXSensor	rigid_DNA	777001	777015	1000.0	+	0	R 777001
chr4	jNXSensor	rigid_DNA	777065	777079	1000.0	+	0	R 777065
chr4	jNXSensor	rigid_DNA	777104	777118	1000.0	+	0	R 777104
chr4	jNXSensor	rigid_DNA	777305	777325	1000.0	+	0	R 777305
chr4	jNXSensor	rigid_DNA	777514	777534	1000.0	+	0	R 777514
chr4	jNXSensor	rigid_DNA	777650	777664	1000.0	+	0	R 777650
chr4	jNXSensor	rigid_DNA	777844	777858	1000.0	+	0	R 777844
chr4	jNXSensor	rigid_DNA	778582	778596	1000.0	+	0	R 778582
chr4	jNXSensor	rigid_DNA	778627	778641	1000.0	+	0	R 778627
chr4	jNXSensor	rigid_DNA	778731	778746	1000.0	+	0	R 778731
chr4	jNXSensor	rigid_DNA	778871	778885	1000.0	+	0	R 778871
chr4	jNXSensor	rigid_DNA	778908	778923	1000.0	+	0	R 778908
chr4	jNXSensor	rigid_DNA	779117	779131	1000.0	+	0	R 779117
chr4	jNXSensor	rigid_DNA	779147	779166	1000.0	+	0	R 779147
chr4	jNXSensor	rigid_DNA	779198	779226	1000.0	+	0	R 779198
chr4	jNXSensor	rigid_DNA	779241	779265	1000.0	+	0	R 779241
chr4	jNXSensor	rigid_DNA	779306	779334	1000.0	+	0	R 779306
chr4	jNXSensor	rigid_DNA	779340	779354	1000.0	+	0	R 779340
chr4	jNXSensor	rigid_DNA	779374	779389	1000.0	+	0	R 779374
chr4	jNXSensor	rigid_DNA	779432	779453	1000.0	+	0	R 779432
chr4	jNXSensor	rigid_DNA	779474	779493	1000.0	+	0	R 779474
chr4	jNXSensor	rigid_DNA	779535	779563	1000.0	+	0	R 779535
chr4	jNXSensor	rigid_DNA	779589	779604	1000.0	+	0	R 779589
chr4	jNXSensor	rigid_DNA	779611	779630	1000.0	+	0	R 779611
chr4	jNXSensor	rigid_DNA	779713	779727	1000.0	+	0	R 779713
chr4	jNXSensor	rigid_DNA	779875	779889	1000.0	+	0	R 779875
chr4	jNXSensor	rigid_DNA	780181	780195	1000.0	+	0	R 780181
chr4	jNXSensor	rigid_DNA	780313	780327	1000.0	+	0	R 780313
chr4	jNXSensor	rigid_DNA	780720	780734	1000.0	+	0	R 780720
chr4	jNXSensor	rigid_DNA	781361	781375	1000.0	+	0	R 781361
chr4	jNXSensor	rigid_DNA	781443	781457	1000.0	+	0	R 781443
chr4	jNXSensor	rigid_DNA	782061	782080	1000.0	+	0	R 782061
chr4	jNXSensor	rigid_DNA	782234	782248	1000.0	+	0	R 782234
chr4	jNXSensor	rigid_DNA	784181	784195	1000.0	+	0	R 784181
chr4	jNXSensor	rigid_DNA	784433	784447	1000.0	+	0	R 784433
chr4	jNXSensor	rigid_DNA	784513	784523	1000.0	+	0	R 784513
chr4	jNXSensor	rigid_DNA	784939	784952	1000.0	+	0	R 784939
chr4	jNXSensor	rigid_DNA	785115	785124	1000.0	+	0	R 785115
chr4	jNXSensor	rigid_DNA	786739	786756	1000.0	+	0	R 786739
chr4	jNXSensor	rigid_DNA	787187	787196	1000.0	+	0	R 787187
chr4	jNXSensor	rigid_DNA	787322	787342	1000.0	+	0	R 787322
chr4	jNXSensor	rigid_DNA	787355	787366	1000.0	+	0	R 787355
chr4	jNXSensor	rigid_DNA	787457	787471	1000.0	+	0	R 787457
chr4	jNXSensor	rigid_DNA	788547	788561	1000.0	+	0	R 788547
chr4	jNXSensor	rigid_DNA	788612	788626	1000.0	+	0	R 788612
chr4	jNXSensor	rigid_DNA	788656	788670	1000.0	+	0	R 788656
chr4	jNXSensor	rigid_DNA	788752	788772	1000.0	+	0	R 788752
chr4	jNXSensor	rigid_DNA	788805	788819	1000.0	+	0	R 788805
chr4	jNXSensor	rigid_DNA	788904	788918	1000.0	+	0	R 788904
chr4	jNXSensor	rigid_DNA	788924	788938	1000.0	+	0	R 788924
chr4	jNXSensor	rigid_DNA	789724	789738	1000.0	+	0	R 789724
chr4	jNXSensor	rigid_DNA	791265	791278	1000.0	+	0	R 791265
chr4	jNXSensor	rigid_DNA	792230	792244	1000.0	+	0	R 792230
chr4	jNXSensor	rigid_DNA	792802	792821	1000.0	+	0	R 792802
chr4	jNXSensor	rigid_DNA	793075	793089	1000.0	+	0	R 793075
chr4	jNXSensor	rigid_DNA	793099	793114	1000.0	+	0	R 793099
chr4	jNXSensor	rigid_DNA	793836	793855	1000.0	+	0	R 793836
chr4	jNXSensor	rigid_DNA	794084	794098	1000.0	+	0	R 794084
chr4	jNXSensor	rigid_DNA	794129	794143	1000.0	+	0	R 794129
chr4	jNXSensor	rigid_DNA	794489	794500	1000.0	+	0	R 794489
chr4	jNXSensor	rigid_DNA	794598	794612	1000.0	+	0	R 794598
chr4	jNXSensor	rigid_DNA	795098	795107	1000.0	+	0	R 795098
chr4	jNXSensor	rigid_DNA	796813	796827	1000.0	+	0	R 796813
chr4	jNXSensor	rigid_DNA	797053	797071	1000.0	+	0	R 797053
chr4	jNXSensor	rigid_DNA	797797	797811	1000.0	+	0	R 797797
chr4	jNXSensor	rigid_DNA	797827	797846	1000.0	+	0	R 797827
chr4	jNXSensor	rigid_DNA	798008	798019	1000.0	+	0	R 798008
chr4	jNXSensor	rigid_DNA	798248	798262	1000.0	+	0	R 798248
chr4	jNXSensor	rigid_DNA	798462	798476	1000.0	+	0	R 798462
chr4	jNXSensor	rigid_DNA	798617	798636	1000.0	+	0	R 798617
chr4	jNXSensor	rigid_DNA	799199	799218	1000.0	+	0	R 799199
chr4	jNXSensor	rigid_DNA	800002	800024	1000.0	+	0	R 800002
chr4	jNXSensor	rigid_DNA	800448	800460	1000.0	+	0	R 800448
chr4	jNXSensor	rigid_DNA	801035	801055	1000.0	+	0	R 801035
chr4	jNXSensor	rigid_DNA	801100	801114	1000.0	+	0	R 801100
chr4	jNXSensor	rigid_DNA	801180	801196	1000.0	+	0	R 801180
chr4	jNXSensor	rigid_DNA	801351	801360	1000.0	+	0	R 801351
chr4	jNXSensor	rigid_DNA	801495	801509	1000.0	+	0	R 801495
chr4	jNXSensor	rigid_DNA	801545	801564	1000.0	+	0	R 801545
chr4	jNXSensor	rigid_DNA	801984	802008	1000.0	+	0	R 801984
chr4	jNXSensor	rigid_DNA	802080	802099	1000.0	+	0	R 802080
chr4	jNXSensor	rigid_DNA	802135	802154	1000.0	+	0	R 802135
chr4	jNXSensor	rigid_DNA	802202	802216	1000.0	+	0	R 802202
chr4	jNXSensor	rigid_DNA	802375	802389	1000.0	+	0	R 802375
chr4	jNXSensor	rigid_DNA	802476	802490	1000.0	+	0	R 802476
chr4	jNXSensor	rigid_DNA	802601	802615	1000.0	+	0	R 802601
chr4	jNXSensor	rigid_DNA	802692	802706	1000.0	+	0	R 802692
chr4	jNXSensor	rigid_DNA	802877	802891	1000.0	+	0	R 802877
chr4	jNXSensor	rigid_DNA	803440	803454	1000.0	+	0	R 803440
chr4	jNXSensor	rigid_DNA	803483	803497	1000.0	+	0	R 803483
chr4	jNXSensor	rigid_DNA	804450	804464	1000.0	+	0	R 804450
chr4	jNXSensor	rigid_DNA	804679	804706	1000.0	+	0	R 804679
chr4	jNXSensor	rigid_DNA	804816	804830	1000.0	+	0	R 804816
chr4	jNXSensor	rigid_DNA	805197	805216	1000.0	+	0	R 805197
chr4	jNXSensor	rigid_DNA	805474	805489	1000.0	+	0	R 805474
chr4	jNXSensor	rigid_DNA	805518	805532	1000.0	+	0	R 805518
chr4	jNXSensor	rigid_DNA	805667	805681	1000.0	+	0	R 805667
chr4	jNXSensor	rigid_DNA	806339	806353	1000.0	+	0	R 806339
chr4	jNXSensor	rigid_DNA	806762	806776	1000.0	+	0	R 806762
chr4	jNXSensor	rigid_DNA	807178	807197	1000.0	+	0	R 807178
chr4	jNXSensor	rigid_DNA	807509	807523	1000.0	+	0	R 807509
chr4	jNXSensor	rigid_DNA	807868	807882	1000.0	+	0	R 807868
chr4	jNXSensor	rigid_DNA	807910	807929	1000.0	+	0	R 807910
chr4	jNXSensor	rigid_DNA	808096	808115	1000.0	+	0	R 808096
chr4	jNXSensor	rigid_DNA	808250	808265	1000.0	+	0	R 808250
chr4	jNXSensor	rigid_DNA	808430	808449	1000.0	+	0	R 808430
chr4	jNXSensor	rigid_DNA	808664	808678	1000.0	+	0	R 808664
chr4	jNXSensor	rigid_DNA	808685	808700	1000.0	+	0	R 808685
chr4	jNXSensor	rigid_DNA	808742	808756	1000.0	+	0	R 808742
chr4	jNXSensor	rigid_DNA	808761	808776	1000.0	+	0	R 808761
chr4	jNXSensor	rigid_DNA	808984	809002	1000.0	+	0	R 808984
chr4	jNXSensor	rigid_DNA	809006	809021	1000.0	+	0	R 809006
chr4	jNXSensor	rigid_DNA	809147	809161	1000.0	+	0	R 809147
chr4	jNXSensor	rigid_DNA	809187	809212	1000.0	+	0	R 809187
chr4	jNXSensor	rigid_DNA	809255	809279	1000.0	+	0	R 809255
chr4	jNXSensor	rigid_DNA	809283	809303	1000.0	+	0	R 809283
chr4	jNXSensor	rigid_DNA	809306	809346	1000.0	+	0	R 809306
chr4	jNXSensor	rigid_DNA	809350	809365	1000.0	+	0	R 809350
chr4	jNXSensor	rigid_DNA	809450	809483	1000.0	+	0	R 809450
chr4	jNXSensor	rigid_DNA	809504	809538	1000.0	+	0	R 809504
chr4	jNXSensor	rigid_DNA	809586	809600	1000.0	+	0	R 809586
chr4	jNXSensor	rigid_DNA	809604	809619	1000.0	+	0	R 809604
chr4	jNXSensor	rigid_DNA	809646	809666	1000.0	+	0	R 809646
chr4	jNXSensor	rigid_DNA	809675	809696	1000.0	+	0	R 809675
chr4	jNXSensor	rigid_DNA	809719	809734	1000.0	+	0	R 809719
chr4	jNXSensor	rigid_DNA	809747	809761	1000.0	+	0	R 809747
chr4	jNXSensor	rigid_DNA	809766	809785	1000.0	+	0	R 809766
chr4	jNXSensor	rigid_DNA	809790	809830	1000.0	+	0	R 809790
chr4	jNXSensor	rigid_DNA	809837	809854	1000.0	+	0	R 809837
chr4	jNXSensor	rigid_DNA	809856	809885	1000.0	+	0	R 809856
chr4	jNXSensor	rigid_DNA	809947	809980	1000.0	+	0	R 809947
chr4	jNXSensor	rigid_DNA	809993	810046	1000.0	+	0	R 809993
chr4	jNXSensor	rigid_DNA	810049	810096	1000.0	+	0	R 810049
chr4	jNXSensor	rigid_DNA	810099	810120	1000.0	+	0	R 810099
chr4	jNXSensor	rigid_DNA	810123	810182	1000.0	+	0	R 810123
chr4	jNXSensor	rigid_DNA	810185	810205	1000.0	+	0	R 810185
chr4	jNXSensor	rigid_DNA	810208	810249	1000.0	+	0	R 810208
chr4	jNXSensor	rigid_DNA	810252	810272	1000.0	+	0	R 810252
chr4	jNXSensor	rigid_DNA	810275	810296	1000.0	+	0	R 810275
chr4	jNXSensor	rigid_DNA	810311	810325	1000.0	+	0	R 810311
chr4	jNXSensor	rigid_DNA	810349	810384	1000.0	+	0	R 810349
chr4	jNXSensor	rigid_DNA	810389	810403	1000.0	+	0	R 810389
chr4	jNXSensor	rigid_DNA	810405	810435	1000.0	+	0	R 810405
chr4	jNXSensor	rigid_DNA	810448	810471	1000.0	+	0	R 810448
chr4	jNXSensor	rigid_DNA	810498	810529	1000.0	+	0	R 810498
chr4	jNXSensor	rigid_DNA	810531	810545	1000.0	+	0	R 810531
chr4	jNXSensor	rigid_DNA	810568	810592	1000.0	+	0	R 810568
chr4	jNXSensor	rigid_DNA	810678	810697	1000.0	+	0	R 810678
chr4	jNXSensor	rigid_DNA	810750	810779	1000.0	+	0	R 810750
chr4	jNXSensor	rigid_DNA	810834	810848	1000.0	+	0	R 810834
chr4	jNXSensor	rigid_DNA	810859	810901	1000.0	+	0	R 810859
chr4	jNXSensor	rigid_DNA	810924	810973	1000.0	+	0	R 810924
chr4	jNXSensor	rigid_DNA	811015	811029	1000.0	+	0	R 811015
chr4	jNXSensor	rigid_DNA	811033	811052	1000.0	+	0	R 811033
chr4	jNXSensor	rigid_DNA	811056	811076	1000.0	+	0	R 811056
chr4	jNXSensor	rigid_DNA	811172	811186	1000.0	+	0	R 811172
chr4	jNXSensor	rigid_DNA	811192	811206	1000.0	+	0	R 811192
chr4	jNXSensor	rigid_DNA	811265	811284	1000.0	+	0	R 811265
chr4	jNXSensor	rigid_DNA	811306	811320	1000.0	+	0	R 811306
chr4	jNXSensor	rigid_DNA	811355	811369	1000.0	+	0	R 811355
chr4	jNXSensor	rigid_DNA	811451	811465	1000.0	+	0	R 811451
chr4	jNXSensor	rigid_DNA	812256	812276	1000.0	+	0	R 812256
chr4	jNXSensor	rigid_DNA	812331	812345	1000.0	+	0	R 812331
chr4	jNXSensor	rigid_DNA	812402	812416	1000.0	+	0	R 812402
chr4	jNXSensor	rigid_DNA	812468	812487	1000.0	+	0	R 812468
chr4	jNXSensor	rigid_DNA	812917	812931	1000.0	+	0	R 812917
chr4	jNXSensor	rigid_DNA	812968	812987	1000.0	+	0	R 812968
chr4	jNXSensor	rigid_DNA	813022	813036	1000.0	+	0	R 813022
chr4	jNXSensor	rigid_DNA	813163	813177	1000.0	+	0	R 813163
chr4	jNXSensor	rigid_DNA	813614	813628	1000.0	+	0	R 813614
chr4	jNXSensor	rigid_DNA	813676	813700	1000.0	+	0	R 813676
chr4	jNXSensor	rigid_DNA	813765	813785	1000.0	+	0	R 813765
chr4	jNXSensor	rigid_DNA	813980	814007	1000.0	+	0	R 813980
chr4	jNXSensor	rigid_DNA	814019	814033	1000.0	+	0	R 814019
chr4	jNXSensor	rigid_DNA	814119	814133	1000.0	+	0	R 814119
chr4	jNXSensor	rigid_DNA	814300	814319	1000.0	+	0	R 814300
chr4	jNXSensor	rigid_DNA	814508	814522	1000.0	+	0	R 814508
chr4	jNXSensor	rigid_DNA	814698	814718	1000.0	+	0	R 814698
chr4	jNXSensor	rigid_DNA	814892	814911	1000.0	+	0	R 814892
chr4	jNXSensor	rigid_DNA	815177	815191	1000.0	+	0	R 815177
chr4	jNXSensor	rigid_DNA	816054	816069	1000.0	+	0	R 816054
chr4	jNXSensor	rigid_DNA	816090	816104	1000.0	+	0	R 816090
chr4	jNXSensor	rigid_DNA	816345	816364	1000.0	+	0	R 816345
chr4	jNXSensor	rigid_DNA	816421	816436	1000.0	+	0	R 816421
chr4	jNXSensor	rigid_DNA	816506	816521	1000.0	+	0	R 816506
chr4	jNXSensor	rigid_DNA	816527	816546	1000.0	+	0	R 816527
chr4	jNXSensor	rigid_DNA	816558	816572	1000.0	+	0	R 816558
chr4	jNXSensor	rigid_DNA	816697	816716	1000.0	+	0	R 816697
chr4	jNXSensor	rigid_DNA	816864	816878	1000.0	+	0	R 816864
chr4	jNXSensor	rigid_DNA	817009	817023	1000.0	+	0	R 817009
chr4	jNXSensor	rigid_DNA	817668	817696	1000.0	+	0	R 817668
chr4	jNXSensor	rigid_DNA	817856	817870	1000.0	+	0	R 817856
chr4	jNXSensor	rigid_DNA	817914	817928	1000.0	+	0	R 817914
chr4	jNXSensor	rigid_DNA	817989	818009	1000.0	+	0	R 817989
chr4	jNXSensor	rigid_DNA	818215	818233	1000.0	+	0	R 818215
chr4	jNXSensor	rigid_DNA	818350	818364	1000.0	+	0	R 818350
chr4	jNXSensor	rigid_DNA	818382	818396	1000.0	+	0	R 818382
chr4	jNXSensor	rigid_DNA	818426	818445	1000.0	+	0	R 818426
chr4	jNXSensor	rigid_DNA	818615	818629	1000.0	+	0	R 818615
chr4	jNXSensor	rigid_DNA	818771	818786	1000.0	+	0	R 818771
chr4	jNXSensor	rigid_DNA	818814	818829	1000.0	+	0	R 818814
chr4	jNXSensor	rigid_DNA	819059	819074	1000.0	+	0	R 819059
chr4	jNXSensor	rigid_DNA	819138	819152	1000.0	+	0	R 819138
chr4	jNXSensor	rigid_DNA	819238	819252	1000.0	+	0	R 819238
chr4	jNXSensor	rigid_DNA	819395	819409	1000.0	+	0	R 819395
chr4	jNXSensor	rigid_DNA	819458	819482	1000.0	+	0	R 819458
chr4	jNXSensor	rigid_DNA	819826	819846	1000.0	+	0	R 819826
chr4	jNXSensor	rigid_DNA	819935	819954	1000.0	+	0	R 819935
chr4	jNXSensor	rigid_DNA	820539	820553	1000.0	+	0	R 820539
chr4	jNXSensor	rigid_DNA	820571	820590	1000.0	+	0	R 820571
chr4	jNXSensor	rigid_DNA	820671	820690	1000.0	+	0	R 820671
chr4	jNXSensor	rigid_DNA	820733	820752	1000.0	+	0	R 820733
chr4	jNXSensor	rigid_DNA	822368	822379	1000.0	+	0	R 822368
chr4	jNXSensor	rigid_DNA	824889	824898	1000.0	+	0	R 824889
chr4	jNXSensor	rigid_DNA	825487	825501	1000.0	+	0	R 825487
chr4	jNXSensor	rigid_DNA	827514	827528	1000.0	+	0	R 827514
chr4	jNXSensor	rigid_DNA	827637	827655	1000.0	+	0	R 827637
chr4	jNXSensor	rigid_DNA	828122	828131	1000.0	+	0	R 828122
chr4	jNXSensor	rigid_DNA	828770	828790	1000.0	+	0	R 828770
chr4	jNXSensor	rigid_DNA	829044	829058	1000.0	+	0	R 829044
chr4	jNXSensor	rigid_DNA	829112	829137	1000.0	+	0	R 829112
chr4	jNXSensor	rigid_DNA	829465	829479	1000.0	+	0	R 829465
chr4	jNXSensor	rigid_DNA	830554	830564	1000.0	+	0	R 830554
chr4	jNXSensor	rigid_DNA	830796	830821	1000.0	+	0	R 830796
chr4	jNXSensor	rigid_DNA	830844	830858	1000.0	+	0	R 830844
chr4	jNXSensor	rigid_DNA	830882	830902	1000.0	+	0	R 830882
chr4	jNXSensor	rigid_DNA	830925	830939	1000.0	+	0	R 830925
chr4	jNXSensor	rigid_DNA	831166	831183	1000.0	+	0	R 831166
chr4	jNXSensor	rigid_DNA	832782	832796	1000.0	+	0	R 832782
chr4	jNXSensor	rigid_DNA	832820	832835	1000.0	+	0	R 832820
chr4	jNXSensor	rigid_DNA	832857	832892	1000.0	+	0	R 832857
chr4	jNXSensor	rigid_DNA	832928	832942	1000.0	+	0	R 832928
chr4	jNXSensor	rigid_DNA	833318	833332	1000.0	+	0	R 833318
chr4	jNXSensor	rigid_DNA	833339	833363	1000.0	+	0	R 833339
chr4	jNXSensor	rigid_DNA	833469	833484	1000.0	+	0	R 833469
chr4	jNXSensor	rigid_DNA	833602	833620	1000.0	+	0	R 833602
chr4	jNXSensor	rigid_DNA	833623	833644	1000.0	+	0	R 833623
chr4	jNXSensor	rigid_DNA	833655	833669	1000.0	+	0	R 833655
chr4	jNXSensor	rigid_DNA	833750	833764	1000.0	+	0	R 833750
chr4	jNXSensor	rigid_DNA	833877	833892	1000.0	+	0	R 833877
chr4	jNXSensor	rigid_DNA	834149	834163	1000.0	+	0	R 834149
chr4	jNXSensor	rigid_DNA	834425	834445	1000.0	+	0	R 834425
chr4	jNXSensor	rigid_DNA	834538	834552	1000.0	+	0	R 834538
chr4	jNXSensor	rigid_DNA	835551	835565	1000.0	+	0	R 835551
chr4	jNXSensor	rigid_DNA	835631	835645	1000.0	+	0	R 835631
chr4	jNXSensor	rigid_DNA	835662	835681	1000.0	+	0	R 835662
chr4	jNXSensor	rigid_DNA	836235	836245	1000.0	+	0	R 836235
chr4	jNXSensor	rigid_DNA	836608	836622	1000.0	+	0	R 836608
chr4	jNXSensor	rigid_DNA	836649	836667	1000.0	+	0	R 836649
chr4	jNXSensor	rigid_DNA	836713	836727	1000.0	+	0	R 836713
chr4	jNXSensor	rigid_DNA	836799	836811	1000.0	+	0	R 836799
chr4	jNXSensor	rigid_DNA	837346	837360	1000.0	+	0	R 837346
chr4	jNXSensor	rigid_DNA	837390	837404	1000.0	+	0	R 837390
chr4	jNXSensor	rigid_DNA	837413	837428	1000.0	+	0	R 837413
chr4	jNXSensor	rigid_DNA	837592	837604	1000.0	+	0	R 837592
chr4	jNXSensor	rigid_DNA	837907	837922	1000.0	+	0	R 837907
chr4	jNXSensor	rigid_DNA	838247	838261	1000.0	+	0	R 838247
chr4	jNXSensor	rigid_DNA	838329	838343	1000.0	+	0	R 838329
chr4	jNXSensor	rigid_DNA	838592	838612	1000.0	+	0	R 838592
chr4	jNXSensor	rigid_DNA	839125	839136	1000.0	+	0	R 839125
chr4	jNXSensor	rigid_DNA	839470	839484	1000.0	+	0	R 839470
chr4	jNXSensor	rigid_DNA	840654	840668	1000.0	+	0	R 840654
chr4	jNXSensor	rigid_DNA	841671	841686	1000.0	+	0	R 841671
chr4	jNXSensor	rigid_DNA	842159	842174	1000.0	+	0	R 842159
chr4	jNXSensor	rigid_DNA	842191	842205	1000.0	+	0	R 842191
chr4	jNXSensor	rigid_DNA	842232	842247	1000.0	+	0	R 842232
chr4	jNXSensor	rigid_DNA	842270	842301	1000.0	+	0	R 842270
chr4	jNXSensor	rigid_DNA	842752	842766	1000.0	+	0	R 842752
chr4	jNXSensor	rigid_DNA	842796	842814	1000.0	+	0	R 842796
chr4	jNXSensor	rigid_DNA	842831	842845	1000.0	+	0	R 842831
chr4	jNXSensor	rigid_DNA	842912	842930	1000.0	+	0	R 842912
chr4	jNXSensor	rigid_DNA	842963	842980	1000.0	+	0	R 842963
chr4	jNXSensor	rigid_DNA	843976	843990	1000.0	+	0	R 843976
chr4	jNXSensor	rigid_DNA	844033	844047	1000.0	+	0	R 844033
chr4	jNXSensor	rigid_DNA	844136	844149	1000.0	+	0	R 844136
chr4	jNXSensor	rigid_DNA	844452	844476	1000.0	+	0	R 844452
chr4	jNXSensor	rigid_DNA	844503	844522	1000.0	+	0	R 844503
chr4	jNXSensor	rigid_DNA	844544	844568	1000.0	+	0	R 844544
chr4	jNXSensor	rigid_DNA	844590	844614	1000.0	+	0	R 844590
chr4	jNXSensor	rigid_DNA	846446	846459	1000.0	+	0	R 846446
chr4	jNXSensor	rigid_DNA	847571	847585	1000.0	+	0	R 847571
chr4	jNXSensor	rigid_DNA	848332	848351	1000.0	+	0	R 848332
chr4	jNXSensor	rigid_DNA	848501	848515	1000.0	+	0	R 848501
chr4	jNXSensor	rigid_DNA	848917	848931	1000.0	+	0	R 848917
chr4	jNXSensor	rigid_DNA	849092	849106	1000.0	+	0	R 849092
chr4	jNXSensor	rigid_DNA	849471	849490	1000.0	+	0	R 849471
chr4	jNXSensor	rigid_DNA	849627	849642	1000.0	+	0	R 849627
chr4	jNXSensor	rigid_DNA	849644	849658	1000.0	+	0	R 849644
chr4	jNXSensor	rigid_DNA	849721	849735	1000.0	+	0	R 849721
chr4	jNXSensor	rigid_DNA	850026	850040	1000.0	+	0	R 850026
chr4	jNXSensor	rigid_DNA	850434	850458	1000.0	+	0	R 850434
chr4	jNXSensor	rigid_DNA	850472	850498	1000.0	+	0	R 850472
chr4	jNXSensor	rigid_DNA	850747	850761	1000.0	+	0	R 850747
chr4	jNXSensor	rigid_DNA	850786	850807	1000.0	+	0	R 850786
chr4	jNXSensor	rigid_DNA	850839	850858	1000.0	+	0	R 850839
chr4	jNXSensor	rigid_DNA	851058	851072	1000.0	+	0	R 851058
chr4	jNXSensor	rigid_DNA	851273	851287	1000.0	+	0	R 851273
chr4	jNXSensor	rigid_DNA	851344	851358	1000.0	+	0	R 851344
chr4	jNXSensor	rigid_DNA	851415	851434	1000.0	+	0	R 851415
chr4	jNXSensor	rigid_DNA	851484	851498	1000.0	+	0	R 851484
chr4	jNXSensor	rigid_DNA	851549	851563	1000.0	+	0	R 851549
chr4	jNXSensor	rigid_DNA	851614	851629	1000.0	+	0	R 851614
chr4	jNXSensor	rigid_DNA	851813	851832	1000.0	+	0	R 851813
chr4	jNXSensor	rigid_DNA	851926	851940	1000.0	+	0	R 851926
chr4	jNXSensor	rigid_DNA	852018	852032	1000.0	+	0	R 852018
chr4	jNXSensor	rigid_DNA	852052	852066	1000.0	+	0	R 852052
chr4	jNXSensor	rigid_DNA	852249	852269	1000.0	+	0	R 852249
chr4	jNXSensor	rigid_DNA	852410	852424	1000.0	+	0	R 852410
chr4	jNXSensor	rigid_DNA	852555	852569	1000.0	+	0	R 852555
chr4	jNXSensor	rigid_DNA	852577	852596	1000.0	+	0	R 852577
chr4	jNXSensor	rigid_DNA	854265	854279	1000.0	+	0	R 854265
chr4	jNXSensor	rigid_DNA	854407	854421	1000.0	+	0	R 854407
chr4	jNXSensor	rigid_DNA	854825	854844	1000.0	+	0	R 854825
chr4	jNXSensor	rigid_DNA	854989	855010	1000.0	+	0	R 854989
chr4	jNXSensor	rigid_DNA	855125	855139	1000.0	+	0	R 855125
chr4	jNXSensor	rigid_DNA	855350	855369	1000.0	+	0	R 855350
chr4	jNXSensor	rigid_DNA	855404	855418	1000.0	+	0	R 855404
[truncated: 131,950 more rows]
