# Supplementary material for: Prediction and analysis of nucleosome exclusion regions in the human genome
Source: BMC Genomics. 2008 Apr 22;9:186. doi: 10.1186/1471-2164-9-186 (PMC2386137; doi:10.1186/1471-2164-9-186)
Supplement: Additional file 5 — Nucleosome exclusion regions in GFF format. A zip file containing the whole annotations for human genome nucleosome exclusion regions in gff format, a single *.gff file for each chromosome. [file 1471-2164-9-186-S5.zip › chr5.gff]

chr5	jNXSensor	rigid_DNA	64849	64875	1000.0	+	0	R 64849
chr5	jNXSensor	rigid_DNA	65294	65327	1000.0	+	0	R 65294
chr5	jNXSensor	rigid_DNA	65464	65486	1000.0	+	0	R 65464
chr5	jNXSensor	rigid_DNA	65491	65515	1000.0	+	0	R 65491
chr5	jNXSensor	rigid_DNA	65520	65544	1000.0	+	0	R 65520
chr5	jNXSensor	rigid_DNA	65549	65573	1000.0	+	0	R 65549
chr5	jNXSensor	rigid_DNA	65578	65602	1000.0	+	0	R 65578
chr5	jNXSensor	rigid_DNA	65607	65631	1000.0	+	0	R 65607
chr5	jNXSensor	rigid_DNA	65636	65660	1000.0	+	0	R 65636
chr5	jNXSensor	rigid_DNA	65665	65689	1000.0	+	0	R 65665
chr5	jNXSensor	rigid_DNA	65694	65718	1000.0	+	0	R 65694
chr5	jNXSensor	rigid_DNA	65723	65747	1000.0	+	0	R 65723
chr5	jNXSensor	rigid_DNA	65752	65776	1000.0	+	0	R 65752
chr5	jNXSensor	rigid_DNA	65781	65805	1000.0	+	0	R 65781
chr5	jNXSensor	rigid_DNA	65810	65834	1000.0	+	0	R 65810
chr5	jNXSensor	rigid_DNA	65839	65858	1000.0	+	0	R 65839
chr5	jNXSensor	rigid_DNA	65863	65882	1000.0	+	0	R 65863
chr5	jNXSensor	rigid_DNA	65887	65906	1000.0	+	0	R 65887
chr5	jNXSensor	rigid_DNA	65911	65930	1000.0	+	0	R 65911
chr5	jNXSensor	rigid_DNA	65974	66011	1000.0	+	0	R 65974
chr5	jNXSensor	rigid_DNA	66014	66028	1000.0	+	0	R 66014
chr5	jNXSensor	rigid_DNA	66067	66081	1000.0	+	0	R 66067
chr5	jNXSensor	rigid_DNA	66108	66132	1000.0	+	0	R 66108
chr5	jNXSensor	rigid_DNA	66155	66170	1000.0	+	0	R 66155
chr5	jNXSensor	rigid_DNA	68180	68191	1000.0	+	0	R 68180
chr5	jNXSensor	rigid_DNA	73362	73376	1000.0	+	0	R 73362
chr5	jNXSensor	rigid_DNA	73893	73907	1000.0	+	0	R 73893
chr5	jNXSensor	rigid_DNA	74924	74939	1000.0	+	0	R 74924
chr5	jNXSensor	rigid_DNA	75475	75489	1000.0	+	0	R 75475
chr5	jNXSensor	rigid_DNA	77451	77460	1000.0	+	0	R 77451
chr5	jNXSensor	rigid_DNA	77717	77731	1000.0	+	0	R 77717
chr5	jNXSensor	rigid_DNA	79186	79199	1000.0	+	0	R 79186
chr5	jNXSensor	rigid_DNA	79339	79353	1000.0	+	0	R 79339
chr5	jNXSensor	rigid_DNA	80848	80862	1000.0	+	0	R 80848
chr5	jNXSensor	rigid_DNA	81594	81612	1000.0	+	0	R 81594
chr5	jNXSensor	rigid_DNA	81843	81857	1000.0	+	0	R 81843
chr5	jNXSensor	rigid_DNA	82769	82783	1000.0	+	0	R 82769
chr5	jNXSensor	rigid_DNA	85312	85326	1000.0	+	0	R 85312
chr5	jNXSensor	rigid_DNA	85360	85374	1000.0	+	0	R 85360
chr5	jNXSensor	rigid_DNA	85553	85567	1000.0	+	0	R 85553
chr5	jNXSensor	rigid_DNA	86357	86385	1000.0	+	0	R 86357
chr5	jNXSensor	rigid_DNA	89514	89532	1000.0	+	0	R 89514
chr5	jNXSensor	rigid_DNA	89798	89814	1000.0	+	0	R 89798
chr5	jNXSensor	rigid_DNA	90391	90410	1000.0	+	0	R 90391
chr5	jNXSensor	rigid_DNA	95839	95854	1000.0	+	0	R 95839
chr5	jNXSensor	rigid_DNA	98370	98384	1000.0	+	0	R 98370
chr5	jNXSensor	rigid_DNA	99770	99784	1000.0	+	0	R 99770
chr5	jNXSensor	rigid_DNA	100055	100069	1000.0	+	0	R 100055
chr5	jNXSensor	rigid_DNA	102917	102931	1000.0	+	0	R 102917
chr5	jNXSensor	rigid_DNA	103566	103580	1000.0	+	0	R 103566
chr5	jNXSensor	rigid_DNA	103595	103609	1000.0	+	0	R 103595
chr5	jNXSensor	rigid_DNA	104055	104076	1000.0	+	0	R 104055
chr5	jNXSensor	rigid_DNA	104156	104171	1000.0	+	0	R 104156
chr5	jNXSensor	rigid_DNA	104178	104197	1000.0	+	0	R 104178
chr5	jNXSensor	rigid_DNA	104211	104226	1000.0	+	0	R 104211
chr5	jNXSensor	rigid_DNA	104229	104247	1000.0	+	0	R 104229
chr5	jNXSensor	rigid_DNA	104265	104289	1000.0	+	0	R 104265
chr5	jNXSensor	rigid_DNA	105601	105635	1000.0	+	0	R 105601
chr5	jNXSensor	rigid_DNA	105832	105846	1000.0	+	0	R 105832
chr5	jNXSensor	rigid_DNA	106120	106139	1000.0	+	0	R 106120
chr5	jNXSensor	rigid_DNA	106163	106177	1000.0	+	0	R 106163
chr5	jNXSensor	rigid_DNA	106237	106260	1000.0	+	0	R 106237
chr5	jNXSensor	rigid_DNA	106296	106310	1000.0	+	0	R 106296
chr5	jNXSensor	rigid_DNA	106383	106398	1000.0	+	0	R 106383
chr5	jNXSensor	rigid_DNA	106447	106468	1000.0	+	0	R 106447
chr5	jNXSensor	rigid_DNA	106471	106489	1000.0	+	0	R 106471
chr5	jNXSensor	rigid_DNA	106540	106565	1000.0	+	0	R 106540
chr5	jNXSensor	rigid_DNA	106584	106619	1000.0	+	0	R 106584
chr5	jNXSensor	rigid_DNA	106634	106665	1000.0	+	0	R 106634
chr5	jNXSensor	rigid_DNA	106670	106687	1000.0	+	0	R 106670
chr5	jNXSensor	rigid_DNA	106721	106736	1000.0	+	0	R 106721
chr5	jNXSensor	rigid_DNA	106810	106824	1000.0	+	0	R 106810
chr5	jNXSensor	rigid_DNA	106887	106902	1000.0	+	0	R 106887
chr5	jNXSensor	rigid_DNA	106937	106952	1000.0	+	0	R 106937
chr5	jNXSensor	rigid_DNA	106960	106974	1000.0	+	0	R 106960
chr5	jNXSensor	rigid_DNA	107045	107085	1000.0	+	0	R 107045
chr5	jNXSensor	rigid_DNA	107118	107143	1000.0	+	0	R 107118
chr5	jNXSensor	rigid_DNA	107176	107191	1000.0	+	0	R 107176
chr5	jNXSensor	rigid_DNA	107470	107500	1000.0	+	0	R 107470
chr5	jNXSensor	rigid_DNA	107540	107581	1000.0	+	0	R 107540
chr5	jNXSensor	rigid_DNA	107791	107805	1000.0	+	0	R 107791
chr5	jNXSensor	rigid_DNA	108021	108035	1000.0	+	0	R 108021
chr5	jNXSensor	rigid_DNA	108051	108065	1000.0	+	0	R 108051
chr5	jNXSensor	rigid_DNA	110813	110827	1000.0	+	0	R 110813
chr5	jNXSensor	rigid_DNA	113052	113066	1000.0	+	0	R 113052
chr5	jNXSensor	rigid_DNA	117763	117777	1000.0	+	0	R 117763
chr5	jNXSensor	rigid_DNA	118957	118971	1000.0	+	0	R 118957
chr5	jNXSensor	rigid_DNA	119025	119039	1000.0	+	0	R 119025
chr5	jNXSensor	rigid_DNA	119046	119060	1000.0	+	0	R 119046
chr5	jNXSensor	rigid_DNA	119151	119165	1000.0	+	0	R 119151
chr5	jNXSensor	rigid_DNA	119446	119460	1000.0	+	0	R 119446
chr5	jNXSensor	rigid_DNA	119812	119822	1000.0	+	0	R 119812
chr5	jNXSensor	rigid_DNA	120658	120672	1000.0	+	0	R 120658
chr5	jNXSensor	rigid_DNA	120830	120844	1000.0	+	0	R 120830
chr5	jNXSensor	rigid_DNA	121566	121580	1000.0	+	0	R 121566
chr5	jNXSensor	rigid_DNA	122025	122039	1000.0	+	0	R 122025
chr5	jNXSensor	rigid_DNA	124348	124362	1000.0	+	0	R 124348
chr5	jNXSensor	rigid_DNA	125156	125170	1000.0	+	0	R 125156
chr5	jNXSensor	rigid_DNA	125851	125865	1000.0	+	0	R 125851
chr5	jNXSensor	rigid_DNA	126047	126061	1000.0	+	0	R 126047
chr5	jNXSensor	rigid_DNA	126096	126110	1000.0	+	0	R 126096
chr5	jNXSensor	rigid_DNA	126292	126306	1000.0	+	0	R 126292
chr5	jNXSensor	rigid_DNA	126390	126404	1000.0	+	0	R 126390
chr5	jNXSensor	rigid_DNA	126537	126551	1000.0	+	0	R 126537
chr5	jNXSensor	rigid_DNA	126635	126649	1000.0	+	0	R 126635
chr5	jNXSensor	rigid_DNA	126928	126942	1000.0	+	0	R 126928
chr5	jNXSensor	rigid_DNA	127030	127044	1000.0	+	0	R 127030
chr5	jNXSensor	rigid_DNA	127066	127085	1000.0	+	0	R 127066
chr5	jNXSensor	rigid_DNA	127460	127474	1000.0	+	0	R 127460
chr5	jNXSensor	rigid_DNA	127942	127962	1000.0	+	0	R 127942
chr5	jNXSensor	rigid_DNA	128265	128279	1000.0	+	0	R 128265
chr5	jNXSensor	rigid_DNA	130925	130939	1000.0	+	0	R 130925
chr5	jNXSensor	rigid_DNA	131494	131508	1000.0	+	0	R 131494
chr5	jNXSensor	rigid_DNA	131649	131663	1000.0	+	0	R 131649
chr5	jNXSensor	rigid_DNA	131861	131875	1000.0	+	0	R 131861
chr5	jNXSensor	rigid_DNA	132498	132517	1000.0	+	0	R 132498
chr5	jNXSensor	rigid_DNA	132982	132997	1000.0	+	0	R 132982
chr5	jNXSensor	rigid_DNA	133102	133118	1000.0	+	0	R 133102
chr5	jNXSensor	rigid_DNA	133219	133233	1000.0	+	0	R 133219
chr5	jNXSensor	rigid_DNA	134701	134715	1000.0	+	0	R 134701
chr5	jNXSensor	rigid_DNA	134992	135006	1000.0	+	0	R 134992
chr5	jNXSensor	rigid_DNA	138621	138635	1000.0	+	0	R 138621
chr5	jNXSensor	rigid_DNA	138745	138760	1000.0	+	0	R 138745
chr5	jNXSensor	rigid_DNA	139392	139406	1000.0	+	0	R 139392
chr5	jNXSensor	rigid_DNA	141248	141257	1000.0	+	0	R 141248
chr5	jNXSensor	rigid_DNA	142777	142791	1000.0	+	0	R 142777
chr5	jNXSensor	rigid_DNA	142999	143023	1000.0	+	0	R 142999
chr5	jNXSensor	rigid_DNA	143322	143337	1000.0	+	0	R 143322
chr5	jNXSensor	rigid_DNA	144178	144192	1000.0	+	0	R 144178
chr5	jNXSensor	rigid_DNA	144799	144817	1000.0	+	0	R 144799
chr5	jNXSensor	rigid_DNA	144912	144927	1000.0	+	0	R 144912
chr5	jNXSensor	rigid_DNA	145002	145016	1000.0	+	0	R 145002
chr5	jNXSensor	rigid_DNA	145089	145104	1000.0	+	0	R 145089
chr5	jNXSensor	rigid_DNA	145168	145190	1000.0	+	0	R 145168
chr5	jNXSensor	rigid_DNA	145209	145225	1000.0	+	0	R 145209
chr5	jNXSensor	rigid_DNA	145233	145273	1000.0	+	0	R 145233
chr5	jNXSensor	rigid_DNA	145367	145393	1000.0	+	0	R 145367
chr5	jNXSensor	rigid_DNA	145413	145442	1000.0	+	0	R 145413
chr5	jNXSensor	rigid_DNA	145447	145497	1000.0	+	0	R 145447
chr5	jNXSensor	rigid_DNA	145500	145554	1000.0	+	0	R 145500
chr5	jNXSensor	rigid_DNA	145559	145616	1000.0	+	0	R 145559
chr5	jNXSensor	rigid_DNA	145634	145652	1000.0	+	0	R 145634
chr5	jNXSensor	rigid_DNA	145654	145680	1000.0	+	0	R 145654
chr5	jNXSensor	rigid_DNA	145731	145745	1000.0	+	0	R 145731
chr5	jNXSensor	rigid_DNA	145837	145856	1000.0	+	0	R 145837
chr5	jNXSensor	rigid_DNA	146687	146701	1000.0	+	0	R 146687
chr5	jNXSensor	rigid_DNA	146717	146742	1000.0	+	0	R 146717
chr5	jNXSensor	rigid_DNA	147351	147365	1000.0	+	0	R 147351
chr5	jNXSensor	rigid_DNA	148543	148557	1000.0	+	0	R 148543
chr5	jNXSensor	rigid_DNA	149295	149309	1000.0	+	0	R 149295
chr5	jNXSensor	rigid_DNA	150582	150596	1000.0	+	0	R 150582
chr5	jNXSensor	rigid_DNA	151541	151568	1000.0	+	0	R 151541
chr5	jNXSensor	rigid_DNA	151872	151890	1000.0	+	0	R 151872
chr5	jNXSensor	rigid_DNA	151953	151971	1000.0	+	0	R 151953
chr5	jNXSensor	rigid_DNA	152271	152282	1000.0	+	0	R 152271
chr5	jNXSensor	rigid_DNA	155430	155439	1000.0	+	0	R 155430
chr5	jNXSensor	rigid_DNA	155918	155932	1000.0	+	0	R 155918
chr5	jNXSensor	rigid_DNA	155962	155976	1000.0	+	0	R 155962
chr5	jNXSensor	rigid_DNA	156201	156220	1000.0	+	0	R 156201
chr5	jNXSensor	rigid_DNA	156554	156568	1000.0	+	0	R 156554
chr5	jNXSensor	rigid_DNA	157803	157817	1000.0	+	0	R 157803
chr5	jNXSensor	rigid_DNA	159013	159027	1000.0	+	0	R 159013
chr5	jNXSensor	rigid_DNA	159839	159853	1000.0	+	0	R 159839
chr5	jNXSensor	rigid_DNA	160464	160483	1000.0	+	0	R 160464
chr5	jNXSensor	rigid_DNA	160741	160755	1000.0	+	0	R 160741
chr5	jNXSensor	rigid_DNA	160796	160816	1000.0	+	0	R 160796
chr5	jNXSensor	rigid_DNA	160970	160984	1000.0	+	0	R 160970
chr5	jNXSensor	rigid_DNA	161165	161179	1000.0	+	0	R 161165
chr5	jNXSensor	rigid_DNA	162513	162536	1000.0	+	0	R 162513
chr5	jNXSensor	rigid_DNA	162683	162698	1000.0	+	0	R 162683
chr5	jNXSensor	rigid_DNA	164419	164433	1000.0	+	0	R 164419
chr5	jNXSensor	rigid_DNA	165271	165290	1000.0	+	0	R 165271
chr5	jNXSensor	rigid_DNA	166482	166496	1000.0	+	0	R 166482
chr5	jNXSensor	rigid_DNA	166621	166635	1000.0	+	0	R 166621
chr5	jNXSensor	rigid_DNA	167309	167323	1000.0	+	0	R 167309
chr5	jNXSensor	rigid_DNA	169139	169153	1000.0	+	0	R 169139
chr5	jNXSensor	rigid_DNA	169920	169934	1000.0	+	0	R 169920
chr5	jNXSensor	rigid_DNA	170685	170703	1000.0	+	0	R 170685
chr5	jNXSensor	rigid_DNA	171971	171983	1000.0	+	0	R 171971
chr5	jNXSensor	rigid_DNA	174361	174371	1000.0	+	0	R 174361
chr5	jNXSensor	rigid_DNA	175782	175796	1000.0	+	0	R 175782
chr5	jNXSensor	rigid_DNA	176320	176329	1000.0	+	0	R 176320
chr5	jNXSensor	rigid_DNA	179764	179778	1000.0	+	0	R 179764
chr5	jNXSensor	rigid_DNA	180098	180112	1000.0	+	0	R 180098
chr5	jNXSensor	rigid_DNA	182840	182854	1000.0	+	0	R 182840
chr5	jNXSensor	rigid_DNA	182929	182938	1000.0	+	0	R 182929
chr5	jNXSensor	rigid_DNA	183564	183583	1000.0	+	0	R 183564
chr5	jNXSensor	rigid_DNA	184234	184243	1000.0	+	0	R 184234
chr5	jNXSensor	rigid_DNA	185294	185303	1000.0	+	0	R 185294
chr5	jNXSensor	rigid_DNA	187881	187896	1000.0	+	0	R 187881
chr5	jNXSensor	rigid_DNA	188063	188082	1000.0	+	0	R 188063
chr5	jNXSensor	rigid_DNA	188303	188324	1000.0	+	0	R 188303
chr5	jNXSensor	rigid_DNA	188781	188798	1000.0	+	0	R 188781
chr5	jNXSensor	rigid_DNA	190927	190946	1000.0	+	0	R 190927
chr5	jNXSensor	rigid_DNA	191255	191275	1000.0	+	0	R 191255
chr5	jNXSensor	rigid_DNA	192099	192118	1000.0	+	0	R 192099
chr5	jNXSensor	rigid_DNA	192210	192224	1000.0	+	0	R 192210
chr5	jNXSensor	rigid_DNA	192236	192255	1000.0	+	0	R 192236
chr5	jNXSensor	rigid_DNA	192859	192873	1000.0	+	0	R 192859
chr5	jNXSensor	rigid_DNA	193041	193055	1000.0	+	0	R 193041
chr5	jNXSensor	rigid_DNA	193244	193258	1000.0	+	0	R 193244
chr5	jNXSensor	rigid_DNA	193364	193385	1000.0	+	0	R 193364
chr5	jNXSensor	rigid_DNA	193842	193867	1000.0	+	0	R 193842
chr5	jNXSensor	rigid_DNA	193996	194010	1000.0	+	0	R 193996
chr5	jNXSensor	rigid_DNA	194037	194051	1000.0	+	0	R 194037
chr5	jNXSensor	rigid_DNA	194079	194093	1000.0	+	0	R 194079
chr5	jNXSensor	rigid_DNA	194144	194158	1000.0	+	0	R 194144
chr5	jNXSensor	rigid_DNA	194232	194246	1000.0	+	0	R 194232
chr5	jNXSensor	rigid_DNA	194253	194267	1000.0	+	0	R 194253
chr5	jNXSensor	rigid_DNA	194296	194310	1000.0	+	0	R 194296
chr5	jNXSensor	rigid_DNA	194317	194331	1000.0	+	0	R 194317
chr5	jNXSensor	rigid_DNA	194503	194517	1000.0	+	0	R 194503
chr5	jNXSensor	rigid_DNA	194633	194647	1000.0	+	0	R 194633
chr5	jNXSensor	rigid_DNA	194827	194847	1000.0	+	0	R 194827
chr5	jNXSensor	rigid_DNA	194980	195004	1000.0	+	0	R 194980
chr5	jNXSensor	rigid_DNA	195011	195034	1000.0	+	0	R 195011
chr5	jNXSensor	rigid_DNA	196272	196286	1000.0	+	0	R 196272
chr5	jNXSensor	rigid_DNA	196489	196503	1000.0	+	0	R 196489
chr5	jNXSensor	rigid_DNA	196625	196639	1000.0	+	0	R 196625
chr5	jNXSensor	rigid_DNA	196651	196665	1000.0	+	0	R 196651
chr5	jNXSensor	rigid_DNA	197066	197076	1000.0	+	0	R 197066
chr5	jNXSensor	rigid_DNA	198259	198273	1000.0	+	0	R 198259
chr5	jNXSensor	rigid_DNA	198358	198384	1000.0	+	0	R 198358
chr5	jNXSensor	rigid_DNA	198915	198929	1000.0	+	0	R 198915
chr5	jNXSensor	rigid_DNA	199934	199948	1000.0	+	0	R 199934
chr5	jNXSensor	rigid_DNA	201460	201472	1000.0	+	0	R 201460
chr5	jNXSensor	rigid_DNA	202496	202506	1000.0	+	0	R 202496
chr5	jNXSensor	rigid_DNA	204259	204273	1000.0	+	0	R 204259
chr5	jNXSensor	rigid_DNA	205321	205335	1000.0	+	0	R 205321
chr5	jNXSensor	rigid_DNA	205493	205507	1000.0	+	0	R 205493
chr5	jNXSensor	rigid_DNA	206080	206094	1000.0	+	0	R 206080
chr5	jNXSensor	rigid_DNA	206723	206738	1000.0	+	0	R 206723
chr5	jNXSensor	rigid_DNA	207053	207067	1000.0	+	0	R 207053
chr5	jNXSensor	rigid_DNA	207128	207137	1000.0	+	0	R 207128
chr5	jNXSensor	rigid_DNA	207361	207380	1000.0	+	0	R 207361
chr5	jNXSensor	rigid_DNA	207407	207421	1000.0	+	0	R 207407
chr5	jNXSensor	rigid_DNA	207605	207619	1000.0	+	0	R 207605
chr5	jNXSensor	rigid_DNA	207737	207756	1000.0	+	0	R 207737
chr5	jNXSensor	rigid_DNA	208286	208300	1000.0	+	0	R 208286
chr5	jNXSensor	rigid_DNA	209766	209780	1000.0	+	0	R 209766
chr5	jNXSensor	rigid_DNA	210071	210095	1000.0	+	0	R 210071
chr5	jNXSensor	rigid_DNA	210630	210644	1000.0	+	0	R 210630
chr5	jNXSensor	rigid_DNA	210971	210985	1000.0	+	0	R 210971
chr5	jNXSensor	rigid_DNA	211639	211653	1000.0	+	0	R 211639
chr5	jNXSensor	rigid_DNA	212563	212577	1000.0	+	0	R 212563
chr5	jNXSensor	rigid_DNA	212767	212781	1000.0	+	0	R 212767
chr5	jNXSensor	rigid_DNA	213290	213304	1000.0	+	0	R 213290
chr5	jNXSensor	rigid_DNA	213477	213491	1000.0	+	0	R 213477
chr5	jNXSensor	rigid_DNA	213548	213567	1000.0	+	0	R 213548
chr5	jNXSensor	rigid_DNA	214335	214349	1000.0	+	0	R 214335
chr5	jNXSensor	rigid_DNA	215398	215412	1000.0	+	0	R 215398
chr5	jNXSensor	rigid_DNA	215415	215430	1000.0	+	0	R 215415
chr5	jNXSensor	rigid_DNA	215607	215621	1000.0	+	0	R 215607
chr5	jNXSensor	rigid_DNA	215942	215956	1000.0	+	0	R 215942
chr5	jNXSensor	rigid_DNA	216384	216402	1000.0	+	0	R 216384
chr5	jNXSensor	rigid_DNA	217053	217067	1000.0	+	0	R 217053
chr5	jNXSensor	rigid_DNA	217152	217166	1000.0	+	0	R 217152
chr5	jNXSensor	rigid_DNA	217340	217354	1000.0	+	0	R 217340
chr5	jNXSensor	rigid_DNA	219802	219816	1000.0	+	0	R 219802
chr5	jNXSensor	rigid_DNA	220670	220685	1000.0	+	0	R 220670
chr5	jNXSensor	rigid_DNA	220809	220828	1000.0	+	0	R 220809
chr5	jNXSensor	rigid_DNA	221182	221197	1000.0	+	0	R 221182
chr5	jNXSensor	rigid_DNA	221381	221400	1000.0	+	0	R 221381
chr5	jNXSensor	rigid_DNA	221417	221431	1000.0	+	0	R 221417
chr5	jNXSensor	rigid_DNA	221981	222001	1000.0	+	0	R 221981
chr5	jNXSensor	rigid_DNA	222275	222290	1000.0	+	0	R 222275
chr5	jNXSensor	rigid_DNA	222412	222426	1000.0	+	0	R 222412
chr5	jNXSensor	rigid_DNA	222718	222737	1000.0	+	0	R 222718
chr5	jNXSensor	rigid_DNA	223421	223431	1000.0	+	0	R 223421
chr5	jNXSensor	rigid_DNA	223839	223858	1000.0	+	0	R 223839
chr5	jNXSensor	rigid_DNA	224090	224104	1000.0	+	0	R 224090
chr5	jNXSensor	rigid_DNA	224225	224239	1000.0	+	0	R 224225
chr5	jNXSensor	rigid_DNA	224254	224273	1000.0	+	0	R 224254
chr5	jNXSensor	rigid_DNA	224275	224289	1000.0	+	0	R 224275
chr5	jNXSensor	rigid_DNA	224447	224461	1000.0	+	0	R 224447
chr5	jNXSensor	rigid_DNA	224709	224724	1000.0	+	0	R 224709
chr5	jNXSensor	rigid_DNA	224946	224960	1000.0	+	0	R 224946
chr5	jNXSensor	rigid_DNA	225082	225096	1000.0	+	0	R 225082
chr5	jNXSensor	rigid_DNA	225139	225153	1000.0	+	0	R 225139
chr5	jNXSensor	rigid_DNA	225168	225182	1000.0	+	0	R 225168
chr5	jNXSensor	rigid_DNA	225407	225421	1000.0	+	0	R 225407
chr5	jNXSensor	rigid_DNA	225687	225710	1000.0	+	0	R 225687
chr5	jNXSensor	rigid_DNA	225770	225784	1000.0	+	0	R 225770
chr5	jNXSensor	rigid_DNA	226189	226203	1000.0	+	0	R 226189
chr5	jNXSensor	rigid_DNA	226213	226227	1000.0	+	0	R 226213
chr5	jNXSensor	rigid_DNA	226483	226497	1000.0	+	0	R 226483
chr5	jNXSensor	rigid_DNA	227224	227244	1000.0	+	0	R 227224
chr5	jNXSensor	rigid_DNA	227263	227278	1000.0	+	0	R 227263
chr5	jNXSensor	rigid_DNA	227393	227413	1000.0	+	0	R 227393
chr5	jNXSensor	rigid_DNA	227447	227462	1000.0	+	0	R 227447
chr5	jNXSensor	rigid_DNA	227504	227519	1000.0	+	0	R 227504
chr5	jNXSensor	rigid_DNA	227535	227554	1000.0	+	0	R 227535
chr5	jNXSensor	rigid_DNA	227574	227588	1000.0	+	0	R 227574
chr5	jNXSensor	rigid_DNA	228070	228084	1000.0	+	0	R 228070
chr5	jNXSensor	rigid_DNA	228291	228310	1000.0	+	0	R 228291
chr5	jNXSensor	rigid_DNA	228389	228403	1000.0	+	0	R 228389
chr5	jNXSensor	rigid_DNA	229165	229179	1000.0	+	0	R 229165
chr5	jNXSensor	rigid_DNA	229212	229231	1000.0	+	0	R 229212
chr5	jNXSensor	rigid_DNA	229604	229618	1000.0	+	0	R 229604
chr5	jNXSensor	rigid_DNA	229980	229994	1000.0	+	0	R 229980
chr5	jNXSensor	rigid_DNA	230091	230105	1000.0	+	0	R 230091
chr5	jNXSensor	rigid_DNA	230898	230912	1000.0	+	0	R 230898
chr5	jNXSensor	rigid_DNA	231434	231448	1000.0	+	0	R 231434
chr5	jNXSensor	rigid_DNA	232700	232714	1000.0	+	0	R 232700
chr5	jNXSensor	rigid_DNA	234274	234288	1000.0	+	0	R 234274
chr5	jNXSensor	rigid_DNA	234417	234431	1000.0	+	0	R 234417
chr5	jNXSensor	rigid_DNA	234482	234496	1000.0	+	0	R 234482
chr5	jNXSensor	rigid_DNA	234851	234865	1000.0	+	0	R 234851
chr5	jNXSensor	rigid_DNA	234923	234947	1000.0	+	0	R 234923
chr5	jNXSensor	rigid_DNA	235243	235257	1000.0	+	0	R 235243
chr5	jNXSensor	rigid_DNA	235272	235291	1000.0	+	0	R 235272
chr5	jNXSensor	rigid_DNA	235517	235542	1000.0	+	0	R 235517
chr5	jNXSensor	rigid_DNA	236559	236573	1000.0	+	0	R 236559
chr5	jNXSensor	rigid_DNA	236613	236632	1000.0	+	0	R 236613
chr5	jNXSensor	rigid_DNA	237858	237872	1000.0	+	0	R 237858
chr5	jNXSensor	rigid_DNA	239028	239043	1000.0	+	0	R 239028
chr5	jNXSensor	rigid_DNA	239069	239088	1000.0	+	0	R 239069
chr5	jNXSensor	rigid_DNA	239159	239178	1000.0	+	0	R 239159
chr5	jNXSensor	rigid_DNA	239679	239698	1000.0	+	0	R 239679
chr5	jNXSensor	rigid_DNA	239749	239764	1000.0	+	0	R 239749
chr5	jNXSensor	rigid_DNA	239790	239809	1000.0	+	0	R 239790
chr5	jNXSensor	rigid_DNA	239836	239851	1000.0	+	0	R 239836
chr5	jNXSensor	rigid_DNA	240196	240210	1000.0	+	0	R 240196
chr5	jNXSensor	rigid_DNA	240772	240787	1000.0	+	0	R 240772
chr5	jNXSensor	rigid_DNA	240887	240901	1000.0	+	0	R 240887
chr5	jNXSensor	rigid_DNA	240982	240996	1000.0	+	0	R 240982
chr5	jNXSensor	rigid_DNA	241115	241129	1000.0	+	0	R 241115
chr5	jNXSensor	rigid_DNA	241244	241258	1000.0	+	0	R 241244
chr5	jNXSensor	rigid_DNA	241263	241277	1000.0	+	0	R 241263
chr5	jNXSensor	rigid_DNA	242174	242188	1000.0	+	0	R 242174
chr5	jNXSensor	rigid_DNA	242245	242259	1000.0	+	0	R 242245
chr5	jNXSensor	rigid_DNA	242429	242443	1000.0	+	0	R 242429
chr5	jNXSensor	rigid_DNA	242707	242721	1000.0	+	0	R 242707
chr5	jNXSensor	rigid_DNA	242888	242902	1000.0	+	0	R 242888
chr5	jNXSensor	rigid_DNA	243167	243182	1000.0	+	0	R 243167
chr5	jNXSensor	rigid_DNA	243189	243213	1000.0	+	0	R 243189
chr5	jNXSensor	rigid_DNA	243308	243322	1000.0	+	0	R 243308
chr5	jNXSensor	rigid_DNA	243848	243862	1000.0	+	0	R 243848
chr5	jNXSensor	rigid_DNA	244012	244031	1000.0	+	0	R 244012
chr5	jNXSensor	rigid_DNA	244342	244372	1000.0	+	0	R 244342
chr5	jNXSensor	rigid_DNA	244406	244420	1000.0	+	0	R 244406
chr5	jNXSensor	rigid_DNA	244437	244451	1000.0	+	0	R 244437
chr5	jNXSensor	rigid_DNA	244468	244498	1000.0	+	0	R 244468
chr5	jNXSensor	rigid_DNA	244545	244572	1000.0	+	0	R 244545
chr5	jNXSensor	rigid_DNA	244840	244854	1000.0	+	0	R 244840
chr5	jNXSensor	rigid_DNA	244926	244940	1000.0	+	0	R 244926
chr5	jNXSensor	rigid_DNA	244956	244984	1000.0	+	0	R 244956
chr5	jNXSensor	rigid_DNA	245017	245037	1000.0	+	0	R 245017
chr5	jNXSensor	rigid_DNA	245098	245121	1000.0	+	0	R 245098
chr5	jNXSensor	rigid_DNA	245183	245203	1000.0	+	0	R 245183
chr5	jNXSensor	rigid_DNA	245278	245297	1000.0	+	0	R 245278
chr5	jNXSensor	rigid_DNA	245362	245385	1000.0	+	0	R 245362
chr5	jNXSensor	rigid_DNA	245698	245712	1000.0	+	0	R 245698
chr5	jNXSensor	rigid_DNA	246028	246042	1000.0	+	0	R 246028
chr5	jNXSensor	rigid_DNA	246143	246157	1000.0	+	0	R 246143
chr5	jNXSensor	rigid_DNA	246176	246195	1000.0	+	0	R 246176
chr5	jNXSensor	rigid_DNA	246234	246248	1000.0	+	0	R 246234
chr5	jNXSensor	rigid_DNA	246395	246418	1000.0	+	0	R 246395
chr5	jNXSensor	rigid_DNA	246458	246472	1000.0	+	0	R 246458
chr5	jNXSensor	rigid_DNA	246517	246536	1000.0	+	0	R 246517
chr5	jNXSensor	rigid_DNA	246727	246746	1000.0	+	0	R 246727
chr5	jNXSensor	rigid_DNA	246757	246776	1000.0	+	0	R 246757
chr5	jNXSensor	rigid_DNA	246792	246806	1000.0	+	0	R 246792
chr5	jNXSensor	rigid_DNA	246818	246832	1000.0	+	0	R 246818
chr5	jNXSensor	rigid_DNA	246962	246976	1000.0	+	0	R 246962
chr5	jNXSensor	rigid_DNA	247905	247919	1000.0	+	0	R 247905
chr5	jNXSensor	rigid_DNA	248078	248097	1000.0	+	0	R 248078
chr5	jNXSensor	rigid_DNA	248128	248147	1000.0	+	0	R 248128
chr5	jNXSensor	rigid_DNA	248214	248228	1000.0	+	0	R 248214
chr5	jNXSensor	rigid_DNA	248542	248556	1000.0	+	0	R 248542
chr5	jNXSensor	rigid_DNA	248654	248668	1000.0	+	0	R 248654
chr5	jNXSensor	rigid_DNA	248696	248710	1000.0	+	0	R 248696
chr5	jNXSensor	rigid_DNA	248867	248881	1000.0	+	0	R 248867
chr5	jNXSensor	rigid_DNA	249060	249074	1000.0	+	0	R 249060
chr5	jNXSensor	rigid_DNA	249577	249596	1000.0	+	0	R 249577
chr5	jNXSensor	rigid_DNA	249638	249657	1000.0	+	0	R 249638
chr5	jNXSensor	rigid_DNA	249674	249694	1000.0	+	0	R 249674
chr5	jNXSensor	rigid_DNA	249801	249821	1000.0	+	0	R 249801
chr5	jNXSensor	rigid_DNA	249843	249863	1000.0	+	0	R 249843
chr5	jNXSensor	rigid_DNA	249903	249918	1000.0	+	0	R 249903
chr5	jNXSensor	rigid_DNA	250002	250017	1000.0	+	0	R 250002
chr5	jNXSensor	rigid_DNA	250477	250491	1000.0	+	0	R 250477
chr5	jNXSensor	rigid_DNA	250974	250994	1000.0	+	0	R 250974
chr5	jNXSensor	rigid_DNA	251173	251187	1000.0	+	0	R 251173
chr5	jNXSensor	rigid_DNA	251203	251217	1000.0	+	0	R 251203
chr5	jNXSensor	rigid_DNA	251240	251254	1000.0	+	0	R 251240
chr5	jNXSensor	rigid_DNA	251755	251769	1000.0	+	0	R 251755
chr5	jNXSensor	rigid_DNA	252113	252127	1000.0	+	0	R 252113
chr5	jNXSensor	rigid_DNA	252610	252624	1000.0	+	0	R 252610
chr5	jNXSensor	rigid_DNA	252875	252889	1000.0	+	0	R 252875
chr5	jNXSensor	rigid_DNA	252995	253014	1000.0	+	0	R 252995
chr5	jNXSensor	rigid_DNA	253134	253148	1000.0	+	0	R 253134
chr5	jNXSensor	rigid_DNA	253506	253520	1000.0	+	0	R 253506
chr5	jNXSensor	rigid_DNA	253542	253556	1000.0	+	0	R 253542
chr5	jNXSensor	rigid_DNA	254982	255001	1000.0	+	0	R 254982
chr5	jNXSensor	rigid_DNA	255697	255706	1000.0	+	0	R 255697
chr5	jNXSensor	rigid_DNA	256064	256084	1000.0	+	0	R 256064
chr5	jNXSensor	rigid_DNA	256516	256530	1000.0	+	0	R 256516
chr5	jNXSensor	rigid_DNA	256541	256555	1000.0	+	0	R 256541
chr5	jNXSensor	rigid_DNA	256589	256604	1000.0	+	0	R 256589
chr5	jNXSensor	rigid_DNA	257170	257184	1000.0	+	0	R 257170
chr5	jNXSensor	rigid_DNA	257413	257427	1000.0	+	0	R 257413
chr5	jNXSensor	rigid_DNA	260727	260741	1000.0	+	0	R 260727
chr5	jNXSensor	rigid_DNA	260909	260928	1000.0	+	0	R 260909
chr5	jNXSensor	rigid_DNA	261686	261700	1000.0	+	0	R 261686
chr5	jNXSensor	rigid_DNA	261726	261745	1000.0	+	0	R 261726
chr5	jNXSensor	rigid_DNA	261786	261800	1000.0	+	0	R 261786
chr5	jNXSensor	rigid_DNA	261862	261881	1000.0	+	0	R 261862
chr5	jNXSensor	rigid_DNA	267862	267876	1000.0	+	0	R 267862
chr5	jNXSensor	rigid_DNA	267903	267917	1000.0	+	0	R 267903
chr5	jNXSensor	rigid_DNA	268143	268156	1000.0	+	0	R 268143
chr5	jNXSensor	rigid_DNA	269180	269194	1000.0	+	0	R 269180
chr5	jNXSensor	rigid_DNA	270272	270281	1000.0	+	0	R 270272
chr5	jNXSensor	rigid_DNA	271037	271060	1000.0	+	0	R 271037
chr5	jNXSensor	rigid_DNA	271076	271095	1000.0	+	0	R 271076
chr5	jNXSensor	rigid_DNA	271210	271224	1000.0	+	0	R 271210
chr5	jNXSensor	rigid_DNA	271245	271259	1000.0	+	0	R 271245
chr5	jNXSensor	rigid_DNA	271269	271289	1000.0	+	0	R 271269
chr5	jNXSensor	rigid_DNA	271384	271398	1000.0	+	0	R 271384
chr5	jNXSensor	rigid_DNA	271477	271491	1000.0	+	0	R 271477
chr5	jNXSensor	rigid_DNA	271514	271534	1000.0	+	0	R 271514
chr5	jNXSensor	rigid_DNA	271547	271586	1000.0	+	0	R 271547
chr5	jNXSensor	rigid_DNA	271591	271642	1000.0	+	0	R 271591
chr5	jNXSensor	rigid_DNA	271682	271706	1000.0	+	0	R 271682
chr5	jNXSensor	rigid_DNA	271786	271805	1000.0	+	0	R 271786
chr5	jNXSensor	rigid_DNA	271825	271839	1000.0	+	0	R 271825
chr5	jNXSensor	rigid_DNA	271918	271950	1000.0	+	0	R 271918
chr5	jNXSensor	rigid_DNA	271988	272020	1000.0	+	0	R 271988
chr5	jNXSensor	rigid_DNA	272024	272038	1000.0	+	0	R 272024
chr5	jNXSensor	rigid_DNA	272047	272095	1000.0	+	0	R 272047
chr5	jNXSensor	rigid_DNA	272330	272345	1000.0	+	0	R 272330
chr5	jNXSensor	rigid_DNA	273786	273800	1000.0	+	0	R 273786
chr5	jNXSensor	rigid_DNA	273931	273945	1000.0	+	0	R 273931
chr5	jNXSensor	rigid_DNA	274169	274183	1000.0	+	0	R 274169
chr5	jNXSensor	rigid_DNA	275466	275479	1000.0	+	0	R 275466
chr5	jNXSensor	rigid_DNA	275743	275757	1000.0	+	0	R 275743
chr5	jNXSensor	rigid_DNA	276424	276438	1000.0	+	0	R 276424
chr5	jNXSensor	rigid_DNA	277064	277078	1000.0	+	0	R 277064
chr5	jNXSensor	rigid_DNA	277536	277550	1000.0	+	0	R 277536
chr5	jNXSensor	rigid_DNA	277906	277920	1000.0	+	0	R 277906
chr5	jNXSensor	rigid_DNA	278656	278671	1000.0	+	0	R 278656
chr5	jNXSensor	rigid_DNA	279087	279101	1000.0	+	0	R 279087
chr5	jNXSensor	rigid_DNA	280044	280062	1000.0	+	0	R 280044
chr5	jNXSensor	rigid_DNA	280372	280386	1000.0	+	0	R 280372
chr5	jNXSensor	rigid_DNA	280409	280423	1000.0	+	0	R 280409
chr5	jNXSensor	rigid_DNA	281999	282008	1000.0	+	0	R 281999
chr5	jNXSensor	rigid_DNA	282695	282709	1000.0	+	0	R 282695
chr5	jNXSensor	rigid_DNA	283316	283325	1000.0	+	0	R 283316
chr5	jNXSensor	rigid_DNA	284040	284055	1000.0	+	0	R 284040
chr5	jNXSensor	rigid_DNA	284438	284452	1000.0	+	0	R 284438
chr5	jNXSensor	rigid_DNA	284675	284693	1000.0	+	0	R 284675
chr5	jNXSensor	rigid_DNA	285325	285334	1000.0	+	0	R 285325
chr5	jNXSensor	rigid_DNA	287534	287559	1000.0	+	0	R 287534
chr5	jNXSensor	rigid_DNA	287593	287607	1000.0	+	0	R 287593
chr5	jNXSensor	rigid_DNA	290736	290750	1000.0	+	0	R 290736
chr5	jNXSensor	rigid_DNA	290962	290977	1000.0	+	0	R 290962
chr5	jNXSensor	rigid_DNA	291563	291574	1000.0	+	0	R 291563
chr5	jNXSensor	rigid_DNA	291832	291846	1000.0	+	0	R 291832
chr5	jNXSensor	rigid_DNA	292251	292265	1000.0	+	0	R 292251
chr5	jNXSensor	rigid_DNA	292436	292450	1000.0	+	0	R 292436
chr5	jNXSensor	rigid_DNA	292676	292688	1000.0	+	0	R 292676
chr5	jNXSensor	rigid_DNA	292785	292805	1000.0	+	0	R 292785
chr5	jNXSensor	rigid_DNA	292889	292902	1000.0	+	0	R 292889
chr5	jNXSensor	rigid_DNA	293168	293182	1000.0	+	0	R 293168
chr5	jNXSensor	rigid_DNA	293789	293804	1000.0	+	0	R 293789
chr5	jNXSensor	rigid_DNA	295231	295245	1000.0	+	0	R 295231
chr5	jNXSensor	rigid_DNA	304556	304570	1000.0	+	0	R 304556
chr5	jNXSensor	rigid_DNA	307156	307165	1000.0	+	0	R 307156
chr5	jNXSensor	rigid_DNA	307324	307343	1000.0	+	0	R 307324
chr5	jNXSensor	rigid_DNA	307665	307685	1000.0	+	0	R 307665
chr5	jNXSensor	rigid_DNA	308030	308044	1000.0	+	0	R 308030
chr5	jNXSensor	rigid_DNA	309944	309955	1000.0	+	0	R 309944
chr5	jNXSensor	rigid_DNA	311845	311859	1000.0	+	0	R 311845
chr5	jNXSensor	rigid_DNA	312033	312047	1000.0	+	0	R 312033
chr5	jNXSensor	rigid_DNA	312065	312079	1000.0	+	0	R 312065
chr5	jNXSensor	rigid_DNA	312225	312239	1000.0	+	0	R 312225
chr5	jNXSensor	rigid_DNA	312321	312335	1000.0	+	0	R 312321
chr5	jNXSensor	rigid_DNA	312737	312751	1000.0	+	0	R 312737
chr5	jNXSensor	rigid_DNA	312833	312847	1000.0	+	0	R 312833
chr5	jNXSensor	rigid_DNA	312865	312879	1000.0	+	0	R 312865
chr5	jNXSensor	rigid_DNA	312929	312943	1000.0	+	0	R 312929
chr5	jNXSensor	rigid_DNA	313984	313998	1000.0	+	0	R 313984
chr5	jNXSensor	rigid_DNA	314080	314094	1000.0	+	0	R 314080
chr5	jNXSensor	rigid_DNA	314176	314190	1000.0	+	0	R 314176
chr5	jNXSensor	rigid_DNA	316394	316403	1000.0	+	0	R 316394
chr5	jNXSensor	rigid_DNA	317637	317651	1000.0	+	0	R 317637
chr5	jNXSensor	rigid_DNA	317747	317766	1000.0	+	0	R 317747
chr5	jNXSensor	rigid_DNA	318936	318948	1000.0	+	0	R 318936
chr5	jNXSensor	rigid_DNA	319046	319060	1000.0	+	0	R 319046
chr5	jNXSensor	rigid_DNA	319082	319096	1000.0	+	0	R 319082
chr5	jNXSensor	rigid_DNA	319118	319132	1000.0	+	0	R 319118
chr5	jNXSensor	rigid_DNA	319902	319916	1000.0	+	0	R 319902
chr5	jNXSensor	rigid_DNA	319956	319970	1000.0	+	0	R 319956
chr5	jNXSensor	rigid_DNA	321304	321316	1000.0	+	0	R 321304
chr5	jNXSensor	rigid_DNA	321572	321586	1000.0	+	0	R 321572
chr5	jNXSensor	rigid_DNA	321775	321789	1000.0	+	0	R 321775
chr5	jNXSensor	rigid_DNA	322831	322845	1000.0	+	0	R 322831
chr5	jNXSensor	rigid_DNA	323607	323621	1000.0	+	0	R 323607
chr5	jNXSensor	rigid_DNA	323823	323842	1000.0	+	0	R 323823
chr5	jNXSensor	rigid_DNA	324074	324088	1000.0	+	0	R 324074
chr5	jNXSensor	rigid_DNA	324111	324125	1000.0	+	0	R 324111
chr5	jNXSensor	rigid_DNA	324140	324159	1000.0	+	0	R 324140
chr5	jNXSensor	rigid_DNA	324199	324213	1000.0	+	0	R 324199
chr5	jNXSensor	rigid_DNA	324368	324388	1000.0	+	0	R 324368
chr5	jNXSensor	rigid_DNA	324415	324429	1000.0	+	0	R 324415
chr5	jNXSensor	rigid_DNA	324617	324631	1000.0	+	0	R 324617
chr5	jNXSensor	rigid_DNA	324742	324762	1000.0	+	0	R 324742
chr5	jNXSensor	rigid_DNA	324821	324835	1000.0	+	0	R 324821
chr5	jNXSensor	rigid_DNA	324856	324883	1000.0	+	0	R 324856
chr5	jNXSensor	rigid_DNA	324891	324906	1000.0	+	0	R 324891
chr5	jNXSensor	rigid_DNA	324941	324960	1000.0	+	0	R 324941
chr5	jNXSensor	rigid_DNA	324966	324994	1000.0	+	0	R 324966
chr5	jNXSensor	rigid_DNA	325016	325030	1000.0	+	0	R 325016
chr5	jNXSensor	rigid_DNA	325058	325155	1000.0	+	0	R 325058
chr5	jNXSensor	rigid_DNA	325159	325174	1000.0	+	0	R 325159
chr5	jNXSensor	rigid_DNA	325183	325197	1000.0	+	0	R 325183
chr5	jNXSensor	rigid_DNA	325929	325943	1000.0	+	0	R 325929
chr5	jNXSensor	rigid_DNA	326393	326408	1000.0	+	0	R 326393
chr5	jNXSensor	rigid_DNA	326529	326544	1000.0	+	0	R 326529
chr5	jNXSensor	rigid_DNA	327051	327064	1000.0	+	0	R 327051
chr5	jNXSensor	rigid_DNA	327790	327804	1000.0	+	0	R 327790
chr5	jNXSensor	rigid_DNA	328294	328313	1000.0	+	0	R 328294
chr5	jNXSensor	rigid_DNA	330417	330438	1000.0	+	0	R 330417
chr5	jNXSensor	rigid_DNA	331028	331045	1000.0	+	0	R 331028
chr5	jNXSensor	rigid_DNA	331662	331677	1000.0	+	0	R 331662
chr5	jNXSensor	rigid_DNA	331985	331999	1000.0	+	0	R 331985
chr5	jNXSensor	rigid_DNA	332466	332480	1000.0	+	0	R 332466
chr5	jNXSensor	rigid_DNA	332510	332529	1000.0	+	0	R 332510
chr5	jNXSensor	rigid_DNA	332615	332634	1000.0	+	0	R 332615
chr5	jNXSensor	rigid_DNA	332899	332921	1000.0	+	0	R 332899
chr5	jNXSensor	rigid_DNA	333113	333127	1000.0	+	0	R 333113
chr5	jNXSensor	rigid_DNA	333685	333710	1000.0	+	0	R 333685
chr5	jNXSensor	rigid_DNA	338106	338120	1000.0	+	0	R 338106
chr5	jNXSensor	rigid_DNA	338810	338829	1000.0	+	0	R 338810
chr5	jNXSensor	rigid_DNA	341676	341687	1000.0	+	0	R 341676
chr5	jNXSensor	rigid_DNA	343458	343477	1000.0	+	0	R 343458
chr5	jNXSensor	rigid_DNA	344206	344220	1000.0	+	0	R 344206
chr5	jNXSensor	rigid_DNA	347244	347258	1000.0	+	0	R 347244
chr5	jNXSensor	rigid_DNA	347717	347731	1000.0	+	0	R 347717
chr5	jNXSensor	rigid_DNA	348048	348062	1000.0	+	0	R 348048
chr5	jNXSensor	rigid_DNA	348695	348714	1000.0	+	0	R 348695
chr5	jNXSensor	rigid_DNA	349403	349422	1000.0	+	0	R 349403
chr5	jNXSensor	rigid_DNA	349805	349819	1000.0	+	0	R 349805
chr5	jNXSensor	rigid_DNA	349887	349901	1000.0	+	0	R 349887
chr5	jNXSensor	rigid_DNA	350005	350019	1000.0	+	0	R 350005
chr5	jNXSensor	rigid_DNA	350261	350275	1000.0	+	0	R 350261
chr5	jNXSensor	rigid_DNA	351570	351589	1000.0	+	0	R 351570
chr5	jNXSensor	rigid_DNA	351624	351638	1000.0	+	0	R 351624
chr5	jNXSensor	rigid_DNA	351729	351743	1000.0	+	0	R 351729
chr5	jNXSensor	rigid_DNA	352142	352156	1000.0	+	0	R 352142
chr5	jNXSensor	rigid_DNA	352667	352678	1000.0	+	0	R 352667
chr5	jNXSensor	rigid_DNA	352906	352925	1000.0	+	0	R 352906
chr5	jNXSensor	rigid_DNA	352943	352957	1000.0	+	0	R 352943
chr5	jNXSensor	rigid_DNA	352968	352978	1000.0	+	0	R 352968
chr5	jNXSensor	rigid_DNA	353509	353523	1000.0	+	0	R 353509
chr5	jNXSensor	rigid_DNA	353640	353654	1000.0	+	0	R 353640
chr5	jNXSensor	rigid_DNA	354100	354114	1000.0	+	0	R 354100
chr5	jNXSensor	rigid_DNA	356413	356427	1000.0	+	0	R 356413
chr5	jNXSensor	rigid_DNA	357383	357397	1000.0	+	0	R 357383
chr5	jNXSensor	rigid_DNA	358208	358222	1000.0	+	0	R 358208
chr5	jNXSensor	rigid_DNA	359523	359537	1000.0	+	0	R 359523
chr5	jNXSensor	rigid_DNA	359619	359633	1000.0	+	0	R 359619
chr5	jNXSensor	rigid_DNA	360191	360205	1000.0	+	0	R 360191
chr5	jNXSensor	rigid_DNA	361105	361119	1000.0	+	0	R 361105
chr5	jNXSensor	rigid_DNA	361126	361140	1000.0	+	0	R 361126
chr5	jNXSensor	rigid_DNA	361163	361177	1000.0	+	0	R 361163
chr5	jNXSensor	rigid_DNA	361214	361228	1000.0	+	0	R 361214
chr5	jNXSensor	rigid_DNA	361481	361495	1000.0	+	0	R 361481
chr5	jNXSensor	rigid_DNA	361591	361605	1000.0	+	0	R 361591
chr5	jNXSensor	rigid_DNA	362214	362228	1000.0	+	0	R 362214
chr5	jNXSensor	rigid_DNA	362648	362662	1000.0	+	0	R 362648
chr5	jNXSensor	rigid_DNA	362703	362717	1000.0	+	0	R 362703
chr5	jNXSensor	rigid_DNA	362731	362745	1000.0	+	0	R 362731
chr5	jNXSensor	rigid_DNA	362758	362773	1000.0	+	0	R 362758
chr5	jNXSensor	rigid_DNA	362786	362801	1000.0	+	0	R 362786
chr5	jNXSensor	rigid_DNA	362814	362829	1000.0	+	0	R 362814
chr5	jNXSensor	rigid_DNA	362843	362857	1000.0	+	0	R 362843
chr5	jNXSensor	rigid_DNA	362871	362885	1000.0	+	0	R 362871
chr5	jNXSensor	rigid_DNA	362899	362913	1000.0	+	0	R 362899
chr5	jNXSensor	rigid_DNA	362927	362941	1000.0	+	0	R 362927
chr5	jNXSensor	rigid_DNA	362955	362969	1000.0	+	0	R 362955
chr5	jNXSensor	rigid_DNA	362983	362997	1000.0	+	0	R 362983
chr5	jNXSensor	rigid_DNA	363011	363025	1000.0	+	0	R 363011
chr5	jNXSensor	rigid_DNA	363039	363053	1000.0	+	0	R 363039
chr5	jNXSensor	rigid_DNA	363067	363081	1000.0	+	0	R 363067
chr5	jNXSensor	rigid_DNA	363095	363109	1000.0	+	0	R 363095
chr5	jNXSensor	rigid_DNA	363123	363137	1000.0	+	0	R 363123
chr5	jNXSensor	rigid_DNA	363648	363684	1000.0	+	0	R 363648
chr5	jNXSensor	rigid_DNA	363965	363979	1000.0	+	0	R 363965
chr5	jNXSensor	rigid_DNA	365683	365697	1000.0	+	0	R 365683
chr5	jNXSensor	rigid_DNA	366709	366723	1000.0	+	0	R 366709
chr5	jNXSensor	rigid_DNA	366901	366915	1000.0	+	0	R 366901
chr5	jNXSensor	rigid_DNA	367071	367090	1000.0	+	0	R 367071
chr5	jNXSensor	rigid_DNA	367129	367148	1000.0	+	0	R 367129
chr5	jNXSensor	rigid_DNA	367316	367330	1000.0	+	0	R 367316
chr5	jNXSensor	rigid_DNA	368453	368479	1000.0	+	0	R 368453
chr5	jNXSensor	rigid_DNA	368518	368532	1000.0	+	0	R 368518
chr5	jNXSensor	rigid_DNA	368875	368899	1000.0	+	0	R 368875
chr5	jNXSensor	rigid_DNA	368943	368957	1000.0	+	0	R 368943
chr5	jNXSensor	rigid_DNA	369909	369923	1000.0	+	0	R 369909
chr5	jNXSensor	rigid_DNA	370230	370244	1000.0	+	0	R 370230
chr5	jNXSensor	rigid_DNA	370254	370280	1000.0	+	0	R 370254
chr5	jNXSensor	rigid_DNA	370320	370334	1000.0	+	0	R 370320
chr5	jNXSensor	rigid_DNA	370631	370645	1000.0	+	0	R 370631
chr5	jNXSensor	rigid_DNA	370660	370690	1000.0	+	0	R 370660
chr5	jNXSensor	rigid_DNA	370858	370883	1000.0	+	0	R 370858
chr5	jNXSensor	rigid_DNA	371221	371235	1000.0	+	0	R 371221
chr5	jNXSensor	rigid_DNA	371647	371661	1000.0	+	0	R 371647
chr5	jNXSensor	rigid_DNA	371691	371705	1000.0	+	0	R 371691
chr5	jNXSensor	rigid_DNA	371711	371725	1000.0	+	0	R 371711
chr5	jNXSensor	rigid_DNA	372056	372070	1000.0	+	0	R 372056
chr5	jNXSensor	rigid_DNA	372119	372133	1000.0	+	0	R 372119
chr5	jNXSensor	rigid_DNA	373268	373282	1000.0	+	0	R 373268
chr5	jNXSensor	rigid_DNA	373597	373611	1000.0	+	0	R 373597
chr5	jNXSensor	rigid_DNA	373733	373752	1000.0	+	0	R 373733
chr5	jNXSensor	rigid_DNA	373842	373861	1000.0	+	0	R 373842
chr5	jNXSensor	rigid_DNA	373915	373934	1000.0	+	0	R 373915
chr5	jNXSensor	rigid_DNA	373997	374011	1000.0	+	0	R 373997
chr5	jNXSensor	rigid_DNA	374030	374055	1000.0	+	0	R 374030
chr5	jNXSensor	rigid_DNA	374112	374134	1000.0	+	0	R 374112
chr5	jNXSensor	rigid_DNA	374183	374240	1000.0	+	0	R 374183
chr5	jNXSensor	rigid_DNA	374301	374324	1000.0	+	0	R 374301
chr5	jNXSensor	rigid_DNA	374416	374431	1000.0	+	0	R 374416
chr5	jNXSensor	rigid_DNA	374500	374539	1000.0	+	0	R 374500
chr5	jNXSensor	rigid_DNA	374545	374559	1000.0	+	0	R 374545
chr5	jNXSensor	rigid_DNA	374574	374588	1000.0	+	0	R 374574
chr5	jNXSensor	rigid_DNA	374603	374622	1000.0	+	0	R 374603
chr5	jNXSensor	rigid_DNA	374645	374659	1000.0	+	0	R 374645
chr5	jNXSensor	rigid_DNA	374664	374684	1000.0	+	0	R 374664
chr5	jNXSensor	rigid_DNA	374694	374708	1000.0	+	0	R 374694
chr5	jNXSensor	rigid_DNA	374714	374728	1000.0	+	0	R 374714
chr5	jNXSensor	rigid_DNA	374734	374753	1000.0	+	0	R 374734
chr5	jNXSensor	rigid_DNA	374757	374771	1000.0	+	0	R 374757
chr5	jNXSensor	rigid_DNA	374778	374808	1000.0	+	0	R 374778
chr5	jNXSensor	rigid_DNA	374829	374870	1000.0	+	0	R 374829
chr5	jNXSensor	rigid_DNA	374878	374902	1000.0	+	0	R 374878
chr5	jNXSensor	rigid_DNA	374911	374937	1000.0	+	0	R 374911
chr5	jNXSensor	rigid_DNA	374949	374983	1000.0	+	0	R 374949
chr5	jNXSensor	rigid_DNA	374991	375005	1000.0	+	0	R 374991
chr5	jNXSensor	rigid_DNA	375018	375044	1000.0	+	0	R 375018
chr5	jNXSensor	rigid_DNA	375060	375097	1000.0	+	0	R 375060
chr5	jNXSensor	rigid_DNA	375104	375118	1000.0	+	0	R 375104
chr5	jNXSensor	rigid_DNA	375145	375159	1000.0	+	0	R 375145
chr5	jNXSensor	rigid_DNA	375214	375280	1000.0	+	0	R 375214
chr5	jNXSensor	rigid_DNA	375458	375478	1000.0	+	0	R 375458
chr5	jNXSensor	rigid_DNA	375590	375609	1000.0	+	0	R 375590
chr5	jNXSensor	rigid_DNA	375706	375720	1000.0	+	0	R 375706
chr5	jNXSensor	rigid_DNA	375731	375750	1000.0	+	0	R 375731
chr5	jNXSensor	rigid_DNA	375935	375965	1000.0	+	0	R 375935
chr5	jNXSensor	rigid_DNA	375970	376000	1000.0	+	0	R 375970
chr5	jNXSensor	rigid_DNA	376126	376140	1000.0	+	0	R 376126
chr5	jNXSensor	rigid_DNA	376147	376161	1000.0	+	0	R 376147
chr5	jNXSensor	rigid_DNA	376518	376532	1000.0	+	0	R 376518
chr5	jNXSensor	rigid_DNA	376794	376814	1000.0	+	0	R 376794
chr5	jNXSensor	rigid_DNA	376858	376873	1000.0	+	0	R 376858
chr5	jNXSensor	rigid_DNA	377536	377545	1000.0	+	0	R 377536
chr5	jNXSensor	rigid_DNA	377578	377588	1000.0	+	0	R 377578
chr5	jNXSensor	rigid_DNA	377972	377986	1000.0	+	0	R 377972
chr5	jNXSensor	rigid_DNA	378002	378017	1000.0	+	0	R 378002
chr5	jNXSensor	rigid_DNA	378527	378546	1000.0	+	0	R 378527
chr5	jNXSensor	rigid_DNA	378685	378699	1000.0	+	0	R 378685
chr5	jNXSensor	rigid_DNA	381371	381400	1000.0	+	0	R 381371
chr5	jNXSensor	rigid_DNA	383694	383708	1000.0	+	0	R 383694
chr5	jNXSensor	rigid_DNA	383736	383750	1000.0	+	0	R 383736
chr5	jNXSensor	rigid_DNA	383985	384006	1000.0	+	0	R 383985
chr5	jNXSensor	rigid_DNA	384237	384251	1000.0	+	0	R 384237
chr5	jNXSensor	rigid_DNA	384738	384757	1000.0	+	0	R 384738
chr5	jNXSensor	rigid_DNA	385379	385400	1000.0	+	0	R 385379
chr5	jNXSensor	rigid_DNA	385628	385642	1000.0	+	0	R 385628
chr5	jNXSensor	rigid_DNA	386045	386063	1000.0	+	0	R 386045
chr5	jNXSensor	rigid_DNA	386151	386171	1000.0	+	0	R 386151
chr5	jNXSensor	rigid_DNA	388619	388638	1000.0	+	0	R 388619
chr5	jNXSensor	rigid_DNA	390346	390360	1000.0	+	0	R 390346
chr5	jNXSensor	rigid_DNA	390823	390837	1000.0	+	0	R 390823
chr5	jNXSensor	rigid_DNA	390859	390873	1000.0	+	0	R 390859
chr5	jNXSensor	rigid_DNA	393804	393828	1000.0	+	0	R 393804
chr5	jNXSensor	rigid_DNA	394377	394391	1000.0	+	0	R 394377
chr5	jNXSensor	rigid_DNA	394602	394622	1000.0	+	0	R 394602
chr5	jNXSensor	rigid_DNA	394648	394661	1000.0	+	0	R 394648
chr5	jNXSensor	rigid_DNA	395982	395996	1000.0	+	0	R 395982
chr5	jNXSensor	rigid_DNA	396632	396669	1000.0	+	0	R 396632
chr5	jNXSensor	rigid_DNA	396712	396726	1000.0	+	0	R 396712
chr5	jNXSensor	rigid_DNA	396781	396800	1000.0	+	0	R 396781
chr5	jNXSensor	rigid_DNA	396805	396819	1000.0	+	0	R 396805
chr5	jNXSensor	rigid_DNA	396844	396868	1000.0	+	0	R 396844
chr5	jNXSensor	rigid_DNA	396937	396956	1000.0	+	0	R 396937
chr5	jNXSensor	rigid_DNA	397046	397060	1000.0	+	0	R 397046
chr5	jNXSensor	rigid_DNA	397127	397141	1000.0	+	0	R 397127
chr5	jNXSensor	rigid_DNA	397184	397212	1000.0	+	0	R 397184
chr5	jNXSensor	rigid_DNA	397217	397234	1000.0	+	0	R 397217
chr5	jNXSensor	rigid_DNA	397246	397283	1000.0	+	0	R 397246
chr5	jNXSensor	rigid_DNA	397292	397306	1000.0	+	0	R 397292
chr5	jNXSensor	rigid_DNA	397316	397335	1000.0	+	0	R 397316
chr5	jNXSensor	rigid_DNA	397380	397403	1000.0	+	0	R 397380
chr5	jNXSensor	rigid_DNA	397411	397425	1000.0	+	0	R 397411
chr5	jNXSensor	rigid_DNA	397429	397443	1000.0	+	0	R 397429
chr5	jNXSensor	rigid_DNA	397506	397526	1000.0	+	0	R 397506
chr5	jNXSensor	rigid_DNA	398944	398958	1000.0	+	0	R 398944
chr5	jNXSensor	rigid_DNA	399075	399089	1000.0	+	0	R 399075
chr5	jNXSensor	rigid_DNA	399139	399153	1000.0	+	0	R 399139
chr5	jNXSensor	rigid_DNA	399694	399719	1000.0	+	0	R 399694
chr5	jNXSensor	rigid_DNA	399778	399797	1000.0	+	0	R 399778
chr5	jNXSensor	rigid_DNA	400957	400978	1000.0	+	0	R 400957
chr5	jNXSensor	rigid_DNA	401205	401229	1000.0	+	0	R 401205
chr5	jNXSensor	rigid_DNA	401232	401246	1000.0	+	0	R 401232
chr5	jNXSensor	rigid_DNA	401449	401462	1000.0	+	0	R 401449
chr5	jNXSensor	rigid_DNA	402079	402093	1000.0	+	0	R 402079
chr5	jNXSensor	rigid_DNA	402451	402465	1000.0	+	0	R 402451
chr5	jNXSensor	rigid_DNA	402552	402571	1000.0	+	0	R 402552
chr5	jNXSensor	rigid_DNA	402695	402708	1000.0	+	0	R 402695
chr5	jNXSensor	rigid_DNA	403784	403798	1000.0	+	0	R 403784
chr5	jNXSensor	rigid_DNA	403891	403906	1000.0	+	0	R 403891
chr5	jNXSensor	rigid_DNA	404688	404702	1000.0	+	0	R 404688
chr5	jNXSensor	rigid_DNA	405944	405958	1000.0	+	0	R 405944
chr5	jNXSensor	rigid_DNA	406018	406032	1000.0	+	0	R 406018
chr5	jNXSensor	rigid_DNA	406347	406367	1000.0	+	0	R 406347
chr5	jNXSensor	rigid_DNA	406481	406495	1000.0	+	0	R 406481
chr5	jNXSensor	rigid_DNA	406562	406576	1000.0	+	0	R 406562
chr5	jNXSensor	rigid_DNA	406847	406862	1000.0	+	0	R 406847
chr5	jNXSensor	rigid_DNA	407151	407165	1000.0	+	0	R 407151
chr5	jNXSensor	rigid_DNA	407342	407356	1000.0	+	0	R 407342
chr5	jNXSensor	rigid_DNA	407481	407542	1000.0	+	0	R 407481
chr5	jNXSensor	rigid_DNA	407607	407622	1000.0	+	0	R 407607
chr5	jNXSensor	rigid_DNA	407895	407915	1000.0	+	0	R 407895
chr5	jNXSensor	rigid_DNA	408002	408016	1000.0	+	0	R 408002
chr5	jNXSensor	rigid_DNA	408553	408567	1000.0	+	0	R 408553
chr5	jNXSensor	rigid_DNA	408704	408718	1000.0	+	0	R 408704
chr5	jNXSensor	rigid_DNA	408819	408833	1000.0	+	0	R 408819
chr5	jNXSensor	rigid_DNA	412436	412456	1000.0	+	0	R 412436
chr5	jNXSensor	rigid_DNA	413477	413491	1000.0	+	0	R 413477
chr5	jNXSensor	rigid_DNA	414084	414103	1000.0	+	0	R 414084
chr5	jNXSensor	rigid_DNA	415484	415498	1000.0	+	0	R 415484
chr5	jNXSensor	rigid_DNA	415529	415543	1000.0	+	0	R 415529
chr5	jNXSensor	rigid_DNA	418251	418260	1000.0	+	0	R 418251
chr5	jNXSensor	rigid_DNA	419174	419193	1000.0	+	0	R 419174
chr5	jNXSensor	rigid_DNA	419439	419453	1000.0	+	0	R 419439
chr5	jNXSensor	rigid_DNA	420610	420636	1000.0	+	0	R 420610
chr5	jNXSensor	rigid_DNA	420663	420677	1000.0	+	0	R 420663
chr5	jNXSensor	rigid_DNA	420700	420714	1000.0	+	0	R 420700
chr5	jNXSensor	rigid_DNA	420784	420798	1000.0	+	0	R 420784
chr5	jNXSensor	rigid_DNA	421136	421150	1000.0	+	0	R 421136
chr5	jNXSensor	rigid_DNA	421324	421338	1000.0	+	0	R 421324
chr5	jNXSensor	rigid_DNA	422077	422091	1000.0	+	0	R 422077
chr5	jNXSensor	rigid_DNA	423147	423162	1000.0	+	0	R 423147
chr5	jNXSensor	rigid_DNA	423184	423198	1000.0	+	0	R 423184
chr5	jNXSensor	rigid_DNA	423212	423226	1000.0	+	0	R 423212
chr5	jNXSensor	rigid_DNA	423240	423254	1000.0	+	0	R 423240
chr5	jNXSensor	rigid_DNA	423267	423281	1000.0	+	0	R 423267
chr5	jNXSensor	rigid_DNA	423295	423309	1000.0	+	0	R 423295
chr5	jNXSensor	rigid_DNA	423322	423336	1000.0	+	0	R 423322
chr5	jNXSensor	rigid_DNA	423350	423364	1000.0	+	0	R 423350
chr5	jNXSensor	rigid_DNA	423853	423867	1000.0	+	0	R 423853
chr5	jNXSensor	rigid_DNA	425093	425108	1000.0	+	0	R 425093
chr5	jNXSensor	rigid_DNA	425291	425326	1000.0	+	0	R 425291
chr5	jNXSensor	rigid_DNA	425716	425730	1000.0	+	0	R 425716
chr5	jNXSensor	rigid_DNA	425795	425810	1000.0	+	0	R 425795
chr5	jNXSensor	rigid_DNA	425975	425994	1000.0	+	0	R 425975
chr5	jNXSensor	rigid_DNA	426051	426065	1000.0	+	0	R 426051
chr5	jNXSensor	rigid_DNA	426278	426292	1000.0	+	0	R 426278
chr5	jNXSensor	rigid_DNA	426308	426323	1000.0	+	0	R 426308
chr5	jNXSensor	rigid_DNA	426339	426372	1000.0	+	0	R 426339
chr5	jNXSensor	rigid_DNA	426421	426436	1000.0	+	0	R 426421
chr5	jNXSensor	rigid_DNA	426488	426502	1000.0	+	0	R 426488
chr5	jNXSensor	rigid_DNA	426697	426711	1000.0	+	0	R 426697
chr5	jNXSensor	rigid_DNA	426772	426796	1000.0	+	0	R 426772
chr5	jNXSensor	rigid_DNA	426801	426815	1000.0	+	0	R 426801
chr5	jNXSensor	rigid_DNA	426817	426831	1000.0	+	0	R 426817
chr5	jNXSensor	rigid_DNA	426836	426864	1000.0	+	0	R 426836
chr5	jNXSensor	rigid_DNA	426873	426901	1000.0	+	0	R 426873
chr5	jNXSensor	rigid_DNA	426916	426935	1000.0	+	0	R 426916
chr5	jNXSensor	rigid_DNA	426950	426982	1000.0	+	0	R 426950
chr5	jNXSensor	rigid_DNA	426985	427008	1000.0	+	0	R 426985
chr5	jNXSensor	rigid_DNA	427018	427037	1000.0	+	0	R 427018
chr5	jNXSensor	rigid_DNA	427054	427111	1000.0	+	0	R 427054
chr5	jNXSensor	rigid_DNA	427133	427160	1000.0	+	0	R 427133
chr5	jNXSensor	rigid_DNA	427165	427205	1000.0	+	0	R 427165
chr5	jNXSensor	rigid_DNA	427224	427238	1000.0	+	0	R 427224
chr5	jNXSensor	rigid_DNA	427281	427300	1000.0	+	0	R 427281
chr5	jNXSensor	rigid_DNA	427303	427317	1000.0	+	0	R 427303
chr5	jNXSensor	rigid_DNA	427591	427616	1000.0	+	0	R 427591
chr5	jNXSensor	rigid_DNA	427794	427814	1000.0	+	0	R 427794
chr5	jNXSensor	rigid_DNA	427853	427867	1000.0	+	0	R 427853
chr5	jNXSensor	rigid_DNA	428019	428033	1000.0	+	0	R 428019
chr5	jNXSensor	rigid_DNA	428086	428100	1000.0	+	0	R 428086
chr5	jNXSensor	rigid_DNA	429140	429154	1000.0	+	0	R 429140
chr5	jNXSensor	rigid_DNA	429387	429401	1000.0	+	0	R 429387
chr5	jNXSensor	rigid_DNA	429676	429695	1000.0	+	0	R 429676
chr5	jNXSensor	rigid_DNA	429745	429775	1000.0	+	0	R 429745
chr5	jNXSensor	rigid_DNA	430612	430626	1000.0	+	0	R 430612
chr5	jNXSensor	rigid_DNA	430852	430866	1000.0	+	0	R 430852
chr5	jNXSensor	rigid_DNA	430869	430893	1000.0	+	0	R 430869
chr5	jNXSensor	rigid_DNA	431665	431684	1000.0	+	0	R 431665
chr5	jNXSensor	rigid_DNA	431701	431715	1000.0	+	0	R 431701
chr5	jNXSensor	rigid_DNA	432116	432130	1000.0	+	0	R 432116
chr5	jNXSensor	rigid_DNA	432173	432187	1000.0	+	0	R 432173
chr5	jNXSensor	rigid_DNA	434622	434648	1000.0	+	0	R 434622
chr5	jNXSensor	rigid_DNA	434876	434890	1000.0	+	0	R 434876
chr5	jNXSensor	rigid_DNA	436679	436691	1000.0	+	0	R 436679
chr5	jNXSensor	rigid_DNA	436923	436941	1000.0	+	0	R 436923
chr5	jNXSensor	rigid_DNA	437814	437832	1000.0	+	0	R 437814
chr5	jNXSensor	rigid_DNA	437982	437996	1000.0	+	0	R 437982
chr5	jNXSensor	rigid_DNA	438292	438302	1000.0	+	0	R 438292
chr5	jNXSensor	rigid_DNA	441384	441403	1000.0	+	0	R 441384
chr5	jNXSensor	rigid_DNA	441439	441453	1000.0	+	0	R 441439
chr5	jNXSensor	rigid_DNA	441615	441629	1000.0	+	0	R 441615
chr5	jNXSensor	rigid_DNA	441793	441807	1000.0	+	0	R 441793
chr5	jNXSensor	rigid_DNA	441910	441924	1000.0	+	0	R 441910
chr5	jNXSensor	rigid_DNA	442100	442119	1000.0	+	0	R 442100
chr5	jNXSensor	rigid_DNA	442261	442286	1000.0	+	0	R 442261
chr5	jNXSensor	rigid_DNA	442484	442504	1000.0	+	0	R 442484
chr5	jNXSensor	rigid_DNA	442735	442755	1000.0	+	0	R 442735
chr5	jNXSensor	rigid_DNA	443020	443074	1000.0	+	0	R 443020
chr5	jNXSensor	rigid_DNA	443999	444013	1000.0	+	0	R 443999
chr5	jNXSensor	rigid_DNA	444093	444112	1000.0	+	0	R 444093
chr5	jNXSensor	rigid_DNA	444443	444478	1000.0	+	0	R 444443
chr5	jNXSensor	rigid_DNA	444508	444527	1000.0	+	0	R 444508
chr5	jNXSensor	rigid_DNA	444541	444576	1000.0	+	0	R 444541
chr5	jNXSensor	rigid_DNA	444590	444614	1000.0	+	0	R 444590
chr5	jNXSensor	rigid_DNA	444655	444674	1000.0	+	0	R 444655
chr5	jNXSensor	rigid_DNA	444704	444723	1000.0	+	0	R 444704
chr5	jNXSensor	rigid_DNA	444851	444870	1000.0	+	0	R 444851
chr5	jNXSensor	rigid_DNA	444900	444919	1000.0	+	0	R 444900
chr5	jNXSensor	rigid_DNA	445044	445074	1000.0	+	0	R 445044
chr5	jNXSensor	rigid_DNA	445104	445123	1000.0	+	0	R 445104
chr5	jNXSensor	rigid_DNA	445199	445229	1000.0	+	0	R 445199
chr5	jNXSensor	rigid_DNA	445259	445278	1000.0	+	0	R 445259
chr5	jNXSensor	rigid_DNA	445308	445327	1000.0	+	0	R 445308
chr5	jNXSensor	rigid_DNA	445357	445376	1000.0	+	0	R 445357
chr5	jNXSensor	rigid_DNA	445406	445425	1000.0	+	0	R 445406
chr5	jNXSensor	rigid_DNA	445455	445474	1000.0	+	0	R 445455
chr5	jNXSensor	rigid_DNA	445550	445580	1000.0	+	0	R 445550
chr5	jNXSensor	rigid_DNA	445938	445956	1000.0	+	0	R 445938
chr5	jNXSensor	rigid_DNA	446452	446467	1000.0	+	0	R 446452
chr5	jNXSensor	rigid_DNA	446761	446770	1000.0	+	0	R 446761
chr5	jNXSensor	rigid_DNA	447028	447043	1000.0	+	0	R 447028
chr5	jNXSensor	rigid_DNA	447995	448009	1000.0	+	0	R 447995
chr5	jNXSensor	rigid_DNA	448095	448109	1000.0	+	0	R 448095
chr5	jNXSensor	rigid_DNA	448121	448135	1000.0	+	0	R 448121
chr5	jNXSensor	rigid_DNA	448214	448229	1000.0	+	0	R 448214
chr5	jNXSensor	rigid_DNA	448347	448361	1000.0	+	0	R 448347
chr5	jNXSensor	rigid_DNA	449275	449294	1000.0	+	0	R 449275
chr5	jNXSensor	rigid_DNA	449343	449357	1000.0	+	0	R 449343
chr5	jNXSensor	rigid_DNA	449364	449378	1000.0	+	0	R 449364
chr5	jNXSensor	rigid_DNA	449520	449538	1000.0	+	0	R 449520
chr5	jNXSensor	rigid_DNA	449899	449913	1000.0	+	0	R 449899
chr5	jNXSensor	rigid_DNA	449917	449931	1000.0	+	0	R 449917
chr5	jNXSensor	rigid_DNA	449960	449979	1000.0	+	0	R 449960
chr5	jNXSensor	rigid_DNA	451770	451789	1000.0	+	0	R 451770
chr5	jNXSensor	rigid_DNA	451867	451886	1000.0	+	0	R 451867
chr5	jNXSensor	rigid_DNA	451892	451906	1000.0	+	0	R 451892
chr5	jNXSensor	rigid_DNA	451911	451926	1000.0	+	0	R 451911
chr5	jNXSensor	rigid_DNA	452330	452349	1000.0	+	0	R 452330
chr5	jNXSensor	rigid_DNA	452355	452379	1000.0	+	0	R 452355
chr5	jNXSensor	rigid_DNA	452754	452768	1000.0	+	0	R 452754
chr5	jNXSensor	rigid_DNA	452877	452891	1000.0	+	0	R 452877
chr5	jNXSensor	rigid_DNA	453149	453171	1000.0	+	0	R 453149
chr5	jNXSensor	rigid_DNA	453264	453278	1000.0	+	0	R 453264
chr5	jNXSensor	rigid_DNA	453452	453466	1000.0	+	0	R 453452
chr5	jNXSensor	rigid_DNA	453674	453683	1000.0	+	0	R 453674
chr5	jNXSensor	rigid_DNA	454324	454338	1000.0	+	0	R 454324
chr5	jNXSensor	rigid_DNA	454590	454605	1000.0	+	0	R 454590
chr5	jNXSensor	rigid_DNA	454714	454739	1000.0	+	0	R 454714
chr5	jNXSensor	rigid_DNA	455315	455329	1000.0	+	0	R 455315
chr5	jNXSensor	rigid_DNA	456509	456523	1000.0	+	0	R 456509
chr5	jNXSensor	rigid_DNA	456755	456769	1000.0	+	0	R 456755
chr5	jNXSensor	rigid_DNA	456798	456810	1000.0	+	0	R 456798
chr5	jNXSensor	rigid_DNA	457453	457462	1000.0	+	0	R 457453
chr5	jNXSensor	rigid_DNA	457666	457681	1000.0	+	0	R 457666
chr5	jNXSensor	rigid_DNA	457785	457799	1000.0	+	0	R 457785
chr5	jNXSensor	rigid_DNA	458589	458603	1000.0	+	0	R 458589
chr5	jNXSensor	rigid_DNA	458764	458778	1000.0	+	0	R 458764
chr5	jNXSensor	rigid_DNA	458801	458815	1000.0	+	0	R 458801
chr5	jNXSensor	rigid_DNA	461359	461373	1000.0	+	0	R 461359
chr5	jNXSensor	rigid_DNA	461498	461508	1000.0	+	0	R 461498
chr5	jNXSensor	rigid_DNA	462772	462782	1000.0	+	0	R 462772
chr5	jNXSensor	rigid_DNA	464129	464138	1000.0	+	0	R 464129
chr5	jNXSensor	rigid_DNA	465150	465164	1000.0	+	0	R 465150
chr5	jNXSensor	rigid_DNA	465831	465851	1000.0	+	0	R 465831
chr5	jNXSensor	rigid_DNA	466429	466439	1000.0	+	0	R 466429
chr5	jNXSensor	rigid_DNA	466781	466805	1000.0	+	0	R 466781
chr5	jNXSensor	rigid_DNA	466974	466988	1000.0	+	0	R 466974
chr5	jNXSensor	rigid_DNA	467095	467115	1000.0	+	0	R 467095
chr5	jNXSensor	rigid_DNA	467138	467152	1000.0	+	0	R 467138
chr5	jNXSensor	rigid_DNA	468081	468096	1000.0	+	0	R 468081
chr5	jNXSensor	rigid_DNA	468141	468168	1000.0	+	0	R 468141
chr5	jNXSensor	rigid_DNA	468292	468311	1000.0	+	0	R 468292
chr5	jNXSensor	rigid_DNA	468419	468438	1000.0	+	0	R 468419
chr5	jNXSensor	rigid_DNA	468453	468472	1000.0	+	0	R 468453
chr5	jNXSensor	rigid_DNA	468487	468506	1000.0	+	0	R 468487
chr5	jNXSensor	rigid_DNA	468521	468540	1000.0	+	0	R 468521
chr5	jNXSensor	rigid_DNA	468555	468574	1000.0	+	0	R 468555
chr5	jNXSensor	rigid_DNA	468589	468608	1000.0	+	0	R 468589
chr5	jNXSensor	rigid_DNA	468623	468642	1000.0	+	0	R 468623
chr5	jNXSensor	rigid_DNA	468657	468676	1000.0	+	0	R 468657
chr5	jNXSensor	rigid_DNA	468696	468710	1000.0	+	0	R 468696
chr5	jNXSensor	rigid_DNA	468725	468744	1000.0	+	0	R 468725
chr5	jNXSensor	rigid_DNA	468759	468778	1000.0	+	0	R 468759
chr5	jNXSensor	rigid_DNA	468793	468812	1000.0	+	0	R 468793
chr5	jNXSensor	rigid_DNA	468827	468846	1000.0	+	0	R 468827
chr5	jNXSensor	rigid_DNA	469238	469253	1000.0	+	0	R 469238
chr5	jNXSensor	rigid_DNA	469713	469727	1000.0	+	0	R 469713
chr5	jNXSensor	rigid_DNA	470847	470857	1000.0	+	0	R 470847
chr5	jNXSensor	rigid_DNA	471697	471712	1000.0	+	0	R 471697
chr5	jNXSensor	rigid_DNA	472284	472299	1000.0	+	0	R 472284
chr5	jNXSensor	rigid_DNA	473801	473815	1000.0	+	0	R 473801
chr5	jNXSensor	rigid_DNA	474261	474280	1000.0	+	0	R 474261
chr5	jNXSensor	rigid_DNA	474311	474330	1000.0	+	0	R 474311
chr5	jNXSensor	rigid_DNA	474345	474359	1000.0	+	0	R 474345
chr5	jNXSensor	rigid_DNA	474366	474380	1000.0	+	0	R 474366
chr5	jNXSensor	rigid_DNA	474422	474441	1000.0	+	0	R 474422
chr5	jNXSensor	rigid_DNA	474506	474520	1000.0	+	0	R 474506
chr5	jNXSensor	rigid_DNA	474581	474600	1000.0	+	0	R 474581
chr5	jNXSensor	rigid_DNA	475123	475137	1000.0	+	0	R 475123
chr5	jNXSensor	rigid_DNA	475191	475205	1000.0	+	0	R 475191
chr5	jNXSensor	rigid_DNA	475683	475702	1000.0	+	0	R 475683
chr5	jNXSensor	rigid_DNA	475949	475964	1000.0	+	0	R 475949
chr5	jNXSensor	rigid_DNA	476920	476934	1000.0	+	0	R 476920
chr5	jNXSensor	rigid_DNA	477006	477020	1000.0	+	0	R 477006
chr5	jNXSensor	rigid_DNA	477211	477225	1000.0	+	0	R 477211
chr5	jNXSensor	rigid_DNA	477357	477372	1000.0	+	0	R 477357
chr5	jNXSensor	rigid_DNA	477506	477521	1000.0	+	0	R 477506
chr5	jNXSensor	rigid_DNA	477791	477805	1000.0	+	0	R 477791
chr5	jNXSensor	rigid_DNA	478268	478282	1000.0	+	0	R 478268
chr5	jNXSensor	rigid_DNA	480563	480577	1000.0	+	0	R 480563
chr5	jNXSensor	rigid_DNA	480620	480634	1000.0	+	0	R 480620
chr5	jNXSensor	rigid_DNA	480674	480689	1000.0	+	0	R 480674
chr5	jNXSensor	rigid_DNA	481038	481053	1000.0	+	0	R 481038
chr5	jNXSensor	rigid_DNA	481100	481114	1000.0	+	0	R 481100
chr5	jNXSensor	rigid_DNA	481590	481614	1000.0	+	0	R 481590
chr5	jNXSensor	rigid_DNA	481873	481897	1000.0	+	0	R 481873
chr5	jNXSensor	rigid_DNA	482092	482106	1000.0	+	0	R 482092
chr5	jNXSensor	rigid_DNA	482167	482192	1000.0	+	0	R 482167
chr5	jNXSensor	rigid_DNA	482308	482322	1000.0	+	0	R 482308
chr5	jNXSensor	rigid_DNA	482372	482386	1000.0	+	0	R 482372
chr5	jNXSensor	rigid_DNA	482436	482451	1000.0	+	0	R 482436
chr5	jNXSensor	rigid_DNA	482494	482508	1000.0	+	0	R 482494
chr5	jNXSensor	rigid_DNA	482591	482611	1000.0	+	0	R 482591
chr5	jNXSensor	rigid_DNA	482740	482754	1000.0	+	0	R 482740
chr5	jNXSensor	rigid_DNA	482858	482872	1000.0	+	0	R 482858
chr5	jNXSensor	rigid_DNA	482999	483018	1000.0	+	0	R 482999
chr5	jNXSensor	rigid_DNA	483049	483063	1000.0	+	0	R 483049
chr5	jNXSensor	rigid_DNA	483393	483407	1000.0	+	0	R 483393
chr5	jNXSensor	rigid_DNA	483458	483472	1000.0	+	0	R 483458
chr5	jNXSensor	rigid_DNA	484232	484246	1000.0	+	0	R 484232
chr5	jNXSensor	rigid_DNA	484260	484280	1000.0	+	0	R 484260
chr5	jNXSensor	rigid_DNA	484299	484313	1000.0	+	0	R 484299
chr5	jNXSensor	rigid_DNA	485893	485907	1000.0	+	0	R 485893
chr5	jNXSensor	rigid_DNA	486080	486099	1000.0	+	0	R 486080
chr5	jNXSensor	rigid_DNA	486413	486432	1000.0	+	0	R 486413
chr5	jNXSensor	rigid_DNA	486638	486652	1000.0	+	0	R 486638
chr5	jNXSensor	rigid_DNA	486733	486747	1000.0	+	0	R 486733
chr5	jNXSensor	rigid_DNA	486900	486914	1000.0	+	0	R 486900
chr5	jNXSensor	rigid_DNA	487089	487103	1000.0	+	0	R 487089
chr5	jNXSensor	rigid_DNA	487124	487151	1000.0	+	0	R 487124
chr5	jNXSensor	rigid_DNA	487156	487170	1000.0	+	0	R 487156
chr5	jNXSensor	rigid_DNA	487212	487226	1000.0	+	0	R 487212
chr5	jNXSensor	rigid_DNA	487401	487415	1000.0	+	0	R 487401
chr5	jNXSensor	rigid_DNA	487618	487638	1000.0	+	0	R 487618
chr5	jNXSensor	rigid_DNA	487642	487656	1000.0	+	0	R 487642
chr5	jNXSensor	rigid_DNA	487896	487910	1000.0	+	0	R 487896
chr5	jNXSensor	rigid_DNA	488005	488019	1000.0	+	0	R 488005
chr5	jNXSensor	rigid_DNA	488265	488279	1000.0	+	0	R 488265
chr5	jNXSensor	rigid_DNA	488408	488422	1000.0	+	0	R 488408
chr5	jNXSensor	rigid_DNA	489205	489219	1000.0	+	0	R 489205
chr5	jNXSensor	rigid_DNA	489235	489249	1000.0	+	0	R 489235
chr5	jNXSensor	rigid_DNA	489282	489296	1000.0	+	0	R 489282
chr5	jNXSensor	rigid_DNA	489729	489743	1000.0	+	0	R 489729
chr5	jNXSensor	rigid_DNA	489891	489905	1000.0	+	0	R 489891
chr5	jNXSensor	rigid_DNA	490439	490458	1000.0	+	0	R 490439
chr5	jNXSensor	rigid_DNA	490685	490699	1000.0	+	0	R 490685
chr5	jNXSensor	rigid_DNA	490753	490767	1000.0	+	0	R 490753
chr5	jNXSensor	rigid_DNA	491607	491626	1000.0	+	0	R 491607
chr5	jNXSensor	rigid_DNA	491726	491740	1000.0	+	0	R 491726
chr5	jNXSensor	rigid_DNA	491776	491790	1000.0	+	0	R 491776
chr5	jNXSensor	rigid_DNA	491919	491943	1000.0	+	0	R 491919
chr5	jNXSensor	rigid_DNA	492019	492033	1000.0	+	0	R 492019
chr5	jNXSensor	rigid_DNA	492516	492530	1000.0	+	0	R 492516
chr5	jNXSensor	rigid_DNA	492927	492941	1000.0	+	0	R 492927
chr5	jNXSensor	rigid_DNA	493116	493134	1000.0	+	0	R 493116
chr5	jNXSensor	rigid_DNA	493821	493840	1000.0	+	0	R 493821
chr5	jNXSensor	rigid_DNA	493890	493904	1000.0	+	0	R 493890
chr5	jNXSensor	rigid_DNA	494069	494083	1000.0	+	0	R 494069
chr5	jNXSensor	rigid_DNA	494295	494304	1000.0	+	0	R 494295
chr5	jNXSensor	rigid_DNA	494613	494644	1000.0	+	0	R 494613
chr5	jNXSensor	rigid_DNA	494913	494927	1000.0	+	0	R 494913
chr5	jNXSensor	rigid_DNA	495251	495265	1000.0	+	0	R 495251
chr5	jNXSensor	rigid_DNA	495668	495687	1000.0	+	0	R 495668
chr5	jNXSensor	rigid_DNA	496046	496066	1000.0	+	0	R 496046
chr5	jNXSensor	rigid_DNA	496079	496093	1000.0	+	0	R 496079
chr5	jNXSensor	rigid_DNA	496218	496246	1000.0	+	0	R 496218
chr5	jNXSensor	rigid_DNA	496251	496265	1000.0	+	0	R 496251
chr5	jNXSensor	rigid_DNA	496295	496322	1000.0	+	0	R 496295
chr5	jNXSensor	rigid_DNA	496328	496400	1000.0	+	0	R 496328
chr5	jNXSensor	rigid_DNA	496486	496510	1000.0	+	0	R 496486
chr5	jNXSensor	rigid_DNA	496531	496556	1000.0	+	0	R 496531
chr5	jNXSensor	rigid_DNA	496923	496937	1000.0	+	0	R 496923
chr5	jNXSensor	rigid_DNA	497128	497147	1000.0	+	0	R 497128
chr5	jNXSensor	rigid_DNA	497241	497255	1000.0	+	0	R 497241
chr5	jNXSensor	rigid_DNA	497267	497292	1000.0	+	0	R 497267
chr5	jNXSensor	rigid_DNA	498469	498482	1000.0	+	0	R 498469
chr5	jNXSensor	rigid_DNA	498716	498730	1000.0	+	0	R 498716
chr5	jNXSensor	rigid_DNA	499731	499750	1000.0	+	0	R 499731
chr5	jNXSensor	rigid_DNA	499978	499987	1000.0	+	0	R 499978
chr5	jNXSensor	rigid_DNA	500223	500237	1000.0	+	0	R 500223
chr5	jNXSensor	rigid_DNA	500595	500609	1000.0	+	0	R 500595
chr5	jNXSensor	rigid_DNA	501704	501718	1000.0	+	0	R 501704
chr5	jNXSensor	rigid_DNA	503906	503918	1000.0	+	0	R 503906
chr5	jNXSensor	rigid_DNA	506241	506255	1000.0	+	0	R 506241
chr5	jNXSensor	rigid_DNA	507984	508003	1000.0	+	0	R 507984
chr5	jNXSensor	rigid_DNA	508208	508222	1000.0	+	0	R 508208
chr5	jNXSensor	rigid_DNA	508351	508381	1000.0	+	0	R 508351
chr5	jNXSensor	rigid_DNA	509571	509590	1000.0	+	0	R 509571
chr5	jNXSensor	rigid_DNA	510129	510143	1000.0	+	0	R 510129
chr5	jNXSensor	rigid_DNA	510367	510386	1000.0	+	0	R 510367
chr5	jNXSensor	rigid_DNA	511026	511040	1000.0	+	0	R 511026
chr5	jNXSensor	rigid_DNA	512062	512076	1000.0	+	0	R 512062
chr5	jNXSensor	rigid_DNA	512151	512165	1000.0	+	0	R 512151
chr5	jNXSensor	rigid_DNA	512296	512309	1000.0	+	0	R 512296
chr5	jNXSensor	rigid_DNA	512342	512351	1000.0	+	0	R 512342
chr5	jNXSensor	rigid_DNA	512775	512789	1000.0	+	0	R 512775
chr5	jNXSensor	rigid_DNA	512883	512897	1000.0	+	0	R 512883
chr5	jNXSensor	rigid_DNA	512989	513003	1000.0	+	0	R 512989
chr5	jNXSensor	rigid_DNA	514728	514740	1000.0	+	0	R 514728
chr5	jNXSensor	rigid_DNA	515207	515221	1000.0	+	0	R 515207
chr5	jNXSensor	rigid_DNA	515224	515243	1000.0	+	0	R 515224
chr5	jNXSensor	rigid_DNA	515510	515524	1000.0	+	0	R 515510
chr5	jNXSensor	rigid_DNA	517765	517779	1000.0	+	0	R 517765
chr5	jNXSensor	rigid_DNA	518094	518108	1000.0	+	0	R 518094
chr5	jNXSensor	rigid_DNA	518131	518156	1000.0	+	0	R 518131
chr5	jNXSensor	rigid_DNA	518236	518255	1000.0	+	0	R 518236
chr5	jNXSensor	rigid_DNA	518425	518439	1000.0	+	0	R 518425
chr5	jNXSensor	rigid_DNA	518497	518511	1000.0	+	0	R 518497
chr5	jNXSensor	rigid_DNA	518565	518599	1000.0	+	0	R 518565
chr5	jNXSensor	rigid_DNA	518779	518793	1000.0	+	0	R 518779
chr5	jNXSensor	rigid_DNA	519031	519045	1000.0	+	0	R 519031
chr5	jNXSensor	rigid_DNA	519098	519118	1000.0	+	0	R 519098
chr5	jNXSensor	rigid_DNA	519207	519222	1000.0	+	0	R 519207
chr5	jNXSensor	rigid_DNA	519396	519410	1000.0	+	0	R 519396
chr5	jNXSensor	rigid_DNA	519443	519457	1000.0	+	0	R 519443
chr5	jNXSensor	rigid_DNA	519831	519845	1000.0	+	0	R 519831
chr5	jNXSensor	rigid_DNA	519872	519891	1000.0	+	0	R 519872
chr5	jNXSensor	rigid_DNA	520013	520032	1000.0	+	0	R 520013
chr5	jNXSensor	rigid_DNA	520170	520184	1000.0	+	0	R 520170
chr5	jNXSensor	rigid_DNA	522002	522017	1000.0	+	0	R 522002
chr5	jNXSensor	rigid_DNA	522260	522274	1000.0	+	0	R 522260
chr5	jNXSensor	rigid_DNA	522634	522653	1000.0	+	0	R 522634
chr5	jNXSensor	rigid_DNA	522723	522737	1000.0	+	0	R 522723
chr5	jNXSensor	rigid_DNA	522790	522814	1000.0	+	0	R 522790
chr5	jNXSensor	rigid_DNA	523355	523370	1000.0	+	0	R 523355
chr5	jNXSensor	rigid_DNA	524130	524144	1000.0	+	0	R 524130
chr5	jNXSensor	rigid_DNA	524160	524174	1000.0	+	0	R 524160
chr5	jNXSensor	rigid_DNA	524245	524259	1000.0	+	0	R 524245
chr5	jNXSensor	rigid_DNA	524643	524663	1000.0	+	0	R 524643
chr5	jNXSensor	rigid_DNA	525261	525276	1000.0	+	0	R 525261
chr5	jNXSensor	rigid_DNA	525349	525363	1000.0	+	0	R 525349
chr5	jNXSensor	rigid_DNA	525371	525385	1000.0	+	0	R 525371
chr5	jNXSensor	rigid_DNA	525454	525474	1000.0	+	0	R 525454
chr5	jNXSensor	rigid_DNA	525563	525578	1000.0	+	0	R 525563
chr5	jNXSensor	rigid_DNA	525589	525608	1000.0	+	0	R 525589
chr5	jNXSensor	rigid_DNA	525669	525683	1000.0	+	0	R 525669
chr5	jNXSensor	rigid_DNA	525844	525863	1000.0	+	0	R 525844
chr5	jNXSensor	rigid_DNA	525932	525962	1000.0	+	0	R 525932
chr5	jNXSensor	rigid_DNA	526015	526029	1000.0	+	0	R 526015
chr5	jNXSensor	rigid_DNA	526041	526080	1000.0	+	0	R 526041
chr5	jNXSensor	rigid_DNA	526133	526147	1000.0	+	0	R 526133
chr5	jNXSensor	rigid_DNA	526156	526184	1000.0	+	0	R 526156
chr5	jNXSensor	rigid_DNA	526207	526231	1000.0	+	0	R 526207
chr5	jNXSensor	rigid_DNA	526241	526309	1000.0	+	0	R 526241
chr5	jNXSensor	rigid_DNA	526311	526329	1000.0	+	0	R 526311
chr5	jNXSensor	rigid_DNA	526343	526390	1000.0	+	0	R 526343
chr5	jNXSensor	rigid_DNA	526425	526460	1000.0	+	0	R 526425
chr5	jNXSensor	rigid_DNA	526521	526568	1000.0	+	0	R 526521
chr5	jNXSensor	rigid_DNA	526578	526593	1000.0	+	0	R 526578
chr5	jNXSensor	rigid_DNA	526596	526642	1000.0	+	0	R 526596
chr5	jNXSensor	rigid_DNA	526657	526671	1000.0	+	0	R 526657
chr5	jNXSensor	rigid_DNA	526695	526714	1000.0	+	0	R 526695
chr5	jNXSensor	rigid_DNA	526717	526737	1000.0	+	0	R 526717
chr5	jNXSensor	rigid_DNA	526765	526779	1000.0	+	0	R 526765
chr5	jNXSensor	rigid_DNA	526833	526852	1000.0	+	0	R 526833
chr5	jNXSensor	rigid_DNA	526890	526905	1000.0	+	0	R 526890
chr5	jNXSensor	rigid_DNA	526942	526960	1000.0	+	0	R 526942
chr5	jNXSensor	rigid_DNA	526974	526994	1000.0	+	0	R 526974
chr5	jNXSensor	rigid_DNA	527349	527364	1000.0	+	0	R 527349
chr5	jNXSensor	rigid_DNA	527451	527466	1000.0	+	0	R 527451
chr5	jNXSensor	rigid_DNA	527552	527567	1000.0	+	0	R 527552
chr5	jNXSensor	rigid_DNA	527654	527669	1000.0	+	0	R 527654
chr5	jNXSensor	rigid_DNA	527751	527766	1000.0	+	0	R 527751
chr5	jNXSensor	rigid_DNA	527852	527867	1000.0	+	0	R 527852
chr5	jNXSensor	rigid_DNA	527922	527937	1000.0	+	0	R 527922
chr5	jNXSensor	rigid_DNA	527972	527991	1000.0	+	0	R 527972
chr5	jNXSensor	rigid_DNA	528012	528035	1000.0	+	0	R 528012
chr5	jNXSensor	rigid_DNA	528183	528197	1000.0	+	0	R 528183
chr5	jNXSensor	rigid_DNA	528386	528400	1000.0	+	0	R 528386
chr5	jNXSensor	rigid_DNA	528473	528487	1000.0	+	0	R 528473
chr5	jNXSensor	rigid_DNA	529069	529089	1000.0	+	0	R 529069
chr5	jNXSensor	rigid_DNA	529120	529134	1000.0	+	0	R 529120
chr5	jNXSensor	rigid_DNA	529279	529298	1000.0	+	0	R 529279
chr5	jNXSensor	rigid_DNA	529325	529339	1000.0	+	0	R 529325
chr5	jNXSensor	rigid_DNA	529604	529628	1000.0	+	0	R 529604
chr5	jNXSensor	rigid_DNA	529841	529866	1000.0	+	0	R 529841
chr5	jNXSensor	rigid_DNA	529890	529910	1000.0	+	0	R 529890
chr5	jNXSensor	rigid_DNA	529922	529936	1000.0	+	0	R 529922
chr5	jNXSensor	rigid_DNA	530348	530362	1000.0	+	0	R 530348
chr5	jNXSensor	rigid_DNA	530397	530411	1000.0	+	0	R 530397
chr5	jNXSensor	rigid_DNA	530536	530555	1000.0	+	0	R 530536
chr5	jNXSensor	rigid_DNA	531135	531163	1000.0	+	0	R 531135
chr5	jNXSensor	rigid_DNA	531206	531221	1000.0	+	0	R 531206
chr5	jNXSensor	rigid_DNA	531244	531258	1000.0	+	0	R 531244
chr5	jNXSensor	rigid_DNA	531542	531587	1000.0	+	0	R 531542
chr5	jNXSensor	rigid_DNA	531909	531923	1000.0	+	0	R 531909
chr5	jNXSensor	rigid_DNA	531998	532017	1000.0	+	0	R 531998
chr5	jNXSensor	rigid_DNA	532238	532252	1000.0	+	0	R 532238
chr5	jNXSensor	rigid_DNA	532293	532307	1000.0	+	0	R 532293
chr5	jNXSensor	rigid_DNA	532322	532341	1000.0	+	0	R 532322
chr5	jNXSensor	rigid_DNA	532346	532360	1000.0	+	0	R 532346
chr5	jNXSensor	rigid_DNA	532392	532406	1000.0	+	0	R 532392
chr5	jNXSensor	rigid_DNA	532418	532441	1000.0	+	0	R 532418
chr5	jNXSensor	rigid_DNA	532524	532538	1000.0	+	0	R 532524
chr5	jNXSensor	rigid_DNA	532608	532622	1000.0	+	0	R 532608
chr5	jNXSensor	rigid_DNA	532668	532682	1000.0	+	0	R 532668
chr5	jNXSensor	rigid_DNA	532833	532858	1000.0	+	0	R 532833
chr5	jNXSensor	rigid_DNA	533130	533155	1000.0	+	0	R 533130
chr5	jNXSensor	rigid_DNA	533231	533245	1000.0	+	0	R 533231
chr5	jNXSensor	rigid_DNA	533522	533536	1000.0	+	0	R 533522
chr5	jNXSensor	rigid_DNA	533622	533636	1000.0	+	0	R 533622
chr5	jNXSensor	rigid_DNA	533656	533671	1000.0	+	0	R 533656
chr5	jNXSensor	rigid_DNA	533752	533778	1000.0	+	0	R 533752
chr5	jNXSensor	rigid_DNA	533908	533922	1000.0	+	0	R 533908
chr5	jNXSensor	rigid_DNA	534551	534566	1000.0	+	0	R 534551
chr5	jNXSensor	rigid_DNA	534657	534671	1000.0	+	0	R 534657
chr5	jNXSensor	rigid_DNA	534782	534796	1000.0	+	0	R 534782
chr5	jNXSensor	rigid_DNA	534916	534935	1000.0	+	0	R 534916
chr5	jNXSensor	rigid_DNA	534997	535020	1000.0	+	0	R 534997
chr5	jNXSensor	rigid_DNA	535070	535089	1000.0	+	0	R 535070
chr5	jNXSensor	rigid_DNA	535151	535175	1000.0	+	0	R 535151
chr5	jNXSensor	rigid_DNA	535321	535336	1000.0	+	0	R 535321
chr5	jNXSensor	rigid_DNA	535458	535472	1000.0	+	0	R 535458
chr5	jNXSensor	rigid_DNA	535604	535633	1000.0	+	0	R 535604
chr5	jNXSensor	rigid_DNA	535635	535659	1000.0	+	0	R 535635
chr5	jNXSensor	rigid_DNA	535762	535788	1000.0	+	0	R 535762
chr5	jNXSensor	rigid_DNA	535897	535935	1000.0	+	0	R 535897
chr5	jNXSensor	rigid_DNA	536096	536117	1000.0	+	0	R 536096
chr5	jNXSensor	rigid_DNA	536220	536234	1000.0	+	0	R 536220
chr5	jNXSensor	rigid_DNA	536331	536345	1000.0	+	0	R 536331
chr5	jNXSensor	rigid_DNA	536356	536370	1000.0	+	0	R 536356
chr5	jNXSensor	rigid_DNA	536634	536657	1000.0	+	0	R 536634
chr5	jNXSensor	rigid_DNA	536670	536684	1000.0	+	0	R 536670
chr5	jNXSensor	rigid_DNA	536768	536783	1000.0	+	0	R 536768
chr5	jNXSensor	rigid_DNA	536989	537009	1000.0	+	0	R 536989
chr5	jNXSensor	rigid_DNA	537053	537068	1000.0	+	0	R 537053
chr5	jNXSensor	rigid_DNA	537184	537198	1000.0	+	0	R 537184
chr5	jNXSensor	rigid_DNA	537204	537218	1000.0	+	0	R 537204
chr5	jNXSensor	rigid_DNA	537237	537277	1000.0	+	0	R 537237
chr5	jNXSensor	rigid_DNA	537296	537336	1000.0	+	0	R 537296
chr5	jNXSensor	rigid_DNA	537355	537395	1000.0	+	0	R 537355
chr5	jNXSensor	rigid_DNA	537414	537454	1000.0	+	0	R 537414
chr5	jNXSensor	rigid_DNA	537473	537513	1000.0	+	0	R 537473
chr5	jNXSensor	rigid_DNA	537532	537572	1000.0	+	0	R 537532
chr5	jNXSensor	rigid_DNA	537845	537859	1000.0	+	0	R 537845
chr5	jNXSensor	rigid_DNA	537864	537878	1000.0	+	0	R 537864
chr5	jNXSensor	rigid_DNA	537987	538006	1000.0	+	0	R 537987
chr5	jNXSensor	rigid_DNA	538402	538421	1000.0	+	0	R 538402
chr5	jNXSensor	rigid_DNA	538442	538461	1000.0	+	0	R 538442
chr5	jNXSensor	rigid_DNA	538926	538940	1000.0	+	0	R 538926
chr5	jNXSensor	rigid_DNA	538963	538982	1000.0	+	0	R 538963
chr5	jNXSensor	rigid_DNA	539083	539108	1000.0	+	0	R 539083
chr5	jNXSensor	rigid_DNA	539295	539319	1000.0	+	0	R 539295
chr5	jNXSensor	rigid_DNA	539396	539420	1000.0	+	0	R 539396
chr5	jNXSensor	rigid_DNA	539455	539469	1000.0	+	0	R 539455
chr5	jNXSensor	rigid_DNA	541030	541044	1000.0	+	0	R 541030
chr5	jNXSensor	rigid_DNA	541067	541081	1000.0	+	0	R 541067
chr5	jNXSensor	rigid_DNA	541208	541227	1000.0	+	0	R 541208
chr5	jNXSensor	rigid_DNA	541295	541320	1000.0	+	0	R 541295
chr5	jNXSensor	rigid_DNA	541375	541403	1000.0	+	0	R 541375
chr5	jNXSensor	rigid_DNA	541603	541619	1000.0	+	0	R 541603
chr5	jNXSensor	rigid_DNA	541626	541640	1000.0	+	0	R 541626
chr5	jNXSensor	rigid_DNA	541648	541691	1000.0	+	0	R 541648
chr5	jNXSensor	rigid_DNA	541698	541717	1000.0	+	0	R 541698
chr5	jNXSensor	rigid_DNA	541826	541840	1000.0	+	0	R 541826
chr5	jNXSensor	rigid_DNA	541895	541919	1000.0	+	0	R 541895
chr5	jNXSensor	rigid_DNA	541925	541939	1000.0	+	0	R 541925
chr5	jNXSensor	rigid_DNA	541966	541981	1000.0	+	0	R 541966
chr5	jNXSensor	rigid_DNA	541992	542017	1000.0	+	0	R 541992
chr5	jNXSensor	rigid_DNA	542065	542079	1000.0	+	0	R 542065
chr5	jNXSensor	rigid_DNA	542123	542142	1000.0	+	0	R 542123
chr5	jNXSensor	rigid_DNA	542164	542178	1000.0	+	0	R 542164
chr5	jNXSensor	rigid_DNA	542367	542381	1000.0	+	0	R 542367
chr5	jNXSensor	rigid_DNA	542437	542456	1000.0	+	0	R 542437
chr5	jNXSensor	rigid_DNA	542556	542570	1000.0	+	0	R 542556
chr5	jNXSensor	rigid_DNA	542587	542601	1000.0	+	0	R 542587
chr5	jNXSensor	rigid_DNA	542612	542626	1000.0	+	0	R 542612
chr5	jNXSensor	rigid_DNA	542861	542882	1000.0	+	0	R 542861
chr5	jNXSensor	rigid_DNA	542905	542919	1000.0	+	0	R 542905
chr5	jNXSensor	rigid_DNA	542928	542947	1000.0	+	0	R 542928
chr5	jNXSensor	rigid_DNA	543343	543357	1000.0	+	0	R 543343
chr5	jNXSensor	rigid_DNA	543420	543439	1000.0	+	0	R 543420
chr5	jNXSensor	rigid_DNA	543448	543478	1000.0	+	0	R 543448
chr5	jNXSensor	rigid_DNA	543832	543855	1000.0	+	0	R 543832
chr5	jNXSensor	rigid_DNA	544036	544050	1000.0	+	0	R 544036
chr5	jNXSensor	rigid_DNA	544228	544243	1000.0	+	0	R 544228
chr5	jNXSensor	rigid_DNA	544372	544386	1000.0	+	0	R 544372
chr5	jNXSensor	rigid_DNA	544391	544410	1000.0	+	0	R 544391
chr5	jNXSensor	rigid_DNA	544477	544497	1000.0	+	0	R 544477
chr5	jNXSensor	rigid_DNA	544620	544634	1000.0	+	0	R 544620
chr5	jNXSensor	rigid_DNA	544703	544717	1000.0	+	0	R 544703
chr5	jNXSensor	rigid_DNA	544785	544804	1000.0	+	0	R 544785
chr5	jNXSensor	rigid_DNA	544820	544850	1000.0	+	0	R 544820
chr5	jNXSensor	rigid_DNA	545286	545300	1000.0	+	0	R 545286
chr5	jNXSensor	rigid_DNA	545376	545390	1000.0	+	0	R 545376
chr5	jNXSensor	rigid_DNA	545394	545413	1000.0	+	0	R 545394
chr5	jNXSensor	rigid_DNA	545461	545486	1000.0	+	0	R 545461
chr5	jNXSensor	rigid_DNA	545504	545518	1000.0	+	0	R 545504
chr5	jNXSensor	rigid_DNA	545537	545551	1000.0	+	0	R 545537
chr5	jNXSensor	rigid_DNA	545570	545584	1000.0	+	0	R 545570
chr5	jNXSensor	rigid_DNA	545794	545813	1000.0	+	0	R 545794
chr5	jNXSensor	rigid_DNA	545939	545958	1000.0	+	0	R 545939
chr5	jNXSensor	rigid_DNA	546005	546019	1000.0	+	0	R 546005
chr5	jNXSensor	rigid_DNA	546232	546244	1000.0	+	0	R 546232
chr5	jNXSensor	rigid_DNA	546692	546706	1000.0	+	0	R 546692
chr5	jNXSensor	rigid_DNA	546833	546847	1000.0	+	0	R 546833
chr5	jNXSensor	rigid_DNA	546887	546901	1000.0	+	0	R 546887
chr5	jNXSensor	rigid_DNA	546925	546944	1000.0	+	0	R 546925
chr5	jNXSensor	rigid_DNA	546990	547022	1000.0	+	0	R 546990
chr5	jNXSensor	rigid_DNA	547052	547066	1000.0	+	0	R 547052
chr5	jNXSensor	rigid_DNA	547074	547088	1000.0	+	0	R 547074
chr5	jNXSensor	rigid_DNA	547368	547382	1000.0	+	0	R 547368
chr5	jNXSensor	rigid_DNA	547479	547511	1000.0	+	0	R 547479
chr5	jNXSensor	rigid_DNA	547596	547610	1000.0	+	0	R 547596
chr5	jNXSensor	rigid_DNA	547803	547833	1000.0	+	0	R 547803
chr5	jNXSensor	rigid_DNA	547938	547957	1000.0	+	0	R 547938
chr5	jNXSensor	rigid_DNA	548134	548153	1000.0	+	0	R 548134
chr5	jNXSensor	rigid_DNA	548213	548228	1000.0	+	0	R 548213
chr5	jNXSensor	rigid_DNA	548496	548521	1000.0	+	0	R 548496
chr5	jNXSensor	rigid_DNA	548531	548556	1000.0	+	0	R 548531
chr5	jNXSensor	rigid_DNA	548566	548591	1000.0	+	0	R 548566
chr5	jNXSensor	rigid_DNA	548601	548626	1000.0	+	0	R 548601
chr5	jNXSensor	rigid_DNA	548636	548661	1000.0	+	0	R 548636
chr5	jNXSensor	rigid_DNA	548671	548696	1000.0	+	0	R 548671
chr5	jNXSensor	rigid_DNA	548706	548731	1000.0	+	0	R 548706
chr5	jNXSensor	rigid_DNA	548741	548766	1000.0	+	0	R 548741
chr5	jNXSensor	rigid_DNA	548776	548801	1000.0	+	0	R 548776
chr5	jNXSensor	rigid_DNA	548811	548836	1000.0	+	0	R 548811
chr5	jNXSensor	rigid_DNA	548846	548871	1000.0	+	0	R 548846
chr5	jNXSensor	rigid_DNA	548881	548906	1000.0	+	0	R 548881
chr5	jNXSensor	rigid_DNA	548916	548941	1000.0	+	0	R 548916
chr5	jNXSensor	rigid_DNA	548951	548976	1000.0	+	0	R 548951
chr5	jNXSensor	rigid_DNA	548986	549011	1000.0	+	0	R 548986
chr5	jNXSensor	rigid_DNA	549021	549046	1000.0	+	0	R 549021
chr5	jNXSensor	rigid_DNA	549056	549081	1000.0	+	0	R 549056
chr5	jNXSensor	rigid_DNA	549267	549281	1000.0	+	0	R 549267
chr5	jNXSensor	rigid_DNA	549337	549356	1000.0	+	0	R 549337
chr5	jNXSensor	rigid_DNA	549448	549479	1000.0	+	0	R 549448
chr5	jNXSensor	rigid_DNA	549924	549938	1000.0	+	0	R 549924
chr5	jNXSensor	rigid_DNA	550141	550160	1000.0	+	0	R 550141
chr5	jNXSensor	rigid_DNA	550166	550185	1000.0	+	0	R 550166
chr5	jNXSensor	rigid_DNA	550331	550346	1000.0	+	0	R 550331
chr5	jNXSensor	rigid_DNA	550831	550862	1000.0	+	0	R 550831
chr5	jNXSensor	rigid_DNA	550874	550906	1000.0	+	0	R 550874
chr5	jNXSensor	rigid_DNA	550918	550950	1000.0	+	0	R 550918
chr5	jNXSensor	rigid_DNA	550962	550994	1000.0	+	0	R 550962
chr5	jNXSensor	rigid_DNA	551006	551038	1000.0	+	0	R 551006
chr5	jNXSensor	rigid_DNA	551128	551142	1000.0	+	0	R 551128
chr5	jNXSensor	rigid_DNA	551809	551823	1000.0	+	0	R 551809
chr5	jNXSensor	rigid_DNA	551907	551921	1000.0	+	0	R 551907
chr5	jNXSensor	rigid_DNA	552090	552104	1000.0	+	0	R 552090
chr5	jNXSensor	rigid_DNA	552519	552534	1000.0	+	0	R 552519
chr5	jNXSensor	rigid_DNA	553062	553076	1000.0	+	0	R 553062
chr5	jNXSensor	rigid_DNA	553214	553228	1000.0	+	0	R 553214
chr5	jNXSensor	rigid_DNA	553522	553536	1000.0	+	0	R 553522
chr5	jNXSensor	rigid_DNA	553571	553586	1000.0	+	0	R 553571
chr5	jNXSensor	rigid_DNA	554261	554275	1000.0	+	0	R 554261
chr5	jNXSensor	rigid_DNA	554288	554302	1000.0	+	0	R 554288
chr5	jNXSensor	rigid_DNA	554317	554332	1000.0	+	0	R 554317
chr5	jNXSensor	rigid_DNA	554397	554411	1000.0	+	0	R 554397
chr5	jNXSensor	rigid_DNA	554951	554965	1000.0	+	0	R 554951
chr5	jNXSensor	rigid_DNA	555018	555038	1000.0	+	0	R 555018
chr5	jNXSensor	rigid_DNA	555054	555079	1000.0	+	0	R 555054
chr5	jNXSensor	rigid_DNA	555234	555248	1000.0	+	0	R 555234
chr5	jNXSensor	rigid_DNA	555381	555407	1000.0	+	0	R 555381
chr5	jNXSensor	rigid_DNA	555580	555594	1000.0	+	0	R 555580
chr5	jNXSensor	rigid_DNA	556147	556162	1000.0	+	0	R 556147
chr5	jNXSensor	rigid_DNA	556409	556423	1000.0	+	0	R 556409
chr5	jNXSensor	rigid_DNA	556995	557009	1000.0	+	0	R 556995
chr5	jNXSensor	rigid_DNA	557298	557312	1000.0	+	0	R 557298
chr5	jNXSensor	rigid_DNA	557318	557332	1000.0	+	0	R 557318
chr5	jNXSensor	rigid_DNA	557351	557375	1000.0	+	0	R 557351
chr5	jNXSensor	rigid_DNA	557399	557414	1000.0	+	0	R 557399
chr5	jNXSensor	rigid_DNA	557612	557626	1000.0	+	0	R 557612
chr5	jNXSensor	rigid_DNA	557689	557703	1000.0	+	0	R 557689
chr5	jNXSensor	rigid_DNA	557732	557746	1000.0	+	0	R 557732
chr5	jNXSensor	rigid_DNA	557790	557804	1000.0	+	0	R 557790
chr5	jNXSensor	rigid_DNA	557936	557956	1000.0	+	0	R 557936
chr5	jNXSensor	rigid_DNA	558113	558127	1000.0	+	0	R 558113
chr5	jNXSensor	rigid_DNA	558656	558671	1000.0	+	0	R 558656
chr5	jNXSensor	rigid_DNA	558898	558912	1000.0	+	0	R 558898
chr5	jNXSensor	rigid_DNA	559475	559495	1000.0	+	0	R 559475
chr5	jNXSensor	rigid_DNA	559571	559585	1000.0	+	0	R 559571
chr5	jNXSensor	rigid_DNA	559898	559918	1000.0	+	0	R 559898
chr5	jNXSensor	rigid_DNA	560012	560021	1000.0	+	0	R 560012
chr5	jNXSensor	rigid_DNA	560282	560301	1000.0	+	0	R 560282
chr5	jNXSensor	rigid_DNA	560485	560494	1000.0	+	0	R 560485
chr5	jNXSensor	rigid_DNA	560627	560641	1000.0	+	0	R 560627
chr5	jNXSensor	rigid_DNA	561208	561222	1000.0	+	0	R 561208
chr5	jNXSensor	rigid_DNA	562223	562236	1000.0	+	0	R 562223
chr5	jNXSensor	rigid_DNA	562426	562440	1000.0	+	0	R 562426
chr5	jNXSensor	rigid_DNA	563083	563097	1000.0	+	0	R 563083
chr5	jNXSensor	rigid_DNA	563109	563123	1000.0	+	0	R 563109
chr5	jNXSensor	rigid_DNA	563243	563257	1000.0	+	0	R 563243
chr5	jNXSensor	rigid_DNA	563577	563597	1000.0	+	0	R 563577
chr5	jNXSensor	rigid_DNA	563753	563767	1000.0	+	0	R 563753
chr5	jNXSensor	rigid_DNA	563795	563809	1000.0	+	0	R 563795
chr5	jNXSensor	rigid_DNA	563861	563880	1000.0	+	0	R 563861
chr5	jNXSensor	rigid_DNA	564285	564299	1000.0	+	0	R 564285
chr5	jNXSensor	rigid_DNA	564754	564768	1000.0	+	0	R 564754
chr5	jNXSensor	rigid_DNA	564812	564826	1000.0	+	0	R 564812
chr5	jNXSensor	rigid_DNA	565930	565954	1000.0	+	0	R 565930
chr5	jNXSensor	rigid_DNA	566705	566719	1000.0	+	0	R 566705
chr5	jNXSensor	rigid_DNA	566835	566854	1000.0	+	0	R 566835
chr5	jNXSensor	rigid_DNA	566928	566942	1000.0	+	0	R 566928
chr5	jNXSensor	rigid_DNA	567083	567097	1000.0	+	0	R 567083
chr5	jNXSensor	rigid_DNA	567185	567213	1000.0	+	0	R 567185
chr5	jNXSensor	rigid_DNA	567332	567352	1000.0	+	0	R 567332
chr5	jNXSensor	rigid_DNA	567477	567491	1000.0	+	0	R 567477
chr5	jNXSensor	rigid_DNA	567537	567551	1000.0	+	0	R 567537
chr5	jNXSensor	rigid_DNA	567559	567582	1000.0	+	0	R 567559
chr5	jNXSensor	rigid_DNA	568055	568073	1000.0	+	0	R 568055
chr5	jNXSensor	rigid_DNA	568417	568431	1000.0	+	0	R 568417
chr5	jNXSensor	rigid_DNA	568472	568486	1000.0	+	0	R 568472
chr5	jNXSensor	rigid_DNA	568589	568603	1000.0	+	0	R 568589
chr5	jNXSensor	rigid_DNA	569272	569286	1000.0	+	0	R 569272
chr5	jNXSensor	rigid_DNA	569291	569305	1000.0	+	0	R 569291
chr5	jNXSensor	rigid_DNA	569630	569644	1000.0	+	0	R 569630
chr5	jNXSensor	rigid_DNA	569932	569946	1000.0	+	0	R 569932
chr5	jNXSensor	rigid_DNA	571794	571808	1000.0	+	0	R 571794
chr5	jNXSensor	rigid_DNA	571953	571972	1000.0	+	0	R 571953
chr5	jNXSensor	rigid_DNA	572358	572372	1000.0	+	0	R 572358
chr5	jNXSensor	rigid_DNA	572945	572964	1000.0	+	0	R 572945
chr5	jNXSensor	rigid_DNA	573024	573038	1000.0	+	0	R 573024
chr5	jNXSensor	rigid_DNA	573101	573121	1000.0	+	0	R 573101
chr5	jNXSensor	rigid_DNA	573164	573187	1000.0	+	0	R 573164
chr5	jNXSensor	rigid_DNA	573259	573273	1000.0	+	0	R 573259
chr5	jNXSensor	rigid_DNA	573336	573350	1000.0	+	0	R 573336
chr5	jNXSensor	rigid_DNA	573394	573414	1000.0	+	0	R 573394
chr5	jNXSensor	rigid_DNA	573516	573530	1000.0	+	0	R 573516
chr5	jNXSensor	rigid_DNA	573690	573704	1000.0	+	0	R 573690
chr5	jNXSensor	rigid_DNA	573919	573937	1000.0	+	0	R 573919
chr5	jNXSensor	rigid_DNA	574012	574031	1000.0	+	0	R 574012
chr5	jNXSensor	rigid_DNA	574108	574128	1000.0	+	0	R 574108
chr5	jNXSensor	rigid_DNA	574240	574266	1000.0	+	0	R 574240
chr5	jNXSensor	rigid_DNA	574293	574307	1000.0	+	0	R 574293
chr5	jNXSensor	rigid_DNA	574332	574346	1000.0	+	0	R 574332
chr5	jNXSensor	rigid_DNA	574843	574857	1000.0	+	0	R 574843
chr5	jNXSensor	rigid_DNA	575000	575014	1000.0	+	0	R 575000
chr5	jNXSensor	rigid_DNA	575228	575242	1000.0	+	0	R 575228
chr5	jNXSensor	rigid_DNA	575310	575325	1000.0	+	0	R 575310
chr5	jNXSensor	rigid_DNA	575339	575353	1000.0	+	0	R 575339
chr5	jNXSensor	rigid_DNA	575468	575482	1000.0	+	0	R 575468
chr5	jNXSensor	rigid_DNA	575592	575610	1000.0	+	0	R 575592
chr5	jNXSensor	rigid_DNA	575633	575647	1000.0	+	0	R 575633
chr5	jNXSensor	rigid_DNA	575855	575870	1000.0	+	0	R 575855
chr5	jNXSensor	rigid_DNA	576115	576129	1000.0	+	0	R 576115
chr5	jNXSensor	rigid_DNA	576388	576402	1000.0	+	0	R 576388
chr5	jNXSensor	rigid_DNA	576720	576737	1000.0	+	0	R 576720
chr5	jNXSensor	rigid_DNA	576752	576766	1000.0	+	0	R 576752
chr5	jNXSensor	rigid_DNA	576892	576906	1000.0	+	0	R 576892
chr5	jNXSensor	rigid_DNA	576937	576961	1000.0	+	0	R 576937
chr5	jNXSensor	rigid_DNA	577009	577028	1000.0	+	0	R 577009
chr5	jNXSensor	rigid_DNA	577034	577053	1000.0	+	0	R 577034
chr5	jNXSensor	rigid_DNA	577110	577136	1000.0	+	0	R 577110
chr5	jNXSensor	rigid_DNA	577327	577347	1000.0	+	0	R 577327
chr5	jNXSensor	rigid_DNA	577356	577393	1000.0	+	0	R 577356
chr5	jNXSensor	rigid_DNA	577401	577428	1000.0	+	0	R 577401
chr5	jNXSensor	rigid_DNA	577451	577470	1000.0	+	0	R 577451
chr5	jNXSensor	rigid_DNA	577474	577523	1000.0	+	0	R 577474
chr5	jNXSensor	rigid_DNA	577530	577550	1000.0	+	0	R 577530
chr5	jNXSensor	rigid_DNA	577563	577589	1000.0	+	0	R 577563
chr5	jNXSensor	rigid_DNA	577597	577645	1000.0	+	0	R 577597
chr5	jNXSensor	rigid_DNA	577674	577713	1000.0	+	0	R 577674
chr5	jNXSensor	rigid_DNA	577720	577747	1000.0	+	0	R 577720
chr5	jNXSensor	rigid_DNA	577820	577835	1000.0	+	0	R 577820
chr5	jNXSensor	rigid_DNA	577858	577872	1000.0	+	0	R 577858
chr5	jNXSensor	rigid_DNA	577877	577891	1000.0	+	0	R 577877
chr5	jNXSensor	rigid_DNA	577908	577928	1000.0	+	0	R 577908
chr5	jNXSensor	rigid_DNA	577939	577953	1000.0	+	0	R 577939
chr5	jNXSensor	rigid_DNA	578050	578070	1000.0	+	0	R 578050
chr5	jNXSensor	rigid_DNA	578092	578111	1000.0	+	0	R 578092
chr5	jNXSensor	rigid_DNA	578116	578130	1000.0	+	0	R 578116
chr5	jNXSensor	rigid_DNA	578137	578156	1000.0	+	0	R 578137
chr5	jNXSensor	rigid_DNA	578169	578183	1000.0	+	0	R 578169
chr5	jNXSensor	rigid_DNA	578227	578241	1000.0	+	0	R 578227
chr5	jNXSensor	rigid_DNA	578788	578802	1000.0	+	0	R 578788
chr5	jNXSensor	rigid_DNA	578815	578829	1000.0	+	0	R 578815
chr5	jNXSensor	rigid_DNA	579016	579030	1000.0	+	0	R 579016
chr5	jNXSensor	rigid_DNA	579069	579084	1000.0	+	0	R 579069
chr5	jNXSensor	rigid_DNA	579221	579245	1000.0	+	0	R 579221
chr5	jNXSensor	rigid_DNA	579580	579595	1000.0	+	0	R 579580
chr5	jNXSensor	rigid_DNA	579700	579714	1000.0	+	0	R 579700
chr5	jNXSensor	rigid_DNA	579984	579998	1000.0	+	0	R 579984
chr5	jNXSensor	rigid_DNA	580138	580152	1000.0	+	0	R 580138
chr5	jNXSensor	rigid_DNA	580922	580936	1000.0	+	0	R 580922
chr5	jNXSensor	rigid_DNA	581022	581036	1000.0	+	0	R 581022
chr5	jNXSensor	rigid_DNA	581299	581318	1000.0	+	0	R 581299
chr5	jNXSensor	rigid_DNA	581327	581346	1000.0	+	0	R 581327
chr5	jNXSensor	rigid_DNA	581355	581374	1000.0	+	0	R 581355
chr5	jNXSensor	rigid_DNA	581382	581429	1000.0	+	0	R 581382
chr5	jNXSensor	rigid_DNA	581481	581505	1000.0	+	0	R 581481
chr5	jNXSensor	rigid_DNA	581508	581527	1000.0	+	0	R 581508
chr5	jNXSensor	rigid_DNA	581533	581547	1000.0	+	0	R 581533
chr5	jNXSensor	rigid_DNA	581576	581595	1000.0	+	0	R 581576
chr5	jNXSensor	rigid_DNA	581639	581653	1000.0	+	0	R 581639
chr5	jNXSensor	rigid_DNA	581680	581718	1000.0	+	0	R 581680
chr5	jNXSensor	rigid_DNA	581775	581823	1000.0	+	0	R 581775
chr5	jNXSensor	rigid_DNA	581830	581845	1000.0	+	0	R 581830
chr5	jNXSensor	rigid_DNA	581898	581924	1000.0	+	0	R 581898
chr5	jNXSensor	rigid_DNA	581942	581968	1000.0	+	0	R 581942
chr5	jNXSensor	rigid_DNA	582049	582063	1000.0	+	0	R 582049
chr5	jNXSensor	rigid_DNA	582389	582408	1000.0	+	0	R 582389
chr5	jNXSensor	rigid_DNA	583925	583939	1000.0	+	0	R 583925
chr5	jNXSensor	rigid_DNA	584409	584433	1000.0	+	0	R 584409
chr5	jNXSensor	rigid_DNA	584695	584709	1000.0	+	0	R 584695
chr5	jNXSensor	rigid_DNA	584794	584808	1000.0	+	0	R 584794
chr5	jNXSensor	rigid_DNA	585142	585156	1000.0	+	0	R 585142
chr5	jNXSensor	rigid_DNA	585883	585902	1000.0	+	0	R 585883
chr5	jNXSensor	rigid_DNA	586121	586135	1000.0	+	0	R 586121
chr5	jNXSensor	rigid_DNA	586670	586684	1000.0	+	0	R 586670
chr5	jNXSensor	rigid_DNA	586928	586942	1000.0	+	0	R 586928
chr5	jNXSensor	rigid_DNA	587067	587081	1000.0	+	0	R 587067
chr5	jNXSensor	rigid_DNA	587224	587244	1000.0	+	0	R 587224
chr5	jNXSensor	rigid_DNA	587365	587379	1000.0	+	0	R 587365
chr5	jNXSensor	rigid_DNA	587652	587666	1000.0	+	0	R 587652
chr5	jNXSensor	rigid_DNA	588013	588027	1000.0	+	0	R 588013
chr5	jNXSensor	rigid_DNA	588085	588099	1000.0	+	0	R 588085
chr5	jNXSensor	rigid_DNA	588326	588340	1000.0	+	0	R 588326
chr5	jNXSensor	rigid_DNA	588358	588383	1000.0	+	0	R 588358
chr5	jNXSensor	rigid_DNA	588496	588515	1000.0	+	0	R 588496
chr5	jNXSensor	rigid_DNA	588525	588539	1000.0	+	0	R 588525
chr5	jNXSensor	rigid_DNA	588726	588740	1000.0	+	0	R 588726
chr5	jNXSensor	rigid_DNA	588753	588790	1000.0	+	0	R 588753
chr5	jNXSensor	rigid_DNA	588834	588849	1000.0	+	0	R 588834
chr5	jNXSensor	rigid_DNA	589046	589060	1000.0	+	0	R 589046
chr5	jNXSensor	rigid_DNA	589063	589077	1000.0	+	0	R 589063
chr5	jNXSensor	rigid_DNA	589082	589096	1000.0	+	0	R 589082
chr5	jNXSensor	rigid_DNA	590415	590435	1000.0	+	0	R 590415
chr5	jNXSensor	rigid_DNA	590499	590513	1000.0	+	0	R 590499
chr5	jNXSensor	rigid_DNA	590682	590696	1000.0	+	0	R 590682
chr5	jNXSensor	rigid_DNA	590793	590807	1000.0	+	0	R 590793
chr5	jNXSensor	rigid_DNA	590905	590919	1000.0	+	0	R 590905
chr5	jNXSensor	rigid_DNA	591042	591056	1000.0	+	0	R 591042
chr5	jNXSensor	rigid_DNA	591392	591421	1000.0	+	0	R 591392
chr5	jNXSensor	rigid_DNA	591610	591624	1000.0	+	0	R 591610
chr5	jNXSensor	rigid_DNA	591718	591732	1000.0	+	0	R 591718
chr5	jNXSensor	rigid_DNA	591817	591831	1000.0	+	0	R 591817
chr5	jNXSensor	rigid_DNA	592299	592313	1000.0	+	0	R 592299
chr5	jNXSensor	rigid_DNA	592365	592379	1000.0	+	0	R 592365
chr5	jNXSensor	rigid_DNA	592488	592502	1000.0	+	0	R 592488
chr5	jNXSensor	rigid_DNA	592705	592719	1000.0	+	0	R 592705
chr5	jNXSensor	rigid_DNA	592983	593002	1000.0	+	0	R 592983
chr5	jNXSensor	rigid_DNA	593053	593073	1000.0	+	0	R 593053
chr5	jNXSensor	rigid_DNA	593340	593354	1000.0	+	0	R 593340
chr5	jNXSensor	rigid_DNA	593459	593483	1000.0	+	0	R 593459
chr5	jNXSensor	rigid_DNA	593593	593607	1000.0	+	0	R 593593
chr5	jNXSensor	rigid_DNA	593740	593754	1000.0	+	0	R 593740
chr5	jNXSensor	rigid_DNA	594331	594362	1000.0	+	0	R 594331
chr5	jNXSensor	rigid_DNA	594385	594399	1000.0	+	0	R 594385
chr5	jNXSensor	rigid_DNA	594403	594423	1000.0	+	0	R 594403
chr5	jNXSensor	rigid_DNA	594432	594446	1000.0	+	0	R 594432
chr5	jNXSensor	rigid_DNA	594605	594619	1000.0	+	0	R 594605
chr5	jNXSensor	rigid_DNA	594821	594842	1000.0	+	0	R 594821
chr5	jNXSensor	rigid_DNA	594887	594921	1000.0	+	0	R 594887
chr5	jNXSensor	rigid_DNA	594953	594967	1000.0	+	0	R 594953
chr5	jNXSensor	rigid_DNA	595201	595215	1000.0	+	0	R 595201
chr5	jNXSensor	rigid_DNA	595309	595323	1000.0	+	0	R 595309
chr5	jNXSensor	rigid_DNA	595466	595475	1000.0	+	0	R 595466
chr5	jNXSensor	rigid_DNA	595562	595576	1000.0	+	0	R 595562
chr5	jNXSensor	rigid_DNA	595895	595919	1000.0	+	0	R 595895
chr5	jNXSensor	rigid_DNA	596186	596200	1000.0	+	0	R 596186
chr5	jNXSensor	rigid_DNA	596215	596235	1000.0	+	0	R 596215
chr5	jNXSensor	rigid_DNA	596960	596974	1000.0	+	0	R 596960
chr5	jNXSensor	rigid_DNA	597316	597330	1000.0	+	0	R 597316
chr5	jNXSensor	rigid_DNA	597396	597415	1000.0	+	0	R 597396
chr5	jNXSensor	rigid_DNA	597490	597509	1000.0	+	0	R 597490
chr5	jNXSensor	rigid_DNA	597583	597598	1000.0	+	0	R 597583
chr5	jNXSensor	rigid_DNA	597640	597654	1000.0	+	0	R 597640
chr5	jNXSensor	rigid_DNA	598896	598921	1000.0	+	0	R 598896
chr5	jNXSensor	rigid_DNA	598966	598980	1000.0	+	0	R 598966
chr5	jNXSensor	rigid_DNA	599477	599496	1000.0	+	0	R 599477
chr5	jNXSensor	rigid_DNA	599714	599729	1000.0	+	0	R 599714
chr5	jNXSensor	rigid_DNA	599815	599829	1000.0	+	0	R 599815
chr5	jNXSensor	rigid_DNA	599862	599876	1000.0	+	0	R 599862
chr5	jNXSensor	rigid_DNA	600279	600293	1000.0	+	0	R 600279
chr5	jNXSensor	rigid_DNA	600347	600361	1000.0	+	0	R 600347
chr5	jNXSensor	rigid_DNA	600398	600412	1000.0	+	0	R 600398
chr5	jNXSensor	rigid_DNA	600564	600579	1000.0	+	0	R 600564
chr5	jNXSensor	rigid_DNA	600671	600694	1000.0	+	0	R 600671
chr5	jNXSensor	rigid_DNA	600927	600941	1000.0	+	0	R 600927
chr5	jNXSensor	rigid_DNA	601415	601434	1000.0	+	0	R 601415
chr5	jNXSensor	rigid_DNA	601812	601826	1000.0	+	0	R 601812
chr5	jNXSensor	rigid_DNA	603016	603028	1000.0	+	0	R 603016
chr5	jNXSensor	rigid_DNA	604339	604358	1000.0	+	0	R 604339
chr5	jNXSensor	rigid_DNA	604565	604577	1000.0	+	0	R 604565
chr5	jNXSensor	rigid_DNA	604741	604755	1000.0	+	0	R 604741
chr5	jNXSensor	rigid_DNA	605074	605088	1000.0	+	0	R 605074
chr5	jNXSensor	rigid_DNA	607888	607902	1000.0	+	0	R 607888
chr5	jNXSensor	rigid_DNA	608317	608335	1000.0	+	0	R 608317
chr5	jNXSensor	rigid_DNA	608426	608440	1000.0	+	0	R 608426
chr5	jNXSensor	rigid_DNA	608540	608559	1000.0	+	0	R 608540
chr5	jNXSensor	rigid_DNA	608835	608854	1000.0	+	0	R 608835
chr5	jNXSensor	rigid_DNA	609050	609064	1000.0	+	0	R 609050
chr5	jNXSensor	rigid_DNA	609068	609082	1000.0	+	0	R 609068
chr5	jNXSensor	rigid_DNA	609106	609125	1000.0	+	0	R 609106
chr5	jNXSensor	rigid_DNA	609206	609220	1000.0	+	0	R 609206
chr5	jNXSensor	rigid_DNA	609290	609305	1000.0	+	0	R 609290
chr5	jNXSensor	rigid_DNA	609379	609394	1000.0	+	0	R 609379
chr5	jNXSensor	rigid_DNA	609438	609458	1000.0	+	0	R 609438
chr5	jNXSensor	rigid_DNA	609592	609606	1000.0	+	0	R 609592
chr5	jNXSensor	rigid_DNA	609724	609738	1000.0	+	0	R 609724
chr5	jNXSensor	rigid_DNA	609761	609775	1000.0	+	0	R 609761
chr5	jNXSensor	rigid_DNA	609824	609838	1000.0	+	0	R 609824
chr5	jNXSensor	rigid_DNA	609951	609965	1000.0	+	0	R 609951
chr5	jNXSensor	rigid_DNA	610231	610245	1000.0	+	0	R 610231
chr5	jNXSensor	rigid_DNA	610262	610276	1000.0	+	0	R 610262
chr5	jNXSensor	rigid_DNA	610285	610299	1000.0	+	0	R 610285
chr5	jNXSensor	rigid_DNA	611625	611639	1000.0	+	0	R 611625
chr5	jNXSensor	rigid_DNA	611846	611865	1000.0	+	0	R 611846
chr5	jNXSensor	rigid_DNA	611919	611938	1000.0	+	0	R 611919
chr5	jNXSensor	rigid_DNA	612138	612158	1000.0	+	0	R 612138
chr5	jNXSensor	rigid_DNA	612213	612228	1000.0	+	0	R 612213
chr5	jNXSensor	rigid_DNA	612285	612299	1000.0	+	0	R 612285
chr5	jNXSensor	rigid_DNA	612767	612786	1000.0	+	0	R 612767
chr5	jNXSensor	rigid_DNA	613088	613097	1000.0	+	0	R 613088
chr5	jNXSensor	rigid_DNA	613320	613339	1000.0	+	0	R 613320
chr5	jNXSensor	rigid_DNA	613516	613530	1000.0	+	0	R 613516
chr5	jNXSensor	rigid_DNA	614095	614119	1000.0	+	0	R 614095
chr5	jNXSensor	rigid_DNA	614422	614436	1000.0	+	0	R 614422
chr5	jNXSensor	rigid_DNA	614877	614891	1000.0	+	0	R 614877
chr5	jNXSensor	rigid_DNA	614963	614977	1000.0	+	0	R 614963
chr5	jNXSensor	rigid_DNA	615006	615020	1000.0	+	0	R 615006
chr5	jNXSensor	rigid_DNA	615049	615063	1000.0	+	0	R 615049
chr5	jNXSensor	rigid_DNA	615178	615192	1000.0	+	0	R 615178
chr5	jNXSensor	rigid_DNA	615221	615235	1000.0	+	0	R 615221
chr5	jNXSensor	rigid_DNA	615350	615364	1000.0	+	0	R 615350
chr5	jNXSensor	rigid_DNA	615393	615407	1000.0	+	0	R 615393
chr5	jNXSensor	rigid_DNA	615522	615536	1000.0	+	0	R 615522
chr5	jNXSensor	rigid_DNA	615565	615579	1000.0	+	0	R 615565
chr5	jNXSensor	rigid_DNA	615824	615838	1000.0	+	0	R 615824
chr5	jNXSensor	rigid_DNA	615867	615881	1000.0	+	0	R 615867
chr5	jNXSensor	rigid_DNA	616126	616140	1000.0	+	0	R 616126
chr5	jNXSensor	rigid_DNA	616169	616183	1000.0	+	0	R 616169
chr5	jNXSensor	rigid_DNA	616385	616399	1000.0	+	0	R 616385
chr5	jNXSensor	rigid_DNA	616471	616485	1000.0	+	0	R 616471
chr5	jNXSensor	rigid_DNA	616514	616528	1000.0	+	0	R 616514
chr5	jNXSensor	rigid_DNA	616643	616657	1000.0	+	0	R 616643
chr5	jNXSensor	rigid_DNA	616686	616700	1000.0	+	0	R 616686
chr5	jNXSensor	rigid_DNA	616729	616743	1000.0	+	0	R 616729
chr5	jNXSensor	rigid_DNA	616772	616786	1000.0	+	0	R 616772
chr5	jNXSensor	rigid_DNA	616815	616829	1000.0	+	0	R 616815
chr5	jNXSensor	rigid_DNA	616858	616872	1000.0	+	0	R 616858
chr5	jNXSensor	rigid_DNA	616901	616915	1000.0	+	0	R 616901
chr5	jNXSensor	rigid_DNA	616944	616958	1000.0	+	0	R 616944
chr5	jNXSensor	rigid_DNA	617030	617044	1000.0	+	0	R 617030
chr5	jNXSensor	rigid_DNA	617073	617087	1000.0	+	0	R 617073
chr5	jNXSensor	rigid_DNA	617116	617130	1000.0	+	0	R 617116
chr5	jNXSensor	rigid_DNA	617159	617173	1000.0	+	0	R 617159
chr5	jNXSensor	rigid_DNA	617245	617259	1000.0	+	0	R 617245
chr5	jNXSensor	rigid_DNA	617288	617302	1000.0	+	0	R 617288
chr5	jNXSensor	rigid_DNA	617417	617431	1000.0	+	0	R 617417
chr5	jNXSensor	rigid_DNA	617460	617474	1000.0	+	0	R 617460
chr5	jNXSensor	rigid_DNA	617503	617517	1000.0	+	0	R 617503
chr5	jNXSensor	rigid_DNA	617546	617560	1000.0	+	0	R 617546
chr5	jNXSensor	rigid_DNA	617589	617603	1000.0	+	0	R 617589
chr5	jNXSensor	rigid_DNA	617632	617646	1000.0	+	0	R 617632
chr5	jNXSensor	rigid_DNA	617675	617689	1000.0	+	0	R 617675
chr5	jNXSensor	rigid_DNA	617718	617732	1000.0	+	0	R 617718
chr5	jNXSensor	rigid_DNA	617847	617861	1000.0	+	0	R 617847
chr5	jNXSensor	rigid_DNA	617890	617904	1000.0	+	0	R 617890
chr5	jNXSensor	rigid_DNA	618062	618076	1000.0	+	0	R 618062
chr5	jNXSensor	rigid_DNA	618105	618119	1000.0	+	0	R 618105
chr5	jNXSensor	rigid_DNA	618148	618162	1000.0	+	0	R 618148
chr5	jNXSensor	rigid_DNA	618191	618205	1000.0	+	0	R 618191
chr5	jNXSensor	rigid_DNA	618451	618465	1000.0	+	0	R 618451
chr5	jNXSensor	rigid_DNA	618668	618682	1000.0	+	0	R 618668
chr5	jNXSensor	rigid_DNA	618883	618897	1000.0	+	0	R 618883
chr5	jNXSensor	rigid_DNA	618901	618916	1000.0	+	0	R 618901
chr5	jNXSensor	rigid_DNA	618926	618940	1000.0	+	0	R 618926
chr5	jNXSensor	rigid_DNA	618989	619003	1000.0	+	0	R 618989
chr5	jNXSensor	rigid_DNA	619294	619308	1000.0	+	0	R 619294
chr5	jNXSensor	rigid_DNA	620211	620229	1000.0	+	0	R 620211
chr5	jNXSensor	rigid_DNA	621057	621071	1000.0	+	0	R 621057
chr5	jNXSensor	rigid_DNA	621261	621280	1000.0	+	0	R 621261
chr5	jNXSensor	rigid_DNA	621583	621597	1000.0	+	0	R 621583
chr5	jNXSensor	rigid_DNA	621766	621780	1000.0	+	0	R 621766
chr5	jNXSensor	rigid_DNA	621827	621841	1000.0	+	0	R 621827
chr5	jNXSensor	rigid_DNA	622595	622614	1000.0	+	0	R 622595
chr5	jNXSensor	rigid_DNA	622621	622645	1000.0	+	0	R 622621
chr5	jNXSensor	rigid_DNA	622749	622764	1000.0	+	0	R 622749
chr5	jNXSensor	rigid_DNA	622805	622834	1000.0	+	0	R 622805
chr5	jNXSensor	rigid_DNA	623045	623059	1000.0	+	0	R 623045
chr5	jNXSensor	rigid_DNA	623090	623104	1000.0	+	0	R 623090
chr5	jNXSensor	rigid_DNA	623107	623122	1000.0	+	0	R 623107
chr5	jNXSensor	rigid_DNA	623512	623526	1000.0	+	0	R 623512
chr5	jNXSensor	rigid_DNA	623636	623650	1000.0	+	0	R 623636
chr5	jNXSensor	rigid_DNA	623685	623714	1000.0	+	0	R 623685
chr5	jNXSensor	rigid_DNA	623739	623753	1000.0	+	0	R 623739
chr5	jNXSensor	rigid_DNA	623791	623806	1000.0	+	0	R 623791
chr5	jNXSensor	rigid_DNA	623844	623859	1000.0	+	0	R 623844
chr5	jNXSensor	rigid_DNA	623897	623912	1000.0	+	0	R 623897
chr5	jNXSensor	rigid_DNA	623969	623984	1000.0	+	0	R 623969
chr5	jNXSensor	rigid_DNA	624230	624244	1000.0	+	0	R 624230
chr5	jNXSensor	rigid_DNA	624314	624334	1000.0	+	0	R 624314
chr5	jNXSensor	rigid_DNA	625074	625088	1000.0	+	0	R 625074
chr5	jNXSensor	rigid_DNA	625612	625622	1000.0	+	0	R 625612
chr5	jNXSensor	rigid_DNA	625686	625700	1000.0	+	0	R 625686
chr5	jNXSensor	rigid_DNA	626135	626144	1000.0	+	0	R 626135
chr5	jNXSensor	rigid_DNA	626217	626231	1000.0	+	0	R 626217
chr5	jNXSensor	rigid_DNA	626912	626932	1000.0	+	0	R 626912
chr5	jNXSensor	rigid_DNA	627114	627128	1000.0	+	0	R 627114
chr5	jNXSensor	rigid_DNA	627152	627172	1000.0	+	0	R 627152
chr5	jNXSensor	rigid_DNA	627175	627189	1000.0	+	0	R 627175
chr5	jNXSensor	rigid_DNA	627517	627531	1000.0	+	0	R 627517
chr5	jNXSensor	rigid_DNA	627661	627675	1000.0	+	0	R 627661
chr5	jNXSensor	rigid_DNA	630340	630354	1000.0	+	0	R 630340
chr5	jNXSensor	rigid_DNA	632869	632883	1000.0	+	0	R 632869
chr5	jNXSensor	rigid_DNA	632892	632906	1000.0	+	0	R 632892
chr5	jNXSensor	rigid_DNA	633293	633308	1000.0	+	0	R 633293
chr5	jNXSensor	rigid_DNA	635252	635266	1000.0	+	0	R 635252
chr5	jNXSensor	rigid_DNA	635913	635927	1000.0	+	0	R 635913
chr5	jNXSensor	rigid_DNA	636004	636018	1000.0	+	0	R 636004
chr5	jNXSensor	rigid_DNA	636214	636229	1000.0	+	0	R 636214
chr5	jNXSensor	rigid_DNA	636330	636344	1000.0	+	0	R 636330
chr5	jNXSensor	rigid_DNA	636608	636633	1000.0	+	0	R 636608
chr5	jNXSensor	rigid_DNA	638814	638833	1000.0	+	0	R 638814
chr5	jNXSensor	rigid_DNA	640219	640233	1000.0	+	0	R 640219
chr5	jNXSensor	rigid_DNA	640665	640684	1000.0	+	0	R 640665
chr5	jNXSensor	rigid_DNA	640690	640704	1000.0	+	0	R 640690
chr5	jNXSensor	rigid_DNA	645745	645759	1000.0	+	0	R 645745
chr5	jNXSensor	rigid_DNA	646584	646598	1000.0	+	0	R 646584
chr5	jNXSensor	rigid_DNA	646904	646918	1000.0	+	0	R 646904
chr5	jNXSensor	rigid_DNA	647015	647029	1000.0	+	0	R 647015
chr5	jNXSensor	rigid_DNA	651846	651860	1000.0	+	0	R 651846
chr5	jNXSensor	rigid_DNA	653110	653126	1000.0	+	0	R 653110
chr5	jNXSensor	rigid_DNA	653394	653415	1000.0	+	0	R 653394
chr5	jNXSensor	rigid_DNA	654234	654248	1000.0	+	0	R 654234
chr5	jNXSensor	rigid_DNA	654439	654453	1000.0	+	0	R 654439
chr5	jNXSensor	rigid_DNA	654890	654905	1000.0	+	0	R 654890
chr5	jNXSensor	rigid_DNA	654950	654964	1000.0	+	0	R 654950
chr5	jNXSensor	rigid_DNA	655086	655100	1000.0	+	0	R 655086
chr5	jNXSensor	rigid_DNA	655240	655259	1000.0	+	0	R 655240
chr5	jNXSensor	rigid_DNA	655325	655339	1000.0	+	0	R 655325
chr5	jNXSensor	rigid_DNA	655434	655449	1000.0	+	0	R 655434
chr5	jNXSensor	rigid_DNA	655493	655512	1000.0	+	0	R 655493
chr5	jNXSensor	rigid_DNA	656298	656313	1000.0	+	0	R 656298
chr5	jNXSensor	rigid_DNA	656600	656614	1000.0	+	0	R 656600
chr5	jNXSensor	rigid_DNA	656870	656890	1000.0	+	0	R 656870
chr5	jNXSensor	rigid_DNA	656911	656925	1000.0	+	0	R 656911
chr5	jNXSensor	rigid_DNA	656945	656968	1000.0	+	0	R 656945
chr5	jNXSensor	rigid_DNA	657174	657188	1000.0	+	0	R 657174
chr5	jNXSensor	rigid_DNA	657798	657813	1000.0	+	0	R 657798
chr5	jNXSensor	rigid_DNA	658834	658846	1000.0	+	0	R 658834
chr5	jNXSensor	rigid_DNA	660404	660418	1000.0	+	0	R 660404
chr5	jNXSensor	rigid_DNA	660530	660544	1000.0	+	0	R 660530
chr5	jNXSensor	rigid_DNA	660739	660753	1000.0	+	0	R 660739
chr5	jNXSensor	rigid_DNA	660784	660798	1000.0	+	0	R 660784
chr5	jNXSensor	rigid_DNA	661192	661206	1000.0	+	0	R 661192
chr5	jNXSensor	rigid_DNA	661340	661354	1000.0	+	0	R 661340
chr5	jNXSensor	rigid_DNA	661892	661911	1000.0	+	0	R 661892
chr5	jNXSensor	rigid_DNA	661942	661961	1000.0	+	0	R 661942
chr5	jNXSensor	rigid_DNA	662178	662193	1000.0	+	0	R 662178
chr5	jNXSensor	rigid_DNA	662197	662216	1000.0	+	0	R 662197
chr5	jNXSensor	rigid_DNA	662299	662313	1000.0	+	0	R 662299
chr5	jNXSensor	rigid_DNA	662757	662771	1000.0	+	0	R 662757
chr5	jNXSensor	rigid_DNA	663295	663310	1000.0	+	0	R 663295
chr5	jNXSensor	rigid_DNA	664937	664951	1000.0	+	0	R 664937
chr5	jNXSensor	rigid_DNA	664974	664988	1000.0	+	0	R 664974
chr5	jNXSensor	rigid_DNA	665003	665037	1000.0	+	0	R 665003
chr5	jNXSensor	rigid_DNA	665051	665073	1000.0	+	0	R 665051
chr5	jNXSensor	rigid_DNA	665098	665117	1000.0	+	0	R 665098
chr5	jNXSensor	rigid_DNA	665197	665220	1000.0	+	0	R 665197
chr5	jNXSensor	rigid_DNA	665238	665263	1000.0	+	0	R 665238
chr5	jNXSensor	rigid_DNA	665292	665306	1000.0	+	0	R 665292
chr5	jNXSensor	rigid_DNA	665326	665385	1000.0	+	0	R 665326
chr5	jNXSensor	rigid_DNA	665427	665466	1000.0	+	0	R 665427
chr5	jNXSensor	rigid_DNA	665479	665499	1000.0	+	0	R 665479
chr5	jNXSensor	rigid_DNA	665564	665583	1000.0	+	0	R 665564
chr5	jNXSensor	rigid_DNA	665597	665616	1000.0	+	0	R 665597
chr5	jNXSensor	rigid_DNA	665620	665651	1000.0	+	0	R 665620
chr5	jNXSensor	rigid_DNA	665661	665708	1000.0	+	0	R 665661
chr5	jNXSensor	rigid_DNA	665745	665790	1000.0	+	0	R 665745
chr5	jNXSensor	rigid_DNA	665864	665888	1000.0	+	0	R 665864
chr5	jNXSensor	rigid_DNA	666493	666504	1000.0	+	0	R 666493
chr5	jNXSensor	rigid_DNA	666729	666743	1000.0	+	0	R 666729
chr5	jNXSensor	rigid_DNA	666901	666915	1000.0	+	0	R 666901
chr5	jNXSensor	rigid_DNA	667560	667581	1000.0	+	0	R 667560
chr5	jNXSensor	rigid_DNA	668142	668151	1000.0	+	0	R 668142
chr5	jNXSensor	rigid_DNA	668250	668267	1000.0	+	0	R 668250
chr5	jNXSensor	rigid_DNA	672495	672509	1000.0	+	0	R 672495
chr5	jNXSensor	rigid_DNA	672817	672831	1000.0	+	0	R 672817
chr5	jNXSensor	rigid_DNA	673387	673401	1000.0	+	0	R 673387
chr5	jNXSensor	rigid_DNA	673595	673610	1000.0	+	0	R 673595
chr5	jNXSensor	rigid_DNA	673836	673850	1000.0	+	0	R 673836
chr5	jNXSensor	rigid_DNA	674258	674272	1000.0	+	0	R 674258
chr5	jNXSensor	rigid_DNA	674794	674808	1000.0	+	0	R 674794
chr5	jNXSensor	rigid_DNA	675526	675540	1000.0	+	0	R 675526
chr5	jNXSensor	rigid_DNA	675687	675701	1000.0	+	0	R 675687
chr5	jNXSensor	rigid_DNA	675836	675850	1000.0	+	0	R 675836
chr5	jNXSensor	rigid_DNA	676417	676436	1000.0	+	0	R 676417
chr5	jNXSensor	rigid_DNA	676477	676491	1000.0	+	0	R 676477
chr5	jNXSensor	rigid_DNA	676582	676596	1000.0	+	0	R 676582
chr5	jNXSensor	rigid_DNA	677226	677240	1000.0	+	0	R 677226
chr5	jNXSensor	rigid_DNA	677409	677423	1000.0	+	0	R 677409
chr5	jNXSensor	rigid_DNA	677540	677554	1000.0	+	0	R 677540
chr5	jNXSensor	rigid_DNA	677607	677626	1000.0	+	0	R 677607
chr5	jNXSensor	rigid_DNA	678166	678180	1000.0	+	0	R 678166
chr5	jNXSensor	rigid_DNA	678648	678662	1000.0	+	0	R 678648
chr5	jNXSensor	rigid_DNA	678888	678902	1000.0	+	0	R 678888
chr5	jNXSensor	rigid_DNA	678912	678926	1000.0	+	0	R 678912
chr5	jNXSensor	rigid_DNA	679160	679175	1000.0	+	0	R 679160
chr5	jNXSensor	rigid_DNA	679453	679467	1000.0	+	0	R 679453
chr5	jNXSensor	rigid_DNA	679778	679787	1000.0	+	0	R 679778
chr5	jNXSensor	rigid_DNA	681086	681105	1000.0	+	0	R 681086
chr5	jNXSensor	rigid_DNA	681598	681612	1000.0	+	0	R 681598
chr5	jNXSensor	rigid_DNA	681933	681947	1000.0	+	0	R 681933
chr5	jNXSensor	rigid_DNA	682001	682015	1000.0	+	0	R 682001
chr5	jNXSensor	rigid_DNA	682136	682150	1000.0	+	0	R 682136
chr5	jNXSensor	rigid_DNA	686910	686924	1000.0	+	0	R 686910
chr5	jNXSensor	rigid_DNA	686995	687010	1000.0	+	0	R 686995
chr5	jNXSensor	rigid_DNA	688653	688668	1000.0	+	0	R 688653
chr5	jNXSensor	rigid_DNA	688925	688944	1000.0	+	0	R 688925
chr5	jNXSensor	rigid_DNA	689684	689703	1000.0	+	0	R 689684
chr5	jNXSensor	rigid_DNA	689925	689942	1000.0	+	0	R 689925
chr5	jNXSensor	rigid_DNA	690154	690168	1000.0	+	0	R 690154
chr5	jNXSensor	rigid_DNA	690700	690714	1000.0	+	0	R 690700
chr5	jNXSensor	rigid_DNA	691674	691693	1000.0	+	0	R 691674
chr5	jNXSensor	rigid_DNA	692112	692140	1000.0	+	0	R 692112
chr5	jNXSensor	rigid_DNA	692473	692487	1000.0	+	0	R 692473
chr5	jNXSensor	rigid_DNA	692873	692888	1000.0	+	0	R 692873
chr5	jNXSensor	rigid_DNA	692967	692981	1000.0	+	0	R 692967
chr5	jNXSensor	rigid_DNA	693133	693147	1000.0	+	0	R 693133
chr5	jNXSensor	rigid_DNA	693151	693165	1000.0	+	0	R 693151
chr5	jNXSensor	rigid_DNA	693724	693738	1000.0	+	0	R 693724
chr5	jNXSensor	rigid_DNA	693952	693966	1000.0	+	0	R 693952
chr5	jNXSensor	rigid_DNA	694234	694255	1000.0	+	0	R 694234
chr5	jNXSensor	rigid_DNA	694287	694302	1000.0	+	0	R 694287
chr5	jNXSensor	rigid_DNA	694362	694377	1000.0	+	0	R 694362
chr5	jNXSensor	rigid_DNA	694527	694542	1000.0	+	0	R 694527
chr5	jNXSensor	rigid_DNA	694687	694702	1000.0	+	0	R 694687
chr5	jNXSensor	rigid_DNA	694799	694813	1000.0	+	0	R 694799
chr5	jNXSensor	rigid_DNA	694844	694858	1000.0	+	0	R 694844
chr5	jNXSensor	rigid_DNA	695772	695786	1000.0	+	0	R 695772
chr5	jNXSensor	rigid_DNA	695839	695859	1000.0	+	0	R 695839
chr5	jNXSensor	rigid_DNA	696439	696454	1000.0	+	0	R 696439
chr5	jNXSensor	rigid_DNA	696573	696592	1000.0	+	0	R 696573
chr5	jNXSensor	rigid_DNA	696693	696707	1000.0	+	0	R 696693
chr5	jNXSensor	rigid_DNA	696792	696815	1000.0	+	0	R 696792
chr5	jNXSensor	rigid_DNA	696861	696875	1000.0	+	0	R 696861
chr5	jNXSensor	rigid_DNA	697000	697014	1000.0	+	0	R 697000
chr5	jNXSensor	rigid_DNA	697029	697043	1000.0	+	0	R 697029
chr5	jNXSensor	rigid_DNA	697231	697250	1000.0	+	0	R 697231
chr5	jNXSensor	rigid_DNA	697660	697680	1000.0	+	0	R 697660
chr5	jNXSensor	rigid_DNA	697761	697775	1000.0	+	0	R 697761
chr5	jNXSensor	rigid_DNA	697783	697797	1000.0	+	0	R 697783
chr5	jNXSensor	rigid_DNA	698577	698591	1000.0	+	0	R 698577
chr5	jNXSensor	rigid_DNA	699004	699018	1000.0	+	0	R 699004
chr5	jNXSensor	rigid_DNA	699134	699148	1000.0	+	0	R 699134
chr5	jNXSensor	rigid_DNA	699797	699812	1000.0	+	0	R 699797
chr5	jNXSensor	rigid_DNA	699821	699835	1000.0	+	0	R 699821
chr5	jNXSensor	rigid_DNA	700007	700021	1000.0	+	0	R 700007
chr5	jNXSensor	rigid_DNA	700708	700722	1000.0	+	0	R 700708
chr5	jNXSensor	rigid_DNA	700897	700906	1000.0	+	0	R 700897
chr5	jNXSensor	rigid_DNA	701051	701070	1000.0	+	0	R 701051
chr5	jNXSensor	rigid_DNA	704581	704596	1000.0	+	0	R 704581
chr5	jNXSensor	rigid_DNA	704929	704944	1000.0	+	0	R 704929
chr5	jNXSensor	rigid_DNA	704980	704994	1000.0	+	0	R 704980
chr5	jNXSensor	rigid_DNA	706867	706881	1000.0	+	0	R 706867
chr5	jNXSensor	rigid_DNA	707744	707758	1000.0	+	0	R 707744
chr5	jNXSensor	rigid_DNA	708474	708483	1000.0	+	0	R 708474
chr5	jNXSensor	rigid_DNA	708737	708763	1000.0	+	0	R 708737
chr5	jNXSensor	rigid_DNA	711385	711399	1000.0	+	0	R 711385
chr5	jNXSensor	rigid_DNA	711761	711801	1000.0	+	0	R 711761
chr5	jNXSensor	rigid_DNA	712030	712044	1000.0	+	0	R 712030
chr5	jNXSensor	rigid_DNA	712067	712081	1000.0	+	0	R 712067
chr5	jNXSensor	rigid_DNA	712317	712331	1000.0	+	0	R 712317
chr5	jNXSensor	rigid_DNA	712721	712735	1000.0	+	0	R 712721
chr5	jNXSensor	rigid_DNA	713155	713174	1000.0	+	0	R 713155
chr5	jNXSensor	rigid_DNA	713926	713940	1000.0	+	0	R 713926
chr5	jNXSensor	rigid_DNA	713960	713979	1000.0	+	0	R 713960
chr5	jNXSensor	rigid_DNA	715018	715038	1000.0	+	0	R 715018
chr5	jNXSensor	rigid_DNA	715176	715190	1000.0	+	0	R 715176
chr5	jNXSensor	rigid_DNA	715281	715296	1000.0	+	0	R 715281
chr5	jNXSensor	rigid_DNA	715398	715418	1000.0	+	0	R 715398
chr5	jNXSensor	rigid_DNA	715573	715587	1000.0	+	0	R 715573
chr5	jNXSensor	rigid_DNA	715591	715605	1000.0	+	0	R 715591
chr5	jNXSensor	rigid_DNA	715616	715630	1000.0	+	0	R 715616
chr5	jNXSensor	rigid_DNA	715648	715662	1000.0	+	0	R 715648
chr5	jNXSensor	rigid_DNA	715729	715743	1000.0	+	0	R 715729
chr5	jNXSensor	rigid_DNA	715802	715816	1000.0	+	0	R 715802
chr5	jNXSensor	rigid_DNA	716430	716465	1000.0	+	0	R 716430
chr5	jNXSensor	rigid_DNA	716542	716556	1000.0	+	0	R 716542
chr5	jNXSensor	rigid_DNA	716621	716636	1000.0	+	0	R 716621
chr5	jNXSensor	rigid_DNA	716782	716796	1000.0	+	0	R 716782
chr5	jNXSensor	rigid_DNA	716808	716828	1000.0	+	0	R 716808
chr5	jNXSensor	rigid_DNA	716848	716862	1000.0	+	0	R 716848
chr5	jNXSensor	rigid_DNA	717070	717092	1000.0	+	0	R 717070
chr5	jNXSensor	rigid_DNA	717321	717341	1000.0	+	0	R 717321
chr5	jNXSensor	rigid_DNA	717739	717753	1000.0	+	0	R 717739
chr5	jNXSensor	rigid_DNA	718070	718102	1000.0	+	0	R 718070
chr5	jNXSensor	rigid_DNA	718303	718317	1000.0	+	0	R 718303
chr5	jNXSensor	rigid_DNA	718498	718512	1000.0	+	0	R 718498
chr5	jNXSensor	rigid_DNA	718577	718596	1000.0	+	0	R 718577
chr5	jNXSensor	rigid_DNA	718768	718783	1000.0	+	0	R 718768
chr5	jNXSensor	rigid_DNA	718808	718827	1000.0	+	0	R 718808
chr5	jNXSensor	rigid_DNA	718854	718869	1000.0	+	0	R 718854
chr5	jNXSensor	rigid_DNA	719005	719019	1000.0	+	0	R 719005
chr5	jNXSensor	rigid_DNA	719036	719051	1000.0	+	0	R 719036
chr5	jNXSensor	rigid_DNA	719261	719307	1000.0	+	0	R 719261
chr5	jNXSensor	rigid_DNA	719519	719533	1000.0	+	0	R 719519
chr5	jNXSensor	rigid_DNA	719674	719689	1000.0	+	0	R 719674
chr5	jNXSensor	rigid_DNA	719707	719721	1000.0	+	0	R 719707
chr5	jNXSensor	rigid_DNA	719744	719759	1000.0	+	0	R 719744
chr5	jNXSensor	rigid_DNA	720334	720348	1000.0	+	0	R 720334
chr5	jNXSensor	rigid_DNA	720355	720370	1000.0	+	0	R 720355
chr5	jNXSensor	rigid_DNA	720907	720921	1000.0	+	0	R 720907
chr5	jNXSensor	rigid_DNA	720955	720974	1000.0	+	0	R 720955
chr5	jNXSensor	rigid_DNA	721196	721210	1000.0	+	0	R 721196
chr5	jNXSensor	rigid_DNA	721244	721263	1000.0	+	0	R 721244
chr5	jNXSensor	rigid_DNA	721292	721311	1000.0	+	0	R 721292
chr5	jNXSensor	rigid_DNA	721388	721407	1000.0	+	0	R 721388
chr5	jNXSensor	rigid_DNA	721485	721499	1000.0	+	0	R 721485
chr5	jNXSensor	rigid_DNA	721533	721552	1000.0	+	0	R 721533
chr5	jNXSensor	rigid_DNA	721581	721600	1000.0	+	0	R 721581
chr5	jNXSensor	rigid_DNA	721695	721710	1000.0	+	0	R 721695
chr5	jNXSensor	rigid_DNA	722233	722256	1000.0	+	0	R 722233
chr5	jNXSensor	rigid_DNA	722286	722301	1000.0	+	0	R 722286
chr5	jNXSensor	rigid_DNA	722375	722389	1000.0	+	0	R 722375
chr5	jNXSensor	rigid_DNA	722430	722444	1000.0	+	0	R 722430
chr5	jNXSensor	rigid_DNA	722517	722540	1000.0	+	0	R 722517
chr5	jNXSensor	rigid_DNA	722672	722687	1000.0	+	0	R 722672
chr5	jNXSensor	rigid_DNA	722914	722935	1000.0	+	0	R 722914
chr5	jNXSensor	rigid_DNA	723095	723117	1000.0	+	0	R 723095
chr5	jNXSensor	rigid_DNA	723158	723172	1000.0	+	0	R 723158
chr5	jNXSensor	rigid_DNA	723325	723344	1000.0	+	0	R 723325
chr5	jNXSensor	rigid_DNA	723400	723421	1000.0	+	0	R 723400
chr5	jNXSensor	rigid_DNA	723579	723599	1000.0	+	0	R 723579
chr5	jNXSensor	rigid_DNA	723843	723862	1000.0	+	0	R 723843
chr5	jNXSensor	rigid_DNA	724117	724131	1000.0	+	0	R 724117
chr5	jNXSensor	rigid_DNA	724202	724216	1000.0	+	0	R 724202
chr5	jNXSensor	rigid_DNA	724235	724254	1000.0	+	0	R 724235
chr5	jNXSensor	rigid_DNA	724262	724276	1000.0	+	0	R 724262
chr5	jNXSensor	rigid_DNA	724359	724380	1000.0	+	0	R 724359
chr5	jNXSensor	rigid_DNA	724491	724516	1000.0	+	0	R 724491
chr5	jNXSensor	rigid_DNA	724533	724548	1000.0	+	0	R 724533
chr5	jNXSensor	rigid_DNA	724648	724662	1000.0	+	0	R 724648
chr5	jNXSensor	rigid_DNA	724809	724832	1000.0	+	0	R 724809
chr5	jNXSensor	rigid_DNA	724860	724879	1000.0	+	0	R 724860
chr5	jNXSensor	rigid_DNA	724994	725018	1000.0	+	0	R 724994
chr5	jNXSensor	rigid_DNA	725025	725039	1000.0	+	0	R 725025
chr5	jNXSensor	rigid_DNA	725225	725239	1000.0	+	0	R 725225
chr5	jNXSensor	rigid_DNA	725317	725332	1000.0	+	0	R 725317
chr5	jNXSensor	rigid_DNA	725459	725473	1000.0	+	0	R 725459
chr5	jNXSensor	rigid_DNA	725563	725582	1000.0	+	0	R 725563
chr5	jNXSensor	rigid_DNA	725593	725608	1000.0	+	0	R 725593
chr5	jNXSensor	rigid_DNA	725624	725638	1000.0	+	0	R 725624
chr5	jNXSensor	rigid_DNA	725764	725791	1000.0	+	0	R 725764
chr5	jNXSensor	rigid_DNA	726027	726041	1000.0	+	0	R 726027
chr5	jNXSensor	rigid_DNA	726243	726257	1000.0	+	0	R 726243
chr5	jNXSensor	rigid_DNA	726525	726544	1000.0	+	0	R 726525
chr5	jNXSensor	rigid_DNA	726597	726611	1000.0	+	0	R 726597
chr5	jNXSensor	rigid_DNA	726687	726701	1000.0	+	0	R 726687
chr5	jNXSensor	rigid_DNA	726733	726752	1000.0	+	0	R 726733
chr5	jNXSensor	rigid_DNA	727012	727031	1000.0	+	0	R 727012
chr5	jNXSensor	rigid_DNA	727415	727429	1000.0	+	0	R 727415
chr5	jNXSensor	rigid_DNA	727503	727522	1000.0	+	0	R 727503
chr5	jNXSensor	rigid_DNA	727721	727735	1000.0	+	0	R 727721
chr5	jNXSensor	rigid_DNA	728644	728658	1000.0	+	0	R 728644
chr5	jNXSensor	rigid_DNA	728678	728692	1000.0	+	0	R 728678
chr5	jNXSensor	rigid_DNA	729093	729107	1000.0	+	0	R 729093
chr5	jNXSensor	rigid_DNA	729510	729524	1000.0	+	0	R 729510
chr5	jNXSensor	rigid_DNA	729562	729576	1000.0	+	0	R 729562
chr5	jNXSensor	rigid_DNA	730324	730338	1000.0	+	0	R 730324
chr5	jNXSensor	rigid_DNA	730641	730655	1000.0	+	0	R 730641
chr5	jNXSensor	rigid_DNA	730968	730994	1000.0	+	0	R 730968
chr5	jNXSensor	rigid_DNA	731110	731125	1000.0	+	0	R 731110
chr5	jNXSensor	rigid_DNA	731388	731407	1000.0	+	0	R 731388
chr5	jNXSensor	rigid_DNA	731546	731566	1000.0	+	0	R 731546
chr5	jNXSensor	rigid_DNA	731690	731704	1000.0	+	0	R 731690
chr5	jNXSensor	rigid_DNA	731757	731772	1000.0	+	0	R 731757
chr5	jNXSensor	rigid_DNA	731792	731823	1000.0	+	0	R 731792
chr5	jNXSensor	rigid_DNA	731870	731884	1000.0	+	0	R 731870
chr5	jNXSensor	rigid_DNA	731898	731912	1000.0	+	0	R 731898
chr5	jNXSensor	rigid_DNA	731961	731990	1000.0	+	0	R 731961
chr5	jNXSensor	rigid_DNA	731993	732013	1000.0	+	0	R 731993
chr5	jNXSensor	rigid_DNA	732459	732473	1000.0	+	0	R 732459
chr5	jNXSensor	rigid_DNA	732498	732517	1000.0	+	0	R 732498
chr5	jNXSensor	rigid_DNA	732536	732550	1000.0	+	0	R 732536
chr5	jNXSensor	rigid_DNA	732905	732925	1000.0	+	0	R 732905
chr5	jNXSensor	rigid_DNA	733218	733232	1000.0	+	0	R 733218
chr5	jNXSensor	rigid_DNA	733249	733274	1000.0	+	0	R 733249
chr5	jNXSensor	rigid_DNA	733358	733372	1000.0	+	0	R 733358
chr5	jNXSensor	rigid_DNA	733675	733689	1000.0	+	0	R 733675
chr5	jNXSensor	rigid_DNA	734711	734725	1000.0	+	0	R 734711
chr5	jNXSensor	rigid_DNA	734792	734817	1000.0	+	0	R 734792
chr5	jNXSensor	rigid_DNA	735857	735881	1000.0	+	0	R 735857
chr5	jNXSensor	rigid_DNA	736049	736063	1000.0	+	0	R 736049
chr5	jNXSensor	rigid_DNA	736076	736090	1000.0	+	0	R 736076
chr5	jNXSensor	rigid_DNA	736349	736363	1000.0	+	0	R 736349
chr5	jNXSensor	rigid_DNA	736715	736729	1000.0	+	0	R 736715
chr5	jNXSensor	rigid_DNA	736844	736863	1000.0	+	0	R 736844
chr5	jNXSensor	rigid_DNA	737082	737096	1000.0	+	0	R 737082
chr5	jNXSensor	rigid_DNA	737280	737299	1000.0	+	0	R 737280
chr5	jNXSensor	rigid_DNA	737351	737370	1000.0	+	0	R 737351
chr5	jNXSensor	rigid_DNA	737602	737616	1000.0	+	0	R 737602
chr5	jNXSensor	rigid_DNA	737784	737798	1000.0	+	0	R 737784
chr5	jNXSensor	rigid_DNA	738106	738123	1000.0	+	0	R 738106
chr5	jNXSensor	rigid_DNA	738403	738417	1000.0	+	0	R 738403
chr5	jNXSensor	rigid_DNA	738545	738559	1000.0	+	0	R 738545
chr5	jNXSensor	rigid_DNA	738627	738641	1000.0	+	0	R 738627
chr5	jNXSensor	rigid_DNA	738849	738863	1000.0	+	0	R 738849
chr5	jNXSensor	rigid_DNA	739058	739077	1000.0	+	0	R 739058
chr5	jNXSensor	rigid_DNA	739592	739617	1000.0	+	0	R 739592
chr5	jNXSensor	rigid_DNA	740061	740075	1000.0	+	0	R 740061
chr5	jNXSensor	rigid_DNA	740541	740555	1000.0	+	0	R 740541
chr5	jNXSensor	rigid_DNA	741882	741896	1000.0	+	0	R 741882
chr5	jNXSensor	rigid_DNA	741908	741922	1000.0	+	0	R 741908
chr5	jNXSensor	rigid_DNA	742033	742048	1000.0	+	0	R 742033
chr5	jNXSensor	rigid_DNA	742052	742066	1000.0	+	0	R 742052
chr5	jNXSensor	rigid_DNA	742071	742090	1000.0	+	0	R 742071
chr5	jNXSensor	rigid_DNA	742203	742217	1000.0	+	0	R 742203
chr5	jNXSensor	rigid_DNA	742647	742661	1000.0	+	0	R 742647
chr5	jNXSensor	rigid_DNA	742773	742787	1000.0	+	0	R 742773
chr5	jNXSensor	rigid_DNA	742887	742906	1000.0	+	0	R 742887
chr5	jNXSensor	rigid_DNA	742919	742938	1000.0	+	0	R 742919
chr5	jNXSensor	rigid_DNA	743047	743077	1000.0	+	0	R 743047
chr5	jNXSensor	rigid_DNA	743410	743435	1000.0	+	0	R 743410
chr5	jNXSensor	rigid_DNA	743530	743545	1000.0	+	0	R 743530
chr5	jNXSensor	rigid_DNA	743806	743855	1000.0	+	0	R 743806
chr5	jNXSensor	rigid_DNA	743879	743898	1000.0	+	0	R 743879
chr5	jNXSensor	rigid_DNA	744271	744296	1000.0	+	0	R 744271
chr5	jNXSensor	rigid_DNA	744322	744336	1000.0	+	0	R 744322
chr5	jNXSensor	rigid_DNA	744479	744509	1000.0	+	0	R 744479
chr5	jNXSensor	rigid_DNA	744537	744561	1000.0	+	0	R 744537
chr5	jNXSensor	rigid_DNA	744580	744594	1000.0	+	0	R 744580
chr5	jNXSensor	rigid_DNA	745033	745047	1000.0	+	0	R 745033
chr5	jNXSensor	rigid_DNA	745744	745758	1000.0	+	0	R 745744
chr5	jNXSensor	rigid_DNA	745988	746007	1000.0	+	0	R 745988
chr5	jNXSensor	rigid_DNA	746063	746077	1000.0	+	0	R 746063
chr5	jNXSensor	rigid_DNA	746130	746149	1000.0	+	0	R 746130
chr5	jNXSensor	rigid_DNA	746174	746188	1000.0	+	0	R 746174
chr5	jNXSensor	rigid_DNA	746242	746264	1000.0	+	0	R 746242
chr5	jNXSensor	rigid_DNA	746275	746302	1000.0	+	0	R 746275
chr5	jNXSensor	rigid_DNA	746338	746390	1000.0	+	0	R 746338
chr5	jNXSensor	rigid_DNA	746437	746452	1000.0	+	0	R 746437
chr5	jNXSensor	rigid_DNA	746471	746499	1000.0	+	0	R 746471
chr5	jNXSensor	rigid_DNA	746507	746589	1000.0	+	0	R 746507
chr5	jNXSensor	rigid_DNA	746593	746646	1000.0	+	0	R 746593
chr5	jNXSensor	rigid_DNA	746678	746697	1000.0	+	0	R 746678
chr5	jNXSensor	rigid_DNA	746706	746732	1000.0	+	0	R 746706
chr5	jNXSensor	rigid_DNA	746735	746768	1000.0	+	0	R 746735
chr5	jNXSensor	rigid_DNA	746779	746794	1000.0	+	0	R 746779
chr5	jNXSensor	rigid_DNA	746836	746850	1000.0	+	0	R 746836
chr5	jNXSensor	rigid_DNA	746858	746873	1000.0	+	0	R 746858
chr5	jNXSensor	rigid_DNA	746876	746900	1000.0	+	0	R 746876
chr5	jNXSensor	rigid_DNA	746914	746939	1000.0	+	0	R 746914
chr5	jNXSensor	rigid_DNA	746972	746987	1000.0	+	0	R 746972
chr5	jNXSensor	rigid_DNA	746998	747028	1000.0	+	0	R 746998
chr5	jNXSensor	rigid_DNA	747044	747059	1000.0	+	0	R 747044
chr5	jNXSensor	rigid_DNA	747080	747106	1000.0	+	0	R 747080
chr5	jNXSensor	rigid_DNA	747259	747273	1000.0	+	0	R 747259
chr5	jNXSensor	rigid_DNA	747309	747334	1000.0	+	0	R 747309
chr5	jNXSensor	rigid_DNA	747437	747451	1000.0	+	0	R 747437
chr5	jNXSensor	rigid_DNA	747526	747540	1000.0	+	0	R 747526
chr5	jNXSensor	rigid_DNA	747641	747668	1000.0	+	0	R 747641
chr5	jNXSensor	rigid_DNA	747809	747828	1000.0	+	0	R 747809
chr5	jNXSensor	rigid_DNA	747853	747867	1000.0	+	0	R 747853
chr5	jNXSensor	rigid_DNA	747890	747904	1000.0	+	0	R 747890
chr5	jNXSensor	rigid_DNA	748127	748149	1000.0	+	0	R 748127
chr5	jNXSensor	rigid_DNA	748190	748210	1000.0	+	0	R 748190
chr5	jNXSensor	rigid_DNA	748233	748253	1000.0	+	0	R 748233
chr5	jNXSensor	rigid_DNA	748454	748479	1000.0	+	0	R 748454
chr5	jNXSensor	rigid_DNA	749187	749210	1000.0	+	0	R 749187
chr5	jNXSensor	rigid_DNA	749403	749422	1000.0	+	0	R 749403
chr5	jNXSensor	rigid_DNA	749458	749472	1000.0	+	0	R 749458
chr5	jNXSensor	rigid_DNA	749588	749602	1000.0	+	0	R 749588
chr5	jNXSensor	rigid_DNA	749663	749678	1000.0	+	0	R 749663
chr5	jNXSensor	rigid_DNA	749750	749764	1000.0	+	0	R 749750
chr5	jNXSensor	rigid_DNA	750453	750467	1000.0	+	0	R 750453
chr5	jNXSensor	rigid_DNA	750665	750684	1000.0	+	0	R 750665
chr5	jNXSensor	rigid_DNA	751620	751639	1000.0	+	0	R 751620
chr5	jNXSensor	rigid_DNA	755048	755077	1000.0	+	0	R 755048
chr5	jNXSensor	rigid_DNA	755601	755615	1000.0	+	0	R 755601
chr5	jNXSensor	rigid_DNA	755826	755840	1000.0	+	0	R 755826
chr5	jNXSensor	rigid_DNA	758388	758402	1000.0	+	0	R 758388
chr5	jNXSensor	rigid_DNA	760074	760088	1000.0	+	0	R 760074
chr5	jNXSensor	rigid_DNA	761205	761229	1000.0	+	0	R 761205
chr5	jNXSensor	rigid_DNA	761430	761444	1000.0	+	0	R 761430
chr5	jNXSensor	rigid_DNA	762650	762664	1000.0	+	0	R 762650
chr5	jNXSensor	rigid_DNA	767609	767619	1000.0	+	0	R 767609
chr5	jNXSensor	rigid_DNA	768068	768088	1000.0	+	0	R 768068
chr5	jNXSensor	rigid_DNA	771811	771827	1000.0	+	0	R 771811
chr5	jNXSensor	rigid_DNA	772743	772755	1000.0	+	0	R 772743
chr5	jNXSensor	rigid_DNA	776043	776052	1000.0	+	0	R 776043
chr5	jNXSensor	rigid_DNA	776967	776981	1000.0	+	0	R 776967
[truncated: 142,649 more rows]
