# Supplementary material for: Prediction and analysis of nucleosome exclusion regions in the human genome
Source: BMC Genomics. 2008 Apr 22;9:186. doi: 10.1186/1471-2164-9-186 (PMC2386137; doi:10.1186/1471-2164-9-186)
Supplement: Additional file 5 — Nucleosome exclusion regions in GFF format. A zip file containing the whole annotations for human genome nucleosome exclusion regions in gff format, a single *.gff file for each chromosome. [file 1471-2164-9-186-S5.zip › chr6.gff]

chr6	jNXSensor	rigid_DNA	6169	6179	1000.0	+	0	R 6169
chr6	jNXSensor	rigid_DNA	6840	6854	1000.0	+	0	R 6840
chr6	jNXSensor	rigid_DNA	8843	8858	1000.0	+	0	R 8843
chr6	jNXSensor	rigid_DNA	12176	12197	1000.0	+	0	R 12176
chr6	jNXSensor	rigid_DNA	13330	13344	1000.0	+	0	R 13330
chr6	jNXSensor	rigid_DNA	14032	14050	1000.0	+	0	R 14032
chr6	jNXSensor	rigid_DNA	14262	14281	1000.0	+	0	R 14262
chr6	jNXSensor	rigid_DNA	17134	17147	1000.0	+	0	R 17134
chr6	jNXSensor	rigid_DNA	18787	18797	1000.0	+	0	R 18787
chr6	jNXSensor	rigid_DNA	19058	19068	1000.0	+	0	R 19058
chr6	jNXSensor	rigid_DNA	31821	31830	1000.0	+	0	R 31821
chr6	jNXSensor	rigid_DNA	32091	32105	1000.0	+	0	R 32091
chr6	jNXSensor	rigid_DNA	32434	32444	1000.0	+	0	R 32434
chr6	jNXSensor	rigid_DNA	32865	32879	1000.0	+	0	R 32865
chr6	jNXSensor	rigid_DNA	37931	37940	1000.0	+	0	R 37931
chr6	jNXSensor	rigid_DNA	40292	40306	1000.0	+	0	R 40292
chr6	jNXSensor	rigid_DNA	41321	41345	1000.0	+	0	R 41321
chr6	jNXSensor	rigid_DNA	41519	41530	1000.0	+	0	R 41519
chr6	jNXSensor	rigid_DNA	41625	41639	1000.0	+	0	R 41625
chr6	jNXSensor	rigid_DNA	44197	44206	1000.0	+	0	R 44197
chr6	jNXSensor	rigid_DNA	53644	53658	1000.0	+	0	R 53644
chr6	jNXSensor	rigid_DNA	56592	56606	1000.0	+	0	R 56592
chr6	jNXSensor	rigid_DNA	61479	61493	1000.0	+	0	R 61479
chr6	jNXSensor	rigid_DNA	61534	61548	1000.0	+	0	R 61534
chr6	jNXSensor	rigid_DNA	63887	63901	1000.0	+	0	R 63887
chr6	jNXSensor	rigid_DNA	67123	67133	1000.0	+	0	R 67123
chr6	jNXSensor	rigid_DNA	67555	67570	1000.0	+	0	R 67555
chr6	jNXSensor	rigid_DNA	68527	68541	1000.0	+	0	R 68527
chr6	jNXSensor	rigid_DNA	75715	75725	1000.0	+	0	R 75715
chr6	jNXSensor	rigid_DNA	77431	77445	1000.0	+	0	R 77431
chr6	jNXSensor	rigid_DNA	77674	77688	1000.0	+	0	R 77674
chr6	jNXSensor	rigid_DNA	77718	77732	1000.0	+	0	R 77718
chr6	jNXSensor	rigid_DNA	80763	80777	1000.0	+	0	R 80763
chr6	jNXSensor	rigid_DNA	81001	81016	1000.0	+	0	R 81001
chr6	jNXSensor	rigid_DNA	81809	81818	1000.0	+	0	R 81809
chr6	jNXSensor	rigid_DNA	84743	84767	1000.0	+	0	R 84743
chr6	jNXSensor	rigid_DNA	85833	85847	1000.0	+	0	R 85833
chr6	jNXSensor	rigid_DNA	86194	86208	1000.0	+	0	R 86194
chr6	jNXSensor	rigid_DNA	86440	86462	1000.0	+	0	R 86440
chr6	jNXSensor	rigid_DNA	87276	87294	1000.0	+	0	R 87276
chr6	jNXSensor	rigid_DNA	87301	87316	1000.0	+	0	R 87301
chr6	jNXSensor	rigid_DNA	87519	87533	1000.0	+	0	R 87519
chr6	jNXSensor	rigid_DNA	87554	87573	1000.0	+	0	R 87554
chr6	jNXSensor	rigid_DNA	87886	87901	1000.0	+	0	R 87886
chr6	jNXSensor	rigid_DNA	88435	88450	1000.0	+	0	R 88435
chr6	jNXSensor	rigid_DNA	88736	88750	1000.0	+	0	R 88736
chr6	jNXSensor	rigid_DNA	88900	88948	1000.0	+	0	R 88900
chr6	jNXSensor	rigid_DNA	89152	89166	1000.0	+	0	R 89152
chr6	jNXSensor	rigid_DNA	89557	89571	1000.0	+	0	R 89557
chr6	jNXSensor	rigid_DNA	90034	90048	1000.0	+	0	R 90034
chr6	jNXSensor	rigid_DNA	90230	90252	1000.0	+	0	R 90230
chr6	jNXSensor	rigid_DNA	90480	90494	1000.0	+	0	R 90480
chr6	jNXSensor	rigid_DNA	90525	90539	1000.0	+	0	R 90525
chr6	jNXSensor	rigid_DNA	90819	90833	1000.0	+	0	R 90819
chr6	jNXSensor	rigid_DNA	91329	91344	1000.0	+	0	R 91329
chr6	jNXSensor	rigid_DNA	91437	91456	1000.0	+	0	R 91437
chr6	jNXSensor	rigid_DNA	93053	93067	1000.0	+	0	R 93053
chr6	jNXSensor	rigid_DNA	93152	93179	1000.0	+	0	R 93152
chr6	jNXSensor	rigid_DNA	93195	93210	1000.0	+	0	R 93195
chr6	jNXSensor	rigid_DNA	93229	93256	1000.0	+	0	R 93229
chr6	jNXSensor	rigid_DNA	93290	93305	1000.0	+	0	R 93290
chr6	jNXSensor	rigid_DNA	93467	93481	1000.0	+	0	R 93467
chr6	jNXSensor	rigid_DNA	93951	93965	1000.0	+	0	R 93951
chr6	jNXSensor	rigid_DNA	95567	95577	1000.0	+	0	R 95567
chr6	jNXSensor	rigid_DNA	100579	100602	1000.0	+	0	R 100579
chr6	jNXSensor	rigid_DNA	100680	100694	1000.0	+	0	R 100680
chr6	jNXSensor	rigid_DNA	101393	101407	1000.0	+	0	R 101393
chr6	jNXSensor	rigid_DNA	102232	102243	1000.0	+	0	R 102232
chr6	jNXSensor	rigid_DNA	102808	102817	1000.0	+	0	R 102808
chr6	jNXSensor	rigid_DNA	105025	105039	1000.0	+	0	R 105025
chr6	jNXSensor	rigid_DNA	105266	105282	1000.0	+	0	R 105266
chr6	jNXSensor	rigid_DNA	107328	107339	1000.0	+	0	R 107328
chr6	jNXSensor	rigid_DNA	109062	109076	1000.0	+	0	R 109062
chr6	jNXSensor	rigid_DNA	109282	109294	1000.0	+	0	R 109282
chr6	jNXSensor	rigid_DNA	109722	109736	1000.0	+	0	R 109722
chr6	jNXSensor	rigid_DNA	111732	111749	1000.0	+	0	R 111732
chr6	jNXSensor	rigid_DNA	111865	111879	1000.0	+	0	R 111865
chr6	jNXSensor	rigid_DNA	112278	112293	1000.0	+	0	R 112278
chr6	jNXSensor	rigid_DNA	113423	113437	1000.0	+	0	R 113423
chr6	jNXSensor	rigid_DNA	113466	113478	1000.0	+	0	R 113466
chr6	jNXSensor	rigid_DNA	114340	114349	1000.0	+	0	R 114340
chr6	jNXSensor	rigid_DNA	116708	116722	1000.0	+	0	R 116708
chr6	jNXSensor	rigid_DNA	117587	117601	1000.0	+	0	R 117587
chr6	jNXSensor	rigid_DNA	118627	118641	1000.0	+	0	R 118627
chr6	jNXSensor	rigid_DNA	119191	119201	1000.0	+	0	R 119191
chr6	jNXSensor	rigid_DNA	120437	120447	1000.0	+	0	R 120437
chr6	jNXSensor	rigid_DNA	121248	121262	1000.0	+	0	R 121248
chr6	jNXSensor	rigid_DNA	122110	122124	1000.0	+	0	R 122110
chr6	jNXSensor	rigid_DNA	122350	122370	1000.0	+	0	R 122350
chr6	jNXSensor	rigid_DNA	122448	122457	1000.0	+	0	R 122448
chr6	jNXSensor	rigid_DNA	123159	123174	1000.0	+	0	R 123159
chr6	jNXSensor	rigid_DNA	123254	123273	1000.0	+	0	R 123254
chr6	jNXSensor	rigid_DNA	123401	123415	1000.0	+	0	R 123401
chr6	jNXSensor	rigid_DNA	124293	124307	1000.0	+	0	R 124293
chr6	jNXSensor	rigid_DNA	124451	124465	1000.0	+	0	R 124451
chr6	jNXSensor	rigid_DNA	124524	124538	1000.0	+	0	R 124524
chr6	jNXSensor	rigid_DNA	124597	124611	1000.0	+	0	R 124597
chr6	jNXSensor	rigid_DNA	124633	124666	1000.0	+	0	R 124633
chr6	jNXSensor	rigid_DNA	124690	124704	1000.0	+	0	R 124690
chr6	jNXSensor	rigid_DNA	124777	124791	1000.0	+	0	R 124777
chr6	jNXSensor	rigid_DNA	124822	124848	1000.0	+	0	R 124822
chr6	jNXSensor	rigid_DNA	124907	124932	1000.0	+	0	R 124907
chr6	jNXSensor	rigid_DNA	125373	125392	1000.0	+	0	R 125373
chr6	jNXSensor	rigid_DNA	126011	126025	1000.0	+	0	R 126011
chr6	jNXSensor	rigid_DNA	127322	127342	1000.0	+	0	R 127322
chr6	jNXSensor	rigid_DNA	128083	128097	1000.0	+	0	R 128083
chr6	jNXSensor	rigid_DNA	128295	128309	1000.0	+	0	R 128295
chr6	jNXSensor	rigid_DNA	130881	130895	1000.0	+	0	R 130881
chr6	jNXSensor	rigid_DNA	131750	131764	1000.0	+	0	R 131750
chr6	jNXSensor	rigid_DNA	132099	132113	1000.0	+	0	R 132099
chr6	jNXSensor	rigid_DNA	132985	132999	1000.0	+	0	R 132985
chr6	jNXSensor	rigid_DNA	133319	133330	1000.0	+	0	R 133319
chr6	jNXSensor	rigid_DNA	133560	133580	1000.0	+	0	R 133560
chr6	jNXSensor	rigid_DNA	133975	133989	1000.0	+	0	R 133975
chr6	jNXSensor	rigid_DNA	134518	134532	1000.0	+	0	R 134518
chr6	jNXSensor	rigid_DNA	134820	134835	1000.0	+	0	R 134820
chr6	jNXSensor	rigid_DNA	135210	135229	1000.0	+	0	R 135210
chr6	jNXSensor	rigid_DNA	136308	136322	1000.0	+	0	R 136308
chr6	jNXSensor	rigid_DNA	136555	136569	1000.0	+	0	R 136555
chr6	jNXSensor	rigid_DNA	136667	136681	1000.0	+	0	R 136667
chr6	jNXSensor	rigid_DNA	137755	137769	1000.0	+	0	R 137755
chr6	jNXSensor	rigid_DNA	137792	137811	1000.0	+	0	R 137792
chr6	jNXSensor	rigid_DNA	138037	138048	1000.0	+	0	R 138037
chr6	jNXSensor	rigid_DNA	139253	139265	1000.0	+	0	R 139253
chr6	jNXSensor	rigid_DNA	139555	139569	1000.0	+	0	R 139555
chr6	jNXSensor	rigid_DNA	139592	139606	1000.0	+	0	R 139592
chr6	jNXSensor	rigid_DNA	139834	139848	1000.0	+	0	R 139834
chr6	jNXSensor	rigid_DNA	139919	139933	1000.0	+	0	R 139919
chr6	jNXSensor	rigid_DNA	140831	140851	1000.0	+	0	R 140831
chr6	jNXSensor	rigid_DNA	141965	141976	1000.0	+	0	R 141965
chr6	jNXSensor	rigid_DNA	143612	143621	1000.0	+	0	R 143612
chr6	jNXSensor	rigid_DNA	145313	145327	1000.0	+	0	R 145313
chr6	jNXSensor	rigid_DNA	145754	145768	1000.0	+	0	R 145754
chr6	jNXSensor	rigid_DNA	146977	146993	1000.0	+	0	R 146977
chr6	jNXSensor	rigid_DNA	147131	147145	1000.0	+	0	R 147131
chr6	jNXSensor	rigid_DNA	150770	150784	1000.0	+	0	R 150770
chr6	jNXSensor	rigid_DNA	151477	151496	1000.0	+	0	R 151477
chr6	jNXSensor	rigid_DNA	151514	151528	1000.0	+	0	R 151514
chr6	jNXSensor	rigid_DNA	152543	152554	1000.0	+	0	R 152543
chr6	jNXSensor	rigid_DNA	154648	154662	1000.0	+	0	R 154648
chr6	jNXSensor	rigid_DNA	154684	154714	1000.0	+	0	R 154684
chr6	jNXSensor	rigid_DNA	154757	154771	1000.0	+	0	R 154757
chr6	jNXSensor	rigid_DNA	155012	155026	1000.0	+	0	R 155012
chr6	jNXSensor	rigid_DNA	155445	155479	1000.0	+	0	R 155445
chr6	jNXSensor	rigid_DNA	156700	156715	1000.0	+	0	R 156700
chr6	jNXSensor	rigid_DNA	157860	157869	1000.0	+	0	R 157860
chr6	jNXSensor	rigid_DNA	158730	158744	1000.0	+	0	R 158730
chr6	jNXSensor	rigid_DNA	159947	159961	1000.0	+	0	R 159947
chr6	jNXSensor	rigid_DNA	162279	162293	1000.0	+	0	R 162279
chr6	jNXSensor	rigid_DNA	162591	162605	1000.0	+	0	R 162591
chr6	jNXSensor	rigid_DNA	163222	163237	1000.0	+	0	R 163222
chr6	jNXSensor	rigid_DNA	163427	163441	1000.0	+	0	R 163427
chr6	jNXSensor	rigid_DNA	163445	163459	1000.0	+	0	R 163445
chr6	jNXSensor	rigid_DNA	163934	163948	1000.0	+	0	R 163934
chr6	jNXSensor	rigid_DNA	164383	164397	1000.0	+	0	R 164383
chr6	jNXSensor	rigid_DNA	165033	165047	1000.0	+	0	R 165033
chr6	jNXSensor	rigid_DNA	165088	165103	1000.0	+	0	R 165088
chr6	jNXSensor	rigid_DNA	165907	165921	1000.0	+	0	R 165907
chr6	jNXSensor	rigid_DNA	166031	166045	1000.0	+	0	R 166031
chr6	jNXSensor	rigid_DNA	167950	167959	1000.0	+	0	R 167950
chr6	jNXSensor	rigid_DNA	169708	169723	1000.0	+	0	R 169708
chr6	jNXSensor	rigid_DNA	170637	170651	1000.0	+	0	R 170637
chr6	jNXSensor	rigid_DNA	171012	171026	1000.0	+	0	R 171012
chr6	jNXSensor	rigid_DNA	171113	171127	1000.0	+	0	R 171113
chr6	jNXSensor	rigid_DNA	171223	171237	1000.0	+	0	R 171223
chr6	jNXSensor	rigid_DNA	171685	171699	1000.0	+	0	R 171685
chr6	jNXSensor	rigid_DNA	171848	171862	1000.0	+	0	R 171848
chr6	jNXSensor	rigid_DNA	173127	173141	1000.0	+	0	R 173127
chr6	jNXSensor	rigid_DNA	173836	173848	1000.0	+	0	R 173836
chr6	jNXSensor	rigid_DNA	173879	173888	1000.0	+	0	R 173879
chr6	jNXSensor	rigid_DNA	174208	174222	1000.0	+	0	R 174208
chr6	jNXSensor	rigid_DNA	175104	175118	1000.0	+	0	R 175104
chr6	jNXSensor	rigid_DNA	176086	176095	1000.0	+	0	R 176086
chr6	jNXSensor	rigid_DNA	177068	177082	1000.0	+	0	R 177068
chr6	jNXSensor	rigid_DNA	177240	177255	1000.0	+	0	R 177240
chr6	jNXSensor	rigid_DNA	178862	178884	1000.0	+	0	R 178862
chr6	jNXSensor	rigid_DNA	179337	179351	1000.0	+	0	R 179337
chr6	jNXSensor	rigid_DNA	180882	180896	1000.0	+	0	R 180882
chr6	jNXSensor	rigid_DNA	181686	181700	1000.0	+	0	R 181686
chr6	jNXSensor	rigid_DNA	182535	182545	1000.0	+	0	R 182535
chr6	jNXSensor	rigid_DNA	183823	183842	1000.0	+	0	R 183823
chr6	jNXSensor	rigid_DNA	185388	185402	1000.0	+	0	R 185388
chr6	jNXSensor	rigid_DNA	185902	185917	1000.0	+	0	R 185902
chr6	jNXSensor	rigid_DNA	186149	186163	1000.0	+	0	R 186149
chr6	jNXSensor	rigid_DNA	191966	191982	1000.0	+	0	R 191966
chr6	jNXSensor	rigid_DNA	192453	192467	1000.0	+	0	R 192453
chr6	jNXSensor	rigid_DNA	193176	193190	1000.0	+	0	R 193176
chr6	jNXSensor	rigid_DNA	193533	193543	1000.0	+	0	R 193533
chr6	jNXSensor	rigid_DNA	194284	194298	1000.0	+	0	R 194284
chr6	jNXSensor	rigid_DNA	194625	194640	1000.0	+	0	R 194625
chr6	jNXSensor	rigid_DNA	195263	195272	1000.0	+	0	R 195263
chr6	jNXSensor	rigid_DNA	196529	196540	1000.0	+	0	R 196529
chr6	jNXSensor	rigid_DNA	198474	198487	1000.0	+	0	R 198474
chr6	jNXSensor	rigid_DNA	199215	199230	1000.0	+	0	R 199215
chr6	jNXSensor	rigid_DNA	199250	199264	1000.0	+	0	R 199250
chr6	jNXSensor	rigid_DNA	199853	199868	1000.0	+	0	R 199853
chr6	jNXSensor	rigid_DNA	201192	201206	1000.0	+	0	R 201192
chr6	jNXSensor	rigid_DNA	201464	201481	1000.0	+	0	R 201464
chr6	jNXSensor	rigid_DNA	203666	203680	1000.0	+	0	R 203666
chr6	jNXSensor	rigid_DNA	203888	203902	1000.0	+	0	R 203888
chr6	jNXSensor	rigid_DNA	208709	208722	1000.0	+	0	R 208709
chr6	jNXSensor	rigid_DNA	208948	208962	1000.0	+	0	R 208948
chr6	jNXSensor	rigid_DNA	208980	208994	1000.0	+	0	R 208980
chr6	jNXSensor	rigid_DNA	210541	210551	1000.0	+	0	R 210541
chr6	jNXSensor	rigid_DNA	211021	211034	1000.0	+	0	R 211021
chr6	jNXSensor	rigid_DNA	212141	212157	1000.0	+	0	R 212141
chr6	jNXSensor	rigid_DNA	215848	215864	1000.0	+	0	R 215848
chr6	jNXSensor	rigid_DNA	218004	218018	1000.0	+	0	R 218004
chr6	jNXSensor	rigid_DNA	225085	225110	1000.0	+	0	R 225085
chr6	jNXSensor	rigid_DNA	225379	225398	1000.0	+	0	R 225379
chr6	jNXSensor	rigid_DNA	225845	225859	1000.0	+	0	R 225845
chr6	jNXSensor	rigid_DNA	226233	226247	1000.0	+	0	R 226233
chr6	jNXSensor	rigid_DNA	227324	227342	1000.0	+	0	R 227324
chr6	jNXSensor	rigid_DNA	227684	227698	1000.0	+	0	R 227684
chr6	jNXSensor	rigid_DNA	228630	228644	1000.0	+	0	R 228630
chr6	jNXSensor	rigid_DNA	229687	229701	1000.0	+	0	R 229687
chr6	jNXSensor	rigid_DNA	230721	230735	1000.0	+	0	R 230721
chr6	jNXSensor	rigid_DNA	231337	231350	1000.0	+	0	R 231337
chr6	jNXSensor	rigid_DNA	231961	231975	1000.0	+	0	R 231961
chr6	jNXSensor	rigid_DNA	234730	234742	1000.0	+	0	R 234730
chr6	jNXSensor	rigid_DNA	234966	234986	1000.0	+	0	R 234966
chr6	jNXSensor	rigid_DNA	235036	235048	1000.0	+	0	R 235036
chr6	jNXSensor	rigid_DNA	236052	236066	1000.0	+	0	R 236052
chr6	jNXSensor	rigid_DNA	236670	236684	1000.0	+	0	R 236670
chr6	jNXSensor	rigid_DNA	236689	236703	1000.0	+	0	R 236689
chr6	jNXSensor	rigid_DNA	236812	236826	1000.0	+	0	R 236812
chr6	jNXSensor	rigid_DNA	236945	236964	1000.0	+	0	R 236945
chr6	jNXSensor	rigid_DNA	236975	236990	1000.0	+	0	R 236975
chr6	jNXSensor	rigid_DNA	236993	237038	1000.0	+	0	R 236993
chr6	jNXSensor	rigid_DNA	237040	237071	1000.0	+	0	R 237040
chr6	jNXSensor	rigid_DNA	237074	237109	1000.0	+	0	R 237074
chr6	jNXSensor	rigid_DNA	237116	237154	1000.0	+	0	R 237116
chr6	jNXSensor	rigid_DNA	237160	237174	1000.0	+	0	R 237160
chr6	jNXSensor	rigid_DNA	237195	237216	1000.0	+	0	R 237195
chr6	jNXSensor	rigid_DNA	237223	237262	1000.0	+	0	R 237223
chr6	jNXSensor	rigid_DNA	237286	237319	1000.0	+	0	R 237286
chr6	jNXSensor	rigid_DNA	237372	237402	1000.0	+	0	R 237372
chr6	jNXSensor	rigid_DNA	237430	237444	1000.0	+	0	R 237430
chr6	jNXSensor	rigid_DNA	237448	237467	1000.0	+	0	R 237448
chr6	jNXSensor	rigid_DNA	237511	237530	1000.0	+	0	R 237511
chr6	jNXSensor	rigid_DNA	237595	237614	1000.0	+	0	R 237595
chr6	jNXSensor	rigid_DNA	237617	237636	1000.0	+	0	R 237617
chr6	jNXSensor	rigid_DNA	237645	237659	1000.0	+	0	R 237645
chr6	jNXSensor	rigid_DNA	237664	237716	1000.0	+	0	R 237664
chr6	jNXSensor	rigid_DNA	237737	237757	1000.0	+	0	R 237737
chr6	jNXSensor	rigid_DNA	237762	237776	1000.0	+	0	R 237762
chr6	jNXSensor	rigid_DNA	237780	237804	1000.0	+	0	R 237780
chr6	jNXSensor	rigid_DNA	238261	238281	1000.0	+	0	R 238261
chr6	jNXSensor	rigid_DNA	238550	238564	1000.0	+	0	R 238550
chr6	jNXSensor	rigid_DNA	238651	238665	1000.0	+	0	R 238651
chr6	jNXSensor	rigid_DNA	238798	238818	1000.0	+	0	R 238798
chr6	jNXSensor	rigid_DNA	239349	239363	1000.0	+	0	R 239349
chr6	jNXSensor	rigid_DNA	240621	240630	1000.0	+	0	R 240621
chr6	jNXSensor	rigid_DNA	240800	240818	1000.0	+	0	R 240800
chr6	jNXSensor	rigid_DNA	242793	242807	1000.0	+	0	R 242793
chr6	jNXSensor	rigid_DNA	243380	243399	1000.0	+	0	R 243380
chr6	jNXSensor	rigid_DNA	244852	244866	1000.0	+	0	R 244852
chr6	jNXSensor	rigid_DNA	245193	245211	1000.0	+	0	R 245193
chr6	jNXSensor	rigid_DNA	246705	246719	1000.0	+	0	R 246705
chr6	jNXSensor	rigid_DNA	247855	247869	1000.0	+	0	R 247855
chr6	jNXSensor	rigid_DNA	249041	249060	1000.0	+	0	R 249041
chr6	jNXSensor	rigid_DNA	249187	249201	1000.0	+	0	R 249187
chr6	jNXSensor	rigid_DNA	249307	249321	1000.0	+	0	R 249307
chr6	jNXSensor	rigid_DNA	249325	249353	1000.0	+	0	R 249325
chr6	jNXSensor	rigid_DNA	249863	249881	1000.0	+	0	R 249863
chr6	jNXSensor	rigid_DNA	251937	251951	1000.0	+	0	R 251937
chr6	jNXSensor	rigid_DNA	252006	252020	1000.0	+	0	R 252006
chr6	jNXSensor	rigid_DNA	252618	252632	1000.0	+	0	R 252618
chr6	jNXSensor	rigid_DNA	253037	253061	1000.0	+	0	R 253037
chr6	jNXSensor	rigid_DNA	256394	256416	1000.0	+	0	R 256394
chr6	jNXSensor	rigid_DNA	256439	256459	1000.0	+	0	R 256439
chr6	jNXSensor	rigid_DNA	256798	256810	1000.0	+	0	R 256798
chr6	jNXSensor	rigid_DNA	257406	257420	1000.0	+	0	R 257406
chr6	jNXSensor	rigid_DNA	257967	257982	1000.0	+	0	R 257967
chr6	jNXSensor	rigid_DNA	258256	258270	1000.0	+	0	R 258256
chr6	jNXSensor	rigid_DNA	259302	259321	1000.0	+	0	R 259302
chr6	jNXSensor	rigid_DNA	261199	261213	1000.0	+	0	R 261199
chr6	jNXSensor	rigid_DNA	261475	261494	1000.0	+	0	R 261475
chr6	jNXSensor	rigid_DNA	262703	262717	1000.0	+	0	R 262703
chr6	jNXSensor	rigid_DNA	264138	264151	1000.0	+	0	R 264138
chr6	jNXSensor	rigid_DNA	266013	266037	1000.0	+	0	R 266013
chr6	jNXSensor	rigid_DNA	267831	267848	1000.0	+	0	R 267831
chr6	jNXSensor	rigid_DNA	269151	269165	1000.0	+	0	R 269151
chr6	jNXSensor	rigid_DNA	269324	269338	1000.0	+	0	R 269324
chr6	jNXSensor	rigid_DNA	269864	269878	1000.0	+	0	R 269864
chr6	jNXSensor	rigid_DNA	269984	269998	1000.0	+	0	R 269984
chr6	jNXSensor	rigid_DNA	270076	270090	1000.0	+	0	R 270076
chr6	jNXSensor	rigid_DNA	270202	270216	1000.0	+	0	R 270202
chr6	jNXSensor	rigid_DNA	270265	270279	1000.0	+	0	R 270265
chr6	jNXSensor	rigid_DNA	270452	270466	1000.0	+	0	R 270452
chr6	jNXSensor	rigid_DNA	270515	270529	1000.0	+	0	R 270515
chr6	jNXSensor	rigid_DNA	270700	270714	1000.0	+	0	R 270700
chr6	jNXSensor	rigid_DNA	270826	270840	1000.0	+	0	R 270826
chr6	jNXSensor	rigid_DNA	271076	271090	1000.0	+	0	R 271076
chr6	jNXSensor	rigid_DNA	271387	271401	1000.0	+	0	R 271387
chr6	jNXSensor	rigid_DNA	271511	271525	1000.0	+	0	R 271511
chr6	jNXSensor	rigid_DNA	272117	272131	1000.0	+	0	R 272117
chr6	jNXSensor	rigid_DNA	272200	272214	1000.0	+	0	R 272200
chr6	jNXSensor	rigid_DNA	272389	272403	1000.0	+	0	R 272389
chr6	jNXSensor	rigid_DNA	272658	272672	1000.0	+	0	R 272658
chr6	jNXSensor	rigid_DNA	273583	273597	1000.0	+	0	R 273583
chr6	jNXSensor	rigid_DNA	274699	274713	1000.0	+	0	R 274699
chr6	jNXSensor	rigid_DNA	274919	274931	1000.0	+	0	R 274919
chr6	jNXSensor	rigid_DNA	277333	277347	1000.0	+	0	R 277333
chr6	jNXSensor	rigid_DNA	277645	277659	1000.0	+	0	R 277645
chr6	jNXSensor	rigid_DNA	278716	278740	1000.0	+	0	R 278716
chr6	jNXSensor	rigid_DNA	278768	278783	1000.0	+	0	R 278768
chr6	jNXSensor	rigid_DNA	279401	279411	1000.0	+	0	R 279401
chr6	jNXSensor	rigid_DNA	280311	280325	1000.0	+	0	R 280311
chr6	jNXSensor	rigid_DNA	281030	281044	1000.0	+	0	R 281030
chr6	jNXSensor	rigid_DNA	284547	284556	1000.0	+	0	R 284547
chr6	jNXSensor	rigid_DNA	285404	285418	1000.0	+	0	R 285404
chr6	jNXSensor	rigid_DNA	286508	286522	1000.0	+	0	R 286508
chr6	jNXSensor	rigid_DNA	286652	286667	1000.0	+	0	R 286652
chr6	jNXSensor	rigid_DNA	286694	286713	1000.0	+	0	R 286694
chr6	jNXSensor	rigid_DNA	286865	286879	1000.0	+	0	R 286865
chr6	jNXSensor	rigid_DNA	287357	287371	1000.0	+	0	R 287357
chr6	jNXSensor	rigid_DNA	288324	288338	1000.0	+	0	R 288324
chr6	jNXSensor	rigid_DNA	288453	288467	1000.0	+	0	R 288453
chr6	jNXSensor	rigid_DNA	290225	290240	1000.0	+	0	R 290225
chr6	jNXSensor	rigid_DNA	290973	290987	1000.0	+	0	R 290973
chr6	jNXSensor	rigid_DNA	293097	293111	1000.0	+	0	R 293097
chr6	jNXSensor	rigid_DNA	293393	293407	1000.0	+	0	R 293393
chr6	jNXSensor	rigid_DNA	293871	293892	1000.0	+	0	R 293871
chr6	jNXSensor	rigid_DNA	294000	294020	1000.0	+	0	R 294000
chr6	jNXSensor	rigid_DNA	294128	294142	1000.0	+	0	R 294128
chr6	jNXSensor	rigid_DNA	294738	294752	1000.0	+	0	R 294738
chr6	jNXSensor	rigid_DNA	294866	294886	1000.0	+	0	R 294866
chr6	jNXSensor	rigid_DNA	296116	296130	1000.0	+	0	R 296116
chr6	jNXSensor	rigid_DNA	296377	296391	1000.0	+	0	R 296377
chr6	jNXSensor	rigid_DNA	296657	296671	1000.0	+	0	R 296657
chr6	jNXSensor	rigid_DNA	297656	297670	1000.0	+	0	R 297656
chr6	jNXSensor	rigid_DNA	298225	298245	1000.0	+	0	R 298225
chr6	jNXSensor	rigid_DNA	298813	298832	1000.0	+	0	R 298813
chr6	jNXSensor	rigid_DNA	299045	299059	1000.0	+	0	R 299045
chr6	jNXSensor	rigid_DNA	299724	299738	1000.0	+	0	R 299724
chr6	jNXSensor	rigid_DNA	301372	301386	1000.0	+	0	R 301372
chr6	jNXSensor	rigid_DNA	301897	301922	1000.0	+	0	R 301897
chr6	jNXSensor	rigid_DNA	302389	302408	1000.0	+	0	R 302389
chr6	jNXSensor	rigid_DNA	302417	302431	1000.0	+	0	R 302417
chr6	jNXSensor	rigid_DNA	302496	302510	1000.0	+	0	R 302496
chr6	jNXSensor	rigid_DNA	303221	303240	1000.0	+	0	R 303221
chr6	jNXSensor	rigid_DNA	303563	303578	1000.0	+	0	R 303563
chr6	jNXSensor	rigid_DNA	303623	303643	1000.0	+	0	R 303623
chr6	jNXSensor	rigid_DNA	303677	303691	1000.0	+	0	R 303677
chr6	jNXSensor	rigid_DNA	303694	303708	1000.0	+	0	R 303694
chr6	jNXSensor	rigid_DNA	303726	303740	1000.0	+	0	R 303726
chr6	jNXSensor	rigid_DNA	303743	303762	1000.0	+	0	R 303743
chr6	jNXSensor	rigid_DNA	304309	304333	1000.0	+	0	R 304309
chr6	jNXSensor	rigid_DNA	304713	304727	1000.0	+	0	R 304713
chr6	jNXSensor	rigid_DNA	306618	306632	1000.0	+	0	R 306618
chr6	jNXSensor	rigid_DNA	307172	307182	1000.0	+	0	R 307172
chr6	jNXSensor	rigid_DNA	307226	307236	1000.0	+	0	R 307226
chr6	jNXSensor	rigid_DNA	308278	308287	1000.0	+	0	R 308278
chr6	jNXSensor	rigid_DNA	309796	309825	1000.0	+	0	R 309796
chr6	jNXSensor	rigid_DNA	309998	310018	1000.0	+	0	R 309998
chr6	jNXSensor	rigid_DNA	310585	310607	1000.0	+	0	R 310585
chr6	jNXSensor	rigid_DNA	312182	312196	1000.0	+	0	R 312182
chr6	jNXSensor	rigid_DNA	313099	313115	1000.0	+	0	R 313099
chr6	jNXSensor	rigid_DNA	313215	313229	1000.0	+	0	R 313215
chr6	jNXSensor	rigid_DNA	317515	317529	1000.0	+	0	R 317515
chr6	jNXSensor	rigid_DNA	317707	317722	1000.0	+	0	R 317707
chr6	jNXSensor	rigid_DNA	317757	317771	1000.0	+	0	R 317757
chr6	jNXSensor	rigid_DNA	318166	318180	1000.0	+	0	R 318166
chr6	jNXSensor	rigid_DNA	318274	318288	1000.0	+	0	R 318274
chr6	jNXSensor	rigid_DNA	318774	318793	1000.0	+	0	R 318774
chr6	jNXSensor	rigid_DNA	319143	319157	1000.0	+	0	R 319143
chr6	jNXSensor	rigid_DNA	319500	319519	1000.0	+	0	R 319500
chr6	jNXSensor	rigid_DNA	320431	320450	1000.0	+	0	R 320431
chr6	jNXSensor	rigid_DNA	320676	320704	1000.0	+	0	R 320676
chr6	jNXSensor	rigid_DNA	322176	322190	1000.0	+	0	R 322176
chr6	jNXSensor	rigid_DNA	323288	323302	1000.0	+	0	R 323288
chr6	jNXSensor	rigid_DNA	324525	324539	1000.0	+	0	R 324525
chr6	jNXSensor	rigid_DNA	324638	324652	1000.0	+	0	R 324638
chr6	jNXSensor	rigid_DNA	325008	325033	1000.0	+	0	R 325008
chr6	jNXSensor	rigid_DNA	325321	325346	1000.0	+	0	R 325321
chr6	jNXSensor	rigid_DNA	325389	325413	1000.0	+	0	R 325389
chr6	jNXSensor	rigid_DNA	326064	326078	1000.0	+	0	R 326064
chr6	jNXSensor	rigid_DNA	327039	327053	1000.0	+	0	R 327039
chr6	jNXSensor	rigid_DNA	327709	327723	1000.0	+	0	R 327709
chr6	jNXSensor	rigid_DNA	328165	328184	1000.0	+	0	R 328165
chr6	jNXSensor	rigid_DNA	328259	328273	1000.0	+	0	R 328259
chr6	jNXSensor	rigid_DNA	329359	329373	1000.0	+	0	R 329359
chr6	jNXSensor	rigid_DNA	330016	330030	1000.0	+	0	R 330016
chr6	jNXSensor	rigid_DNA	330746	330761	1000.0	+	0	R 330746
chr6	jNXSensor	rigid_DNA	331581	331595	1000.0	+	0	R 331581
chr6	jNXSensor	rigid_DNA	331791	331805	1000.0	+	0	R 331791
chr6	jNXSensor	rigid_DNA	331890	331909	1000.0	+	0	R 331890
chr6	jNXSensor	rigid_DNA	333030	333039	1000.0	+	0	R 333030
chr6	jNXSensor	rigid_DNA	335728	335742	1000.0	+	0	R 335728
chr6	jNXSensor	rigid_DNA	335823	335837	1000.0	+	0	R 335823
chr6	jNXSensor	rigid_DNA	336233	336247	1000.0	+	0	R 336233
chr6	jNXSensor	rigid_DNA	336482	336504	1000.0	+	0	R 336482
chr6	jNXSensor	rigid_DNA	336517	336580	1000.0	+	0	R 336517
chr6	jNXSensor	rigid_DNA	336601	336628	1000.0	+	0	R 336601
chr6	jNXSensor	rigid_DNA	336675	336710	1000.0	+	0	R 336675
chr6	jNXSensor	rigid_DNA	336775	336789	1000.0	+	0	R 336775
chr6	jNXSensor	rigid_DNA	336894	336943	1000.0	+	0	R 336894
chr6	jNXSensor	rigid_DNA	337024	337051	1000.0	+	0	R 337024
chr6	jNXSensor	rigid_DNA	337056	337070	1000.0	+	0	R 337056
chr6	jNXSensor	rigid_DNA	337246	337265	1000.0	+	0	R 337246
chr6	jNXSensor	rigid_DNA	337317	337341	1000.0	+	0	R 337317
chr6	jNXSensor	rigid_DNA	337390	337405	1000.0	+	0	R 337390
chr6	jNXSensor	rigid_DNA	337603	337617	1000.0	+	0	R 337603
chr6	jNXSensor	rigid_DNA	337626	337641	1000.0	+	0	R 337626
chr6	jNXSensor	rigid_DNA	337722	337736	1000.0	+	0	R 337722
chr6	jNXSensor	rigid_DNA	337776	337790	1000.0	+	0	R 337776
chr6	jNXSensor	rigid_DNA	337830	337844	1000.0	+	0	R 337830
chr6	jNXSensor	rigid_DNA	337867	337881	1000.0	+	0	R 337867
chr6	jNXSensor	rigid_DNA	337905	337939	1000.0	+	0	R 337905
chr6	jNXSensor	rigid_DNA	337975	337995	1000.0	+	0	R 337975
chr6	jNXSensor	rigid_DNA	338028	338054	1000.0	+	0	R 338028
chr6	jNXSensor	rigid_DNA	338121	338154	1000.0	+	0	R 338121
chr6	jNXSensor	rigid_DNA	338167	338182	1000.0	+	0	R 338167
chr6	jNXSensor	rigid_DNA	338375	338412	1000.0	+	0	R 338375
chr6	jNXSensor	rigid_DNA	338422	338497	1000.0	+	0	R 338422
chr6	jNXSensor	rigid_DNA	338550	338575	1000.0	+	0	R 338550
chr6	jNXSensor	rigid_DNA	338612	338642	1000.0	+	0	R 338612
chr6	jNXSensor	rigid_DNA	338688	338702	1000.0	+	0	R 338688
chr6	jNXSensor	rigid_DNA	338738	338752	1000.0	+	0	R 338738
chr6	jNXSensor	rigid_DNA	339890	339905	1000.0	+	0	R 339890
chr6	jNXSensor	rigid_DNA	340281	340291	1000.0	+	0	R 340281
chr6	jNXSensor	rigid_DNA	341132	341146	1000.0	+	0	R 341132
chr6	jNXSensor	rigid_DNA	342767	342782	1000.0	+	0	R 342767
chr6	jNXSensor	rigid_DNA	343768	343782	1000.0	+	0	R 343768
chr6	jNXSensor	rigid_DNA	343915	343929	1000.0	+	0	R 343915
chr6	jNXSensor	rigid_DNA	344503	344518	1000.0	+	0	R 344503
chr6	jNXSensor	rigid_DNA	346489	346504	1000.0	+	0	R 346489
chr6	jNXSensor	rigid_DNA	346635	346649	1000.0	+	0	R 346635
chr6	jNXSensor	rigid_DNA	346689	346703	1000.0	+	0	R 346689
chr6	jNXSensor	rigid_DNA	347469	347484	1000.0	+	0	R 347469
chr6	jNXSensor	rigid_DNA	348107	348122	1000.0	+	0	R 348107
chr6	jNXSensor	rigid_DNA	348175	348195	1000.0	+	0	R 348175
chr6	jNXSensor	rigid_DNA	348959	348970	1000.0	+	0	R 348959
chr6	jNXSensor	rigid_DNA	349082	349104	1000.0	+	0	R 349082
chr6	jNXSensor	rigid_DNA	349346	349361	1000.0	+	0	R 349346
chr6	jNXSensor	rigid_DNA	351542	351551	1000.0	+	0	R 351542
chr6	jNXSensor	rigid_DNA	352630	352648	1000.0	+	0	R 352630
chr6	jNXSensor	rigid_DNA	353325	353339	1000.0	+	0	R 353325
chr6	jNXSensor	rigid_DNA	356085	356099	1000.0	+	0	R 356085
chr6	jNXSensor	rigid_DNA	356861	356875	1000.0	+	0	R 356861
chr6	jNXSensor	rigid_DNA	361255	361264	1000.0	+	0	R 361255
chr6	jNXSensor	rigid_DNA	363893	363907	1000.0	+	0	R 363893
chr6	jNXSensor	rigid_DNA	363949	363963	1000.0	+	0	R 363949
chr6	jNXSensor	rigid_DNA	363971	363985	1000.0	+	0	R 363971
chr6	jNXSensor	rigid_DNA	364373	364387	1000.0	+	0	R 364373
chr6	jNXSensor	rigid_DNA	364418	364432	1000.0	+	0	R 364418
chr6	jNXSensor	rigid_DNA	366465	366479	1000.0	+	0	R 366465
chr6	jNXSensor	rigid_DNA	366526	366540	1000.0	+	0	R 366526
chr6	jNXSensor	rigid_DNA	367828	367838	1000.0	+	0	R 367828
chr6	jNXSensor	rigid_DNA	368069	368096	1000.0	+	0	R 368069
chr6	jNXSensor	rigid_DNA	368831	368856	1000.0	+	0	R 368831
chr6	jNXSensor	rigid_DNA	368882	368902	1000.0	+	0	R 368882
chr6	jNXSensor	rigid_DNA	368926	368940	1000.0	+	0	R 368926
chr6	jNXSensor	rigid_DNA	369031	369050	1000.0	+	0	R 369031
chr6	jNXSensor	rigid_DNA	369073	369097	1000.0	+	0	R 369073
chr6	jNXSensor	rigid_DNA	369148	369162	1000.0	+	0	R 369148
chr6	jNXSensor	rigid_DNA	369221	369235	1000.0	+	0	R 369221
chr6	jNXSensor	rigid_DNA	369260	369276	1000.0	+	0	R 369260
chr6	jNXSensor	rigid_DNA	369301	369315	1000.0	+	0	R 369301
chr6	jNXSensor	rigid_DNA	369319	369791	1000.0	+	0	R 369319
chr6	jNXSensor	rigid_DNA	369972	369990	1000.0	+	0	R 369972
chr6	jNXSensor	rigid_DNA	370054	370073	1000.0	+	0	R 370054
chr6	jNXSensor	rigid_DNA	370143	370157	1000.0	+	0	R 370143
chr6	jNXSensor	rigid_DNA	371342	371356	1000.0	+	0	R 371342
chr6	jNXSensor	rigid_DNA	371421	371445	1000.0	+	0	R 371421
chr6	jNXSensor	rigid_DNA	371500	371525	1000.0	+	0	R 371500
chr6	jNXSensor	rigid_DNA	371540	371575	1000.0	+	0	R 371540
chr6	jNXSensor	rigid_DNA	371948	371982	1000.0	+	0	R 371948
chr6	jNXSensor	rigid_DNA	372633	372647	1000.0	+	0	R 372633
chr6	jNXSensor	rigid_DNA	372671	372685	1000.0	+	0	R 372671
chr6	jNXSensor	rigid_DNA	373120	373134	1000.0	+	0	R 373120
chr6	jNXSensor	rigid_DNA	373158	373172	1000.0	+	0	R 373158
chr6	jNXSensor	rigid_DNA	373825	373845	1000.0	+	0	R 373825
chr6	jNXSensor	rigid_DNA	373919	373933	1000.0	+	0	R 373919
chr6	jNXSensor	rigid_DNA	378652	378667	1000.0	+	0	R 378652
chr6	jNXSensor	rigid_DNA	379613	379627	1000.0	+	0	R 379613
chr6	jNXSensor	rigid_DNA	379677	379696	1000.0	+	0	R 379677
chr6	jNXSensor	rigid_DNA	380640	380654	1000.0	+	0	R 380640
chr6	jNXSensor	rigid_DNA	380663	380677	1000.0	+	0	R 380663
chr6	jNXSensor	rigid_DNA	380712	380731	1000.0	+	0	R 380712
chr6	jNXSensor	rigid_DNA	380833	380862	1000.0	+	0	R 380833
chr6	jNXSensor	rigid_DNA	380877	380891	1000.0	+	0	R 380877
chr6	jNXSensor	rigid_DNA	380959	380973	1000.0	+	0	R 380959
chr6	jNXSensor	rigid_DNA	380998	381012	1000.0	+	0	R 380998
chr6	jNXSensor	rigid_DNA	381500	381514	1000.0	+	0	R 381500
chr6	jNXSensor	rigid_DNA	381927	381946	1000.0	+	0	R 381927
chr6	jNXSensor	rigid_DNA	382082	382096	1000.0	+	0	R 382082
chr6	jNXSensor	rigid_DNA	383959	383974	1000.0	+	0	R 383959
chr6	jNXSensor	rigid_DNA	385174	385188	1000.0	+	0	R 385174
chr6	jNXSensor	rigid_DNA	385275	385289	1000.0	+	0	R 385275
chr6	jNXSensor	rigid_DNA	385295	385314	1000.0	+	0	R 385295
chr6	jNXSensor	rigid_DNA	385383	385397	1000.0	+	0	R 385383
chr6	jNXSensor	rigid_DNA	385407	385421	1000.0	+	0	R 385407
chr6	jNXSensor	rigid_DNA	385441	385455	1000.0	+	0	R 385441
chr6	jNXSensor	rigid_DNA	385471	385505	1000.0	+	0	R 385471
chr6	jNXSensor	rigid_DNA	385732	385786	1000.0	+	0	R 385732
chr6	jNXSensor	rigid_DNA	385922	385946	1000.0	+	0	R 385922
chr6	jNXSensor	rigid_DNA	385961	385975	1000.0	+	0	R 385961
chr6	jNXSensor	rigid_DNA	386965	386979	1000.0	+	0	R 386965
chr6	jNXSensor	rigid_DNA	389169	389201	1000.0	+	0	R 389169
chr6	jNXSensor	rigid_DNA	389598	389613	1000.0	+	0	R 389598
chr6	jNXSensor	rigid_DNA	389778	389792	1000.0	+	0	R 389778
chr6	jNXSensor	rigid_DNA	389825	389839	1000.0	+	0	R 389825
chr6	jNXSensor	rigid_DNA	389953	389967	1000.0	+	0	R 389953
chr6	jNXSensor	rigid_DNA	390014	390028	1000.0	+	0	R 390014
chr6	jNXSensor	rigid_DNA	390149	390163	1000.0	+	0	R 390149
chr6	jNXSensor	rigid_DNA	390180	390200	1000.0	+	0	R 390180
chr6	jNXSensor	rigid_DNA	391028	391047	1000.0	+	0	R 391028
chr6	jNXSensor	rigid_DNA	391340	391354	1000.0	+	0	R 391340
chr6	jNXSensor	rigid_DNA	391593	391608	1000.0	+	0	R 391593
chr6	jNXSensor	rigid_DNA	391940	391974	1000.0	+	0	R 391940
chr6	jNXSensor	rigid_DNA	392167	392187	1000.0	+	0	R 392167
chr6	jNXSensor	rigid_DNA	392203	392217	1000.0	+	0	R 392203
chr6	jNXSensor	rigid_DNA	392440	392459	1000.0	+	0	R 392440
chr6	jNXSensor	rigid_DNA	392492	392506	1000.0	+	0	R 392492
chr6	jNXSensor	rigid_DNA	392556	392578	1000.0	+	0	R 392556
chr6	jNXSensor	rigid_DNA	392972	392986	1000.0	+	0	R 392972
chr6	jNXSensor	rigid_DNA	393481	393495	1000.0	+	0	R 393481
chr6	jNXSensor	rigid_DNA	393801	393820	1000.0	+	0	R 393801
chr6	jNXSensor	rigid_DNA	394128	394174	1000.0	+	0	R 394128
chr6	jNXSensor	rigid_DNA	394314	394328	1000.0	+	0	R 394314
chr6	jNXSensor	rigid_DNA	394593	394618	1000.0	+	0	R 394593
chr6	jNXSensor	rigid_DNA	394632	394646	1000.0	+	0	R 394632
chr6	jNXSensor	rigid_DNA	394691	394705	1000.0	+	0	R 394691
chr6	jNXSensor	rigid_DNA	394744	394758	1000.0	+	0	R 394744
chr6	jNXSensor	rigid_DNA	394864	394878	1000.0	+	0	R 394864
chr6	jNXSensor	rigid_DNA	394937	394961	1000.0	+	0	R 394937
chr6	jNXSensor	rigid_DNA	394996	395024	1000.0	+	0	R 394996
chr6	jNXSensor	rigid_DNA	395046	395071	1000.0	+	0	R 395046
chr6	jNXSensor	rigid_DNA	395077	395106	1000.0	+	0	R 395077
chr6	jNXSensor	rigid_DNA	395136	395150	1000.0	+	0	R 395136
chr6	jNXSensor	rigid_DNA	395208	395223	1000.0	+	0	R 395208
chr6	jNXSensor	rigid_DNA	395313	395327	1000.0	+	0	R 395313
chr6	jNXSensor	rigid_DNA	395898	395912	1000.0	+	0	R 395898
chr6	jNXSensor	rigid_DNA	395929	395949	1000.0	+	0	R 395929
chr6	jNXSensor	rigid_DNA	395990	396027	1000.0	+	0	R 395990
chr6	jNXSensor	rigid_DNA	396292	396307	1000.0	+	0	R 396292
chr6	jNXSensor	rigid_DNA	397090	397104	1000.0	+	0	R 397090
chr6	jNXSensor	rigid_DNA	397980	397994	1000.0	+	0	R 397980
chr6	jNXSensor	rigid_DNA	398364	398378	1000.0	+	0	R 398364
chr6	jNXSensor	rigid_DNA	399218	399227	1000.0	+	0	R 399218
chr6	jNXSensor	rigid_DNA	401653	401667	1000.0	+	0	R 401653
chr6	jNXSensor	rigid_DNA	401823	401837	1000.0	+	0	R 401823
chr6	jNXSensor	rigid_DNA	403036	403051	1000.0	+	0	R 403036
chr6	jNXSensor	rigid_DNA	403726	403738	1000.0	+	0	R 403726
chr6	jNXSensor	rigid_DNA	406797	406811	1000.0	+	0	R 406797
chr6	jNXSensor	rigid_DNA	407765	407775	1000.0	+	0	R 407765
chr6	jNXSensor	rigid_DNA	408300	408314	1000.0	+	0	R 408300
chr6	jNXSensor	rigid_DNA	409508	409520	1000.0	+	0	R 409508
chr6	jNXSensor	rigid_DNA	410282	410306	1000.0	+	0	R 410282
chr6	jNXSensor	rigid_DNA	410529	410543	1000.0	+	0	R 410529
chr6	jNXSensor	rigid_DNA	410743	410757	1000.0	+	0	R 410743
chr6	jNXSensor	rigid_DNA	411167	411181	1000.0	+	0	R 411167
chr6	jNXSensor	rigid_DNA	411268	411282	1000.0	+	0	R 411268
chr6	jNXSensor	rigid_DNA	411518	411532	1000.0	+	0	R 411518
chr6	jNXSensor	rigid_DNA	412324	412338	1000.0	+	0	R 412324
chr6	jNXSensor	rigid_DNA	412680	412694	1000.0	+	0	R 412680
chr6	jNXSensor	rigid_DNA	412854	412872	1000.0	+	0	R 412854
chr6	jNXSensor	rigid_DNA	413070	413084	1000.0	+	0	R 413070
chr6	jNXSensor	rigid_DNA	413281	413295	1000.0	+	0	R 413281
chr6	jNXSensor	rigid_DNA	413519	413537	1000.0	+	0	R 413519
chr6	jNXSensor	rigid_DNA	415896	415939	1000.0	+	0	R 415896
chr6	jNXSensor	rigid_DNA	415957	415971	1000.0	+	0	R 415957
chr6	jNXSensor	rigid_DNA	416100	416114	1000.0	+	0	R 416100
chr6	jNXSensor	rigid_DNA	416146	416160	1000.0	+	0	R 416146
chr6	jNXSensor	rigid_DNA	416609	416623	1000.0	+	0	R 416609
chr6	jNXSensor	rigid_DNA	417355	417368	1000.0	+	0	R 417355
chr6	jNXSensor	rigid_DNA	417590	417610	1000.0	+	0	R 417590
chr6	jNXSensor	rigid_DNA	417633	417647	1000.0	+	0	R 417633
chr6	jNXSensor	rigid_DNA	417691	417706	1000.0	+	0	R 417691
chr6	jNXSensor	rigid_DNA	418768	418782	1000.0	+	0	R 418768
chr6	jNXSensor	rigid_DNA	418926	418958	1000.0	+	0	R 418926
chr6	jNXSensor	rigid_DNA	419398	419412	1000.0	+	0	R 419398
chr6	jNXSensor	rigid_DNA	419622	419650	1000.0	+	0	R 419622
chr6	jNXSensor	rigid_DNA	419948	419967	1000.0	+	0	R 419948
chr6	jNXSensor	rigid_DNA	420039	420053	1000.0	+	0	R 420039
chr6	jNXSensor	rigid_DNA	421621	421630	1000.0	+	0	R 421621
chr6	jNXSensor	rigid_DNA	422121	422135	1000.0	+	0	R 422121
chr6	jNXSensor	rigid_DNA	422220	422234	1000.0	+	0	R 422220
chr6	jNXSensor	rigid_DNA	423498	423512	1000.0	+	0	R 423498
chr6	jNXSensor	rigid_DNA	423737	423749	1000.0	+	0	R 423737
chr6	jNXSensor	rigid_DNA	430837	430851	1000.0	+	0	R 430837
chr6	jNXSensor	rigid_DNA	430875	430889	1000.0	+	0	R 430875
chr6	jNXSensor	rigid_DNA	431301	431315	1000.0	+	0	R 431301
chr6	jNXSensor	rigid_DNA	433104	433140	1000.0	+	0	R 433104
chr6	jNXSensor	rigid_DNA	433303	433317	1000.0	+	0	R 433303
chr6	jNXSensor	rigid_DNA	433360	433374	1000.0	+	0	R 433360
chr6	jNXSensor	rigid_DNA	433586	433595	1000.0	+	0	R 433586
chr6	jNXSensor	rigid_DNA	434941	434960	1000.0	+	0	R 434941
chr6	jNXSensor	rigid_DNA	434966	434980	1000.0	+	0	R 434966
chr6	jNXSensor	rigid_DNA	434984	434998	1000.0	+	0	R 434984
chr6	jNXSensor	rigid_DNA	439442	439454	1000.0	+	0	R 439442
chr6	jNXSensor	rigid_DNA	440055	440069	1000.0	+	0	R 440055
chr6	jNXSensor	rigid_DNA	440128	440143	1000.0	+	0	R 440128
chr6	jNXSensor	rigid_DNA	440269	440289	1000.0	+	0	R 440269
chr6	jNXSensor	rigid_DNA	440365	440385	1000.0	+	0	R 440365
chr6	jNXSensor	rigid_DNA	440408	440422	1000.0	+	0	R 440408
chr6	jNXSensor	rigid_DNA	441444	441458	1000.0	+	0	R 441444
chr6	jNXSensor	rigid_DNA	441714	441723	1000.0	+	0	R 441714
chr6	jNXSensor	rigid_DNA	447030	447045	1000.0	+	0	R 447030
chr6	jNXSensor	rigid_DNA	447058	447077	1000.0	+	0	R 447058
chr6	jNXSensor	rigid_DNA	447678	447687	1000.0	+	0	R 447678
chr6	jNXSensor	rigid_DNA	448166	448179	1000.0	+	0	R 448166
chr6	jNXSensor	rigid_DNA	448856	448870	1000.0	+	0	R 448856
chr6	jNXSensor	rigid_DNA	449046	449060	1000.0	+	0	R 449046
chr6	jNXSensor	rigid_DNA	449198	449212	1000.0	+	0	R 449198
chr6	jNXSensor	rigid_DNA	449232	449247	1000.0	+	0	R 449232
chr6	jNXSensor	rigid_DNA	450140	450149	1000.0	+	0	R 450140
chr6	jNXSensor	rigid_DNA	450586	450601	1000.0	+	0	R 450586
chr6	jNXSensor	rigid_DNA	453202	453217	1000.0	+	0	R 453202
chr6	jNXSensor	rigid_DNA	455379	455388	1000.0	+	0	R 455379
chr6	jNXSensor	rigid_DNA	456156	456170	1000.0	+	0	R 456156
chr6	jNXSensor	rigid_DNA	456217	456231	1000.0	+	0	R 456217
chr6	jNXSensor	rigid_DNA	456399	456408	1000.0	+	0	R 456399
chr6	jNXSensor	rigid_DNA	456625	456639	1000.0	+	0	R 456625
chr6	jNXSensor	rigid_DNA	459795	459809	1000.0	+	0	R 459795
chr6	jNXSensor	rigid_DNA	461422	461436	1000.0	+	0	R 461422
chr6	jNXSensor	rigid_DNA	463261	463276	1000.0	+	0	R 463261
chr6	jNXSensor	rigid_DNA	466024	466038	1000.0	+	0	R 466024
chr6	jNXSensor	rigid_DNA	466531	466544	1000.0	+	0	R 466531
chr6	jNXSensor	rigid_DNA	471433	471457	1000.0	+	0	R 471433
chr6	jNXSensor	rigid_DNA	471724	471738	1000.0	+	0	R 471724
chr6	jNXSensor	rigid_DNA	473214	473224	1000.0	+	0	R 473214
chr6	jNXSensor	rigid_DNA	473680	473689	1000.0	+	0	R 473680
chr6	jNXSensor	rigid_DNA	474099	474113	1000.0	+	0	R 474099
chr6	jNXSensor	rigid_DNA	474117	474133	1000.0	+	0	R 474117
chr6	jNXSensor	rigid_DNA	475543	475557	1000.0	+	0	R 475543
chr6	jNXSensor	rigid_DNA	475575	475589	1000.0	+	0	R 475575
chr6	jNXSensor	rigid_DNA	475669	475683	1000.0	+	0	R 475669
chr6	jNXSensor	rigid_DNA	475820	475834	1000.0	+	0	R 475820
chr6	jNXSensor	rigid_DNA	477922	477936	1000.0	+	0	R 477922
chr6	jNXSensor	rigid_DNA	478603	478617	1000.0	+	0	R 478603
chr6	jNXSensor	rigid_DNA	482239	482253	1000.0	+	0	R 482239
chr6	jNXSensor	rigid_DNA	482295	482309	1000.0	+	0	R 482295
chr6	jNXSensor	rigid_DNA	482351	482365	1000.0	+	0	R 482351
chr6	jNXSensor	rigid_DNA	484073	484086	1000.0	+	0	R 484073
chr6	jNXSensor	rigid_DNA	487895	487909	1000.0	+	0	R 487895
chr6	jNXSensor	rigid_DNA	489869	489883	1000.0	+	0	R 489869
chr6	jNXSensor	rigid_DNA	489906	489920	1000.0	+	0	R 489906
chr6	jNXSensor	rigid_DNA	490154	490178	1000.0	+	0	R 490154
chr6	jNXSensor	rigid_DNA	491560	491574	1000.0	+	0	R 491560
chr6	jNXSensor	rigid_DNA	491888	491902	1000.0	+	0	R 491888
chr6	jNXSensor	rigid_DNA	492353	492367	1000.0	+	0	R 492353
chr6	jNXSensor	rigid_DNA	494062	494076	1000.0	+	0	R 494062
chr6	jNXSensor	rigid_DNA	495112	495126	1000.0	+	0	R 495112
chr6	jNXSensor	rigid_DNA	496722	496736	1000.0	+	0	R 496722
chr6	jNXSensor	rigid_DNA	496961	496975	1000.0	+	0	R 496961
chr6	jNXSensor	rigid_DNA	497378	497402	1000.0	+	0	R 497378
chr6	jNXSensor	rigid_DNA	499046	499057	1000.0	+	0	R 499046
chr6	jNXSensor	rigid_DNA	499282	499301	1000.0	+	0	R 499282
chr6	jNXSensor	rigid_DNA	499728	499737	1000.0	+	0	R 499728
chr6	jNXSensor	rigid_DNA	502382	502396	1000.0	+	0	R 502382
chr6	jNXSensor	rigid_DNA	502618	502635	1000.0	+	0	R 502618
chr6	jNXSensor	rigid_DNA	502997	503011	1000.0	+	0	R 502997
chr6	jNXSensor	rigid_DNA	503828	503837	1000.0	+	0	R 503828
chr6	jNXSensor	rigid_DNA	505711	505723	1000.0	+	0	R 505711
chr6	jNXSensor	rigid_DNA	507065	507079	1000.0	+	0	R 507065
chr6	jNXSensor	rigid_DNA	507121	507135	1000.0	+	0	R 507121
chr6	jNXSensor	rigid_DNA	507213	507227	1000.0	+	0	R 507213
chr6	jNXSensor	rigid_DNA	507256	507270	1000.0	+	0	R 507256
chr6	jNXSensor	rigid_DNA	512165	512184	1000.0	+	0	R 512165
chr6	jNXSensor	rigid_DNA	512860	512874	1000.0	+	0	R 512860
chr6	jNXSensor	rigid_DNA	515137	515151	1000.0	+	0	R 515137
chr6	jNXSensor	rigid_DNA	515214	515228	1000.0	+	0	R 515214
chr6	jNXSensor	rigid_DNA	515380	515394	1000.0	+	0	R 515380
chr6	jNXSensor	rigid_DNA	515945	515959	1000.0	+	0	R 515945
chr6	jNXSensor	rigid_DNA	516801	516815	1000.0	+	0	R 516801
chr6	jNXSensor	rigid_DNA	517803	517817	1000.0	+	0	R 517803
chr6	jNXSensor	rigid_DNA	517892	517906	1000.0	+	0	R 517892
chr6	jNXSensor	rigid_DNA	517930	517944	1000.0	+	0	R 517930
chr6	jNXSensor	rigid_DNA	518375	518389	1000.0	+	0	R 518375
chr6	jNXSensor	rigid_DNA	518405	518419	1000.0	+	0	R 518405
chr6	jNXSensor	rigid_DNA	518427	518446	1000.0	+	0	R 518427
chr6	jNXSensor	rigid_DNA	518555	518569	1000.0	+	0	R 518555
chr6	jNXSensor	rigid_DNA	519929	519943	1000.0	+	0	R 519929
chr6	jNXSensor	rigid_DNA	520090	520109	1000.0	+	0	R 520090
chr6	jNXSensor	rigid_DNA	524765	524774	1000.0	+	0	R 524765
chr6	jNXSensor	rigid_DNA	525049	525059	1000.0	+	0	R 525049
chr6	jNXSensor	rigid_DNA	526015	526029	1000.0	+	0	R 526015
chr6	jNXSensor	rigid_DNA	526296	526312	1000.0	+	0	R 526296
chr6	jNXSensor	rigid_DNA	527242	527252	1000.0	+	0	R 527242
chr6	jNXSensor	rigid_DNA	527544	527563	1000.0	+	0	R 527544
chr6	jNXSensor	rigid_DNA	527627	527653	1000.0	+	0	R 527627
chr6	jNXSensor	rigid_DNA	531198	531212	1000.0	+	0	R 531198
chr6	jNXSensor	rigid_DNA	532249	532262	1000.0	+	0	R 532249
chr6	jNXSensor	rigid_DNA	532528	532542	1000.0	+	0	R 532528
chr6	jNXSensor	rigid_DNA	533594	533614	1000.0	+	0	R 533594
chr6	jNXSensor	rigid_DNA	533631	533651	1000.0	+	0	R 533631
chr6	jNXSensor	rigid_DNA	533804	533813	1000.0	+	0	R 533804
chr6	jNXSensor	rigid_DNA	534865	534879	1000.0	+	0	R 534865
chr6	jNXSensor	rigid_DNA	535116	535131	1000.0	+	0	R 535116
chr6	jNXSensor	rigid_DNA	540999	541018	1000.0	+	0	R 540999
chr6	jNXSensor	rigid_DNA	541614	541628	1000.0	+	0	R 541614
chr6	jNXSensor	rigid_DNA	542182	542192	1000.0	+	0	R 542182
chr6	jNXSensor	rigid_DNA	542468	542482	1000.0	+	0	R 542468
chr6	jNXSensor	rigid_DNA	544855	544867	1000.0	+	0	R 544855
chr6	jNXSensor	rigid_DNA	548614	548624	1000.0	+	0	R 548614
chr6	jNXSensor	rigid_DNA	549709	549723	1000.0	+	0	R 549709
chr6	jNXSensor	rigid_DNA	549752	549766	1000.0	+	0	R 549752
chr6	jNXSensor	rigid_DNA	549786	549801	1000.0	+	0	R 549786
chr6	jNXSensor	rigid_DNA	549829	549844	1000.0	+	0	R 549829
chr6	jNXSensor	rigid_DNA	550179	550198	1000.0	+	0	R 550179
chr6	jNXSensor	rigid_DNA	556512	556526	1000.0	+	0	R 556512
chr6	jNXSensor	rigid_DNA	560725	560739	1000.0	+	0	R 560725
chr6	jNXSensor	rigid_DNA	561325	561339	1000.0	+	0	R 561325
chr6	jNXSensor	rigid_DNA	561362	561382	1000.0	+	0	R 561362
chr6	jNXSensor	rigid_DNA	561603	561623	1000.0	+	0	R 561603
chr6	jNXSensor	rigid_DNA	562184	562193	1000.0	+	0	R 562184
chr6	jNXSensor	rigid_DNA	562763	562777	1000.0	+	0	R 562763
chr6	jNXSensor	rigid_DNA	565272	565287	1000.0	+	0	R 565272
chr6	jNXSensor	rigid_DNA	565375	565389	1000.0	+	0	R 565375
chr6	jNXSensor	rigid_DNA	567421	567435	1000.0	+	0	R 567421
chr6	jNXSensor	rigid_DNA	568069	568083	1000.0	+	0	R 568069
chr6	jNXSensor	rigid_DNA	568260	568274	1000.0	+	0	R 568260
chr6	jNXSensor	rigid_DNA	570284	570298	1000.0	+	0	R 570284
chr6	jNXSensor	rigid_DNA	570519	570540	1000.0	+	0	R 570519
chr6	jNXSensor	rigid_DNA	571599	571609	1000.0	+	0	R 571599
chr6	jNXSensor	rigid_DNA	571834	571849	1000.0	+	0	R 571834
chr6	jNXSensor	rigid_DNA	572244	572264	1000.0	+	0	R 572244
chr6	jNXSensor	rigid_DNA	574998	575012	1000.0	+	0	R 574998
chr6	jNXSensor	rigid_DNA	576075	576089	1000.0	+	0	R 576075
chr6	jNXSensor	rigid_DNA	576555	576565	1000.0	+	0	R 576555
chr6	jNXSensor	rigid_DNA	579072	579083	1000.0	+	0	R 579072
chr6	jNXSensor	rigid_DNA	579332	579346	1000.0	+	0	R 579332
chr6	jNXSensor	rigid_DNA	580585	580594	1000.0	+	0	R 580585
chr6	jNXSensor	rigid_DNA	580781	580805	1000.0	+	0	R 580781
chr6	jNXSensor	rigid_DNA	583654	583668	1000.0	+	0	R 583654
chr6	jNXSensor	rigid_DNA	583691	583711	1000.0	+	0	R 583691
chr6	jNXSensor	rigid_DNA	585888	585898	1000.0	+	0	R 585888
chr6	jNXSensor	rigid_DNA	587927	587938	1000.0	+	0	R 587927
chr6	jNXSensor	rigid_DNA	588610	588619	1000.0	+	0	R 588610
chr6	jNXSensor	rigid_DNA	590239	590251	1000.0	+	0	R 590239
chr6	jNXSensor	rigid_DNA	590592	590601	1000.0	+	0	R 590592
chr6	jNXSensor	rigid_DNA	593717	593739	1000.0	+	0	R 593717
chr6	jNXSensor	rigid_DNA	593900	593909	1000.0	+	0	R 593900
chr6	jNXSensor	rigid_DNA	596031	596046	1000.0	+	0	R 596031
chr6	jNXSensor	rigid_DNA	596280	596294	1000.0	+	0	R 596280
chr6	jNXSensor	rigid_DNA	596317	596335	1000.0	+	0	R 596317
chr6	jNXSensor	rigid_DNA	596816	596830	1000.0	+	0	R 596816
chr6	jNXSensor	rigid_DNA	597056	597071	1000.0	+	0	R 597056
chr6	jNXSensor	rigid_DNA	597694	597719	1000.0	+	0	R 597694
chr6	jNXSensor	rigid_DNA	599804	599837	1000.0	+	0	R 599804
chr6	jNXSensor	rigid_DNA	601080	601089	1000.0	+	0	R 601080
chr6	jNXSensor	rigid_DNA	601480	601506	1000.0	+	0	R 601480
chr6	jNXSensor	rigid_DNA	601567	601585	1000.0	+	0	R 601567
chr6	jNXSensor	rigid_DNA	601611	601625	1000.0	+	0	R 601611
chr6	jNXSensor	rigid_DNA	601654	601669	1000.0	+	0	R 601654
chr6	jNXSensor	rigid_DNA	601801	601820	1000.0	+	0	R 601801
chr6	jNXSensor	rigid_DNA	601864	601887	1000.0	+	0	R 601864
chr6	jNXSensor	rigid_DNA	602000	602058	1000.0	+	0	R 602000
chr6	jNXSensor	rigid_DNA	602106	602126	1000.0	+	0	R 602106
chr6	jNXSensor	rigid_DNA	602140	602154	1000.0	+	0	R 602140
chr6	jNXSensor	rigid_DNA	602765	602782	1000.0	+	0	R 602765
chr6	jNXSensor	rigid_DNA	603666	603679	1000.0	+	0	R 603666
chr6	jNXSensor	rigid_DNA	607991	608001	1000.0	+	0	R 607991
chr6	jNXSensor	rigid_DNA	611868	611877	1000.0	+	0	R 611868
chr6	jNXSensor	rigid_DNA	612787	612801	1000.0	+	0	R 612787
chr6	jNXSensor	rigid_DNA	614278	614292	1000.0	+	0	R 614278
chr6	jNXSensor	rigid_DNA	615493	615504	1000.0	+	0	R 615493
chr6	jNXSensor	rigid_DNA	616049	616070	1000.0	+	0	R 616049
chr6	jNXSensor	rigid_DNA	616482	616496	1000.0	+	0	R 616482
chr6	jNXSensor	rigid_DNA	618018	618032	1000.0	+	0	R 618018
chr6	jNXSensor	rigid_DNA	618253	618291	1000.0	+	0	R 618253
chr6	jNXSensor	rigid_DNA	620112	620126	1000.0	+	0	R 620112
chr6	jNXSensor	rigid_DNA	622709	622728	1000.0	+	0	R 622709
chr6	jNXSensor	rigid_DNA	625025	625035	1000.0	+	0	R 625025
chr6	jNXSensor	rigid_DNA	625832	625846	1000.0	+	0	R 625832
chr6	jNXSensor	rigid_DNA	627200	627217	1000.0	+	0	R 627200
chr6	jNXSensor	rigid_DNA	627484	627504	1000.0	+	0	R 627484
chr6	jNXSensor	rigid_DNA	630041	630055	1000.0	+	0	R 630041
chr6	jNXSensor	rigid_DNA	630436	630450	1000.0	+	0	R 630436
chr6	jNXSensor	rigid_DNA	630870	630893	1000.0	+	0	R 630870
chr6	jNXSensor	rigid_DNA	630976	630989	1000.0	+	0	R 630976
chr6	jNXSensor	rigid_DNA	631246	631263	1000.0	+	0	R 631246
chr6	jNXSensor	rigid_DNA	632172	632194	1000.0	+	0	R 632172
chr6	jNXSensor	rigid_DNA	635426	635445	1000.0	+	0	R 635426
chr6	jNXSensor	rigid_DNA	636689	636703	1000.0	+	0	R 636689
chr6	jNXSensor	rigid_DNA	637463	637477	1000.0	+	0	R 637463
chr6	jNXSensor	rigid_DNA	637769	637788	1000.0	+	0	R 637769
chr6	jNXSensor	rigid_DNA	637791	637814	1000.0	+	0	R 637791
chr6	jNXSensor	rigid_DNA	637826	637840	1000.0	+	0	R 637826
chr6	jNXSensor	rigid_DNA	637846	637881	1000.0	+	0	R 637846
chr6	jNXSensor	rigid_DNA	637979	637993	1000.0	+	0	R 637979
chr6	jNXSensor	rigid_DNA	638086	638106	1000.0	+	0	R 638086
chr6	jNXSensor	rigid_DNA	638117	638132	1000.0	+	0	R 638117
chr6	jNXSensor	rigid_DNA	638266	638280	1000.0	+	0	R 638266
chr6	jNXSensor	rigid_DNA	638406	638421	1000.0	+	0	R 638406
chr6	jNXSensor	rigid_DNA	638754	638768	1000.0	+	0	R 638754
chr6	jNXSensor	rigid_DNA	639578	639592	1000.0	+	0	R 639578
chr6	jNXSensor	rigid_DNA	639650	639664	1000.0	+	0	R 639650
chr6	jNXSensor	rigid_DNA	639687	639701	1000.0	+	0	R 639687
chr6	jNXSensor	rigid_DNA	639723	639750	1000.0	+	0	R 639723
chr6	jNXSensor	rigid_DNA	639811	639837	1000.0	+	0	R 639811
chr6	jNXSensor	rigid_DNA	639858	639903	1000.0	+	0	R 639858
chr6	jNXSensor	rigid_DNA	639969	639983	1000.0	+	0	R 639969
chr6	jNXSensor	rigid_DNA	640003	640018	1000.0	+	0	R 640003
chr6	jNXSensor	rigid_DNA	640703	640717	1000.0	+	0	R 640703
chr6	jNXSensor	rigid_DNA	641796	641818	1000.0	+	0	R 641796
chr6	jNXSensor	rigid_DNA	641841	641855	1000.0	+	0	R 641841
chr6	jNXSensor	rigid_DNA	642053	642067	1000.0	+	0	R 642053
chr6	jNXSensor	rigid_DNA	643918	643932	1000.0	+	0	R 643918
chr6	jNXSensor	rigid_DNA	644687	644701	1000.0	+	0	R 644687
chr6	jNXSensor	rigid_DNA	646428	646447	1000.0	+	0	R 646428
chr6	jNXSensor	rigid_DNA	646798	646812	1000.0	+	0	R 646798
chr6	jNXSensor	rigid_DNA	647808	647820	1000.0	+	0	R 647808
chr6	jNXSensor	rigid_DNA	648086	648100	1000.0	+	0	R 648086
chr6	jNXSensor	rigid_DNA	649447	649462	1000.0	+	0	R 649447
chr6	jNXSensor	rigid_DNA	651568	651579	1000.0	+	0	R 651568
chr6	jNXSensor	rigid_DNA	655842	655856	1000.0	+	0	R 655842
chr6	jNXSensor	rigid_DNA	655881	655895	1000.0	+	0	R 655881
chr6	jNXSensor	rigid_DNA	655951	655965	1000.0	+	0	R 655951
chr6	jNXSensor	rigid_DNA	655994	656014	1000.0	+	0	R 655994
chr6	jNXSensor	rigid_DNA	656116	656130	1000.0	+	0	R 656116
chr6	jNXSensor	rigid_DNA	656226	656240	1000.0	+	0	R 656226
chr6	jNXSensor	rigid_DNA	656250	656264	1000.0	+	0	R 656250
chr6	jNXSensor	rigid_DNA	656286	656300	1000.0	+	0	R 656286
chr6	jNXSensor	rigid_DNA	656360	656374	1000.0	+	0	R 656360
chr6	jNXSensor	rigid_DNA	657284	657293	1000.0	+	0	R 657284
chr6	jNXSensor	rigid_DNA	658693	658706	1000.0	+	0	R 658693
chr6	jNXSensor	rigid_DNA	662134	662149	1000.0	+	0	R 662134
chr6	jNXSensor	rigid_DNA	666041	666053	1000.0	+	0	R 666041
chr6	jNXSensor	rigid_DNA	666122	666136	1000.0	+	0	R 666122
chr6	jNXSensor	rigid_DNA	667178	667192	1000.0	+	0	R 667178
chr6	jNXSensor	rigid_DNA	667211	667225	1000.0	+	0	R 667211
chr6	jNXSensor	rigid_DNA	668872	668886	1000.0	+	0	R 668872
chr6	jNXSensor	rigid_DNA	668964	668980	1000.0	+	0	R 668964
chr6	jNXSensor	rigid_DNA	669254	669268	1000.0	+	0	R 669254
chr6	jNXSensor	rigid_DNA	669524	669538	1000.0	+	0	R 669524
chr6	jNXSensor	rigid_DNA	670029	670040	1000.0	+	0	R 670029
chr6	jNXSensor	rigid_DNA	670978	670988	1000.0	+	0	R 670978
chr6	jNXSensor	rigid_DNA	673218	673227	1000.0	+	0	R 673218
chr6	jNXSensor	rigid_DNA	675539	675553	1000.0	+	0	R 675539
chr6	jNXSensor	rigid_DNA	676331	676350	1000.0	+	0	R 676331
chr6	jNXSensor	rigid_DNA	677280	677295	1000.0	+	0	R 677280
chr6	jNXSensor	rigid_DNA	678501	678514	1000.0	+	0	R 678501
chr6	jNXSensor	rigid_DNA	679006	679029	1000.0	+	0	R 679006
chr6	jNXSensor	rigid_DNA	679408	679422	1000.0	+	0	R 679408
chr6	jNXSensor	rigid_DNA	679426	679450	1000.0	+	0	R 679426
chr6	jNXSensor	rigid_DNA	680428	680445	1000.0	+	0	R 680428
chr6	jNXSensor	rigid_DNA	681343	681359	1000.0	+	0	R 681343
chr6	jNXSensor	rigid_DNA	681375	681389	1000.0	+	0	R 681375
chr6	jNXSensor	rigid_DNA	681581	681601	1000.0	+	0	R 681581
chr6	jNXSensor	rigid_DNA	681624	681642	1000.0	+	0	R 681624
chr6	jNXSensor	rigid_DNA	681802	681816	1000.0	+	0	R 681802
chr6	jNXSensor	rigid_DNA	683417	683431	1000.0	+	0	R 683417
chr6	jNXSensor	rigid_DNA	684410	684424	1000.0	+	0	R 684410
chr6	jNXSensor	rigid_DNA	685309	685339	1000.0	+	0	R 685309
chr6	jNXSensor	rigid_DNA	685444	685458	1000.0	+	0	R 685444
chr6	jNXSensor	rigid_DNA	693007	693021	1000.0	+	0	R 693007
chr6	jNXSensor	rigid_DNA	693553	693564	1000.0	+	0	R 693553
chr6	jNXSensor	rigid_DNA	695620	695630	1000.0	+	0	R 695620
chr6	jNXSensor	rigid_DNA	695859	695873	1000.0	+	0	R 695859
chr6	jNXSensor	rigid_DNA	697984	697998	1000.0	+	0	R 697984
chr6	jNXSensor	rigid_DNA	700814	700828	1000.0	+	0	R 700814
chr6	jNXSensor	rigid_DNA	703118	703143	1000.0	+	0	R 703118
chr6	jNXSensor	rigid_DNA	704165	704179	1000.0	+	0	R 704165
chr6	jNXSensor	rigid_DNA	704417	704434	1000.0	+	0	R 704417
chr6	jNXSensor	rigid_DNA	705846	705866	1000.0	+	0	R 705846
chr6	jNXSensor	rigid_DNA	705889	705909	1000.0	+	0	R 705889
chr6	jNXSensor	rigid_DNA	706162	706176	1000.0	+	0	R 706162
chr6	jNXSensor	rigid_DNA	706235	706254	1000.0	+	0	R 706235
chr6	jNXSensor	rigid_DNA	706285	706299	1000.0	+	0	R 706285
chr6	jNXSensor	rigid_DNA	706313	706328	1000.0	+	0	R 706313
chr6	jNXSensor	rigid_DNA	706384	706398	1000.0	+	0	R 706384
chr6	jNXSensor	rigid_DNA	706471	706491	1000.0	+	0	R 706471
chr6	jNXSensor	rigid_DNA	706752	706766	1000.0	+	0	R 706752
chr6	jNXSensor	rigid_DNA	709078	709090	1000.0	+	0	R 709078
chr6	jNXSensor	rigid_DNA	711745	711758	1000.0	+	0	R 711745
chr6	jNXSensor	rigid_DNA	718729	718751	1000.0	+	0	R 718729
chr6	jNXSensor	rigid_DNA	720504	720518	1000.0	+	0	R 720504
chr6	jNXSensor	rigid_DNA	721279	721293	1000.0	+	0	R 721279
chr6	jNXSensor	rigid_DNA	722255	722269	1000.0	+	0	R 722255
chr6	jNXSensor	rigid_DNA	722562	722581	1000.0	+	0	R 722562
chr6	jNXSensor	rigid_DNA	724039	724053	1000.0	+	0	R 724039
chr6	jNXSensor	rigid_DNA	725259	725279	1000.0	+	0	R 725259
chr6	jNXSensor	rigid_DNA	726209	726223	1000.0	+	0	R 726209
chr6	jNXSensor	rigid_DNA	726472	726491	1000.0	+	0	R 726472
chr6	jNXSensor	rigid_DNA	726559	726573	1000.0	+	0	R 726559
chr6	jNXSensor	rigid_DNA	727260	727269	1000.0	+	0	R 727260
chr6	jNXSensor	rigid_DNA	728036	728048	1000.0	+	0	R 728036
chr6	jNXSensor	rigid_DNA	728268	728282	1000.0	+	0	R 728268
chr6	jNXSensor	rigid_DNA	728532	728546	1000.0	+	0	R 728532
chr6	jNXSensor	rigid_DNA	728560	728574	1000.0	+	0	R 728560
chr6	jNXSensor	rigid_DNA	730240	730254	1000.0	+	0	R 730240
chr6	jNXSensor	rigid_DNA	730271	730285	1000.0	+	0	R 730271
chr6	jNXSensor	rigid_DNA	731487	731507	1000.0	+	0	R 731487
chr6	jNXSensor	rigid_DNA	731728	731747	1000.0	+	0	R 731728
chr6	jNXSensor	rigid_DNA	732224	732237	1000.0	+	0	R 732224
chr6	jNXSensor	rigid_DNA	733731	733743	1000.0	+	0	R 733731
chr6	jNXSensor	rigid_DNA	735933	735951	1000.0	+	0	R 735933
chr6	jNXSensor	rigid_DNA	736561	736576	1000.0	+	0	R 736561
chr6	jNXSensor	rigid_DNA	736794	736805	1000.0	+	0	R 736794
chr6	jNXSensor	rigid_DNA	738381	738401	1000.0	+	0	R 738381
chr6	jNXSensor	rigid_DNA	738797	738809	1000.0	+	0	R 738797
chr6	jNXSensor	rigid_DNA	739449	739463	1000.0	+	0	R 739449
chr6	jNXSensor	rigid_DNA	740259	740274	1000.0	+	0	R 740259
chr6	jNXSensor	rigid_DNA	741628	741638	1000.0	+	0	R 741628
chr6	jNXSensor	rigid_DNA	743006	743025	1000.0	+	0	R 743006
chr6	jNXSensor	rigid_DNA	744885	744899	1000.0	+	0	R 744885
chr6	jNXSensor	rigid_DNA	745564	745589	1000.0	+	0	R 745564
chr6	jNXSensor	rigid_DNA	746570	746579	1000.0	+	0	R 746570
chr6	jNXSensor	rigid_DNA	747307	747321	1000.0	+	0	R 747307
chr6	jNXSensor	rigid_DNA	747742	747751	1000.0	+	0	R 747742
chr6	jNXSensor	rigid_DNA	747753	747763	1000.0	+	0	R 747753
chr6	jNXSensor	rigid_DNA	749025	749034	1000.0	+	0	R 749025
chr6	jNXSensor	rigid_DNA	749492	749511	1000.0	+	0	R 749492
chr6	jNXSensor	rigid_DNA	749915	749929	1000.0	+	0	R 749915
chr6	jNXSensor	rigid_DNA	750629	750639	1000.0	+	0	R 750629
chr6	jNXSensor	rigid_DNA	753751	753765	1000.0	+	0	R 753751
chr6	jNXSensor	rigid_DNA	753796	753810	1000.0	+	0	R 753796
chr6	jNXSensor	rigid_DNA	757711	757730	1000.0	+	0	R 757711
chr6	jNXSensor	rigid_DNA	758995	759013	1000.0	+	0	R 758995
chr6	jNXSensor	rigid_DNA	759131	759145	1000.0	+	0	R 759131
chr6	jNXSensor	rigid_DNA	759710	759724	1000.0	+	0	R 759710
chr6	jNXSensor	rigid_DNA	761311	761322	1000.0	+	0	R 761311
chr6	jNXSensor	rigid_DNA	762638	762652	1000.0	+	0	R 762638
chr6	jNXSensor	rigid_DNA	767219	767233	1000.0	+	0	R 767219
chr6	jNXSensor	rigid_DNA	768759	768771	1000.0	+	0	R 768759
chr6	jNXSensor	rigid_DNA	769087	769101	1000.0	+	0	R 769087
chr6	jNXSensor	rigid_DNA	770214	770228	1000.0	+	0	R 770214
chr6	jNXSensor	rigid_DNA	771740	771754	1000.0	+	0	R 771740
chr6	jNXSensor	rigid_DNA	772122	772131	1000.0	+	0	R 772122
chr6	jNXSensor	rigid_DNA	773800	773814	1000.0	+	0	R 773800
chr6	jNXSensor	rigid_DNA	778359	778370	1000.0	+	0	R 778359
chr6	jNXSensor	rigid_DNA	779236	779251	1000.0	+	0	R 779236
chr6	jNXSensor	rigid_DNA	780139	780154	1000.0	+	0	R 780139
chr6	jNXSensor	rigid_DNA	786759	786768	1000.0	+	0	R 786759
chr6	jNXSensor	rigid_DNA	787284	787298	1000.0	+	0	R 787284
chr6	jNXSensor	rigid_DNA	787389	787403	1000.0	+	0	R 787389
chr6	jNXSensor	rigid_DNA	791442	791457	1000.0	+	0	R 791442
chr6	jNXSensor	rigid_DNA	795921	795940	1000.0	+	0	R 795921
chr6	jNXSensor	rigid_DNA	795963	795977	1000.0	+	0	R 795963
chr6	jNXSensor	rigid_DNA	796063	796083	1000.0	+	0	R 796063
chr6	jNXSensor	rigid_DNA	796214	796238	1000.0	+	0	R 796214
chr6	jNXSensor	rigid_DNA	796895	796905	1000.0	+	0	R 796895
chr6	jNXSensor	rigid_DNA	797605	797619	1000.0	+	0	R 797605
chr6	jNXSensor	rigid_DNA	798120	798134	1000.0	+	0	R 798120
chr6	jNXSensor	rigid_DNA	799592	799606	1000.0	+	0	R 799592
chr6	jNXSensor	rigid_DNA	799830	799849	1000.0	+	0	R 799830
chr6	jNXSensor	rigid_DNA	800732	800746	1000.0	+	0	R 800732
chr6	jNXSensor	rigid_DNA	801434	801450	1000.0	+	0	R 801434
chr6	jNXSensor	rigid_DNA	801673	801693	1000.0	+	0	R 801673
chr6	jNXSensor	rigid_DNA	804685	804700	1000.0	+	0	R 804685
chr6	jNXSensor	rigid_DNA	804763	804774	1000.0	+	0	R 804763
chr6	jNXSensor	rigid_DNA	806510	806524	1000.0	+	0	R 806510
chr6	jNXSensor	rigid_DNA	806536	806550	1000.0	+	0	R 806536
chr6	jNXSensor	rigid_DNA	806616	806630	1000.0	+	0	R 806616
chr6	jNXSensor	rigid_DNA	810155	810169	1000.0	+	0	R 810155
chr6	jNXSensor	rigid_DNA	810269	810280	1000.0	+	0	R 810269
chr6	jNXSensor	rigid_DNA	810905	810919	1000.0	+	0	R 810905
chr6	jNXSensor	rigid_DNA	811461	811475	1000.0	+	0	R 811461
chr6	jNXSensor	rigid_DNA	811515	811530	1000.0	+	0	R 811515
chr6	jNXSensor	rigid_DNA	812069	812081	1000.0	+	0	R 812069
chr6	jNXSensor	rigid_DNA	812210	812220	1000.0	+	0	R 812210
chr6	jNXSensor	rigid_DNA	812358	812372	1000.0	+	0	R 812358
chr6	jNXSensor	rigid_DNA	812449	812463	1000.0	+	0	R 812449
chr6	jNXSensor	rigid_DNA	812820	812834	1000.0	+	0	R 812820
chr6	jNXSensor	rigid_DNA	813098	813110	1000.0	+	0	R 813098
chr6	jNXSensor	rigid_DNA	813584	813598	1000.0	+	0	R 813584
chr6	jNXSensor	rigid_DNA	814199	814213	1000.0	+	0	R 814199
chr6	jNXSensor	rigid_DNA	814513	814527	1000.0	+	0	R 814513
chr6	jNXSensor	rigid_DNA	816958	816978	1000.0	+	0	R 816958
chr6	jNXSensor	rigid_DNA	817931	817945	1000.0	+	0	R 817931
chr6	jNXSensor	rigid_DNA	819330	819344	1000.0	+	0	R 819330
chr6	jNXSensor	rigid_DNA	821273	821287	1000.0	+	0	R 821273
chr6	jNXSensor	rigid_DNA	821505	821519	1000.0	+	0	R 821505
chr6	jNXSensor	rigid_DNA	823291	823305	1000.0	+	0	R 823291
chr6	jNXSensor	rigid_DNA	827383	827397	1000.0	+	0	R 827383
chr6	jNXSensor	rigid_DNA	827401	827421	1000.0	+	0	R 827401
chr6	jNXSensor	rigid_DNA	829033	829047	1000.0	+	0	R 829033
chr6	jNXSensor	rigid_DNA	829099	829113	1000.0	+	0	R 829099
chr6	jNXSensor	rigid_DNA	829700	829709	1000.0	+	0	R 829700
chr6	jNXSensor	rigid_DNA	830145	830159	1000.0	+	0	R 830145
chr6	jNXSensor	rigid_DNA	831376	831390	1000.0	+	0	R 831376
chr6	jNXSensor	rigid_DNA	832172	832186	1000.0	+	0	R 832172
chr6	jNXSensor	rigid_DNA	832945	832959	1000.0	+	0	R 832945
chr6	jNXSensor	rigid_DNA	833031	833045	1000.0	+	0	R 833031
chr6	jNXSensor	rigid_DNA	833095	833109	1000.0	+	0	R 833095
chr6	jNXSensor	rigid_DNA	834536	834550	1000.0	+	0	R 834536
chr6	jNXSensor	rigid_DNA	835892	835906	1000.0	+	0	R 835892
chr6	jNXSensor	rigid_DNA	837460	837474	1000.0	+	0	R 837460
chr6	jNXSensor	rigid_DNA	838007	838021	1000.0	+	0	R 838007
chr6	jNXSensor	rigid_DNA	838865	838884	1000.0	+	0	R 838865
chr6	jNXSensor	rigid_DNA	838911	838935	1000.0	+	0	R 838911
chr6	jNXSensor	rigid_DNA	839533	839547	1000.0	+	0	R 839533
chr6	jNXSensor	rigid_DNA	839654	839669	1000.0	+	0	R 839654
chr6	jNXSensor	rigid_DNA	839899	839913	1000.0	+	0	R 839899
chr6	jNXSensor	rigid_DNA	840454	840472	1000.0	+	0	R 840454
chr6	jNXSensor	rigid_DNA	840834	840848	1000.0	+	0	R 840834
chr6	jNXSensor	rigid_DNA	841291	841305	1000.0	+	0	R 841291
chr6	jNXSensor	rigid_DNA	842461	842475	1000.0	+	0	R 842461
chr6	jNXSensor	rigid_DNA	843227	843246	1000.0	+	0	R 843227
chr6	jNXSensor	rigid_DNA	844537	844551	1000.0	+	0	R 844537
chr6	jNXSensor	rigid_DNA	844965	844980	1000.0	+	0	R 844965
chr6	jNXSensor	rigid_DNA	845129	845143	1000.0	+	0	R 845129
chr6	jNXSensor	rigid_DNA	845450	845464	1000.0	+	0	R 845450
chr6	jNXSensor	rigid_DNA	846071	846085	1000.0	+	0	R 846071
chr6	jNXSensor	rigid_DNA	846573	846587	1000.0	+	0	R 846573
chr6	jNXSensor	rigid_DNA	848433	848450	1000.0	+	0	R 848433
chr6	jNXSensor	rigid_DNA	852877	852891	1000.0	+	0	R 852877
chr6	jNXSensor	rigid_DNA	857019	857039	1000.0	+	0	R 857019
chr6	jNXSensor	rigid_DNA	858358	858394	1000.0	+	0	R 858358
chr6	jNXSensor	rigid_DNA	859016	859035	1000.0	+	0	R 859016
chr6	jNXSensor	rigid_DNA	859517	859536	1000.0	+	0	R 859517
chr6	jNXSensor	rigid_DNA	859637	859648	1000.0	+	0	R 859637
chr6	jNXSensor	rigid_DNA	860823	860837	1000.0	+	0	R 860823
chr6	jNXSensor	rigid_DNA	860911	860923	1000.0	+	0	R 860911
chr6	jNXSensor	rigid_DNA	861211	861225	1000.0	+	0	R 861211
chr6	jNXSensor	rigid_DNA	861287	861301	1000.0	+	0	R 861287
chr6	jNXSensor	rigid_DNA	865769	865783	1000.0	+	0	R 865769
chr6	jNXSensor	rigid_DNA	866401	866415	1000.0	+	0	R 866401
chr6	jNXSensor	rigid_DNA	867394	867408	1000.0	+	0	R 867394
chr6	jNXSensor	rigid_DNA	868025	868039	1000.0	+	0	R 868025
chr6	jNXSensor	rigid_DNA	869654	869668	1000.0	+	0	R 869654
chr6	jNXSensor	rigid_DNA	869682	869696	1000.0	+	0	R 869682
chr6	jNXSensor	rigid_DNA	870148	870173	1000.0	+	0	R 870148
chr6	jNXSensor	rigid_DNA	872556	872570	1000.0	+	0	R 872556
chr6	jNXSensor	rigid_DNA	872579	872594	1000.0	+	0	R 872579
chr6	jNXSensor	rigid_DNA	872735	872749	1000.0	+	0	R 872735
chr6	jNXSensor	rigid_DNA	873629	873643	1000.0	+	0	R 873629
chr6	jNXSensor	rigid_DNA	877172	877186	1000.0	+	0	R 877172
chr6	jNXSensor	rigid_DNA	878965	878990	1000.0	+	0	R 878965
chr6	jNXSensor	rigid_DNA	879435	879449	1000.0	+	0	R 879435
chr6	jNXSensor	rigid_DNA	879452	879466	1000.0	+	0	R 879452
chr6	jNXSensor	rigid_DNA	880152	880172	1000.0	+	0	R 880152
chr6	jNXSensor	rigid_DNA	880997	881017	1000.0	+	0	R 880997
chr6	jNXSensor	rigid_DNA	881527	881547	1000.0	+	0	R 881527
chr6	jNXSensor	rigid_DNA	882026	882040	1000.0	+	0	R 882026
chr6	jNXSensor	rigid_DNA	882578	882604	1000.0	+	0	R 882578
chr6	jNXSensor	rigid_DNA	883593	883607	1000.0	+	0	R 883593
chr6	jNXSensor	rigid_DNA	883837	883851	1000.0	+	0	R 883837
chr6	jNXSensor	rigid_DNA	883922	883953	1000.0	+	0	R 883922
chr6	jNXSensor	rigid_DNA	884114	884128	1000.0	+	0	R 884114
chr6	jNXSensor	rigid_DNA	884378	884392	1000.0	+	0	R 884378
chr6	jNXSensor	rigid_DNA	884540	884554	1000.0	+	0	R 884540
chr6	jNXSensor	rigid_DNA	885243	885257	1000.0	+	0	R 885243
chr6	jNXSensor	rigid_DNA	885565	885580	1000.0	+	0	R 885565
chr6	jNXSensor	rigid_DNA	889325	889339	1000.0	+	0	R 889325
chr6	jNXSensor	rigid_DNA	889560	889574	1000.0	+	0	R 889560
chr6	jNXSensor	rigid_DNA	894590	894604	1000.0	+	0	R 894590
chr6	jNXSensor	rigid_DNA	900579	900594	1000.0	+	0	R 900579
chr6	jNXSensor	rigid_DNA	901116	901130	1000.0	+	0	R 901116
chr6	jNXSensor	rigid_DNA	901957	901966	1000.0	+	0	R 901957
chr6	jNXSensor	rigid_DNA	902939	902950	1000.0	+	0	R 902939
chr6	jNXSensor	rigid_DNA	906274	906287	1000.0	+	0	R 906274
chr6	jNXSensor	rigid_DNA	907201	907215	1000.0	+	0	R 907201
chr6	jNXSensor	rigid_DNA	908618	908632	1000.0	+	0	R 908618
chr6	jNXSensor	rigid_DNA	910479	910493	1000.0	+	0	R 910479
chr6	jNXSensor	rigid_DNA	911659	911673	1000.0	+	0	R 911659
chr6	jNXSensor	rigid_DNA	911803	911812	1000.0	+	0	R 911803
chr6	jNXSensor	rigid_DNA	912825	912839	1000.0	+	0	R 912825
chr6	jNXSensor	rigid_DNA	913760	913774	1000.0	+	0	R 913760
chr6	jNXSensor	rigid_DNA	914666	914680	1000.0	+	0	R 914666
chr6	jNXSensor	rigid_DNA	914829	914838	1000.0	+	0	R 914829
chr6	jNXSensor	rigid_DNA	914912	914926	1000.0	+	0	R 914912
chr6	jNXSensor	rigid_DNA	914952	914966	1000.0	+	0	R 914952
chr6	jNXSensor	rigid_DNA	917584	917598	1000.0	+	0	R 917584
chr6	jNXSensor	rigid_DNA	917731	917745	1000.0	+	0	R 917731
chr6	jNXSensor	rigid_DNA	922190	922218	1000.0	+	0	R 922190
chr6	jNXSensor	rigid_DNA	922844	922853	1000.0	+	0	R 922844
chr6	jNXSensor	rigid_DNA	924424	924438	1000.0	+	0	R 924424
chr6	jNXSensor	rigid_DNA	926634	926644	1000.0	+	0	R 926634
chr6	jNXSensor	rigid_DNA	928478	928491	1000.0	+	0	R 928478
chr6	jNXSensor	rigid_DNA	928710	928729	1000.0	+	0	R 928710
chr6	jNXSensor	rigid_DNA	928879	928895	1000.0	+	0	R 928879
chr6	jNXSensor	rigid_DNA	929755	929769	1000.0	+	0	R 929755
chr6	jNXSensor	rigid_DNA	939862	939873	1000.0	+	0	R 939862
chr6	jNXSensor	rigid_DNA	939892	939906	1000.0	+	0	R 939892
chr6	jNXSensor	rigid_DNA	940365	940379	1000.0	+	0	R 940365
chr6	jNXSensor	rigid_DNA	940863	940883	1000.0	+	0	R 940863
chr6	jNXSensor	rigid_DNA	941248	941262	1000.0	+	0	R 941248
chr6	jNXSensor	rigid_DNA	941843	941857	1000.0	+	0	R 941843
chr6	jNXSensor	rigid_DNA	942781	942795	1000.0	+	0	R 942781
chr6	jNXSensor	rigid_DNA	944960	944974	1000.0	+	0	R 944960
chr6	jNXSensor	rigid_DNA	946510	946519	1000.0	+	0	R 946510
chr6	jNXSensor	rigid_DNA	948697	948711	1000.0	+	0	R 948697
chr6	jNXSensor	rigid_DNA	948775	948789	1000.0	+	0	R 948775
chr6	jNXSensor	rigid_DNA	949333	949347	1000.0	+	0	R 949333
chr6	jNXSensor	rigid_DNA	949366	949380	1000.0	+	0	R 949366
chr6	jNXSensor	rigid_DNA	949935	949949	1000.0	+	0	R 949935
chr6	jNXSensor	rigid_DNA	950345	950359	1000.0	+	0	R 950345
chr6	jNXSensor	rigid_DNA	952081	952095	1000.0	+	0	R 952081
chr6	jNXSensor	rigid_DNA	956817	956831	1000.0	+	0	R 956817
chr6	jNXSensor	rigid_DNA	958621	958635	1000.0	+	0	R 958621
chr6	jNXSensor	rigid_DNA	962021	962035	1000.0	+	0	R 962021
chr6	jNXSensor	rigid_DNA	962393	962407	1000.0	+	0	R 962393
chr6	jNXSensor	rigid_DNA	964250	964264	1000.0	+	0	R 964250
chr6	jNXSensor	rigid_DNA	966876	966891	1000.0	+	0	R 966876
chr6	jNXSensor	rigid_DNA	968126	968140	1000.0	+	0	R 968126
chr6	jNXSensor	rigid_DNA	968213	968227	1000.0	+	0	R 968213
chr6	jNXSensor	rigid_DNA	968843	968857	1000.0	+	0	R 968843
chr6	jNXSensor	rigid_DNA	969353	969367	1000.0	+	0	R 969353
chr6	jNXSensor	rigid_DNA	969882	969896	1000.0	+	0	R 969882
chr6	jNXSensor	rigid_DNA	971291	971305	1000.0	+	0	R 971291
chr6	jNXSensor	rigid_DNA	971550	971564	1000.0	+	0	R 971550
chr6	jNXSensor	rigid_DNA	972213	972227	1000.0	+	0	R 972213
chr6	jNXSensor	rigid_DNA	973651	973665	1000.0	+	0	R 973651
chr6	jNXSensor	rigid_DNA	975501	975515	1000.0	+	0	R 975501
chr6	jNXSensor	rigid_DNA	975538	975552	1000.0	+	0	R 975538
chr6	jNXSensor	rigid_DNA	975635	975655	1000.0	+	0	R 975635
chr6	jNXSensor	rigid_DNA	977680	977691	1000.0	+	0	R 977680
chr6	jNXSensor	rigid_DNA	979437	979448	1000.0	+	0	R 979437
chr6	jNXSensor	rigid_DNA	979576	979589	1000.0	+	0	R 979576
chr6	jNXSensor	rigid_DNA	979819	979833	1000.0	+	0	R 979819
chr6	jNXSensor	rigid_DNA	980726	980741	1000.0	+	0	R 980726
chr6	jNXSensor	rigid_DNA	980941	980955	1000.0	+	0	R 980941
chr6	jNXSensor	rigid_DNA	981051	981065	1000.0	+	0	R 981051
chr6	jNXSensor	rigid_DNA	982167	982181	1000.0	+	0	R 982167
chr6	jNXSensor	rigid_DNA	984096	984105	1000.0	+	0	R 984096
chr6	jNXSensor	rigid_DNA	984637	984651	1000.0	+	0	R 984637
chr6	jNXSensor	rigid_DNA	984740	984755	1000.0	+	0	R 984740
chr6	jNXSensor	rigid_DNA	985966	985982	1000.0	+	0	R 985966
chr6	jNXSensor	rigid_DNA	987350	987360	1000.0	+	0	R 987350
chr6	jNXSensor	rigid_DNA	988221	988246	1000.0	+	0	R 988221
chr6	jNXSensor	rigid_DNA	991171	991181	1000.0	+	0	R 991171
chr6	jNXSensor	rigid_DNA	991792	991804	1000.0	+	0	R 991792
chr6	jNXSensor	rigid_DNA	992102	992124	1000.0	+	0	R 992102
chr6	jNXSensor	rigid_DNA	992277	992291	1000.0	+	0	R 992277
chr6	jNXSensor	rigid_DNA	992508	992525	1000.0	+	0	R 992508
chr6	jNXSensor	rigid_DNA	993151	993165	1000.0	+	0	R 993151
chr6	jNXSensor	rigid_DNA	997792	997806	1000.0	+	0	R 997792
chr6	jNXSensor	rigid_DNA	998138	998152	1000.0	+	0	R 998138
chr6	jNXSensor	rigid_DNA	998416	998441	1000.0	+	0	R 998416
chr6	jNXSensor	rigid_DNA	999845	999859	1000.0	+	0	R 999845
chr6	jNXSensor	rigid_DNA	999969	999983	1000.0	+	0	R 999969
chr6	jNXSensor	rigid_DNA	1000366	1000380	1000.0	+	0	R 1000366
chr6	jNXSensor	rigid_DNA	1000742	1000756	1000.0	+	0	R 1000742
chr6	jNXSensor	rigid_DNA	1000992	1001006	1000.0	+	0	R 1000992
chr6	jNXSensor	rigid_DNA	1001610	1001624	1000.0	+	0	R 1001610
chr6	jNXSensor	rigid_DNA	1001853	1001867	1000.0	+	0	R 1001853
chr6	jNXSensor	rigid_DNA	1001938	1001952	1000.0	+	0	R 1001938
chr6	jNXSensor	rigid_DNA	1002010	1002033	1000.0	+	0	R 1002010
chr6	jNXSensor	rigid_DNA	1002994	1003008	1000.0	+	0	R 1002994
chr6	jNXSensor	rigid_DNA	1004184	1004198	1000.0	+	0	R 1004184
chr6	jNXSensor	rigid_DNA	1004320	1004339	1000.0	+	0	R 1004320
chr6	jNXSensor	rigid_DNA	1004466	1004475	1000.0	+	0	R 1004466
chr6	jNXSensor	rigid_DNA	1004647	1004662	1000.0	+	0	R 1004647
chr6	jNXSensor	rigid_DNA	1006288	1006302	1000.0	+	0	R 1006288
chr6	jNXSensor	rigid_DNA	1006587	1006601	1000.0	+	0	R 1006587
chr6	jNXSensor	rigid_DNA	1008233	1008247	1000.0	+	0	R 1008233
chr6	jNXSensor	rigid_DNA	1009347	1009362	1000.0	+	0	R 1009347
chr6	jNXSensor	rigid_DNA	1010920	1010941	1000.0	+	0	R 1010920
chr6	jNXSensor	rigid_DNA	1013750	1013764	1000.0	+	0	R 1013750
chr6	jNXSensor	rigid_DNA	1015040	1015054	1000.0	+	0	R 1015040
chr6	jNXSensor	rigid_DNA	1015806	1015820	1000.0	+	0	R 1015806
chr6	jNXSensor	rigid_DNA	1016125	1016139	1000.0	+	0	R 1016125
chr6	jNXSensor	rigid_DNA	1016346	1016361	1000.0	+	0	R 1016346
chr6	jNXSensor	rigid_DNA	1016636	1016654	1000.0	+	0	R 1016636
chr6	jNXSensor	rigid_DNA	1018624	1018638	1000.0	+	0	R 1018624
chr6	jNXSensor	rigid_DNA	1019964	1019979	1000.0	+	0	R 1019964
chr6	jNXSensor	rigid_DNA	1020239	1020253	1000.0	+	0	R 1020239
chr6	jNXSensor	rigid_DNA	1021348	1021357	1000.0	+	0	R 1021348
chr6	jNXSensor	rigid_DNA	1021359	1021370	1000.0	+	0	R 1021359
chr6	jNXSensor	rigid_DNA	1021597	1021611	1000.0	+	0	R 1021597
chr6	jNXSensor	rigid_DNA	1022490	1022504	1000.0	+	0	R 1022490
chr6	jNXSensor	rigid_DNA	1022559	1022573	1000.0	+	0	R 1022559
chr6	jNXSensor	rigid_DNA	1023125	1023139	1000.0	+	0	R 1023125
chr6	jNXSensor	rigid_DNA	1023167	1023181	1000.0	+	0	R 1023167
chr6	jNXSensor	rigid_DNA	1023224	1023238	1000.0	+	0	R 1023224
chr6	jNXSensor	rigid_DNA	1025588	1025602	1000.0	+	0	R 1025588
chr6	jNXSensor	rigid_DNA	1025775	1025789	1000.0	+	0	R 1025775
chr6	jNXSensor	rigid_DNA	1025810	1025824	1000.0	+	0	R 1025810
chr6	jNXSensor	rigid_DNA	1025864	1025878	1000.0	+	0	R 1025864
chr6	jNXSensor	rigid_DNA	1025884	1025903	1000.0	+	0	R 1025884
chr6	jNXSensor	rigid_DNA	1025909	1025938	1000.0	+	0	R 1025909
chr6	jNXSensor	rigid_DNA	1026736	1026750	1000.0	+	0	R 1026736
chr6	jNXSensor	rigid_DNA	1027162	1027173	1000.0	+	0	R 1027162
chr6	jNXSensor	rigid_DNA	1028590	1028600	1000.0	+	0	R 1028590
chr6	jNXSensor	rigid_DNA	1029221	1029230	1000.0	+	0	R 1029221
chr6	jNXSensor	rigid_DNA	1030390	1030401	1000.0	+	0	R 1030390
chr6	jNXSensor	rigid_DNA	1030996	1031010	1000.0	+	0	R 1030996
chr6	jNXSensor	rigid_DNA	1031819	1031833	1000.0	+	0	R 1031819
chr6	jNXSensor	rigid_DNA	1032838	1032857	1000.0	+	0	R 1032838
chr6	jNXSensor	rigid_DNA	1032871	1032885	1000.0	+	0	R 1032871
chr6	jNXSensor	rigid_DNA	1033129	1033148	1000.0	+	0	R 1033129
chr6	jNXSensor	rigid_DNA	1033372	1033388	1000.0	+	0	R 1033372
chr6	jNXSensor	rigid_DNA	1033959	1033973	1000.0	+	0	R 1033959
chr6	jNXSensor	rigid_DNA	1036550	1036559	1000.0	+	0	R 1036550
chr6	jNXSensor	rigid_DNA	1036782	1036802	1000.0	+	0	R 1036782
chr6	jNXSensor	rigid_DNA	1038033	1038051	1000.0	+	0	R 1038033
chr6	jNXSensor	rigid_DNA	1038273	1038287	1000.0	+	0	R 1038273
chr6	jNXSensor	rigid_DNA	1038310	1038324	1000.0	+	0	R 1038310
chr6	jNXSensor	rigid_DNA	1039134	1039144	1000.0	+	0	R 1039134
chr6	jNXSensor	rigid_DNA	1039325	1039339	1000.0	+	0	R 1039325
chr6	jNXSensor	rigid_DNA	1040448	1040462	1000.0	+	0	R 1040448
chr6	jNXSensor	rigid_DNA	1040695	1040713	1000.0	+	0	R 1040695
chr6	jNXSensor	rigid_DNA	1042975	1042990	1000.0	+	0	R 1042975
chr6	jNXSensor	rigid_DNA	1043974	1043983	1000.0	+	0	R 1043974
chr6	jNXSensor	rigid_DNA	1047859	1047873	1000.0	+	0	R 1047859
chr6	jNXSensor	rigid_DNA	1048920	1048931	1000.0	+	0	R 1048920
chr6	jNXSensor	rigid_DNA	1049410	1049424	1000.0	+	0	R 1049410
chr6	jNXSensor	rigid_DNA	1050261	1050270	1000.0	+	0	R 1050261
chr6	jNXSensor	rigid_DNA	1050977	1050991	1000.0	+	0	R 1050977
chr6	jNXSensor	rigid_DNA	1053797	1053811	1000.0	+	0	R 1053797
chr6	jNXSensor	rigid_DNA	1054502	1054516	1000.0	+	0	R 1054502
chr6	jNXSensor	rigid_DNA	1055590	1055604	1000.0	+	0	R 1055590
chr6	jNXSensor	rigid_DNA	1056107	1056121	1000.0	+	0	R 1056107
chr6	jNXSensor	rigid_DNA	1057173	1057188	1000.0	+	0	R 1057173
chr6	jNXSensor	rigid_DNA	1057402	1057416	1000.0	+	0	R 1057402
chr6	jNXSensor	rigid_DNA	1058217	1058233	1000.0	+	0	R 1058217
chr6	jNXSensor	rigid_DNA	1061656	1061674	1000.0	+	0	R 1061656
chr6	jNXSensor	rigid_DNA	1062608	1062618	1000.0	+	0	R 1062608
chr6	jNXSensor	rigid_DNA	1063581	1063590	1000.0	+	0	R 1063581
chr6	jNXSensor	rigid_DNA	1066679	1066693	1000.0	+	0	R 1066679
chr6	jNXSensor	rigid_DNA	1068217	1068226	1000.0	+	0	R 1068217
chr6	jNXSensor	rigid_DNA	1069603	1069617	1000.0	+	0	R 1069603
chr6	jNXSensor	rigid_DNA	1070299	1070320	1000.0	+	0	R 1070299
chr6	jNXSensor	rigid_DNA	1070731	1070745	1000.0	+	0	R 1070731
chr6	jNXSensor	rigid_DNA	1071453	1071468	1000.0	+	0	R 1071453
chr6	jNXSensor	rigid_DNA	1071984	1071996	1000.0	+	0	R 1071984
chr6	jNXSensor	rigid_DNA	1072475	1072490	1000.0	+	0	R 1072475
chr6	jNXSensor	rigid_DNA	1073095	1073109	1000.0	+	0	R 1073095
chr6	jNXSensor	rigid_DNA	1074715	1074729	1000.0	+	0	R 1074715
chr6	jNXSensor	rigid_DNA	1076156	1076170	1000.0	+	0	R 1076156
chr6	jNXSensor	rigid_DNA	1077032	1077046	1000.0	+	0	R 1077032
chr6	jNXSensor	rigid_DNA	1079361	1079372	1000.0	+	0	R 1079361
chr6	jNXSensor	rigid_DNA	1082801	1082816	1000.0	+	0	R 1082801
chr6	jNXSensor	rigid_DNA	1082897	1082911	1000.0	+	0	R 1082897
chr6	jNXSensor	rigid_DNA	1082934	1082948	1000.0	+	0	R 1082934
chr6	jNXSensor	rigid_DNA	1083449	1083463	1000.0	+	0	R 1083449
chr6	jNXSensor	rigid_DNA	1083684	1083694	1000.0	+	0	R 1083684
chr6	jNXSensor	rigid_DNA	1085965	1085976	1000.0	+	0	R 1085965
chr6	jNXSensor	rigid_DNA	1086051	1086060	1000.0	+	0	R 1086051
chr6	jNXSensor	rigid_DNA	1086222	1086236	1000.0	+	0	R 1086222
chr6	jNXSensor	rigid_DNA	1088408	1088417	1000.0	+	0	R 1088408
chr6	jNXSensor	rigid_DNA	1089374	1089402	1000.0	+	0	R 1089374
chr6	jNXSensor	rigid_DNA	1091248	1091267	1000.0	+	0	R 1091248
chr6	jNXSensor	rigid_DNA	1091601	1091615	1000.0	+	0	R 1091601
chr6	jNXSensor	rigid_DNA	1092457	1092472	1000.0	+	0	R 1092457
chr6	jNXSensor	rigid_DNA	1092719	1092733	1000.0	+	0	R 1092719
chr6	jNXSensor	rigid_DNA	1092954	1092968	1000.0	+	0	R 1092954
chr6	jNXSensor	rigid_DNA	1093304	1093313	1000.0	+	0	R 1093304
chr6	jNXSensor	rigid_DNA	1098113	1098126	1000.0	+	0	R 1098113
chr6	jNXSensor	rigid_DNA	1100412	1100426	1000.0	+	0	R 1100412
chr6	jNXSensor	rigid_DNA	1101139	1101153	1000.0	+	0	R 1101139
chr6	jNXSensor	rigid_DNA	1101529	1101548	1000.0	+	0	R 1101529
chr6	jNXSensor	rigid_DNA	1101978	1101992	1000.0	+	0	R 1101978
chr6	jNXSensor	rigid_DNA	1105872	1105883	1000.0	+	0	R 1105872
chr6	jNXSensor	rigid_DNA	1105907	1105916	1000.0	+	0	R 1105907
chr6	jNXSensor	rigid_DNA	1107178	1107198	1000.0	+	0	R 1107178
chr6	jNXSensor	rigid_DNA	1107419	1107430	1000.0	+	0	R 1107419
chr6	jNXSensor	rigid_DNA	1107432	1107457	1000.0	+	0	R 1107432
chr6	jNXSensor	rigid_DNA	1109835	1109849	1000.0	+	0	R 1109835
chr6	jNXSensor	rigid_DNA	1110228	1110242	1000.0	+	0	R 1110228
chr6	jNXSensor	rigid_DNA	1110998	1111012	1000.0	+	0	R 1110998
chr6	jNXSensor	rigid_DNA	1111805	1111819	1000.0	+	0	R 1111805
chr6	jNXSensor	rigid_DNA	1111912	1111927	1000.0	+	0	R 1111912
chr6	jNXSensor	rigid_DNA	1113046	1113066	1000.0	+	0	R 1113046
chr6	jNXSensor	rigid_DNA	1113663	1113677	1000.0	+	0	R 1113663
chr6	jNXSensor	rigid_DNA	1114645	1114659	1000.0	+	0	R 1114645
chr6	jNXSensor	rigid_DNA	1115155	1115174	1000.0	+	0	R 1115155
chr6	jNXSensor	rigid_DNA	1116091	1116105	1000.0	+	0	R 1116091
chr6	jNXSensor	rigid_DNA	1118283	1118297	1000.0	+	0	R 1118283
chr6	jNXSensor	rigid_DNA	1118990	1118999	1000.0	+	0	R 1118990
chr6	jNXSensor	rigid_DNA	1124302	1124316	1000.0	+	0	R 1124302
chr6	jNXSensor	rigid_DNA	1124690	1124702	1000.0	+	0	R 1124690
chr6	jNXSensor	rigid_DNA	1125690	1125702	1000.0	+	0	R 1125690
chr6	jNXSensor	rigid_DNA	1126763	1126783	1000.0	+	0	R 1126763
chr6	jNXSensor	rigid_DNA	1131859	1131869	1000.0	+	0	R 1131859
chr6	jNXSensor	rigid_DNA	1136435	1136449	1000.0	+	0	R 1136435
chr6	jNXSensor	rigid_DNA	1136647	1136661	1000.0	+	0	R 1136647
chr6	jNXSensor	rigid_DNA	1144926	1144940	1000.0	+	0	R 1144926
chr6	jNXSensor	rigid_DNA	1144983	1145001	1000.0	+	0	R 1144983
chr6	jNXSensor	rigid_DNA	1145107	1145131	1000.0	+	0	R 1145107
chr6	jNXSensor	rigid_DNA	1146076	1146090	1000.0	+	0	R 1146076
chr6	jNXSensor	rigid_DNA	1146231	1146245	1000.0	+	0	R 1146231
chr6	jNXSensor	rigid_DNA	1147269	1147289	1000.0	+	0	R 1147269
chr6	jNXSensor	rigid_DNA	1147806	1147820	1000.0	+	0	R 1147806
chr6	jNXSensor	rigid_DNA	1147828	1147843	1000.0	+	0	R 1147828
chr6	jNXSensor	rigid_DNA	1149890	1149904	1000.0	+	0	R 1149890
chr6	jNXSensor	rigid_DNA	1149979	1149993	1000.0	+	0	R 1149979
chr6	jNXSensor	rigid_DNA	1150295	1150309	1000.0	+	0	R 1150295
chr6	jNXSensor	rigid_DNA	1151820	1151834	1000.0	+	0	R 1151820
chr6	jNXSensor	rigid_DNA	1152358	1152377	1000.0	+	0	R 1152358
chr6	jNXSensor	rigid_DNA	1152854	1152863	1000.0	+	0	R 1152854
chr6	jNXSensor	rigid_DNA	1153369	1153383	1000.0	+	0	R 1153369
chr6	jNXSensor	rigid_DNA	1153777	1153788	1000.0	+	0	R 1153777
chr6	jNXSensor	rigid_DNA	1156826	1156840	1000.0	+	0	R 1156826
chr6	jNXSensor	rigid_DNA	1156985	1156999	1000.0	+	0	R 1156985
chr6	jNXSensor	rigid_DNA	1157393	1157407	1000.0	+	0	R 1157393
chr6	jNXSensor	rigid_DNA	1160673	1160682	1000.0	+	0	R 1160673
chr6	jNXSensor	rigid_DNA	1160970	1161004	1000.0	+	0	R 1160970
chr6	jNXSensor	rigid_DNA	1163102	1163116	1000.0	+	0	R 1163102
chr6	jNXSensor	rigid_DNA	1165119	1165133	1000.0	+	0	R 1165119
chr6	jNXSensor	rigid_DNA	1166294	1166303	1000.0	+	0	R 1166294
chr6	jNXSensor	rigid_DNA	1166880	1166894	1000.0	+	0	R 1166880
chr6	jNXSensor	rigid_DNA	1168654	1168668	1000.0	+	0	R 1168654
chr6	jNXSensor	rigid_DNA	1171105	1171115	1000.0	+	0	R 1171105
chr6	jNXSensor	rigid_DNA	1171839	1171853	1000.0	+	0	R 1171839
chr6	jNXSensor	rigid_DNA	1172224	1172243	1000.0	+	0	R 1172224
chr6	jNXSensor	rigid_DNA	1173212	1173231	1000.0	+	0	R 1173212
chr6	jNXSensor	rigid_DNA	1175227	1175241	1000.0	+	0	R 1175227
chr6	jNXSensor	rigid_DNA	1175246	1175265	1000.0	+	0	R 1175246
chr6	jNXSensor	rigid_DNA	1175408	1175417	1000.0	+	0	R 1175408
chr6	jNXSensor	rigid_DNA	1178196	1178210	1000.0	+	0	R 1178196
chr6	jNXSensor	rigid_DNA	1178894	1178912	1000.0	+	0	R 1178894
chr6	jNXSensor	rigid_DNA	1179802	1179816	1000.0	+	0	R 1179802
chr6	jNXSensor	rigid_DNA	1180702	1180716	1000.0	+	0	R 1180702
chr6	jNXSensor	rigid_DNA	1181990	1182004	1000.0	+	0	R 1181990
chr6	jNXSensor	rigid_DNA	1182400	1182417	1000.0	+	0	R 1182400
chr6	jNXSensor	rigid_DNA	1182647	1182661	1000.0	+	0	R 1182647
chr6	jNXSensor	rigid_DNA	1183063	1183077	1000.0	+	0	R 1183063
chr6	jNXSensor	rigid_DNA	1183582	1183596	1000.0	+	0	R 1183582
chr6	jNXSensor	rigid_DNA	1183682	1183696	1000.0	+	0	R 1183682
chr6	jNXSensor	rigid_DNA	1183716	1183730	1000.0	+	0	R 1183716
chr6	jNXSensor	rigid_DNA	1185542	1185556	1000.0	+	0	R 1185542
chr6	jNXSensor	rigid_DNA	1188193	1188207	1000.0	+	0	R 1188193
chr6	jNXSensor	rigid_DNA	1189666	1189681	1000.0	+	0	R 1189666
chr6	jNXSensor	rigid_DNA	1189945	1189959	1000.0	+	0	R 1189945
chr6	jNXSensor	rigid_DNA	1190353	1190367	1000.0	+	0	R 1190353
chr6	jNXSensor	rigid_DNA	1191548	1191569	1000.0	+	0	R 1191548
chr6	jNXSensor	rigid_DNA	1191691	1191705	1000.0	+	0	R 1191691
chr6	jNXSensor	rigid_DNA	1195965	1195979	1000.0	+	0	R 1195965
chr6	jNXSensor	rigid_DNA	1196153	1196172	1000.0	+	0	R 1196153
chr6	jNXSensor	rigid_DNA	1196344	1196358	1000.0	+	0	R 1196344
chr6	jNXSensor	rigid_DNA	1197580	1197598	1000.0	+	0	R 1197580
chr6	jNXSensor	rigid_DNA	1197835	1197849	1000.0	+	0	R 1197835
chr6	jNXSensor	rigid_DNA	1198524	1198538	1000.0	+	0	R 1198524
chr6	jNXSensor	rigid_DNA	1199352	1199367	1000.0	+	0	R 1199352
chr6	jNXSensor	rigid_DNA	1200262	1200277	1000.0	+	0	R 1200262
chr6	jNXSensor	rigid_DNA	1201605	1201614	1000.0	+	0	R 1201605
chr6	jNXSensor	rigid_DNA	1201734	1201748	1000.0	+	0	R 1201734
chr6	jNXSensor	rigid_DNA	1202354	1202368	1000.0	+	0	R 1202354
chr6	jNXSensor	rigid_DNA	1202630	1202649	1000.0	+	0	R 1202630
chr6	jNXSensor	rigid_DNA	1202923	1202937	1000.0	+	0	R 1202923
chr6	jNXSensor	rigid_DNA	1208538	1208552	1000.0	+	0	R 1208538
chr6	jNXSensor	rigid_DNA	1209946	1209971	1000.0	+	0	R 1209946
chr6	jNXSensor	rigid_DNA	1210662	1210676	1000.0	+	0	R 1210662
chr6	jNXSensor	rigid_DNA	1211110	1211124	1000.0	+	0	R 1211110
chr6	jNXSensor	rigid_DNA	1211479	1211493	1000.0	+	0	R 1211479
chr6	jNXSensor	rigid_DNA	1212191	1212201	1000.0	+	0	R 1212191
chr6	jNXSensor	rigid_DNA	1213298	1213312	1000.0	+	0	R 1213298
chr6	jNXSensor	rigid_DNA	1213418	1213436	1000.0	+	0	R 1213418
chr6	jNXSensor	rigid_DNA	1213642	1213656	1000.0	+	0	R 1213642
chr6	jNXSensor	rigid_DNA	1214934	1214953	1000.0	+	0	R 1214934
chr6	jNXSensor	rigid_DNA	1216186	1216200	1000.0	+	0	R 1216186
chr6	jNXSensor	rigid_DNA	1217893	1217907	1000.0	+	0	R 1217893
chr6	jNXSensor	rigid_DNA	1219056	1219075	1000.0	+	0	R 1219056
chr6	jNXSensor	rigid_DNA	1227447	1227461	1000.0	+	0	R 1227447
chr6	jNXSensor	rigid_DNA	1228151	1228165	1000.0	+	0	R 1228151
chr6	jNXSensor	rigid_DNA	1228237	1228251	1000.0	+	0	R 1228237
chr6	jNXSensor	rigid_DNA	1232903	1232915	1000.0	+	0	R 1232903
chr6	jNXSensor	rigid_DNA	1235349	1235363	1000.0	+	0	R 1235349
chr6	jNXSensor	rigid_DNA	1235807	1235821	1000.0	+	0	R 1235807
chr6	jNXSensor	rigid_DNA	1240174	1240188	1000.0	+	0	R 1240174
chr6	jNXSensor	rigid_DNA	1242164	1242178	1000.0	+	0	R 1242164
chr6	jNXSensor	rigid_DNA	1243700	1243715	1000.0	+	0	R 1243700
chr6	jNXSensor	rigid_DNA	1245995	1246019	1000.0	+	0	R 1245995
chr6	jNXSensor	rigid_DNA	1249425	1249439	1000.0	+	0	R 1249425
chr6	jNXSensor	rigid_DNA	1249589	1249599	1000.0	+	0	R 1249589
chr6	jNXSensor	rigid_DNA	1249701	1249721	1000.0	+	0	R 1249701
chr6	jNXSensor	rigid_DNA	1249748	1249762	1000.0	+	0	R 1249748
chr6	jNXSensor	rigid_DNA	1255146	1255160	1000.0	+	0	R 1255146
chr6	jNXSensor	rigid_DNA	1255624	1255638	1000.0	+	0	R 1255624
chr6	jNXSensor	rigid_DNA	1255846	1255860	1000.0	+	0	R 1255846
chr6	jNXSensor	rigid_DNA	1256118	1256137	1000.0	+	0	R 1256118
chr6	jNXSensor	rigid_DNA	1256153	1256177	1000.0	+	0	R 1256153
chr6	jNXSensor	rigid_DNA	1256203	1256223	1000.0	+	0	R 1256203
chr6	jNXSensor	rigid_DNA	1256331	1256347	1000.0	+	0	R 1256331
chr6	jNXSensor	rigid_DNA	1256419	1256433	1000.0	+	0	R 1256419
chr6	jNXSensor	rigid_DNA	1256473	1256487	1000.0	+	0	R 1256473
chr6	jNXSensor	rigid_DNA	1256959	1256996	1000.0	+	0	R 1256959
chr6	jNXSensor	rigid_DNA	1257017	1257044	1000.0	+	0	R 1257017
chr6	jNXSensor	rigid_DNA	1257078	1257097	1000.0	+	0	R 1257078
chr6	jNXSensor	rigid_DNA	1257113	1257132	1000.0	+	0	R 1257113
chr6	jNXSensor	rigid_DNA	1257192	1257206	1000.0	+	0	R 1257192
chr6	jNXSensor	rigid_DNA	1257251	1257270	1000.0	+	0	R 1257251
chr6	jNXSensor	rigid_DNA	1257275	1257301	1000.0	+	0	R 1257275
chr6	jNXSensor	rigid_DNA	1257341	1257360	1000.0	+	0	R 1257341
chr6	jNXSensor	rigid_DNA	1257393	1257412	1000.0	+	0	R 1257393
chr6	jNXSensor	rigid_DNA	1257626	1257640	1000.0	+	0	R 1257626
chr6	jNXSensor	rigid_DNA	1257846	1257860	1000.0	+	0	R 1257846
chr6	jNXSensor	rigid_DNA	1257960	1257980	1000.0	+	0	R 1257960
chr6	jNXSensor	rigid_DNA	1258002	1258025	1000.0	+	0	R 1258002
chr6	jNXSensor	rigid_DNA	1258088	1258112	1000.0	+	0	R 1258088
chr6	jNXSensor	rigid_DNA	1258118	1258132	1000.0	+	0	R 1258118
chr6	jNXSensor	rigid_DNA	1258142	1258164	1000.0	+	0	R 1258142
chr6	jNXSensor	rigid_DNA	1258201	1258258	1000.0	+	0	R 1258201
chr6	jNXSensor	rigid_DNA	1258286	1258300	1000.0	+	0	R 1258286
chr6	jNXSensor	rigid_DNA	1258343	1258358	1000.0	+	0	R 1258343
chr6	jNXSensor	rigid_DNA	1258483	1258507	1000.0	+	0	R 1258483
chr6	jNXSensor	rigid_DNA	1258566	1258585	1000.0	+	0	R 1258566
chr6	jNXSensor	rigid_DNA	1258589	1258629	1000.0	+	0	R 1258589
chr6	jNXSensor	rigid_DNA	1258634	1258707	1000.0	+	0	R 1258634
chr6	jNXSensor	rigid_DNA	1258719	1258734	1000.0	+	0	R 1258719
chr6	jNXSensor	rigid_DNA	1258777	1258797	1000.0	+	0	R 1258777
chr6	jNXSensor	rigid_DNA	1258829	1258872	1000.0	+	0	R 1258829
chr6	jNXSensor	rigid_DNA	1258875	1258889	1000.0	+	0	R 1258875
chr6	jNXSensor	rigid_DNA	1258912	1258958	1000.0	+	0	R 1258912
chr6	jNXSensor	rigid_DNA	1258966	1258980	1000.0	+	0	R 1258966
chr6	jNXSensor	rigid_DNA	1258998	1259023	1000.0	+	0	R 1258998
chr6	jNXSensor	rigid_DNA	1259025	1259052	1000.0	+	0	R 1259025
chr6	jNXSensor	rigid_DNA	1259063	1259077	1000.0	+	0	R 1259063
chr6	jNXSensor	rigid_DNA	1259100	1259115	1000.0	+	0	R 1259100
chr6	jNXSensor	rigid_DNA	1259155	1259178	1000.0	+	0	R 1259155
chr6	jNXSensor	rigid_DNA	1259182	1259223	1000.0	+	0	R 1259182
chr6	jNXSensor	rigid_DNA	1259495	1259509	1000.0	+	0	R 1259495
chr6	jNXSensor	rigid_DNA	1259569	1259583	1000.0	+	0	R 1259569
chr6	jNXSensor	rigid_DNA	1261711	1261731	1000.0	+	0	R 1261711
chr6	jNXSensor	rigid_DNA	1261778	1261792	1000.0	+	0	R 1261778
chr6	jNXSensor	rigid_DNA	1261932	1261973	1000.0	+	0	R 1261932
chr6	jNXSensor	rigid_DNA	1261998	1262018	1000.0	+	0	R 1261998
chr6	jNXSensor	rigid_DNA	1262112	1262132	1000.0	+	0	R 1262112
chr6	jNXSensor	rigid_DNA	1262136	1262175	1000.0	+	0	R 1262136
chr6	jNXSensor	rigid_DNA	1262183	1262198	1000.0	+	0	R 1262183
chr6	jNXSensor	rigid_DNA	1262209	1262240	1000.0	+	0	R 1262209
chr6	jNXSensor	rigid_DNA	1262245	1262271	1000.0	+	0	R 1262245
chr6	jNXSensor	rigid_DNA	1262285	1262317	1000.0	+	0	R 1262285
chr6	jNXSensor	rigid_DNA	1262336	1262362	1000.0	+	0	R 1262336
chr6	jNXSensor	rigid_DNA	1262379	1262405	1000.0	+	0	R 1262379
chr6	jNXSensor	rigid_DNA	1262411	1262437	1000.0	+	0	R 1262411
chr6	jNXSensor	rigid_DNA	1262454	1262497	1000.0	+	0	R 1262454
chr6	jNXSensor	rigid_DNA	1262514	1262534	1000.0	+	0	R 1262514
chr6	jNXSensor	rigid_DNA	1262554	1262573	1000.0	+	0	R 1262554
chr6	jNXSensor	rigid_DNA	1262579	1262593	1000.0	+	0	R 1262579
chr6	jNXSensor	rigid_DNA	1262635	1262661	1000.0	+	0	R 1262635
chr6	jNXSensor	rigid_DNA	1262737	1262751	1000.0	+	0	R 1262737
chr6	jNXSensor	rigid_DNA	1262779	1262804	1000.0	+	0	R 1262779
chr6	jNXSensor	rigid_DNA	1262900	1262919	1000.0	+	0	R 1262900
chr6	jNXSensor	rigid_DNA	1262957	1262972	1000.0	+	0	R 1262957
chr6	jNXSensor	rigid_DNA	1263113	1263127	1000.0	+	0	R 1263113
chr6	jNXSensor	rigid_DNA	1263141	1263160	1000.0	+	0	R 1263141
chr6	jNXSensor	rigid_DNA	1263339	1263353	1000.0	+	0	R 1263339
chr6	jNXSensor	rigid_DNA	1264028	1264048	1000.0	+	0	R 1264028
chr6	jNXSensor	rigid_DNA	1264065	1264079	1000.0	+	0	R 1264065
chr6	jNXSensor	rigid_DNA	1264162	1264182	1000.0	+	0	R 1264162
chr6	jNXSensor	rigid_DNA	1264199	1264213	1000.0	+	0	R 1264199
chr6	jNXSensor	rigid_DNA	1264333	1264347	1000.0	+	0	R 1264333
chr6	jNXSensor	rigid_DNA	1264467	1264481	1000.0	+	0	R 1264467
chr6	jNXSensor	rigid_DNA	1264564	1264584	1000.0	+	0	R 1264564
chr6	jNXSensor	rigid_DNA	1264601	1264615	1000.0	+	0	R 1264601
chr6	jNXSensor	rigid_DNA	1264699	1264719	1000.0	+	0	R 1264699
chr6	jNXSensor	rigid_DNA	1264736	1264750	1000.0	+	0	R 1264736
chr6	jNXSensor	rigid_DNA	1264833	1264853	1000.0	+	0	R 1264833
chr6	jNXSensor	rigid_DNA	1264870	1264884	1000.0	+	0	R 1264870
chr6	jNXSensor	rigid_DNA	1264968	1264988	1000.0	+	0	R 1264968
chr6	jNXSensor	rigid_DNA	1265005	1265019	1000.0	+	0	R 1265005
chr6	jNXSensor	rigid_DNA	1265102	1265122	1000.0	+	0	R 1265102
chr6	jNXSensor	rigid_DNA	1265139	1265153	1000.0	+	0	R 1265139
chr6	jNXSensor	rigid_DNA	1265273	1265287	1000.0	+	0	R 1265273
chr6	jNXSensor	rigid_DNA	1265407	1265421	1000.0	+	0	R 1265407
chr6	jNXSensor	rigid_DNA	1265541	1265555	1000.0	+	0	R 1265541
chr6	jNXSensor	rigid_DNA	1265675	1265689	1000.0	+	0	R 1265675
chr6	jNXSensor	rigid_DNA	1265772	1265786	1000.0	+	0	R 1265772
chr6	jNXSensor	rigid_DNA	1265809	1265823	1000.0	+	0	R 1265809
chr6	jNXSensor	rigid_DNA	1265906	1265926	1000.0	+	0	R 1265906
chr6	jNXSensor	rigid_DNA	1265943	1265957	1000.0	+	0	R 1265943
chr6	jNXSensor	rigid_DNA	1266077	1266091	1000.0	+	0	R 1266077
chr6	jNXSensor	rigid_DNA	1266174	1266194	1000.0	+	0	R 1266174
chr6	jNXSensor	rigid_DNA	1266211	1266225	1000.0	+	0	R 1266211
chr6	jNXSensor	rigid_DNA	1267769	1267778	1000.0	+	0	R 1267769
chr6	jNXSensor	rigid_DNA	1268884	1268898	1000.0	+	0	R 1268884
chr6	jNXSensor	rigid_DNA	1271828	1271842	1000.0	+	0	R 1271828
chr6	jNXSensor	rigid_DNA	1271885	1271904	1000.0	+	0	R 1271885
chr6	jNXSensor	rigid_DNA	1271910	1271924	1000.0	+	0	R 1271910
chr6	jNXSensor	rigid_DNA	1272003	1272017	1000.0	+	0	R 1272003
chr6	jNXSensor	rigid_DNA	1272546	1272567	1000.0	+	0	R 1272546
chr6	jNXSensor	rigid_DNA	1272907	1272922	1000.0	+	0	R 1272907
chr6	jNXSensor	rigid_DNA	1273743	1273757	1000.0	+	0	R 1273743
chr6	jNXSensor	rigid_DNA	1277694	1277704	1000.0	+	0	R 1277694
chr6	jNXSensor	rigid_DNA	1278079	1278094	1000.0	+	0	R 1278079
chr6	jNXSensor	rigid_DNA	1278860	1278871	1000.0	+	0	R 1278860
chr6	jNXSensor	rigid_DNA	1280438	1280448	1000.0	+	0	R 1280438
chr6	jNXSensor	rigid_DNA	1280616	1280630	1000.0	+	0	R 1280616
chr6	jNXSensor	rigid_DNA	1281034	1281048	1000.0	+	0	R 1281034
chr6	jNXSensor	rigid_DNA	1281182	1281196	1000.0	+	0	R 1281182
chr6	jNXSensor	rigid_DNA	1281248	1281262	1000.0	+	0	R 1281248
chr6	jNXSensor	rigid_DNA	1282407	1282420	1000.0	+	0	R 1282407
chr6	jNXSensor	rigid_DNA	1282649	1282663	1000.0	+	0	R 1282649
chr6	jNXSensor	rigid_DNA	1286077	1286091	1000.0	+	0	R 1286077
chr6	jNXSensor	rigid_DNA	1286128	1286143	1000.0	+	0	R 1286128
chr6	jNXSensor	rigid_DNA	1291873	1291887	1000.0	+	0	R 1291873
chr6	jNXSensor	rigid_DNA	1292466	1292481	1000.0	+	0	R 1292466
chr6	jNXSensor	rigid_DNA	1297344	1297358	1000.0	+	0	R 1297344
chr6	jNXSensor	rigid_DNA	1301045	1301073	1000.0	+	0	R 1301045
chr6	jNXSensor	rigid_DNA	1301086	1301110	1000.0	+	0	R 1301086
chr6	jNXSensor	rigid_DNA	1301989	1302001	1000.0	+	0	R 1301989
chr6	jNXSensor	rigid_DNA	1302055	1302069	1000.0	+	0	R 1302055
chr6	jNXSensor	rigid_DNA	1302282	1302295	1000.0	+	0	R 1302282
chr6	jNXSensor	rigid_DNA	1302462	1302476	1000.0	+	0	R 1302462
chr6	jNXSensor	rigid_DNA	1302535	1302553	1000.0	+	0	R 1302535
chr6	jNXSensor	rigid_DNA	1305353	1305362	1000.0	+	0	R 1305353
chr6	jNXSensor	rigid_DNA	1307492	1307504	1000.0	+	0	R 1307492
chr6	jNXSensor	rigid_DNA	1307633	1307643	1000.0	+	0	R 1307633
chr6	jNXSensor	rigid_DNA	1308927	1308943	1000.0	+	0	R 1308927
chr6	jNXSensor	rigid_DNA	1312244	1312253	1000.0	+	0	R 1312244
chr6	jNXSensor	rigid_DNA	1312790	1312810	1000.0	+	0	R 1312790
chr6	jNXSensor	rigid_DNA	1313306	1313320	1000.0	+	0	R 1313306
chr6	jNXSensor	rigid_DNA	1314296	1314311	1000.0	+	0	R 1314296
chr6	jNXSensor	rigid_DNA	1314867	1314881	1000.0	+	0	R 1314867
chr6	jNXSensor	rigid_DNA	1316858	1316872	1000.0	+	0	R 1316858
chr6	jNXSensor	rigid_DNA	1321193	1321203	1000.0	+	0	R 1321193
chr6	jNXSensor	rigid_DNA	1322104	1322118	1000.0	+	0	R 1322104
chr6	jNXSensor	rigid_DNA	1322698	1322718	1000.0	+	0	R 1322698
chr6	jNXSensor	rigid_DNA	1322741	1322760	1000.0	+	0	R 1322741
chr6	jNXSensor	rigid_DNA	1323358	1323372	1000.0	+	0	R 1323358
chr6	jNXSensor	rigid_DNA	1323460	1323485	1000.0	+	0	R 1323460
chr6	jNXSensor	rigid_DNA	1323502	1323534	1000.0	+	0	R 1323502
chr6	jNXSensor	rigid_DNA	1323543	1323578	1000.0	+	0	R 1323543
chr6	jNXSensor	rigid_DNA	1323599	1323618	1000.0	+	0	R 1323599
chr6	jNXSensor	rigid_DNA	1323642	1323657	1000.0	+	0	R 1323642
chr6	jNXSensor	rigid_DNA	1323836	1323850	1000.0	+	0	R 1323836
chr6	jNXSensor	rigid_DNA	1323932	1323958	1000.0	+	0	R 1323932
chr6	jNXSensor	rigid_DNA	1324035	1324067	1000.0	+	0	R 1324035
chr6	jNXSensor	rigid_DNA	1324089	1324108	1000.0	+	0	R 1324089
chr6	jNXSensor	rigid_DNA	1324113	1324128	1000.0	+	0	R 1324113
chr6	jNXSensor	rigid_DNA	1324287	1324313	1000.0	+	0	R 1324287
chr6	jNXSensor	rigid_DNA	1324568	1324578	1000.0	+	0	R 1324568
chr6	jNXSensor	rigid_DNA	1324666	1324681	1000.0	+	0	R 1324666
chr6	jNXSensor	rigid_DNA	1324714	1324730	1000.0	+	0	R 1324714
chr6	jNXSensor	rigid_DNA	1324775	1324789	1000.0	+	0	R 1324775
chr6	jNXSensor	rigid_DNA	1325606	1325620	1000.0	+	0	R 1325606
chr6	jNXSensor	rigid_DNA	1326780	1326794	1000.0	+	0	R 1326780
chr6	jNXSensor	rigid_DNA	1326946	1326960	1000.0	+	0	R 1326946
chr6	jNXSensor	rigid_DNA	1327008	1327022	1000.0	+	0	R 1327008
chr6	jNXSensor	rigid_DNA	1327047	1327062	1000.0	+	0	R 1327047
chr6	jNXSensor	rigid_DNA	1327107	1327122	1000.0	+	0	R 1327107
chr6	jNXSensor	rigid_DNA	1327126	1327165	1000.0	+	0	R 1327126
chr6	jNXSensor	rigid_DNA	1327175	1327206	1000.0	+	0	R 1327175
chr6	jNXSensor	rigid_DNA	1327221	1327240	1000.0	+	0	R 1327221
chr6	jNXSensor	rigid_DNA	1327259	1327279	1000.0	+	0	R 1327259
chr6	jNXSensor	rigid_DNA	1327281	1327295	1000.0	+	0	R 1327281
chr6	jNXSensor	rigid_DNA	1327305	1327319	1000.0	+	0	R 1327305
chr6	jNXSensor	rigid_DNA	1327329	1327343	1000.0	+	0	R 1327329
chr6	jNXSensor	rigid_DNA	1327353	1327367	1000.0	+	0	R 1327353
chr6	jNXSensor	rigid_DNA	1327429	1327449	1000.0	+	0	R 1327429
chr6	jNXSensor	rigid_DNA	1327562	1327588	1000.0	+	0	R 1327562
chr6	jNXSensor	rigid_DNA	1327606	1327630	1000.0	+	0	R 1327606
chr6	jNXSensor	rigid_DNA	1327655	1327670	1000.0	+	0	R 1327655
chr6	jNXSensor	rigid_DNA	1327766	1327791	1000.0	+	0	R 1327766
chr6	jNXSensor	rigid_DNA	1327945	1327964	1000.0	+	0	R 1327945
chr6	jNXSensor	rigid_DNA	1328584	1328598	1000.0	+	0	R 1328584
chr6	jNXSensor	rigid_DNA	1328752	1328771	1000.0	+	0	R 1328752
chr6	jNXSensor	rigid_DNA	1328774	1328800	1000.0	+	0	R 1328774
chr6	jNXSensor	rigid_DNA	1328817	1328843	1000.0	+	0	R 1328817
chr6	jNXSensor	rigid_DNA	1328852	1328873	1000.0	+	0	R 1328852
chr6	jNXSensor	rigid_DNA	1328875	1328906	1000.0	+	0	R 1328875
chr6	jNXSensor	rigid_DNA	1328933	1328948	1000.0	+	0	R 1328933
chr6	jNXSensor	rigid_DNA	1329086	1329100	1000.0	+	0	R 1329086
chr6	jNXSensor	rigid_DNA	1329178	1329194	1000.0	+	0	R 1329178
chr6	jNXSensor	rigid_DNA	1329227	1329246	1000.0	+	0	R 1329227
chr6	jNXSensor	rigid_DNA	1329274	1329297	1000.0	+	0	R 1329274
chr6	jNXSensor	rigid_DNA	1329306	1329331	1000.0	+	0	R 1329306
chr6	jNXSensor	rigid_DNA	1329354	1329378	1000.0	+	0	R 1329354
chr6	jNXSensor	rigid_DNA	1329405	1329433	1000.0	+	0	R 1329405
chr6	jNXSensor	rigid_DNA	1329459	1329475	1000.0	+	0	R 1329459
chr6	jNXSensor	rigid_DNA	1329478	1329498	1000.0	+	0	R 1329478
chr6	jNXSensor	rigid_DNA	1329519	1329533	1000.0	+	0	R 1329519
chr6	jNXSensor	rigid_DNA	1329549	1329563	1000.0	+	0	R 1329549
chr6	jNXSensor	rigid_DNA	1329569	1329594	1000.0	+	0	R 1329569
chr6	jNXSensor	rigid_DNA	1329600	1329614	1000.0	+	0	R 1329600
chr6	jNXSensor	rigid_DNA	1329623	1329637	1000.0	+	0	R 1329623
chr6	jNXSensor	rigid_DNA	1329800	1329814	1000.0	+	0	R 1329800
chr6	jNXSensor	rigid_DNA	1329867	1329881	1000.0	+	0	R 1329867
chr6	jNXSensor	rigid_DNA	1330058	1330072	1000.0	+	0	R 1330058
chr6	jNXSensor	rigid_DNA	1330092	1330106	1000.0	+	0	R 1330092
chr6	jNXSensor	rigid_DNA	1330133	1330157	1000.0	+	0	R 1330133
chr6	jNXSensor	rigid_DNA	1330515	1330529	1000.0	+	0	R 1330515
chr6	jNXSensor	rigid_DNA	1330794	1330809	1000.0	+	0	R 1330794
chr6	jNXSensor	rigid_DNA	1330849	1330863	1000.0	+	0	R 1330849
chr6	jNXSensor	rigid_DNA	1331034	1331059	1000.0	+	0	R 1331034
chr6	jNXSensor	rigid_DNA	1331131	1331145	1000.0	+	0	R 1331131
chr6	jNXSensor	rigid_DNA	1331311	1331325	1000.0	+	0	R 1331311
chr6	jNXSensor	rigid_DNA	1332488	1332507	1000.0	+	0	R 1332488
chr6	jNXSensor	rigid_DNA	1332815	1332829	1000.0	+	0	R 1332815
chr6	jNXSensor	rigid_DNA	1333234	1333255	1000.0	+	0	R 1333234
chr6	jNXSensor	rigid_DNA	1333265	1333285	1000.0	+	0	R 1333265
chr6	jNXSensor	rigid_DNA	1333363	1333389	1000.0	+	0	R 1333363
chr6	jNXSensor	rigid_DNA	1333468	1333482	1000.0	+	0	R 1333468
chr6	jNXSensor	rigid_DNA	1333597	1333616	1000.0	+	0	R 1333597
chr6	jNXSensor	rigid_DNA	1334155	1334185	1000.0	+	0	R 1334155
chr6	jNXSensor	rigid_DNA	1334330	1334349	1000.0	+	0	R 1334330
chr6	jNXSensor	rigid_DNA	1334387	1334402	1000.0	+	0	R 1334387
chr6	jNXSensor	rigid_DNA	1334413	1334438	1000.0	+	0	R 1334413
chr6	jNXSensor	rigid_DNA	1334441	1334455	1000.0	+	0	R 1334441
chr6	jNXSensor	rigid_DNA	1334515	1334529	1000.0	+	0	R 1334515
chr6	jNXSensor	rigid_DNA	1334662	1334676	1000.0	+	0	R 1334662
chr6	jNXSensor	rigid_DNA	1334698	1334717	1000.0	+	0	R 1334698
chr6	jNXSensor	rigid_DNA	1334722	1334745	1000.0	+	0	R 1334722
chr6	jNXSensor	rigid_DNA	1334771	1334791	1000.0	+	0	R 1334771
chr6	jNXSensor	rigid_DNA	1334888	1334929	1000.0	+	0	R 1334888
chr6	jNXSensor	rigid_DNA	1334932	1335006	1000.0	+	0	R 1334932
chr6	jNXSensor	rigid_DNA	1335025	1335050	1000.0	+	0	R 1335025
chr6	jNXSensor	rigid_DNA	1335069	1335102	1000.0	+	0	R 1335069
chr6	jNXSensor	rigid_DNA	1335114	1335175	1000.0	+	0	R 1335114
chr6	jNXSensor	rigid_DNA	1335189	1335227	1000.0	+	0	R 1335189
chr6	jNXSensor	rigid_DNA	1335233	1335248	1000.0	+	0	R 1335233
chr6	jNXSensor	rigid_DNA	1335267	1335310	1000.0	+	0	R 1335267
chr6	jNXSensor	rigid_DNA	1335376	1335399	1000.0	+	0	R 1335376
chr6	jNXSensor	rigid_DNA	1335405	1335445	1000.0	+	0	R 1335405
chr6	jNXSensor	rigid_DNA	1335461	1335476	1000.0	+	0	R 1335461
chr6	jNXSensor	rigid_DNA	1335671	1335695	1000.0	+	0	R 1335671
chr6	jNXSensor	rigid_DNA	1335748	1335768	1000.0	+	0	R 1335748
chr6	jNXSensor	rigid_DNA	1335866	1335895	1000.0	+	0	R 1335866
chr6	jNXSensor	rigid_DNA	1335905	1335919	1000.0	+	0	R 1335905
chr6	jNXSensor	rigid_DNA	1335943	1335977	1000.0	+	0	R 1335943
chr6	jNXSensor	rigid_DNA	1336046	1336102	1000.0	+	0	R 1336046
chr6	jNXSensor	rigid_DNA	1336140	1336159	1000.0	+	0	R 1336140
chr6	jNXSensor	rigid_DNA	1336262	1336282	1000.0	+	0	R 1336262
chr6	jNXSensor	rigid_DNA	1336966	1336980	1000.0	+	0	R 1336966
chr6	jNXSensor	rigid_DNA	1337161	1337175	1000.0	+	0	R 1337161
chr6	jNXSensor	rigid_DNA	1337728	1337742	1000.0	+	0	R 1337728
chr6	jNXSensor	rigid_DNA	1338039	1338074	1000.0	+	0	R 1338039
chr6	jNXSensor	rigid_DNA	1338104	1338118	1000.0	+	0	R 1338104
chr6	jNXSensor	rigid_DNA	1338271	1338286	1000.0	+	0	R 1338271
chr6	jNXSensor	rigid_DNA	1338293	1338307	1000.0	+	0	R 1338293
chr6	jNXSensor	rigid_DNA	1338313	1338352	1000.0	+	0	R 1338313
chr6	jNXSensor	rigid_DNA	1338424	1338446	1000.0	+	0	R 1338424
chr6	jNXSensor	rigid_DNA	1338474	1338498	1000.0	+	0	R 1338474
chr6	jNXSensor	rigid_DNA	1338575	1338589	1000.0	+	0	R 1338575
chr6	jNXSensor	rigid_DNA	1338748	1338762	1000.0	+	0	R 1338748
chr6	jNXSensor	rigid_DNA	1338814	1338828	1000.0	+	0	R 1338814
chr6	jNXSensor	rigid_DNA	1338868	1338887	1000.0	+	0	R 1338868
chr6	jNXSensor	rigid_DNA	1338919	1338933	1000.0	+	0	R 1338919
chr6	jNXSensor	rigid_DNA	1339069	1339083	1000.0	+	0	R 1339069
chr6	jNXSensor	rigid_DNA	1339145	1339171	1000.0	+	0	R 1339145
chr6	jNXSensor	rigid_DNA	1339328	1339342	1000.0	+	0	R 1339328
chr6	jNXSensor	rigid_DNA	1340104	1340118	1000.0	+	0	R 1340104
chr6	jNXSensor	rigid_DNA	1342387	1342407	1000.0	+	0	R 1342387
chr6	jNXSensor	rigid_DNA	1342586	1342602	1000.0	+	0	R 1342586
chr6	jNXSensor	rigid_DNA	1342789	1342804	1000.0	+	0	R 1342789
chr6	jNXSensor	rigid_DNA	1343043	1343058	1000.0	+	0	R 1343043
chr6	jNXSensor	rigid_DNA	1345307	1345326	1000.0	+	0	R 1345307
chr6	jNXSensor	rigid_DNA	1345470	1345484	1000.0	+	0	R 1345470
chr6	jNXSensor	rigid_DNA	1345627	1345641	1000.0	+	0	R 1345627
chr6	jNXSensor	rigid_DNA	1345817	1345831	1000.0	+	0	R 1345817
chr6	jNXSensor	rigid_DNA	1346069	1346084	1000.0	+	0	R 1346069
chr6	jNXSensor	rigid_DNA	1346302	1346321	1000.0	+	0	R 1346302
chr6	jNXSensor	rigid_DNA	1347369	1347388	1000.0	+	0	R 1347369
chr6	jNXSensor	rigid_DNA	1347807	1347829	1000.0	+	0	R 1347807
chr6	jNXSensor	rigid_DNA	1347880	1347894	1000.0	+	0	R 1347880
chr6	jNXSensor	rigid_DNA	1349389	1349403	1000.0	+	0	R 1349389
chr6	jNXSensor	rigid_DNA	1349496	1349510	1000.0	+	0	R 1349496
chr6	jNXSensor	rigid_DNA	1351231	1351245	1000.0	+	0	R 1351231
chr6	jNXSensor	rigid_DNA	1351518	1351527	1000.0	+	0	R 1351518
chr6	jNXSensor	rigid_DNA	1351725	1351739	1000.0	+	0	R 1351725
chr6	jNXSensor	rigid_DNA	1351956	1351970	1000.0	+	0	R 1351956
chr6	jNXSensor	rigid_DNA	1352000	1352014	1000.0	+	0	R 1352000
chr6	jNXSensor	rigid_DNA	1352983	1352997	1000.0	+	0	R 1352983
chr6	jNXSensor	rigid_DNA	1353796	1353810	1000.0	+	0	R 1353796
chr6	jNXSensor	rigid_DNA	1354040	1354049	1000.0	+	0	R 1354040
chr6	jNXSensor	rigid_DNA	1355076	1355095	1000.0	+	0	R 1355076
chr6	jNXSensor	rigid_DNA	1355194	1355208	1000.0	+	0	R 1355194
chr6	jNXSensor	rigid_DNA	1355215	1355229	1000.0	+	0	R 1355215
chr6	jNXSensor	rigid_DNA	1355483	1355497	1000.0	+	0	R 1355483
chr6	jNXSensor	rigid_DNA	1355614	1355628	1000.0	+	0	R 1355614
chr6	jNXSensor	rigid_DNA	1355738	1355752	1000.0	+	0	R 1355738
chr6	jNXSensor	rigid_DNA	1355884	1355898	1000.0	+	0	R 1355884
chr6	jNXSensor	rigid_DNA	1355921	1355941	1000.0	+	0	R 1355921
chr6	jNXSensor	rigid_DNA	1357008	1357039	1000.0	+	0	R 1357008
chr6	jNXSensor	rigid_DNA	1357337	1357351	1000.0	+	0	R 1357337
chr6	jNXSensor	rigid_DNA	1357509	1357519	1000.0	+	0	R 1357509
chr6	jNXSensor	rigid_DNA	1358223	1358239	1000.0	+	0	R 1358223
chr6	jNXSensor	rigid_DNA	1358332	1358346	1000.0	+	0	R 1358332
chr6	jNXSensor	rigid_DNA	1359418	1359429	1000.0	+	0	R 1359418
chr6	jNXSensor	rigid_DNA	1360563	1360577	1000.0	+	0	R 1360563
chr6	jNXSensor	rigid_DNA	1361587	1361601	1000.0	+	0	R 1361587
chr6	jNXSensor	rigid_DNA	1361709	1361723	1000.0	+	0	R 1361709
chr6	jNXSensor	rigid_DNA	1361755	1361774	1000.0	+	0	R 1361755
chr6	jNXSensor	rigid_DNA	1361793	1361815	1000.0	+	0	R 1361793
chr6	jNXSensor	rigid_DNA	1362177	1362191	1000.0	+	0	R 1362177
chr6	jNXSensor	rigid_DNA	1362401	1362416	1000.0	+	0	R 1362401
chr6	jNXSensor	rigid_DNA	1362475	1362489	1000.0	+	0	R 1362475
chr6	jNXSensor	rigid_DNA	1363432	1363451	1000.0	+	0	R 1363432
chr6	jNXSensor	rigid_DNA	1363491	1363513	1000.0	+	0	R 1363491
chr6	jNXSensor	rigid_DNA	1363918	1363938	1000.0	+	0	R 1363918
chr6	jNXSensor	rigid_DNA	1363973	1363988	1000.0	+	0	R 1363973
chr6	jNXSensor	rigid_DNA	1364325	1364339	1000.0	+	0	R 1364325
chr6	jNXSensor	rigid_DNA	1365664	1365678	1000.0	+	0	R 1365664
chr6	jNXSensor	rigid_DNA	1368006	1368020	1000.0	+	0	R 1368006
chr6	jNXSensor	rigid_DNA	1368125	1368139	1000.0	+	0	R 1368125
chr6	jNXSensor	rigid_DNA	1369469	1369483	1000.0	+	0	R 1369469
chr6	jNXSensor	rigid_DNA	1370768	1370788	1000.0	+	0	R 1370768
chr6	jNXSensor	rigid_DNA	1371840	1371854	1000.0	+	0	R 1371840
chr6	jNXSensor	rigid_DNA	1372654	1372663	1000.0	+	0	R 1372654
chr6	jNXSensor	rigid_DNA	1373841	1373850	1000.0	+	0	R 1373841
chr6	jNXSensor	rigid_DNA	1379538	1379558	1000.0	+	0	R 1379538
chr6	jNXSensor	rigid_DNA	1379813	1379827	1000.0	+	0	R 1379813
chr6	jNXSensor	rigid_DNA	1379991	1380001	1000.0	+	0	R 1379991
chr6	jNXSensor	rigid_DNA	1381019	1381031	1000.0	+	0	R 1381019
chr6	jNXSensor	rigid_DNA	1381406	1381420	1000.0	+	0	R 1381406
chr6	jNXSensor	rigid_DNA	1381787	1381801	1000.0	+	0	R 1381787
chr6	jNXSensor	rigid_DNA	1383188	1383202	1000.0	+	0	R 1383188
chr6	jNXSensor	rigid_DNA	1383240	1383254	1000.0	+	0	R 1383240
chr6	jNXSensor	rigid_DNA	1383326	1383352	1000.0	+	0	R 1383326
chr6	jNXSensor	rigid_DNA	1383890	1383904	1000.0	+	0	R 1383890
chr6	jNXSensor	rigid_DNA	1384004	1384018	1000.0	+	0	R 1384004
chr6	jNXSensor	rigid_DNA	1385114	1385128	1000.0	+	0	R 1385114
chr6	jNXSensor	rigid_DNA	1385382	1385398	1000.0	+	0	R 1385382
chr6	jNXSensor	rigid_DNA	1385860	1385874	1000.0	+	0	R 1385860
chr6	jNXSensor	rigid_DNA	1386181	1386195	1000.0	+	0	R 1386181
chr6	jNXSensor	rigid_DNA	1387465	1387479	1000.0	+	0	R 1387465
chr6	jNXSensor	rigid_DNA	1391087	1391101	1000.0	+	0	R 1391087
chr6	jNXSensor	rigid_DNA	1391369	1391394	1000.0	+	0	R 1391369
chr6	jNXSensor	rigid_DNA	1391398	1391412	1000.0	+	0	R 1391398
chr6	jNXSensor	rigid_DNA	1392361	1392372	1000.0	+	0	R 1392361
chr6	jNXSensor	rigid_DNA	1392818	1392832	1000.0	+	0	R 1392818
chr6	jNXSensor	rigid_DNA	1393091	1393100	1000.0	+	0	R 1393091
chr6	jNXSensor	rigid_DNA	1394411	1394425	1000.0	+	0	R 1394411
chr6	jNXSensor	rigid_DNA	1394558	1394572	1000.0	+	0	R 1394558
chr6	jNXSensor	rigid_DNA	1396118	1396132	1000.0	+	0	R 1396118
chr6	jNXSensor	rigid_DNA	1397508	1397522	1000.0	+	0	R 1397508
chr6	jNXSensor	rigid_DNA	1399841	1399850	1000.0	+	0	R 1399841
chr6	jNXSensor	rigid_DNA	1401776	1401790	1000.0	+	0	R 1401776
chr6	jNXSensor	rigid_DNA	1401802	1401816	1000.0	+	0	R 1401802
chr6	jNXSensor	rigid_DNA	1402187	1402206	1000.0	+	0	R 1402187
chr6	jNXSensor	rigid_DNA	1402267	1402281	1000.0	+	0	R 1402267
chr6	jNXSensor	rigid_DNA	1402295	1402309	1000.0	+	0	R 1402295
chr6	jNXSensor	rigid_DNA	1402346	1402360	1000.0	+	0	R 1402346
chr6	jNXSensor	rigid_DNA	1402504	1402529	1000.0	+	0	R 1402504
chr6	jNXSensor	rigid_DNA	1402564	1402578	1000.0	+	0	R 1402564
chr6	jNXSensor	rigid_DNA	1402978	1402992	1000.0	+	0	R 1402978
chr6	jNXSensor	rigid_DNA	1404242	1404257	1000.0	+	0	R 1404242
chr6	jNXSensor	rigid_DNA	1404977	1404986	1000.0	+	0	R 1404977
chr6	jNXSensor	rigid_DNA	1405937	1405947	1000.0	+	0	R 1405937
chr6	jNXSensor	rigid_DNA	1408020	1408034	1000.0	+	0	R 1408020
chr6	jNXSensor	rigid_DNA	1408601	1408615	1000.0	+	0	R 1408601
chr6	jNXSensor	rigid_DNA	1408973	1408986	1000.0	+	0	R 1408973
chr6	jNXSensor	rigid_DNA	1409476	1409490	1000.0	+	0	R 1409476
chr6	jNXSensor	rigid_DNA	1409748	1409766	1000.0	+	0	R 1409748
chr6	jNXSensor	rigid_DNA	1410028	1410043	1000.0	+	0	R 1410028
chr6	jNXSensor	rigid_DNA	1410911	1410925	1000.0	+	0	R 1410911
chr6	jNXSensor	rigid_DNA	1412315	1412327	1000.0	+	0	R 1412315
chr6	jNXSensor	rigid_DNA	1412571	1412580	1000.0	+	0	R 1412571
chr6	jNXSensor	rigid_DNA	1413118	1413137	1000.0	+	0	R 1413118
chr6	jNXSensor	rigid_DNA	1413822	1413854	1000.0	+	0	R 1413822
chr6	jNXSensor	rigid_DNA	1415397	1415411	1000.0	+	0	R 1415397
chr6	jNXSensor	rigid_DNA	1417140	1417160	1000.0	+	0	R 1417140
chr6	jNXSensor	rigid_DNA	1417713	1417727	1000.0	+	0	R 1417713
chr6	jNXSensor	rigid_DNA	1418441	1418455	1000.0	+	0	R 1418441
chr6	jNXSensor	rigid_DNA	1418710	1418724	1000.0	+	0	R 1418710
chr6	jNXSensor	rigid_DNA	1419128	1419142	1000.0	+	0	R 1419128
chr6	jNXSensor	rigid_DNA	1420642	1420656	1000.0	+	0	R 1420642
chr6	jNXSensor	rigid_DNA	1425096	1425107	1000.0	+	0	R 1425096
chr6	jNXSensor	rigid_DNA	1425402	1425416	1000.0	+	0	R 1425402
chr6	jNXSensor	rigid_DNA	1426043	1426070	1000.0	+	0	R 1426043
chr6	jNXSensor	rigid_DNA	1429681	1429693	1000.0	+	0	R 1429681
chr6	jNXSensor	rigid_DNA	1430549	1430561	1000.0	+	0	R 1430549
chr6	jNXSensor	rigid_DNA	1432332	1432346	1000.0	+	0	R 1432332
chr6	jNXSensor	rigid_DNA	1432633	1432647	1000.0	+	0	R 1432633
chr6	jNXSensor	rigid_DNA	1433403	1433417	1000.0	+	0	R 1433403
chr6	jNXSensor	rigid_DNA	1433814	1433828	1000.0	+	0	R 1433814
chr6	jNXSensor	rigid_DNA	1433860	1433884	1000.0	+	0	R 1433860
chr6	jNXSensor	rigid_DNA	1434003	1434017	1000.0	+	0	R 1434003
chr6	jNXSensor	rigid_DNA	1434352	1434371	1000.0	+	0	R 1434352
chr6	jNXSensor	rigid_DNA	1434527	1434541	1000.0	+	0	R 1434527
chr6	jNXSensor	rigid_DNA	1434659	1434673	1000.0	+	0	R 1434659
chr6	jNXSensor	rigid_DNA	1436022	1436036	1000.0	+	0	R 1436022
chr6	jNXSensor	rigid_DNA	1436752	1436766	1000.0	+	0	R 1436752
chr6	jNXSensor	rigid_DNA	1438132	1438157	1000.0	+	0	R 1438132
chr6	jNXSensor	rigid_DNA	1438808	1438818	1000.0	+	0	R 1438808
chr6	jNXSensor	rigid_DNA	1438977	1438986	1000.0	+	0	R 1438977
chr6	jNXSensor	rigid_DNA	1440064	1440078	1000.0	+	0	R 1440064
chr6	jNXSensor	rigid_DNA	1442774	1442793	1000.0	+	0	R 1442774
chr6	jNXSensor	rigid_DNA	1442839	1442853	1000.0	+	0	R 1442839
chr6	jNXSensor	rigid_DNA	1443263	1443277	1000.0	+	0	R 1443263
chr6	jNXSensor	rigid_DNA	1446219	1446233	1000.0	+	0	R 1446219
chr6	jNXSensor	rigid_DNA	1446856	1446870	1000.0	+	0	R 1446856
chr6	jNXSensor	rigid_DNA	1447100	1447113	1000.0	+	0	R 1447100
chr6	jNXSensor	rigid_DNA	1449882	1449896	1000.0	+	0	R 1449882
chr6	jNXSensor	rigid_DNA	1451443	1451458	1000.0	+	0	R 1451443
chr6	jNXSensor	rigid_DNA	1451510	1451524	1000.0	+	0	R 1451510
chr6	jNXSensor	rigid_DNA	1452421	1452435	1000.0	+	0	R 1452421
chr6	jNXSensor	rigid_DNA	1452643	1452657	1000.0	+	0	R 1452643
chr6	jNXSensor	rigid_DNA	1452802	1452820	1000.0	+	0	R 1452802
chr6	jNXSensor	rigid_DNA	1453351	1453366	1000.0	+	0	R 1453351
chr6	jNXSensor	rigid_DNA	1453557	1453581	1000.0	+	0	R 1453557
chr6	jNXSensor	rigid_DNA	1454954	1454975	1000.0	+	0	R 1454954
chr6	jNXSensor	rigid_DNA	1455296	1455310	1000.0	+	0	R 1455296
chr6	jNXSensor	rigid_DNA	1458567	1458586	1000.0	+	0	R 1458567
chr6	jNXSensor	rigid_DNA	1460575	1460589	1000.0	+	0	R 1460575
chr6	jNXSensor	rigid_DNA	1460642	1460656	1000.0	+	0	R 1460642
chr6	jNXSensor	rigid_DNA	1460685	1460699	1000.0	+	0	R 1460685
chr6	jNXSensor	rigid_DNA	1460753	1460768	1000.0	+	0	R 1460753
chr6	jNXSensor	rigid_DNA	1460797	1460811	1000.0	+	0	R 1460797
chr6	jNXSensor	rigid_DNA	1461631	1461645	1000.0	+	0	R 1461631
chr6	jNXSensor	rigid_DNA	1462769	1462783	1000.0	+	0	R 1462769
chr6	jNXSensor	rigid_DNA	1465527	1465546	1000.0	+	0	R 1465527
chr6	jNXSensor	rigid_DNA	1466593	1466610	1000.0	+	0	R 1466593
chr6	jNXSensor	rigid_DNA	1468732	1468752	1000.0	+	0	R 1468732
chr6	jNXSensor	rigid_DNA	1468798	1468812	1000.0	+	0	R 1468798
chr6	jNXSensor	rigid_DNA	1469112	1469125	1000.0	+	0	R 1469112
chr6	jNXSensor	rigid_DNA	1469257	1469276	1000.0	+	0	R 1469257
chr6	jNXSensor	rigid_DNA	1469322	1469350	1000.0	+	0	R 1469322
chr6	jNXSensor	rigid_DNA	1469370	1469399	1000.0	+	0	R 1469370
chr6	jNXSensor	rigid_DNA	1469422	1469447	1000.0	+	0	R 1469422
chr6	jNXSensor	rigid_DNA	1469678	1469692	1000.0	+	0	R 1469678
chr6	jNXSensor	rigid_DNA	1470134	1470148	1000.0	+	0	R 1470134
chr6	jNXSensor	rigid_DNA	1470179	1470193	1000.0	+	0	R 1470179
chr6	jNXSensor	rigid_DNA	1470420	1470437	1000.0	+	0	R 1470420
chr6	jNXSensor	rigid_DNA	1471360	1471375	1000.0	+	0	R 1471360
chr6	jNXSensor	rigid_DNA	1471549	1471563	1000.0	+	0	R 1471549
chr6	jNXSensor	rigid_DNA	1472564	1472578	1000.0	+	0	R 1472564
chr6	jNXSensor	rigid_DNA	1474778	1474792	1000.0	+	0	R 1474778
chr6	jNXSensor	rigid_DNA	1476638	1476651	1000.0	+	0	R 1476638
chr6	jNXSensor	rigid_DNA	1476892	1476906	1000.0	+	0	R 1476892
chr6	jNXSensor	rigid_DNA	1480265	1480276	1000.0	+	0	R 1480265
chr6	jNXSensor	rigid_DNA	1480651	1480665	1000.0	+	0	R 1480651
chr6	jNXSensor	rigid_DNA	1481273	1481296	1000.0	+	0	R 1481273
chr6	jNXSensor	rigid_DNA	1481781	1481795	1000.0	+	0	R 1481781
chr6	jNXSensor	rigid_DNA	1483299	1483313	1000.0	+	0	R 1483299
chr6	jNXSensor	rigid_DNA	1483342	1483356	1000.0	+	0	R 1483342
chr6	jNXSensor	rigid_DNA	1483398	1483412	1000.0	+	0	R 1483398
chr6	jNXSensor	rigid_DNA	1484758	1484770	1000.0	+	0	R 1484758
chr6	jNXSensor	rigid_DNA	1485531	1485545	1000.0	+	0	R 1485531
chr6	jNXSensor	rigid_DNA	1485819	1485838	1000.0	+	0	R 1485819
chr6	jNXSensor	rigid_DNA	1486234	1486248	1000.0	+	0	R 1486234
chr6	jNXSensor	rigid_DNA	1486630	1486644	1000.0	+	0	R 1486630
chr6	jNXSensor	rigid_DNA	1486859	1486869	1000.0	+	0	R 1486859
chr6	jNXSensor	rigid_DNA	1492407	1492424	1000.0	+	0	R 1492407
chr6	jNXSensor	rigid_DNA	1492648	1492657	1000.0	+	0	R 1492648
chr6	jNXSensor	rigid_DNA	1496481	1496491	1000.0	+	0	R 1496481
chr6	jNXSensor	rigid_DNA	1497052	1497066	1000.0	+	0	R 1497052
chr6	jNXSensor	rigid_DNA	1497258	1497272	1000.0	+	0	R 1497258
chr6	jNXSensor	rigid_DNA	1497291	1497301	1000.0	+	0	R 1497291
chr6	jNXSensor	rigid_DNA	1498031	1498049	1000.0	+	0	R 1498031
chr6	jNXSensor	rigid_DNA	1500296	1500315	1000.0	+	0	R 1500296
chr6	jNXSensor	rigid_DNA	1500395	1500410	1000.0	+	0	R 1500395
chr6	jNXSensor	rigid_DNA	1500434	1500448	1000.0	+	0	R 1500434
chr6	jNXSensor	rigid_DNA	1500462	1500477	1000.0	+	0	R 1500462
chr6	jNXSensor	rigid_DNA	1500480	1500504	1000.0	+	0	R 1500480
chr6	jNXSensor	rigid_DNA	1500537	1500551	1000.0	+	0	R 1500537
chr6	jNXSensor	rigid_DNA	1500895	1500915	1000.0	+	0	R 1500895
chr6	jNXSensor	rigid_DNA	1500949	1500968	1000.0	+	0	R 1500949
chr6	jNXSensor	rigid_DNA	1501182	1501201	1000.0	+	0	R 1501182
chr6	jNXSensor	rigid_DNA	1502448	1502462	1000.0	+	0	R 1502448
chr6	jNXSensor	rigid_DNA	1506106	1506130	1000.0	+	0	R 1506106
chr6	jNXSensor	rigid_DNA	1508896	1508906	1000.0	+	0	R 1508896
chr6	jNXSensor	rigid_DNA	1509508	1509527	1000.0	+	0	R 1509508
chr6	jNXSensor	rigid_DNA	1509594	1509608	1000.0	+	0	R 1509594
chr6	jNXSensor	rigid_DNA	1510943	1510954	1000.0	+	0	R 1510943
chr6	jNXSensor	rigid_DNA	1513402	1513412	1000.0	+	0	R 1513402
chr6	jNXSensor	rigid_DNA	1519328	1519342	1000.0	+	0	R 1519328
chr6	jNXSensor	rigid_DNA	1519443	1519457	1000.0	+	0	R 1519443
chr6	jNXSensor	rigid_DNA	1520273	1520287	1000.0	+	0	R 1520273
chr6	jNXSensor	rigid_DNA	1520447	1520461	1000.0	+	0	R 1520447
chr6	jNXSensor	rigid_DNA	1520518	1520537	1000.0	+	0	R 1520518
chr6	jNXSensor	rigid_DNA	1520550	1520574	1000.0	+	0	R 1520550
chr6	jNXSensor	rigid_DNA	1520696	1520720	1000.0	+	0	R 1520696
chr6	jNXSensor	rigid_DNA	1520940	1520954	1000.0	+	0	R 1520940
chr6	jNXSensor	rigid_DNA	1521535	1521550	1000.0	+	0	R 1521535
chr6	jNXSensor	rigid_DNA	1522103	1522117	1000.0	+	0	R 1522103
chr6	jNXSensor	rigid_DNA	1522186	1522200	1000.0	+	0	R 1522186
chr6	jNXSensor	rigid_DNA	1522377	1522402	1000.0	+	0	R 1522377
chr6	jNXSensor	rigid_DNA	1522706	1522720	1000.0	+	0	R 1522706
chr6	jNXSensor	rigid_DNA	1522726	1522741	1000.0	+	0	R 1522726
chr6	jNXSensor	rigid_DNA	1522756	1522780	1000.0	+	0	R 1522756
chr6	jNXSensor	rigid_DNA	1523313	1523327	1000.0	+	0	R 1523313
chr6	jNXSensor	rigid_DNA	1524748	1524762	1000.0	+	0	R 1524748
chr6	jNXSensor	rigid_DNA	1526259	1526273	1000.0	+	0	R 1526259
chr6	jNXSensor	rigid_DNA	1526481	1526500	1000.0	+	0	R 1526481
chr6	jNXSensor	rigid_DNA	1527229	1527243	1000.0	+	0	R 1527229
chr6	jNXSensor	rigid_DNA	1527471	1527487	1000.0	+	0	R 1527471
chr6	jNXSensor	rigid_DNA	1527912	1527926	1000.0	+	0	R 1527912
chr6	jNXSensor	rigid_DNA	1528126	1528140	1000.0	+	0	R 1528126
chr6	jNXSensor	rigid_DNA	1528155	1528173	1000.0	+	0	R 1528155
chr6	jNXSensor	rigid_DNA	1530346	1530360	1000.0	+	0	R 1530346
chr6	jNXSensor	rigid_DNA	1531776	1531790	1000.0	+	0	R 1531776
chr6	jNXSensor	rigid_DNA	1531880	1531894	1000.0	+	0	R 1531880
chr6	jNXSensor	rigid_DNA	1531896	1531907	1000.0	+	0	R 1531896
chr6	jNXSensor	rigid_DNA	1532179	1532193	1000.0	+	0	R 1532179
chr6	jNXSensor	rigid_DNA	1533799	1533813	1000.0	+	0	R 1533799
chr6	jNXSensor	rigid_DNA	1536382	1536391	1000.0	+	0	R 1536382
chr6	jNXSensor	rigid_DNA	1537024	1537033	1000.0	+	0	R 1537024
chr6	jNXSensor	rigid_DNA	1537329	1537344	1000.0	+	0	R 1537329
chr6	jNXSensor	rigid_DNA	1538565	1538584	1000.0	+	0	R 1538565
chr6	jNXSensor	rigid_DNA	1538762	1538776	1000.0	+	0	R 1538762
chr6	jNXSensor	rigid_DNA	1539015	1539029	1000.0	+	0	R 1539015
chr6	jNXSensor	rigid_DNA	1539468	1539482	1000.0	+	0	R 1539468
chr6	jNXSensor	rigid_DNA	1539807	1539821	1000.0	+	0	R 1539807
chr6	jNXSensor	rigid_DNA	1539854	1539869	1000.0	+	0	R 1539854
chr6	jNXSensor	rigid_DNA	1539926	1539945	1000.0	+	0	R 1539926
chr6	jNXSensor	rigid_DNA	1539955	1539969	1000.0	+	0	R 1539955
chr6	jNXSensor	rigid_DNA	1540259	1540287	1000.0	+	0	R 1540259
chr6	jNXSensor	rigid_DNA	1540346	1540360	1000.0	+	0	R 1540346
chr6	jNXSensor	rigid_DNA	1540628	1540647	1000.0	+	0	R 1540628
chr6	jNXSensor	rigid_DNA	1540672	1540696	1000.0	+	0	R 1540672
chr6	jNXSensor	rigid_DNA	1540704	1540718	1000.0	+	0	R 1540704
chr6	jNXSensor	rigid_DNA	1541285	1541299	1000.0	+	0	R 1541285
chr6	jNXSensor	rigid_DNA	1541375	1541389	1000.0	+	0	R 1541375
chr6	jNXSensor	rigid_DNA	1541626	1541640	1000.0	+	0	R 1541626
chr6	jNXSensor	rigid_DNA	1541694	1541712	1000.0	+	0	R 1541694
chr6	jNXSensor	rigid_DNA	1541756	1541777	1000.0	+	0	R 1541756
chr6	jNXSensor	rigid_DNA	1542768	1542782	1000.0	+	0	R 1542768
chr6	jNXSensor	rigid_DNA	1543846	1543861	1000.0	+	0	R 1543846
chr6	jNXSensor	rigid_DNA	1544204	1544224	1000.0	+	0	R 1544204
chr6	jNXSensor	rigid_DNA	1544279	1544298	1000.0	+	0	R 1544279
chr6	jNXSensor	rigid_DNA	1544377	1544396	1000.0	+	0	R 1544377
chr6	jNXSensor	rigid_DNA	1544415	1544429	1000.0	+	0	R 1544415
chr6	jNXSensor	rigid_DNA	1544505	1544519	1000.0	+	0	R 1544505
chr6	jNXSensor	rigid_DNA	1544785	1544799	1000.0	+	0	R 1544785
chr6	jNXSensor	rigid_DNA	1546236	1546250	1000.0	+	0	R 1546236
chr6	jNXSensor	rigid_DNA	1546729	1546748	1000.0	+	0	R 1546729
chr6	jNXSensor	rigid_DNA	1546820	1546835	1000.0	+	0	R 1546820
chr6	jNXSensor	rigid_DNA	1546844	1546864	1000.0	+	0	R 1546844
chr6	jNXSensor	rigid_DNA	1546909	1546928	1000.0	+	0	R 1546909
chr6	jNXSensor	rigid_DNA	1546963	1546998	1000.0	+	0	R 1546963
chr6	jNXSensor	rigid_DNA	1547002	1547017	1000.0	+	0	R 1547002
chr6	jNXSensor	rigid_DNA	1547079	1547093	1000.0	+	0	R 1547079
chr6	jNXSensor	rigid_DNA	1547096	1547111	1000.0	+	0	R 1547096
chr6	jNXSensor	rigid_DNA	1547215	1547229	1000.0	+	0	R 1547215
chr6	jNXSensor	rigid_DNA	1548289	1548298	1000.0	+	0	R 1548289
chr6	jNXSensor	rigid_DNA	1549436	1549450	1000.0	+	0	R 1549436
chr6	jNXSensor	rigid_DNA	1549548	1549562	1000.0	+	0	R 1549548
chr6	jNXSensor	rigid_DNA	1549595	1549631	1000.0	+	0	R 1549595
chr6	jNXSensor	rigid_DNA	1549659	1549673	1000.0	+	0	R 1549659
chr6	jNXSensor	rigid_DNA	1549689	1549703	1000.0	+	0	R 1549689
chr6	jNXSensor	rigid_DNA	1549707	1549721	1000.0	+	0	R 1549707
chr6	jNXSensor	rigid_DNA	1549739	1549762	1000.0	+	0	R 1549739
chr6	jNXSensor	rigid_DNA	1549779	1549794	1000.0	+	0	R 1549779
chr6	jNXSensor	rigid_DNA	1549798	1549832	1000.0	+	0	R 1549798
chr6	jNXSensor	rigid_DNA	1549931	1549950	1000.0	+	0	R 1549931
chr6	jNXSensor	rigid_DNA	1549954	1549968	1000.0	+	0	R 1549954
chr6	jNXSensor	rigid_DNA	1549990	1550009	1000.0	+	0	R 1549990
chr6	jNXSensor	rigid_DNA	1550036	1550051	1000.0	+	0	R 1550036
chr6	jNXSensor	rigid_DNA	1550124	1550148	1000.0	+	0	R 1550124
chr6	jNXSensor	rigid_DNA	1550173	1550187	1000.0	+	0	R 1550173
chr6	jNXSensor	rigid_DNA	1550202	1550221	1000.0	+	0	R 1550202
chr6	jNXSensor	rigid_DNA	1550272	1550286	1000.0	+	0	R 1550272
chr6	jNXSensor	rigid_DNA	1550311	1550355	1000.0	+	0	R 1550311
chr6	jNXSensor	rigid_DNA	1550399	1550418	1000.0	+	0	R 1550399
chr6	jNXSensor	rigid_DNA	1550546	1550569	1000.0	+	0	R 1550546
chr6	jNXSensor	rigid_DNA	1550606	1550632	1000.0	+	0	R 1550606
chr6	jNXSensor	rigid_DNA	1551009	1551023	1000.0	+	0	R 1551009
chr6	jNXSensor	rigid_DNA	1551469	1551483	1000.0	+	0	R 1551469
chr6	jNXSensor	rigid_DNA	1551846	1551861	1000.0	+	0	R 1551846
chr6	jNXSensor	rigid_DNA	1552244	1552259	1000.0	+	0	R 1552244
chr6	jNXSensor	rigid_DNA	1552307	1552321	1000.0	+	0	R 1552307
chr6	jNXSensor	rigid_DNA	1552402	1552416	1000.0	+	0	R 1552402
chr6	jNXSensor	rigid_DNA	1552451	1552470	1000.0	+	0	R 1552451
chr6	jNXSensor	rigid_DNA	1553007	1553021	1000.0	+	0	R 1553007
chr6	jNXSensor	rigid_DNA	1553799	1553813	1000.0	+	0	R 1553799
chr6	jNXSensor	rigid_DNA	1553842	1553865	1000.0	+	0	R 1553842
chr6	jNXSensor	rigid_DNA	1553965	1553979	1000.0	+	0	R 1553965
chr6	jNXSensor	rigid_DNA	1554061	1554076	1000.0	+	0	R 1554061
chr6	jNXSensor	rigid_DNA	1554093	1554107	1000.0	+	0	R 1554093
chr6	jNXSensor	rigid_DNA	1554214	1554274	1000.0	+	0	R 1554214
chr6	jNXSensor	rigid_DNA	1554281	1554311	1000.0	+	0	R 1554281
chr6	jNXSensor	rigid_DNA	1554317	1554349	1000.0	+	0	R 1554317
chr6	jNXSensor	rigid_DNA	1554357	1554377	1000.0	+	0	R 1554357
chr6	jNXSensor	rigid_DNA	1554418	1554438	1000.0	+	0	R 1554418
chr6	jNXSensor	rigid_DNA	1554444	1554459	1000.0	+	0	R 1554444
chr6	jNXSensor	rigid_DNA	1554641	1554655	1000.0	+	0	R 1554641
chr6	jNXSensor	rigid_DNA	1554680	1554715	1000.0	+	0	R 1554680
chr6	jNXSensor	rigid_DNA	1554765	1554780	1000.0	+	0	R 1554765
chr6	jNXSensor	rigid_DNA	1554825	1554864	1000.0	+	0	R 1554825
chr6	jNXSensor	rigid_DNA	1554869	1554890	1000.0	+	0	R 1554869
chr6	jNXSensor	rigid_DNA	1554900	1554977	1000.0	+	0	R 1554900
chr6	jNXSensor	rigid_DNA	1555000	1555036	1000.0	+	0	R 1555000
chr6	jNXSensor	rigid_DNA	1555070	1555103	1000.0	+	0	R 1555070
chr6	jNXSensor	rigid_DNA	1555187	1555201	1000.0	+	0	R 1555187
chr6	jNXSensor	rigid_DNA	1555219	1555269	1000.0	+	0	R 1555219
chr6	jNXSensor	rigid_DNA	1555422	1555442	1000.0	+	0	R 1555422
chr6	jNXSensor	rigid_DNA	1555461	1555486	1000.0	+	0	R 1555461
chr6	jNXSensor	rigid_DNA	1555491	1555505	1000.0	+	0	R 1555491
chr6	jNXSensor	rigid_DNA	1555508	1555527	1000.0	+	0	R 1555508
chr6	jNXSensor	rigid_DNA	1555535	1555555	1000.0	+	0	R 1555535
chr6	jNXSensor	rigid_DNA	1555557	1555572	1000.0	+	0	R 1555557
chr6	jNXSensor	rigid_DNA	1555579	1555593	1000.0	+	0	R 1555579
chr6	jNXSensor	rigid_DNA	1555601	1555681	1000.0	+	0	R 1555601
chr6	jNXSensor	rigid_DNA	1555757	1555789	1000.0	+	0	R 1555757
chr6	jNXSensor	rigid_DNA	1555794	1555808	1000.0	+	0	R 1555794
chr6	jNXSensor	rigid_DNA	1555826	1555840	1000.0	+	0	R 1555826
chr6	jNXSensor	rigid_DNA	1555849	1555875	1000.0	+	0	R 1555849
chr6	jNXSensor	rigid_DNA	1555885	1555899	1000.0	+	0	R 1555885
chr6	jNXSensor	rigid_DNA	1556183	1556200	1000.0	+	0	R 1556183
chr6	jNXSensor	rigid_DNA	1556258	1556300	1000.0	+	0	R 1556258
chr6	jNXSensor	rigid_DNA	1556305	1556347	1000.0	+	0	R 1556305
chr6	jNXSensor	rigid_DNA	1556378	1556398	1000.0	+	0	R 1556378
chr6	jNXSensor	rigid_DNA	1556401	1556446	1000.0	+	0	R 1556401
chr6	jNXSensor	rigid_DNA	1556496	1556525	1000.0	+	0	R 1556496
chr6	jNXSensor	rigid_DNA	1556548	1556588	1000.0	+	0	R 1556548
chr6	jNXSensor	rigid_DNA	1556678	1556693	1000.0	+	0	R 1556678
chr6	jNXSensor	rigid_DNA	1556701	1556733	1000.0	+	0	R 1556701
chr6	jNXSensor	rigid_DNA	1556800	1556854	1000.0	+	0	R 1556800
chr6	jNXSensor	rigid_DNA	1556890	1556910	1000.0	+	0	R 1556890
chr6	jNXSensor	rigid_DNA	1556918	1556949	1000.0	+	0	R 1556918
chr6	jNXSensor	rigid_DNA	1557017	1557050	1000.0	+	0	R 1557017
chr6	jNXSensor	rigid_DNA	1557134	1557179	1000.0	+	0	R 1557134
chr6	jNXSensor	rigid_DNA	1557419	1557430	1000.0	+	0	R 1557419
chr6	jNXSensor	rigid_DNA	1558963	1558977	1000.0	+	0	R 1558963
chr6	jNXSensor	rigid_DNA	1559158	1559177	1000.0	+	0	R 1559158
chr6	jNXSensor	rigid_DNA	1559207	1559221	1000.0	+	0	R 1559207
chr6	jNXSensor	rigid_DNA	1559239	1559253	1000.0	+	0	R 1559239
chr6	jNXSensor	rigid_DNA	1559340	1559359	1000.0	+	0	R 1559340
chr6	jNXSensor	rigid_DNA	1559416	1559430	1000.0	+	0	R 1559416
chr6	jNXSensor	rigid_DNA	1559452	1559467	1000.0	+	0	R 1559452
chr6	jNXSensor	rigid_DNA	1559521	1559552	1000.0	+	0	R 1559521
chr6	jNXSensor	rigid_DNA	1559635	1559654	1000.0	+	0	R 1559635
chr6	jNXSensor	rigid_DNA	1559680	1559694	1000.0	+	0	R 1559680
chr6	jNXSensor	rigid_DNA	1559696	1559719	1000.0	+	0	R 1559696
chr6	jNXSensor	rigid_DNA	1559727	1559747	1000.0	+	0	R 1559727
chr6	jNXSensor	rigid_DNA	1559770	1559799	1000.0	+	0	R 1559770
chr6	jNXSensor	rigid_DNA	1559844	1559863	1000.0	+	0	R 1559844
chr6	jNXSensor	rigid_DNA	1559934	1559966	1000.0	+	0	R 1559934
chr6	jNXSensor	rigid_DNA	1559976	1560027	1000.0	+	0	R 1559976
chr6	jNXSensor	rigid_DNA	1560069	1560083	1000.0	+	0	R 1560069
chr6	jNXSensor	rigid_DNA	1560099	1560123	1000.0	+	0	R 1560099
chr6	jNXSensor	rigid_DNA	1560235	1560258	1000.0	+	0	R 1560235
[truncated: 137,332 more rows]
