# Supplementary material for: Prediction and analysis of nucleosome exclusion regions in the human genome
Source: BMC Genomics. 2008 Apr 22;9:186. doi: 10.1186/1471-2164-9-186 (PMC2386137; doi:10.1186/1471-2164-9-186)
Supplement: Additional file 5 — Nucleosome exclusion regions in GFF format. A zip file containing the whole annotations for human genome nucleosome exclusion regions in gff format, a single *.gff file for each chromosome. [file 1471-2164-9-186-S5.zip › chr7.gff]

chr7	jNXSensor	rigid_DNA	36350	36359	1000.0	+	0	R 36350
chr7	jNXSensor	rigid_DNA	37757	37771	1000.0	+	0	R 37757
chr7	jNXSensor	rigid_DNA	44944	44954	1000.0	+	0	R 44944
chr7	jNXSensor	rigid_DNA	45923	45933	1000.0	+	0	R 45923
chr7	jNXSensor	rigid_DNA	46689	46702	1000.0	+	0	R 46689
chr7	jNXSensor	rigid_DNA	46931	46945	1000.0	+	0	R 46931
chr7	jNXSensor	rigid_DNA	46975	46989	1000.0	+	0	R 46975
chr7	jNXSensor	rigid_DNA	50026	50040	1000.0	+	0	R 50026
chr7	jNXSensor	rigid_DNA	50264	50282	1000.0	+	0	R 50264
chr7	jNXSensor	rigid_DNA	54014	54028	1000.0	+	0	R 54014
chr7	jNXSensor	rigid_DNA	55092	55106	1000.0	+	0	R 55092
chr7	jNXSensor	rigid_DNA	55453	55467	1000.0	+	0	R 55453
chr7	jNXSensor	rigid_DNA	55705	55714	1000.0	+	0	R 55705
chr7	jNXSensor	rigid_DNA	56524	56542	1000.0	+	0	R 56524
chr7	jNXSensor	rigid_DNA	56549	56564	1000.0	+	0	R 56549
chr7	jNXSensor	rigid_DNA	56767	56781	1000.0	+	0	R 56767
chr7	jNXSensor	rigid_DNA	56802	56821	1000.0	+	0	R 56802
chr7	jNXSensor	rigid_DNA	57134	57149	1000.0	+	0	R 57134
chr7	jNXSensor	rigid_DNA	57683	57698	1000.0	+	0	R 57683
chr7	jNXSensor	rigid_DNA	57984	57998	1000.0	+	0	R 57984
chr7	jNXSensor	rigid_DNA	58148	58162	1000.0	+	0	R 58148
chr7	jNXSensor	rigid_DNA	58168	58187	1000.0	+	0	R 58168
chr7	jNXSensor	rigid_DNA	58342	58356	1000.0	+	0	R 58342
chr7	jNXSensor	rigid_DNA	58400	58414	1000.0	+	0	R 58400
chr7	jNXSensor	rigid_DNA	58435	58449	1000.0	+	0	R 58435
chr7	jNXSensor	rigid_DNA	58805	58819	1000.0	+	0	R 58805
chr7	jNXSensor	rigid_DNA	59282	59296	1000.0	+	0	R 59282
chr7	jNXSensor	rigid_DNA	59476	59506	1000.0	+	0	R 59476
chr7	jNXSensor	rigid_DNA	59734	59748	1000.0	+	0	R 59734
chr7	jNXSensor	rigid_DNA	59779	59793	1000.0	+	0	R 59779
chr7	jNXSensor	rigid_DNA	60073	60087	1000.0	+	0	R 60073
chr7	jNXSensor	rigid_DNA	60583	60602	1000.0	+	0	R 60583
chr7	jNXSensor	rigid_DNA	60696	60715	1000.0	+	0	R 60696
chr7	jNXSensor	rigid_DNA	60832	60846	1000.0	+	0	R 60832
chr7	jNXSensor	rigid_DNA	60906	60920	1000.0	+	0	R 60906
chr7	jNXSensor	rigid_DNA	60958	60984	1000.0	+	0	R 60958
chr7	jNXSensor	rigid_DNA	61001	61020	1000.0	+	0	R 61001
chr7	jNXSensor	rigid_DNA	61069	61083	1000.0	+	0	R 61069
chr7	jNXSensor	rigid_DNA	61229	61255	1000.0	+	0	R 61229
chr7	jNXSensor	rigid_DNA	61641	61655	1000.0	+	0	R 61641
chr7	jNXSensor	rigid_DNA	61738	61752	1000.0	+	0	R 61738
chr7	jNXSensor	rigid_DNA	61835	61849	1000.0	+	0	R 61835
chr7	jNXSensor	rigid_DNA	61933	61947	1000.0	+	0	R 61933
chr7	jNXSensor	rigid_DNA	61955	61969	1000.0	+	0	R 61955
chr7	jNXSensor	rigid_DNA	61981	61995	1000.0	+	0	R 61981
chr7	jNXSensor	rigid_DNA	62030	62044	1000.0	+	0	R 62030
chr7	jNXSensor	rigid_DNA	62079	62098	1000.0	+	0	R 62079
chr7	jNXSensor	rigid_DNA	62180	62194	1000.0	+	0	R 62180
chr7	jNXSensor	rigid_DNA	62323	62337	1000.0	+	0	R 62323
chr7	jNXSensor	rigid_DNA	62421	62435	1000.0	+	0	R 62421
chr7	jNXSensor	rigid_DNA	62665	62679	1000.0	+	0	R 62665
chr7	jNXSensor	rigid_DNA	62767	62781	1000.0	+	0	R 62767
chr7	jNXSensor	rigid_DNA	62859	62873	1000.0	+	0	R 62859
chr7	jNXSensor	rigid_DNA	63043	63067	1000.0	+	0	R 63043
chr7	jNXSensor	rigid_DNA	63097	63111	1000.0	+	0	R 63097
chr7	jNXSensor	rigid_DNA	63347	63361	1000.0	+	0	R 63347
chr7	jNXSensor	rigid_DNA	63382	63396	1000.0	+	0	R 63382
chr7	jNXSensor	rigid_DNA	63729	63743	1000.0	+	0	R 63729
chr7	jNXSensor	rigid_DNA	63840	63854	1000.0	+	0	R 63840
chr7	jNXSensor	rigid_DNA	63905	63930	1000.0	+	0	R 63905
chr7	jNXSensor	rigid_DNA	65233	65247	1000.0	+	0	R 65233
chr7	jNXSensor	rigid_DNA	65767	65781	1000.0	+	0	R 65767
chr7	jNXSensor	rigid_DNA	66200	66214	1000.0	+	0	R 66200
chr7	jNXSensor	rigid_DNA	68336	68345	1000.0	+	0	R 68336
chr7	jNXSensor	rigid_DNA	68650	68664	1000.0	+	0	R 68650
chr7	jNXSensor	rigid_DNA	69184	69198	1000.0	+	0	R 69184
chr7	jNXSensor	rigid_DNA	69606	69620	1000.0	+	0	R 69606
chr7	jNXSensor	rigid_DNA	70822	70836	1000.0	+	0	R 70822
chr7	jNXSensor	rigid_DNA	71817	71831	1000.0	+	0	R 71817
chr7	jNXSensor	rigid_DNA	71851	71865	1000.0	+	0	R 71851
chr7	jNXSensor	rigid_DNA	72871	72885	1000.0	+	0	R 72871
chr7	jNXSensor	rigid_DNA	73720	73734	1000.0	+	0	R 73720
chr7	jNXSensor	rigid_DNA	73962	73975	1000.0	+	0	R 73962
chr7	jNXSensor	rigid_DNA	74102	74116	1000.0	+	0	R 74102
chr7	jNXSensor	rigid_DNA	76113	76125	1000.0	+	0	R 76113
chr7	jNXSensor	rigid_DNA	76671	76680	1000.0	+	0	R 76671
chr7	jNXSensor	rigid_DNA	76987	76996	1000.0	+	0	R 76987
chr7	jNXSensor	rigid_DNA	78758	78768	1000.0	+	0	R 78758
chr7	jNXSensor	rigid_DNA	80128	80142	1000.0	+	0	R 80128
chr7	jNXSensor	rigid_DNA	80555	80571	1000.0	+	0	R 80555
chr7	jNXSensor	rigid_DNA	80584	80598	1000.0	+	0	R 80584
chr7	jNXSensor	rigid_DNA	81899	81910	1000.0	+	0	R 81899
chr7	jNXSensor	rigid_DNA	82005	82019	1000.0	+	0	R 82005
chr7	jNXSensor	rigid_DNA	84641	84655	1000.0	+	0	R 84641
chr7	jNXSensor	rigid_DNA	84675	84689	1000.0	+	0	R 84675
chr7	jNXSensor	rigid_DNA	84929	84943	1000.0	+	0	R 84929
chr7	jNXSensor	rigid_DNA	85354	85365	1000.0	+	0	R 85354
chr7	jNXSensor	rigid_DNA	86182	86195	1000.0	+	0	R 86182
chr7	jNXSensor	rigid_DNA	86295	86309	1000.0	+	0	R 86295
chr7	jNXSensor	rigid_DNA	89544	89559	1000.0	+	0	R 89544
chr7	jNXSensor	rigid_DNA	91410	91424	1000.0	+	0	R 91410
chr7	jNXSensor	rigid_DNA	92915	92929	1000.0	+	0	R 92915
chr7	jNXSensor	rigid_DNA	92960	92974	1000.0	+	0	R 92960
chr7	jNXSensor	rigid_DNA	93431	93445	1000.0	+	0	R 93431
chr7	jNXSensor	rigid_DNA	93469	93483	1000.0	+	0	R 93469
chr7	jNXSensor	rigid_DNA	93710	93724	1000.0	+	0	R 93710
chr7	jNXSensor	rigid_DNA	93746	93766	1000.0	+	0	R 93746
chr7	jNXSensor	rigid_DNA	94157	94171	1000.0	+	0	R 94157
chr7	jNXSensor	rigid_DNA	94359	94381	1000.0	+	0	R 94359
chr7	jNXSensor	rigid_DNA	95163	95177	1000.0	+	0	R 95163
chr7	jNXSensor	rigid_DNA	96318	96332	1000.0	+	0	R 96318
chr7	jNXSensor	rigid_DNA	96450	96464	1000.0	+	0	R 96450
chr7	jNXSensor	rigid_DNA	97063	97077	1000.0	+	0	R 97063
chr7	jNXSensor	rigid_DNA	97643	97675	1000.0	+	0	R 97643
chr7	jNXSensor	rigid_DNA	98877	98891	1000.0	+	0	R 98877
chr7	jNXSensor	rigid_DNA	98927	98938	1000.0	+	0	R 98927
chr7	jNXSensor	rigid_DNA	99496	99515	1000.0	+	0	R 99496
chr7	jNXSensor	rigid_DNA	100254	100268	1000.0	+	0	R 100254
chr7	jNXSensor	rigid_DNA	100439	100453	1000.0	+	0	R 100439
chr7	jNXSensor	rigid_DNA	101328	101342	1000.0	+	0	R 101328
chr7	jNXSensor	rigid_DNA	101954	101968	1000.0	+	0	R 101954
chr7	jNXSensor	rigid_DNA	103488	103502	1000.0	+	0	R 103488
chr7	jNXSensor	rigid_DNA	103866	103879	1000.0	+	0	R 103866
chr7	jNXSensor	rigid_DNA	103969	103992	1000.0	+	0	R 103969
chr7	jNXSensor	rigid_DNA	104265	104279	1000.0	+	0	R 104265
chr7	jNXSensor	rigid_DNA	104506	104517	1000.0	+	0	R 104506
chr7	jNXSensor	rigid_DNA	105013	105027	1000.0	+	0	R 105013
chr7	jNXSensor	rigid_DNA	105979	105993	1000.0	+	0	R 105979
chr7	jNXSensor	rigid_DNA	109957	109971	1000.0	+	0	R 109957
chr7	jNXSensor	rigid_DNA	111732	111746	1000.0	+	0	R 111732
chr7	jNXSensor	rigid_DNA	112612	112629	1000.0	+	0	R 112612
chr7	jNXSensor	rigid_DNA	116449	116468	1000.0	+	0	R 116449
chr7	jNXSensor	rigid_DNA	117368	117377	1000.0	+	0	R 117368
chr7	jNXSensor	rigid_DNA	120631	120645	1000.0	+	0	R 120631
chr7	jNXSensor	rigid_DNA	121284	121298	1000.0	+	0	R 121284
chr7	jNXSensor	rigid_DNA	121471	121492	1000.0	+	0	R 121471
chr7	jNXSensor	rigid_DNA	121949	121960	1000.0	+	0	R 121949
chr7	jNXSensor	rigid_DNA	123113	123133	1000.0	+	0	R 123113
chr7	jNXSensor	rigid_DNA	126076	126090	1000.0	+	0	R 126076
chr7	jNXSensor	rigid_DNA	126140	126154	1000.0	+	0	R 126140
chr7	jNXSensor	rigid_DNA	126220	126234	1000.0	+	0	R 126220
chr7	jNXSensor	rigid_DNA	126349	126368	1000.0	+	0	R 126349
chr7	jNXSensor	rigid_DNA	126389	126403	1000.0	+	0	R 126389
chr7	jNXSensor	rigid_DNA	126423	126437	1000.0	+	0	R 126423
chr7	jNXSensor	rigid_DNA	126442	126456	1000.0	+	0	R 126442
chr7	jNXSensor	rigid_DNA	126569	126583	1000.0	+	0	R 126569
chr7	jNXSensor	rigid_DNA	126606	126631	1000.0	+	0	R 126606
chr7	jNXSensor	rigid_DNA	128088	128102	1000.0	+	0	R 128088
chr7	jNXSensor	rigid_DNA	128151	128175	1000.0	+	0	R 128151
chr7	jNXSensor	rigid_DNA	128862	128876	1000.0	+	0	R 128862
chr7	jNXSensor	rigid_DNA	130269	130284	1000.0	+	0	R 130269
chr7	jNXSensor	rigid_DNA	130558	130576	1000.0	+	0	R 130558
chr7	jNXSensor	rigid_DNA	130624	130638	1000.0	+	0	R 130624
chr7	jNXSensor	rigid_DNA	130657	130671	1000.0	+	0	R 130657
chr7	jNXSensor	rigid_DNA	130818	130832	1000.0	+	0	R 130818
chr7	jNXSensor	rigid_DNA	131842	131856	1000.0	+	0	R 131842
chr7	jNXSensor	rigid_DNA	133038	133049	1000.0	+	0	R 133038
chr7	jNXSensor	rigid_DNA	135128	135142	1000.0	+	0	R 135128
chr7	jNXSensor	rigid_DNA	136104	136123	1000.0	+	0	R 136104
chr7	jNXSensor	rigid_DNA	137948	137962	1000.0	+	0	R 137948
chr7	jNXSensor	rigid_DNA	138689	138703	1000.0	+	0	R 138689
chr7	jNXSensor	rigid_DNA	138737	138751	1000.0	+	0	R 138737
chr7	jNXSensor	rigid_DNA	139368	139382	1000.0	+	0	R 139368
chr7	jNXSensor	rigid_DNA	141333	141347	1000.0	+	0	R 141333
chr7	jNXSensor	rigid_DNA	144924	144933	1000.0	+	0	R 144924
chr7	jNXSensor	rigid_DNA	144936	144948	1000.0	+	0	R 144936
chr7	jNXSensor	rigid_DNA	146247	146261	1000.0	+	0	R 146247
chr7	jNXSensor	rigid_DNA	148719	148728	1000.0	+	0	R 148719
chr7	jNXSensor	rigid_DNA	150878	150892	1000.0	+	0	R 150878
chr7	jNXSensor	rigid_DNA	151550	151569	1000.0	+	0	R 151550
chr7	jNXSensor	rigid_DNA	151902	151916	1000.0	+	0	R 151902
chr7	jNXSensor	rigid_DNA	152387	152401	1000.0	+	0	R 152387
chr7	jNXSensor	rigid_DNA	152410	152424	1000.0	+	0	R 152410
chr7	jNXSensor	rigid_DNA	152451	152465	1000.0	+	0	R 152451
chr7	jNXSensor	rigid_DNA	153902	153916	1000.0	+	0	R 153902
chr7	jNXSensor	rigid_DNA	154307	154321	1000.0	+	0	R 154307
chr7	jNXSensor	rigid_DNA	155507	155521	1000.0	+	0	R 155507
chr7	jNXSensor	rigid_DNA	155782	155796	1000.0	+	0	R 155782
chr7	jNXSensor	rigid_DNA	155974	155999	1000.0	+	0	R 155974
chr7	jNXSensor	rigid_DNA	156157	156172	1000.0	+	0	R 156157
chr7	jNXSensor	rigid_DNA	156319	156338	1000.0	+	0	R 156319
chr7	jNXSensor	rigid_DNA	156392	156406	1000.0	+	0	R 156392
chr7	jNXSensor	rigid_DNA	157027	157041	1000.0	+	0	R 157027
chr7	jNXSensor	rigid_DNA	157181	157201	1000.0	+	0	R 157181
chr7	jNXSensor	rigid_DNA	157555	157574	1000.0	+	0	R 157555
chr7	jNXSensor	rigid_DNA	157930	157944	1000.0	+	0	R 157930
chr7	jNXSensor	rigid_DNA	157975	157989	1000.0	+	0	R 157975
chr7	jNXSensor	rigid_DNA	158261	158275	1000.0	+	0	R 158261
chr7	jNXSensor	rigid_DNA	158584	158603	1000.0	+	0	R 158584
chr7	jNXSensor	rigid_DNA	158956	158974	1000.0	+	0	R 158956
chr7	jNXSensor	rigid_DNA	159087	159101	1000.0	+	0	R 159087
chr7	jNXSensor	rigid_DNA	159391	159406	1000.0	+	0	R 159391
chr7	jNXSensor	rigid_DNA	159575	159594	1000.0	+	0	R 159575
chr7	jNXSensor	rigid_DNA	160211	160230	1000.0	+	0	R 160211
chr7	jNXSensor	rigid_DNA	160352	160367	1000.0	+	0	R 160352
chr7	jNXSensor	rigid_DNA	160417	160432	1000.0	+	0	R 160417
chr7	jNXSensor	rigid_DNA	160990	161004	1000.0	+	0	R 160990
chr7	jNXSensor	rigid_DNA	162142	162161	1000.0	+	0	R 162142
chr7	jNXSensor	rigid_DNA	162442	162456	1000.0	+	0	R 162442
chr7	jNXSensor	rigid_DNA	163212	163232	1000.0	+	0	R 163212
chr7	jNXSensor	rigid_DNA	163331	163345	1000.0	+	0	R 163331
chr7	jNXSensor	rigid_DNA	165744	165763	1000.0	+	0	R 165744
chr7	jNXSensor	rigid_DNA	166525	166544	1000.0	+	0	R 166525
chr7	jNXSensor	rigid_DNA	166768	166782	1000.0	+	0	R 166768
chr7	jNXSensor	rigid_DNA	167299	167313	1000.0	+	0	R 167299
chr7	jNXSensor	rigid_DNA	167981	167995	1000.0	+	0	R 167981
chr7	jNXSensor	rigid_DNA	168000	168014	1000.0	+	0	R 168000
chr7	jNXSensor	rigid_DNA	168777	168791	1000.0	+	0	R 168777
chr7	jNXSensor	rigid_DNA	169129	169144	1000.0	+	0	R 169129
chr7	jNXSensor	rigid_DNA	169352	169361	1000.0	+	0	R 169352
chr7	jNXSensor	rigid_DNA	170202	170216	1000.0	+	0	R 170202
chr7	jNXSensor	rigid_DNA	170696	170710	1000.0	+	0	R 170696
chr7	jNXSensor	rigid_DNA	173127	173141	1000.0	+	0	R 173127
chr7	jNXSensor	rigid_DNA	173228	173242	1000.0	+	0	R 173228
chr7	jNXSensor	rigid_DNA	173307	173321	1000.0	+	0	R 173307
chr7	jNXSensor	rigid_DNA	174151	174166	1000.0	+	0	R 174151
chr7	jNXSensor	rigid_DNA	174720	174734	1000.0	+	0	R 174720
chr7	jNXSensor	rigid_DNA	174946	174964	1000.0	+	0	R 174946
chr7	jNXSensor	rigid_DNA	175659	175673	1000.0	+	0	R 175659
chr7	jNXSensor	rigid_DNA	175924	175948	1000.0	+	0	R 175924
chr7	jNXSensor	rigid_DNA	176905	176931	1000.0	+	0	R 176905
chr7	jNXSensor	rigid_DNA	176999	177018	1000.0	+	0	R 176999
chr7	jNXSensor	rigid_DNA	177342	177356	1000.0	+	0	R 177342
chr7	jNXSensor	rigid_DNA	177403	177423	1000.0	+	0	R 177403
chr7	jNXSensor	rigid_DNA	177455	177469	1000.0	+	0	R 177455
chr7	jNXSensor	rigid_DNA	177697	177711	1000.0	+	0	R 177697
chr7	jNXSensor	rigid_DNA	177770	177784	1000.0	+	0	R 177770
chr7	jNXSensor	rigid_DNA	177805	177824	1000.0	+	0	R 177805
chr7	jNXSensor	rigid_DNA	178542	178561	1000.0	+	0	R 178542
chr7	jNXSensor	rigid_DNA	178679	178693	1000.0	+	0	R 178679
chr7	jNXSensor	rigid_DNA	179070	179084	1000.0	+	0	R 179070
chr7	jNXSensor	rigid_DNA	179279	179307	1000.0	+	0	R 179279
chr7	jNXSensor	rigid_DNA	179377	179401	1000.0	+	0	R 179377
chr7	jNXSensor	rigid_DNA	179463	179477	1000.0	+	0	R 179463
chr7	jNXSensor	rigid_DNA	179665	179679	1000.0	+	0	R 179665
chr7	jNXSensor	rigid_DNA	179774	179794	1000.0	+	0	R 179774
chr7	jNXSensor	rigid_DNA	179811	179830	1000.0	+	0	R 179811
chr7	jNXSensor	rigid_DNA	180042	180056	1000.0	+	0	R 180042
chr7	jNXSensor	rigid_DNA	180642	180656	1000.0	+	0	R 180642
chr7	jNXSensor	rigid_DNA	181255	181280	1000.0	+	0	R 181255
chr7	jNXSensor	rigid_DNA	181348	181362	1000.0	+	0	R 181348
chr7	jNXSensor	rigid_DNA	182188	182202	1000.0	+	0	R 182188
chr7	jNXSensor	rigid_DNA	182206	182224	1000.0	+	0	R 182206
chr7	jNXSensor	rigid_DNA	183135	183149	1000.0	+	0	R 183135
chr7	jNXSensor	rigid_DNA	183395	183409	1000.0	+	0	R 183395
chr7	jNXSensor	rigid_DNA	183507	183521	1000.0	+	0	R 183507
chr7	jNXSensor	rigid_DNA	183713	183732	1000.0	+	0	R 183713
chr7	jNXSensor	rigid_DNA	183867	183882	1000.0	+	0	R 183867
chr7	jNXSensor	rigid_DNA	184212	184226	1000.0	+	0	R 184212
chr7	jNXSensor	rigid_DNA	184762	184777	1000.0	+	0	R 184762
chr7	jNXSensor	rigid_DNA	184856	184870	1000.0	+	0	R 184856
chr7	jNXSensor	rigid_DNA	186447	186461	1000.0	+	0	R 186447
chr7	jNXSensor	rigid_DNA	187000	187014	1000.0	+	0	R 187000
chr7	jNXSensor	rigid_DNA	188194	188208	1000.0	+	0	R 188194
chr7	jNXSensor	rigid_DNA	188495	188509	1000.0	+	0	R 188495
chr7	jNXSensor	rigid_DNA	188562	188581	1000.0	+	0	R 188562
chr7	jNXSensor	rigid_DNA	188715	188729	1000.0	+	0	R 188715
chr7	jNXSensor	rigid_DNA	188783	188797	1000.0	+	0	R 188783
chr7	jNXSensor	rigid_DNA	189610	189624	1000.0	+	0	R 189610
chr7	jNXSensor	rigid_DNA	191543	191557	1000.0	+	0	R 191543
chr7	jNXSensor	rigid_DNA	193059	193073	1000.0	+	0	R 193059
chr7	jNXSensor	rigid_DNA	194244	194258	1000.0	+	0	R 194244
chr7	jNXSensor	rigid_DNA	194727	194737	1000.0	+	0	R 194727
chr7	jNXSensor	rigid_DNA	196311	196326	1000.0	+	0	R 196311
chr7	jNXSensor	rigid_DNA	196496	196510	1000.0	+	0	R 196496
chr7	jNXSensor	rigid_DNA	201664	201678	1000.0	+	0	R 201664
chr7	jNXSensor	rigid_DNA	204104	204119	1000.0	+	0	R 204104
chr7	jNXSensor	rigid_DNA	204840	204854	1000.0	+	0	R 204840
chr7	jNXSensor	rigid_DNA	205005	205019	1000.0	+	0	R 205005
chr7	jNXSensor	rigid_DNA	205098	205112	1000.0	+	0	R 205098
chr7	jNXSensor	rigid_DNA	205475	205504	1000.0	+	0	R 205475
chr7	jNXSensor	rigid_DNA	205953	205967	1000.0	+	0	R 205953
chr7	jNXSensor	rigid_DNA	206017	206036	1000.0	+	0	R 206017
chr7	jNXSensor	rigid_DNA	206370	206384	1000.0	+	0	R 206370
chr7	jNXSensor	rigid_DNA	210268	210280	1000.0	+	0	R 210268
chr7	jNXSensor	rigid_DNA	212332	212344	1000.0	+	0	R 212332
chr7	jNXSensor	rigid_DNA	212653	212683	1000.0	+	0	R 212653
chr7	jNXSensor	rigid_DNA	212697	212712	1000.0	+	0	R 212697
chr7	jNXSensor	rigid_DNA	212729	212744	1000.0	+	0	R 212729
chr7	jNXSensor	rigid_DNA	212761	212776	1000.0	+	0	R 212761
chr7	jNXSensor	rigid_DNA	212793	212808	1000.0	+	0	R 212793
chr7	jNXSensor	rigid_DNA	212825	212840	1000.0	+	0	R 212825
chr7	jNXSensor	rigid_DNA	212857	212872	1000.0	+	0	R 212857
chr7	jNXSensor	rigid_DNA	212907	212924	1000.0	+	0	R 212907
chr7	jNXSensor	rigid_DNA	212943	212957	1000.0	+	0	R 212943
chr7	jNXSensor	rigid_DNA	213159	213173	1000.0	+	0	R 213159
chr7	jNXSensor	rigid_DNA	213748	213762	1000.0	+	0	R 213748
chr7	jNXSensor	rigid_DNA	213768	213782	1000.0	+	0	R 213768
chr7	jNXSensor	rigid_DNA	214272	214291	1000.0	+	0	R 214272
chr7	jNXSensor	rigid_DNA	214326	214340	1000.0	+	0	R 214326
chr7	jNXSensor	rigid_DNA	214802	214816	1000.0	+	0	R 214802
chr7	jNXSensor	rigid_DNA	214885	214909	1000.0	+	0	R 214885
chr7	jNXSensor	rigid_DNA	215036	215055	1000.0	+	0	R 215036
chr7	jNXSensor	rigid_DNA	215769	215794	1000.0	+	0	R 215769
chr7	jNXSensor	rigid_DNA	215802	215816	1000.0	+	0	R 215802
chr7	jNXSensor	rigid_DNA	216256	216270	1000.0	+	0	R 216256
chr7	jNXSensor	rigid_DNA	216273	216288	1000.0	+	0	R 216273
chr7	jNXSensor	rigid_DNA	216815	216834	1000.0	+	0	R 216815
chr7	jNXSensor	rigid_DNA	218360	218374	1000.0	+	0	R 218360
chr7	jNXSensor	rigid_DNA	218402	218416	1000.0	+	0	R 218402
chr7	jNXSensor	rigid_DNA	218596	218615	1000.0	+	0	R 218596
chr7	jNXSensor	rigid_DNA	218654	218668	1000.0	+	0	R 218654
chr7	jNXSensor	rigid_DNA	219079	219090	1000.0	+	0	R 219079
chr7	jNXSensor	rigid_DNA	219424	219450	1000.0	+	0	R 219424
chr7	jNXSensor	rigid_DNA	219571	219593	1000.0	+	0	R 219571
chr7	jNXSensor	rigid_DNA	219875	219889	1000.0	+	0	R 219875
chr7	jNXSensor	rigid_DNA	219926	219940	1000.0	+	0	R 219926
chr7	jNXSensor	rigid_DNA	220027	220041	1000.0	+	0	R 220027
chr7	jNXSensor	rigid_DNA	220258	220277	1000.0	+	0	R 220258
chr7	jNXSensor	rigid_DNA	220356	220370	1000.0	+	0	R 220356
chr7	jNXSensor	rigid_DNA	221073	221096	1000.0	+	0	R 221073
chr7	jNXSensor	rigid_DNA	221365	221380	1000.0	+	0	R 221365
chr7	jNXSensor	rigid_DNA	222156	222170	1000.0	+	0	R 222156
chr7	jNXSensor	rigid_DNA	222179	222193	1000.0	+	0	R 222179
chr7	jNXSensor	rigid_DNA	222673	222687	1000.0	+	0	R 222673
chr7	jNXSensor	rigid_DNA	223461	223475	1000.0	+	0	R 223461
chr7	jNXSensor	rigid_DNA	223897	223911	1000.0	+	0	R 223897
chr7	jNXSensor	rigid_DNA	224603	224627	1000.0	+	0	R 224603
chr7	jNXSensor	rigid_DNA	225118	225146	1000.0	+	0	R 225118
chr7	jNXSensor	rigid_DNA	226306	226320	1000.0	+	0	R 226306
chr7	jNXSensor	rigid_DNA	226477	226495	1000.0	+	0	R 226477
chr7	jNXSensor	rigid_DNA	226508	226527	1000.0	+	0	R 226508
chr7	jNXSensor	rigid_DNA	226652	226666	1000.0	+	0	R 226652
chr7	jNXSensor	rigid_DNA	228773	228787	1000.0	+	0	R 228773
chr7	jNXSensor	rigid_DNA	228877	228891	1000.0	+	0	R 228877
chr7	jNXSensor	rigid_DNA	228909	228923	1000.0	+	0	R 228909
chr7	jNXSensor	rigid_DNA	228941	228955	1000.0	+	0	R 228941
chr7	jNXSensor	rigid_DNA	228973	228993	1000.0	+	0	R 228973
chr7	jNXSensor	rigid_DNA	229000	229014	1000.0	+	0	R 229000
chr7	jNXSensor	rigid_DNA	229163	229183	1000.0	+	0	R 229163
chr7	jNXSensor	rigid_DNA	229385	229399	1000.0	+	0	R 229385
chr7	jNXSensor	rigid_DNA	229707	229721	1000.0	+	0	R 229707
chr7	jNXSensor	rigid_DNA	229790	229804	1000.0	+	0	R 229790
chr7	jNXSensor	rigid_DNA	232373	232387	1000.0	+	0	R 232373
chr7	jNXSensor	rigid_DNA	233585	233599	1000.0	+	0	R 233585
chr7	jNXSensor	rigid_DNA	233626	233641	1000.0	+	0	R 233626
chr7	jNXSensor	rigid_DNA	234016	234030	1000.0	+	0	R 234016
chr7	jNXSensor	rigid_DNA	234287	234317	1000.0	+	0	R 234287
chr7	jNXSensor	rigid_DNA	234808	234822	1000.0	+	0	R 234808
chr7	jNXSensor	rigid_DNA	235110	235124	1000.0	+	0	R 235110
chr7	jNXSensor	rigid_DNA	235184	235198	1000.0	+	0	R 235184
chr7	jNXSensor	rigid_DNA	236704	236718	1000.0	+	0	R 236704
chr7	jNXSensor	rigid_DNA	237114	237128	1000.0	+	0	R 237114
chr7	jNXSensor	rigid_DNA	237267	237281	1000.0	+	0	R 237267
chr7	jNXSensor	rigid_DNA	237518	237532	1000.0	+	0	R 237518
chr7	jNXSensor	rigid_DNA	237590	237604	1000.0	+	0	R 237590
chr7	jNXSensor	rigid_DNA	238624	238638	1000.0	+	0	R 238624
chr7	jNXSensor	rigid_DNA	238712	238735	1000.0	+	0	R 238712
chr7	jNXSensor	rigid_DNA	238747	238766	1000.0	+	0	R 238747
chr7	jNXSensor	rigid_DNA	239050	239075	1000.0	+	0	R 239050
chr7	jNXSensor	rigid_DNA	239234	239248	1000.0	+	0	R 239234
chr7	jNXSensor	rigid_DNA	239424	239438	1000.0	+	0	R 239424
chr7	jNXSensor	rigid_DNA	239633	239647	1000.0	+	0	R 239633
chr7	jNXSensor	rigid_DNA	240733	240742	1000.0	+	0	R 240733
chr7	jNXSensor	rigid_DNA	242873	242887	1000.0	+	0	R 242873
chr7	jNXSensor	rigid_DNA	243961	243970	1000.0	+	0	R 243961
chr7	jNXSensor	rigid_DNA	244196	244211	1000.0	+	0	R 244196
chr7	jNXSensor	rigid_DNA	244305	244322	1000.0	+	0	R 244305
chr7	jNXSensor	rigid_DNA	244368	244382	1000.0	+	0	R 244368
chr7	jNXSensor	rigid_DNA	244575	244599	1000.0	+	0	R 244575
chr7	jNXSensor	rigid_DNA	244606	244625	1000.0	+	0	R 244606
chr7	jNXSensor	rigid_DNA	244698	244712	1000.0	+	0	R 244698
chr7	jNXSensor	rigid_DNA	244777	244786	1000.0	+	0	R 244777
chr7	jNXSensor	rigid_DNA	244855	244869	1000.0	+	0	R 244855
chr7	jNXSensor	rigid_DNA	244900	244919	1000.0	+	0	R 244900
chr7	jNXSensor	rigid_DNA	244923	244946	1000.0	+	0	R 244923
chr7	jNXSensor	rigid_DNA	244952	244967	1000.0	+	0	R 244952
chr7	jNXSensor	rigid_DNA	245118	245132	1000.0	+	0	R 245118
chr7	jNXSensor	rigid_DNA	245327	245341	1000.0	+	0	R 245327
chr7	jNXSensor	rigid_DNA	245456	245470	1000.0	+	0	R 245456
chr7	jNXSensor	rigid_DNA	245475	245490	1000.0	+	0	R 245475
chr7	jNXSensor	rigid_DNA	245799	245818	1000.0	+	0	R 245799
chr7	jNXSensor	rigid_DNA	246231	246246	1000.0	+	0	R 246231
chr7	jNXSensor	rigid_DNA	246253	246267	1000.0	+	0	R 246253
chr7	jNXSensor	rigid_DNA	246404	246418	1000.0	+	0	R 246404
chr7	jNXSensor	rigid_DNA	247509	247518	1000.0	+	0	R 247509
chr7	jNXSensor	rigid_DNA	248120	248139	1000.0	+	0	R 248120
chr7	jNXSensor	rigid_DNA	248986	249000	1000.0	+	0	R 248986
chr7	jNXSensor	rigid_DNA	249290	249304	1000.0	+	0	R 249290
chr7	jNXSensor	rigid_DNA	249360	249374	1000.0	+	0	R 249360
chr7	jNXSensor	rigid_DNA	249415	249429	1000.0	+	0	R 249415
chr7	jNXSensor	rigid_DNA	251353	251368	1000.0	+	0	R 251353
chr7	jNXSensor	rigid_DNA	251432	251451	1000.0	+	0	R 251432
chr7	jNXSensor	rigid_DNA	251976	251990	1000.0	+	0	R 251976
chr7	jNXSensor	rigid_DNA	252233	252251	1000.0	+	0	R 252233
chr7	jNXSensor	rigid_DNA	254267	254281	1000.0	+	0	R 254267
chr7	jNXSensor	rigid_DNA	254497	254511	1000.0	+	0	R 254497
chr7	jNXSensor	rigid_DNA	254610	254624	1000.0	+	0	R 254610
chr7	jNXSensor	rigid_DNA	254873	254890	1000.0	+	0	R 254873
chr7	jNXSensor	rigid_DNA	254918	254935	1000.0	+	0	R 254918
chr7	jNXSensor	rigid_DNA	254963	254979	1000.0	+	0	R 254963
chr7	jNXSensor	rigid_DNA	255007	255024	1000.0	+	0	R 255007
chr7	jNXSensor	rigid_DNA	255052	255069	1000.0	+	0	R 255052
chr7	jNXSensor	rigid_DNA	255097	255114	1000.0	+	0	R 255097
chr7	jNXSensor	rigid_DNA	255271	255280	1000.0	+	0	R 255271
chr7	jNXSensor	rigid_DNA	255548	255568	1000.0	+	0	R 255548
chr7	jNXSensor	rigid_DNA	255858	255872	1000.0	+	0	R 255858
chr7	jNXSensor	rigid_DNA	256630	256652	1000.0	+	0	R 256630
chr7	jNXSensor	rigid_DNA	256723	256737	1000.0	+	0	R 256723
chr7	jNXSensor	rigid_DNA	257064	257078	1000.0	+	0	R 257064
chr7	jNXSensor	rigid_DNA	257162	257181	1000.0	+	0	R 257162
chr7	jNXSensor	rigid_DNA	257521	257535	1000.0	+	0	R 257521
chr7	jNXSensor	rigid_DNA	258533	258548	1000.0	+	0	R 258533
chr7	jNXSensor	rigid_DNA	258551	258565	1000.0	+	0	R 258551
chr7	jNXSensor	rigid_DNA	259791	259805	1000.0	+	0	R 259791
chr7	jNXSensor	rigid_DNA	260245	260264	1000.0	+	0	R 260245
chr7	jNXSensor	rigid_DNA	260637	260652	1000.0	+	0	R 260637
chr7	jNXSensor	rigid_DNA	261416	261430	1000.0	+	0	R 261416
chr7	jNXSensor	rigid_DNA	261635	261650	1000.0	+	0	R 261635
chr7	jNXSensor	rigid_DNA	261874	261893	1000.0	+	0	R 261874
chr7	jNXSensor	rigid_DNA	261919	261938	1000.0	+	0	R 261919
chr7	jNXSensor	rigid_DNA	262186	262200	1000.0	+	0	R 262186
chr7	jNXSensor	rigid_DNA	262233	262247	1000.0	+	0	R 262233
chr7	jNXSensor	rigid_DNA	262298	262313	1000.0	+	0	R 262298
chr7	jNXSensor	rigid_DNA	262425	262440	1000.0	+	0	R 262425
chr7	jNXSensor	rigid_DNA	262654	262668	1000.0	+	0	R 262654
chr7	jNXSensor	rigid_DNA	262739	262759	1000.0	+	0	R 262739
chr7	jNXSensor	rigid_DNA	263204	263223	1000.0	+	0	R 263204
chr7	jNXSensor	rigid_DNA	263266	263280	1000.0	+	0	R 263266
chr7	jNXSensor	rigid_DNA	263454	263468	1000.0	+	0	R 263454
chr7	jNXSensor	rigid_DNA	264077	264091	1000.0	+	0	R 264077
chr7	jNXSensor	rigid_DNA	264413	264428	1000.0	+	0	R 264413
chr7	jNXSensor	rigid_DNA	264434	264469	1000.0	+	0	R 264434
chr7	jNXSensor	rigid_DNA	265040	265054	1000.0	+	0	R 265040
chr7	jNXSensor	rigid_DNA	266109	266123	1000.0	+	0	R 266109
chr7	jNXSensor	rigid_DNA	266129	266148	1000.0	+	0	R 266129
chr7	jNXSensor	rigid_DNA	266550	266621	1000.0	+	0	R 266550
chr7	jNXSensor	rigid_DNA	266711	266725	1000.0	+	0	R 266711
chr7	jNXSensor	rigid_DNA	266755	266769	1000.0	+	0	R 266755
chr7	jNXSensor	rigid_DNA	266817	266831	1000.0	+	0	R 266817
chr7	jNXSensor	rigid_DNA	267173	267187	1000.0	+	0	R 267173
chr7	jNXSensor	rigid_DNA	267407	267421	1000.0	+	0	R 267407
chr7	jNXSensor	rigid_DNA	267689	267703	1000.0	+	0	R 267689
chr7	jNXSensor	rigid_DNA	268293	268307	1000.0	+	0	R 268293
chr7	jNXSensor	rigid_DNA	268398	268423	1000.0	+	0	R 268398
chr7	jNXSensor	rigid_DNA	268731	268745	1000.0	+	0	R 268731
chr7	jNXSensor	rigid_DNA	268789	268803	1000.0	+	0	R 268789
chr7	jNXSensor	rigid_DNA	269084	269098	1000.0	+	0	R 269084
chr7	jNXSensor	rigid_DNA	269136	269150	1000.0	+	0	R 269136
chr7	jNXSensor	rigid_DNA	269543	269557	1000.0	+	0	R 269543
chr7	jNXSensor	rigid_DNA	269617	269646	1000.0	+	0	R 269617
chr7	jNXSensor	rigid_DNA	270083	270095	1000.0	+	0	R 270083
chr7	jNXSensor	rigid_DNA	270336	270350	1000.0	+	0	R 270336
chr7	jNXSensor	rigid_DNA	270371	270386	1000.0	+	0	R 270371
chr7	jNXSensor	rigid_DNA	270614	270628	1000.0	+	0	R 270614
chr7	jNXSensor	rigid_DNA	271016	271035	1000.0	+	0	R 271016
chr7	jNXSensor	rigid_DNA	271045	271059	1000.0	+	0	R 271045
chr7	jNXSensor	rigid_DNA	271805	271819	1000.0	+	0	R 271805
chr7	jNXSensor	rigid_DNA	272246	272260	1000.0	+	0	R 272246
chr7	jNXSensor	rigid_DNA	272369	272399	1000.0	+	0	R 272369
chr7	jNXSensor	rigid_DNA	273244	273263	1000.0	+	0	R 273244
chr7	jNXSensor	rigid_DNA	273534	273548	1000.0	+	0	R 273534
chr7	jNXSensor	rigid_DNA	273615	273629	1000.0	+	0	R 273615
chr7	jNXSensor	rigid_DNA	273678	273697	1000.0	+	0	R 273678
chr7	jNXSensor	rigid_DNA	273890	273904	1000.0	+	0	R 273890
chr7	jNXSensor	rigid_DNA	274740	274759	1000.0	+	0	R 274740
chr7	jNXSensor	rigid_DNA	274891	274906	1000.0	+	0	R 274891
chr7	jNXSensor	rigid_DNA	275131	275145	1000.0	+	0	R 275131
chr7	jNXSensor	rigid_DNA	275177	275197	1000.0	+	0	R 275177
chr7	jNXSensor	rigid_DNA	275217	275232	1000.0	+	0	R 275217
chr7	jNXSensor	rigid_DNA	275260	275274	1000.0	+	0	R 275260
chr7	jNXSensor	rigid_DNA	275389	275418	1000.0	+	0	R 275389
chr7	jNXSensor	rigid_DNA	275539	275558	1000.0	+	0	R 275539
chr7	jNXSensor	rigid_DNA	275571	275585	1000.0	+	0	R 275571
chr7	jNXSensor	rigid_DNA	275670	275685	1000.0	+	0	R 275670
chr7	jNXSensor	rigid_DNA	276338	276352	1000.0	+	0	R 276338
chr7	jNXSensor	rigid_DNA	276450	276464	1000.0	+	0	R 276450
chr7	jNXSensor	rigid_DNA	277012	277026	1000.0	+	0	R 277012
chr7	jNXSensor	rigid_DNA	277055	277069	1000.0	+	0	R 277055
chr7	jNXSensor	rigid_DNA	277317	277331	1000.0	+	0	R 277317
chr7	jNXSensor	rigid_DNA	277441	277466	1000.0	+	0	R 277441
chr7	jNXSensor	rigid_DNA	277485	277500	1000.0	+	0	R 277485
chr7	jNXSensor	rigid_DNA	277517	277532	1000.0	+	0	R 277517
chr7	jNXSensor	rigid_DNA	277567	277584	1000.0	+	0	R 277567
chr7	jNXSensor	rigid_DNA	277603	277617	1000.0	+	0	R 277603
chr7	jNXSensor	rigid_DNA	277819	277833	1000.0	+	0	R 277819
chr7	jNXSensor	rigid_DNA	278255	278275	1000.0	+	0	R 278255
chr7	jNXSensor	rigid_DNA	278380	278394	1000.0	+	0	R 278380
chr7	jNXSensor	rigid_DNA	278454	278468	1000.0	+	0	R 278454
chr7	jNXSensor	rigid_DNA	278946	278965	1000.0	+	0	R 278946
chr7	jNXSensor	rigid_DNA	278974	278994	1000.0	+	0	R 278974
chr7	jNXSensor	rigid_DNA	279111	279125	1000.0	+	0	R 279111
chr7	jNXSensor	rigid_DNA	279355	279369	1000.0	+	0	R 279355
chr7	jNXSensor	rigid_DNA	279708	279722	1000.0	+	0	R 279708
chr7	jNXSensor	rigid_DNA	279769	279788	1000.0	+	0	R 279769
chr7	jNXSensor	rigid_DNA	280084	280098	1000.0	+	0	R 280084
chr7	jNXSensor	rigid_DNA	280216	280231	1000.0	+	0	R 280216
chr7	jNXSensor	rigid_DNA	280273	280287	1000.0	+	0	R 280273
chr7	jNXSensor	rigid_DNA	280394	280409	1000.0	+	0	R 280394
chr7	jNXSensor	rigid_DNA	281043	281057	1000.0	+	0	R 281043
chr7	jNXSensor	rigid_DNA	281080	281098	1000.0	+	0	R 281080
chr7	jNXSensor	rigid_DNA	281440	281454	1000.0	+	0	R 281440
chr7	jNXSensor	rigid_DNA	281487	281501	1000.0	+	0	R 281487
chr7	jNXSensor	rigid_DNA	281529	281543	1000.0	+	0	R 281529
chr7	jNXSensor	rigid_DNA	281549	281563	1000.0	+	0	R 281549
chr7	jNXSensor	rigid_DNA	281662	281677	1000.0	+	0	R 281662
chr7	jNXSensor	rigid_DNA	281986	282000	1000.0	+	0	R 281986
chr7	jNXSensor	rigid_DNA	282007	282021	1000.0	+	0	R 282007
chr7	jNXSensor	rigid_DNA	282048	282063	1000.0	+	0	R 282048
chr7	jNXSensor	rigid_DNA	282156	282170	1000.0	+	0	R 282156
chr7	jNXSensor	rigid_DNA	282371	282385	1000.0	+	0	R 282371
chr7	jNXSensor	rigid_DNA	282784	282798	1000.0	+	0	R 282784
chr7	jNXSensor	rigid_DNA	282851	282865	1000.0	+	0	R 282851
chr7	jNXSensor	rigid_DNA	283016	283040	1000.0	+	0	R 283016
chr7	jNXSensor	rigid_DNA	283960	283974	1000.0	+	0	R 283960
chr7	jNXSensor	rigid_DNA	284015	284029	1000.0	+	0	R 284015
chr7	jNXSensor	rigid_DNA	284104	284123	1000.0	+	0	R 284104
chr7	jNXSensor	rigid_DNA	284242	284261	1000.0	+	0	R 284242
chr7	jNXSensor	rigid_DNA	284386	284405	1000.0	+	0	R 284386
chr7	jNXSensor	rigid_DNA	284551	284565	1000.0	+	0	R 284551
chr7	jNXSensor	rigid_DNA	285383	285397	1000.0	+	0	R 285383
chr7	jNXSensor	rigid_DNA	285446	285460	1000.0	+	0	R 285446
chr7	jNXSensor	rigid_DNA	285497	285511	1000.0	+	0	R 285497
chr7	jNXSensor	rigid_DNA	285633	285652	1000.0	+	0	R 285633
chr7	jNXSensor	rigid_DNA	286293	286307	1000.0	+	0	R 286293
chr7	jNXSensor	rigid_DNA	286546	286561	1000.0	+	0	R 286546
chr7	jNXSensor	rigid_DNA	286565	286579	1000.0	+	0	R 286565
chr7	jNXSensor	rigid_DNA	287006	287030	1000.0	+	0	R 287006
chr7	jNXSensor	rigid_DNA	287041	287092	1000.0	+	0	R 287041
chr7	jNXSensor	rigid_DNA	287097	287121	1000.0	+	0	R 287097
chr7	jNXSensor	rigid_DNA	287153	287168	1000.0	+	0	R 287153
chr7	jNXSensor	rigid_DNA	287186	287218	1000.0	+	0	R 287186
chr7	jNXSensor	rigid_DNA	287239	287254	1000.0	+	0	R 287239
chr7	jNXSensor	rigid_DNA	287263	287286	1000.0	+	0	R 287263
chr7	jNXSensor	rigid_DNA	287316	287349	1000.0	+	0	R 287316
chr7	jNXSensor	rigid_DNA	287408	287422	1000.0	+	0	R 287408
chr7	jNXSensor	rigid_DNA	287490	287516	1000.0	+	0	R 287490
chr7	jNXSensor	rigid_DNA	287529	287559	1000.0	+	0	R 287529
chr7	jNXSensor	rigid_DNA	287568	287583	1000.0	+	0	R 287568
chr7	jNXSensor	rigid_DNA	287599	287623	1000.0	+	0	R 287599
chr7	jNXSensor	rigid_DNA	287633	287653	1000.0	+	0	R 287633
chr7	jNXSensor	rigid_DNA	287658	287672	1000.0	+	0	R 287658
chr7	jNXSensor	rigid_DNA	287678	287693	1000.0	+	0	R 287678
chr7	jNXSensor	rigid_DNA	287705	287765	1000.0	+	0	R 287705
chr7	jNXSensor	rigid_DNA	287778	287792	1000.0	+	0	R 287778
chr7	jNXSensor	rigid_DNA	287816	287849	1000.0	+	0	R 287816
chr7	jNXSensor	rigid_DNA	287870	287898	1000.0	+	0	R 287870
chr7	jNXSensor	rigid_DNA	287902	287923	1000.0	+	0	R 287902
chr7	jNXSensor	rigid_DNA	287943	287980	1000.0	+	0	R 287943
chr7	jNXSensor	rigid_DNA	287984	288020	1000.0	+	0	R 287984
chr7	jNXSensor	rigid_DNA	288028	288043	1000.0	+	0	R 288028
chr7	jNXSensor	rigid_DNA	288051	288066	1000.0	+	0	R 288051
chr7	jNXSensor	rigid_DNA	288076	288090	1000.0	+	0	R 288076
chr7	jNXSensor	rigid_DNA	288093	288129	1000.0	+	0	R 288093
chr7	jNXSensor	rigid_DNA	288132	288151	1000.0	+	0	R 288132
chr7	jNXSensor	rigid_DNA	288169	288183	1000.0	+	0	R 288169
chr7	jNXSensor	rigid_DNA	288195	288214	1000.0	+	0	R 288195
chr7	jNXSensor	rigid_DNA	288234	288248	1000.0	+	0	R 288234
chr7	jNXSensor	rigid_DNA	288260	288284	1000.0	+	0	R 288260
chr7	jNXSensor	rigid_DNA	288384	288409	1000.0	+	0	R 288384
chr7	jNXSensor	rigid_DNA	288427	288442	1000.0	+	0	R 288427
chr7	jNXSensor	rigid_DNA	288447	288466	1000.0	+	0	R 288447
chr7	jNXSensor	rigid_DNA	288472	288503	1000.0	+	0	R 288472
chr7	jNXSensor	rigid_DNA	288509	288524	1000.0	+	0	R 288509
chr7	jNXSensor	rigid_DNA	288612	288667	1000.0	+	0	R 288612
chr7	jNXSensor	rigid_DNA	288681	288699	1000.0	+	0	R 288681
chr7	jNXSensor	rigid_DNA	288711	288725	1000.0	+	0	R 288711
chr7	jNXSensor	rigid_DNA	288731	288751	1000.0	+	0	R 288731
chr7	jNXSensor	rigid_DNA	288915	288929	1000.0	+	0	R 288915
chr7	jNXSensor	rigid_DNA	289071	289085	1000.0	+	0	R 289071
chr7	jNXSensor	rigid_DNA	289229	289243	1000.0	+	0	R 289229
chr7	jNXSensor	rigid_DNA	289491	289518	1000.0	+	0	R 289491
chr7	jNXSensor	rigid_DNA	289858	289873	1000.0	+	0	R 289858
chr7	jNXSensor	rigid_DNA	290031	290045	1000.0	+	0	R 290031
chr7	jNXSensor	rigid_DNA	290093	290107	1000.0	+	0	R 290093
chr7	jNXSensor	rigid_DNA	290337	290356	1000.0	+	0	R 290337
chr7	jNXSensor	rigid_DNA	290450	290464	1000.0	+	0	R 290450
chr7	jNXSensor	rigid_DNA	290556	290570	1000.0	+	0	R 290556
chr7	jNXSensor	rigid_DNA	290672	290691	1000.0	+	0	R 290672
chr7	jNXSensor	rigid_DNA	291337	291356	1000.0	+	0	R 291337
chr7	jNXSensor	rigid_DNA	292386	292400	1000.0	+	0	R 292386
chr7	jNXSensor	rigid_DNA	292910	292924	1000.0	+	0	R 292910
chr7	jNXSensor	rigid_DNA	293102	293116	1000.0	+	0	R 293102
chr7	jNXSensor	rigid_DNA	293219	293234	1000.0	+	0	R 293219
chr7	jNXSensor	rigid_DNA	293932	293951	1000.0	+	0	R 293932
chr7	jNXSensor	rigid_DNA	294164	294178	1000.0	+	0	R 294164
chr7	jNXSensor	rigid_DNA	294351	294371	1000.0	+	0	R 294351
chr7	jNXSensor	rigid_DNA	294439	294453	1000.0	+	0	R 294439
chr7	jNXSensor	rigid_DNA	294877	294897	1000.0	+	0	R 294877
chr7	jNXSensor	rigid_DNA	295172	295186	1000.0	+	0	R 295172
chr7	jNXSensor	rigid_DNA	295346	295370	1000.0	+	0	R 295346
chr7	jNXSensor	rigid_DNA	295414	295429	1000.0	+	0	R 295414
chr7	jNXSensor	rigid_DNA	295528	295542	1000.0	+	0	R 295528
chr7	jNXSensor	rigid_DNA	295993	296012	1000.0	+	0	R 295993
chr7	jNXSensor	rigid_DNA	296575	296595	1000.0	+	0	R 296575
chr7	jNXSensor	rigid_DNA	298265	298289	1000.0	+	0	R 298265
chr7	jNXSensor	rigid_DNA	298518	298532	1000.0	+	0	R 298518
chr7	jNXSensor	rigid_DNA	299305	299319	1000.0	+	0	R 299305
chr7	jNXSensor	rigid_DNA	300644	300658	1000.0	+	0	R 300644
chr7	jNXSensor	rigid_DNA	300710	300724	1000.0	+	0	R 300710
chr7	jNXSensor	rigid_DNA	300738	300757	1000.0	+	0	R 300738
chr7	jNXSensor	rigid_DNA	300907	300926	1000.0	+	0	R 300907
chr7	jNXSensor	rigid_DNA	301354	301368	1000.0	+	0	R 301354
chr7	jNXSensor	rigid_DNA	301451	301474	1000.0	+	0	R 301451
chr7	jNXSensor	rigid_DNA	301707	301722	1000.0	+	0	R 301707
chr7	jNXSensor	rigid_DNA	301753	301768	1000.0	+	0	R 301753
chr7	jNXSensor	rigid_DNA	301806	301821	1000.0	+	0	R 301806
chr7	jNXSensor	rigid_DNA	301855	301874	1000.0	+	0	R 301855
chr7	jNXSensor	rigid_DNA	301905	301920	1000.0	+	0	R 301905
chr7	jNXSensor	rigid_DNA	301947	301966	1000.0	+	0	R 301947
chr7	jNXSensor	rigid_DNA	301997	302012	1000.0	+	0	R 301997
chr7	jNXSensor	rigid_DNA	302039	302058	1000.0	+	0	R 302039
chr7	jNXSensor	rigid_DNA	302089	302104	1000.0	+	0	R 302089
chr7	jNXSensor	rigid_DNA	302181	302196	1000.0	+	0	R 302181
chr7	jNXSensor	rigid_DNA	302269	302288	1000.0	+	0	R 302269
chr7	jNXSensor	rigid_DNA	302319	302334	1000.0	+	0	R 302319
chr7	jNXSensor	rigid_DNA	302365	302380	1000.0	+	0	R 302365
chr7	jNXSensor	rigid_DNA	302411	302426	1000.0	+	0	R 302411
chr7	jNXSensor	rigid_DNA	302458	302472	1000.0	+	0	R 302458
chr7	jNXSensor	rigid_DNA	302545	302570	1000.0	+	0	R 302545
chr7	jNXSensor	rigid_DNA	302620	302646	1000.0	+	0	R 302620
chr7	jNXSensor	rigid_DNA	302708	302722	1000.0	+	0	R 302708
chr7	jNXSensor	rigid_DNA	302801	302815	1000.0	+	0	R 302801
chr7	jNXSensor	rigid_DNA	302891	302922	1000.0	+	0	R 302891
chr7	jNXSensor	rigid_DNA	302933	302952	1000.0	+	0	R 302933
chr7	jNXSensor	rigid_DNA	303082	303096	1000.0	+	0	R 303082
chr7	jNXSensor	rigid_DNA	303209	303223	1000.0	+	0	R 303209
chr7	jNXSensor	rigid_DNA	304244	304258	1000.0	+	0	R 304244
chr7	jNXSensor	rigid_DNA	304405	304420	1000.0	+	0	R 304405
chr7	jNXSensor	rigid_DNA	304733	304747	1000.0	+	0	R 304733
chr7	jNXSensor	rigid_DNA	305083	305097	1000.0	+	0	R 305083
chr7	jNXSensor	rigid_DNA	305131	305151	1000.0	+	0	R 305131
chr7	jNXSensor	rigid_DNA	305296	305316	1000.0	+	0	R 305296
chr7	jNXSensor	rigid_DNA	305510	305524	1000.0	+	0	R 305510
chr7	jNXSensor	rigid_DNA	305567	305581	1000.0	+	0	R 305567
chr7	jNXSensor	rigid_DNA	305642	305667	1000.0	+	0	R 305642
chr7	jNXSensor	rigid_DNA	305945	305959	1000.0	+	0	R 305945
chr7	jNXSensor	rigid_DNA	306162	306176	1000.0	+	0	R 306162
chr7	jNXSensor	rigid_DNA	306181	306201	1000.0	+	0	R 306181
chr7	jNXSensor	rigid_DNA	306224	306238	1000.0	+	0	R 306224
chr7	jNXSensor	rigid_DNA	306313	306327	1000.0	+	0	R 306313
chr7	jNXSensor	rigid_DNA	306504	306519	1000.0	+	0	R 306504
chr7	jNXSensor	rigid_DNA	306557	306571	1000.0	+	0	R 306557
chr7	jNXSensor	rigid_DNA	306674	306688	1000.0	+	0	R 306674
chr7	jNXSensor	rigid_DNA	306714	306734	1000.0	+	0	R 306714
chr7	jNXSensor	rigid_DNA	306929	306943	1000.0	+	0	R 306929
chr7	jNXSensor	rigid_DNA	307141	307155	1000.0	+	0	R 307141
chr7	jNXSensor	rigid_DNA	307304	307323	1000.0	+	0	R 307304
chr7	jNXSensor	rigid_DNA	307546	307555	1000.0	+	0	R 307546
chr7	jNXSensor	rigid_DNA	307708	307722	1000.0	+	0	R 307708
chr7	jNXSensor	rigid_DNA	308934	308948	1000.0	+	0	R 308934
chr7	jNXSensor	rigid_DNA	309167	309181	1000.0	+	0	R 309167
chr7	jNXSensor	rigid_DNA	309409	309421	1000.0	+	0	R 309409
chr7	jNXSensor	rigid_DNA	309616	309630	1000.0	+	0	R 309616
chr7	jNXSensor	rigid_DNA	309663	309677	1000.0	+	0	R 309663
chr7	jNXSensor	rigid_DNA	309927	309946	1000.0	+	0	R 309927
chr7	jNXSensor	rigid_DNA	310009	310028	1000.0	+	0	R 310009
chr7	jNXSensor	rigid_DNA	310093	310107	1000.0	+	0	R 310093
chr7	jNXSensor	rigid_DNA	310394	310418	1000.0	+	0	R 310394
chr7	jNXSensor	rigid_DNA	310438	310452	1000.0	+	0	R 310438
chr7	jNXSensor	rigid_DNA	310482	310496	1000.0	+	0	R 310482
chr7	jNXSensor	rigid_DNA	310526	310540	1000.0	+	0	R 310526
chr7	jNXSensor	rigid_DNA	310612	310626	1000.0	+	0	R 310612
chr7	jNXSensor	rigid_DNA	310656	310670	1000.0	+	0	R 310656
chr7	jNXSensor	rigid_DNA	310700	310714	1000.0	+	0	R 310700
chr7	jNXSensor	rigid_DNA	310828	310842	1000.0	+	0	R 310828
chr7	jNXSensor	rigid_DNA	310872	310886	1000.0	+	0	R 310872
chr7	jNXSensor	rigid_DNA	310916	310930	1000.0	+	0	R 310916
chr7	jNXSensor	rigid_DNA	311088	311102	1000.0	+	0	R 311088
chr7	jNXSensor	rigid_DNA	311132	311146	1000.0	+	0	R 311132
chr7	jNXSensor	rigid_DNA	311221	311235	1000.0	+	0	R 311221
chr7	jNXSensor	rigid_DNA	311352	311366	1000.0	+	0	R 311352
chr7	jNXSensor	rigid_DNA	311396	311410	1000.0	+	0	R 311396
chr7	jNXSensor	rigid_DNA	311484	311508	1000.0	+	0	R 311484
chr7	jNXSensor	rigid_DNA	311528	311542	1000.0	+	0	R 311528
chr7	jNXSensor	rigid_DNA	312042	312056	1000.0	+	0	R 312042
chr7	jNXSensor	rigid_DNA	312206	312221	1000.0	+	0	R 312206
chr7	jNXSensor	rigid_DNA	312377	312391	1000.0	+	0	R 312377
chr7	jNXSensor	rigid_DNA	312840	312856	1000.0	+	0	R 312840
chr7	jNXSensor	rigid_DNA	312907	312926	1000.0	+	0	R 312907
chr7	jNXSensor	rigid_DNA	313063	313095	1000.0	+	0	R 313063
chr7	jNXSensor	rigid_DNA	313387	313401	1000.0	+	0	R 313387
chr7	jNXSensor	rigid_DNA	313617	313635	1000.0	+	0	R 313617
chr7	jNXSensor	rigid_DNA	313862	313877	1000.0	+	0	R 313862
chr7	jNXSensor	rigid_DNA	313908	313923	1000.0	+	0	R 313908
chr7	jNXSensor	rigid_DNA	314000	314015	1000.0	+	0	R 314000
chr7	jNXSensor	rigid_DNA	314332	314351	1000.0	+	0	R 314332
chr7	jNXSensor	rigid_DNA	314537	314551	1000.0	+	0	R 314537
chr7	jNXSensor	rigid_DNA	314808	314823	1000.0	+	0	R 314808
chr7	jNXSensor	rigid_DNA	315170	315184	1000.0	+	0	R 315170
chr7	jNXSensor	rigid_DNA	315386	315401	1000.0	+	0	R 315386
chr7	jNXSensor	rigid_DNA	315665	315679	1000.0	+	0	R 315665
chr7	jNXSensor	rigid_DNA	315798	315812	1000.0	+	0	R 315798
chr7	jNXSensor	rigid_DNA	315902	315916	1000.0	+	0	R 315902
chr7	jNXSensor	rigid_DNA	315941	315955	1000.0	+	0	R 315941
chr7	jNXSensor	rigid_DNA	317188	317202	1000.0	+	0	R 317188
chr7	jNXSensor	rigid_DNA	317571	317590	1000.0	+	0	R 317571
chr7	jNXSensor	rigid_DNA	317616	317630	1000.0	+	0	R 317616
chr7	jNXSensor	rigid_DNA	318712	318727	1000.0	+	0	R 318712
chr7	jNXSensor	rigid_DNA	318811	318825	1000.0	+	0	R 318811
chr7	jNXSensor	rigid_DNA	318940	318960	1000.0	+	0	R 318940
chr7	jNXSensor	rigid_DNA	319028	319042	1000.0	+	0	R 319028
chr7	jNXSensor	rigid_DNA	319066	319086	1000.0	+	0	R 319066
chr7	jNXSensor	rigid_DNA	319099	319113	1000.0	+	0	R 319099
chr7	jNXSensor	rigid_DNA	319277	319291	1000.0	+	0	R 319277
chr7	jNXSensor	rigid_DNA	319336	319350	1000.0	+	0	R 319336
chr7	jNXSensor	rigid_DNA	319396	319410	1000.0	+	0	R 319396
chr7	jNXSensor	rigid_DNA	319514	319528	1000.0	+	0	R 319514
chr7	jNXSensor	rigid_DNA	319574	319588	1000.0	+	0	R 319574
chr7	jNXSensor	rigid_DNA	319633	319647	1000.0	+	0	R 319633
chr7	jNXSensor	rigid_DNA	319693	319707	1000.0	+	0	R 319693
chr7	jNXSensor	rigid_DNA	319752	319766	1000.0	+	0	R 319752
chr7	jNXSensor	rigid_DNA	319811	319825	1000.0	+	0	R 319811
chr7	jNXSensor	rigid_DNA	319871	319885	1000.0	+	0	R 319871
chr7	jNXSensor	rigid_DNA	319930	319944	1000.0	+	0	R 319930
chr7	jNXSensor	rigid_DNA	319989	320003	1000.0	+	0	R 319989
chr7	jNXSensor	rigid_DNA	320048	320062	1000.0	+	0	R 320048
chr7	jNXSensor	rigid_DNA	320108	320122	1000.0	+	0	R 320108
chr7	jNXSensor	rigid_DNA	320168	320182	1000.0	+	0	R 320168
chr7	jNXSensor	rigid_DNA	320227	320241	1000.0	+	0	R 320227
chr7	jNXSensor	rigid_DNA	320287	320301	1000.0	+	0	R 320287
chr7	jNXSensor	rigid_DNA	320346	320360	1000.0	+	0	R 320346
chr7	jNXSensor	rigid_DNA	320406	320420	1000.0	+	0	R 320406
chr7	jNXSensor	rigid_DNA	320465	320479	1000.0	+	0	R 320465
chr7	jNXSensor	rigid_DNA	320524	320538	1000.0	+	0	R 320524
chr7	jNXSensor	rigid_DNA	320583	320597	1000.0	+	0	R 320583
chr7	jNXSensor	rigid_DNA	320643	320657	1000.0	+	0	R 320643
chr7	jNXSensor	rigid_DNA	320703	320717	1000.0	+	0	R 320703
chr7	jNXSensor	rigid_DNA	320762	320776	1000.0	+	0	R 320762
chr7	jNXSensor	rigid_DNA	320822	320836	1000.0	+	0	R 320822
chr7	jNXSensor	rigid_DNA	320881	320895	1000.0	+	0	R 320881
chr7	jNXSensor	rigid_DNA	320941	320955	1000.0	+	0	R 320941
chr7	jNXSensor	rigid_DNA	321000	321014	1000.0	+	0	R 321000
chr7	jNXSensor	rigid_DNA	321059	321073	1000.0	+	0	R 321059
chr7	jNXSensor	rigid_DNA	321595	321610	1000.0	+	0	R 321595
chr7	jNXSensor	rigid_DNA	322074	322088	1000.0	+	0	R 322074
chr7	jNXSensor	rigid_DNA	322108	322127	1000.0	+	0	R 322108
chr7	jNXSensor	rigid_DNA	322207	322216	1000.0	+	0	R 322207
chr7	jNXSensor	rigid_DNA	322281	322295	1000.0	+	0	R 322281
chr7	jNXSensor	rigid_DNA	323189	323203	1000.0	+	0	R 323189
chr7	jNXSensor	rigid_DNA	323330	323354	1000.0	+	0	R 323330
chr7	jNXSensor	rigid_DNA	323375	323389	1000.0	+	0	R 323375
chr7	jNXSensor	rigid_DNA	323517	323531	1000.0	+	0	R 323517
chr7	jNXSensor	rigid_DNA	324092	324120	1000.0	+	0	R 324092
chr7	jNXSensor	rigid_DNA	324146	324160	1000.0	+	0	R 324146
chr7	jNXSensor	rigid_DNA	324403	324417	1000.0	+	0	R 324403
chr7	jNXSensor	rigid_DNA	325135	325149	1000.0	+	0	R 325135
chr7	jNXSensor	rigid_DNA	325300	325314	1000.0	+	0	R 325300
chr7	jNXSensor	rigid_DNA	325451	325470	1000.0	+	0	R 325451
chr7	jNXSensor	rigid_DNA	325607	325621	1000.0	+	0	R 325607
chr7	jNXSensor	rigid_DNA	326167	326181	1000.0	+	0	R 326167
chr7	jNXSensor	rigid_DNA	326236	326255	1000.0	+	0	R 326236
chr7	jNXSensor	rigid_DNA	326283	326297	1000.0	+	0	R 326283
chr7	jNXSensor	rigid_DNA	326357	326381	1000.0	+	0	R 326357
chr7	jNXSensor	rigid_DNA	326428	326442	1000.0	+	0	R 326428
chr7	jNXSensor	rigid_DNA	326668	326683	1000.0	+	0	R 326668
chr7	jNXSensor	rigid_DNA	327031	327054	1000.0	+	0	R 327031
chr7	jNXSensor	rigid_DNA	327088	327107	1000.0	+	0	R 327088
chr7	jNXSensor	rigid_DNA	327194	327208	1000.0	+	0	R 327194
chr7	jNXSensor	rigid_DNA	327338	327352	1000.0	+	0	R 327338
chr7	jNXSensor	rigid_DNA	327404	327418	1000.0	+	0	R 327404
chr7	jNXSensor	rigid_DNA	327502	327516	1000.0	+	0	R 327502
chr7	jNXSensor	rigid_DNA	477945	477959	1000.0	+	0	R 477945
chr7	jNXSensor	rigid_DNA	478006	478021	1000.0	+	0	R 478006
chr7	jNXSensor	rigid_DNA	478063	478077	1000.0	+	0	R 478063
chr7	jNXSensor	rigid_DNA	478221	478235	1000.0	+	0	R 478221
chr7	jNXSensor	rigid_DNA	478592	478607	1000.0	+	0	R 478592
chr7	jNXSensor	rigid_DNA	479201	479210	1000.0	+	0	R 479201
chr7	jNXSensor	rigid_DNA	479279	479293	1000.0	+	0	R 479279
chr7	jNXSensor	rigid_DNA	479376	479400	1000.0	+	0	R 479376
chr7	jNXSensor	rigid_DNA	479438	479452	1000.0	+	0	R 479438
chr7	jNXSensor	rigid_DNA	479768	479787	1000.0	+	0	R 479768
chr7	jNXSensor	rigid_DNA	479872	479887	1000.0	+	0	R 479872
chr7	jNXSensor	rigid_DNA	481238	481252	1000.0	+	0	R 481238
chr7	jNXSensor	rigid_DNA	481436	481475	1000.0	+	0	R 481436
chr7	jNXSensor	rigid_DNA	481767	481782	1000.0	+	0	R 481767
chr7	jNXSensor	rigid_DNA	481842	481856	1000.0	+	0	R 481842
chr7	jNXSensor	rigid_DNA	481879	481893	1000.0	+	0	R 481879
chr7	jNXSensor	rigid_DNA	481916	481930	1000.0	+	0	R 481916
chr7	jNXSensor	rigid_DNA	481989	482004	1000.0	+	0	R 481989
chr7	jNXSensor	rigid_DNA	482101	482115	1000.0	+	0	R 482101
chr7	jNXSensor	rigid_DNA	482138	482152	1000.0	+	0	R 482138
chr7	jNXSensor	rigid_DNA	482211	482226	1000.0	+	0	R 482211
chr7	jNXSensor	rigid_DNA	482243	482257	1000.0	+	0	R 482243
chr7	jNXSensor	rigid_DNA	482281	482295	1000.0	+	0	R 482281
chr7	jNXSensor	rigid_DNA	482330	482344	1000.0	+	0	R 482330
chr7	jNXSensor	rigid_DNA	482594	482608	1000.0	+	0	R 482594
chr7	jNXSensor	rigid_DNA	483092	483111	1000.0	+	0	R 483092
chr7	jNXSensor	rigid_DNA	483140	483154	1000.0	+	0	R 483140
chr7	jNXSensor	rigid_DNA	483233	483252	1000.0	+	0	R 483233
chr7	jNXSensor	rigid_DNA	483267	483281	1000.0	+	0	R 483267
chr7	jNXSensor	rigid_DNA	483302	483327	1000.0	+	0	R 483302
chr7	jNXSensor	rigid_DNA	483348	483372	1000.0	+	0	R 483348
chr7	jNXSensor	rigid_DNA	483398	483412	1000.0	+	0	R 483398
chr7	jNXSensor	rigid_DNA	483430	483450	1000.0	+	0	R 483430
chr7	jNXSensor	rigid_DNA	483798	483812	1000.0	+	0	R 483798
chr7	jNXSensor	rigid_DNA	484081	484095	1000.0	+	0	R 484081
chr7	jNXSensor	rigid_DNA	484165	484180	1000.0	+	0	R 484165
chr7	jNXSensor	rigid_DNA	484797	484811	1000.0	+	0	R 484797
chr7	jNXSensor	rigid_DNA	485793	485807	1000.0	+	0	R 485793
chr7	jNXSensor	rigid_DNA	486004	486023	1000.0	+	0	R 486004
chr7	jNXSensor	rigid_DNA	486066	486080	1000.0	+	0	R 486066
chr7	jNXSensor	rigid_DNA	486237	486256	1000.0	+	0	R 486237
chr7	jNXSensor	rigid_DNA	486399	486414	1000.0	+	0	R 486399
chr7	jNXSensor	rigid_DNA	486670	486684	1000.0	+	0	R 486670
chr7	jNXSensor	rigid_DNA	486797	486811	1000.0	+	0	R 486797
chr7	jNXSensor	rigid_DNA	486834	486848	1000.0	+	0	R 486834
chr7	jNXSensor	rigid_DNA	486928	486942	1000.0	+	0	R 486928
chr7	jNXSensor	rigid_DNA	487141	487161	1000.0	+	0	R 487141
chr7	jNXSensor	rigid_DNA	487220	487250	1000.0	+	0	R 487220
chr7	jNXSensor	rigid_DNA	487359	487373	1000.0	+	0	R 487359
chr7	jNXSensor	rigid_DNA	487712	487726	1000.0	+	0	R 487712
chr7	jNXSensor	rigid_DNA	487746	487760	1000.0	+	0	R 487746
chr7	jNXSensor	rigid_DNA	487817	487851	1000.0	+	0	R 487817
chr7	jNXSensor	rigid_DNA	489449	489468	1000.0	+	0	R 489449
chr7	jNXSensor	rigid_DNA	490005	490019	1000.0	+	0	R 490005
chr7	jNXSensor	rigid_DNA	490579	490593	1000.0	+	0	R 490579
chr7	jNXSensor	rigid_DNA	490833	490847	1000.0	+	0	R 490833
chr7	jNXSensor	rigid_DNA	491174	491193	1000.0	+	0	R 491174
chr7	jNXSensor	rigid_DNA	491226	491240	1000.0	+	0	R 491226
chr7	jNXSensor	rigid_DNA	491608	491627	1000.0	+	0	R 491608
chr7	jNXSensor	rigid_DNA	491889	491903	1000.0	+	0	R 491889
chr7	jNXSensor	rigid_DNA	492040	492054	1000.0	+	0	R 492040
chr7	jNXSensor	rigid_DNA	493998	494017	1000.0	+	0	R 493998
chr7	jNXSensor	rigid_DNA	494605	494617	1000.0	+	0	R 494605
chr7	jNXSensor	rigid_DNA	495315	495324	1000.0	+	0	R 495315
chr7	jNXSensor	rigid_DNA	496866	496880	1000.0	+	0	R 496866
chr7	jNXSensor	rigid_DNA	496942	496956	1000.0	+	0	R 496942
chr7	jNXSensor	rigid_DNA	496969	496989	1000.0	+	0	R 496969
chr7	jNXSensor	rigid_DNA	497162	497176	1000.0	+	0	R 497162
chr7	jNXSensor	rigid_DNA	497359	497373	1000.0	+	0	R 497359
chr7	jNXSensor	rigid_DNA	497576	497590	1000.0	+	0	R 497576
chr7	jNXSensor	rigid_DNA	497856	497881	1000.0	+	0	R 497856
chr7	jNXSensor	rigid_DNA	498013	498033	1000.0	+	0	R 498013
chr7	jNXSensor	rigid_DNA	498554	498568	1000.0	+	0	R 498554
chr7	jNXSensor	rigid_DNA	498632	498646	1000.0	+	0	R 498632
chr7	jNXSensor	rigid_DNA	498746	498760	1000.0	+	0	R 498746
chr7	jNXSensor	rigid_DNA	498937	498951	1000.0	+	0	R 498937
chr7	jNXSensor	rigid_DNA	499190	499204	1000.0	+	0	R 499190
chr7	jNXSensor	rigid_DNA	499271	499295	1000.0	+	0	R 499271
chr7	jNXSensor	rigid_DNA	499428	499442	1000.0	+	0	R 499428
chr7	jNXSensor	rigid_DNA	499777	499796	1000.0	+	0	R 499777
chr7	jNXSensor	rigid_DNA	499820	499839	1000.0	+	0	R 499820
chr7	jNXSensor	rigid_DNA	499881	499907	1000.0	+	0	R 499881
chr7	jNXSensor	rigid_DNA	499960	499974	1000.0	+	0	R 499960
chr7	jNXSensor	rigid_DNA	500004	500023	1000.0	+	0	R 500004
chr7	jNXSensor	rigid_DNA	500046	500066	1000.0	+	0	R 500046
chr7	jNXSensor	rigid_DNA	500132	500146	1000.0	+	0	R 500132
chr7	jNXSensor	rigid_DNA	500183	500203	1000.0	+	0	R 500183
chr7	jNXSensor	rigid_DNA	500233	500265	1000.0	+	0	R 500233
chr7	jNXSensor	rigid_DNA	500273	500287	1000.0	+	0	R 500273
chr7	jNXSensor	rigid_DNA	500296	500338	1000.0	+	0	R 500296
chr7	jNXSensor	rigid_DNA	500351	500366	1000.0	+	0	R 500351
chr7	jNXSensor	rigid_DNA	500403	500432	1000.0	+	0	R 500403
chr7	jNXSensor	rigid_DNA	500480	500499	1000.0	+	0	R 500480
chr7	jNXSensor	rigid_DNA	500523	500549	1000.0	+	0	R 500523
chr7	jNXSensor	rigid_DNA	500589	500609	1000.0	+	0	R 500589
chr7	jNXSensor	rigid_DNA	500617	500636	1000.0	+	0	R 500617
chr7	jNXSensor	rigid_DNA	501261	501286	1000.0	+	0	R 501261
chr7	jNXSensor	rigid_DNA	501375	501389	1000.0	+	0	R 501375
chr7	jNXSensor	rigid_DNA	501394	501408	1000.0	+	0	R 501394
chr7	jNXSensor	rigid_DNA	501589	501608	1000.0	+	0	R 501589
chr7	jNXSensor	rigid_DNA	501642	501656	1000.0	+	0	R 501642
chr7	jNXSensor	rigid_DNA	501842	501861	1000.0	+	0	R 501842
chr7	jNXSensor	rigid_DNA	502212	502241	1000.0	+	0	R 502212
chr7	jNXSensor	rigid_DNA	502259	502273	1000.0	+	0	R 502259
chr7	jNXSensor	rigid_DNA	502388	502408	1000.0	+	0	R 502388
chr7	jNXSensor	rigid_DNA	502554	502568	1000.0	+	0	R 502554
chr7	jNXSensor	rigid_DNA	502799	502813	1000.0	+	0	R 502799
chr7	jNXSensor	rigid_DNA	502975	502990	1000.0	+	0	R 502975
chr7	jNXSensor	rigid_DNA	503076	503090	1000.0	+	0	R 503076
chr7	jNXSensor	rigid_DNA	503263	503277	1000.0	+	0	R 503263
chr7	jNXSensor	rigid_DNA	503435	503445	1000.0	+	0	R 503435
chr7	jNXSensor	rigid_DNA	503786	503800	1000.0	+	0	R 503786
chr7	jNXSensor	rigid_DNA	504033	504055	1000.0	+	0	R 504033
chr7	jNXSensor	rigid_DNA	504103	504121	1000.0	+	0	R 504103
chr7	jNXSensor	rigid_DNA	504123	504136	1000.0	+	0	R 504123
chr7	jNXSensor	rigid_DNA	504149	504159	1000.0	+	0	R 504149
chr7	jNXSensor	rigid_DNA	505879	505900	1000.0	+	0	R 505879
chr7	jNXSensor	rigid_DNA	506491	506506	1000.0	+	0	R 506491
chr7	jNXSensor	rigid_DNA	506693	506707	1000.0	+	0	R 506693
chr7	jNXSensor	rigid_DNA	507072	507091	1000.0	+	0	R 507072
chr7	jNXSensor	rigid_DNA	508519	508537	1000.0	+	0	R 508519
chr7	jNXSensor	rigid_DNA	508783	508797	1000.0	+	0	R 508783
chr7	jNXSensor	rigid_DNA	508845	508859	1000.0	+	0	R 508845
chr7	jNXSensor	rigid_DNA	509398	509417	1000.0	+	0	R 509398
chr7	jNXSensor	rigid_DNA	509920	509934	1000.0	+	0	R 509920
chr7	jNXSensor	rigid_DNA	509971	509990	1000.0	+	0	R 509971
chr7	jNXSensor	rigid_DNA	510175	510190	1000.0	+	0	R 510175
chr7	jNXSensor	rigid_DNA	510446	510460	1000.0	+	0	R 510446
chr7	jNXSensor	rigid_DNA	510527	510541	1000.0	+	0	R 510527
chr7	jNXSensor	rigid_DNA	510768	510782	1000.0	+	0	R 510768
chr7	jNXSensor	rigid_DNA	510839	510864	1000.0	+	0	R 510839
chr7	jNXSensor	rigid_DNA	510883	510897	1000.0	+	0	R 510883
chr7	jNXSensor	rigid_DNA	510932	510946	1000.0	+	0	R 510932
chr7	jNXSensor	rigid_DNA	510954	510968	1000.0	+	0	R 510954
chr7	jNXSensor	rigid_DNA	511001	511021	1000.0	+	0	R 511001
chr7	jNXSensor	rigid_DNA	511041	511071	1000.0	+	0	R 511041
chr7	jNXSensor	rigid_DNA	511225	511239	1000.0	+	0	R 511225
chr7	jNXSensor	rigid_DNA	511377	511399	1000.0	+	0	R 511377
chr7	jNXSensor	rigid_DNA	511419	511433	1000.0	+	0	R 511419
chr7	jNXSensor	rigid_DNA	511683	511698	1000.0	+	0	R 511683
chr7	jNXSensor	rigid_DNA	512339	512354	1000.0	+	0	R 512339
chr7	jNXSensor	rigid_DNA	512541	512555	1000.0	+	0	R 512541
chr7	jNXSensor	rigid_DNA	512836	512850	1000.0	+	0	R 512836
chr7	jNXSensor	rigid_DNA	512946	512961	1000.0	+	0	R 512946
chr7	jNXSensor	rigid_DNA	513087	513101	1000.0	+	0	R 513087
chr7	jNXSensor	rigid_DNA	513121	513136	1000.0	+	0	R 513121
chr7	jNXSensor	rigid_DNA	513364	513378	1000.0	+	0	R 513364
chr7	jNXSensor	rigid_DNA	513653	513667	1000.0	+	0	R 513653
chr7	jNXSensor	rigid_DNA	513725	513739	1000.0	+	0	R 513725
chr7	jNXSensor	rigid_DNA	513984	513998	1000.0	+	0	R 513984
chr7	jNXSensor	rigid_DNA	514028	514043	1000.0	+	0	R 514028
chr7	jNXSensor	rigid_DNA	514723	514751	1000.0	+	0	R 514723
chr7	jNXSensor	rigid_DNA	514809	514823	1000.0	+	0	R 514809
chr7	jNXSensor	rigid_DNA	514944	514958	1000.0	+	0	R 514944
chr7	jNXSensor	rigid_DNA	514961	514980	1000.0	+	0	R 514961
chr7	jNXSensor	rigid_DNA	515109	515123	1000.0	+	0	R 515109
chr7	jNXSensor	rigid_DNA	515184	515198	1000.0	+	0	R 515184
chr7	jNXSensor	rigid_DNA	515321	515340	1000.0	+	0	R 515321
chr7	jNXSensor	rigid_DNA	516138	516157	1000.0	+	0	R 516138
chr7	jNXSensor	rigid_DNA	516265	516280	1000.0	+	0	R 516265
chr7	jNXSensor	rigid_DNA	516392	516411	1000.0	+	0	R 516392
chr7	jNXSensor	rigid_DNA	516471	516485	1000.0	+	0	R 516471
chr7	jNXSensor	rigid_DNA	516563	516582	1000.0	+	0	R 516563
chr7	jNXSensor	rigid_DNA	516633	516679	1000.0	+	0	R 516633
chr7	jNXSensor	rigid_DNA	516732	516777	1000.0	+	0	R 516732
chr7	jNXSensor	rigid_DNA	516783	516797	1000.0	+	0	R 516783
chr7	jNXSensor	rigid_DNA	516848	516889	1000.0	+	0	R 516848
chr7	jNXSensor	rigid_DNA	516934	516969	1000.0	+	0	R 516934
chr7	jNXSensor	rigid_DNA	516994	517008	1000.0	+	0	R 516994
chr7	jNXSensor	rigid_DNA	517209	517224	1000.0	+	0	R 517209
chr7	jNXSensor	rigid_DNA	517320	517334	1000.0	+	0	R 517320
chr7	jNXSensor	rigid_DNA	517410	517424	1000.0	+	0	R 517410
chr7	jNXSensor	rigid_DNA	517446	517460	1000.0	+	0	R 517446
chr7	jNXSensor	rigid_DNA	517539	517553	1000.0	+	0	R 517539
chr7	jNXSensor	rigid_DNA	518064	518082	1000.0	+	0	R 518064
chr7	jNXSensor	rigid_DNA	518314	518328	1000.0	+	0	R 518314
chr7	jNXSensor	rigid_DNA	518374	518393	1000.0	+	0	R 518374
chr7	jNXSensor	rigid_DNA	518426	518455	1000.0	+	0	R 518426
chr7	jNXSensor	rigid_DNA	518475	518499	1000.0	+	0	R 518475
chr7	jNXSensor	rigid_DNA	518536	518550	1000.0	+	0	R 518536
chr7	jNXSensor	rigid_DNA	518962	518977	1000.0	+	0	R 518962
chr7	jNXSensor	rigid_DNA	519456	519470	1000.0	+	0	R 519456
chr7	jNXSensor	rigid_DNA	520449	520463	1000.0	+	0	R 520449
chr7	jNXSensor	rigid_DNA	520882	520896	1000.0	+	0	R 520882
chr7	jNXSensor	rigid_DNA	521059	521073	1000.0	+	0	R 521059
chr7	jNXSensor	rigid_DNA	521256	521270	1000.0	+	0	R 521256
chr7	jNXSensor	rigid_DNA	522203	522217	1000.0	+	0	R 522203
chr7	jNXSensor	rigid_DNA	522370	522389	1000.0	+	0	R 522370
chr7	jNXSensor	rigid_DNA	522550	522564	1000.0	+	0	R 522550
chr7	jNXSensor	rigid_DNA	522730	522744	1000.0	+	0	R 522730
chr7	jNXSensor	rigid_DNA	522788	522807	1000.0	+	0	R 522788
chr7	jNXSensor	rigid_DNA	522842	522857	1000.0	+	0	R 522842
chr7	jNXSensor	rigid_DNA	522872	522886	1000.0	+	0	R 522872
chr7	jNXSensor	rigid_DNA	522929	522944	1000.0	+	0	R 522929
chr7	jNXSensor	rigid_DNA	523044	523059	1000.0	+	0	R 523044
chr7	jNXSensor	rigid_DNA	523092	523106	1000.0	+	0	R 523092
chr7	jNXSensor	rigid_DNA	523108	523202	1000.0	+	0	R 523108
chr7	jNXSensor	rigid_DNA	523237	523274	1000.0	+	0	R 523237
chr7	jNXSensor	rigid_DNA	523280	523295	1000.0	+	0	R 523280
chr7	jNXSensor	rigid_DNA	523342	523356	1000.0	+	0	R 523342
chr7	jNXSensor	rigid_DNA	523359	523379	1000.0	+	0	R 523359
chr7	jNXSensor	rigid_DNA	523469	523492	1000.0	+	0	R 523469
chr7	jNXSensor	rigid_DNA	523506	523552	1000.0	+	0	R 523506
chr7	jNXSensor	rigid_DNA	523678	523722	1000.0	+	0	R 523678
chr7	jNXSensor	rigid_DNA	523725	523746	1000.0	+	0	R 523725
chr7	jNXSensor	rigid_DNA	523754	523769	1000.0	+	0	R 523754
chr7	jNXSensor	rigid_DNA	523773	523809	1000.0	+	0	R 523773
chr7	jNXSensor	rigid_DNA	523821	523835	1000.0	+	0	R 523821
chr7	jNXSensor	rigid_DNA	523974	523988	1000.0	+	0	R 523974
chr7	jNXSensor	rigid_DNA	524120	524134	1000.0	+	0	R 524120
chr7	jNXSensor	rigid_DNA	524163	524177	1000.0	+	0	R 524163
chr7	jNXSensor	rigid_DNA	524216	524254	1000.0	+	0	R 524216
chr7	jNXSensor	rigid_DNA	524275	524289	1000.0	+	0	R 524275
chr7	jNXSensor	rigid_DNA	524340	524354	1000.0	+	0	R 524340
chr7	jNXSensor	rigid_DNA	524410	524424	1000.0	+	0	R 524410
chr7	jNXSensor	rigid_DNA	524506	524533	1000.0	+	0	R 524506
chr7	jNXSensor	rigid_DNA	524537	524561	1000.0	+	0	R 524537
chr7	jNXSensor	rigid_DNA	524591	524608	1000.0	+	0	R 524591
chr7	jNXSensor	rigid_DNA	524627	524641	1000.0	+	0	R 524627
chr7	jNXSensor	rigid_DNA	524644	524658	1000.0	+	0	R 524644
chr7	jNXSensor	rigid_DNA	524666	524694	1000.0	+	0	R 524666
chr7	jNXSensor	rigid_DNA	524741	524755	1000.0	+	0	R 524741
chr7	jNXSensor	rigid_DNA	524801	524815	1000.0	+	0	R 524801
chr7	jNXSensor	rigid_DNA	525026	525050	1000.0	+	0	R 525026
chr7	jNXSensor	rigid_DNA	525070	525097	1000.0	+	0	R 525070
chr7	jNXSensor	rigid_DNA	525165	525185	1000.0	+	0	R 525165
chr7	jNXSensor	rigid_DNA	525197	525220	1000.0	+	0	R 525197
chr7	jNXSensor	rigid_DNA	525263	525277	1000.0	+	0	R 525263
chr7	jNXSensor	rigid_DNA	525282	525296	1000.0	+	0	R 525282
chr7	jNXSensor	rigid_DNA	525307	525327	1000.0	+	0	R 525307
chr7	jNXSensor	rigid_DNA	525347	525361	1000.0	+	0	R 525347
chr7	jNXSensor	rigid_DNA	525383	525402	1000.0	+	0	R 525383
chr7	jNXSensor	rigid_DNA	525412	525462	1000.0	+	0	R 525412
chr7	jNXSensor	rigid_DNA	525487	525511	1000.0	+	0	R 525487
chr7	jNXSensor	rigid_DNA	525525	525539	1000.0	+	0	R 525525
chr7	jNXSensor	rigid_DNA	525591	525616	1000.0	+	0	R 525591
chr7	jNXSensor	rigid_DNA	525635	525659	1000.0	+	0	R 525635
chr7	jNXSensor	rigid_DNA	525669	525709	1000.0	+	0	R 525669
chr7	jNXSensor	rigid_DNA	525720	525739	1000.0	+	0	R 525720
chr7	jNXSensor	rigid_DNA	525755	525838	1000.0	+	0	R 525755
chr7	jNXSensor	rigid_DNA	525851	525891	1000.0	+	0	R 525851
chr7	jNXSensor	rigid_DNA	525895	525909	1000.0	+	0	R 525895
chr7	jNXSensor	rigid_DNA	525924	525939	1000.0	+	0	R 525924
chr7	jNXSensor	rigid_DNA	525960	525979	1000.0	+	0	R 525960
chr7	jNXSensor	rigid_DNA	525984	526008	1000.0	+	0	R 525984
chr7	jNXSensor	rigid_DNA	526013	526031	1000.0	+	0	R 526013
chr7	jNXSensor	rigid_DNA	526041	526099	1000.0	+	0	R 526041
chr7	jNXSensor	rigid_DNA	526107	526121	1000.0	+	0	R 526107
chr7	jNXSensor	rigid_DNA	526125	526139	1000.0	+	0	R 526125
chr7	jNXSensor	rigid_DNA	526152	526186	1000.0	+	0	R 526152
chr7	jNXSensor	rigid_DNA	526224	526266	1000.0	+	0	R 526224
chr7	jNXSensor	rigid_DNA	526304	526323	1000.0	+	0	R 526304
chr7	jNXSensor	rigid_DNA	526339	526354	1000.0	+	0	R 526339
chr7	jNXSensor	rigid_DNA	526366	526389	1000.0	+	0	R 526366
chr7	jNXSensor	rigid_DNA	526427	526462	1000.0	+	0	R 526427
chr7	jNXSensor	rigid_DNA	526564	526587	1000.0	+	0	R 526564
chr7	jNXSensor	rigid_DNA	526591	526605	1000.0	+	0	R 526591
chr7	jNXSensor	rigid_DNA	526693	526711	1000.0	+	0	R 526693
chr7	jNXSensor	rigid_DNA	526722	526746	1000.0	+	0	R 526722
chr7	jNXSensor	rigid_DNA	526818	526837	1000.0	+	0	R 526818
chr7	jNXSensor	rigid_DNA	526893	526908	1000.0	+	0	R 526893
chr7	jNXSensor	rigid_DNA	526927	526941	1000.0	+	0	R 526927
chr7	jNXSensor	rigid_DNA	526950	526964	1000.0	+	0	R 526950
chr7	jNXSensor	rigid_DNA	527032	527046	1000.0	+	0	R 527032
chr7	jNXSensor	rigid_DNA	527163	527178	1000.0	+	0	R 527163
chr7	jNXSensor	rigid_DNA	527210	527230	1000.0	+	0	R 527210
chr7	jNXSensor	rigid_DNA	527249	527268	1000.0	+	0	R 527249
chr7	jNXSensor	rigid_DNA	527355	527369	1000.0	+	0	R 527355
chr7	jNXSensor	rigid_DNA	527442	527456	1000.0	+	0	R 527442
chr7	jNXSensor	rigid_DNA	527598	527612	1000.0	+	0	R 527598
chr7	jNXSensor	rigid_DNA	527665	527679	1000.0	+	0	R 527665
chr7	jNXSensor	rigid_DNA	527837	527851	1000.0	+	0	R 527837
chr7	jNXSensor	rigid_DNA	527908	527931	1000.0	+	0	R 527908
chr7	jNXSensor	rigid_DNA	527993	528023	1000.0	+	0	R 527993
chr7	jNXSensor	rigid_DNA	528030	528044	1000.0	+	0	R 528030
chr7	jNXSensor	rigid_DNA	528105	528125	1000.0	+	0	R 528105
chr7	jNXSensor	rigid_DNA	528139	528158	1000.0	+	0	R 528139
chr7	jNXSensor	rigid_DNA	528233	528252	1000.0	+	0	R 528233
chr7	jNXSensor	rigid_DNA	528375	528407	1000.0	+	0	R 528375
chr7	jNXSensor	rigid_DNA	528443	528463	1000.0	+	0	R 528443
chr7	jNXSensor	rigid_DNA	528506	528530	1000.0	+	0	R 528506
chr7	jNXSensor	rigid_DNA	528537	528551	1000.0	+	0	R 528537
chr7	jNXSensor	rigid_DNA	528555	528574	1000.0	+	0	R 528555
chr7	jNXSensor	rigid_DNA	528712	528740	1000.0	+	0	R 528712
chr7	jNXSensor	rigid_DNA	528790	528813	1000.0	+	0	R 528790
chr7	jNXSensor	rigid_DNA	528851	528865	1000.0	+	0	R 528851
chr7	jNXSensor	rigid_DNA	528874	528889	1000.0	+	0	R 528874
chr7	jNXSensor	rigid_DNA	528904	528919	1000.0	+	0	R 528904
chr7	jNXSensor	rigid_DNA	528963	528983	1000.0	+	0	R 528963
chr7	jNXSensor	rigid_DNA	528997	529012	1000.0	+	0	R 528997
chr7	jNXSensor	rigid_DNA	529058	529082	1000.0	+	0	R 529058
chr7	jNXSensor	rigid_DNA	529086	529100	1000.0	+	0	R 529086
chr7	jNXSensor	rigid_DNA	529125	529139	1000.0	+	0	R 529125
chr7	jNXSensor	rigid_DNA	529244	529258	1000.0	+	0	R 529244
chr7	jNXSensor	rigid_DNA	529269	529284	1000.0	+	0	R 529269
chr7	jNXSensor	rigid_DNA	529822	529846	1000.0	+	0	R 529822
chr7	jNXSensor	rigid_DNA	530065	530079	1000.0	+	0	R 530065
chr7	jNXSensor	rigid_DNA	530592	530606	1000.0	+	0	R 530592
chr7	jNXSensor	rigid_DNA	531082	531101	1000.0	+	0	R 531082
chr7	jNXSensor	rigid_DNA	531127	531141	1000.0	+	0	R 531127
chr7	jNXSensor	rigid_DNA	532603	532617	1000.0	+	0	R 532603
chr7	jNXSensor	rigid_DNA	532675	532689	1000.0	+	0	R 532675
chr7	jNXSensor	rigid_DNA	532736	532750	1000.0	+	0	R 532736
chr7	jNXSensor	rigid_DNA	532760	532774	1000.0	+	0	R 532760
chr7	jNXSensor	rigid_DNA	532837	532852	1000.0	+	0	R 532837
chr7	jNXSensor	rigid_DNA	532891	532905	1000.0	+	0	R 532891
chr7	jNXSensor	rigid_DNA	532909	532923	1000.0	+	0	R 532909
chr7	jNXSensor	rigid_DNA	533054	533078	1000.0	+	0	R 533054
chr7	jNXSensor	rigid_DNA	533115	533130	1000.0	+	0	R 533115
chr7	jNXSensor	rigid_DNA	533581	533595	1000.0	+	0	R 533581
chr7	jNXSensor	rigid_DNA	533812	533824	1000.0	+	0	R 533812
chr7	jNXSensor	rigid_DNA	535691	535710	1000.0	+	0	R 535691
chr7	jNXSensor	rigid_DNA	536043	536057	1000.0	+	0	R 536043
chr7	jNXSensor	rigid_DNA	536062	536076	1000.0	+	0	R 536062
chr7	jNXSensor	rigid_DNA	536464	536485	1000.0	+	0	R 536464
chr7	jNXSensor	rigid_DNA	537060	537074	1000.0	+	0	R 537060
chr7	jNXSensor	rigid_DNA	537085	537100	1000.0	+	0	R 537085
chr7	jNXSensor	rigid_DNA	537258	537272	1000.0	+	0	R 537258
chr7	jNXSensor	rigid_DNA	537319	537395	1000.0	+	0	R 537319
chr7	jNXSensor	rigid_DNA	537455	537469	1000.0	+	0	R 537455
chr7	jNXSensor	rigid_DNA	537597	537611	1000.0	+	0	R 537597
chr7	jNXSensor	rigid_DNA	537773	537787	1000.0	+	0	R 537773
chr7	jNXSensor	rigid_DNA	538165	538179	1000.0	+	0	R 538165
chr7	jNXSensor	rigid_DNA	538425	538439	1000.0	+	0	R 538425
chr7	jNXSensor	rigid_DNA	539086	539100	1000.0	+	0	R 539086
chr7	jNXSensor	rigid_DNA	539223	539237	1000.0	+	0	R 539223
chr7	jNXSensor	rigid_DNA	539513	539527	1000.0	+	0	R 539513
chr7	jNXSensor	rigid_DNA	539573	539587	1000.0	+	0	R 539573
chr7	jNXSensor	rigid_DNA	539768	539782	1000.0	+	0	R 539768
chr7	jNXSensor	rigid_DNA	541400	541414	1000.0	+	0	R 541400
chr7	jNXSensor	rigid_DNA	541904	541918	1000.0	+	0	R 541904
chr7	jNXSensor	rigid_DNA	542185	542205	1000.0	+	0	R 542185
chr7	jNXSensor	rigid_DNA	542507	542521	1000.0	+	0	R 542507
chr7	jNXSensor	rigid_DNA	542595	542609	1000.0	+	0	R 542595
chr7	jNXSensor	rigid_DNA	542931	542945	1000.0	+	0	R 542931
chr7	jNXSensor	rigid_DNA	543316	543330	1000.0	+	0	R 543316
chr7	jNXSensor	rigid_DNA	543650	543664	1000.0	+	0	R 543650
chr7	jNXSensor	rigid_DNA	544169	544191	1000.0	+	0	R 544169
chr7	jNXSensor	rigid_DNA	544225	544244	1000.0	+	0	R 544225
chr7	jNXSensor	rigid_DNA	544315	544329	1000.0	+	0	R 544315
chr7	jNXSensor	rigid_DNA	544342	544357	1000.0	+	0	R 544342
chr7	jNXSensor	rigid_DNA	544557	544593	1000.0	+	0	R 544557
chr7	jNXSensor	rigid_DNA	544633	544658	1000.0	+	0	R 544633
chr7	jNXSensor	rigid_DNA	544676	544691	1000.0	+	0	R 544676
chr7	jNXSensor	rigid_DNA	544708	544726	1000.0	+	0	R 544708
chr7	jNXSensor	rigid_DNA	544891	544905	1000.0	+	0	R 544891
chr7	jNXSensor	rigid_DNA	545095	545109	1000.0	+	0	R 545095
chr7	jNXSensor	rigid_DNA	545356	545371	1000.0	+	0	R 545356
chr7	jNXSensor	rigid_DNA	545521	545536	1000.0	+	0	R 545521
chr7	jNXSensor	rigid_DNA	545777	545792	1000.0	+	0	R 545777
chr7	jNXSensor	rigid_DNA	545846	545900	1000.0	+	0	R 545846
chr7	jNXSensor	rigid_DNA	545986	546001	1000.0	+	0	R 545986
chr7	jNXSensor	rigid_DNA	546195	546209	1000.0	+	0	R 546195
chr7	jNXSensor	rigid_DNA	546356	546386	1000.0	+	0	R 546356
chr7	jNXSensor	rigid_DNA	547416	547445	1000.0	+	0	R 547416
chr7	jNXSensor	rigid_DNA	547518	547537	1000.0	+	0	R 547518
chr7	jNXSensor	rigid_DNA	547556	547570	1000.0	+	0	R 547556
chr7	jNXSensor	rigid_DNA	547593	547613	1000.0	+	0	R 547593
chr7	jNXSensor	rigid_DNA	547959	547973	1000.0	+	0	R 547959
chr7	jNXSensor	rigid_DNA	548019	548033	1000.0	+	0	R 548019
chr7	jNXSensor	rigid_DNA	548227	548241	1000.0	+	0	R 548227
chr7	jNXSensor	rigid_DNA	548686	548714	1000.0	+	0	R 548686
chr7	jNXSensor	rigid_DNA	548725	548744	1000.0	+	0	R 548725
chr7	jNXSensor	rigid_DNA	548875	548889	1000.0	+	0	R 548875
chr7	jNXSensor	rigid_DNA	549052	549066	1000.0	+	0	R 549052
chr7	jNXSensor	rigid_DNA	549082	549096	1000.0	+	0	R 549082
chr7	jNXSensor	rigid_DNA	549307	549322	1000.0	+	0	R 549307
chr7	jNXSensor	rigid_DNA	549380	549394	1000.0	+	0	R 549380
chr7	jNXSensor	rigid_DNA	549402	549426	1000.0	+	0	R 549402
chr7	jNXSensor	rigid_DNA	549478	549492	1000.0	+	0	R 549478
chr7	jNXSensor	rigid_DNA	549505	549525	1000.0	+	0	R 549505
chr7	jNXSensor	rigid_DNA	549696	549714	1000.0	+	0	R 549696
chr7	jNXSensor	rigid_DNA	549824	549849	1000.0	+	0	R 549824
chr7	jNXSensor	rigid_DNA	550205	550219	1000.0	+	0	R 550205
chr7	jNXSensor	rigid_DNA	550304	550323	1000.0	+	0	R 550304
chr7	jNXSensor	rigid_DNA	550379	550393	1000.0	+	0	R 550379
chr7	jNXSensor	rigid_DNA	550550	550595	1000.0	+	0	R 550550
chr7	jNXSensor	rigid_DNA	550669	550688	1000.0	+	0	R 550669
chr7	jNXSensor	rigid_DNA	552082	552092	1000.0	+	0	R 552082
chr7	jNXSensor	rigid_DNA	552932	552951	1000.0	+	0	R 552932
chr7	jNXSensor	rigid_DNA	553732	553746	1000.0	+	0	R 553732
chr7	jNXSensor	rigid_DNA	553943	553958	1000.0	+	0	R 553943
chr7	jNXSensor	rigid_DNA	554227	554245	1000.0	+	0	R 554227
chr7	jNXSensor	rigid_DNA	554748	554776	1000.0	+	0	R 554748
chr7	jNXSensor	rigid_DNA	555339	555354	1000.0	+	0	R 555339
chr7	jNXSensor	rigid_DNA	555410	555424	1000.0	+	0	R 555410
chr7	jNXSensor	rigid_DNA	555471	555505	1000.0	+	0	R 555471
chr7	jNXSensor	rigid_DNA	555565	555579	1000.0	+	0	R 555565
chr7	jNXSensor	rigid_DNA	555759	555773	1000.0	+	0	R 555759
chr7	jNXSensor	rigid_DNA	555851	555865	1000.0	+	0	R 555851
chr7	jNXSensor	rigid_DNA	555877	555891	1000.0	+	0	R 555877
chr7	jNXSensor	rigid_DNA	555905	555923	1000.0	+	0	R 555905
chr7	jNXSensor	rigid_DNA	556027	556041	1000.0	+	0	R 556027
chr7	jNXSensor	rigid_DNA	556045	556060	1000.0	+	0	R 556045
chr7	jNXSensor	rigid_DNA	556065	556080	1000.0	+	0	R 556065
chr7	jNXSensor	rigid_DNA	556287	556311	1000.0	+	0	R 556287
chr7	jNXSensor	rigid_DNA	556477	556501	1000.0	+	0	R 556477
chr7	jNXSensor	rigid_DNA	556513	556528	1000.0	+	0	R 556513
chr7	jNXSensor	rigid_DNA	556706	556721	1000.0	+	0	R 556706
chr7	jNXSensor	rigid_DNA	556728	556745	1000.0	+	0	R 556728
chr7	jNXSensor	rigid_DNA	556790	556804	1000.0	+	0	R 556790
chr7	jNXSensor	rigid_DNA	557036	557050	1000.0	+	0	R 557036
chr7	jNXSensor	rigid_DNA	557088	557102	1000.0	+	0	R 557088
chr7	jNXSensor	rigid_DNA	557140	557154	1000.0	+	0	R 557140
chr7	jNXSensor	rigid_DNA	557202	557216	1000.0	+	0	R 557202
chr7	jNXSensor	rigid_DNA	557219	557233	1000.0	+	0	R 557219
chr7	jNXSensor	rigid_DNA	557449	557463	1000.0	+	0	R 557449
chr7	jNXSensor	rigid_DNA	557527	557541	1000.0	+	0	R 557527
chr7	jNXSensor	rigid_DNA	557621	557635	1000.0	+	0	R 557621
chr7	jNXSensor	rigid_DNA	558856	558871	1000.0	+	0	R 558856
chr7	jNXSensor	rigid_DNA	558876	558896	1000.0	+	0	R 558876
chr7	jNXSensor	rigid_DNA	558900	558914	1000.0	+	0	R 558900
chr7	jNXSensor	rigid_DNA	558992	559006	1000.0	+	0	R 558992
chr7	jNXSensor	rigid_DNA	559008	559023	1000.0	+	0	R 559008
chr7	jNXSensor	rigid_DNA	559176	559200	1000.0	+	0	R 559176
chr7	jNXSensor	rigid_DNA	559559	559578	1000.0	+	0	R 559559
chr7	jNXSensor	rigid_DNA	559988	560003	1000.0	+	0	R 559988
chr7	jNXSensor	rigid_DNA	560025	560039	1000.0	+	0	R 560025
chr7	jNXSensor	rigid_DNA	560344	560358	1000.0	+	0	R 560344
chr7	jNXSensor	rigid_DNA	560448	560462	1000.0	+	0	R 560448
chr7	jNXSensor	rigid_DNA	560732	560746	1000.0	+	0	R 560732
chr7	jNXSensor	rigid_DNA	560761	560780	1000.0	+	0	R 560761
chr7	jNXSensor	rigid_DNA	560795	560814	1000.0	+	0	R 560795
chr7	jNXSensor	rigid_DNA	560863	560882	1000.0	+	0	R 560863
chr7	jNXSensor	rigid_DNA	560897	560916	1000.0	+	0	R 560897
chr7	jNXSensor	rigid_DNA	560931	560950	1000.0	+	0	R 560931
chr7	jNXSensor	rigid_DNA	560999	561018	1000.0	+	0	R 560999
chr7	jNXSensor	rigid_DNA	561033	561052	1000.0	+	0	R 561033
chr7	jNXSensor	rigid_DNA	561162	561176	1000.0	+	0	R 561162
chr7	jNXSensor	rigid_DNA	561418	561437	1000.0	+	0	R 561418
chr7	jNXSensor	rigid_DNA	562110	562124	1000.0	+	0	R 562110
chr7	jNXSensor	rigid_DNA	562176	562195	1000.0	+	0	R 562176
chr7	jNXSensor	rigid_DNA	562280	562299	1000.0	+	0	R 562280
chr7	jNXSensor	rigid_DNA	562489	562503	1000.0	+	0	R 562489
chr7	jNXSensor	rigid_DNA	562578	562592	1000.0	+	0	R 562578
chr7	jNXSensor	rigid_DNA	562728	562751	1000.0	+	0	R 562728
chr7	jNXSensor	rigid_DNA	562759	562784	1000.0	+	0	R 562759
chr7	jNXSensor	rigid_DNA	563016	563030	1000.0	+	0	R 563016
chr7	jNXSensor	rigid_DNA	563139	563153	1000.0	+	0	R 563139
chr7	jNXSensor	rigid_DNA	563202	563231	1000.0	+	0	R 563202
chr7	jNXSensor	rigid_DNA	563752	563767	1000.0	+	0	R 563752
chr7	jNXSensor	rigid_DNA	563802	563816	1000.0	+	0	R 563802
chr7	jNXSensor	rigid_DNA	564313	564323	1000.0	+	0	R 564313
chr7	jNXSensor	rigid_DNA	564492	564510	1000.0	+	0	R 564492
chr7	jNXSensor	rigid_DNA	564719	564733	1000.0	+	0	R 564719
chr7	jNXSensor	rigid_DNA	565011	565025	1000.0	+	0	R 565011
chr7	jNXSensor	rigid_DNA	565148	565162	1000.0	+	0	R 565148
chr7	jNXSensor	rigid_DNA	565488	565507	1000.0	+	0	R 565488
chr7	jNXSensor	rigid_DNA	565692	565706	1000.0	+	0	R 565692
chr7	jNXSensor	rigid_DNA	565710	565725	1000.0	+	0	R 565710
chr7	jNXSensor	rigid_DNA	567026	567040	1000.0	+	0	R 567026
chr7	jNXSensor	rigid_DNA	567779	567793	1000.0	+	0	R 567779
chr7	jNXSensor	rigid_DNA	567991	568010	1000.0	+	0	R 567991
chr7	jNXSensor	rigid_DNA	568019	568038	1000.0	+	0	R 568019
chr7	jNXSensor	rigid_DNA	568054	568068	1000.0	+	0	R 568054
chr7	jNXSensor	rigid_DNA	568183	568207	1000.0	+	0	R 568183
chr7	jNXSensor	rigid_DNA	568275	568294	1000.0	+	0	R 568275
chr7	jNXSensor	rigid_DNA	568746	568760	1000.0	+	0	R 568746
chr7	jNXSensor	rigid_DNA	569371	569390	1000.0	+	0	R 569371
chr7	jNXSensor	rigid_DNA	569610	569629	1000.0	+	0	R 569610
chr7	jNXSensor	rigid_DNA	569643	569663	1000.0	+	0	R 569643
chr7	jNXSensor	rigid_DNA	570435	570453	1000.0	+	0	R 570435
chr7	jNXSensor	rigid_DNA	570701	570716	1000.0	+	0	R 570701
chr7	jNXSensor	rigid_DNA	570895	570909	1000.0	+	0	R 570895
chr7	jNXSensor	rigid_DNA	571036	571055	1000.0	+	0	R 571036
chr7	jNXSensor	rigid_DNA	574347	574361	1000.0	+	0	R 574347
chr7	jNXSensor	rigid_DNA	574647	574667	1000.0	+	0	R 574647
chr7	jNXSensor	rigid_DNA	575021	575046	1000.0	+	0	R 575021
chr7	jNXSensor	rigid_DNA	575091	575110	1000.0	+	0	R 575091
chr7	jNXSensor	rigid_DNA	575173	575185	1000.0	+	0	R 575173
chr7	jNXSensor	rigid_DNA	575233	575243	1000.0	+	0	R 575233
chr7	jNXSensor	rigid_DNA	575317	575331	1000.0	+	0	R 575317
chr7	jNXSensor	rigid_DNA	575463	575477	1000.0	+	0	R 575463
chr7	jNXSensor	rigid_DNA	575707	575721	1000.0	+	0	R 575707
chr7	jNXSensor	rigid_DNA	575880	575898	1000.0	+	0	R 575880
chr7	jNXSensor	rigid_DNA	576011	576026	1000.0	+	0	R 576011
chr7	jNXSensor	rigid_DNA	576114	576129	1000.0	+	0	R 576114
chr7	jNXSensor	rigid_DNA	576422	576441	1000.0	+	0	R 576422
chr7	jNXSensor	rigid_DNA	576537	576565	1000.0	+	0	R 576537
chr7	jNXSensor	rigid_DNA	576585	576610	1000.0	+	0	R 576585
chr7	jNXSensor	rigid_DNA	576704	576718	1000.0	+	0	R 576704
chr7	jNXSensor	rigid_DNA	576721	576736	1000.0	+	0	R 576721
chr7	jNXSensor	rigid_DNA	576978	576992	1000.0	+	0	R 576978
chr7	jNXSensor	rigid_DNA	577001	577020	1000.0	+	0	R 577001
chr7	jNXSensor	rigid_DNA	577183	577197	1000.0	+	0	R 577183
chr7	jNXSensor	rigid_DNA	577391	577405	1000.0	+	0	R 577391
chr7	jNXSensor	rigid_DNA	577581	577595	1000.0	+	0	R 577581
chr7	jNXSensor	rigid_DNA	577758	577773	1000.0	+	0	R 577758
chr7	jNXSensor	rigid_DNA	577895	577909	1000.0	+	0	R 577895
chr7	jNXSensor	rigid_DNA	577946	577978	1000.0	+	0	R 577946
chr7	jNXSensor	rigid_DNA	578034	578048	1000.0	+	0	R 578034
chr7	jNXSensor	rigid_DNA	578105	578119	1000.0	+	0	R 578105
chr7	jNXSensor	rigid_DNA	578126	578140	1000.0	+	0	R 578126
chr7	jNXSensor	rigid_DNA	578207	578221	1000.0	+	0	R 578207
chr7	jNXSensor	rigid_DNA	578310	578324	1000.0	+	0	R 578310
chr7	jNXSensor	rigid_DNA	578526	578540	1000.0	+	0	R 578526
chr7	jNXSensor	rigid_DNA	578622	578641	1000.0	+	0	R 578622
chr7	jNXSensor	rigid_DNA	578748	578763	1000.0	+	0	R 578748
chr7	jNXSensor	rigid_DNA	579068	579082	1000.0	+	0	R 579068
chr7	jNXSensor	rigid_DNA	579176	579204	1000.0	+	0	R 579176
chr7	jNXSensor	rigid_DNA	579274	579288	1000.0	+	0	R 579274
chr7	jNXSensor	rigid_DNA	579496	579511	1000.0	+	0	R 579496
chr7	jNXSensor	rigid_DNA	579531	579550	1000.0	+	0	R 579531
chr7	jNXSensor	rigid_DNA	579644	579658	1000.0	+	0	R 579644
chr7	jNXSensor	rigid_DNA	580082	580106	1000.0	+	0	R 580082
chr7	jNXSensor	rigid_DNA	580465	580480	1000.0	+	0	R 580465
chr7	jNXSensor	rigid_DNA	580611	580625	1000.0	+	0	R 580611
chr7	jNXSensor	rigid_DNA	580898	580912	1000.0	+	0	R 580898
chr7	jNXSensor	rigid_DNA	581442	581461	1000.0	+	0	R 581442
chr7	jNXSensor	rigid_DNA	581821	581835	1000.0	+	0	R 581821
chr7	jNXSensor	rigid_DNA	583307	583321	1000.0	+	0	R 583307
chr7	jNXSensor	rigid_DNA	583797	583816	1000.0	+	0	R 583797
chr7	jNXSensor	rigid_DNA	583837	583851	1000.0	+	0	R 583837
chr7	jNXSensor	rigid_DNA	583859	583873	1000.0	+	0	R 583859
chr7	jNXSensor	rigid_DNA	584029	584043	1000.0	+	0	R 584029
chr7	jNXSensor	rigid_DNA	584196	584215	1000.0	+	0	R 584196
chr7	jNXSensor	rigid_DNA	584250	584264	1000.0	+	0	R 584250
chr7	jNXSensor	rigid_DNA	584732	584771	1000.0	+	0	R 584732
chr7	jNXSensor	rigid_DNA	584846	584862	1000.0	+	0	R 584846
chr7	jNXSensor	rigid_DNA	585129	585146	1000.0	+	0	R 585129
chr7	jNXSensor	rigid_DNA	585282	585296	1000.0	+	0	R 585282
chr7	jNXSensor	rigid_DNA	585570	585585	1000.0	+	0	R 585570
chr7	jNXSensor	rigid_DNA	586394	586409	1000.0	+	0	R 586394
chr7	jNXSensor	rigid_DNA	586908	586926	1000.0	+	0	R 586908
chr7	jNXSensor	rigid_DNA	587089	587104	1000.0	+	0	R 587089
chr7	jNXSensor	rigid_DNA	587118	587132	1000.0	+	0	R 587118
chr7	jNXSensor	rigid_DNA	587225	587245	1000.0	+	0	R 587225
chr7	jNXSensor	rigid_DNA	587466	587488	1000.0	+	0	R 587466
chr7	jNXSensor	rigid_DNA	587884	587893	1000.0	+	0	R 587884
chr7	jNXSensor	rigid_DNA	588422	588437	1000.0	+	0	R 588422
chr7	jNXSensor	rigid_DNA	588513	588527	1000.0	+	0	R 588513
chr7	jNXSensor	rigid_DNA	588543	588557	1000.0	+	0	R 588543
chr7	jNXSensor	rigid_DNA	588577	588591	1000.0	+	0	R 588577
chr7	jNXSensor	rigid_DNA	588724	588761	1000.0	+	0	R 588724
chr7	jNXSensor	rigid_DNA	588971	588985	1000.0	+	0	R 588971
chr7	jNXSensor	rigid_DNA	589208	589236	1000.0	+	0	R 589208
chr7	jNXSensor	rigid_DNA	589286	589305	1000.0	+	0	R 589286
chr7	jNXSensor	rigid_DNA	590170	590184	1000.0	+	0	R 590170
chr7	jNXSensor	rigid_DNA	590356	590375	1000.0	+	0	R 590356
chr7	jNXSensor	rigid_DNA	590437	590452	1000.0	+	0	R 590437
chr7	jNXSensor	rigid_DNA	590605	590619	1000.0	+	0	R 590605
chr7	jNXSensor	rigid_DNA	592409	592423	1000.0	+	0	R 592409
chr7	jNXSensor	rigid_DNA	593050	593066	1000.0	+	0	R 593050
chr7	jNXSensor	rigid_DNA	593637	593652	1000.0	+	0	R 593637
chr7	jNXSensor	rigid_DNA	594219	594238	1000.0	+	0	R 594219
chr7	jNXSensor	rigid_DNA	595295	595309	1000.0	+	0	R 595295
chr7	jNXSensor	rigid_DNA	595829	595843	1000.0	+	0	R 595829
chr7	jNXSensor	rigid_DNA	596021	596035	1000.0	+	0	R 596021
chr7	jNXSensor	rigid_DNA	596246	596260	1000.0	+	0	R 596246
chr7	jNXSensor	rigid_DNA	596590	596605	1000.0	+	0	R 596590
chr7	jNXSensor	rigid_DNA	596629	596649	1000.0	+	0	R 596629
chr7	jNXSensor	rigid_DNA	596745	596764	1000.0	+	0	R 596745
chr7	jNXSensor	rigid_DNA	596977	596991	1000.0	+	0	R 596977
chr7	jNXSensor	rigid_DNA	597034	597049	1000.0	+	0	R 597034
chr7	jNXSensor	rigid_DNA	597094	597113	1000.0	+	0	R 597094
chr7	jNXSensor	rigid_DNA	597130	597144	1000.0	+	0	R 597130
chr7	jNXSensor	rigid_DNA	597325	597354	1000.0	+	0	R 597325
chr7	jNXSensor	rigid_DNA	597558	597584	1000.0	+	0	R 597558
chr7	jNXSensor	rigid_DNA	597630	597661	1000.0	+	0	R 597630
chr7	jNXSensor	rigid_DNA	597771	597785	1000.0	+	0	R 597771
chr7	jNXSensor	rigid_DNA	598179	598193	1000.0	+	0	R 598179
chr7	jNXSensor	rigid_DNA	598357	598371	1000.0	+	0	R 598357
chr7	jNXSensor	rigid_DNA	598398	598413	1000.0	+	0	R 598398
chr7	jNXSensor	rigid_DNA	598448	598462	1000.0	+	0	R 598448
chr7	jNXSensor	rigid_DNA	598528	598547	1000.0	+	0	R 598528
chr7	jNXSensor	rigid_DNA	598730	598744	1000.0	+	0	R 598730
chr7	jNXSensor	rigid_DNA	599124	599138	1000.0	+	0	R 599124
chr7	jNXSensor	rigid_DNA	599254	599269	1000.0	+	0	R 599254
chr7	jNXSensor	rigid_DNA	599570	599584	1000.0	+	0	R 599570
chr7	jNXSensor	rigid_DNA	599834	599853	1000.0	+	0	R 599834
chr7	jNXSensor	rigid_DNA	599991	600005	1000.0	+	0	R 599991
chr7	jNXSensor	rigid_DNA	600117	600132	1000.0	+	0	R 600117
chr7	jNXSensor	rigid_DNA	600421	600435	1000.0	+	0	R 600421
chr7	jNXSensor	rigid_DNA	600534	600549	1000.0	+	0	R 600534
chr7	jNXSensor	rigid_DNA	600650	600664	1000.0	+	0	R 600650
chr7	jNXSensor	rigid_DNA	600736	600750	1000.0	+	0	R 600736
chr7	jNXSensor	rigid_DNA	601277	601291	1000.0	+	0	R 601277
chr7	jNXSensor	rigid_DNA	601352	601366	1000.0	+	0	R 601352
chr7	jNXSensor	rigid_DNA	601407	601421	1000.0	+	0	R 601407
chr7	jNXSensor	rigid_DNA	601710	601724	1000.0	+	0	R 601710
chr7	jNXSensor	rigid_DNA	602109	602123	1000.0	+	0	R 602109
chr7	jNXSensor	rigid_DNA	602253	602272	1000.0	+	0	R 602253
chr7	jNXSensor	rigid_DNA	602378	602397	1000.0	+	0	R 602378
chr7	jNXSensor	rigid_DNA	602570	602585	1000.0	+	0	R 602570
chr7	jNXSensor	rigid_DNA	602609	602623	1000.0	+	0	R 602609
chr7	jNXSensor	rigid_DNA	602653	602667	1000.0	+	0	R 602653
chr7	jNXSensor	rigid_DNA	602751	602770	1000.0	+	0	R 602751
chr7	jNXSensor	rigid_DNA	603026	603040	1000.0	+	0	R 603026
chr7	jNXSensor	rigid_DNA	603154	603176	1000.0	+	0	R 603154
chr7	jNXSensor	rigid_DNA	603884	603914	1000.0	+	0	R 603884
chr7	jNXSensor	rigid_DNA	603917	603931	1000.0	+	0	R 603917
chr7	jNXSensor	rigid_DNA	603969	603983	1000.0	+	0	R 603969
chr7	jNXSensor	rigid_DNA	604252	604266	1000.0	+	0	R 604252
chr7	jNXSensor	rigid_DNA	605053	605067	1000.0	+	0	R 605053
chr7	jNXSensor	rigid_DNA	605245	605259	1000.0	+	0	R 605245
chr7	jNXSensor	rigid_DNA	605397	605412	1000.0	+	0	R 605397
chr7	jNXSensor	rigid_DNA	605466	605477	1000.0	+	0	R 605466
chr7	jNXSensor	rigid_DNA	605778	605793	1000.0	+	0	R 605778
chr7	jNXSensor	rigid_DNA	605943	605957	1000.0	+	0	R 605943
chr7	jNXSensor	rigid_DNA	606034	606048	1000.0	+	0	R 606034
chr7	jNXSensor	rigid_DNA	606114	606139	1000.0	+	0	R 606114
chr7	jNXSensor	rigid_DNA	606211	606225	1000.0	+	0	R 606211
chr7	jNXSensor	rigid_DNA	606426	606440	1000.0	+	0	R 606426
chr7	jNXSensor	rigid_DNA	607344	607358	1000.0	+	0	R 607344
chr7	jNXSensor	rigid_DNA	607463	607477	1000.0	+	0	R 607463
chr7	jNXSensor	rigid_DNA	607533	607571	1000.0	+	0	R 607533
chr7	jNXSensor	rigid_DNA	607771	607801	1000.0	+	0	R 607771
chr7	jNXSensor	rigid_DNA	607810	607829	1000.0	+	0	R 607810
chr7	jNXSensor	rigid_DNA	607916	607939	1000.0	+	0	R 607916
chr7	jNXSensor	rigid_DNA	608045	608126	1000.0	+	0	R 608045
chr7	jNXSensor	rigid_DNA	608209	608224	1000.0	+	0	R 608209
chr7	jNXSensor	rigid_DNA	608294	608308	1000.0	+	0	R 608294
chr7	jNXSensor	rigid_DNA	608313	608343	1000.0	+	0	R 608313
chr7	jNXSensor	rigid_DNA	608387	608401	1000.0	+	0	R 608387
chr7	jNXSensor	rigid_DNA	608440	608459	1000.0	+	0	R 608440
chr7	jNXSensor	rigid_DNA	608518	608532	1000.0	+	0	R 608518
chr7	jNXSensor	rigid_DNA	608688	608702	1000.0	+	0	R 608688
chr7	jNXSensor	rigid_DNA	608752	608766	1000.0	+	0	R 608752
chr7	jNXSensor	rigid_DNA	608771	608785	1000.0	+	0	R 608771
chr7	jNXSensor	rigid_DNA	608803	608817	1000.0	+	0	R 608803
chr7	jNXSensor	rigid_DNA	609277	609291	1000.0	+	0	R 609277
chr7	jNXSensor	rigid_DNA	609417	609436	1000.0	+	0	R 609417
chr7	jNXSensor	rigid_DNA	610204	610223	1000.0	+	0	R 610204
chr7	jNXSensor	rigid_DNA	610644	610663	1000.0	+	0	R 610644
chr7	jNXSensor	rigid_DNA	610708	610728	1000.0	+	0	R 610708
chr7	jNXSensor	rigid_DNA	610741	610755	1000.0	+	0	R 610741
chr7	jNXSensor	rigid_DNA	610914	610928	1000.0	+	0	R 610914
chr7	jNXSensor	rigid_DNA	610949	610973	1000.0	+	0	R 610949
chr7	jNXSensor	rigid_DNA	611335	611350	1000.0	+	0	R 611335
chr7	jNXSensor	rigid_DNA	611411	611425	1000.0	+	0	R 611411
chr7	jNXSensor	rigid_DNA	611502	611525	1000.0	+	0	R 611502
chr7	jNXSensor	rigid_DNA	611638	611657	1000.0	+	0	R 611638
chr7	jNXSensor	rigid_DNA	611738	611752	1000.0	+	0	R 611738
chr7	jNXSensor	rigid_DNA	612066	612081	1000.0	+	0	R 612066
chr7	jNXSensor	rigid_DNA	612087	612107	1000.0	+	0	R 612087
chr7	jNXSensor	rigid_DNA	612858	612872	1000.0	+	0	R 612858
chr7	jNXSensor	rigid_DNA	612895	612909	1000.0	+	0	R 612895
chr7	jNXSensor	rigid_DNA	613485	613494	1000.0	+	0	R 613485
chr7	jNXSensor	rigid_DNA	613792	613812	1000.0	+	0	R 613792
chr7	jNXSensor	rigid_DNA	614783	614801	1000.0	+	0	R 614783
chr7	jNXSensor	rigid_DNA	614848	614866	1000.0	+	0	R 614848
chr7	jNXSensor	rigid_DNA	614913	614927	1000.0	+	0	R 614913
chr7	jNXSensor	rigid_DNA	614978	614996	1000.0	+	0	R 614978
chr7	jNXSensor	rigid_DNA	615043	615057	1000.0	+	0	R 615043
chr7	jNXSensor	rigid_DNA	615108	615126	1000.0	+	0	R 615108
chr7	jNXSensor	rigid_DNA	615173	615191	1000.0	+	0	R 615173
chr7	jNXSensor	rigid_DNA	615319	615333	1000.0	+	0	R 615319
chr7	jNXSensor	rigid_DNA	615342	615356	1000.0	+	0	R 615342
chr7	jNXSensor	rigid_DNA	616416	616430	1000.0	+	0	R 616416
chr7	jNXSensor	rigid_DNA	616516	616535	1000.0	+	0	R 616516
chr7	jNXSensor	rigid_DNA	616820	616835	1000.0	+	0	R 616820
chr7	jNXSensor	rigid_DNA	617173	617188	1000.0	+	0	R 617173
chr7	jNXSensor	rigid_DNA	617501	617515	1000.0	+	0	R 617501
chr7	jNXSensor	rigid_DNA	617743	617757	1000.0	+	0	R 617743
chr7	jNXSensor	rigid_DNA	618877	618891	1000.0	+	0	R 618877
chr7	jNXSensor	rigid_DNA	619359	619373	1000.0	+	0	R 619359
chr7	jNXSensor	rigid_DNA	619405	619417	1000.0	+	0	R 619405
chr7	jNXSensor	rigid_DNA	619938	619964	1000.0	+	0	R 619938
chr7	jNXSensor	rigid_DNA	620021	620035	1000.0	+	0	R 620021
chr7	jNXSensor	rigid_DNA	620062	620076	1000.0	+	0	R 620062
chr7	jNXSensor	rigid_DNA	620206	620221	1000.0	+	0	R 620206
chr7	jNXSensor	rigid_DNA	620228	620247	1000.0	+	0	R 620228
chr7	jNXSensor	rigid_DNA	620272	620286	1000.0	+	0	R 620272
chr7	jNXSensor	rigid_DNA	620297	620316	1000.0	+	0	R 620297
chr7	jNXSensor	rigid_DNA	620782	620801	1000.0	+	0	R 620782
chr7	jNXSensor	rigid_DNA	621352	621366	1000.0	+	0	R 621352
chr7	jNXSensor	rigid_DNA	621722	621736	1000.0	+	0	R 621722
chr7	jNXSensor	rigid_DNA	621989	622005	1000.0	+	0	R 621989
chr7	jNXSensor	rigid_DNA	622213	622227	1000.0	+	0	R 622213
chr7	jNXSensor	rigid_DNA	622253	622278	1000.0	+	0	R 622253
chr7	jNXSensor	rigid_DNA	622663	622677	1000.0	+	0	R 622663
chr7	jNXSensor	rigid_DNA	622819	622833	1000.0	+	0	R 622819
chr7	jNXSensor	rigid_DNA	623155	623174	1000.0	+	0	R 623155
chr7	jNXSensor	rigid_DNA	623403	623417	1000.0	+	0	R 623403
chr7	jNXSensor	rigid_DNA	623463	623482	1000.0	+	0	R 623463
chr7	jNXSensor	rigid_DNA	623901	623915	1000.0	+	0	R 623901
chr7	jNXSensor	rigid_DNA	624173	624197	1000.0	+	0	R 624173
chr7	jNXSensor	rigid_DNA	624387	624401	1000.0	+	0	R 624387
chr7	jNXSensor	rigid_DNA	626181	626199	1000.0	+	0	R 626181
chr7	jNXSensor	rigid_DNA	628429	628443	1000.0	+	0	R 628429
chr7	jNXSensor	rigid_DNA	629086	629100	1000.0	+	0	R 629086
chr7	jNXSensor	rigid_DNA	629246	629260	1000.0	+	0	R 629246
chr7	jNXSensor	rigid_DNA	629410	629424	1000.0	+	0	R 629410
chr7	jNXSensor	rigid_DNA	630207	630221	1000.0	+	0	R 630207
chr7	jNXSensor	rigid_DNA	630601	630611	1000.0	+	0	R 630601
chr7	jNXSensor	rigid_DNA	631928	631942	1000.0	+	0	R 631928
chr7	jNXSensor	rigid_DNA	632172	632190	1000.0	+	0	R 632172
chr7	jNXSensor	rigid_DNA	632368	632382	1000.0	+	0	R 632368
chr7	jNXSensor	rigid_DNA	632856	632865	1000.0	+	0	R 632856
chr7	jNXSensor	rigid_DNA	632883	632894	1000.0	+	0	R 632883
chr7	jNXSensor	rigid_DNA	633481	633505	1000.0	+	0	R 633481
chr7	jNXSensor	rigid_DNA	633660	633679	1000.0	+	0	R 633660
chr7	jNXSensor	rigid_DNA	633687	633701	1000.0	+	0	R 633687
chr7	jNXSensor	rigid_DNA	633836	633860	1000.0	+	0	R 633836
chr7	jNXSensor	rigid_DNA	633892	633911	1000.0	+	0	R 633892
chr7	jNXSensor	rigid_DNA	634319	634333	1000.0	+	0	R 634319
chr7	jNXSensor	rigid_DNA	634801	634820	1000.0	+	0	R 634801
chr7	jNXSensor	rigid_DNA	635095	635109	1000.0	+	0	R 635095
chr7	jNXSensor	rigid_DNA	635485	635509	1000.0	+	0	R 635485
chr7	jNXSensor	rigid_DNA	635551	635565	1000.0	+	0	R 635551
chr7	jNXSensor	rigid_DNA	635597	635621	1000.0	+	0	R 635597
chr7	jNXSensor	rigid_DNA	635653	635677	1000.0	+	0	R 635653
chr7	jNXSensor	rigid_DNA	635719	635733	1000.0	+	0	R 635719
chr7	jNXSensor	rigid_DNA	635765	635789	1000.0	+	0	R 635765
chr7	jNXSensor	rigid_DNA	635821	635845	1000.0	+	0	R 635821
chr7	jNXSensor	rigid_DNA	635877	635901	1000.0	+	0	R 635877
chr7	jNXSensor	rigid_DNA	635933	635957	1000.0	+	0	R 635933
chr7	jNXSensor	rigid_DNA	635989	636013	1000.0	+	0	R 635989
chr7	jNXSensor	rigid_DNA	636050	636069	1000.0	+	0	R 636050
chr7	jNXSensor	rigid_DNA	636101	636125	1000.0	+	0	R 636101
chr7	jNXSensor	rigid_DNA	636157	636181	1000.0	+	0	R 636157
chr7	jNXSensor	rigid_DNA	636223	636237	1000.0	+	0	R 636223
chr7	jNXSensor	rigid_DNA	636379	636399	1000.0	+	0	R 636379
chr7	jNXSensor	rigid_DNA	636445	636459	1000.0	+	0	R 636445
chr7	jNXSensor	rigid_DNA	636571	636585	1000.0	+	0	R 636571
chr7	jNXSensor	rigid_DNA	636627	636646	1000.0	+	0	R 636627
chr7	jNXSensor	rigid_DNA	636656	636675	1000.0	+	0	R 636656
chr7	jNXSensor	rigid_DNA	636781	636795	1000.0	+	0	R 636781
chr7	jNXSensor	rigid_DNA	636929	636943	1000.0	+	0	R 636929
chr7	jNXSensor	rigid_DNA	637114	637132	1000.0	+	0	R 637114
chr7	jNXSensor	rigid_DNA	637951	637963	1000.0	+	0	R 637951
chr7	jNXSensor	rigid_DNA	638120	638129	1000.0	+	0	R 638120
chr7	jNXSensor	rigid_DNA	638573	638592	1000.0	+	0	R 638573
chr7	jNXSensor	rigid_DNA	638740	638754	1000.0	+	0	R 638740
chr7	jNXSensor	rigid_DNA	639032	639051	1000.0	+	0	R 639032
chr7	jNXSensor	rigid_DNA	639107	639122	1000.0	+	0	R 639107
chr7	jNXSensor	rigid_DNA	639156	639175	1000.0	+	0	R 639156
chr7	jNXSensor	rigid_DNA	639210	639224	1000.0	+	0	R 639210
chr7	jNXSensor	rigid_DNA	639685	639699	1000.0	+	0	R 639685
chr7	jNXSensor	rigid_DNA	639871	639890	1000.0	+	0	R 639871
chr7	jNXSensor	rigid_DNA	640807	640820	1000.0	+	0	R 640807
chr7	jNXSensor	rigid_DNA	641431	641450	1000.0	+	0	R 641431
chr7	jNXSensor	rigid_DNA	641686	641718	1000.0	+	0	R 641686
chr7	jNXSensor	rigid_DNA	641752	641766	1000.0	+	0	R 641752
chr7	jNXSensor	rigid_DNA	641780	641794	1000.0	+	0	R 641780
chr7	jNXSensor	rigid_DNA	642810	642824	1000.0	+	0	R 642810
chr7	jNXSensor	rigid_DNA	642892	642911	1000.0	+	0	R 642892
chr7	jNXSensor	rigid_DNA	643714	643732	1000.0	+	0	R 643714
chr7	jNXSensor	rigid_DNA	644189	644203	1000.0	+	0	R 644189
chr7	jNXSensor	rigid_DNA	644262	644290	1000.0	+	0	R 644262
chr7	jNXSensor	rigid_DNA	644568	644583	1000.0	+	0	R 644568
chr7	jNXSensor	rigid_DNA	644956	644975	1000.0	+	0	R 644956
chr7	jNXSensor	rigid_DNA	646327	646340	1000.0	+	0	R 646327
chr7	jNXSensor	rigid_DNA	646684	646698	1000.0	+	0	R 646684
chr7	jNXSensor	rigid_DNA	647126	647135	1000.0	+	0	R 647126
chr7	jNXSensor	rigid_DNA	647356	647376	1000.0	+	0	R 647356
chr7	jNXSensor	rigid_DNA	647399	647418	1000.0	+	0	R 647399
chr7	jNXSensor	rigid_DNA	648347	648361	1000.0	+	0	R 648347
chr7	jNXSensor	rigid_DNA	648606	648624	1000.0	+	0	R 648606
chr7	jNXSensor	rigid_DNA	648647	648667	1000.0	+	0	R 648647
chr7	jNXSensor	rigid_DNA	648896	648912	1000.0	+	0	R 648896
chr7	jNXSensor	rigid_DNA	649482	649501	1000.0	+	0	R 649482
chr7	jNXSensor	rigid_DNA	649644	649658	1000.0	+	0	R 649644
chr7	jNXSensor	rigid_DNA	649886	649897	1000.0	+	0	R 649886
chr7	jNXSensor	rigid_DNA	650648	650662	1000.0	+	0	R 650648
chr7	jNXSensor	rigid_DNA	650814	650829	1000.0	+	0	R 650814
chr7	jNXSensor	rigid_DNA	650962	650976	1000.0	+	0	R 650962
chr7	jNXSensor	rigid_DNA	651052	651071	1000.0	+	0	R 651052
chr7	jNXSensor	rigid_DNA	651280	651294	1000.0	+	0	R 651280
chr7	jNXSensor	rigid_DNA	651572	651586	1000.0	+	0	R 651572
chr7	jNXSensor	rigid_DNA	651819	651833	1000.0	+	0	R 651819
chr7	jNXSensor	rigid_DNA	651896	651915	1000.0	+	0	R 651896
chr7	jNXSensor	rigid_DNA	652214	652224	1000.0	+	0	R 652214
chr7	jNXSensor	rigid_DNA	653108	653133	1000.0	+	0	R 653108
chr7	jNXSensor	rigid_DNA	653481	653495	1000.0	+	0	R 653481
chr7	jNXSensor	rigid_DNA	653969	653994	1000.0	+	0	R 653969
chr7	jNXSensor	rigid_DNA	654316	654328	1000.0	+	0	R 654316
chr7	jNXSensor	rigid_DNA	655085	655099	1000.0	+	0	R 655085
chr7	jNXSensor	rigid_DNA	655127	655141	1000.0	+	0	R 655127
chr7	jNXSensor	rigid_DNA	656143	656160	1000.0	+	0	R 656143
chr7	jNXSensor	rigid_DNA	656798	656812	1000.0	+	0	R 656798
chr7	jNXSensor	rigid_DNA	657043	657057	1000.0	+	0	R 657043
chr7	jNXSensor	rigid_DNA	659361	659375	1000.0	+	0	R 659361
chr7	jNXSensor	rigid_DNA	659856	659870	1000.0	+	0	R 659856
chr7	jNXSensor	rigid_DNA	661842	661862	1000.0	+	0	R 661842
chr7	jNXSensor	rigid_DNA	663758	663772	1000.0	+	0	R 663758
chr7	jNXSensor	rigid_DNA	664318	664332	1000.0	+	0	R 664318
chr7	jNXSensor	rigid_DNA	665471	665486	1000.0	+	0	R 665471
chr7	jNXSensor	rigid_DNA	665647	665662	1000.0	+	0	R 665647
chr7	jNXSensor	rigid_DNA	666224	666238	1000.0	+	0	R 666224
chr7	jNXSensor	rigid_DNA	666597	666616	1000.0	+	0	R 666597
chr7	jNXSensor	rigid_DNA	666700	666714	1000.0	+	0	R 666700
chr7	jNXSensor	rigid_DNA	666896	666910	1000.0	+	0	R 666896
chr7	jNXSensor	rigid_DNA	667091	667105	1000.0	+	0	R 667091
chr7	jNXSensor	rigid_DNA	667190	667204	1000.0	+	0	R 667190
chr7	jNXSensor	rigid_DNA	667239	667253	1000.0	+	0	R 667239
chr7	jNXSensor	rigid_DNA	667288	667302	1000.0	+	0	R 667288
chr7	jNXSensor	rigid_DNA	667337	667351	1000.0	+	0	R 667337
chr7	jNXSensor	rigid_DNA	667387	667401	1000.0	+	0	R 667387
chr7	jNXSensor	rigid_DNA	667436	667450	1000.0	+	0	R 667436
chr7	jNXSensor	rigid_DNA	667485	667499	1000.0	+	0	R 667485
chr7	jNXSensor	rigid_DNA	667585	667599	1000.0	+	0	R 667585
chr7	jNXSensor	rigid_DNA	667733	667747	1000.0	+	0	R 667733
chr7	jNXSensor	rigid_DNA	667782	667796	1000.0	+	0	R 667782
chr7	jNXSensor	rigid_DNA	667880	667894	1000.0	+	0	R 667880
chr7	jNXSensor	rigid_DNA	667978	667992	1000.0	+	0	R 667978
chr7	jNXSensor	rigid_DNA	668076	668090	1000.0	+	0	R 668076
chr7	jNXSensor	rigid_DNA	668126	668140	1000.0	+	0	R 668126
chr7	jNXSensor	rigid_DNA	668175	668189	1000.0	+	0	R 668175
chr7	jNXSensor	rigid_DNA	668224	668238	1000.0	+	0	R 668224
chr7	jNXSensor	rigid_DNA	668372	668386	1000.0	+	0	R 668372
chr7	jNXSensor	rigid_DNA	668422	668436	1000.0	+	0	R 668422
chr7	jNXSensor	rigid_DNA	668520	668534	1000.0	+	0	R 668520
chr7	jNXSensor	rigid_DNA	668569	668583	1000.0	+	0	R 668569
chr7	jNXSensor	rigid_DNA	668619	668633	1000.0	+	0	R 668619
chr7	jNXSensor	rigid_DNA	668919	668933	1000.0	+	0	R 668919
chr7	jNXSensor	rigid_DNA	669283	669297	1000.0	+	0	R 669283
chr7	jNXSensor	rigid_DNA	669688	669702	1000.0	+	0	R 669688
chr7	jNXSensor	rigid_DNA	669755	669770	1000.0	+	0	R 669755
chr7	jNXSensor	rigid_DNA	670121	670135	1000.0	+	0	R 670121
chr7	jNXSensor	rigid_DNA	670266	670280	1000.0	+	0	R 670266
chr7	jNXSensor	rigid_DNA	670285	670299	1000.0	+	0	R 670285
chr7	jNXSensor	rigid_DNA	670313	670327	1000.0	+	0	R 670313
chr7	jNXSensor	rigid_DNA	670346	670365	1000.0	+	0	R 670346
chr7	jNXSensor	rigid_DNA	670408	670422	1000.0	+	0	R 670408
chr7	jNXSensor	rigid_DNA	670571	670585	1000.0	+	0	R 670571
chr7	jNXSensor	rigid_DNA	670609	670624	1000.0	+	0	R 670609
chr7	jNXSensor	rigid_DNA	670917	670928	1000.0	+	0	R 670917
chr7	jNXSensor	rigid_DNA	671542	671565	1000.0	+	0	R 671542
chr7	jNXSensor	rigid_DNA	672076	672091	1000.0	+	0	R 672076
chr7	jNXSensor	rigid_DNA	672213	672228	1000.0	+	0	R 672213
chr7	jNXSensor	rigid_DNA	672331	672345	1000.0	+	0	R 672331
chr7	jNXSensor	rigid_DNA	672373	672387	1000.0	+	0	R 672373
chr7	jNXSensor	rigid_DNA	672548	672562	1000.0	+	0	R 672548
chr7	jNXSensor	rigid_DNA	672567	672582	1000.0	+	0	R 672567
chr7	jNXSensor	rigid_DNA	672654	672668	1000.0	+	0	R 672654
chr7	jNXSensor	rigid_DNA	672700	672714	1000.0	+	0	R 672700
chr7	jNXSensor	rigid_DNA	672930	672944	1000.0	+	0	R 672930
chr7	jNXSensor	rigid_DNA	674543	674557	1000.0	+	0	R 674543
chr7	jNXSensor	rigid_DNA	676031	676046	1000.0	+	0	R 676031
chr7	jNXSensor	rigid_DNA	676278	676292	1000.0	+	0	R 676278
chr7	jNXSensor	rigid_DNA	676319	676333	1000.0	+	0	R 676319
chr7	jNXSensor	rigid_DNA	676486	676501	1000.0	+	0	R 676486
chr7	jNXSensor	rigid_DNA	676917	676937	1000.0	+	0	R 676917
chr7	jNXSensor	rigid_DNA	676974	676993	1000.0	+	0	R 676974
chr7	jNXSensor	rigid_DNA	676998	677012	1000.0	+	0	R 676998
chr7	jNXSensor	rigid_DNA	677030	677044	1000.0	+	0	R 677030
chr7	jNXSensor	rigid_DNA	677316	677335	1000.0	+	0	R 677316
chr7	jNXSensor	rigid_DNA	677470	677485	1000.0	+	0	R 677470
chr7	jNXSensor	rigid_DNA	677984	678003	1000.0	+	0	R 677984
chr7	jNXSensor	rigid_DNA	678007	678021	1000.0	+	0	R 678007
chr7	jNXSensor	rigid_DNA	678217	678231	1000.0	+	0	R 678217
chr7	jNXSensor	rigid_DNA	678321	678331	1000.0	+	0	R 678321
chr7	jNXSensor	rigid_DNA	678599	678613	1000.0	+	0	R 678599
chr7	jNXSensor	rigid_DNA	679209	679241	1000.0	+	0	R 679209
chr7	jNXSensor	rigid_DNA	679534	679548	1000.0	+	0	R 679534
chr7	jNXSensor	rigid_DNA	679812	679826	1000.0	+	0	R 679812
chr7	jNXSensor	rigid_DNA	680042	680057	1000.0	+	0	R 680042
chr7	jNXSensor	rigid_DNA	680216	680230	1000.0	+	0	R 680216
chr7	jNXSensor	rigid_DNA	681550	681570	1000.0	+	0	R 681550
chr7	jNXSensor	rigid_DNA	681869	681883	1000.0	+	0	R 681869
chr7	jNXSensor	rigid_DNA	682709	682723	1000.0	+	0	R 682709
chr7	jNXSensor	rigid_DNA	682752	682766	1000.0	+	0	R 682752
chr7	jNXSensor	rigid_DNA	682817	682831	1000.0	+	0	R 682817
chr7	jNXSensor	rigid_DNA	682937	682956	1000.0	+	0	R 682937
chr7	jNXSensor	rigid_DNA	683365	683379	1000.0	+	0	R 683365
chr7	jNXSensor	rigid_DNA	683440	683454	1000.0	+	0	R 683440
chr7	jNXSensor	rigid_DNA	684197	684211	1000.0	+	0	R 684197
chr7	jNXSensor	rigid_DNA	684795	684809	1000.0	+	0	R 684795
chr7	jNXSensor	rigid_DNA	685490	685505	1000.0	+	0	R 685490
chr7	jNXSensor	rigid_DNA	686292	686306	1000.0	+	0	R 686292
chr7	jNXSensor	rigid_DNA	686321	686341	1000.0	+	0	R 686321
chr7	jNXSensor	rigid_DNA	686676	686691	1000.0	+	0	R 686676
chr7	jNXSensor	rigid_DNA	686777	686793	1000.0	+	0	R 686777
chr7	jNXSensor	rigid_DNA	686801	686820	1000.0	+	0	R 686801
chr7	jNXSensor	rigid_DNA	687375	687389	1000.0	+	0	R 687375
chr7	jNXSensor	rigid_DNA	687487	687503	1000.0	+	0	R 687487
chr7	jNXSensor	rigid_DNA	687833	687847	1000.0	+	0	R 687833
chr7	jNXSensor	rigid_DNA	688906	688920	1000.0	+	0	R 688906
chr7	jNXSensor	rigid_DNA	689048	689067	1000.0	+	0	R 689048
chr7	jNXSensor	rigid_DNA	689414	689428	1000.0	+	0	R 689414
chr7	jNXSensor	rigid_DNA	689633	689647	1000.0	+	0	R 689633
chr7	jNXSensor	rigid_DNA	689937	689956	1000.0	+	0	R 689937
chr7	jNXSensor	rigid_DNA	692466	692477	1000.0	+	0	R 692466
chr7	jNXSensor	rigid_DNA	693240	693254	1000.0	+	0	R 693240
chr7	jNXSensor	rigid_DNA	694017	694036	1000.0	+	0	R 694017
chr7	jNXSensor	rigid_DNA	694259	694282	1000.0	+	0	R 694259
chr7	jNXSensor	rigid_DNA	694322	694341	1000.0	+	0	R 694322
chr7	jNXSensor	rigid_DNA	694567	694580	1000.0	+	0	R 694567
chr7	jNXSensor	rigid_DNA	694813	694827	1000.0	+	0	R 694813
chr7	jNXSensor	rigid_DNA	695285	695296	1000.0	+	0	R 695285
chr7	jNXSensor	rigid_DNA	696085	696105	1000.0	+	0	R 696085
chr7	jNXSensor	rigid_DNA	696218	696232	1000.0	+	0	R 696218
chr7	jNXSensor	rigid_DNA	696459	696469	1000.0	+	0	R 696459
chr7	jNXSensor	rigid_DNA	697156	697179	1000.0	+	0	R 697156
chr7	jNXSensor	rigid_DNA	697215	697229	1000.0	+	0	R 697215
chr7	jNXSensor	rigid_DNA	697265	697279	1000.0	+	0	R 697265
chr7	jNXSensor	rigid_DNA	697306	697329	1000.0	+	0	R 697306
chr7	jNXSensor	rigid_DNA	697406	697429	1000.0	+	0	R 697406
chr7	jNXSensor	rigid_DNA	697637	697656	1000.0	+	0	R 697637
chr7	jNXSensor	rigid_DNA	697883	697897	1000.0	+	0	R 697883
chr7	jNXSensor	rigid_DNA	698321	698335	1000.0	+	0	R 698321
chr7	jNXSensor	rigid_DNA	698759	698773	1000.0	+	0	R 698759
chr7	jNXSensor	rigid_DNA	699102	699112	1000.0	+	0	R 699102
chr7	jNXSensor	rigid_DNA	699345	699359	1000.0	+	0	R 699345
chr7	jNXSensor	rigid_DNA	699402	699417	1000.0	+	0	R 699402
chr7	jNXSensor	rigid_DNA	699577	699591	1000.0	+	0	R 699577
chr7	jNXSensor	rigid_DNA	700760	700774	1000.0	+	0	R 700760
chr7	jNXSensor	rigid_DNA	701194	701209	1000.0	+	0	R 701194
chr7	jNXSensor	rigid_DNA	701425	701439	1000.0	+	0	R 701425
chr7	jNXSensor	rigid_DNA	701463	701477	1000.0	+	0	R 701463
chr7	jNXSensor	rigid_DNA	701617	701631	1000.0	+	0	R 701617
chr7	jNXSensor	rigid_DNA	701793	701807	1000.0	+	0	R 701793
chr7	jNXSensor	rigid_DNA	701835	701844	1000.0	+	0	R 701835
chr7	jNXSensor	rigid_DNA	702128	702149	1000.0	+	0	R 702128
chr7	jNXSensor	rigid_DNA	702436	702446	1000.0	+	0	R 702436
chr7	jNXSensor	rigid_DNA	702721	702735	1000.0	+	0	R 702721
chr7	jNXSensor	rigid_DNA	703042	703057	1000.0	+	0	R 703042
chr7	jNXSensor	rigid_DNA	703325	703339	1000.0	+	0	R 703325
chr7	jNXSensor	rigid_DNA	703411	703431	1000.0	+	0	R 703411
chr7	jNXSensor	rigid_DNA	703522	703536	1000.0	+	0	R 703522
chr7	jNXSensor	rigid_DNA	704065	704127	1000.0	+	0	R 704065
chr7	jNXSensor	rigid_DNA	704132	704156	1000.0	+	0	R 704132
chr7	jNXSensor	rigid_DNA	704161	704243	1000.0	+	0	R 704161
chr7	jNXSensor	rigid_DNA	704248	704267	1000.0	+	0	R 704248
chr7	jNXSensor	rigid_DNA	704281	704295	1000.0	+	0	R 704281
chr7	jNXSensor	rigid_DNA	704326	704340	1000.0	+	0	R 704326
chr7	jNXSensor	rigid_DNA	705442	705456	1000.0	+	0	R 705442
chr7	jNXSensor	rigid_DNA	705561	705575	1000.0	+	0	R 705561
chr7	jNXSensor	rigid_DNA	705893	705917	1000.0	+	0	R 705893
chr7	jNXSensor	rigid_DNA	706136	706161	1000.0	+	0	R 706136
chr7	jNXSensor	rigid_DNA	706831	706840	1000.0	+	0	R 706831
chr7	jNXSensor	rigid_DNA	708706	708720	1000.0	+	0	R 708706
chr7	jNXSensor	rigid_DNA	708745	708764	1000.0	+	0	R 708745
chr7	jNXSensor	rigid_DNA	709819	709835	1000.0	+	0	R 709819
chr7	jNXSensor	rigid_DNA	710660	710674	1000.0	+	0	R 710660
chr7	jNXSensor	rigid_DNA	710697	710711	1000.0	+	0	R 710697
chr7	jNXSensor	rigid_DNA	711470	711483	1000.0	+	0	R 711470
chr7	jNXSensor	rigid_DNA	711492	711502	1000.0	+	0	R 711492
chr7	jNXSensor	rigid_DNA	711948	711962	1000.0	+	0	R 711948
chr7	jNXSensor	rigid_DNA	712586	712604	1000.0	+	0	R 712586
chr7	jNXSensor	rigid_DNA	712749	712769	1000.0	+	0	R 712749
chr7	jNXSensor	rigid_DNA	712872	712890	1000.0	+	0	R 712872
chr7	jNXSensor	rigid_DNA	713110	713124	1000.0	+	0	R 713110
chr7	jNXSensor	rigid_DNA	713643	713658	1000.0	+	0	R 713643
chr7	jNXSensor	rigid_DNA	713665	713679	1000.0	+	0	R 713665
chr7	jNXSensor	rigid_DNA	714954	714971	1000.0	+	0	R 714954
chr7	jNXSensor	rigid_DNA	715272	715298	1000.0	+	0	R 715272
chr7	jNXSensor	rigid_DNA	715535	715553	1000.0	+	0	R 715535
chr7	jNXSensor	rigid_DNA	716492	716506	1000.0	+	0	R 716492
chr7	jNXSensor	rigid_DNA	716527	716547	1000.0	+	0	R 716527
chr7	jNXSensor	rigid_DNA	716807	716826	1000.0	+	0	R 716807
chr7	jNXSensor	rigid_DNA	717054	717068	1000.0	+	0	R 717054
chr7	jNXSensor	rigid_DNA	717416	717430	1000.0	+	0	R 717416
chr7	jNXSensor	rigid_DNA	717470	717487	1000.0	+	0	R 717470
chr7	jNXSensor	rigid_DNA	717641	717678	1000.0	+	0	R 717641
chr7	jNXSensor	rigid_DNA	717729	717749	1000.0	+	0	R 717729
chr7	jNXSensor	rigid_DNA	717873	717887	1000.0	+	0	R 717873
chr7	jNXSensor	rigid_DNA	717891	717905	1000.0	+	0	R 717891
chr7	jNXSensor	rigid_DNA	718005	718023	1000.0	+	0	R 718005
chr7	jNXSensor	rigid_DNA	718104	718124	1000.0	+	0	R 718104
chr7	jNXSensor	rigid_DNA	718159	718174	1000.0	+	0	R 718159
chr7	jNXSensor	rigid_DNA	718228	718243	1000.0	+	0	R 718228
chr7	jNXSensor	rigid_DNA	718252	718270	1000.0	+	0	R 718252
chr7	jNXSensor	rigid_DNA	718279	718312	1000.0	+	0	R 718279
chr7	jNXSensor	rigid_DNA	718317	718343	1000.0	+	0	R 718317
chr7	jNXSensor	rigid_DNA	718355	718369	1000.0	+	0	R 718355
chr7	jNXSensor	rigid_DNA	718381	718400	1000.0	+	0	R 718381
chr7	jNXSensor	rigid_DNA	718445	718481	1000.0	+	0	R 718445
chr7	jNXSensor	rigid_DNA	718483	718502	1000.0	+	0	R 718483
chr7	jNXSensor	rigid_DNA	718512	718554	1000.0	+	0	R 718512
chr7	jNXSensor	rigid_DNA	718556	718575	1000.0	+	0	R 718556
chr7	jNXSensor	rigid_DNA	718586	718601	1000.0	+	0	R 718586
chr7	jNXSensor	rigid_DNA	718606	718663	1000.0	+	0	R 718606
chr7	jNXSensor	rigid_DNA	718687	718710	1000.0	+	0	R 718687
chr7	jNXSensor	rigid_DNA	718721	718744	1000.0	+	0	R 718721
chr7	jNXSensor	rigid_DNA	718759	718807	1000.0	+	0	R 718759
chr7	jNXSensor	rigid_DNA	718809	718830	1000.0	+	0	R 718809
chr7	jNXSensor	rigid_DNA	718874	718892	1000.0	+	0	R 718874
chr7	jNXSensor	rigid_DNA	718929	718945	1000.0	+	0	R 718929
chr7	jNXSensor	rigid_DNA	718950	718965	1000.0	+	0	R 718950
chr7	jNXSensor	rigid_DNA	719066	719080	1000.0	+	0	R 719066
chr7	jNXSensor	rigid_DNA	719351	719365	1000.0	+	0	R 719351
chr7	jNXSensor	rigid_DNA	719495	719509	1000.0	+	0	R 719495
chr7	jNXSensor	rigid_DNA	719999	720013	1000.0	+	0	R 719999
chr7	jNXSensor	rigid_DNA	720175	720193	1000.0	+	0	R 720175
chr7	jNXSensor	rigid_DNA	720342	720356	1000.0	+	0	R 720342
chr7	jNXSensor	rigid_DNA	720627	720641	1000.0	+	0	R 720627
chr7	jNXSensor	rigid_DNA	720799	720813	1000.0	+	0	R 720799
chr7	jNXSensor	rigid_DNA	721107	721121	1000.0	+	0	R 721107
chr7	jNXSensor	rigid_DNA	721885	721896	1000.0	+	0	R 721885
chr7	jNXSensor	rigid_DNA	722022	722042	1000.0	+	0	R 722022
chr7	jNXSensor	rigid_DNA	722120	722139	1000.0	+	0	R 722120
chr7	jNXSensor	rigid_DNA	722162	722176	1000.0	+	0	R 722162
chr7	jNXSensor	rigid_DNA	722197	722207	1000.0	+	0	R 722197
chr7	jNXSensor	rigid_DNA	722386	722399	1000.0	+	0	R 722386
chr7	jNXSensor	rigid_DNA	722402	722413	1000.0	+	0	R 722402
chr7	jNXSensor	rigid_DNA	722503	722527	1000.0	+	0	R 722503
chr7	jNXSensor	rigid_DNA	722657	722671	1000.0	+	0	R 722657
chr7	jNXSensor	rigid_DNA	722959	722973	1000.0	+	0	R 722959
chr7	jNXSensor	rigid_DNA	723212	723226	1000.0	+	0	R 723212
chr7	jNXSensor	rigid_DNA	724016	724030	1000.0	+	0	R 724016
chr7	jNXSensor	rigid_DNA	724121	724135	1000.0	+	0	R 724121
chr7	jNXSensor	rigid_DNA	724381	724396	1000.0	+	0	R 724381
chr7	jNXSensor	rigid_DNA	724528	724540	1000.0	+	0	R 724528
chr7	jNXSensor	rigid_DNA	725027	725049	1000.0	+	0	R 725027
chr7	jNXSensor	rigid_DNA	725949	725968	1000.0	+	0	R 725949
chr7	jNXSensor	rigid_DNA	726214	726236	1000.0	+	0	R 726214
chr7	jNXSensor	rigid_DNA	726463	726482	1000.0	+	0	R 726463
chr7	jNXSensor	rigid_DNA	726509	726523	1000.0	+	0	R 726509
chr7	jNXSensor	rigid_DNA	727527	727541	1000.0	+	0	R 727527
chr7	jNXSensor	rigid_DNA	727812	727825	1000.0	+	0	R 727812
chr7	jNXSensor	rigid_DNA	728260	728281	1000.0	+	0	R 728260
chr7	jNXSensor	rigid_DNA	729546	729560	1000.0	+	0	R 729546
chr7	jNXSensor	rigid_DNA	729790	729809	1000.0	+	0	R 729790
chr7	jNXSensor	rigid_DNA	729916	729930	1000.0	+	0	R 729916
chr7	jNXSensor	rigid_DNA	730669	730683	1000.0	+	0	R 730669
chr7	jNXSensor	rigid_DNA	731377	731392	1000.0	+	0	R 731377
chr7	jNXSensor	rigid_DNA	732574	732605	1000.0	+	0	R 732574
chr7	jNXSensor	rigid_DNA	732619	732633	1000.0	+	0	R 732619
chr7	jNXSensor	rigid_DNA	732699	732713	1000.0	+	0	R 732699
chr7	jNXSensor	rigid_DNA	732761	732776	1000.0	+	0	R 732761
chr7	jNXSensor	rigid_DNA	732783	732807	1000.0	+	0	R 732783
chr7	jNXSensor	rigid_DNA	732886	732923	1000.0	+	0	R 732886
chr7	jNXSensor	rigid_DNA	733012	733032	1000.0	+	0	R 733012
chr7	jNXSensor	rigid_DNA	733037	733052	1000.0	+	0	R 733037
chr7	jNXSensor	rigid_DNA	733060	733088	1000.0	+	0	R 733060
chr7	jNXSensor	rigid_DNA	733096	733111	1000.0	+	0	R 733096
chr7	jNXSensor	rigid_DNA	733144	733172	1000.0	+	0	R 733144
chr7	jNXSensor	rigid_DNA	733190	733234	1000.0	+	0	R 733190
chr7	jNXSensor	rigid_DNA	733237	733296	1000.0	+	0	R 733237
chr7	jNXSensor	rigid_DNA	733353	733372	1000.0	+	0	R 733353
chr7	jNXSensor	rigid_DNA	733387	733401	1000.0	+	0	R 733387
chr7	jNXSensor	rigid_DNA	733415	733438	1000.0	+	0	R 733415
chr7	jNXSensor	rigid_DNA	733452	733478	1000.0	+	0	R 733452
chr7	jNXSensor	rigid_DNA	733486	733504	1000.0	+	0	R 733486
chr7	jNXSensor	rigid_DNA	733558	733583	1000.0	+	0	R 733558
chr7	jNXSensor	rigid_DNA	733652	733668	1000.0	+	0	R 733652
chr7	jNXSensor	rigid_DNA	733861	733875	1000.0	+	0	R 733861
chr7	jNXSensor	rigid_DNA	733937	733951	1000.0	+	0	R 733937
chr7	jNXSensor	rigid_DNA	733993	734008	1000.0	+	0	R 733993
chr7	jNXSensor	rigid_DNA	734884	734898	1000.0	+	0	R 734884
chr7	jNXSensor	rigid_DNA	734990	735004	1000.0	+	0	R 734990
chr7	jNXSensor	rigid_DNA	735159	735177	1000.0	+	0	R 735159
chr7	jNXSensor	rigid_DNA	736806	736820	1000.0	+	0	R 736806
chr7	jNXSensor	rigid_DNA	737019	737033	1000.0	+	0	R 737019
chr7	jNXSensor	rigid_DNA	737043	737057	1000.0	+	0	R 737043
chr7	jNXSensor	rigid_DNA	737187	737202	1000.0	+	0	R 737187
chr7	jNXSensor	rigid_DNA	737750	737764	1000.0	+	0	R 737750
chr7	jNXSensor	rigid_DNA	737846	737856	1000.0	+	0	R 737846
chr7	jNXSensor	rigid_DNA	738031	738045	1000.0	+	0	R 738031
chr7	jNXSensor	rigid_DNA	738108	738122	1000.0	+	0	R 738108
chr7	jNXSensor	rigid_DNA	745033	745047	1000.0	+	0	R 745033
chr7	jNXSensor	rigid_DNA	745544	745558	1000.0	+	0	R 745544
chr7	jNXSensor	rigid_DNA	745774	745794	1000.0	+	0	R 745774
chr7	jNXSensor	rigid_DNA	745915	745939	1000.0	+	0	R 745915
chr7	jNXSensor	rigid_DNA	746596	746610	1000.0	+	0	R 746596
chr7	jNXSensor	rigid_DNA	746690	746705	1000.0	+	0	R 746690
chr7	jNXSensor	rigid_DNA	746804	746818	1000.0	+	0	R 746804
chr7	jNXSensor	rigid_DNA	746912	746926	1000.0	+	0	R 746912
chr7	jNXSensor	rigid_DNA	746928	746942	1000.0	+	0	R 746928
chr7	jNXSensor	rigid_DNA	746986	747005	1000.0	+	0	R 746986
chr7	jNXSensor	rigid_DNA	747113	747133	1000.0	+	0	R 747113
chr7	jNXSensor	rigid_DNA	747443	747479	1000.0	+	0	R 747443
chr7	jNXSensor	rigid_DNA	747596	747615	1000.0	+	0	R 747596
chr7	jNXSensor	rigid_DNA	747729	747749	1000.0	+	0	R 747729
chr7	jNXSensor	rigid_DNA	747926	747945	1000.0	+	0	R 747926
chr7	jNXSensor	rigid_DNA	748133	748156	1000.0	+	0	R 748133
chr7	jNXSensor	rigid_DNA	748269	748283	1000.0	+	0	R 748269
chr7	jNXSensor	rigid_DNA	749284	749298	1000.0	+	0	R 749284
chr7	jNXSensor	rigid_DNA	749687	749701	1000.0	+	0	R 749687
chr7	jNXSensor	rigid_DNA	749806	749824	1000.0	+	0	R 749806
chr7	jNXSensor	rigid_DNA	751496	751515	1000.0	+	0	R 751496
chr7	jNXSensor	rigid_DNA	752087	752101	1000.0	+	0	R 752087
chr7	jNXSensor	rigid_DNA	752382	752410	1000.0	+	0	R 752382
chr7	jNXSensor	rigid_DNA	752434	752449	1000.0	+	0	R 752434
chr7	jNXSensor	rigid_DNA	752709	752732	1000.0	+	0	R 752709
chr7	jNXSensor	rigid_DNA	752843	752867	1000.0	+	0	R 752843
chr7	jNXSensor	rigid_DNA	752880	752894	1000.0	+	0	R 752880
chr7	jNXSensor	rigid_DNA	753387	753401	1000.0	+	0	R 753387
chr7	jNXSensor	rigid_DNA	754763	754777	1000.0	+	0	R 754763
chr7	jNXSensor	rigid_DNA	755290	755304	1000.0	+	0	R 755290
chr7	jNXSensor	rigid_DNA	756109	756123	1000.0	+	0	R 756109
chr7	jNXSensor	rigid_DNA	756416	756430	1000.0	+	0	R 756416
chr7	jNXSensor	rigid_DNA	756565	756579	1000.0	+	0	R 756565
chr7	jNXSensor	rigid_DNA	756622	756636	1000.0	+	0	R 756622
chr7	jNXSensor	rigid_DNA	756886	756905	1000.0	+	0	R 756886
chr7	jNXSensor	rigid_DNA	757734	757754	1000.0	+	0	R 757734
chr7	jNXSensor	rigid_DNA	757979	757998	1000.0	+	0	R 757979
chr7	jNXSensor	rigid_DNA	758274	758289	1000.0	+	0	R 758274
chr7	jNXSensor	rigid_DNA	758538	758562	1000.0	+	0	R 758538
chr7	jNXSensor	rigid_DNA	758678	758702	1000.0	+	0	R 758678
chr7	jNXSensor	rigid_DNA	758748	758772	1000.0	+	0	R 758748
chr7	jNXSensor	rigid_DNA	758818	758842	1000.0	+	0	R 758818
chr7	jNXSensor	rigid_DNA	759604	759618	1000.0	+	0	R 759604
chr7	jNXSensor	rigid_DNA	759678	759697	1000.0	+	0	R 759678
chr7	jNXSensor	rigid_DNA	759815	759829	1000.0	+	0	R 759815
chr7	jNXSensor	rigid_DNA	759851	759870	1000.0	+	0	R 759851
chr7	jNXSensor	rigid_DNA	759884	759903	1000.0	+	0	R 759884
chr7	jNXSensor	rigid_DNA	759920	759939	1000.0	+	0	R 759920
chr7	jNXSensor	rigid_DNA	759956	759975	1000.0	+	0	R 759956
chr7	jNXSensor	rigid_DNA	759992	760011	1000.0	+	0	R 759992
chr7	jNXSensor	rigid_DNA	760028	760047	1000.0	+	0	R 760028
chr7	jNXSensor	rigid_DNA	760064	760083	1000.0	+	0	R 760064
chr7	jNXSensor	rigid_DNA	760102	760121	1000.0	+	0	R 760102
chr7	jNXSensor	rigid_DNA	760138	760157	1000.0	+	0	R 760138
chr7	jNXSensor	rigid_DNA	760176	760195	1000.0	+	0	R 760176
chr7	jNXSensor	rigid_DNA	760210	760229	1000.0	+	0	R 760210
chr7	jNXSensor	rigid_DNA	760248	760267	1000.0	+	0	R 760248
chr7	jNXSensor	rigid_DNA	761055	761069	1000.0	+	0	R 761055
chr7	jNXSensor	rigid_DNA	761101	761121	1000.0	+	0	R 761101
chr7	jNXSensor	rigid_DNA	761124	761138	1000.0	+	0	R 761124
chr7	jNXSensor	rigid_DNA	761360	761374	1000.0	+	0	R 761360
chr7	jNXSensor	rigid_DNA	761545	761565	1000.0	+	0	R 761545
chr7	jNXSensor	rigid_DNA	761865	761879	1000.0	+	0	R 761865
chr7	jNXSensor	rigid_DNA	762735	762749	1000.0	+	0	R 762735
chr7	jNXSensor	rigid_DNA	762863	762881	1000.0	+	0	R 762863
chr7	jNXSensor	rigid_DNA	763196	763215	1000.0	+	0	R 763196
chr7	jNXSensor	rigid_DNA	763253	763267	1000.0	+	0	R 763253
chr7	jNXSensor	rigid_DNA	763298	763329	1000.0	+	0	R 763298
chr7	jNXSensor	rigid_DNA	763407	763421	1000.0	+	0	R 763407
chr7	jNXSensor	rigid_DNA	763675	763694	1000.0	+	0	R 763675
chr7	jNXSensor	rigid_DNA	764042	764056	1000.0	+	0	R 764042
chr7	jNXSensor	rigid_DNA	764229	764250	1000.0	+	0	R 764229
chr7	jNXSensor	rigid_DNA	764630	764649	1000.0	+	0	R 764630
chr7	jNXSensor	rigid_DNA	764926	764940	1000.0	+	0	R 764926
chr7	jNXSensor	rigid_DNA	765258	765276	1000.0	+	0	R 765258
chr7	jNXSensor	rigid_DNA	765444	765458	1000.0	+	0	R 765444
chr7	jNXSensor	rigid_DNA	766228	766243	1000.0	+	0	R 766228
chr7	jNXSensor	rigid_DNA	766262	766277	1000.0	+	0	R 766262
chr7	jNXSensor	rigid_DNA	766330	766345	1000.0	+	0	R 766330
chr7	jNXSensor	rigid_DNA	766946	766960	1000.0	+	0	R 766946
chr7	jNXSensor	rigid_DNA	767132	767146	1000.0	+	0	R 767132
chr7	jNXSensor	rigid_DNA	767477	767491	1000.0	+	0	R 767477
chr7	jNXSensor	rigid_DNA	767508	767527	1000.0	+	0	R 767508
chr7	jNXSensor	rigid_DNA	767982	767996	1000.0	+	0	R 767982
chr7	jNXSensor	rigid_DNA	768202	768216	1000.0	+	0	R 768202
chr7	jNXSensor	rigid_DNA	768367	768381	1000.0	+	0	R 768367
chr7	jNXSensor	rigid_DNA	768654	768667	1000.0	+	0	R 768654
chr7	jNXSensor	rigid_DNA	768753	768767	1000.0	+	0	R 768753
chr7	jNXSensor	rigid_DNA	769644	769663	1000.0	+	0	R 769644
chr7	jNXSensor	rigid_DNA	769810	769828	1000.0	+	0	R 769810
chr7	jNXSensor	rigid_DNA	769854	769868	1000.0	+	0	R 769854
chr7	jNXSensor	rigid_DNA	770157	770176	1000.0	+	0	R 770157
chr7	jNXSensor	rigid_DNA	770722	770746	1000.0	+	0	R 770722
chr7	jNXSensor	rigid_DNA	773115	773129	1000.0	+	0	R 773115
chr7	jNXSensor	rigid_DNA	773161	773175	1000.0	+	0	R 773161
chr7	jNXSensor	rigid_DNA	773259	773278	1000.0	+	0	R 773259
chr7	jNXSensor	rigid_DNA	773402	773419	1000.0	+	0	R 773402
chr7	jNXSensor	rigid_DNA	773904	773918	1000.0	+	0	R 773904
chr7	jNXSensor	rigid_DNA	773963	773977	1000.0	+	0	R 773963
chr7	jNXSensor	rigid_DNA	774198	774212	1000.0	+	0	R 774198
chr7	jNXSensor	rigid_DNA	774257	774271	1000.0	+	0	R 774257
chr7	jNXSensor	rigid_DNA	774302	774327	1000.0	+	0	R 774302
chr7	jNXSensor	rigid_DNA	774430	774444	1000.0	+	0	R 774430
chr7	jNXSensor	rigid_DNA	774602	774621	1000.0	+	0	R 774602
chr7	jNXSensor	rigid_DNA	774666	774680	1000.0	+	0	R 774666
chr7	jNXSensor	rigid_DNA	774808	774822	1000.0	+	0	R 774808
chr7	jNXSensor	rigid_DNA	775169	775188	1000.0	+	0	R 775169
chr7	jNXSensor	rigid_DNA	775317	775331	1000.0	+	0	R 775317
chr7	jNXSensor	rigid_DNA	775442	775456	1000.0	+	0	R 775442
chr7	jNXSensor	rigid_DNA	775563	775581	1000.0	+	0	R 775563
chr7	jNXSensor	rigid_DNA	775590	775604	1000.0	+	0	R 775590
chr7	jNXSensor	rigid_DNA	775626	775640	1000.0	+	0	R 775626
chr7	jNXSensor	rigid_DNA	776634	776648	1000.0	+	0	R 776634
chr7	jNXSensor	rigid_DNA	776821	776841	1000.0	+	0	R 776821
chr7	jNXSensor	rigid_DNA	776948	776963	1000.0	+	0	R 776948
chr7	jNXSensor	rigid_DNA	776966	776980	1000.0	+	0	R 776966
chr7	jNXSensor	rigid_DNA	776992	777007	1000.0	+	0	R 776992
chr7	jNXSensor	rigid_DNA	777475	777493	1000.0	+	0	R 777475
chr7	jNXSensor	rigid_DNA	777602	777616	1000.0	+	0	R 777602
chr7	jNXSensor	rigid_DNA	778118	778128	1000.0	+	0	R 778118
chr7	jNXSensor	rigid_DNA	778719	778733	1000.0	+	0	R 778719
chr7	jNXSensor	rigid_DNA	779124	779142	1000.0	+	0	R 779124
chr7	jNXSensor	rigid_DNA	779181	779195	1000.0	+	0	R 779181
chr7	jNXSensor	rigid_DNA	779689	779703	1000.0	+	0	R 779689
chr7	jNXSensor	rigid_DNA	779716	779730	1000.0	+	0	R 779716
chr7	jNXSensor	rigid_DNA	779861	779875	1000.0	+	0	R 779861
chr7	jNXSensor	rigid_DNA	780015	780029	1000.0	+	0	R 780015
chr7	jNXSensor	rigid_DNA	780288	780313	1000.0	+	0	R 780288
chr7	jNXSensor	rigid_DNA	780477	780491	1000.0	+	0	R 780477
chr7	jNXSensor	rigid_DNA	780510	780524	1000.0	+	0	R 780510
chr7	jNXSensor	rigid_DNA	780528	780548	1000.0	+	0	R 780528
chr7	jNXSensor	rigid_DNA	780568	780599	1000.0	+	0	R 780568
chr7	jNXSensor	rigid_DNA	780797	780834	1000.0	+	0	R 780797
chr7	jNXSensor	rigid_DNA	780910	780924	1000.0	+	0	R 780910
chr7	jNXSensor	rigid_DNA	781113	781128	1000.0	+	0	R 781113
chr7	jNXSensor	rigid_DNA	781630	781644	1000.0	+	0	R 781630
chr7	jNXSensor	rigid_DNA	782499	782508	1000.0	+	0	R 782499
chr7	jNXSensor	rigid_DNA	782669	782683	1000.0	+	0	R 782669
chr7	jNXSensor	rigid_DNA	782725	782739	1000.0	+	0	R 782725
chr7	jNXSensor	rigid_DNA	782940	782964	1000.0	+	0	R 782940
chr7	jNXSensor	rigid_DNA	783643	783657	1000.0	+	0	R 783643
chr7	jNXSensor	rigid_DNA	783731	783745	1000.0	+	0	R 783731
chr7	jNXSensor	rigid_DNA	784023	784047	1000.0	+	0	R 784023
chr7	jNXSensor	rigid_DNA	784437	784451	1000.0	+	0	R 784437
chr7	jNXSensor	rigid_DNA	784914	784928	1000.0	+	0	R 784914
chr7	jNXSensor	rigid_DNA	785014	785028	1000.0	+	0	R 785014
chr7	jNXSensor	rigid_DNA	785357	785371	1000.0	+	0	R 785357
chr7	jNXSensor	rigid_DNA	785395	785418	1000.0	+	0	R 785395
chr7	jNXSensor	rigid_DNA	785733	785747	1000.0	+	0	R 785733
chr7	jNXSensor	rigid_DNA	785894	785908	1000.0	+	0	R 785894
chr7	jNXSensor	rigid_DNA	786316	786330	1000.0	+	0	R 786316
chr7	jNXSensor	rigid_DNA	786353	786367	1000.0	+	0	R 786353
chr7	jNXSensor	rigid_DNA	786979	786988	1000.0	+	0	R 786979
chr7	jNXSensor	rigid_DNA	786990	787003	1000.0	+	0	R 786990
chr7	jNXSensor	rigid_DNA	788092	788106	1000.0	+	0	R 788092
chr7	jNXSensor	rigid_DNA	788286	788306	1000.0	+	0	R 788286
chr7	jNXSensor	rigid_DNA	788380	788400	1000.0	+	0	R 788380
chr7	jNXSensor	rigid_DNA	788991	789005	1000.0	+	0	R 788991
chr7	jNXSensor	rigid_DNA	789084	789098	1000.0	+	0	R 789084
chr7	jNXSensor	rigid_DNA	789571	789585	1000.0	+	0	R 789571
chr7	jNXSensor	rigid_DNA	789642	789656	1000.0	+	0	R 789642
chr7	jNXSensor	rigid_DNA	789671	789685	1000.0	+	0	R 789671
chr7	jNXSensor	rigid_DNA	789910	789924	1000.0	+	0	R 789910
chr7	jNXSensor	rigid_DNA	790355	790369	1000.0	+	0	R 790355
chr7	jNXSensor	rigid_DNA	790496	790510	1000.0	+	0	R 790496
chr7	jNXSensor	rigid_DNA	792849	792868	1000.0	+	0	R 792849
chr7	jNXSensor	rigid_DNA	792917	792941	1000.0	+	0	R 792917
chr7	jNXSensor	rigid_DNA	793014	793033	1000.0	+	0	R 793014
chr7	jNXSensor	rigid_DNA	793225	793239	1000.0	+	0	R 793225
chr7	jNXSensor	rigid_DNA	793266	793280	1000.0	+	0	R 793266
chr7	jNXSensor	rigid_DNA	794205	794219	1000.0	+	0	R 794205
chr7	jNXSensor	rigid_DNA	794255	794269	1000.0	+	0	R 794255
chr7	jNXSensor	rigid_DNA	794598	794612	1000.0	+	0	R 794598
chr7	jNXSensor	rigid_DNA	794831	794840	1000.0	+	0	R 794831
chr7	jNXSensor	rigid_DNA	795664	795678	1000.0	+	0	R 795664
chr7	jNXSensor	rigid_DNA	796181	796198	1000.0	+	0	R 796181
chr7	jNXSensor	rigid_DNA	797183	797194	1000.0	+	0	R 797183
chr7	jNXSensor	rigid_DNA	798937	798951	1000.0	+	0	R 798937
chr7	jNXSensor	rigid_DNA	799023	799032	1000.0	+	0	R 799023
chr7	jNXSensor	rigid_DNA	799568	799579	1000.0	+	0	R 799568
chr7	jNXSensor	rigid_DNA	799820	799834	1000.0	+	0	R 799820
chr7	jNXSensor	rigid_DNA	799861	799875	1000.0	+	0	R 799861
chr7	jNXSensor	rigid_DNA	800710	800723	1000.0	+	0	R 800710
chr7	jNXSensor	rigid_DNA	800872	800886	1000.0	+	0	R 800872
chr7	jNXSensor	rigid_DNA	800952	800966	1000.0	+	0	R 800952
chr7	jNXSensor	rigid_DNA	800982	801001	1000.0	+	0	R 800982
chr7	jNXSensor	rigid_DNA	801033	801047	1000.0	+	0	R 801033
chr7	jNXSensor	rigid_DNA	801112	801126	1000.0	+	0	R 801112
chr7	jNXSensor	rigid_DNA	801154	801168	1000.0	+	0	R 801154
chr7	jNXSensor	rigid_DNA	801196	801220	1000.0	+	0	R 801196
chr7	jNXSensor	rigid_DNA	801238	801262	1000.0	+	0	R 801238
chr7	jNXSensor	rigid_DNA	801364	801378	1000.0	+	0	R 801364
chr7	jNXSensor	rigid_DNA	801448	801462	1000.0	+	0	R 801448
chr7	jNXSensor	rigid_DNA	801935	801949	1000.0	+	0	R 801935
chr7	jNXSensor	rigid_DNA	801972	801986	1000.0	+	0	R 801972
chr7	jNXSensor	rigid_DNA	802216	802236	1000.0	+	0	R 802216
chr7	jNXSensor	rigid_DNA	803942	803956	1000.0	+	0	R 803942
chr7	jNXSensor	rigid_DNA	804050	804064	1000.0	+	0	R 804050
chr7	jNXSensor	rigid_DNA	804158	804176	1000.0	+	0	R 804158
chr7	jNXSensor	rigid_DNA	804331	804345	1000.0	+	0	R 804331
chr7	jNXSensor	rigid_DNA	805306	805325	1000.0	+	0	R 805306
chr7	jNXSensor	rigid_DNA	805410	805424	1000.0	+	0	R 805410
chr7	jNXSensor	rigid_DNA	805774	805788	1000.0	+	0	R 805774
chr7	jNXSensor	rigid_DNA	806141	806155	1000.0	+	0	R 806141
chr7	jNXSensor	rigid_DNA	806401	806422	1000.0	+	0	R 806401
chr7	jNXSensor	rigid_DNA	806573	806583	1000.0	+	0	R 806573
chr7	jNXSensor	rigid_DNA	806657	806671	1000.0	+	0	R 806657
chr7	jNXSensor	rigid_DNA	807422	807436	1000.0	+	0	R 807422
chr7	jNXSensor	rigid_DNA	807699	807710	1000.0	+	0	R 807699
chr7	jNXSensor	rigid_DNA	807773	807787	1000.0	+	0	R 807773
chr7	jNXSensor	rigid_DNA	807981	807995	1000.0	+	0	R 807981
chr7	jNXSensor	rigid_DNA	808285	808304	1000.0	+	0	R 808285
chr7	jNXSensor	rigid_DNA	808353	808372	1000.0	+	0	R 808353
chr7	jNXSensor	rigid_DNA	808379	808393	1000.0	+	0	R 808379
chr7	jNXSensor	rigid_DNA	808441	808455	1000.0	+	0	R 808441
chr7	jNXSensor	rigid_DNA	808462	808476	1000.0	+	0	R 808462
[truncated: 156,554 more rows]
