# Supplementary material for: Prediction and analysis of nucleosome exclusion regions in the human genome
Source: BMC Genomics. 2008 Apr 22;9:186. doi: 10.1186/1471-2164-9-186 (PMC2386137; doi:10.1186/1471-2164-9-186)
Supplement: Additional file 5 — Nucleosome exclusion regions in GFF format. A zip file containing the whole annotations for human genome nucleosome exclusion regions in gff format, a single *.gff file for each chromosome. [file 1471-2164-9-186-S5.zip › chr8.gff]

chr8	jNXSensor	rigid_DNA	2454	2464	1000.0	+	0	R 2454
chr8	jNXSensor	rigid_DNA	6855	6864	1000.0	+	0	R 6855
chr8	jNXSensor	rigid_DNA	7290	7309	1000.0	+	0	R 7290
chr8	jNXSensor	rigid_DNA	8088	8102	1000.0	+	0	R 8088
chr8	jNXSensor	rigid_DNA	10479	10493	1000.0	+	0	R 10479
chr8	jNXSensor	rigid_DNA	10661	10675	1000.0	+	0	R 10661
chr8	jNXSensor	rigid_DNA	10901	10917	1000.0	+	0	R 10901
chr8	jNXSensor	rigid_DNA	11160	11179	1000.0	+	0	R 11160
chr8	jNXSensor	rigid_DNA	12947	12961	1000.0	+	0	R 12947
chr8	jNXSensor	rigid_DNA	13064	13078	1000.0	+	0	R 13064
chr8	jNXSensor	rigid_DNA	13326	13341	1000.0	+	0	R 13326
chr8	jNXSensor	rigid_DNA	14234	14247	1000.0	+	0	R 14234
chr8	jNXSensor	rigid_DNA	15352	15366	1000.0	+	0	R 15352
chr8	jNXSensor	rigid_DNA	15964	15973	1000.0	+	0	R 15964
chr8	jNXSensor	rigid_DNA	17382	17396	1000.0	+	0	R 17382
chr8	jNXSensor	rigid_DNA	18289	18303	1000.0	+	0	R 18289
chr8	jNXSensor	rigid_DNA	18475	18489	1000.0	+	0	R 18475
chr8	jNXSensor	rigid_DNA	18964	18983	1000.0	+	0	R 18964
chr8	jNXSensor	rigid_DNA	22176	22190	1000.0	+	0	R 22176
chr8	jNXSensor	rigid_DNA	22256	22270	1000.0	+	0	R 22256
chr8	jNXSensor	rigid_DNA	23691	23710	1000.0	+	0	R 23691
chr8	jNXSensor	rigid_DNA	26812	26826	1000.0	+	0	R 26812
chr8	jNXSensor	rigid_DNA	27125	27139	1000.0	+	0	R 27125
chr8	jNXSensor	rigid_DNA	27957	27971	1000.0	+	0	R 27957
chr8	jNXSensor	rigid_DNA	29292	29306	1000.0	+	0	R 29292
chr8	jNXSensor	rigid_DNA	29531	29549	1000.0	+	0	R 29531
chr8	jNXSensor	rigid_DNA	29714	29738	1000.0	+	0	R 29714
chr8	jNXSensor	rigid_DNA	30373	30392	1000.0	+	0	R 30373
chr8	jNXSensor	rigid_DNA	30584	30603	1000.0	+	0	R 30584
chr8	jNXSensor	rigid_DNA	30633	30648	1000.0	+	0	R 30633
chr8	jNXSensor	rigid_DNA	30720	30734	1000.0	+	0	R 30720
chr8	jNXSensor	rigid_DNA	30915	30925	1000.0	+	0	R 30915
chr8	jNXSensor	rigid_DNA	31471	31485	1000.0	+	0	R 31471
chr8	jNXSensor	rigid_DNA	31805	31819	1000.0	+	0	R 31805
chr8	jNXSensor	rigid_DNA	31988	32007	1000.0	+	0	R 31988
chr8	jNXSensor	rigid_DNA	33331	33345	1000.0	+	0	R 33331
chr8	jNXSensor	rigid_DNA	33529	33544	1000.0	+	0	R 33529
chr8	jNXSensor	rigid_DNA	33768	33782	1000.0	+	0	R 33768
chr8	jNXSensor	rigid_DNA	33828	33847	1000.0	+	0	R 33828
chr8	jNXSensor	rigid_DNA	33972	33986	1000.0	+	0	R 33972
chr8	jNXSensor	rigid_DNA	34489	34517	1000.0	+	0	R 34489
chr8	jNXSensor	rigid_DNA	34557	34577	1000.0	+	0	R 34557
chr8	jNXSensor	rigid_DNA	34625	34645	1000.0	+	0	R 34625
chr8	jNXSensor	rigid_DNA	34693	34721	1000.0	+	0	R 34693
chr8	jNXSensor	rigid_DNA	34761	34776	1000.0	+	0	R 34761
chr8	jNXSensor	rigid_DNA	34862	34882	1000.0	+	0	R 34862
chr8	jNXSensor	rigid_DNA	34906	34920	1000.0	+	0	R 34906
chr8	jNXSensor	rigid_DNA	34954	34980	1000.0	+	0	R 34954
chr8	jNXSensor	rigid_DNA	35209	35229	1000.0	+	0	R 35209
chr8	jNXSensor	rigid_DNA	35234	35259	1000.0	+	0	R 35234
chr8	jNXSensor	rigid_DNA	36665	36679	1000.0	+	0	R 36665
chr8	jNXSensor	rigid_DNA	36712	36721	1000.0	+	0	R 36712
chr8	jNXSensor	rigid_DNA	37256	37265	1000.0	+	0	R 37256
chr8	jNXSensor	rigid_DNA	39169	39183	1000.0	+	0	R 39169
chr8	jNXSensor	rigid_DNA	41599	41613	1000.0	+	0	R 41599
chr8	jNXSensor	rigid_DNA	41835	41846	1000.0	+	0	R 41835
chr8	jNXSensor	rigid_DNA	43230	43244	1000.0	+	0	R 43230
chr8	jNXSensor	rigid_DNA	45198	45210	1000.0	+	0	R 45198
chr8	jNXSensor	rigid_DNA	45829	45843	1000.0	+	0	R 45829
chr8	jNXSensor	rigid_DNA	48860	48874	1000.0	+	0	R 48860
chr8	jNXSensor	rigid_DNA	49464	49473	1000.0	+	0	R 49464
chr8	jNXSensor	rigid_DNA	49932	49946	1000.0	+	0	R 49932
chr8	jNXSensor	rigid_DNA	50374	50387	1000.0	+	0	R 50374
chr8	jNXSensor	rigid_DNA	50490	50513	1000.0	+	0	R 50490
chr8	jNXSensor	rigid_DNA	50781	50799	1000.0	+	0	R 50781
chr8	jNXSensor	rigid_DNA	54443	54452	1000.0	+	0	R 54443
chr8	jNXSensor	rigid_DNA	55392	55406	1000.0	+	0	R 55392
chr8	jNXSensor	rigid_DNA	56751	56764	1000.0	+	0	R 56751
chr8	jNXSensor	rigid_DNA	57815	57827	1000.0	+	0	R 57815
chr8	jNXSensor	rigid_DNA	58895	58917	1000.0	+	0	R 58895
chr8	jNXSensor	rigid_DNA	59067	59082	1000.0	+	0	R 59067
chr8	jNXSensor	rigid_DNA	59157	59171	1000.0	+	0	R 59157
chr8	jNXSensor	rigid_DNA	63244	63255	1000.0	+	0	R 63244
chr8	jNXSensor	rigid_DNA	65473	65488	1000.0	+	0	R 65473
chr8	jNXSensor	rigid_DNA	65816	65832	1000.0	+	0	R 65816
chr8	jNXSensor	rigid_DNA	67163	67173	1000.0	+	0	R 67163
chr8	jNXSensor	rigid_DNA	68065	68079	1000.0	+	0	R 68065
chr8	jNXSensor	rigid_DNA	68559	68573	1000.0	+	0	R 68559
chr8	jNXSensor	rigid_DNA	69935	69949	1000.0	+	0	R 69935
chr8	jNXSensor	rigid_DNA	71589	71599	1000.0	+	0	R 71589
chr8	jNXSensor	rigid_DNA	84564	84573	1000.0	+	0	R 84564
chr8	jNXSensor	rigid_DNA	84834	84848	1000.0	+	0	R 84834
chr8	jNXSensor	rigid_DNA	85177	85188	1000.0	+	0	R 85177
chr8	jNXSensor	rigid_DNA	85608	85622	1000.0	+	0	R 85608
chr8	jNXSensor	rigid_DNA	88823	88851	1000.0	+	0	R 88823
chr8	jNXSensor	rigid_DNA	89416	89430	1000.0	+	0	R 89416
chr8	jNXSensor	rigid_DNA	89447	89476	1000.0	+	0	R 89447
chr8	jNXSensor	rigid_DNA	89503	89529	1000.0	+	0	R 89503
chr8	jNXSensor	rigid_DNA	89542	89578	1000.0	+	0	R 89542
chr8	jNXSensor	rigid_DNA	89591	89620	1000.0	+	0	R 89591
chr8	jNXSensor	rigid_DNA	89643	89657	1000.0	+	0	R 89643
chr8	jNXSensor	rigid_DNA	89674	89705	1000.0	+	0	R 89674
chr8	jNXSensor	rigid_DNA	89733	89754	1000.0	+	0	R 89733
chr8	jNXSensor	rigid_DNA	89767	89792	1000.0	+	0	R 89767
chr8	jNXSensor	rigid_DNA	89819	89833	1000.0	+	0	R 89819
chr8	jNXSensor	rigid_DNA	89850	89881	1000.0	+	0	R 89850
chr8	jNXSensor	rigid_DNA	89900	89929	1000.0	+	0	R 89900
chr8	jNXSensor	rigid_DNA	89949	89980	1000.0	+	0	R 89949
chr8	jNXSensor	rigid_DNA	89998	90028	1000.0	+	0	R 89998
chr8	jNXSensor	rigid_DNA	90043	90073	1000.0	+	0	R 90043
chr8	jNXSensor	rigid_DNA	90094	90113	1000.0	+	0	R 90094
chr8	jNXSensor	rigid_DNA	90143	90158	1000.0	+	0	R 90143
chr8	jNXSensor	rigid_DNA	90213	90228	1000.0	+	0	R 90213
chr8	jNXSensor	rigid_DNA	90291	90305	1000.0	+	0	R 90291
chr8	jNXSensor	rigid_DNA	90407	90426	1000.0	+	0	R 90407
chr8	jNXSensor	rigid_DNA	90523	90537	1000.0	+	0	R 90523
chr8	jNXSensor	rigid_DNA	90562	90581	1000.0	+	0	R 90562
chr8	jNXSensor	rigid_DNA	90590	90619	1000.0	+	0	R 90590
chr8	jNXSensor	rigid_DNA	90626	90664	1000.0	+	0	R 90626
chr8	jNXSensor	rigid_DNA	90703	90732	1000.0	+	0	R 90703
chr8	jNXSensor	rigid_DNA	93099	93108	1000.0	+	0	R 93099
chr8	jNXSensor	rigid_DNA	95461	95475	1000.0	+	0	R 95461
chr8	jNXSensor	rigid_DNA	96490	96514	1000.0	+	0	R 96490
chr8	jNXSensor	rigid_DNA	96688	96699	1000.0	+	0	R 96688
chr8	jNXSensor	rigid_DNA	96794	96808	1000.0	+	0	R 96794
chr8	jNXSensor	rigid_DNA	108813	108827	1000.0	+	0	R 108813
chr8	jNXSensor	rigid_DNA	116661	116678	1000.0	+	0	R 116661
chr8	jNXSensor	rigid_DNA	116719	116733	1000.0	+	0	R 116719
chr8	jNXSensor	rigid_DNA	119073	119087	1000.0	+	0	R 119073
chr8	jNXSensor	rigid_DNA	122738	122756	1000.0	+	0	R 122738
chr8	jNXSensor	rigid_DNA	123713	123727	1000.0	+	0	R 123713
chr8	jNXSensor	rigid_DNA	131874	131883	1000.0	+	0	R 131874
chr8	jNXSensor	rigid_DNA	132612	132627	1000.0	+	0	R 132612
chr8	jNXSensor	rigid_DNA	132856	132870	1000.0	+	0	R 132856
chr8	jNXSensor	rigid_DNA	132900	132914	1000.0	+	0	R 132900
chr8	jNXSensor	rigid_DNA	135948	135962	1000.0	+	0	R 135948
chr8	jNXSensor	rigid_DNA	136186	136201	1000.0	+	0	R 136186
chr8	jNXSensor	rigid_DNA	139933	139948	1000.0	+	0	R 139933
chr8	jNXSensor	rigid_DNA	141111	141125	1000.0	+	0	R 141111
chr8	jNXSensor	rigid_DNA	142077	142091	1000.0	+	0	R 142077
chr8	jNXSensor	rigid_DNA	145546	145560	1000.0	+	0	R 145546
chr8	jNXSensor	rigid_DNA	146093	146107	1000.0	+	0	R 146093
chr8	jNXSensor	rigid_DNA	146110	146126	1000.0	+	0	R 146110
chr8	jNXSensor	rigid_DNA	146253	146277	1000.0	+	0	R 146253
chr8	jNXSensor	rigid_DNA	146282	146301	1000.0	+	0	R 146282
chr8	jNXSensor	rigid_DNA	146317	146331	1000.0	+	0	R 146317
chr8	jNXSensor	rigid_DNA	146335	146381	1000.0	+	0	R 146335
chr8	jNXSensor	rigid_DNA	146388	146408	1000.0	+	0	R 146388
chr8	jNXSensor	rigid_DNA	146466	146487	1000.0	+	0	R 146466
chr8	jNXSensor	rigid_DNA	146523	146538	1000.0	+	0	R 146523
chr8	jNXSensor	rigid_DNA	146571	146585	1000.0	+	0	R 146571
chr8	jNXSensor	rigid_DNA	146715	146730	1000.0	+	0	R 146715
chr8	jNXSensor	rigid_DNA	147234	147249	1000.0	+	0	R 147234
chr8	jNXSensor	rigid_DNA	148828	148838	1000.0	+	0	R 148828
chr8	jNXSensor	rigid_DNA	155011	155032	1000.0	+	0	R 155011
chr8	jNXSensor	rigid_DNA	157367	157383	1000.0	+	0	R 157367
chr8	jNXSensor	rigid_DNA	160875	160893	1000.0	+	0	R 160875
chr8	jNXSensor	rigid_DNA	162014	162030	1000.0	+	0	R 162014
chr8	jNXSensor	rigid_DNA	162071	162085	1000.0	+	0	R 162071
chr8	jNXSensor	rigid_DNA	162313	162322	1000.0	+	0	R 162313
chr8	jNXSensor	rigid_DNA	162324	162333	1000.0	+	0	R 162324
chr8	jNXSensor	rigid_DNA	162614	162625	1000.0	+	0	R 162614
chr8	jNXSensor	rigid_DNA	163910	163922	1000.0	+	0	R 163910
chr8	jNXSensor	rigid_DNA	164670	164684	1000.0	+	0	R 164670
chr8	jNXSensor	rigid_DNA	166251	166261	1000.0	+	0	R 166251
chr8	jNXSensor	rigid_DNA	166871	166883	1000.0	+	0	R 166871
chr8	jNXSensor	rigid_DNA	167343	167357	1000.0	+	0	R 167343
chr8	jNXSensor	rigid_DNA	167586	167606	1000.0	+	0	R 167586
chr8	jNXSensor	rigid_DNA	169418	169432	1000.0	+	0	R 169418
chr8	jNXSensor	rigid_DNA	169659	169673	1000.0	+	0	R 169659
chr8	jNXSensor	rigid_DNA	169711	169725	1000.0	+	0	R 169711
chr8	jNXSensor	rigid_DNA	170644	170663	1000.0	+	0	R 170644
chr8	jNXSensor	rigid_DNA	170686	170700	1000.0	+	0	R 170686
chr8	jNXSensor	rigid_DNA	171872	171898	1000.0	+	0	R 171872
chr8	jNXSensor	rigid_DNA	171945	171959	1000.0	+	0	R 171945
chr8	jNXSensor	rigid_DNA	172008	172032	1000.0	+	0	R 172008
chr8	jNXSensor	rigid_DNA	172060	172081	1000.0	+	0	R 172060
chr8	jNXSensor	rigid_DNA	172155	172169	1000.0	+	0	R 172155
chr8	jNXSensor	rigid_DNA	172246	172261	1000.0	+	0	R 172246
chr8	jNXSensor	rigid_DNA	172275	172290	1000.0	+	0	R 172275
chr8	jNXSensor	rigid_DNA	172293	172317	1000.0	+	0	R 172293
chr8	jNXSensor	rigid_DNA	172345	172364	1000.0	+	0	R 172345
chr8	jNXSensor	rigid_DNA	172515	172529	1000.0	+	0	R 172515
chr8	jNXSensor	rigid_DNA	172729	172743	1000.0	+	0	R 172729
chr8	jNXSensor	rigid_DNA	172757	172771	1000.0	+	0	R 172757
chr8	jNXSensor	rigid_DNA	172813	172827	1000.0	+	0	R 172813
chr8	jNXSensor	rigid_DNA	172842	172856	1000.0	+	0	R 172842
chr8	jNXSensor	rigid_DNA	175479	175490	1000.0	+	0	R 175479
chr8	jNXSensor	rigid_DNA	178629	178657	1000.0	+	0	R 178629
chr8	jNXSensor	rigid_DNA	178778	178792	1000.0	+	0	R 178778
chr8	jNXSensor	rigid_DNA	179444	179458	1000.0	+	0	R 179444
chr8	jNXSensor	rigid_DNA	180698	180712	1000.0	+	0	R 180698
chr8	jNXSensor	rigid_DNA	181030	181044	1000.0	+	0	R 181030
chr8	jNXSensor	rigid_DNA	182019	182038	1000.0	+	0	R 182019
chr8	jNXSensor	rigid_DNA	184597	184606	1000.0	+	0	R 184597
chr8	jNXSensor	rigid_DNA	187675	187693	1000.0	+	0	R 187675
chr8	jNXSensor	rigid_DNA	188736	188745	1000.0	+	0	R 188736
chr8	jNXSensor	rigid_DNA	189844	189858	1000.0	+	0	R 189844
chr8	jNXSensor	rigid_DNA	190088	190103	1000.0	+	0	R 190088
chr8	jNXSensor	rigid_DNA	193181	193195	1000.0	+	0	R 193181
chr8	jNXSensor	rigid_DNA	193765	193779	1000.0	+	0	R 193765
chr8	jNXSensor	rigid_DNA	195390	195404	1000.0	+	0	R 195390
chr8	jNXSensor	rigid_DNA	196969	196978	1000.0	+	0	R 196969
chr8	jNXSensor	rigid_DNA	197207	197221	1000.0	+	0	R 197207
chr8	jNXSensor	rigid_DNA	197239	197253	1000.0	+	0	R 197239
chr8	jNXSensor	rigid_DNA	198282	198296	1000.0	+	0	R 198282
chr8	jNXSensor	rigid_DNA	198542	198551	1000.0	+	0	R 198542
chr8	jNXSensor	rigid_DNA	199597	199612	1000.0	+	0	R 199597
chr8	jNXSensor	rigid_DNA	201671	201689	1000.0	+	0	R 201671
chr8	jNXSensor	rigid_DNA	203606	203620	1000.0	+	0	R 203606
chr8	jNXSensor	rigid_DNA	203643	203657	1000.0	+	0	R 203643
chr8	jNXSensor	rigid_DNA	203776	203790	1000.0	+	0	R 203776
chr8	jNXSensor	rigid_DNA	203884	203906	1000.0	+	0	R 203884
chr8	jNXSensor	rigid_DNA	205781	205801	1000.0	+	0	R 205781
chr8	jNXSensor	rigid_DNA	205915	205937	1000.0	+	0	R 205915
chr8	jNXSensor	rigid_DNA	205955	205974	1000.0	+	0	R 205955
chr8	jNXSensor	rigid_DNA	206024	206038	1000.0	+	0	R 206024
chr8	jNXSensor	rigid_DNA	206045	206060	1000.0	+	0	R 206045
chr8	jNXSensor	rigid_DNA	206089	206103	1000.0	+	0	R 206089
chr8	jNXSensor	rigid_DNA	206157	206171	1000.0	+	0	R 206157
chr8	jNXSensor	rigid_DNA	206222	206236	1000.0	+	0	R 206222
chr8	jNXSensor	rigid_DNA	206348	206364	1000.0	+	0	R 206348
chr8	jNXSensor	rigid_DNA	206382	206397	1000.0	+	0	R 206382
chr8	jNXSensor	rigid_DNA	206443	206468	1000.0	+	0	R 206443
chr8	jNXSensor	rigid_DNA	206481	206496	1000.0	+	0	R 206481
chr8	jNXSensor	rigid_DNA	206518	206532	1000.0	+	0	R 206518
chr8	jNXSensor	rigid_DNA	206612	206631	1000.0	+	0	R 206612
chr8	jNXSensor	rigid_DNA	206649	206663	1000.0	+	0	R 206649
chr8	jNXSensor	rigid_DNA	206754	206770	1000.0	+	0	R 206754
chr8	jNXSensor	rigid_DNA	206790	206805	1000.0	+	0	R 206790
chr8	jNXSensor	rigid_DNA	207174	207193	1000.0	+	0	R 207174
chr8	jNXSensor	rigid_DNA	208526	208540	1000.0	+	0	R 208526
chr8	jNXSensor	rigid_DNA	210656	210671	1000.0	+	0	R 210656
chr8	jNXSensor	rigid_DNA	212021	212036	1000.0	+	0	R 212021
chr8	jNXSensor	rigid_DNA	212066	212080	1000.0	+	0	R 212066
chr8	jNXSensor	rigid_DNA	212442	212456	1000.0	+	0	R 212442
chr8	jNXSensor	rigid_DNA	212639	212658	1000.0	+	0	R 212639
chr8	jNXSensor	rigid_DNA	213554	213568	1000.0	+	0	R 213554
chr8	jNXSensor	rigid_DNA	213824	213838	1000.0	+	0	R 213824
chr8	jNXSensor	rigid_DNA	214018	214032	1000.0	+	0	R 214018
chr8	jNXSensor	rigid_DNA	214090	214104	1000.0	+	0	R 214090
chr8	jNXSensor	rigid_DNA	214426	214445	1000.0	+	0	R 214426
chr8	jNXSensor	rigid_DNA	214689	214704	1000.0	+	0	R 214689
chr8	jNXSensor	rigid_DNA	215089	215113	1000.0	+	0	R 215089
chr8	jNXSensor	rigid_DNA	215280	215294	1000.0	+	0	R 215280
chr8	jNXSensor	rigid_DNA	216470	216484	1000.0	+	0	R 216470
chr8	jNXSensor	rigid_DNA	217386	217401	1000.0	+	0	R 217386
chr8	jNXSensor	rigid_DNA	217889	217903	1000.0	+	0	R 217889
chr8	jNXSensor	rigid_DNA	224224	224248	1000.0	+	0	R 224224
chr8	jNXSensor	rigid_DNA	224276	224290	1000.0	+	0	R 224276
chr8	jNXSensor	rigid_DNA	226722	226736	1000.0	+	0	R 226722
chr8	jNXSensor	rigid_DNA	227988	228002	1000.0	+	0	R 227988
chr8	jNXSensor	rigid_DNA	228149	228172	1000.0	+	0	R 228149
chr8	jNXSensor	rigid_DNA	229998	230017	1000.0	+	0	R 229998
chr8	jNXSensor	rigid_DNA	230115	230129	1000.0	+	0	R 230115
chr8	jNXSensor	rigid_DNA	231921	231935	1000.0	+	0	R 231921
chr8	jNXSensor	rigid_DNA	232497	232516	1000.0	+	0	R 232497
chr8	jNXSensor	rigid_DNA	233312	233326	1000.0	+	0	R 233312
chr8	jNXSensor	rigid_DNA	234329	234343	1000.0	+	0	R 234329
chr8	jNXSensor	rigid_DNA	236281	236295	1000.0	+	0	R 236281
chr8	jNXSensor	rigid_DNA	237039	237053	1000.0	+	0	R 237039
chr8	jNXSensor	rigid_DNA	237286	237304	1000.0	+	0	R 237286
chr8	jNXSensor	rigid_DNA	238699	238713	1000.0	+	0	R 238699
chr8	jNXSensor	rigid_DNA	238939	238953	1000.0	+	0	R 238939
chr8	jNXSensor	rigid_DNA	238966	238980	1000.0	+	0	R 238966
chr8	jNXSensor	rigid_DNA	238985	238999	1000.0	+	0	R 238985
chr8	jNXSensor	rigid_DNA	239525	239535	1000.0	+	0	R 239525
chr8	jNXSensor	rigid_DNA	242572	242591	1000.0	+	0	R 242572
chr8	jNXSensor	rigid_DNA	245699	245713	1000.0	+	0	R 245699
chr8	jNXSensor	rigid_DNA	245942	245960	1000.0	+	0	R 245942
chr8	jNXSensor	rigid_DNA	247416	247430	1000.0	+	0	R 247416
chr8	jNXSensor	rigid_DNA	249022	249036	1000.0	+	0	R 249022
chr8	jNXSensor	rigid_DNA	249706	249720	1000.0	+	0	R 249706
chr8	jNXSensor	rigid_DNA	253041	253055	1000.0	+	0	R 253041
chr8	jNXSensor	rigid_DNA	253124	253138	1000.0	+	0	R 253124
chr8	jNXSensor	rigid_DNA	253532	253546	1000.0	+	0	R 253532
chr8	jNXSensor	rigid_DNA	254403	254414	1000.0	+	0	R 254403
chr8	jNXSensor	rigid_DNA	254981	254995	1000.0	+	0	R 254981
chr8	jNXSensor	rigid_DNA	255979	255993	1000.0	+	0	R 255979
chr8	jNXSensor	rigid_DNA	256684	256698	1000.0	+	0	R 256684
chr8	jNXSensor	rigid_DNA	256851	256865	1000.0	+	0	R 256851
chr8	jNXSensor	rigid_DNA	257829	257853	1000.0	+	0	R 257829
chr8	jNXSensor	rigid_DNA	258270	258288	1000.0	+	0	R 258270
chr8	jNXSensor	rigid_DNA	258367	258386	1000.0	+	0	R 258367
chr8	jNXSensor	rigid_DNA	259283	259292	1000.0	+	0	R 259283
chr8	jNXSensor	rigid_DNA	259407	259421	1000.0	+	0	R 259407
chr8	jNXSensor	rigid_DNA	261094	261108	1000.0	+	0	R 261094
chr8	jNXSensor	rigid_DNA	262049	262063	1000.0	+	0	R 262049
chr8	jNXSensor	rigid_DNA	263401	263415	1000.0	+	0	R 263401
chr8	jNXSensor	rigid_DNA	264214	264228	1000.0	+	0	R 264214
chr8	jNXSensor	rigid_DNA	264242	264256	1000.0	+	0	R 264242
chr8	jNXSensor	rigid_DNA	266260	266274	1000.0	+	0	R 266260
chr8	jNXSensor	rigid_DNA	267007	267027	1000.0	+	0	R 267007
chr8	jNXSensor	rigid_DNA	267220	267235	1000.0	+	0	R 267220
chr8	jNXSensor	rigid_DNA	267544	267558	1000.0	+	0	R 267544
chr8	jNXSensor	rigid_DNA	269353	269367	1000.0	+	0	R 269353
chr8	jNXSensor	rigid_DNA	271210	271224	1000.0	+	0	R 271210
chr8	jNXSensor	rigid_DNA	271935	271949	1000.0	+	0	R 271935
chr8	jNXSensor	rigid_DNA	272110	272124	1000.0	+	0	R 272110
chr8	jNXSensor	rigid_DNA	272794	272808	1000.0	+	0	R 272794
chr8	jNXSensor	rigid_DNA	272862	272876	1000.0	+	0	R 272862
chr8	jNXSensor	rigid_DNA	272907	272921	1000.0	+	0	R 272907
chr8	jNXSensor	rigid_DNA	272952	272966	1000.0	+	0	R 272952
chr8	jNXSensor	rigid_DNA	273842	273856	1000.0	+	0	R 273842
chr8	jNXSensor	rigid_DNA	274775	274789	1000.0	+	0	R 274775
chr8	jNXSensor	rigid_DNA	276245	276264	1000.0	+	0	R 276245
chr8	jNXSensor	rigid_DNA	277110	277124	1000.0	+	0	R 277110
chr8	jNXSensor	rigid_DNA	277204	277218	1000.0	+	0	R 277204
chr8	jNXSensor	rigid_DNA	277305	277319	1000.0	+	0	R 277305
chr8	jNXSensor	rigid_DNA	277362	277376	1000.0	+	0	R 277362
chr8	jNXSensor	rigid_DNA	277380	277395	1000.0	+	0	R 277380
chr8	jNXSensor	rigid_DNA	278120	278134	1000.0	+	0	R 278120
chr8	jNXSensor	rigid_DNA	278767	278782	1000.0	+	0	R 278767
chr8	jNXSensor	rigid_DNA	278819	278838	1000.0	+	0	R 278819
chr8	jNXSensor	rigid_DNA	278876	278891	1000.0	+	0	R 278876
chr8	jNXSensor	rigid_DNA	279213	279227	1000.0	+	0	R 279213
chr8	jNXSensor	rigid_DNA	279605	279623	1000.0	+	0	R 279605
chr8	jNXSensor	rigid_DNA	279892	279906	1000.0	+	0	R 279892
chr8	jNXSensor	rigid_DNA	282773	282799	1000.0	+	0	R 282773
chr8	jNXSensor	rigid_DNA	285879	285893	1000.0	+	0	R 285879
chr8	jNXSensor	rigid_DNA	285935	285949	1000.0	+	0	R 285935
chr8	jNXSensor	rigid_DNA	287327	287345	1000.0	+	0	R 287327
chr8	jNXSensor	rigid_DNA	287590	287604	1000.0	+	0	R 287590
chr8	jNXSensor	rigid_DNA	288273	288287	1000.0	+	0	R 288273
chr8	jNXSensor	rigid_DNA	289519	289538	1000.0	+	0	R 289519
chr8	jNXSensor	rigid_DNA	289753	289767	1000.0	+	0	R 289753
chr8	jNXSensor	rigid_DNA	290105	290119	1000.0	+	0	R 290105
chr8	jNXSensor	rigid_DNA	293784	293793	1000.0	+	0	R 293784
chr8	jNXSensor	rigid_DNA	294014	294028	1000.0	+	0	R 294014
chr8	jNXSensor	rigid_DNA	294507	294521	1000.0	+	0	R 294507
chr8	jNXSensor	rigid_DNA	295002	295016	1000.0	+	0	R 295002
chr8	jNXSensor	rigid_DNA	295167	295180	1000.0	+	0	R 295167
chr8	jNXSensor	rigid_DNA	296220	296234	1000.0	+	0	R 296220
chr8	jNXSensor	rigid_DNA	297868	297887	1000.0	+	0	R 297868
chr8	jNXSensor	rigid_DNA	298396	298434	1000.0	+	0	R 298396
chr8	jNXSensor	rigid_DNA	300028	300042	1000.0	+	0	R 300028
chr8	jNXSensor	rigid_DNA	300305	300322	1000.0	+	0	R 300305
chr8	jNXSensor	rigid_DNA	300633	300666	1000.0	+	0	R 300633
chr8	jNXSensor	rigid_DNA	306388	306406	1000.0	+	0	R 306388
chr8	jNXSensor	rigid_DNA	312273	312293	1000.0	+	0	R 312273
chr8	jNXSensor	rigid_DNA	313346	313360	1000.0	+	0	R 313346
chr8	jNXSensor	rigid_DNA	316972	316993	1000.0	+	0	R 316972
chr8	jNXSensor	rigid_DNA	317352	317366	1000.0	+	0	R 317352
chr8	jNXSensor	rigid_DNA	317592	317606	1000.0	+	0	R 317592
chr8	jNXSensor	rigid_DNA	317862	317876	1000.0	+	0	R 317862
chr8	jNXSensor	rigid_DNA	317940	317954	1000.0	+	0	R 317940
chr8	jNXSensor	rigid_DNA	319102	319117	1000.0	+	0	R 319102
chr8	jNXSensor	rigid_DNA	319823	319837	1000.0	+	0	R 319823
chr8	jNXSensor	rigid_DNA	320609	320623	1000.0	+	0	R 320609
chr8	jNXSensor	rigid_DNA	321717	321731	1000.0	+	0	R 321717
chr8	jNXSensor	rigid_DNA	322074	322088	1000.0	+	0	R 322074
chr8	jNXSensor	rigid_DNA	322570	322585	1000.0	+	0	R 322570
chr8	jNXSensor	rigid_DNA	322812	322826	1000.0	+	0	R 322812
chr8	jNXSensor	rigid_DNA	322933	322952	1000.0	+	0	R 322933
chr8	jNXSensor	rigid_DNA	324082	324096	1000.0	+	0	R 324082
chr8	jNXSensor	rigid_DNA	326021	326035	1000.0	+	0	R 326021
chr8	jNXSensor	rigid_DNA	326137	326157	1000.0	+	0	R 326137
chr8	jNXSensor	rigid_DNA	327119	327128	1000.0	+	0	R 327119
chr8	jNXSensor	rigid_DNA	327579	327598	1000.0	+	0	R 327579
chr8	jNXSensor	rigid_DNA	328047	328059	1000.0	+	0	R 328047
chr8	jNXSensor	rigid_DNA	329247	329261	1000.0	+	0	R 329247
chr8	jNXSensor	rigid_DNA	330815	330829	1000.0	+	0	R 330815
chr8	jNXSensor	rigid_DNA	330832	330846	1000.0	+	0	R 330832
chr8	jNXSensor	rigid_DNA	331289	331303	1000.0	+	0	R 331289
chr8	jNXSensor	rigid_DNA	331389	331404	1000.0	+	0	R 331389
chr8	jNXSensor	rigid_DNA	331457	331471	1000.0	+	0	R 331457
chr8	jNXSensor	rigid_DNA	332718	332732	1000.0	+	0	R 332718
chr8	jNXSensor	rigid_DNA	335576	335590	1000.0	+	0	R 335576
chr8	jNXSensor	rigid_DNA	335854	335875	1000.0	+	0	R 335854
chr8	jNXSensor	rigid_DNA	338416	338425	1000.0	+	0	R 338416
chr8	jNXSensor	rigid_DNA	340411	340425	1000.0	+	0	R 340411
chr8	jNXSensor	rigid_DNA	340641	340655	1000.0	+	0	R 340641
chr8	jNXSensor	rigid_DNA	343234	343248	1000.0	+	0	R 343234
chr8	jNXSensor	rigid_DNA	344500	344514	1000.0	+	0	R 344500
chr8	jNXSensor	rigid_DNA	346512	346535	1000.0	+	0	R 346512
chr8	jNXSensor	rigid_DNA	346540	346565	1000.0	+	0	R 346540
chr8	jNXSensor	rigid_DNA	346609	346623	1000.0	+	0	R 346609
chr8	jNXSensor	rigid_DNA	346655	346670	1000.0	+	0	R 346655
chr8	jNXSensor	rigid_DNA	346725	346765	1000.0	+	0	R 346725
chr8	jNXSensor	rigid_DNA	346800	346819	1000.0	+	0	R 346800
chr8	jNXSensor	rigid_DNA	346830	346849	1000.0	+	0	R 346830
chr8	jNXSensor	rigid_DNA	346878	346892	1000.0	+	0	R 346878
chr8	jNXSensor	rigid_DNA	346903	346924	1000.0	+	0	R 346903
chr8	jNXSensor	rigid_DNA	346928	346948	1000.0	+	0	R 346928
chr8	jNXSensor	rigid_DNA	346995	347015	1000.0	+	0	R 346995
chr8	jNXSensor	rigid_DNA	347019	347034	1000.0	+	0	R 347019
chr8	jNXSensor	rigid_DNA	347047	347062	1000.0	+	0	R 347047
chr8	jNXSensor	rigid_DNA	347106	347120	1000.0	+	0	R 347106
chr8	jNXSensor	rigid_DNA	347135	347150	1000.0	+	0	R 347135
chr8	jNXSensor	rigid_DNA	347190	347209	1000.0	+	0	R 347190
chr8	jNXSensor	rigid_DNA	347222	347237	1000.0	+	0	R 347222
chr8	jNXSensor	rigid_DNA	347271	347295	1000.0	+	0	R 347271
chr8	jNXSensor	rigid_DNA	347367	347381	1000.0	+	0	R 347367
chr8	jNXSensor	rigid_DNA	347397	347412	1000.0	+	0	R 347397
chr8	jNXSensor	rigid_DNA	347424	347441	1000.0	+	0	R 347424
chr8	jNXSensor	rigid_DNA	347474	347494	1000.0	+	0	R 347474
chr8	jNXSensor	rigid_DNA	347520	347534	1000.0	+	0	R 347520
chr8	jNXSensor	rigid_DNA	347541	347565	1000.0	+	0	R 347541
chr8	jNXSensor	rigid_DNA	347597	347611	1000.0	+	0	R 347597
chr8	jNXSensor	rigid_DNA	348326	348338	1000.0	+	0	R 348326
chr8	jNXSensor	rigid_DNA	350430	350440	1000.0	+	0	R 350430
chr8	jNXSensor	rigid_DNA	353407	353417	1000.0	+	0	R 353407
chr8	jNXSensor	rigid_DNA	354861	354875	1000.0	+	0	R 354861
chr8	jNXSensor	rigid_DNA	356163	356182	1000.0	+	0	R 356163
chr8	jNXSensor	rigid_DNA	357023	357037	1000.0	+	0	R 357023
chr8	jNXSensor	rigid_DNA	357130	357144	1000.0	+	0	R 357130
chr8	jNXSensor	rigid_DNA	358334	358357	1000.0	+	0	R 358334
chr8	jNXSensor	rigid_DNA	359118	359137	1000.0	+	0	R 359118
chr8	jNXSensor	rigid_DNA	359206	359219	1000.0	+	0	R 359206
chr8	jNXSensor	rigid_DNA	361005	361019	1000.0	+	0	R 361005
chr8	jNXSensor	rigid_DNA	362420	362434	1000.0	+	0	R 362420
chr8	jNXSensor	rigid_DNA	364119	364136	1000.0	+	0	R 364119
chr8	jNXSensor	rigid_DNA	365124	365141	1000.0	+	0	R 365124
chr8	jNXSensor	rigid_DNA	365404	365414	1000.0	+	0	R 365404
chr8	jNXSensor	rigid_DNA	365893	365908	1000.0	+	0	R 365893
chr8	jNXSensor	rigid_DNA	368429	368449	1000.0	+	0	R 368429
chr8	jNXSensor	rigid_DNA	369795	369809	1000.0	+	0	R 369795
chr8	jNXSensor	rigid_DNA	370444	370454	1000.0	+	0	R 370444
chr8	jNXSensor	rigid_DNA	377064	377073	1000.0	+	0	R 377064
chr8	jNXSensor	rigid_DNA	377740	377755	1000.0	+	0	R 377740
chr8	jNXSensor	rigid_DNA	378060	378073	1000.0	+	0	R 378060
chr8	jNXSensor	rigid_DNA	378306	378320	1000.0	+	0	R 378306
chr8	jNXSensor	rigid_DNA	378912	378926	1000.0	+	0	R 378912
chr8	jNXSensor	rigid_DNA	379292	379306	1000.0	+	0	R 379292
chr8	jNXSensor	rigid_DNA	379868	379882	1000.0	+	0	R 379868
chr8	jNXSensor	rigid_DNA	380076	380090	1000.0	+	0	R 380076
chr8	jNXSensor	rigid_DNA	382288	382300	1000.0	+	0	R 382288
chr8	jNXSensor	rigid_DNA	382405	382414	1000.0	+	0	R 382405
chr8	jNXSensor	rigid_DNA	382717	382731	1000.0	+	0	R 382717
chr8	jNXSensor	rigid_DNA	383695	383714	1000.0	+	0	R 383695
chr8	jNXSensor	rigid_DNA	389336	389350	1000.0	+	0	R 389336
chr8	jNXSensor	rigid_DNA	389708	389722	1000.0	+	0	R 389708
chr8	jNXSensor	rigid_DNA	389781	389795	1000.0	+	0	R 389781
chr8	jNXSensor	rigid_DNA	393836	393859	1000.0	+	0	R 393836
chr8	jNXSensor	rigid_DNA	394613	394627	1000.0	+	0	R 394613
chr8	jNXSensor	rigid_DNA	396903	396917	1000.0	+	0	R 396903
chr8	jNXSensor	rigid_DNA	398196	398210	1000.0	+	0	R 398196
chr8	jNXSensor	rigid_DNA	399641	399655	1000.0	+	0	R 399641
chr8	jNXSensor	rigid_DNA	399769	399783	1000.0	+	0	R 399769
chr8	jNXSensor	rigid_DNA	401036	401055	1000.0	+	0	R 401036
chr8	jNXSensor	rigid_DNA	401360	401374	1000.0	+	0	R 401360
chr8	jNXSensor	rigid_DNA	401543	401557	1000.0	+	0	R 401543
chr8	jNXSensor	rigid_DNA	404240	404254	1000.0	+	0	R 404240
chr8	jNXSensor	rigid_DNA	408030	408044	1000.0	+	0	R 408030
chr8	jNXSensor	rigid_DNA	408546	408560	1000.0	+	0	R 408546
chr8	jNXSensor	rigid_DNA	408734	408748	1000.0	+	0	R 408734
chr8	jNXSensor	rigid_DNA	408806	408825	1000.0	+	0	R 408806
chr8	jNXSensor	rigid_DNA	409433	409447	1000.0	+	0	R 409433
chr8	jNXSensor	rigid_DNA	410063	410082	1000.0	+	0	R 410063
chr8	jNXSensor	rigid_DNA	412504	412518	1000.0	+	0	R 412504
chr8	jNXSensor	rigid_DNA	413201	413220	1000.0	+	0	R 413201
chr8	jNXSensor	rigid_DNA	415456	415465	1000.0	+	0	R 415456
chr8	jNXSensor	rigid_DNA	417536	417550	1000.0	+	0	R 417536
chr8	jNXSensor	rigid_DNA	418435	418445	1000.0	+	0	R 418435
chr8	jNXSensor	rigid_DNA	418849	418871	1000.0	+	0	R 418849
chr8	jNXSensor	rigid_DNA	419057	419072	1000.0	+	0	R 419057
chr8	jNXSensor	rigid_DNA	419602	419616	1000.0	+	0	R 419602
chr8	jNXSensor	rigid_DNA	419627	419641	1000.0	+	0	R 419627
chr8	jNXSensor	rigid_DNA	420590	420604	1000.0	+	0	R 420590
chr8	jNXSensor	rigid_DNA	421392	421403	1000.0	+	0	R 421392
chr8	jNXSensor	rigid_DNA	423189	423203	1000.0	+	0	R 423189
chr8	jNXSensor	rigid_DNA	423495	423509	1000.0	+	0	R 423495
chr8	jNXSensor	rigid_DNA	423675	423689	1000.0	+	0	R 423675
chr8	jNXSensor	rigid_DNA	423924	423938	1000.0	+	0	R 423924
chr8	jNXSensor	rigid_DNA	424165	424179	1000.0	+	0	R 424165
chr8	jNXSensor	rigid_DNA	424920	424934	1000.0	+	0	R 424920
chr8	jNXSensor	rigid_DNA	426686	426701	1000.0	+	0	R 426686
chr8	jNXSensor	rigid_DNA	427277	427291	1000.0	+	0	R 427277
chr8	jNXSensor	rigid_DNA	428325	428340	1000.0	+	0	R 428325
chr8	jNXSensor	rigid_DNA	428676	428690	1000.0	+	0	R 428676
chr8	jNXSensor	rigid_DNA	428886	428906	1000.0	+	0	R 428886
chr8	jNXSensor	rigid_DNA	428957	428966	1000.0	+	0	R 428957
chr8	jNXSensor	rigid_DNA	429257	429283	1000.0	+	0	R 429257
chr8	jNXSensor	rigid_DNA	429426	429441	1000.0	+	0	R 429426
chr8	jNXSensor	rigid_DNA	429695	429709	1000.0	+	0	R 429695
chr8	jNXSensor	rigid_DNA	430484	430498	1000.0	+	0	R 430484
chr8	jNXSensor	rigid_DNA	430881	430890	1000.0	+	0	R 430881
chr8	jNXSensor	rigid_DNA	432465	432483	1000.0	+	0	R 432465
chr8	jNXSensor	rigid_DNA	433994	434013	1000.0	+	0	R 433994
chr8	jNXSensor	rigid_DNA	434131	434142	1000.0	+	0	R 434131
chr8	jNXSensor	rigid_DNA	434208	434222	1000.0	+	0	R 434208
chr8	jNXSensor	rigid_DNA	435627	435641	1000.0	+	0	R 435627
chr8	jNXSensor	rigid_DNA	436970	436984	1000.0	+	0	R 436970
chr8	jNXSensor	rigid_DNA	437729	437743	1000.0	+	0	R 437729
chr8	jNXSensor	rigid_DNA	437784	437798	1000.0	+	0	R 437784
chr8	jNXSensor	rigid_DNA	438964	438978	1000.0	+	0	R 438964
chr8	jNXSensor	rigid_DNA	442688	442702	1000.0	+	0	R 442688
chr8	jNXSensor	rigid_DNA	444418	444437	1000.0	+	0	R 444418
chr8	jNXSensor	rigid_DNA	446310	446329	1000.0	+	0	R 446310
chr8	jNXSensor	rigid_DNA	449654	449668	1000.0	+	0	R 449654
chr8	jNXSensor	rigid_DNA	450303	450317	1000.0	+	0	R 450303
chr8	jNXSensor	rigid_DNA	452124	452134	1000.0	+	0	R 452124
chr8	jNXSensor	rigid_DNA	452274	452284	1000.0	+	0	R 452274
chr8	jNXSensor	rigid_DNA	452358	452372	1000.0	+	0	R 452358
chr8	jNXSensor	rigid_DNA	452580	452590	1000.0	+	0	R 452580
chr8	jNXSensor	rigid_DNA	452780	452794	1000.0	+	0	R 452780
chr8	jNXSensor	rigid_DNA	452972	452985	1000.0	+	0	R 452972
chr8	jNXSensor	rigid_DNA	453111	453123	1000.0	+	0	R 453111
chr8	jNXSensor	rigid_DNA	457342	457356	1000.0	+	0	R 457342
chr8	jNXSensor	rigid_DNA	458761	458770	1000.0	+	0	R 458761
chr8	jNXSensor	rigid_DNA	459249	459268	1000.0	+	0	R 459249
chr8	jNXSensor	rigid_DNA	461161	461180	1000.0	+	0	R 461161
chr8	jNXSensor	rigid_DNA	461247	461268	1000.0	+	0	R 461247
chr8	jNXSensor	rigid_DNA	461341	461355	1000.0	+	0	R 461341
chr8	jNXSensor	rigid_DNA	463667	463681	1000.0	+	0	R 463667
chr8	jNXSensor	rigid_DNA	464237	464251	1000.0	+	0	R 464237
chr8	jNXSensor	rigid_DNA	467403	467412	1000.0	+	0	R 467403
chr8	jNXSensor	rigid_DNA	470059	470068	1000.0	+	0	R 470059
chr8	jNXSensor	rigid_DNA	473329	473347	1000.0	+	0	R 473329
chr8	jNXSensor	rigid_DNA	474335	474349	1000.0	+	0	R 474335
chr8	jNXSensor	rigid_DNA	475732	475758	1000.0	+	0	R 475732
chr8	jNXSensor	rigid_DNA	475765	475791	1000.0	+	0	R 475765
chr8	jNXSensor	rigid_DNA	475810	475824	1000.0	+	0	R 475810
chr8	jNXSensor	rigid_DNA	475831	475857	1000.0	+	0	R 475831
chr8	jNXSensor	rigid_DNA	479229	479243	1000.0	+	0	R 479229
chr8	jNXSensor	rigid_DNA	480807	480827	1000.0	+	0	R 480807
chr8	jNXSensor	rigid_DNA	482235	482249	1000.0	+	0	R 482235
chr8	jNXSensor	rigid_DNA	482823	482837	1000.0	+	0	R 482823
chr8	jNXSensor	rigid_DNA	482858	482875	1000.0	+	0	R 482858
chr8	jNXSensor	rigid_DNA	483555	483566	1000.0	+	0	R 483555
chr8	jNXSensor	rigid_DNA	483924	483954	1000.0	+	0	R 483924
chr8	jNXSensor	rigid_DNA	484191	484205	1000.0	+	0	R 484191
chr8	jNXSensor	rigid_DNA	484265	484279	1000.0	+	0	R 484265
chr8	jNXSensor	rigid_DNA	484282	484304	1000.0	+	0	R 484282
chr8	jNXSensor	rigid_DNA	484386	484401	1000.0	+	0	R 484386
chr8	jNXSensor	rigid_DNA	484495	484512	1000.0	+	0	R 484495
chr8	jNXSensor	rigid_DNA	484578	484597	1000.0	+	0	R 484578
chr8	jNXSensor	rigid_DNA	484604	484619	1000.0	+	0	R 484604
chr8	jNXSensor	rigid_DNA	484653	484702	1000.0	+	0	R 484653
chr8	jNXSensor	rigid_DNA	484802	484833	1000.0	+	0	R 484802
chr8	jNXSensor	rigid_DNA	484849	484864	1000.0	+	0	R 484849
chr8	jNXSensor	rigid_DNA	484866	484902	1000.0	+	0	R 484866
chr8	jNXSensor	rigid_DNA	484911	484926	1000.0	+	0	R 484911
chr8	jNXSensor	rigid_DNA	484954	484969	1000.0	+	0	R 484954
chr8	jNXSensor	rigid_DNA	485155	485170	1000.0	+	0	R 485155
chr8	jNXSensor	rigid_DNA	485211	485225	1000.0	+	0	R 485211
chr8	jNXSensor	rigid_DNA	485304	485329	1000.0	+	0	R 485304
chr8	jNXSensor	rigid_DNA	485366	485381	1000.0	+	0	R 485366
chr8	jNXSensor	rigid_DNA	485412	485427	1000.0	+	0	R 485412
chr8	jNXSensor	rigid_DNA	485475	485489	1000.0	+	0	R 485475
chr8	jNXSensor	rigid_DNA	485509	485528	1000.0	+	0	R 485509
chr8	jNXSensor	rigid_DNA	485531	485551	1000.0	+	0	R 485531
chr8	jNXSensor	rigid_DNA	485555	485569	1000.0	+	0	R 485555
chr8	jNXSensor	rigid_DNA	485596	485610	1000.0	+	0	R 485596
chr8	jNXSensor	rigid_DNA	485627	485661	1000.0	+	0	R 485627
chr8	jNXSensor	rigid_DNA	485668	485683	1000.0	+	0	R 485668
chr8	jNXSensor	rigid_DNA	485715	485729	1000.0	+	0	R 485715
chr8	jNXSensor	rigid_DNA	485735	485780	1000.0	+	0	R 485735
chr8	jNXSensor	rigid_DNA	485786	485808	1000.0	+	0	R 485786
chr8	jNXSensor	rigid_DNA	485831	485855	1000.0	+	0	R 485831
chr8	jNXSensor	rigid_DNA	485980	485995	1000.0	+	0	R 485980
chr8	jNXSensor	rigid_DNA	486000	486023	1000.0	+	0	R 486000
chr8	jNXSensor	rigid_DNA	486031	486046	1000.0	+	0	R 486031
chr8	jNXSensor	rigid_DNA	486311	486345	1000.0	+	0	R 486311
chr8	jNXSensor	rigid_DNA	486354	486368	1000.0	+	0	R 486354
chr8	jNXSensor	rigid_DNA	486374	486399	1000.0	+	0	R 486374
chr8	jNXSensor	rigid_DNA	488444	488460	1000.0	+	0	R 488444
chr8	jNXSensor	rigid_DNA	488575	488585	1000.0	+	0	R 488575
chr8	jNXSensor	rigid_DNA	490548	490562	1000.0	+	0	R 490548
chr8	jNXSensor	rigid_DNA	494782	494796	1000.0	+	0	R 494782
chr8	jNXSensor	rigid_DNA	495046	495072	1000.0	+	0	R 495046
chr8	jNXSensor	rigid_DNA	496047	496061	1000.0	+	0	R 496047
chr8	jNXSensor	rigid_DNA	496296	496312	1000.0	+	0	R 496296
chr8	jNXSensor	rigid_DNA	500871	500885	1000.0	+	0	R 500871
chr8	jNXSensor	rigid_DNA	502279	502298	1000.0	+	0	R 502279
chr8	jNXSensor	rigid_DNA	503163	503178	1000.0	+	0	R 503163
chr8	jNXSensor	rigid_DNA	504154	504168	1000.0	+	0	R 504154
chr8	jNXSensor	rigid_DNA	504323	504337	1000.0	+	0	R 504323
chr8	jNXSensor	rigid_DNA	504341	504355	1000.0	+	0	R 504341
chr8	jNXSensor	rigid_DNA	504896	504910	1000.0	+	0	R 504896
chr8	jNXSensor	rigid_DNA	505547	505562	1000.0	+	0	R 505547
chr8	jNXSensor	rigid_DNA	505575	505590	1000.0	+	0	R 505575
chr8	jNXSensor	rigid_DNA	505603	505618	1000.0	+	0	R 505603
chr8	jNXSensor	rigid_DNA	505892	505906	1000.0	+	0	R 505892
chr8	jNXSensor	rigid_DNA	508087	508099	1000.0	+	0	R 508087
chr8	jNXSensor	rigid_DNA	508393	508408	1000.0	+	0	R 508393
chr8	jNXSensor	rigid_DNA	508957	508971	1000.0	+	0	R 508957
chr8	jNXSensor	rigid_DNA	509002	509016	1000.0	+	0	R 509002
chr8	jNXSensor	rigid_DNA	509200	509219	1000.0	+	0	R 509200
chr8	jNXSensor	rigid_DNA	509231	509245	1000.0	+	0	R 509231
chr8	jNXSensor	rigid_DNA	509468	509482	1000.0	+	0	R 509468
chr8	jNXSensor	rigid_DNA	510797	510811	1000.0	+	0	R 510797
chr8	jNXSensor	rigid_DNA	510835	510849	1000.0	+	0	R 510835
chr8	jNXSensor	rigid_DNA	510972	510986	1000.0	+	0	R 510972
chr8	jNXSensor	rigid_DNA	511001	511015	1000.0	+	0	R 511001
chr8	jNXSensor	rigid_DNA	512195	512209	1000.0	+	0	R 512195
chr8	jNXSensor	rigid_DNA	512460	512486	1000.0	+	0	R 512460
chr8	jNXSensor	rigid_DNA	512566	512580	1000.0	+	0	R 512566
chr8	jNXSensor	rigid_DNA	512615	512629	1000.0	+	0	R 512615
chr8	jNXSensor	rigid_DNA	513114	513128	1000.0	+	0	R 513114
chr8	jNXSensor	rigid_DNA	516231	516245	1000.0	+	0	R 516231
chr8	jNXSensor	rigid_DNA	516485	516505	1000.0	+	0	R 516485
chr8	jNXSensor	rigid_DNA	516603	516616	1000.0	+	0	R 516603
chr8	jNXSensor	rigid_DNA	517292	517306	1000.0	+	0	R 517292
chr8	jNXSensor	rigid_DNA	517786	517800	1000.0	+	0	R 517786
chr8	jNXSensor	rigid_DNA	517846	517865	1000.0	+	0	R 517846
chr8	jNXSensor	rigid_DNA	517977	517991	1000.0	+	0	R 517977
chr8	jNXSensor	rigid_DNA	518069	518083	1000.0	+	0	R 518069
chr8	jNXSensor	rigid_DNA	518403	518422	1000.0	+	0	R 518403
chr8	jNXSensor	rigid_DNA	518792	518806	1000.0	+	0	R 518792
chr8	jNXSensor	rigid_DNA	519968	519982	1000.0	+	0	R 519968
chr8	jNXSensor	rigid_DNA	520286	520304	1000.0	+	0	R 520286
chr8	jNXSensor	rigid_DNA	523713	523726	1000.0	+	0	R 523713
chr8	jNXSensor	rigid_DNA	523928	523947	1000.0	+	0	R 523928
chr8	jNXSensor	rigid_DNA	526748	526757	1000.0	+	0	R 526748
chr8	jNXSensor	rigid_DNA	528091	528105	1000.0	+	0	R 528091
chr8	jNXSensor	rigid_DNA	528128	528148	1000.0	+	0	R 528128
chr8	jNXSensor	rigid_DNA	528371	528395	1000.0	+	0	R 528371
chr8	jNXSensor	rigid_DNA	529774	529788	1000.0	+	0	R 529774
chr8	jNXSensor	rigid_DNA	530720	530734	1000.0	+	0	R 530720
chr8	jNXSensor	rigid_DNA	532796	532810	1000.0	+	0	R 532796
chr8	jNXSensor	rigid_DNA	533064	533078	1000.0	+	0	R 533064
chr8	jNXSensor	rigid_DNA	534364	534378	1000.0	+	0	R 534364
chr8	jNXSensor	rigid_DNA	534639	534651	1000.0	+	0	R 534639
chr8	jNXSensor	rigid_DNA	535666	535680	1000.0	+	0	R 535666
chr8	jNXSensor	rigid_DNA	536520	536534	1000.0	+	0	R 536520
chr8	jNXSensor	rigid_DNA	537449	537463	1000.0	+	0	R 537449
chr8	jNXSensor	rigid_DNA	538596	538620	1000.0	+	0	R 538596
chr8	jNXSensor	rigid_DNA	538798	538812	1000.0	+	0	R 538798
chr8	jNXSensor	rigid_DNA	541743	541757	1000.0	+	0	R 541743
chr8	jNXSensor	rigid_DNA	542848	542862	1000.0	+	0	R 542848
chr8	jNXSensor	rigid_DNA	542911	542925	1000.0	+	0	R 542911
chr8	jNXSensor	rigid_DNA	543126	543145	1000.0	+	0	R 543126
chr8	jNXSensor	rigid_DNA	543158	543173	1000.0	+	0	R 543158
chr8	jNXSensor	rigid_DNA	544433	544453	1000.0	+	0	R 544433
chr8	jNXSensor	rigid_DNA	546718	546727	1000.0	+	0	R 546718
chr8	jNXSensor	rigid_DNA	547987	548001	1000.0	+	0	R 547987
chr8	jNXSensor	rigid_DNA	548411	548425	1000.0	+	0	R 548411
chr8	jNXSensor	rigid_DNA	550150	550164	1000.0	+	0	R 550150
chr8	jNXSensor	rigid_DNA	550217	550231	1000.0	+	0	R 550217
chr8	jNXSensor	rigid_DNA	551576	551590	1000.0	+	0	R 551576
chr8	jNXSensor	rigid_DNA	553828	553842	1000.0	+	0	R 553828
chr8	jNXSensor	rigid_DNA	555608	555623	1000.0	+	0	R 555608
chr8	jNXSensor	rigid_DNA	556652	556667	1000.0	+	0	R 556652
chr8	jNXSensor	rigid_DNA	558553	558572	1000.0	+	0	R 558553
chr8	jNXSensor	rigid_DNA	561973	561987	1000.0	+	0	R 561973
chr8	jNXSensor	rigid_DNA	564701	564710	1000.0	+	0	R 564701
chr8	jNXSensor	rigid_DNA	564968	564987	1000.0	+	0	R 564968
chr8	jNXSensor	rigid_DNA	565789	565803	1000.0	+	0	R 565789
chr8	jNXSensor	rigid_DNA	567044	567063	1000.0	+	0	R 567044
chr8	jNXSensor	rigid_DNA	567296	567310	1000.0	+	0	R 567296
chr8	jNXSensor	rigid_DNA	567835	567849	1000.0	+	0	R 567835
chr8	jNXSensor	rigid_DNA	567904	567923	1000.0	+	0	R 567904
chr8	jNXSensor	rigid_DNA	567937	567953	1000.0	+	0	R 567937
chr8	jNXSensor	rigid_DNA	568218	568232	1000.0	+	0	R 568218
chr8	jNXSensor	rigid_DNA	568256	568270	1000.0	+	0	R 568256
chr8	jNXSensor	rigid_DNA	568538	568563	1000.0	+	0	R 568538
chr8	jNXSensor	rigid_DNA	568961	568979	1000.0	+	0	R 568961
chr8	jNXSensor	rigid_DNA	571200	571214	1000.0	+	0	R 571200
chr8	jNXSensor	rigid_DNA	571844	571870	1000.0	+	0	R 571844
chr8	jNXSensor	rigid_DNA	572327	572336	1000.0	+	0	R 572327
chr8	jNXSensor	rigid_DNA	573060	573082	1000.0	+	0	R 573060
chr8	jNXSensor	rigid_DNA	573162	573177	1000.0	+	0	R 573162
chr8	jNXSensor	rigid_DNA	574169	574186	1000.0	+	0	R 574169
chr8	jNXSensor	rigid_DNA	574295	574309	1000.0	+	0	R 574295
chr8	jNXSensor	rigid_DNA	574526	574546	1000.0	+	0	R 574526
chr8	jNXSensor	rigid_DNA	574675	574694	1000.0	+	0	R 574675
chr8	jNXSensor	rigid_DNA	574757	574771	1000.0	+	0	R 574757
chr8	jNXSensor	rigid_DNA	574894	574908	1000.0	+	0	R 574894
chr8	jNXSensor	rigid_DNA	574979	574993	1000.0	+	0	R 574979
chr8	jNXSensor	rigid_DNA	575006	575024	1000.0	+	0	R 575006
chr8	jNXSensor	rigid_DNA	575102	575112	1000.0	+	0	R 575102
chr8	jNXSensor	rigid_DNA	575347	575368	1000.0	+	0	R 575347
chr8	jNXSensor	rigid_DNA	575578	575599	1000.0	+	0	R 575578
chr8	jNXSensor	rigid_DNA	575748	575767	1000.0	+	0	R 575748
chr8	jNXSensor	rigid_DNA	575975	575989	1000.0	+	0	R 575975
chr8	jNXSensor	rigid_DNA	576157	576171	1000.0	+	0	R 576157
chr8	jNXSensor	rigid_DNA	576326	576340	1000.0	+	0	R 576326
chr8	jNXSensor	rigid_DNA	576739	576753	1000.0	+	0	R 576739
chr8	jNXSensor	rigid_DNA	578178	578203	1000.0	+	0	R 578178
chr8	jNXSensor	rigid_DNA	579093	579107	1000.0	+	0	R 579093
chr8	jNXSensor	rigid_DNA	581678	581692	1000.0	+	0	R 581678
chr8	jNXSensor	rigid_DNA	581717	581736	1000.0	+	0	R 581717
chr8	jNXSensor	rigid_DNA	582025	582039	1000.0	+	0	R 582025
chr8	jNXSensor	rigid_DNA	582337	582362	1000.0	+	0	R 582337
chr8	jNXSensor	rigid_DNA	582591	582605	1000.0	+	0	R 582591
chr8	jNXSensor	rigid_DNA	582614	582624	1000.0	+	0	R 582614
chr8	jNXSensor	rigid_DNA	583117	583136	1000.0	+	0	R 583117
chr8	jNXSensor	rigid_DNA	583279	583293	1000.0	+	0	R 583279
chr8	jNXSensor	rigid_DNA	583316	583335	1000.0	+	0	R 583316
chr8	jNXSensor	rigid_DNA	583521	583535	1000.0	+	0	R 583521
chr8	jNXSensor	rigid_DNA	583735	583749	1000.0	+	0	R 583735
chr8	jNXSensor	rigid_DNA	583977	583993	1000.0	+	0	R 583977
chr8	jNXSensor	rigid_DNA	585282	585296	1000.0	+	0	R 585282
chr8	jNXSensor	rigid_DNA	585777	585791	1000.0	+	0	R 585777
chr8	jNXSensor	rigid_DNA	586367	586377	1000.0	+	0	R 586367
chr8	jNXSensor	rigid_DNA	586597	586616	1000.0	+	0	R 586597
chr8	jNXSensor	rigid_DNA	586698	586723	1000.0	+	0	R 586698
chr8	jNXSensor	rigid_DNA	587120	587145	1000.0	+	0	R 587120
chr8	jNXSensor	rigid_DNA	587828	587843	1000.0	+	0	R 587828
chr8	jNXSensor	rigid_DNA	588183	588197	1000.0	+	0	R 588183
chr8	jNXSensor	rigid_DNA	588503	588523	1000.0	+	0	R 588503
chr8	jNXSensor	rigid_DNA	589514	589533	1000.0	+	0	R 589514
chr8	jNXSensor	rigid_DNA	589613	589633	1000.0	+	0	R 589613
chr8	jNXSensor	rigid_DNA	589919	589933	1000.0	+	0	R 589919
chr8	jNXSensor	rigid_DNA	590000	590036	1000.0	+	0	R 590000
chr8	jNXSensor	rigid_DNA	590202	590216	1000.0	+	0	R 590202
chr8	jNXSensor	rigid_DNA	590230	590249	1000.0	+	0	R 590230
chr8	jNXSensor	rigid_DNA	590524	590538	1000.0	+	0	R 590524
chr8	jNXSensor	rigid_DNA	590547	590562	1000.0	+	0	R 590547
chr8	jNXSensor	rigid_DNA	590759	590773	1000.0	+	0	R 590759
chr8	jNXSensor	rigid_DNA	591669	591683	1000.0	+	0	R 591669
chr8	jNXSensor	rigid_DNA	591757	591777	1000.0	+	0	R 591757
chr8	jNXSensor	rigid_DNA	591785	591799	1000.0	+	0	R 591785
chr8	jNXSensor	rigid_DNA	592059	592073	1000.0	+	0	R 592059
chr8	jNXSensor	rigid_DNA	592784	592798	1000.0	+	0	R 592784
chr8	jNXSensor	rigid_DNA	594040	594054	1000.0	+	0	R 594040
chr8	jNXSensor	rigid_DNA	594773	594787	1000.0	+	0	R 594773
chr8	jNXSensor	rigid_DNA	595128	595142	1000.0	+	0	R 595128
chr8	jNXSensor	rigid_DNA	595952	595966	1000.0	+	0	R 595952
chr8	jNXSensor	rigid_DNA	596610	596624	1000.0	+	0	R 596610
chr8	jNXSensor	rigid_DNA	596828	596843	1000.0	+	0	R 596828
chr8	jNXSensor	rigid_DNA	597685	597700	1000.0	+	0	R 597685
chr8	jNXSensor	rigid_DNA	598007	598031	1000.0	+	0	R 598007
chr8	jNXSensor	rigid_DNA	598217	598231	1000.0	+	0	R 598217
chr8	jNXSensor	rigid_DNA	599996	600010	1000.0	+	0	R 599996
chr8	jNXSensor	rigid_DNA	600094	600108	1000.0	+	0	R 600094
chr8	jNXSensor	rigid_DNA	600128	600142	1000.0	+	0	R 600128
chr8	jNXSensor	rigid_DNA	600155	600169	1000.0	+	0	R 600155
chr8	jNXSensor	rigid_DNA	600700	600714	1000.0	+	0	R 600700
chr8	jNXSensor	rigid_DNA	600877	600891	1000.0	+	0	R 600877
chr8	jNXSensor	rigid_DNA	602867	602895	1000.0	+	0	R 602867
chr8	jNXSensor	rigid_DNA	603032	603046	1000.0	+	0	R 603032
chr8	jNXSensor	rigid_DNA	603218	603242	1000.0	+	0	R 603218
chr8	jNXSensor	rigid_DNA	603759	603772	1000.0	+	0	R 603759
chr8	jNXSensor	rigid_DNA	604043	604057	1000.0	+	0	R 604043
chr8	jNXSensor	rigid_DNA	605139	605153	1000.0	+	0	R 605139
chr8	jNXSensor	rigid_DNA	605312	605326	1000.0	+	0	R 605312
chr8	jNXSensor	rigid_DNA	606466	606480	1000.0	+	0	R 606466
chr8	jNXSensor	rigid_DNA	606546	606564	1000.0	+	0	R 606546
chr8	jNXSensor	rigid_DNA	607523	607542	1000.0	+	0	R 607523
chr8	jNXSensor	rigid_DNA	607699	607713	1000.0	+	0	R 607699
chr8	jNXSensor	rigid_DNA	607975	607994	1000.0	+	0	R 607975
chr8	jNXSensor	rigid_DNA	609022	609037	1000.0	+	0	R 609022
chr8	jNXSensor	rigid_DNA	609060	609075	1000.0	+	0	R 609060
chr8	jNXSensor	rigid_DNA	609098	609113	1000.0	+	0	R 609098
chr8	jNXSensor	rigid_DNA	609136	609151	1000.0	+	0	R 609136
chr8	jNXSensor	rigid_DNA	609174	609189	1000.0	+	0	R 609174
chr8	jNXSensor	rigid_DNA	609212	609227	1000.0	+	0	R 609212
chr8	jNXSensor	rigid_DNA	609246	609265	1000.0	+	0	R 609246
chr8	jNXSensor	rigid_DNA	609288	609303	1000.0	+	0	R 609288
chr8	jNXSensor	rigid_DNA	609326	609341	1000.0	+	0	R 609326
chr8	jNXSensor	rigid_DNA	609364	609379	1000.0	+	0	R 609364
chr8	jNXSensor	rigid_DNA	609398	609417	1000.0	+	0	R 609398
chr8	jNXSensor	rigid_DNA	609436	609455	1000.0	+	0	R 609436
chr8	jNXSensor	rigid_DNA	609474	609493	1000.0	+	0	R 609474
chr8	jNXSensor	rigid_DNA	609512	609531	1000.0	+	0	R 609512
chr8	jNXSensor	rigid_DNA	609550	609569	1000.0	+	0	R 609550
chr8	jNXSensor	rigid_DNA	609588	609607	1000.0	+	0	R 609588
chr8	jNXSensor	rigid_DNA	610868	610883	1000.0	+	0	R 610868
chr8	jNXSensor	rigid_DNA	610926	610946	1000.0	+	0	R 610926
chr8	jNXSensor	rigid_DNA	611043	611062	1000.0	+	0	R 611043
chr8	jNXSensor	rigid_DNA	611657	611672	1000.0	+	0	R 611657
chr8	jNXSensor	rigid_DNA	613445	613463	1000.0	+	0	R 613445
chr8	jNXSensor	rigid_DNA	613593	613607	1000.0	+	0	R 613593
chr8	jNXSensor	rigid_DNA	613637	613651	1000.0	+	0	R 613637
chr8	jNXSensor	rigid_DNA	613744	613758	1000.0	+	0	R 613744
chr8	jNXSensor	rigid_DNA	614297	614317	1000.0	+	0	R 614297
chr8	jNXSensor	rigid_DNA	614551	614565	1000.0	+	0	R 614551
chr8	jNXSensor	rigid_DNA	615037	615051	1000.0	+	0	R 615037
chr8	jNXSensor	rigid_DNA	615118	615133	1000.0	+	0	R 615118
chr8	jNXSensor	rigid_DNA	615227	615242	1000.0	+	0	R 615227
chr8	jNXSensor	rigid_DNA	615282	615297	1000.0	+	0	R 615282
chr8	jNXSensor	rigid_DNA	615337	615352	1000.0	+	0	R 615337
chr8	jNXSensor	rigid_DNA	615392	615407	1000.0	+	0	R 615392
chr8	jNXSensor	rigid_DNA	615420	615435	1000.0	+	0	R 615420
chr8	jNXSensor	rigid_DNA	615475	615490	1000.0	+	0	R 615475
chr8	jNXSensor	rigid_DNA	615530	615545	1000.0	+	0	R 615530
chr8	jNXSensor	rigid_DNA	615585	615600	1000.0	+	0	R 615585
chr8	jNXSensor	rigid_DNA	615640	615655	1000.0	+	0	R 615640
chr8	jNXSensor	rigid_DNA	615717	615732	1000.0	+	0	R 615717
chr8	jNXSensor	rigid_DNA	615776	615791	1000.0	+	0	R 615776
chr8	jNXSensor	rigid_DNA	615804	615819	1000.0	+	0	R 615804
chr8	jNXSensor	rigid_DNA	615854	615869	1000.0	+	0	R 615854
chr8	jNXSensor	rigid_DNA	615886	615901	1000.0	+	0	R 615886
chr8	jNXSensor	rigid_DNA	615936	615951	1000.0	+	0	R 615936
chr8	jNXSensor	rigid_DNA	615963	615978	1000.0	+	0	R 615963
chr8	jNXSensor	rigid_DNA	615992	616011	1000.0	+	0	R 615992
chr8	jNXSensor	rigid_DNA	616131	616146	1000.0	+	0	R 616131
chr8	jNXSensor	rigid_DNA	616159	616174	1000.0	+	0	R 616159
chr8	jNXSensor	rigid_DNA	616187	616202	1000.0	+	0	R 616187
chr8	jNXSensor	rigid_DNA	616215	616230	1000.0	+	0	R 616215
chr8	jNXSensor	rigid_DNA	616238	616253	1000.0	+	0	R 616238
chr8	jNXSensor	rigid_DNA	616297	616312	1000.0	+	0	R 616297
chr8	jNXSensor	rigid_DNA	616325	616340	1000.0	+	0	R 616325
chr8	jNXSensor	rigid_DNA	616407	616422	1000.0	+	0	R 616407
chr8	jNXSensor	rigid_DNA	616435	616450	1000.0	+	0	R 616435
chr8	jNXSensor	rigid_DNA	616463	616478	1000.0	+	0	R 616463
chr8	jNXSensor	rigid_DNA	616513	616528	1000.0	+	0	R 616513
chr8	jNXSensor	rigid_DNA	616596	616610	1000.0	+	0	R 616596
chr8	jNXSensor	rigid_DNA	616669	616683	1000.0	+	0	R 616669
chr8	jNXSensor	rigid_DNA	616793	616807	1000.0	+	0	R 616793
chr8	jNXSensor	rigid_DNA	617074	617088	1000.0	+	0	R 617074
chr8	jNXSensor	rigid_DNA	618153	618162	1000.0	+	0	R 618153
chr8	jNXSensor	rigid_DNA	618568	618588	1000.0	+	0	R 618568
chr8	jNXSensor	rigid_DNA	619526	619540	1000.0	+	0	R 619526
chr8	jNXSensor	rigid_DNA	620422	620436	1000.0	+	0	R 620422
chr8	jNXSensor	rigid_DNA	620469	620483	1000.0	+	0	R 620469
chr8	jNXSensor	rigid_DNA	620561	620575	1000.0	+	0	R 620561
chr8	jNXSensor	rigid_DNA	620817	620831	1000.0	+	0	R 620817
chr8	jNXSensor	rigid_DNA	621216	621230	1000.0	+	0	R 621216
chr8	jNXSensor	rigid_DNA	622034	622048	1000.0	+	0	R 622034
chr8	jNXSensor	rigid_DNA	623146	623160	1000.0	+	0	R 623146
chr8	jNXSensor	rigid_DNA	625158	625172	1000.0	+	0	R 625158
chr8	jNXSensor	rigid_DNA	625903	625917	1000.0	+	0	R 625903
chr8	jNXSensor	rigid_DNA	625993	626011	1000.0	+	0	R 625993
chr8	jNXSensor	rigid_DNA	626449	626465	1000.0	+	0	R 626449
chr8	jNXSensor	rigid_DNA	626794	626809	1000.0	+	0	R 626794
chr8	jNXSensor	rigid_DNA	626939	626959	1000.0	+	0	R 626939
chr8	jNXSensor	rigid_DNA	627536	627550	1000.0	+	0	R 627536
chr8	jNXSensor	rigid_DNA	627634	627674	1000.0	+	0	R 627634
chr8	jNXSensor	rigid_DNA	627688	627702	1000.0	+	0	R 627688
chr8	jNXSensor	rigid_DNA	627726	627778	1000.0	+	0	R 627726
chr8	jNXSensor	rigid_DNA	627813	627827	1000.0	+	0	R 627813
chr8	jNXSensor	rigid_DNA	627845	627860	1000.0	+	0	R 627845
chr8	jNXSensor	rigid_DNA	627867	627894	1000.0	+	0	R 627867
chr8	jNXSensor	rigid_DNA	627985	628012	1000.0	+	0	R 627985
chr8	jNXSensor	rigid_DNA	628046	628064	1000.0	+	0	R 628046
chr8	jNXSensor	rigid_DNA	628165	628185	1000.0	+	0	R 628165
chr8	jNXSensor	rigid_DNA	628250	628265	1000.0	+	0	R 628250
chr8	jNXSensor	rigid_DNA	628272	628324	1000.0	+	0	R 628272
chr8	jNXSensor	rigid_DNA	628360	628386	1000.0	+	0	R 628360
chr8	jNXSensor	rigid_DNA	628398	628422	1000.0	+	0	R 628398
chr8	jNXSensor	rigid_DNA	629192	629206	1000.0	+	0	R 629192
chr8	jNXSensor	rigid_DNA	629358	629372	1000.0	+	0	R 629358
chr8	jNXSensor	rigid_DNA	629719	629733	1000.0	+	0	R 629719
chr8	jNXSensor	rigid_DNA	630520	630535	1000.0	+	0	R 630520
chr8	jNXSensor	rigid_DNA	630540	630554	1000.0	+	0	R 630540
chr8	jNXSensor	rigid_DNA	630622	630636	1000.0	+	0	R 630622
chr8	jNXSensor	rigid_DNA	630641	630656	1000.0	+	0	R 630641
chr8	jNXSensor	rigid_DNA	630670	630684	1000.0	+	0	R 630670
chr8	jNXSensor	rigid_DNA	631199	631213	1000.0	+	0	R 631199
chr8	jNXSensor	rigid_DNA	634205	634219	1000.0	+	0	R 634205
chr8	jNXSensor	rigid_DNA	634275	634294	1000.0	+	0	R 634275
chr8	jNXSensor	rigid_DNA	634571	634586	1000.0	+	0	R 634571
chr8	jNXSensor	rigid_DNA	635036	635050	1000.0	+	0	R 635036
chr8	jNXSensor	rigid_DNA	635056	635070	1000.0	+	0	R 635056
chr8	jNXSensor	rigid_DNA	635191	635205	1000.0	+	0	R 635191
chr8	jNXSensor	rigid_DNA	635441	635455	1000.0	+	0	R 635441
chr8	jNXSensor	rigid_DNA	637016	637030	1000.0	+	0	R 637016
chr8	jNXSensor	rigid_DNA	637517	637537	1000.0	+	0	R 637517
chr8	jNXSensor	rigid_DNA	637687	637706	1000.0	+	0	R 637687
chr8	jNXSensor	rigid_DNA	638001	638015	1000.0	+	0	R 638001
chr8	jNXSensor	rigid_DNA	638033	638047	1000.0	+	0	R 638033
chr8	jNXSensor	rigid_DNA	638089	638104	1000.0	+	0	R 638089
chr8	jNXSensor	rigid_DNA	638224	638236	1000.0	+	0	R 638224
chr8	jNXSensor	rigid_DNA	638507	638521	1000.0	+	0	R 638507
chr8	jNXSensor	rigid_DNA	638900	638917	1000.0	+	0	R 638900
chr8	jNXSensor	rigid_DNA	639284	639303	1000.0	+	0	R 639284
chr8	jNXSensor	rigid_DNA	639494	639513	1000.0	+	0	R 639494
chr8	jNXSensor	rigid_DNA	639515	639529	1000.0	+	0	R 639515
chr8	jNXSensor	rigid_DNA	640728	640742	1000.0	+	0	R 640728
chr8	jNXSensor	rigid_DNA	641192	641206	1000.0	+	0	R 641192
chr8	jNXSensor	rigid_DNA	641229	641243	1000.0	+	0	R 641229
chr8	jNXSensor	rigid_DNA	641266	641280	1000.0	+	0	R 641266
chr8	jNXSensor	rigid_DNA	641283	641298	1000.0	+	0	R 641283
chr8	jNXSensor	rigid_DNA	641340	641354	1000.0	+	0	R 641340
chr8	jNXSensor	rigid_DNA	641394	641409	1000.0	+	0	R 641394
chr8	jNXSensor	rigid_DNA	642077	642099	1000.0	+	0	R 642077
chr8	jNXSensor	rigid_DNA	642924	642939	1000.0	+	0	R 642924
chr8	jNXSensor	rigid_DNA	643537	643551	1000.0	+	0	R 643537
chr8	jNXSensor	rigid_DNA	647209	647226	1000.0	+	0	R 647209
chr8	jNXSensor	rigid_DNA	648119	648129	1000.0	+	0	R 648119
chr8	jNXSensor	rigid_DNA	648682	648711	1000.0	+	0	R 648682
chr8	jNXSensor	rigid_DNA	651502	651516	1000.0	+	0	R 651502
chr8	jNXSensor	rigid_DNA	655663	655677	1000.0	+	0	R 655663
chr8	jNXSensor	rigid_DNA	655711	655730	1000.0	+	0	R 655711
chr8	jNXSensor	rigid_DNA	656834	656848	1000.0	+	0	R 656834
chr8	jNXSensor	rigid_DNA	657018	657032	1000.0	+	0	R 657018
chr8	jNXSensor	rigid_DNA	657343	657357	1000.0	+	0	R 657343
chr8	jNXSensor	rigid_DNA	657713	657732	1000.0	+	0	R 657713
chr8	jNXSensor	rigid_DNA	657748	657762	1000.0	+	0	R 657748
chr8	jNXSensor	rigid_DNA	657884	657904	1000.0	+	0	R 657884
chr8	jNXSensor	rigid_DNA	659075	659100	1000.0	+	0	R 659075
chr8	jNXSensor	rigid_DNA	659119	659133	1000.0	+	0	R 659119
chr8	jNXSensor	rigid_DNA	659149	659168	1000.0	+	0	R 659149
chr8	jNXSensor	rigid_DNA	659206	659225	1000.0	+	0	R 659206
chr8	jNXSensor	rigid_DNA	659477	659492	1000.0	+	0	R 659477
chr8	jNXSensor	rigid_DNA	659927	659941	1000.0	+	0	R 659927
chr8	jNXSensor	rigid_DNA	660282	660296	1000.0	+	0	R 660282
chr8	jNXSensor	rigid_DNA	661478	661497	1000.0	+	0	R 661478
chr8	jNXSensor	rigid_DNA	662229	662238	1000.0	+	0	R 662229
chr8	jNXSensor	rigid_DNA	664520	664535	1000.0	+	0	R 664520
chr8	jNXSensor	rigid_DNA	664913	664927	1000.0	+	0	R 664913
chr8	jNXSensor	rigid_DNA	664954	664968	1000.0	+	0	R 664954
chr8	jNXSensor	rigid_DNA	665454	665468	1000.0	+	0	R 665454
chr8	jNXSensor	rigid_DNA	665692	665706	1000.0	+	0	R 665692
chr8	jNXSensor	rigid_DNA	667728	667742	1000.0	+	0	R 667728
chr8	jNXSensor	rigid_DNA	667789	667803	1000.0	+	0	R 667789
chr8	jNXSensor	rigid_DNA	668027	668041	1000.0	+	0	R 668027
chr8	jNXSensor	rigid_DNA	668208	668222	1000.0	+	0	R 668208
chr8	jNXSensor	rigid_DNA	668539	668553	1000.0	+	0	R 668539
chr8	jNXSensor	rigid_DNA	668925	668934	1000.0	+	0	R 668925
chr8	jNXSensor	rigid_DNA	668995	669014	1000.0	+	0	R 668995
chr8	jNXSensor	rigid_DNA	669131	669150	1000.0	+	0	R 669131
chr8	jNXSensor	rigid_DNA	669815	669824	1000.0	+	0	R 669815
chr8	jNXSensor	rigid_DNA	670747	670761	1000.0	+	0	R 670747
chr8	jNXSensor	rigid_DNA	670775	670790	1000.0	+	0	R 670775
chr8	jNXSensor	rigid_DNA	670862	670881	1000.0	+	0	R 670862
chr8	jNXSensor	rigid_DNA	670903	670922	1000.0	+	0	R 670903
chr8	jNXSensor	rigid_DNA	670950	670975	1000.0	+	0	R 670950
chr8	jNXSensor	rigid_DNA	670985	670999	1000.0	+	0	R 670985
chr8	jNXSensor	rigid_DNA	671049	671069	1000.0	+	0	R 671049
chr8	jNXSensor	rigid_DNA	671111	671135	1000.0	+	0	R 671111
chr8	jNXSensor	rigid_DNA	671152	671177	1000.0	+	0	R 671152
chr8	jNXSensor	rigid_DNA	671213	671227	1000.0	+	0	R 671213
chr8	jNXSensor	rigid_DNA	671398	671431	1000.0	+	0	R 671398
chr8	jNXSensor	rigid_DNA	671501	671520	1000.0	+	0	R 671501
chr8	jNXSensor	rigid_DNA	671533	671547	1000.0	+	0	R 671533
chr8	jNXSensor	rigid_DNA	671567	671581	1000.0	+	0	R 671567
chr8	jNXSensor	rigid_DNA	671612	671626	1000.0	+	0	R 671612
chr8	jNXSensor	rigid_DNA	671656	671670	1000.0	+	0	R 671656
chr8	jNXSensor	rigid_DNA	671705	671719	1000.0	+	0	R 671705
chr8	jNXSensor	rigid_DNA	671853	671867	1000.0	+	0	R 671853
chr8	jNXSensor	rigid_DNA	671936	671950	1000.0	+	0	R 671936
chr8	jNXSensor	rigid_DNA	672017	672031	1000.0	+	0	R 672017
chr8	jNXSensor	rigid_DNA	672076	672091	1000.0	+	0	R 672076
chr8	jNXSensor	rigid_DNA	672356	672370	1000.0	+	0	R 672356
chr8	jNXSensor	rigid_DNA	674561	674575	1000.0	+	0	R 674561
chr8	jNXSensor	rigid_DNA	674921	674935	1000.0	+	0	R 674921
chr8	jNXSensor	rigid_DNA	675218	675232	1000.0	+	0	R 675218
chr8	jNXSensor	rigid_DNA	675508	675524	1000.0	+	0	R 675508
chr8	jNXSensor	rigid_DNA	675832	675847	1000.0	+	0	R 675832
chr8	jNXSensor	rigid_DNA	676182	676196	1000.0	+	0	R 676182
chr8	jNXSensor	rigid_DNA	676422	676439	1000.0	+	0	R 676422
chr8	jNXSensor	rigid_DNA	676839	676853	1000.0	+	0	R 676839
chr8	jNXSensor	rigid_DNA	676874	676888	1000.0	+	0	R 676874
chr8	jNXSensor	rigid_DNA	677036	677064	1000.0	+	0	R 677036
chr8	jNXSensor	rigid_DNA	677089	677127	1000.0	+	0	R 677089
chr8	jNXSensor	rigid_DNA	677185	677199	1000.0	+	0	R 677185
chr8	jNXSensor	rigid_DNA	677219	677255	1000.0	+	0	R 677219
chr8	jNXSensor	rigid_DNA	677257	677288	1000.0	+	0	R 677257
chr8	jNXSensor	rigid_DNA	677358	677379	1000.0	+	0	R 677358
chr8	jNXSensor	rigid_DNA	677415	677438	1000.0	+	0	R 677415
chr8	jNXSensor	rigid_DNA	677453	677468	1000.0	+	0	R 677453
chr8	jNXSensor	rigid_DNA	677485	677502	1000.0	+	0	R 677485
chr8	jNXSensor	rigid_DNA	677514	677551	1000.0	+	0	R 677514
chr8	jNXSensor	rigid_DNA	677558	677580	1000.0	+	0	R 677558
chr8	jNXSensor	rigid_DNA	677609	677624	1000.0	+	0	R 677609
chr8	jNXSensor	rigid_DNA	677635	677649	1000.0	+	0	R 677635
chr8	jNXSensor	rigid_DNA	677666	677691	1000.0	+	0	R 677666
chr8	jNXSensor	rigid_DNA	677726	677749	1000.0	+	0	R 677726
chr8	jNXSensor	rigid_DNA	677756	677770	1000.0	+	0	R 677756
chr8	jNXSensor	rigid_DNA	677828	677871	1000.0	+	0	R 677828
chr8	jNXSensor	rigid_DNA	677884	677898	1000.0	+	0	R 677884
chr8	jNXSensor	rigid_DNA	677902	677921	1000.0	+	0	R 677902
chr8	jNXSensor	rigid_DNA	677932	677956	1000.0	+	0	R 677932
chr8	jNXSensor	rigid_DNA	677962	678000	1000.0	+	0	R 677962
chr8	jNXSensor	rigid_DNA	678034	678069	1000.0	+	0	R 678034
chr8	jNXSensor	rigid_DNA	678073	678116	1000.0	+	0	R 678073
chr8	jNXSensor	rigid_DNA	678169	678191	1000.0	+	0	R 678169
chr8	jNXSensor	rigid_DNA	678228	678242	1000.0	+	0	R 678228
chr8	jNXSensor	rigid_DNA	678314	678329	1000.0	+	0	R 678314
chr8	jNXSensor	rigid_DNA	678334	678356	1000.0	+	0	R 678334
chr8	jNXSensor	rigid_DNA	678418	678448	1000.0	+	0	R 678418
chr8	jNXSensor	rigid_DNA	678504	678518	1000.0	+	0	R 678504
chr8	jNXSensor	rigid_DNA	678537	678551	1000.0	+	0	R 678537
chr8	jNXSensor	rigid_DNA	678622	678650	1000.0	+	0	R 678622
chr8	jNXSensor	rigid_DNA	678675	678705	1000.0	+	0	R 678675
chr8	jNXSensor	rigid_DNA	678720	678738	1000.0	+	0	R 678720
chr8	jNXSensor	rigid_DNA	678754	678773	1000.0	+	0	R 678754
chr8	jNXSensor	rigid_DNA	678846	678860	1000.0	+	0	R 678846
chr8	jNXSensor	rigid_DNA	678883	678913	1000.0	+	0	R 678883
chr8	jNXSensor	rigid_DNA	678938	678962	1000.0	+	0	R 678938
chr8	jNXSensor	rigid_DNA	678985	679017	1000.0	+	0	R 678985
chr8	jNXSensor	rigid_DNA	679137	679151	1000.0	+	0	R 679137
chr8	jNXSensor	rigid_DNA	679235	679262	1000.0	+	0	R 679235
chr8	jNXSensor	rigid_DNA	679269	679284	1000.0	+	0	R 679269
chr8	jNXSensor	rigid_DNA	679305	679319	1000.0	+	0	R 679305
chr8	jNXSensor	rigid_DNA	679438	679457	1000.0	+	0	R 679438
chr8	jNXSensor	rigid_DNA	679470	679485	1000.0	+	0	R 679470
chr8	jNXSensor	rigid_DNA	679869	679883	1000.0	+	0	R 679869
chr8	jNXSensor	rigid_DNA	681743	681757	1000.0	+	0	R 681743
chr8	jNXSensor	rigid_DNA	682674	682686	1000.0	+	0	R 682674
chr8	jNXSensor	rigid_DNA	682713	682727	1000.0	+	0	R 682713
chr8	jNXSensor	rigid_DNA	683808	683822	1000.0	+	0	R 683808
chr8	jNXSensor	rigid_DNA	684375	684389	1000.0	+	0	R 684375
chr8	jNXSensor	rigid_DNA	684851	684865	1000.0	+	0	R 684851
chr8	jNXSensor	rigid_DNA	684976	684996	1000.0	+	0	R 684976
chr8	jNXSensor	rigid_DNA	686102	686116	1000.0	+	0	R 686102
chr8	jNXSensor	rigid_DNA	686501	686515	1000.0	+	0	R 686501
chr8	jNXSensor	rigid_DNA	687033	687053	1000.0	+	0	R 687033
chr8	jNXSensor	rigid_DNA	687093	687107	1000.0	+	0	R 687093
chr8	jNXSensor	rigid_DNA	687392	687406	1000.0	+	0	R 687392
chr8	jNXSensor	rigid_DNA	687490	687504	1000.0	+	0	R 687490
chr8	jNXSensor	rigid_DNA	687543	687567	1000.0	+	0	R 687543
chr8	jNXSensor	rigid_DNA	687597	687611	1000.0	+	0	R 687597
chr8	jNXSensor	rigid_DNA	687645	687659	1000.0	+	0	R 687645
chr8	jNXSensor	rigid_DNA	687725	687744	1000.0	+	0	R 687725
chr8	jNXSensor	rigid_DNA	687746	687760	1000.0	+	0	R 687746
chr8	jNXSensor	rigid_DNA	687766	687780	1000.0	+	0	R 687766
chr8	jNXSensor	rigid_DNA	687786	687800	1000.0	+	0	R 687786
chr8	jNXSensor	rigid_DNA	687811	687840	1000.0	+	0	R 687811
chr8	jNXSensor	rigid_DNA	687866	687880	1000.0	+	0	R 687866
chr8	jNXSensor	rigid_DNA	687886	687900	1000.0	+	0	R 687886
chr8	jNXSensor	rigid_DNA	687906	687920	1000.0	+	0	R 687906
chr8	jNXSensor	rigid_DNA	687926	687960	1000.0	+	0	R 687926
chr8	jNXSensor	rigid_DNA	687971	688000	1000.0	+	0	R 687971
chr8	jNXSensor	rigid_DNA	688006	688020	1000.0	+	0	R 688006
chr8	jNXSensor	rigid_DNA	688026	688040	1000.0	+	0	R 688026
chr8	jNXSensor	rigid_DNA	688046	688060	1000.0	+	0	R 688046
chr8	jNXSensor	rigid_DNA	688066	688080	1000.0	+	0	R 688066
chr8	jNXSensor	rigid_DNA	688086	688100	1000.0	+	0	R 688086
chr8	jNXSensor	rigid_DNA	688106	688120	1000.0	+	0	R 688106
chr8	jNXSensor	rigid_DNA	688126	688140	1000.0	+	0	R 688126
chr8	jNXSensor	rigid_DNA	688146	688160	1000.0	+	0	R 688146
chr8	jNXSensor	rigid_DNA	688166	688180	1000.0	+	0	R 688166
chr8	jNXSensor	rigid_DNA	688186	688200	1000.0	+	0	R 688186
chr8	jNXSensor	rigid_DNA	688226	688240	1000.0	+	0	R 688226
chr8	jNXSensor	rigid_DNA	688246	688265	1000.0	+	0	R 688246
chr8	jNXSensor	rigid_DNA	688319	688333	1000.0	+	0	R 688319
chr8	jNXSensor	rigid_DNA	689233	689252	1000.0	+	0	R 689233
chr8	jNXSensor	rigid_DNA	689853	689867	1000.0	+	0	R 689853
chr8	jNXSensor	rigid_DNA	690724	690739	1000.0	+	0	R 690724
chr8	jNXSensor	rigid_DNA	692273	692287	1000.0	+	0	R 692273
chr8	jNXSensor	rigid_DNA	692512	692526	1000.0	+	0	R 692512
chr8	jNXSensor	rigid_DNA	693851	693871	1000.0	+	0	R 693851
chr8	jNXSensor	rigid_DNA	693880	693899	1000.0	+	0	R 693880
chr8	jNXSensor	rigid_DNA	693919	693933	1000.0	+	0	R 693919
chr8	jNXSensor	rigid_DNA	693940	693954	1000.0	+	0	R 693940
chr8	jNXSensor	rigid_DNA	695697	695716	1000.0	+	0	R 695697
chr8	jNXSensor	rigid_DNA	697935	697949	1000.0	+	0	R 697935
chr8	jNXSensor	rigid_DNA	699396	699410	1000.0	+	0	R 699396
chr8	jNXSensor	rigid_DNA	699441	699455	1000.0	+	0	R 699441
chr8	jNXSensor	rigid_DNA	699528	699542	1000.0	+	0	R 699528
chr8	jNXSensor	rigid_DNA	700738	700758	1000.0	+	0	R 700738
chr8	jNXSensor	rigid_DNA	700799	700824	1000.0	+	0	R 700799
chr8	jNXSensor	rigid_DNA	701155	701174	1000.0	+	0	R 701155
chr8	jNXSensor	rigid_DNA	703067	703077	1000.0	+	0	R 703067
chr8	jNXSensor	rigid_DNA	705114	705128	1000.0	+	0	R 705114
chr8	jNXSensor	rigid_DNA	705890	705904	1000.0	+	0	R 705890
chr8	jNXSensor	rigid_DNA	707090	707104	1000.0	+	0	R 707090
chr8	jNXSensor	rigid_DNA	707349	707368	1000.0	+	0	R 707349
chr8	jNXSensor	rigid_DNA	707602	707616	1000.0	+	0	R 707602
chr8	jNXSensor	rigid_DNA	708419	708441	1000.0	+	0	R 708419
chr8	jNXSensor	rigid_DNA	708671	708685	1000.0	+	0	R 708671
chr8	jNXSensor	rigid_DNA	708948	708962	1000.0	+	0	R 708948
chr8	jNXSensor	rigid_DNA	710874	710885	1000.0	+	0	R 710874
chr8	jNXSensor	rigid_DNA	712570	712584	1000.0	+	0	R 712570
chr8	jNXSensor	rigid_DNA	713327	713339	1000.0	+	0	R 713327
chr8	jNXSensor	rigid_DNA	718922	718942	1000.0	+	0	R 718922
chr8	jNXSensor	rigid_DNA	719468	719481	1000.0	+	0	R 719468
chr8	jNXSensor	rigid_DNA	721419	721428	1000.0	+	0	R 721419
chr8	jNXSensor	rigid_DNA	722238	722247	1000.0	+	0	R 722238
chr8	jNXSensor	rigid_DNA	722662	722676	1000.0	+	0	R 722662
chr8	jNXSensor	rigid_DNA	724966	724985	1000.0	+	0	R 724966
chr8	jNXSensor	rigid_DNA	725187	725202	1000.0	+	0	R 725187
chr8	jNXSensor	rigid_DNA	725222	725252	1000.0	+	0	R 725222
chr8	jNXSensor	rigid_DNA	725353	725367	1000.0	+	0	R 725353
chr8	jNXSensor	rigid_DNA	725561	725575	1000.0	+	0	R 725561
chr8	jNXSensor	rigid_DNA	725901	725916	1000.0	+	0	R 725901
chr8	jNXSensor	rigid_DNA	726061	726080	1000.0	+	0	R 726061
chr8	jNXSensor	rigid_DNA	726134	726149	1000.0	+	0	R 726134
chr8	jNXSensor	rigid_DNA	726685	726703	1000.0	+	0	R 726685
chr8	jNXSensor	rigid_DNA	726808	726819	1000.0	+	0	R 726808
chr8	jNXSensor	rigid_DNA	727670	727684	1000.0	+	0	R 727670
chr8	jNXSensor	rigid_DNA	728388	728402	1000.0	+	0	R 728388
chr8	jNXSensor	rigid_DNA	732971	732985	1000.0	+	0	R 732971
chr8	jNXSensor	rigid_DNA	734612	734626	1000.0	+	0	R 734612
chr8	jNXSensor	rigid_DNA	736478	736492	1000.0	+	0	R 736478
chr8	jNXSensor	rigid_DNA	737228	737242	1000.0	+	0	R 737228
chr8	jNXSensor	rigid_DNA	738279	738300	1000.0	+	0	R 738279
chr8	jNXSensor	rigid_DNA	738447	738462	1000.0	+	0	R 738447
chr8	jNXSensor	rigid_DNA	738531	738552	1000.0	+	0	R 738531
chr8	jNXSensor	rigid_DNA	738699	738720	1000.0	+	0	R 738699
chr8	jNXSensor	rigid_DNA	738874	738888	1000.0	+	0	R 738874
chr8	jNXSensor	rigid_DNA	740441	740455	1000.0	+	0	R 740441
chr8	jNXSensor	rigid_DNA	741955	741969	1000.0	+	0	R 741955
chr8	jNXSensor	rigid_DNA	742432	742446	1000.0	+	0	R 742432
chr8	jNXSensor	rigid_DNA	744003	744017	1000.0	+	0	R 744003
chr8	jNXSensor	rigid_DNA	745013	745032	1000.0	+	0	R 745013
chr8	jNXSensor	rigid_DNA	745760	745785	1000.0	+	0	R 745760
chr8	jNXSensor	rigid_DNA	746320	746334	1000.0	+	0	R 746320
chr8	jNXSensor	rigid_DNA	746423	746437	1000.0	+	0	R 746423
chr8	jNXSensor	rigid_DNA	748596	748610	1000.0	+	0	R 748596
chr8	jNXSensor	rigid_DNA	748906	748922	1000.0	+	0	R 748906
chr8	jNXSensor	rigid_DNA	749152	749166	1000.0	+	0	R 749152
chr8	jNXSensor	rigid_DNA	749459	749471	1000.0	+	0	R 749459
chr8	jNXSensor	rigid_DNA	749730	749745	1000.0	+	0	R 749730
chr8	jNXSensor	rigid_DNA	750967	750981	1000.0	+	0	R 750967
chr8	jNXSensor	rigid_DNA	751302	751316	1000.0	+	0	R 751302
chr8	jNXSensor	rigid_DNA	751391	751405	1000.0	+	0	R 751391
chr8	jNXSensor	rigid_DNA	751569	751583	1000.0	+	0	R 751569
chr8	jNXSensor	rigid_DNA	751654	751673	1000.0	+	0	R 751654
chr8	jNXSensor	rigid_DNA	751748	751762	1000.0	+	0	R 751748
chr8	jNXSensor	rigid_DNA	754692	754703	1000.0	+	0	R 754692
chr8	jNXSensor	rigid_DNA	754851	754873	1000.0	+	0	R 754851
chr8	jNXSensor	rigid_DNA	756276	756288	1000.0	+	0	R 756276
chr8	jNXSensor	rigid_DNA	757141	757159	1000.0	+	0	R 757141
chr8	jNXSensor	rigid_DNA	758159	758173	1000.0	+	0	R 758159
chr8	jNXSensor	rigid_DNA	762116	762144	1000.0	+	0	R 762116
chr8	jNXSensor	rigid_DNA	762163	762177	1000.0	+	0	R 762163
chr8	jNXSensor	rigid_DNA	762309	762327	1000.0	+	0	R 762309
chr8	jNXSensor	rigid_DNA	763798	763817	1000.0	+	0	R 763798
chr8	jNXSensor	rigid_DNA	765425	765439	1000.0	+	0	R 765425
chr8	jNXSensor	rigid_DNA	766657	766671	1000.0	+	0	R 766657
chr8	jNXSensor	rigid_DNA	768319	768335	1000.0	+	0	R 768319
chr8	jNXSensor	rigid_DNA	770895	770913	1000.0	+	0	R 770895
chr8	jNXSensor	rigid_DNA	771145	771159	1000.0	+	0	R 771145
chr8	jNXSensor	rigid_DNA	771208	771228	1000.0	+	0	R 771208
chr8	jNXSensor	rigid_DNA	771356	771370	1000.0	+	0	R 771356
chr8	jNXSensor	rigid_DNA	773510	773524	1000.0	+	0	R 773510
chr8	jNXSensor	rigid_DNA	774416	774430	1000.0	+	0	R 774416
chr8	jNXSensor	rigid_DNA	775411	775425	1000.0	+	0	R 775411
chr8	jNXSensor	rigid_DNA	775470	775485	1000.0	+	0	R 775470
chr8	jNXSensor	rigid_DNA	776242	776256	1000.0	+	0	R 776242
chr8	jNXSensor	rigid_DNA	776342	776356	1000.0	+	0	R 776342
chr8	jNXSensor	rigid_DNA	776452	776471	1000.0	+	0	R 776452
chr8	jNXSensor	rigid_DNA	776618	776638	1000.0	+	0	R 776618
chr8	jNXSensor	rigid_DNA	776716	776730	1000.0	+	0	R 776716
chr8	jNXSensor	rigid_DNA	777170	777184	1000.0	+	0	R 777170
chr8	jNXSensor	rigid_DNA	777582	777596	1000.0	+	0	R 777582
chr8	jNXSensor	rigid_DNA	777726	777735	1000.0	+	0	R 777726
chr8	jNXSensor	rigid_DNA	777894	777906	1000.0	+	0	R 777894
chr8	jNXSensor	rigid_DNA	777974	777988	1000.0	+	0	R 777974
chr8	jNXSensor	rigid_DNA	778645	778654	1000.0	+	0	R 778645
chr8	jNXSensor	rigid_DNA	781579	781588	1000.0	+	0	R 781579
chr8	jNXSensor	rigid_DNA	783462	783476	1000.0	+	0	R 783462
chr8	jNXSensor	rigid_DNA	784843	784863	1000.0	+	0	R 784843
chr8	jNXSensor	rigid_DNA	790060	790078	1000.0	+	0	R 790060
chr8	jNXSensor	rigid_DNA	790828	790837	1000.0	+	0	R 790828
chr8	jNXSensor	rigid_DNA	791861	791875	1000.0	+	0	R 791861
chr8	jNXSensor	rigid_DNA	792151	792160	1000.0	+	0	R 792151
chr8	jNXSensor	rigid_DNA	793165	793179	1000.0	+	0	R 793165
chr8	jNXSensor	rigid_DNA	793620	793634	1000.0	+	0	R 793620
chr8	jNXSensor	rigid_DNA	793926	793940	1000.0	+	0	R 793926
chr8	jNXSensor	rigid_DNA	795030	795044	1000.0	+	0	R 795030
chr8	jNXSensor	rigid_DNA	796186	796205	1000.0	+	0	R 796186
chr8	jNXSensor	rigid_DNA	796741	796755	1000.0	+	0	R 796741
chr8	jNXSensor	rigid_DNA	797873	797887	1000.0	+	0	R 797873
chr8	jNXSensor	rigid_DNA	798422	798436	1000.0	+	0	R 798422
chr8	jNXSensor	rigid_DNA	799115	799129	1000.0	+	0	R 799115
chr8	jNXSensor	rigid_DNA	799359	799373	1000.0	+	0	R 799359
chr8	jNXSensor	rigid_DNA	800312	800326	1000.0	+	0	R 800312
chr8	jNXSensor	rigid_DNA	801051	801066	1000.0	+	0	R 801051
chr8	jNXSensor	rigid_DNA	801716	801730	1000.0	+	0	R 801716
chr8	jNXSensor	rigid_DNA	802300	802317	1000.0	+	0	R 802300
chr8	jNXSensor	rigid_DNA	802580	802594	1000.0	+	0	R 802580
chr8	jNXSensor	rigid_DNA	802779	802793	1000.0	+	0	R 802779
chr8	jNXSensor	rigid_DNA	803916	803930	1000.0	+	0	R 803916
chr8	jNXSensor	rigid_DNA	805170	805184	1000.0	+	0	R 805170
chr8	jNXSensor	rigid_DNA	806147	806168	1000.0	+	0	R 806147
chr8	jNXSensor	rigid_DNA	806197	806216	1000.0	+	0	R 806197
chr8	jNXSensor	rigid_DNA	806242	806257	1000.0	+	0	R 806242
chr8	jNXSensor	rigid_DNA	806358	806372	1000.0	+	0	R 806358
chr8	jNXSensor	rigid_DNA	806391	806405	1000.0	+	0	R 806391
chr8	jNXSensor	rigid_DNA	809068	809087	1000.0	+	0	R 809068
chr8	jNXSensor	rigid_DNA	810009	810022	1000.0	+	0	R 810009
chr8	jNXSensor	rigid_DNA	810808	810827	1000.0	+	0	R 810808
chr8	jNXSensor	rigid_DNA	811150	811178	1000.0	+	0	R 811150
chr8	jNXSensor	rigid_DNA	811704	811713	1000.0	+	0	R 811704
chr8	jNXSensor	rigid_DNA	812334	812350	1000.0	+	0	R 812334
chr8	jNXSensor	rigid_DNA	815577	815591	1000.0	+	0	R 815577
chr8	jNXSensor	rigid_DNA	817000	817013	1000.0	+	0	R 817000
chr8	jNXSensor	rigid_DNA	819354	819368	1000.0	+	0	R 819354
chr8	jNXSensor	rigid_DNA	820303	820317	1000.0	+	0	R 820303
chr8	jNXSensor	rigid_DNA	821497	821517	1000.0	+	0	R 821497
chr8	jNXSensor	rigid_DNA	821683	821698	1000.0	+	0	R 821683
chr8	jNXSensor	rigid_DNA	822261	822285	1000.0	+	0	R 822261
chr8	jNXSensor	rigid_DNA	822292	822306	1000.0	+	0	R 822292
chr8	jNXSensor	rigid_DNA	822313	822379	1000.0	+	0	R 822313
chr8	jNXSensor	rigid_DNA	822396	822410	1000.0	+	0	R 822396
chr8	jNXSensor	rigid_DNA	822417	822431	1000.0	+	0	R 822417
chr8	jNXSensor	rigid_DNA	822448	822462	1000.0	+	0	R 822448
chr8	jNXSensor	rigid_DNA	822469	822483	1000.0	+	0	R 822469
chr8	jNXSensor	rigid_DNA	822500	822535	1000.0	+	0	R 822500
chr8	jNXSensor	rigid_DNA	822552	822587	1000.0	+	0	R 822552
chr8	jNXSensor	rigid_DNA	822604	822639	1000.0	+	0	R 822604
chr8	jNXSensor	rigid_DNA	822656	822691	1000.0	+	0	R 822656
chr8	jNXSensor	rigid_DNA	822708	822722	1000.0	+	0	R 822708
chr8	jNXSensor	rigid_DNA	822729	822743	1000.0	+	0	R 822729
chr8	jNXSensor	rigid_DNA	822760	822774	1000.0	+	0	R 822760
chr8	jNXSensor	rigid_DNA	822781	822805	1000.0	+	0	R 822781
chr8	jNXSensor	rigid_DNA	822836	822855	1000.0	+	0	R 822836
chr8	jNXSensor	rigid_DNA	823518	823528	1000.0	+	0	R 823518
chr8	jNXSensor	rigid_DNA	823638	823653	1000.0	+	0	R 823638
chr8	jNXSensor	rigid_DNA	824481	824490	1000.0	+	0	R 824481
chr8	jNXSensor	rigid_DNA	827197	827207	1000.0	+	0	R 827197
chr8	jNXSensor	rigid_DNA	828604	828616	1000.0	+	0	R 828604
chr8	jNXSensor	rigid_DNA	829731	829745	1000.0	+	0	R 829731
chr8	jNXSensor	rigid_DNA	829978	829997	1000.0	+	0	R 829978
chr8	jNXSensor	rigid_DNA	830662	830676	1000.0	+	0	R 830662
chr8	jNXSensor	rigid_DNA	831068	831087	1000.0	+	0	R 831068
chr8	jNXSensor	rigid_DNA	831126	831140	1000.0	+	0	R 831126
chr8	jNXSensor	rigid_DNA	831322	831337	1000.0	+	0	R 831322
chr8	jNXSensor	rigid_DNA	831535	831554	1000.0	+	0	R 831535
chr8	jNXSensor	rigid_DNA	831785	831799	1000.0	+	0	R 831785
chr8	jNXSensor	rigid_DNA	832182	832196	1000.0	+	0	R 832182
chr8	jNXSensor	rigid_DNA	832525	832550	1000.0	+	0	R 832525
chr8	jNXSensor	rigid_DNA	832911	832925	1000.0	+	0	R 832911
chr8	jNXSensor	rigid_DNA	833184	833198	1000.0	+	0	R 833184
chr8	jNXSensor	rigid_DNA	833518	833532	1000.0	+	0	R 833518
chr8	jNXSensor	rigid_DNA	833582	833597	1000.0	+	0	R 833582
chr8	jNXSensor	rigid_DNA	833840	833854	1000.0	+	0	R 833840
chr8	jNXSensor	rigid_DNA	834326	834341	1000.0	+	0	R 834326
chr8	jNXSensor	rigid_DNA	834623	834642	1000.0	+	0	R 834623
chr8	jNXSensor	rigid_DNA	834653	834677	1000.0	+	0	R 834653
chr8	jNXSensor	rigid_DNA	834697	834711	1000.0	+	0	R 834697
chr8	jNXSensor	rigid_DNA	834732	834746	1000.0	+	0	R 834732
chr8	jNXSensor	rigid_DNA	834778	834797	1000.0	+	0	R 834778
chr8	jNXSensor	rigid_DNA	834813	834832	1000.0	+	0	R 834813
chr8	jNXSensor	rigid_DNA	834848	834867	1000.0	+	0	R 834848
chr8	jNXSensor	rigid_DNA	834883	834918	1000.0	+	0	R 834883
chr8	jNXSensor	rigid_DNA	834929	834953	1000.0	+	0	R 834929
chr8	jNXSensor	rigid_DNA	834964	834987	1000.0	+	0	R 834964
chr8	jNXSensor	rigid_DNA	835008	835022	1000.0	+	0	R 835008
chr8	jNXSensor	rigid_DNA	835037	835055	1000.0	+	0	R 835037
chr8	jNXSensor	rigid_DNA	835454	835468	1000.0	+	0	R 835454
chr8	jNXSensor	rigid_DNA	836416	836430	1000.0	+	0	R 836416
chr8	jNXSensor	rigid_DNA	836471	836485	1000.0	+	0	R 836471
chr8	jNXSensor	rigid_DNA	836574	836588	1000.0	+	0	R 836574
chr8	jNXSensor	rigid_DNA	836610	836624	1000.0	+	0	R 836610
chr8	jNXSensor	rigid_DNA	836678	836692	1000.0	+	0	R 836678
chr8	jNXSensor	rigid_DNA	837592	837606	1000.0	+	0	R 837592
chr8	jNXSensor	rigid_DNA	837650	837678	1000.0	+	0	R 837650
chr8	jNXSensor	rigid_DNA	837684	837709	1000.0	+	0	R 837684
chr8	jNXSensor	rigid_DNA	838406	838420	1000.0	+	0	R 838406
chr8	jNXSensor	rigid_DNA	839359	839378	1000.0	+	0	R 839359
chr8	jNXSensor	rigid_DNA	839927	839946	1000.0	+	0	R 839927
chr8	jNXSensor	rigid_DNA	840159	840173	1000.0	+	0	R 840159
chr8	jNXSensor	rigid_DNA	840200	840228	1000.0	+	0	R 840200
chr8	jNXSensor	rigid_DNA	840250	840269	1000.0	+	0	R 840250
chr8	jNXSensor	rigid_DNA	840282	840310	1000.0	+	0	R 840282
chr8	jNXSensor	rigid_DNA	841927	841941	1000.0	+	0	R 841927
chr8	jNXSensor	rigid_DNA	842014	842028	1000.0	+	0	R 842014
chr8	jNXSensor	rigid_DNA	842175	842190	1000.0	+	0	R 842175
chr8	jNXSensor	rigid_DNA	842193	842207	1000.0	+	0	R 842193
chr8	jNXSensor	rigid_DNA	842346	842371	1000.0	+	0	R 842346
chr8	jNXSensor	rigid_DNA	842378	842392	1000.0	+	0	R 842378
chr8	jNXSensor	rigid_DNA	842492	842506	1000.0	+	0	R 842492
chr8	jNXSensor	rigid_DNA	842532	842551	1000.0	+	0	R 842532
chr8	jNXSensor	rigid_DNA	842615	842629	1000.0	+	0	R 842615
chr8	jNXSensor	rigid_DNA	842641	842661	1000.0	+	0	R 842641
chr8	jNXSensor	rigid_DNA	842675	842697	1000.0	+	0	R 842675
chr8	jNXSensor	rigid_DNA	842710	842731	1000.0	+	0	R 842710
chr8	jNXSensor	rigid_DNA	842744	842768	1000.0	+	0	R 842744
chr8	jNXSensor	rigid_DNA	842781	842802	1000.0	+	0	R 842781
chr8	jNXSensor	rigid_DNA	842812	842835	1000.0	+	0	R 842812
chr8	jNXSensor	rigid_DNA	842846	842869	1000.0	+	0	R 842846
chr8	jNXSensor	rigid_DNA	842877	842895	1000.0	+	0	R 842877
chr8	jNXSensor	rigid_DNA	842909	842924	1000.0	+	0	R 842909
chr8	jNXSensor	rigid_DNA	842942	842961	1000.0	+	0	R 842942
chr8	jNXSensor	rigid_DNA	842971	842997	1000.0	+	0	R 842971
chr8	jNXSensor	rigid_DNA	843005	843024	1000.0	+	0	R 843005
chr8	jNXSensor	rigid_DNA	843044	843059	1000.0	+	0	R 843044
chr8	jNXSensor	rigid_DNA	843087	843101	1000.0	+	0	R 843087
chr8	jNXSensor	rigid_DNA	843689	843704	1000.0	+	0	R 843689
chr8	jNXSensor	rigid_DNA	843974	843994	1000.0	+	0	R 843974
chr8	jNXSensor	rigid_DNA	845201	845220	1000.0	+	0	R 845201
chr8	jNXSensor	rigid_DNA	845375	845389	1000.0	+	0	R 845375
chr8	jNXSensor	rigid_DNA	845788	845817	1000.0	+	0	R 845788
chr8	jNXSensor	rigid_DNA	846051	846070	1000.0	+	0	R 846051
chr8	jNXSensor	rigid_DNA	846700	846714	1000.0	+	0	R 846700
chr8	jNXSensor	rigid_DNA	849465	849476	1000.0	+	0	R 849465
chr8	jNXSensor	rigid_DNA	850094	850118	1000.0	+	0	R 850094
chr8	jNXSensor	rigid_DNA	850874	850888	1000.0	+	0	R 850874
chr8	jNXSensor	rigid_DNA	852472	852486	1000.0	+	0	R 852472
chr8	jNXSensor	rigid_DNA	853898	853923	1000.0	+	0	R 853898
chr8	jNXSensor	rigid_DNA	854247	854261	1000.0	+	0	R 854247
chr8	jNXSensor	rigid_DNA	855218	855237	1000.0	+	0	R 855218
chr8	jNXSensor	rigid_DNA	855265	855279	1000.0	+	0	R 855265
chr8	jNXSensor	rigid_DNA	855548	855559	1000.0	+	0	R 855548
chr8	jNXSensor	rigid_DNA	857485	857499	1000.0	+	0	R 857485
chr8	jNXSensor	rigid_DNA	857821	857835	1000.0	+	0	R 857821
chr8	jNXSensor	rigid_DNA	859639	859653	1000.0	+	0	R 859639
chr8	jNXSensor	rigid_DNA	860721	860735	1000.0	+	0	R 860721
chr8	jNXSensor	rigid_DNA	861633	861647	1000.0	+	0	R 861633
chr8	jNXSensor	rigid_DNA	861752	861766	1000.0	+	0	R 861752
chr8	jNXSensor	rigid_DNA	861808	861827	1000.0	+	0	R 861808
chr8	jNXSensor	rigid_DNA	862323	862342	1000.0	+	0	R 862323
chr8	jNXSensor	rigid_DNA	862952	862966	1000.0	+	0	R 862952
chr8	jNXSensor	rigid_DNA	864375	864389	1000.0	+	0	R 864375
chr8	jNXSensor	rigid_DNA	864576	864587	1000.0	+	0	R 864576
chr8	jNXSensor	rigid_DNA	864833	864847	1000.0	+	0	R 864833
chr8	jNXSensor	rigid_DNA	866010	866030	1000.0	+	0	R 866010
chr8	jNXSensor	rigid_DNA	866268	866282	1000.0	+	0	R 866268
chr8	jNXSensor	rigid_DNA	866402	866416	1000.0	+	0	R 866402
chr8	jNXSensor	rigid_DNA	866636	866661	1000.0	+	0	R 866636
chr8	jNXSensor	rigid_DNA	866679	866712	1000.0	+	0	R 866679
chr8	jNXSensor	rigid_DNA	867631	867645	1000.0	+	0	R 867631
chr8	jNXSensor	rigid_DNA	868015	868034	1000.0	+	0	R 868015
chr8	jNXSensor	rigid_DNA	868053	868067	1000.0	+	0	R 868053
chr8	jNXSensor	rigid_DNA	868888	868902	1000.0	+	0	R 868888
chr8	jNXSensor	rigid_DNA	870124	870138	1000.0	+	0	R 870124
chr8	jNXSensor	rigid_DNA	870182	870201	1000.0	+	0	R 870182
chr8	jNXSensor	rigid_DNA	870942	870956	1000.0	+	0	R 870942
chr8	jNXSensor	rigid_DNA	871076	871086	1000.0	+	0	R 871076
chr8	jNXSensor	rigid_DNA	871636	871650	1000.0	+	0	R 871636
chr8	jNXSensor	rigid_DNA	871690	871704	1000.0	+	0	R 871690
chr8	jNXSensor	rigid_DNA	872819	872828	1000.0	+	0	R 872819
chr8	jNXSensor	rigid_DNA	874419	874433	1000.0	+	0	R 874419
chr8	jNXSensor	rigid_DNA	874549	874563	1000.0	+	0	R 874549
chr8	jNXSensor	rigid_DNA	875013	875027	1000.0	+	0	R 875013
chr8	jNXSensor	rigid_DNA	875127	875141	1000.0	+	0	R 875127
chr8	jNXSensor	rigid_DNA	875146	875160	1000.0	+	0	R 875146
chr8	jNXSensor	rigid_DNA	876268	876282	1000.0	+	0	R 876268
chr8	jNXSensor	rigid_DNA	876455	876469	1000.0	+	0	R 876455
chr8	jNXSensor	rigid_DNA	877900	877914	1000.0	+	0	R 877900
chr8	jNXSensor	rigid_DNA	878524	878538	1000.0	+	0	R 878524
chr8	jNXSensor	rigid_DNA	878678	878692	1000.0	+	0	R 878678
chr8	jNXSensor	rigid_DNA	878740	878754	1000.0	+	0	R 878740
chr8	jNXSensor	rigid_DNA	878784	878798	1000.0	+	0	R 878784
chr8	jNXSensor	rigid_DNA	879015	879029	1000.0	+	0	R 879015
chr8	jNXSensor	rigid_DNA	879081	879095	1000.0	+	0	R 879081
chr8	jNXSensor	rigid_DNA	879118	879132	1000.0	+	0	R 879118
chr8	jNXSensor	rigid_DNA	879155	879169	1000.0	+	0	R 879155
chr8	jNXSensor	rigid_DNA	879194	879208	1000.0	+	0	R 879194
chr8	jNXSensor	rigid_DNA	879231	879245	1000.0	+	0	R 879231
chr8	jNXSensor	rigid_DNA	879270	879284	1000.0	+	0	R 879270
chr8	jNXSensor	rigid_DNA	879307	879321	1000.0	+	0	R 879307
chr8	jNXSensor	rigid_DNA	879346	879360	1000.0	+	0	R 879346
chr8	jNXSensor	rigid_DNA	879385	879399	1000.0	+	0	R 879385
chr8	jNXSensor	rigid_DNA	879422	879436	1000.0	+	0	R 879422
chr8	jNXSensor	rigid_DNA	879459	879473	1000.0	+	0	R 879459
chr8	jNXSensor	rigid_DNA	879498	879512	1000.0	+	0	R 879498
chr8	jNXSensor	rigid_DNA	879535	879549	1000.0	+	0	R 879535
chr8	jNXSensor	rigid_DNA	879574	879588	1000.0	+	0	R 879574
chr8	jNXSensor	rigid_DNA	879611	879625	1000.0	+	0	R 879611
chr8	jNXSensor	rigid_DNA	879648	879662	1000.0	+	0	R 879648
chr8	jNXSensor	rigid_DNA	879685	879699	1000.0	+	0	R 879685
chr8	jNXSensor	rigid_DNA	879724	879738	1000.0	+	0	R 879724
chr8	jNXSensor	rigid_DNA	879761	879775	1000.0	+	0	R 879761
chr8	jNXSensor	rigid_DNA	879798	879812	1000.0	+	0	R 879798
chr8	jNXSensor	rigid_DNA	879835	879849	1000.0	+	0	R 879835
chr8	jNXSensor	rigid_DNA	879872	879887	1000.0	+	0	R 879872
chr8	jNXSensor	rigid_DNA	879895	879909	1000.0	+	0	R 879895
chr8	jNXSensor	rigid_DNA	880599	880613	1000.0	+	0	R 880599
chr8	jNXSensor	rigid_DNA	881820	881830	1000.0	+	0	R 881820
chr8	jNXSensor	rigid_DNA	886270	886285	1000.0	+	0	R 886270
chr8	jNXSensor	rigid_DNA	886510	886524	1000.0	+	0	R 886510
chr8	jNXSensor	rigid_DNA	886547	886566	1000.0	+	0	R 886547
chr8	jNXSensor	rigid_DNA	886913	886927	1000.0	+	0	R 886913
chr8	jNXSensor	rigid_DNA	886940	886954	1000.0	+	0	R 886940
chr8	jNXSensor	rigid_DNA	887087	887120	1000.0	+	0	R 887087
chr8	jNXSensor	rigid_DNA	887304	887319	1000.0	+	0	R 887304
chr8	jNXSensor	rigid_DNA	887560	887574	1000.0	+	0	R 887560
chr8	jNXSensor	rigid_DNA	887599	887613	1000.0	+	0	R 887599
chr8	jNXSensor	rigid_DNA	887679	887703	1000.0	+	0	R 887679
chr8	jNXSensor	rigid_DNA	887789	887808	1000.0	+	0	R 887789
chr8	jNXSensor	rigid_DNA	887824	887853	1000.0	+	0	R 887824
chr8	jNXSensor	rigid_DNA	887858	887877	1000.0	+	0	R 887858
chr8	jNXSensor	rigid_DNA	887900	887924	1000.0	+	0	R 887900
chr8	jNXSensor	rigid_DNA	887942	887961	1000.0	+	0	R 887942
chr8	jNXSensor	rigid_DNA	887966	887980	1000.0	+	0	R 887966
chr8	jNXSensor	rigid_DNA	887983	887997	1000.0	+	0	R 887983
chr8	jNXSensor	rigid_DNA	888004	888035	1000.0	+	0	R 888004
chr8	jNXSensor	rigid_DNA	888062	888093	1000.0	+	0	R 888062
chr8	jNXSensor	rigid_DNA	888168	888182	1000.0	+	0	R 888168
chr8	jNXSensor	rigid_DNA	888379	888393	1000.0	+	0	R 888379
chr8	jNXSensor	rigid_DNA	888425	888439	1000.0	+	0	R 888425
chr8	jNXSensor	rigid_DNA	888668	888688	1000.0	+	0	R 888668
chr8	jNXSensor	rigid_DNA	888707	888726	1000.0	+	0	R 888707
chr8	jNXSensor	rigid_DNA	888762	888776	1000.0	+	0	R 888762
chr8	jNXSensor	rigid_DNA	888863	888877	1000.0	+	0	R 888863
chr8	jNXSensor	rigid_DNA	888924	888943	1000.0	+	0	R 888924
chr8	jNXSensor	rigid_DNA	889011	889025	1000.0	+	0	R 889011
chr8	jNXSensor	rigid_DNA	889033	889047	1000.0	+	0	R 889033
chr8	jNXSensor	rigid_DNA	889393	889407	1000.0	+	0	R 889393
chr8	jNXSensor	rigid_DNA	889463	889477	1000.0	+	0	R 889463
chr8	jNXSensor	rigid_DNA	889571	889585	1000.0	+	0	R 889571
chr8	jNXSensor	rigid_DNA	890623	890639	1000.0	+	0	R 890623
chr8	jNXSensor	rigid_DNA	895332	895346	1000.0	+	0	R 895332
chr8	jNXSensor	rigid_DNA	895518	895537	1000.0	+	0	R 895518
chr8	jNXSensor	rigid_DNA	896305	896319	1000.0	+	0	R 896305
chr8	jNXSensor	rigid_DNA	896723	896737	1000.0	+	0	R 896723
chr8	jNXSensor	rigid_DNA	898044	898064	1000.0	+	0	R 898044
chr8	jNXSensor	rigid_DNA	898260	898274	1000.0	+	0	R 898260
chr8	jNXSensor	rigid_DNA	898583	898604	1000.0	+	0	R 898583
chr8	jNXSensor	rigid_DNA	900238	900252	1000.0	+	0	R 900238
chr8	jNXSensor	rigid_DNA	900482	900496	1000.0	+	0	R 900482
chr8	jNXSensor	rigid_DNA	902599	902613	1000.0	+	0	R 902599
chr8	jNXSensor	rigid_DNA	903001	903015	1000.0	+	0	R 903001
chr8	jNXSensor	rigid_DNA	903058	903077	1000.0	+	0	R 903058
chr8	jNXSensor	rigid_DNA	904735	904749	1000.0	+	0	R 904735
chr8	jNXSensor	rigid_DNA	904842	904856	1000.0	+	0	R 904842
chr8	jNXSensor	rigid_DNA	904963	904977	1000.0	+	0	R 904963
chr8	jNXSensor	rigid_DNA	905261	905275	1000.0	+	0	R 905261
chr8	jNXSensor	rigid_DNA	905560	905574	1000.0	+	0	R 905560
chr8	jNXSensor	rigid_DNA	905707	905721	1000.0	+	0	R 905707
chr8	jNXSensor	rigid_DNA	908244	908263	1000.0	+	0	R 908244
chr8	jNXSensor	rigid_DNA	908582	908596	1000.0	+	0	R 908582
chr8	jNXSensor	rigid_DNA	908614	908628	1000.0	+	0	R 908614
chr8	jNXSensor	rigid_DNA	909293	909313	1000.0	+	0	R 909293
chr8	jNXSensor	rigid_DNA	909543	909554	1000.0	+	0	R 909543
chr8	jNXSensor	rigid_DNA	913186	913200	1000.0	+	0	R 913186
chr8	jNXSensor	rigid_DNA	913226	913251	1000.0	+	0	R 913226
chr8	jNXSensor	rigid_DNA	913263	913277	1000.0	+	0	R 913263
chr8	jNXSensor	rigid_DNA	913283	913298	1000.0	+	0	R 913283
chr8	jNXSensor	rigid_DNA	913321	913336	1000.0	+	0	R 913321
chr8	jNXSensor	rigid_DNA	913357	913381	1000.0	+	0	R 913357
chr8	jNXSensor	rigid_DNA	913396	913411	1000.0	+	0	R 913396
chr8	jNXSensor	rigid_DNA	913593	913612	1000.0	+	0	R 913593
chr8	jNXSensor	rigid_DNA	913802	913835	1000.0	+	0	R 913802
chr8	jNXSensor	rigid_DNA	913842	913857	1000.0	+	0	R 913842
chr8	jNXSensor	rigid_DNA	913890	913924	1000.0	+	0	R 913890
chr8	jNXSensor	rigid_DNA	917721	917735	1000.0	+	0	R 917721
chr8	jNXSensor	rigid_DNA	917774	917788	1000.0	+	0	R 917774
chr8	jNXSensor	rigid_DNA	917827	917841	1000.0	+	0	R 917827
chr8	jNXSensor	rigid_DNA	917880	917894	1000.0	+	0	R 917880
chr8	jNXSensor	rigid_DNA	917933	917947	1000.0	+	0	R 917933
chr8	jNXSensor	rigid_DNA	917986	918000	1000.0	+	0	R 917986
chr8	jNXSensor	rigid_DNA	918039	918053	1000.0	+	0	R 918039
chr8	jNXSensor	rigid_DNA	918092	918106	1000.0	+	0	R 918092
chr8	jNXSensor	rigid_DNA	918145	918159	1000.0	+	0	R 918145
chr8	jNXSensor	rigid_DNA	918198	918212	1000.0	+	0	R 918198
chr8	jNXSensor	rigid_DNA	918251	918265	1000.0	+	0	R 918251
chr8	jNXSensor	rigid_DNA	918304	918318	1000.0	+	0	R 918304
chr8	jNXSensor	rigid_DNA	918357	918371	1000.0	+	0	R 918357
chr8	jNXSensor	rigid_DNA	918410	918424	1000.0	+	0	R 918410
chr8	jNXSensor	rigid_DNA	918463	918477	1000.0	+	0	R 918463
chr8	jNXSensor	rigid_DNA	918516	918530	1000.0	+	0	R 918516
chr8	jNXSensor	rigid_DNA	918569	918583	1000.0	+	0	R 918569
chr8	jNXSensor	rigid_DNA	918622	918636	1000.0	+	0	R 918622
chr8	jNXSensor	rigid_DNA	918675	918689	1000.0	+	0	R 918675
chr8	jNXSensor	rigid_DNA	922884	922906	1000.0	+	0	R 922884
chr8	jNXSensor	rigid_DNA	923756	923770	1000.0	+	0	R 923756
chr8	jNXSensor	rigid_DNA	923887	923901	1000.0	+	0	R 923887
chr8	jNXSensor	rigid_DNA	925226	925240	1000.0	+	0	R 925226
chr8	jNXSensor	rigid_DNA	926663	926677	1000.0	+	0	R 926663
chr8	jNXSensor	rigid_DNA	927210	927229	1000.0	+	0	R 927210
chr8	jNXSensor	rigid_DNA	927341	927355	1000.0	+	0	R 927341
chr8	jNXSensor	rigid_DNA	928996	929010	1000.0	+	0	R 928996
chr8	jNXSensor	rigid_DNA	929791	929805	1000.0	+	0	R 929791
chr8	jNXSensor	rigid_DNA	931196	931218	1000.0	+	0	R 931196
chr8	jNXSensor	rigid_DNA	932023	932037	1000.0	+	0	R 932023
chr8	jNXSensor	rigid_DNA	935875	935890	1000.0	+	0	R 935875
chr8	jNXSensor	rigid_DNA	936888	936902	1000.0	+	0	R 936888
chr8	jNXSensor	rigid_DNA	939529	939543	1000.0	+	0	R 939529
chr8	jNXSensor	rigid_DNA	940241	940255	1000.0	+	0	R 940241
chr8	jNXSensor	rigid_DNA	940283	940297	1000.0	+	0	R 940283
chr8	jNXSensor	rigid_DNA	940570	940584	1000.0	+	0	R 940570
chr8	jNXSensor	rigid_DNA	942813	942833	1000.0	+	0	R 942813
chr8	jNXSensor	rigid_DNA	942992	943006	1000.0	+	0	R 942992
chr8	jNXSensor	rigid_DNA	943746	943760	1000.0	+	0	R 943746
chr8	jNXSensor	rigid_DNA	943983	943997	1000.0	+	0	R 943983
chr8	jNXSensor	rigid_DNA	944079	944093	1000.0	+	0	R 944079
chr8	jNXSensor	rigid_DNA	944220	944234	1000.0	+	0	R 944220
chr8	jNXSensor	rigid_DNA	944316	944330	1000.0	+	0	R 944316
chr8	jNXSensor	rigid_DNA	944928	944942	1000.0	+	0	R 944928
chr8	jNXSensor	rigid_DNA	945032	945042	1000.0	+	0	R 945032
chr8	jNXSensor	rigid_DNA	945335	945349	1000.0	+	0	R 945335
chr8	jNXSensor	rigid_DNA	946117	946131	1000.0	+	0	R 946117
chr8	jNXSensor	rigid_DNA	946138	946152	1000.0	+	0	R 946138
chr8	jNXSensor	rigid_DNA	946233	946247	1000.0	+	0	R 946233
chr8	jNXSensor	rigid_DNA	946500	946514	1000.0	+	0	R 946500
chr8	jNXSensor	rigid_DNA	948290	948309	1000.0	+	0	R 948290
chr8	jNXSensor	rigid_DNA	948325	948340	1000.0	+	0	R 948325
chr8	jNXSensor	rigid_DNA	948358	948373	1000.0	+	0	R 948358
chr8	jNXSensor	rigid_DNA	948391	948406	1000.0	+	0	R 948391
chr8	jNXSensor	rigid_DNA	948524	948538	1000.0	+	0	R 948524
chr8	jNXSensor	rigid_DNA	949234	949248	1000.0	+	0	R 949234
chr8	jNXSensor	rigid_DNA	949662	949676	1000.0	+	0	R 949662
chr8	jNXSensor	rigid_DNA	950131	950145	1000.0	+	0	R 950131
chr8	jNXSensor	rigid_DNA	950474	950493	1000.0	+	0	R 950474
chr8	jNXSensor	rigid_DNA	955157	955172	1000.0	+	0	R 955157
chr8	jNXSensor	rigid_DNA	955407	955421	1000.0	+	0	R 955407
chr8	jNXSensor	rigid_DNA	955886	955900	1000.0	+	0	R 955886
chr8	jNXSensor	rigid_DNA	956517	956531	1000.0	+	0	R 956517
chr8	jNXSensor	rigid_DNA	957288	957302	1000.0	+	0	R 957288
chr8	jNXSensor	rigid_DNA	957328	957342	1000.0	+	0	R 957328
chr8	jNXSensor	rigid_DNA	959737	959751	1000.0	+	0	R 959737
chr8	jNXSensor	rigid_DNA	960067	960081	1000.0	+	0	R 960067
chr8	jNXSensor	rigid_DNA	960206	960225	1000.0	+	0	R 960206
chr8	jNXSensor	rigid_DNA	961104	961123	1000.0	+	0	R 961104
chr8	jNXSensor	rigid_DNA	961651	961665	1000.0	+	0	R 961651
chr8	jNXSensor	rigid_DNA	961706	961720	1000.0	+	0	R 961706
chr8	jNXSensor	rigid_DNA	961761	961775	1000.0	+	0	R 961761
chr8	jNXSensor	rigid_DNA	961816	961830	1000.0	+	0	R 961816
chr8	jNXSensor	rigid_DNA	962375	962389	1000.0	+	0	R 962375
chr8	jNXSensor	rigid_DNA	963056	963070	1000.0	+	0	R 963056
chr8	jNXSensor	rigid_DNA	963818	963832	1000.0	+	0	R 963818
chr8	jNXSensor	rigid_DNA	964842	964856	1000.0	+	0	R 964842
chr8	jNXSensor	rigid_DNA	964962	964976	1000.0	+	0	R 964962
chr8	jNXSensor	rigid_DNA	964992	965006	1000.0	+	0	R 964992
chr8	jNXSensor	rigid_DNA	965082	965096	1000.0	+	0	R 965082
chr8	jNXSensor	rigid_DNA	965292	965306	1000.0	+	0	R 965292
chr8	jNXSensor	rigid_DNA	965352	965366	1000.0	+	0	R 965352
chr8	jNXSensor	rigid_DNA	965472	965486	1000.0	+	0	R 965472
chr8	jNXSensor	rigid_DNA	965502	965516	1000.0	+	0	R 965502
chr8	jNXSensor	rigid_DNA	965592	965606	1000.0	+	0	R 965592
chr8	jNXSensor	rigid_DNA	965892	965906	1000.0	+	0	R 965892
chr8	jNXSensor	rigid_DNA	965988	966002	1000.0	+	0	R 965988
chr8	jNXSensor	rigid_DNA	966331	966350	1000.0	+	0	R 966331
chr8	jNXSensor	rigid_DNA	966548	966562	1000.0	+	0	R 966548
chr8	jNXSensor	rigid_DNA	966580	966594	1000.0	+	0	R 966580
chr8	jNXSensor	rigid_DNA	967395	967409	1000.0	+	0	R 967395
chr8	jNXSensor	rigid_DNA	968224	968246	1000.0	+	0	R 968224
chr8	jNXSensor	rigid_DNA	968797	968807	1000.0	+	0	R 968797
chr8	jNXSensor	rigid_DNA	969683	969703	1000.0	+	0	R 969683
chr8	jNXSensor	rigid_DNA	970968	970982	1000.0	+	0	R 970968
chr8	jNXSensor	rigid_DNA	973882	973905	1000.0	+	0	R 973882
chr8	jNXSensor	rigid_DNA	974012	974026	1000.0	+	0	R 974012
chr8	jNXSensor	rigid_DNA	974600	974614	1000.0	+	0	R 974600
chr8	jNXSensor	rigid_DNA	974622	974641	1000.0	+	0	R 974622
chr8	jNXSensor	rigid_DNA	974782	974796	1000.0	+	0	R 974782
chr8	jNXSensor	rigid_DNA	974851	974876	1000.0	+	0	R 974851
chr8	jNXSensor	rigid_DNA	978770	978784	1000.0	+	0	R 978770
chr8	jNXSensor	rigid_DNA	978933	978947	1000.0	+	0	R 978933
chr8	jNXSensor	rigid_DNA	978962	978976	1000.0	+	0	R 978962
chr8	jNXSensor	rigid_DNA	978991	979005	1000.0	+	0	R 978991
chr8	jNXSensor	rigid_DNA	979020	979034	1000.0	+	0	R 979020
chr8	jNXSensor	rigid_DNA	979049	979063	1000.0	+	0	R 979049
chr8	jNXSensor	rigid_DNA	979078	979092	1000.0	+	0	R 979078
chr8	jNXSensor	rigid_DNA	979107	979121	1000.0	+	0	R 979107
chr8	jNXSensor	rigid_DNA	979136	979150	1000.0	+	0	R 979136
chr8	jNXSensor	rigid_DNA	979165	979179	1000.0	+	0	R 979165
chr8	jNXSensor	rigid_DNA	980022	980036	1000.0	+	0	R 980022
chr8	jNXSensor	rigid_DNA	981452	981466	1000.0	+	0	R 981452
chr8	jNXSensor	rigid_DNA	983038	983058	1000.0	+	0	R 983038
chr8	jNXSensor	rigid_DNA	984246	984255	1000.0	+	0	R 984246
chr8	jNXSensor	rigid_DNA	986101	986115	1000.0	+	0	R 986101
chr8	jNXSensor	rigid_DNA	986129	986144	1000.0	+	0	R 986129
chr8	jNXSensor	rigid_DNA	988712	988726	1000.0	+	0	R 988712
chr8	jNXSensor	rigid_DNA	989567	989587	1000.0	+	0	R 989567
chr8	jNXSensor	rigid_DNA	990899	990913	1000.0	+	0	R 990899
chr8	jNXSensor	rigid_DNA	995268	995277	1000.0	+	0	R 995268
chr8	jNXSensor	rigid_DNA	995572	995587	1000.0	+	0	R 995572
chr8	jNXSensor	rigid_DNA	995755	995769	1000.0	+	0	R 995755
chr8	jNXSensor	rigid_DNA	996659	996673	1000.0	+	0	R 996659
chr8	jNXSensor	rigid_DNA	996807	996821	1000.0	+	0	R 996807
chr8	jNXSensor	rigid_DNA	996983	996997	1000.0	+	0	R 996983
chr8	jNXSensor	rigid_DNA	997273	997288	1000.0	+	0	R 997273
chr8	jNXSensor	rigid_DNA	997579	997593	1000.0	+	0	R 997579
chr8	jNXSensor	rigid_DNA	997698	997712	1000.0	+	0	R 997698
chr8	jNXSensor	rigid_DNA	997871	997885	1000.0	+	0	R 997871
chr8	jNXSensor	rigid_DNA	999075	999089	1000.0	+	0	R 999075
chr8	jNXSensor	rigid_DNA	999276	999290	1000.0	+	0	R 999276
chr8	jNXSensor	rigid_DNA	999453	999463	1000.0	+	0	R 999453
chr8	jNXSensor	rigid_DNA	1000047	1000061	1000.0	+	0	R 1000047
chr8	jNXSensor	rigid_DNA	1000929	1000945	1000.0	+	0	R 1000929
chr8	jNXSensor	rigid_DNA	1001354	1001368	1000.0	+	0	R 1001354
chr8	jNXSensor	rigid_DNA	1002469	1002483	1000.0	+	0	R 1002469
chr8	jNXSensor	rigid_DNA	1003232	1003246	1000.0	+	0	R 1003232
chr8	jNXSensor	rigid_DNA	1004374	1004388	1000.0	+	0	R 1004374
chr8	jNXSensor	rigid_DNA	1004393	1004407	1000.0	+	0	R 1004393
chr8	jNXSensor	rigid_DNA	1004931	1004955	1000.0	+	0	R 1004931
chr8	jNXSensor	rigid_DNA	1005127	1005151	1000.0	+	0	R 1005127
chr8	jNXSensor	rigid_DNA	1006319	1006341	1000.0	+	0	R 1006319
chr8	jNXSensor	rigid_DNA	1006798	1006812	1000.0	+	0	R 1006798
chr8	jNXSensor	rigid_DNA	1008472	1008490	1000.0	+	0	R 1008472
chr8	jNXSensor	rigid_DNA	1008846	1008860	1000.0	+	0	R 1008846
chr8	jNXSensor	rigid_DNA	1008901	1008915	1000.0	+	0	R 1008901
chr8	jNXSensor	rigid_DNA	1009399	1009422	1000.0	+	0	R 1009399
chr8	jNXSensor	rigid_DNA	1009617	1009631	1000.0	+	0	R 1009617
chr8	jNXSensor	rigid_DNA	1011942	1011956	1000.0	+	0	R 1011942
chr8	jNXSensor	rigid_DNA	1012244	1012258	1000.0	+	0	R 1012244
chr8	jNXSensor	rigid_DNA	1012460	1012474	1000.0	+	0	R 1012460
chr8	jNXSensor	rigid_DNA	1013279	1013293	1000.0	+	0	R 1013279
chr8	jNXSensor	rigid_DNA	1013954	1013968	1000.0	+	0	R 1013954
chr8	jNXSensor	rigid_DNA	1014222	1014236	1000.0	+	0	R 1014222
chr8	jNXSensor	rigid_DNA	1014306	1014320	1000.0	+	0	R 1014306
chr8	jNXSensor	rigid_DNA	1014387	1014401	1000.0	+	0	R 1014387
chr8	jNXSensor	rigid_DNA	1014429	1014443	1000.0	+	0	R 1014429
chr8	jNXSensor	rigid_DNA	1014508	1014522	1000.0	+	0	R 1014508
chr8	jNXSensor	rigid_DNA	1015457	1015471	1000.0	+	0	R 1015457
chr8	jNXSensor	rigid_DNA	1017294	1017308	1000.0	+	0	R 1017294
chr8	jNXSensor	rigid_DNA	1017479	1017493	1000.0	+	0	R 1017479
chr8	jNXSensor	rigid_DNA	1017670	1017701	1000.0	+	0	R 1017670
chr8	jNXSensor	rigid_DNA	1017717	1017732	1000.0	+	0	R 1017717
chr8	jNXSensor	rigid_DNA	1018818	1018832	1000.0	+	0	R 1018818
chr8	jNXSensor	rigid_DNA	1019005	1019019	1000.0	+	0	R 1019005
chr8	jNXSensor	rigid_DNA	1019043	1019057	1000.0	+	0	R 1019043
chr8	jNXSensor	rigid_DNA	1019288	1019302	1000.0	+	0	R 1019288
chr8	jNXSensor	rigid_DNA	1019870	1019884	1000.0	+	0	R 1019870
chr8	jNXSensor	rigid_DNA	1021948	1021962	1000.0	+	0	R 1021948
chr8	jNXSensor	rigid_DNA	1024961	1024973	1000.0	+	0	R 1024961
chr8	jNXSensor	rigid_DNA	1026300	1026314	1000.0	+	0	R 1026300
chr8	jNXSensor	rigid_DNA	1027431	1027445	1000.0	+	0	R 1027431
chr8	jNXSensor	rigid_DNA	1027695	1027709	1000.0	+	0	R 1027695
chr8	jNXSensor	rigid_DNA	1027761	1027775	1000.0	+	0	R 1027761
chr8	jNXSensor	rigid_DNA	1027827	1027841	1000.0	+	0	R 1027827
chr8	jNXSensor	rigid_DNA	1028114	1028128	1000.0	+	0	R 1028114
chr8	jNXSensor	rigid_DNA	1029206	1029221	1000.0	+	0	R 1029206
chr8	jNXSensor	rigid_DNA	1029232	1029246	1000.0	+	0	R 1029232
chr8	jNXSensor	rigid_DNA	1029759	1029778	1000.0	+	0	R 1029759
chr8	jNXSensor	rigid_DNA	1029808	1029831	1000.0	+	0	R 1029808
chr8	jNXSensor	rigid_DNA	1030143	1030157	1000.0	+	0	R 1030143
chr8	jNXSensor	rigid_DNA	1030387	1030401	1000.0	+	0	R 1030387
chr8	jNXSensor	rigid_DNA	1030415	1030429	1000.0	+	0	R 1030415
chr8	jNXSensor	rigid_DNA	1030503	1030517	1000.0	+	0	R 1030503
chr8	jNXSensor	rigid_DNA	1031289	1031303	1000.0	+	0	R 1031289
chr8	jNXSensor	rigid_DNA	1032179	1032193	1000.0	+	0	R 1032179
chr8	jNXSensor	rigid_DNA	1032800	1032814	1000.0	+	0	R 1032800
chr8	jNXSensor	rigid_DNA	1033672	1033686	1000.0	+	0	R 1033672
chr8	jNXSensor	rigid_DNA	1033981	1033995	1000.0	+	0	R 1033981
chr8	jNXSensor	rigid_DNA	1034067	1034086	1000.0	+	0	R 1034067
chr8	jNXSensor	rigid_DNA	1034157	1034176	1000.0	+	0	R 1034157
chr8	jNXSensor	rigid_DNA	1034247	1034266	1000.0	+	0	R 1034247
chr8	jNXSensor	rigid_DNA	1034337	1034356	1000.0	+	0	R 1034337
chr8	jNXSensor	rigid_DNA	1034427	1034446	1000.0	+	0	R 1034427
chr8	jNXSensor	rigid_DNA	1034517	1034536	1000.0	+	0	R 1034517
chr8	jNXSensor	rigid_DNA	1034611	1034625	1000.0	+	0	R 1034611
chr8	jNXSensor	rigid_DNA	1034697	1034716	1000.0	+	0	R 1034697
chr8	jNXSensor	rigid_DNA	1034787	1034806	1000.0	+	0	R 1034787
chr8	jNXSensor	rigid_DNA	1034881	1034895	1000.0	+	0	R 1034881
chr8	jNXSensor	rigid_DNA	1034967	1034986	1000.0	+	0	R 1034967
chr8	jNXSensor	rigid_DNA	1035057	1035076	1000.0	+	0	R 1035057
chr8	jNXSensor	rigid_DNA	1035151	1035165	1000.0	+	0	R 1035151
chr8	jNXSensor	rigid_DNA	1035237	1035256	1000.0	+	0	R 1035237
chr8	jNXSensor	rigid_DNA	1035331	1035345	1000.0	+	0	R 1035331
chr8	jNXSensor	rigid_DNA	1035966	1035980	1000.0	+	0	R 1035966
chr8	jNXSensor	rigid_DNA	1036001	1036211	1000.0	+	0	R 1036001
chr8	jNXSensor	rigid_DNA	1036223	1036243	1000.0	+	0	R 1036223
chr8	jNXSensor	rigid_DNA	1038686	1038700	1000.0	+	0	R 1038686
chr8	jNXSensor	rigid_DNA	1038919	1038938	1000.0	+	0	R 1038919
chr8	jNXSensor	rigid_DNA	1040619	1040633	1000.0	+	0	R 1040619
chr8	jNXSensor	rigid_DNA	1041601	1041615	1000.0	+	0	R 1041601
chr8	jNXSensor	rigid_DNA	1041986	1042000	1000.0	+	0	R 1041986
chr8	jNXSensor	rigid_DNA	1042112	1042142	1000.0	+	0	R 1042112
chr8	jNXSensor	rigid_DNA	1042509	1042524	1000.0	+	0	R 1042509
chr8	jNXSensor	rigid_DNA	1043026	1043039	1000.0	+	0	R 1043026
chr8	jNXSensor	rigid_DNA	1044763	1044790	1000.0	+	0	R 1044763
chr8	jNXSensor	rigid_DNA	1044930	1044944	1000.0	+	0	R 1044930
chr8	jNXSensor	rigid_DNA	1048122	1048139	1000.0	+	0	R 1048122
chr8	jNXSensor	rigid_DNA	1048237	1048251	1000.0	+	0	R 1048237
chr8	jNXSensor	rigid_DNA	1048796	1048805	1000.0	+	0	R 1048796
chr8	jNXSensor	rigid_DNA	1049645	1049665	1000.0	+	0	R 1049645
chr8	jNXSensor	rigid_DNA	1049931	1049949	1000.0	+	0	R 1049931
chr8	jNXSensor	rigid_DNA	1052036	1052045	1000.0	+	0	R 1052036
chr8	jNXSensor	rigid_DNA	1053558	1053578	1000.0	+	0	R 1053558
chr8	jNXSensor	rigid_DNA	1054729	1054753	1000.0	+	0	R 1054729
chr8	jNXSensor	rigid_DNA	1055278	1055288	1000.0	+	0	R 1055278
chr8	jNXSensor	rigid_DNA	1058426	1058440	1000.0	+	0	R 1058426
chr8	jNXSensor	rigid_DNA	1058703	1058717	1000.0	+	0	R 1058703
chr8	jNXSensor	rigid_DNA	1060168	1060177	1000.0	+	0	R 1060168
chr8	jNXSensor	rigid_DNA	1062252	1062271	1000.0	+	0	R 1062252
chr8	jNXSensor	rigid_DNA	1063352	1063366	1000.0	+	0	R 1063352
chr8	jNXSensor	rigid_DNA	1064416	1064430	1000.0	+	0	R 1064416
chr8	jNXSensor	rigid_DNA	1064484	1064498	1000.0	+	0	R 1064484
chr8	jNXSensor	rigid_DNA	1065034	1065048	1000.0	+	0	R 1065034
chr8	jNXSensor	rigid_DNA	1066809	1066825	1000.0	+	0	R 1066809
chr8	jNXSensor	rigid_DNA	1068114	1068128	1000.0	+	0	R 1068114
chr8	jNXSensor	rigid_DNA	1068256	1068270	1000.0	+	0	R 1068256
chr8	jNXSensor	rigid_DNA	1068295	1068309	1000.0	+	0	R 1068295
chr8	jNXSensor	rigid_DNA	1071259	1071269	1000.0	+	0	R 1071259
chr8	jNXSensor	rigid_DNA	1072113	1072128	1000.0	+	0	R 1072113
chr8	jNXSensor	rigid_DNA	1072176	1072190	1000.0	+	0	R 1072176
chr8	jNXSensor	rigid_DNA	1072911	1072934	1000.0	+	0	R 1072911
chr8	jNXSensor	rigid_DNA	1073576	1073590	1000.0	+	0	R 1073576
chr8	jNXSensor	rigid_DNA	1074577	1074592	1000.0	+	0	R 1074577
chr8	jNXSensor	rigid_DNA	1075340	1075354	1000.0	+	0	R 1075340
chr8	jNXSensor	rigid_DNA	1075427	1075447	1000.0	+	0	R 1075427
chr8	jNXSensor	rigid_DNA	1075696	1075710	1000.0	+	0	R 1075696
chr8	jNXSensor	rigid_DNA	1075761	1075775	1000.0	+	0	R 1075761
chr8	jNXSensor	rigid_DNA	1075923	1075941	1000.0	+	0	R 1075923
chr8	jNXSensor	rigid_DNA	1076532	1076558	1000.0	+	0	R 1076532
chr8	jNXSensor	rigid_DNA	1076564	1076578	1000.0	+	0	R 1076564
chr8	jNXSensor	rigid_DNA	1076893	1076907	1000.0	+	0	R 1076893
chr8	jNXSensor	rigid_DNA	1077713	1077727	1000.0	+	0	R 1077713
chr8	jNXSensor	rigid_DNA	1077871	1077885	1000.0	+	0	R 1077871
chr8	jNXSensor	rigid_DNA	1078092	1078106	1000.0	+	0	R 1078092
chr8	jNXSensor	rigid_DNA	1079482	1079492	1000.0	+	0	R 1079482
chr8	jNXSensor	rigid_DNA	1080157	1080171	1000.0	+	0	R 1080157
chr8	jNXSensor	rigid_DNA	1081742	1081756	1000.0	+	0	R 1081742
chr8	jNXSensor	rigid_DNA	1082792	1082806	1000.0	+	0	R 1082792
chr8	jNXSensor	rigid_DNA	1084946	1084960	1000.0	+	0	R 1084946
chr8	jNXSensor	rigid_DNA	1086556	1086565	1000.0	+	0	R 1086556
chr8	jNXSensor	rigid_DNA	1086701	1086716	1000.0	+	0	R 1086701
chr8	jNXSensor	rigid_DNA	1088845	1088859	1000.0	+	0	R 1088845
chr8	jNXSensor	rigid_DNA	1092227	1092241	1000.0	+	0	R 1092227
chr8	jNXSensor	rigid_DNA	1092520	1092538	1000.0	+	0	R 1092520
chr8	jNXSensor	rigid_DNA	1092540	1092560	1000.0	+	0	R 1092540
chr8	jNXSensor	rigid_DNA	1092822	1092845	1000.0	+	0	R 1092822
chr8	jNXSensor	rigid_DNA	1093036	1093050	1000.0	+	0	R 1093036
chr8	jNXSensor	rigid_DNA	1093075	1093089	1000.0	+	0	R 1093075
chr8	jNXSensor	rigid_DNA	1093103	1093117	1000.0	+	0	R 1093103
chr8	jNXSensor	rigid_DNA	1093126	1093146	1000.0	+	0	R 1093126
chr8	jNXSensor	rigid_DNA	1093168	1093196	1000.0	+	0	R 1093168
chr8	jNXSensor	rigid_DNA	1093297	1093312	1000.0	+	0	R 1093297
chr8	jNXSensor	rigid_DNA	1093338	1093366	1000.0	+	0	R 1093338
chr8	jNXSensor	rigid_DNA	1093548	1093567	1000.0	+	0	R 1093548
chr8	jNXSensor	rigid_DNA	1093609	1093628	1000.0	+	0	R 1093609
chr8	jNXSensor	rigid_DNA	1093764	1093783	1000.0	+	0	R 1093764
chr8	jNXSensor	rigid_DNA	1093990	1094049	1000.0	+	0	R 1093990
chr8	jNXSensor	rigid_DNA	1094055	1094070	1000.0	+	0	R 1094055
chr8	jNXSensor	rigid_DNA	1094417	1094431	1000.0	+	0	R 1094417
chr8	jNXSensor	rigid_DNA	1094599	1094613	1000.0	+	0	R 1094599
chr8	jNXSensor	rigid_DNA	1094992	1095006	1000.0	+	0	R 1094992
chr8	jNXSensor	rigid_DNA	1096117	1096131	1000.0	+	0	R 1096117
chr8	jNXSensor	rigid_DNA	1097248	1097262	1000.0	+	0	R 1097248
chr8	jNXSensor	rigid_DNA	1097273	1097287	1000.0	+	0	R 1097273
chr8	jNXSensor	rigid_DNA	1097516	1097535	1000.0	+	0	R 1097516
chr8	jNXSensor	rigid_DNA	1098142	1098156	1000.0	+	0	R 1098142
chr8	jNXSensor	rigid_DNA	1099402	1099416	1000.0	+	0	R 1099402
chr8	jNXSensor	rigid_DNA	1099595	1099609	1000.0	+	0	R 1099595
chr8	jNXSensor	rigid_DNA	1100264	1100278	1000.0	+	0	R 1100264
chr8	jNXSensor	rigid_DNA	1100490	1100505	1000.0	+	0	R 1100490
chr8	jNXSensor	rigid_DNA	1100718	1100732	1000.0	+	0	R 1100718
chr8	jNXSensor	rigid_DNA	1100760	1100774	1000.0	+	0	R 1100760
chr8	jNXSensor	rigid_DNA	1100804	1100834	1000.0	+	0	R 1100804
chr8	jNXSensor	rigid_DNA	1101020	1101040	1000.0	+	0	R 1101020
chr8	jNXSensor	rigid_DNA	1101050	1101075	1000.0	+	0	R 1101050
chr8	jNXSensor	rigid_DNA	1101147	1101163	1000.0	+	0	R 1101147
chr8	jNXSensor	rigid_DNA	1101316	1101336	1000.0	+	0	R 1101316
chr8	jNXSensor	rigid_DNA	1101359	1101373	1000.0	+	0	R 1101359
chr8	jNXSensor	rigid_DNA	1101656	1101670	1000.0	+	0	R 1101656
chr8	jNXSensor	rigid_DNA	1101857	1101871	1000.0	+	0	R 1101857
chr8	jNXSensor	rigid_DNA	1103266	1103275	1000.0	+	0	R 1103266
chr8	jNXSensor	rigid_DNA	1103714	1103729	1000.0	+	0	R 1103714
chr8	jNXSensor	rigid_DNA	1110117	1110131	1000.0	+	0	R 1110117
chr8	jNXSensor	rigid_DNA	1110996	1111016	1000.0	+	0	R 1110996
chr8	jNXSensor	rigid_DNA	1111269	1111283	1000.0	+	0	R 1111269
chr8	jNXSensor	rigid_DNA	1112652	1112661	1000.0	+	0	R 1112652
chr8	jNXSensor	rigid_DNA	1114091	1114109	1000.0	+	0	R 1114091
chr8	jNXSensor	rigid_DNA	1114385	1114399	1000.0	+	0	R 1114385
chr8	jNXSensor	rigid_DNA	1115743	1115767	1000.0	+	0	R 1115743
chr8	jNXSensor	rigid_DNA	1116352	1116366	1000.0	+	0	R 1116352
chr8	jNXSensor	rigid_DNA	1119166	1119185	1000.0	+	0	R 1119166
chr8	jNXSensor	rigid_DNA	1120235	1120249	1000.0	+	0	R 1120235
chr8	jNXSensor	rigid_DNA	1120327	1120346	1000.0	+	0	R 1120327
chr8	jNXSensor	rigid_DNA	1120538	1120552	1000.0	+	0	R 1120538
chr8	jNXSensor	rigid_DNA	1122020	1122034	1000.0	+	0	R 1122020
chr8	jNXSensor	rigid_DNA	1122149	1122163	1000.0	+	0	R 1122149
chr8	jNXSensor	rigid_DNA	1122426	1122440	1000.0	+	0	R 1122426
chr8	jNXSensor	rigid_DNA	1123510	1123524	1000.0	+	0	R 1123510
chr8	jNXSensor	rigid_DNA	1123606	1123620	1000.0	+	0	R 1123606
chr8	jNXSensor	rigid_DNA	1124152	1124166	1000.0	+	0	R 1124152
chr8	jNXSensor	rigid_DNA	1125828	1125842	1000.0	+	0	R 1125828
chr8	jNXSensor	rigid_DNA	1126377	1126396	1000.0	+	0	R 1126377
chr8	jNXSensor	rigid_DNA	1126424	1126443	1000.0	+	0	R 1126424
chr8	jNXSensor	rigid_DNA	1126471	1126490	1000.0	+	0	R 1126471
chr8	jNXSensor	rigid_DNA	1126518	1126537	1000.0	+	0	R 1126518
chr8	jNXSensor	rigid_DNA	1126565	1126584	1000.0	+	0	R 1126565
chr8	jNXSensor	rigid_DNA	1126659	1126678	1000.0	+	0	R 1126659
chr8	jNXSensor	rigid_DNA	1127177	1127191	1000.0	+	0	R 1127177
chr8	jNXSensor	rigid_DNA	1127918	1127932	1000.0	+	0	R 1127918
chr8	jNXSensor	rigid_DNA	1128363	1128377	1000.0	+	0	R 1128363
chr8	jNXSensor	rigid_DNA	1128581	1128596	1000.0	+	0	R 1128581
chr8	jNXSensor	rigid_DNA	1128865	1128879	1000.0	+	0	R 1128865
chr8	jNXSensor	rigid_DNA	1129968	1129987	1000.0	+	0	R 1129968
chr8	jNXSensor	rigid_DNA	1130071	1130084	1000.0	+	0	R 1130071
chr8	jNXSensor	rigid_DNA	1131098	1131112	1000.0	+	0	R 1131098
chr8	jNXSensor	rigid_DNA	1131272	1131298	1000.0	+	0	R 1131272
chr8	jNXSensor	rigid_DNA	1131600	1131614	1000.0	+	0	R 1131600
chr8	jNXSensor	rigid_DNA	1131771	1131785	1000.0	+	0	R 1131771
chr8	jNXSensor	rigid_DNA	1131839	1131853	1000.0	+	0	R 1131839
chr8	jNXSensor	rigid_DNA	1131903	1131917	1000.0	+	0	R 1131903
chr8	jNXSensor	rigid_DNA	1132661	1132675	1000.0	+	0	R 1132661
chr8	jNXSensor	rigid_DNA	1136275	1136289	1000.0	+	0	R 1136275
chr8	jNXSensor	rigid_DNA	1137302	1137316	1000.0	+	0	R 1137302
chr8	jNXSensor	rigid_DNA	1137399	1137413	1000.0	+	0	R 1137399
chr8	jNXSensor	rigid_DNA	1137429	1137443	1000.0	+	0	R 1137429
chr8	jNXSensor	rigid_DNA	1137512	1137542	1000.0	+	0	R 1137512
chr8	jNXSensor	rigid_DNA	1137737	1137752	1000.0	+	0	R 1137737
chr8	jNXSensor	rigid_DNA	1138315	1138334	1000.0	+	0	R 1138315
chr8	jNXSensor	rigid_DNA	1138362	1138382	1000.0	+	0	R 1138362
chr8	jNXSensor	rigid_DNA	1138409	1138423	1000.0	+	0	R 1138409
chr8	jNXSensor	rigid_DNA	1138510	1138524	1000.0	+	0	R 1138510
chr8	jNXSensor	rigid_DNA	1138576	1138595	1000.0	+	0	R 1138576
chr8	jNXSensor	rigid_DNA	1138762	1138776	1000.0	+	0	R 1138762
chr8	jNXSensor	rigid_DNA	1138790	1138804	1000.0	+	0	R 1138790
chr8	jNXSensor	rigid_DNA	1138994	1139009	1000.0	+	0	R 1138994
chr8	jNXSensor	rigid_DNA	1139737	1139762	1000.0	+	0	R 1139737
chr8	jNXSensor	rigid_DNA	1140041	1140055	1000.0	+	0	R 1140041
chr8	jNXSensor	rigid_DNA	1140280	1140294	1000.0	+	0	R 1140280
chr8	jNXSensor	rigid_DNA	1140683	1140701	1000.0	+	0	R 1140683
chr8	jNXSensor	rigid_DNA	1140739	1140753	1000.0	+	0	R 1140739
chr8	jNXSensor	rigid_DNA	1140799	1140813	1000.0	+	0	R 1140799
chr8	jNXSensor	rigid_DNA	1141328	1141342	1000.0	+	0	R 1141328
chr8	jNXSensor	rigid_DNA	1142720	1142734	1000.0	+	0	R 1142720
chr8	jNXSensor	rigid_DNA	1143884	1143903	1000.0	+	0	R 1143884
chr8	jNXSensor	rigid_DNA	1143968	1143987	1000.0	+	0	R 1143968
chr8	jNXSensor	rigid_DNA	1144109	1144123	1000.0	+	0	R 1144109
chr8	jNXSensor	rigid_DNA	1144302	1144316	1000.0	+	0	R 1144302
chr8	jNXSensor	rigid_DNA	1148128	1148143	1000.0	+	0	R 1148128
chr8	jNXSensor	rigid_DNA	1148457	1148471	1000.0	+	0	R 1148457
chr8	jNXSensor	rigid_DNA	1148674	1148688	1000.0	+	0	R 1148674
chr8	jNXSensor	rigid_DNA	1150171	1150186	1000.0	+	0	R 1150171
chr8	jNXSensor	rigid_DNA	1151500	1151514	1000.0	+	0	R 1151500
chr8	jNXSensor	rigid_DNA	1153907	1153916	1000.0	+	0	R 1153907
chr8	jNXSensor	rigid_DNA	1160016	1160030	1000.0	+	0	R 1160016
chr8	jNXSensor	rigid_DNA	1160361	1160392	1000.0	+	0	R 1160361
chr8	jNXSensor	rigid_DNA	1164746	1164755	1000.0	+	0	R 1164746
chr8	jNXSensor	rigid_DNA	1164909	1164920	1000.0	+	0	R 1164909
chr8	jNXSensor	rigid_DNA	1166678	1166690	1000.0	+	0	R 1166678
chr8	jNXSensor	rigid_DNA	1169196	1169210	1000.0	+	0	R 1169196
chr8	jNXSensor	rigid_DNA	1170342	1170362	1000.0	+	0	R 1170342
chr8	jNXSensor	rigid_DNA	1179153	1179162	1000.0	+	0	R 1179153
chr8	jNXSensor	rigid_DNA	1179713	1179727	1000.0	+	0	R 1179713
chr8	jNXSensor	rigid_DNA	1179982	1179996	1000.0	+	0	R 1179982
chr8	jNXSensor	rigid_DNA	1180640	1180655	1000.0	+	0	R 1180640
chr8	jNXSensor	rigid_DNA	1181086	1181100	1000.0	+	0	R 1181086
chr8	jNXSensor	rigid_DNA	1182975	1182989	1000.0	+	0	R 1182975
chr8	jNXSensor	rigid_DNA	1184133	1184152	1000.0	+	0	R 1184133
chr8	jNXSensor	rigid_DNA	1186054	1186068	1000.0	+	0	R 1186054
chr8	jNXSensor	rigid_DNA	1190089	1190103	1000.0	+	0	R 1190089
chr8	jNXSensor	rigid_DNA	1190129	1190143	1000.0	+	0	R 1190129
chr8	jNXSensor	rigid_DNA	1190480	1190495	1000.0	+	0	R 1190480
chr8	jNXSensor	rigid_DNA	1190574	1190588	1000.0	+	0	R 1190574
chr8	jNXSensor	rigid_DNA	1190625	1190639	1000.0	+	0	R 1190625
chr8	jNXSensor	rigid_DNA	1190756	1190771	1000.0	+	0	R 1190756
chr8	jNXSensor	rigid_DNA	1191499	1191518	1000.0	+	0	R 1191499
chr8	jNXSensor	rigid_DNA	1191649	1191675	1000.0	+	0	R 1191649
chr8	jNXSensor	rigid_DNA	1192195	1192209	1000.0	+	0	R 1192195
chr8	jNXSensor	rigid_DNA	1194221	1194235	1000.0	+	0	R 1194221
chr8	jNXSensor	rigid_DNA	1194428	1194443	1000.0	+	0	R 1194428
chr8	jNXSensor	rigid_DNA	1194662	1194684	1000.0	+	0	R 1194662
chr8	jNXSensor	rigid_DNA	1195344	1195363	1000.0	+	0	R 1195344
chr8	jNXSensor	rigid_DNA	1196309	1196337	1000.0	+	0	R 1196309
chr8	jNXSensor	rigid_DNA	1198194	1198208	1000.0	+	0	R 1198194
chr8	jNXSensor	rigid_DNA	1198916	1198931	1000.0	+	0	R 1198916
chr8	jNXSensor	rigid_DNA	1198953	1198986	1000.0	+	0	R 1198953
chr8	jNXSensor	rigid_DNA	1198991	1199005	1000.0	+	0	R 1198991
chr8	jNXSensor	rigid_DNA	1201681	1201707	1000.0	+	0	R 1201681
chr8	jNXSensor	rigid_DNA	1202417	1202431	1000.0	+	0	R 1202417
chr8	jNXSensor	rigid_DNA	1204493	1204512	1000.0	+	0	R 1204493
chr8	jNXSensor	rigid_DNA	1204732	1204746	1000.0	+	0	R 1204732
chr8	jNXSensor	rigid_DNA	1204836	1204850	1000.0	+	0	R 1204836
chr8	jNXSensor	rigid_DNA	1205152	1205166	1000.0	+	0	R 1205152
chr8	jNXSensor	rigid_DNA	1206772	1206786	1000.0	+	0	R 1206772
chr8	jNXSensor	rigid_DNA	1207108	1207122	1000.0	+	0	R 1207108
chr8	jNXSensor	rigid_DNA	1208713	1208728	1000.0	+	0	R 1208713
chr8	jNXSensor	rigid_DNA	1210098	1210112	1000.0	+	0	R 1210098
chr8	jNXSensor	rigid_DNA	1210603	1210617	1000.0	+	0	R 1210603
chr8	jNXSensor	rigid_DNA	1212103	1212131	1000.0	+	0	R 1212103
chr8	jNXSensor	rigid_DNA	1212769	1212781	1000.0	+	0	R 1212769
chr8	jNXSensor	rigid_DNA	1213618	1213632	1000.0	+	0	R 1213618
chr8	jNXSensor	rigid_DNA	1213849	1213863	1000.0	+	0	R 1213849
chr8	jNXSensor	rigid_DNA	1213867	1213882	1000.0	+	0	R 1213867
chr8	jNXSensor	rigid_DNA	1215159	1215178	1000.0	+	0	R 1215159
chr8	jNXSensor	rigid_DNA	1218727	1218741	1000.0	+	0	R 1218727
chr8	jNXSensor	rigid_DNA	1218856	1218871	1000.0	+	0	R 1218856
chr8	jNXSensor	rigid_DNA	1219149	1219163	1000.0	+	0	R 1219149
chr8	jNXSensor	rigid_DNA	1219196	1219215	1000.0	+	0	R 1219196
chr8	jNXSensor	rigid_DNA	1223953	1223967	1000.0	+	0	R 1223953
chr8	jNXSensor	rigid_DNA	1225282	1225301	1000.0	+	0	R 1225282
chr8	jNXSensor	rigid_DNA	1225414	1225432	1000.0	+	0	R 1225414
chr8	jNXSensor	rigid_DNA	1227437	1227451	1000.0	+	0	R 1227437
chr8	jNXSensor	rigid_DNA	1228517	1228531	1000.0	+	0	R 1228517
chr8	jNXSensor	rigid_DNA	1228550	1228564	1000.0	+	0	R 1228550
chr8	jNXSensor	rigid_DNA	1228983	1229002	1000.0	+	0	R 1228983
chr8	jNXSensor	rigid_DNA	1229038	1229052	1000.0	+	0	R 1229038
chr8	jNXSensor	rigid_DNA	1229082	1229096	1000.0	+	0	R 1229082
chr8	jNXSensor	rigid_DNA	1229303	1229312	1000.0	+	0	R 1229303
chr8	jNXSensor	rigid_DNA	1229700	1229714	1000.0	+	0	R 1229700
chr8	jNXSensor	rigid_DNA	1230535	1230553	1000.0	+	0	R 1230535
chr8	jNXSensor	rigid_DNA	1230555	1230565	1000.0	+	0	R 1230555
chr8	jNXSensor	rigid_DNA	1231101	1231115	1000.0	+	0	R 1231101
chr8	jNXSensor	rigid_DNA	1231409	1231423	1000.0	+	0	R 1231409
chr8	jNXSensor	rigid_DNA	1232476	1232496	1000.0	+	0	R 1232476
chr8	jNXSensor	rigid_DNA	1234223	1234237	1000.0	+	0	R 1234223
chr8	jNXSensor	rigid_DNA	1234302	1234316	1000.0	+	0	R 1234302
chr8	jNXSensor	rigid_DNA	1234475	1234489	1000.0	+	0	R 1234475
chr8	jNXSensor	rigid_DNA	1234594	1234608	1000.0	+	0	R 1234594
chr8	jNXSensor	rigid_DNA	1234929	1234948	1000.0	+	0	R 1234929
chr8	jNXSensor	rigid_DNA	1236049	1236063	1000.0	+	0	R 1236049
chr8	jNXSensor	rigid_DNA	1236669	1236683	1000.0	+	0	R 1236669
chr8	jNXSensor	rigid_DNA	1237112	1237123	1000.0	+	0	R 1237112
chr8	jNXSensor	rigid_DNA	1237438	1237457	1000.0	+	0	R 1237438
chr8	jNXSensor	rigid_DNA	1238321	1238335	1000.0	+	0	R 1238321
chr8	jNXSensor	rigid_DNA	1238680	1238699	1000.0	+	0	R 1238680
chr8	jNXSensor	rigid_DNA	1238722	1238736	1000.0	+	0	R 1238722
chr8	jNXSensor	rigid_DNA	1238969	1238981	1000.0	+	0	R 1238969
chr8	jNXSensor	rigid_DNA	1239363	1239378	1000.0	+	0	R 1239363
chr8	jNXSensor	rigid_DNA	1239833	1239847	1000.0	+	0	R 1239833
chr8	jNXSensor	rigid_DNA	1241428	1241442	1000.0	+	0	R 1241428
chr8	jNXSensor	rigid_DNA	1241637	1241665	1000.0	+	0	R 1241637
chr8	jNXSensor	rigid_DNA	1245389	1245403	1000.0	+	0	R 1245389
chr8	jNXSensor	rigid_DNA	1245426	1245440	1000.0	+	0	R 1245426
chr8	jNXSensor	rigid_DNA	1245632	1245650	1000.0	+	0	R 1245632
chr8	jNXSensor	rigid_DNA	1246621	1246630	1000.0	+	0	R 1246621
chr8	jNXSensor	rigid_DNA	1247277	1247288	1000.0	+	0	R 1247277
chr8	jNXSensor	rigid_DNA	1247870	1247884	1000.0	+	0	R 1247870
chr8	jNXSensor	rigid_DNA	1250240	1250254	1000.0	+	0	R 1250240
chr8	jNXSensor	rigid_DNA	1250603	1250617	1000.0	+	0	R 1250603
chr8	jNXSensor	rigid_DNA	1254351	1254374	1000.0	+	0	R 1254351
chr8	jNXSensor	rigid_DNA	1254736	1254760	1000.0	+	0	R 1254736
chr8	jNXSensor	rigid_DNA	1255920	1255934	1000.0	+	0	R 1255920
chr8	jNXSensor	rigid_DNA	1258606	1258621	1000.0	+	0	R 1258606
chr8	jNXSensor	rigid_DNA	1259292	1259306	1000.0	+	0	R 1259292
chr8	jNXSensor	rigid_DNA	1262041	1262055	1000.0	+	0	R 1262041
chr8	jNXSensor	rigid_DNA	1263176	1263190	1000.0	+	0	R 1263176
chr8	jNXSensor	rigid_DNA	1265190	1265204	1000.0	+	0	R 1265190
chr8	jNXSensor	rigid_DNA	1265575	1265589	1000.0	+	0	R 1265575
chr8	jNXSensor	rigid_DNA	1266923	1266937	1000.0	+	0	R 1266923
chr8	jNXSensor	rigid_DNA	1267053	1267067	1000.0	+	0	R 1267053
chr8	jNXSensor	rigid_DNA	1267553	1267577	1000.0	+	0	R 1267553
chr8	jNXSensor	rigid_DNA	1268147	1268161	1000.0	+	0	R 1268147
chr8	jNXSensor	rigid_DNA	1268591	1268605	1000.0	+	0	R 1268591
chr8	jNXSensor	rigid_DNA	1268809	1268823	1000.0	+	0	R 1268809
chr8	jNXSensor	rigid_DNA	1268876	1268896	1000.0	+	0	R 1268876
chr8	jNXSensor	rigid_DNA	1268914	1268928	1000.0	+	0	R 1268914
chr8	jNXSensor	rigid_DNA	1270480	1270494	1000.0	+	0	R 1270480
chr8	jNXSensor	rigid_DNA	1270528	1270542	1000.0	+	0	R 1270528
chr8	jNXSensor	rigid_DNA	1271147	1271161	1000.0	+	0	R 1271147
chr8	jNXSensor	rigid_DNA	1271291	1271305	1000.0	+	0	R 1271291
chr8	jNXSensor	rigid_DNA	1271449	1271463	1000.0	+	0	R 1271449
chr8	jNXSensor	rigid_DNA	1271493	1271507	1000.0	+	0	R 1271493
chr8	jNXSensor	rigid_DNA	1274726	1274740	1000.0	+	0	R 1274726
chr8	jNXSensor	rigid_DNA	1278820	1278835	1000.0	+	0	R 1278820
chr8	jNXSensor	rigid_DNA	1278998	1279012	1000.0	+	0	R 1278998
chr8	jNXSensor	rigid_DNA	1281609	1281623	1000.0	+	0	R 1281609
chr8	jNXSensor	rigid_DNA	1287999	1288013	1000.0	+	0	R 1287999
chr8	jNXSensor	rigid_DNA	1288236	1288250	1000.0	+	0	R 1288236
chr8	jNXSensor	rigid_DNA	1291372	1291386	1000.0	+	0	R 1291372
chr8	jNXSensor	rigid_DNA	1291545	1291559	1000.0	+	0	R 1291545
chr8	jNXSensor	rigid_DNA	1292082	1292101	1000.0	+	0	R 1292082
chr8	jNXSensor	rigid_DNA	1292975	1292988	1000.0	+	0	R 1292975
chr8	jNXSensor	rigid_DNA	1293961	1293975	1000.0	+	0	R 1293961
chr8	jNXSensor	rigid_DNA	1294054	1294068	1000.0	+	0	R 1294054
chr8	jNXSensor	rigid_DNA	1294313	1294327	1000.0	+	0	R 1294313
chr8	jNXSensor	rigid_DNA	1294350	1294364	1000.0	+	0	R 1294350
chr8	jNXSensor	rigid_DNA	1294418	1294438	1000.0	+	0	R 1294418
chr8	jNXSensor	rigid_DNA	1294809	1294823	1000.0	+	0	R 1294809
chr8	jNXSensor	rigid_DNA	1295220	1295234	1000.0	+	0	R 1295220
chr8	jNXSensor	rigid_DNA	1295238	1295252	1000.0	+	0	R 1295238
chr8	jNXSensor	rigid_DNA	1295288	1295307	1000.0	+	0	R 1295288
chr8	jNXSensor	rigid_DNA	1296396	1296410	1000.0	+	0	R 1296396
chr8	jNXSensor	rigid_DNA	1297720	1297734	1000.0	+	0	R 1297720
chr8	jNXSensor	rigid_DNA	1297746	1297770	1000.0	+	0	R 1297746
chr8	jNXSensor	rigid_DNA	1297997	1298011	1000.0	+	0	R 1297997
chr8	jNXSensor	rigid_DNA	1298039	1298053	1000.0	+	0	R 1298039
chr8	jNXSensor	rigid_DNA	1298377	1298391	1000.0	+	0	R 1298377
chr8	jNXSensor	rigid_DNA	1298542	1298556	1000.0	+	0	R 1298542
chr8	jNXSensor	rigid_DNA	1298829	1298843	1000.0	+	0	R 1298829
chr8	jNXSensor	rigid_DNA	1299013	1299027	1000.0	+	0	R 1299013
chr8	jNXSensor	rigid_DNA	1299397	1299431	1000.0	+	0	R 1299397
chr8	jNXSensor	rigid_DNA	1299546	1299560	1000.0	+	0	R 1299546
chr8	jNXSensor	rigid_DNA	1299775	1299794	1000.0	+	0	R 1299775
chr8	jNXSensor	rigid_DNA	1299973	1299988	1000.0	+	0	R 1299973
chr8	jNXSensor	rigid_DNA	1300031	1300045	1000.0	+	0	R 1300031
chr8	jNXSensor	rigid_DNA	1300047	1300061	1000.0	+	0	R 1300047
chr8	jNXSensor	rigid_DNA	1300067	1300081	1000.0	+	0	R 1300067
chr8	jNXSensor	rigid_DNA	1300168	1300183	1000.0	+	0	R 1300168
chr8	jNXSensor	rigid_DNA	1300563	1300582	1000.0	+	0	R 1300563
chr8	jNXSensor	rigid_DNA	1300899	1300913	1000.0	+	0	R 1300899
chr8	jNXSensor	rigid_DNA	1301326	1301346	1000.0	+	0	R 1301326
chr8	jNXSensor	rigid_DNA	1301390	1301409	1000.0	+	0	R 1301390
chr8	jNXSensor	rigid_DNA	1302134	1302148	1000.0	+	0	R 1302134
chr8	jNXSensor	rigid_DNA	1304873	1304893	1000.0	+	0	R 1304873
chr8	jNXSensor	rigid_DNA	1305290	1305304	1000.0	+	0	R 1305290
chr8	jNXSensor	rigid_DNA	1306355	1306369	1000.0	+	0	R 1306355
chr8	jNXSensor	rigid_DNA	1307751	1307765	1000.0	+	0	R 1307751
chr8	jNXSensor	rigid_DNA	1308639	1308653	1000.0	+	0	R 1308639
chr8	jNXSensor	rigid_DNA	1308680	1308694	1000.0	+	0	R 1308680
chr8	jNXSensor	rigid_DNA	1308822	1308861	1000.0	+	0	R 1308822
chr8	jNXSensor	rigid_DNA	1308871	1308887	1000.0	+	0	R 1308871
chr8	jNXSensor	rigid_DNA	1308895	1308920	1000.0	+	0	R 1308895
chr8	jNXSensor	rigid_DNA	1308968	1308982	1000.0	+	0	R 1308968
chr8	jNXSensor	rigid_DNA	1309878	1309892	1000.0	+	0	R 1309878
chr8	jNXSensor	rigid_DNA	1310425	1310445	1000.0	+	0	R 1310425
chr8	jNXSensor	rigid_DNA	1310478	1310492	1000.0	+	0	R 1310478
chr8	jNXSensor	rigid_DNA	1311936	1311950	1000.0	+	0	R 1311936
chr8	jNXSensor	rigid_DNA	1312709	1312723	1000.0	+	0	R 1312709
chr8	jNXSensor	rigid_DNA	1312876	1312895	1000.0	+	0	R 1312876
chr8	jNXSensor	rigid_DNA	1313419	1313434	1000.0	+	0	R 1313419
chr8	jNXSensor	rigid_DNA	1313480	1313494	1000.0	+	0	R 1313480
chr8	jNXSensor	rigid_DNA	1313534	1313548	1000.0	+	0	R 1313534
chr8	jNXSensor	rigid_DNA	1314235	1314249	1000.0	+	0	R 1314235
chr8	jNXSensor	rigid_DNA	1314754	1314768	1000.0	+	0	R 1314754
chr8	jNXSensor	rigid_DNA	1315300	1315314	1000.0	+	0	R 1315300
chr8	jNXSensor	rigid_DNA	1315409	1315423	1000.0	+	0	R 1315409
chr8	jNXSensor	rigid_DNA	1315449	1315473	1000.0	+	0	R 1315449
chr8	jNXSensor	rigid_DNA	1315497	1315521	1000.0	+	0	R 1315497
chr8	jNXSensor	rigid_DNA	1315644	1315658	1000.0	+	0	R 1315644
chr8	jNXSensor	rigid_DNA	1316511	1316533	1000.0	+	0	R 1316511
chr8	jNXSensor	rigid_DNA	1318286	1318300	1000.0	+	0	R 1318286
chr8	jNXSensor	rigid_DNA	1319219	1319233	1000.0	+	0	R 1319219
chr8	jNXSensor	rigid_DNA	1322168	1322182	1000.0	+	0	R 1322168
chr8	jNXSensor	rigid_DNA	1326160	1326174	1000.0	+	0	R 1326160
chr8	jNXSensor	rigid_DNA	1327190	1327205	1000.0	+	0	R 1327190
chr8	jNXSensor	rigid_DNA	1327715	1327729	1000.0	+	0	R 1327715
chr8	jNXSensor	rigid_DNA	1327927	1327947	1000.0	+	0	R 1327927
chr8	jNXSensor	rigid_DNA	1327985	1327999	1000.0	+	0	R 1327985
chr8	jNXSensor	rigid_DNA	1328220	1328234	1000.0	+	0	R 1328220
chr8	jNXSensor	rigid_DNA	1328256	1328270	1000.0	+	0	R 1328256
chr8	jNXSensor	rigid_DNA	1328463	1328472	1000.0	+	0	R 1328463
chr8	jNXSensor	rigid_DNA	1332452	1332461	1000.0	+	0	R 1332452
chr8	jNXSensor	rigid_DNA	1333454	1333463	1000.0	+	0	R 1333454
chr8	jNXSensor	rigid_DNA	1343532	1343546	1000.0	+	0	R 1343532
chr8	jNXSensor	rigid_DNA	1343903	1343922	1000.0	+	0	R 1343903
chr8	jNXSensor	rigid_DNA	1344652	1344667	1000.0	+	0	R 1344652
chr8	jNXSensor	rigid_DNA	1344702	1344717	1000.0	+	0	R 1344702
chr8	jNXSensor	rigid_DNA	1344753	1344767	1000.0	+	0	R 1344753
chr8	jNXSensor	rigid_DNA	1344811	1344830	1000.0	+	0	R 1344811
chr8	jNXSensor	rigid_DNA	1344900	1344914	1000.0	+	0	R 1344900
chr8	jNXSensor	rigid_DNA	1345434	1345448	1000.0	+	0	R 1345434
chr8	jNXSensor	rigid_DNA	1345895	1345919	1000.0	+	0	R 1345895
chr8	jNXSensor	rigid_DNA	1346406	1346424	1000.0	+	0	R 1346406
chr8	jNXSensor	rigid_DNA	1347057	1347076	1000.0	+	0	R 1347057
chr8	jNXSensor	rigid_DNA	1349484	1349493	1000.0	+	0	R 1349484
chr8	jNXSensor	rigid_DNA	1349833	1349847	1000.0	+	0	R 1349833
chr8	jNXSensor	rigid_DNA	1350048	1350062	1000.0	+	0	R 1350048
chr8	jNXSensor	rigid_DNA	1351831	1351849	1000.0	+	0	R 1351831
chr8	jNXSensor	rigid_DNA	1352606	1352620	1000.0	+	0	R 1352606
chr8	jNXSensor	rigid_DNA	1352650	1352665	1000.0	+	0	R 1352650
chr8	jNXSensor	rigid_DNA	1353116	1353130	1000.0	+	0	R 1353116
chr8	jNXSensor	rigid_DNA	1353211	1353225	1000.0	+	0	R 1353211
chr8	jNXSensor	rigid_DNA	1354453	1354467	1000.0	+	0	R 1354453
chr8	jNXSensor	rigid_DNA	1354634	1354648	1000.0	+	0	R 1354634
chr8	jNXSensor	rigid_DNA	1355689	1355704	1000.0	+	0	R 1355689
chr8	jNXSensor	rigid_DNA	1357636	1357650	1000.0	+	0	R 1357636
chr8	jNXSensor	rigid_DNA	1358135	1358150	1000.0	+	0	R 1358135
chr8	jNXSensor	rigid_DNA	1358526	1358545	1000.0	+	0	R 1358526
chr8	jNXSensor	rigid_DNA	1358889	1358903	1000.0	+	0	R 1358889
chr8	jNXSensor	rigid_DNA	1360940	1360954	1000.0	+	0	R 1360940
chr8	jNXSensor	rigid_DNA	1364909	1364923	1000.0	+	0	R 1364909
chr8	jNXSensor	rigid_DNA	1367465	1367479	1000.0	+	0	R 1367465
chr8	jNXSensor	rigid_DNA	1367530	1367544	1000.0	+	0	R 1367530
chr8	jNXSensor	rigid_DNA	1367595	1367609	1000.0	+	0	R 1367595
chr8	jNXSensor	rigid_DNA	1368658	1368672	1000.0	+	0	R 1368658
chr8	jNXSensor	rigid_DNA	1368964	1368989	1000.0	+	0	R 1368964
chr8	jNXSensor	rigid_DNA	1369174	1369188	1000.0	+	0	R 1369174
chr8	jNXSensor	rigid_DNA	1369312	1369329	1000.0	+	0	R 1369312
chr8	jNXSensor	rigid_DNA	1370058	1370067	1000.0	+	0	R 1370058
chr8	jNXSensor	rigid_DNA	1372581	1372595	1000.0	+	0	R 1372581
chr8	jNXSensor	rigid_DNA	1372868	1372882	1000.0	+	0	R 1372868
chr8	jNXSensor	rigid_DNA	1373299	1373313	1000.0	+	0	R 1373299
chr8	jNXSensor	rigid_DNA	1373387	1373409	1000.0	+	0	R 1373387
chr8	jNXSensor	rigid_DNA	1374766	1374780	1000.0	+	0	R 1374766
[truncated: 122,144 more rows]
