# Supplementary material for: Prediction and analysis of nucleosome exclusion regions in the human genome
Source: BMC Genomics. 2008 Apr 22;9:186. doi: 10.1186/1471-2164-9-186 (PMC2386137; doi:10.1186/1471-2164-9-186)
Supplement: Additional file 5 — Nucleosome exclusion regions in GFF format. A zip file containing the whole annotations for human genome nucleosome exclusion regions in gff format, a single *.gff file for each chromosome. [file 1471-2164-9-186-S5.zip › chr1.gff]

chr1	jNXSensor	rigid_DNA	482	502	1000.0	+	0	R 482
chr1	jNXSensor	rigid_DNA	617	632	1000.0	+	0	R 617
chr1	jNXSensor	rigid_DNA	637	661	1000.0	+	0	R 637
chr1	jNXSensor	rigid_DNA	689	703	1000.0	+	0	R 689
chr1	jNXSensor	rigid_DNA	709	733	1000.0	+	0	R 709
chr1	jNXSensor	rigid_DNA	765	779	1000.0	+	0	R 765
chr1	jNXSensor	rigid_DNA	786	809	1000.0	+	0	R 786
chr1	jNXSensor	rigid_DNA	841	855	1000.0	+	0	R 841
chr1	jNXSensor	rigid_DNA	861	892	1000.0	+	0	R 861
chr1	jNXSensor	rigid_DNA	911	948	1000.0	+	0	R 911
chr1	jNXSensor	rigid_DNA	973	987	1000.0	+	0	R 973
chr1	jNXSensor	rigid_DNA	1082	1096	1000.0	+	0	R 1082
chr1	jNXSensor	rigid_DNA	1141	1155	1000.0	+	0	R 1141
chr1	jNXSensor	rigid_DNA	2131	2145	1000.0	+	0	R 2131
chr1	jNXSensor	rigid_DNA	2176	2190	1000.0	+	0	R 2176
chr1	jNXSensor	rigid_DNA	2279	2293	1000.0	+	0	R 2279
chr1	jNXSensor	rigid_DNA	2443	2457	1000.0	+	0	R 2443
chr1	jNXSensor	rigid_DNA	2844	2864	1000.0	+	0	R 2844
chr1	jNXSensor	rigid_DNA	3612	3632	1000.0	+	0	R 3612
chr1	jNXSensor	rigid_DNA	3797	3811	1000.0	+	0	R 3797
chr1	jNXSensor	rigid_DNA	4741	4755	1000.0	+	0	R 4741
chr1	jNXSensor	rigid_DNA	4802	4821	1000.0	+	0	R 4802
chr1	jNXSensor	rigid_DNA	5106	5120	1000.0	+	0	R 5106
chr1	jNXSensor	rigid_DNA	5251	5265	1000.0	+	0	R 5251
chr1	jNXSensor	rigid_DNA	5504	5518	1000.0	+	0	R 5504
chr1	jNXSensor	rigid_DNA	5765	5784	1000.0	+	0	R 5765
chr1	jNXSensor	rigid_DNA	5857	5871	1000.0	+	0	R 5857
chr1	jNXSensor	rigid_DNA	5927	5947	1000.0	+	0	R 5927
chr1	jNXSensor	rigid_DNA	6589	6603	1000.0	+	0	R 6589
chr1	jNXSensor	rigid_DNA	7325	7358	1000.0	+	0	R 7325
chr1	jNXSensor	rigid_DNA	7400	7414	1000.0	+	0	R 7400
chr1	jNXSensor	rigid_DNA	7418	7437	1000.0	+	0	R 7418
chr1	jNXSensor	rigid_DNA	7664	7678	1000.0	+	0	R 7664
chr1	jNXSensor	rigid_DNA	8317	8331	1000.0	+	0	R 8317
chr1	jNXSensor	rigid_DNA	9081	9095	1000.0	+	0	R 9081
chr1	jNXSensor	rigid_DNA	9509	9523	1000.0	+	0	R 9509
chr1	jNXSensor	rigid_DNA	11322	11336	1000.0	+	0	R 11322
chr1	jNXSensor	rigid_DNA	11629	11643	1000.0	+	0	R 11629
chr1	jNXSensor	rigid_DNA	11648	11662	1000.0	+	0	R 11648
chr1	jNXSensor	rigid_DNA	11762	11776	1000.0	+	0	R 11762
chr1	jNXSensor	rigid_DNA	12527	12541	1000.0	+	0	R 12527
chr1	jNXSensor	rigid_DNA	12621	12640	1000.0	+	0	R 12621
chr1	jNXSensor	rigid_DNA	13130	13144	1000.0	+	0	R 13130
chr1	jNXSensor	rigid_DNA	13390	13404	1000.0	+	0	R 13390
chr1	jNXSensor	rigid_DNA	14763	14777	1000.0	+	0	R 14763
chr1	jNXSensor	rigid_DNA	14968	14983	1000.0	+	0	R 14968
chr1	jNXSensor	rigid_DNA	15931	15950	1000.0	+	0	R 15931
chr1	jNXSensor	rigid_DNA	16655	16670	1000.0	+	0	R 16655
chr1	jNXSensor	rigid_DNA	16694	16708	1000.0	+	0	R 16694
chr1	jNXSensor	rigid_DNA	18452	18466	1000.0	+	0	R 18452
chr1	jNXSensor	rigid_DNA	18711	18730	1000.0	+	0	R 18711
chr1	jNXSensor	rigid_DNA	18799	18813	1000.0	+	0	R 18799
chr1	jNXSensor	rigid_DNA	18818	18832	1000.0	+	0	R 18818
chr1	jNXSensor	rigid_DNA	18874	18888	1000.0	+	0	R 18874
chr1	jNXSensor	rigid_DNA	18894	18908	1000.0	+	0	R 18894
chr1	jNXSensor	rigid_DNA	18913	18927	1000.0	+	0	R 18913
chr1	jNXSensor	rigid_DNA	18958	18972	1000.0	+	0	R 18958
chr1	jNXSensor	rigid_DNA	18975	19014	1000.0	+	0	R 18975
chr1	jNXSensor	rigid_DNA	19029	19044	1000.0	+	0	R 19029
chr1	jNXSensor	rigid_DNA	19082	19106	1000.0	+	0	R 19082
chr1	jNXSensor	rigid_DNA	19111	19125	1000.0	+	0	R 19111
chr1	jNXSensor	rigid_DNA	19130	19145	1000.0	+	0	R 19130
chr1	jNXSensor	rigid_DNA	19159	19178	1000.0	+	0	R 19159
chr1	jNXSensor	rigid_DNA	19211	19225	1000.0	+	0	R 19211
chr1	jNXSensor	rigid_DNA	19230	19244	1000.0	+	0	R 19230
chr1	jNXSensor	rigid_DNA	19248	19263	1000.0	+	0	R 19248
chr1	jNXSensor	rigid_DNA	19267	19282	1000.0	+	0	R 19267
chr1	jNXSensor	rigid_DNA	19288	19303	1000.0	+	0	R 19288
chr1	jNXSensor	rigid_DNA	19312	19326	1000.0	+	0	R 19312
chr1	jNXSensor	rigid_DNA	19373	19391	1000.0	+	0	R 19373
chr1	jNXSensor	rigid_DNA	19424	19438	1000.0	+	0	R 19424
chr1	jNXSensor	rigid_DNA	19455	19469	1000.0	+	0	R 19455
chr1	jNXSensor	rigid_DNA	19573	19603	1000.0	+	0	R 19573
chr1	jNXSensor	rigid_DNA	19610	19643	1000.0	+	0	R 19610
chr1	jNXSensor	rigid_DNA	20168	20187	1000.0	+	0	R 20168
chr1	jNXSensor	rigid_DNA	21182	21196	1000.0	+	0	R 21182
chr1	jNXSensor	rigid_DNA	21583	21596	1000.0	+	0	R 21583
chr1	jNXSensor	rigid_DNA	23313	23327	1000.0	+	0	R 23313
chr1	jNXSensor	rigid_DNA	23394	23404	1000.0	+	0	R 23394
chr1	jNXSensor	rigid_DNA	23530	23544	1000.0	+	0	R 23530
chr1	jNXSensor	rigid_DNA	24233	24247	1000.0	+	0	R 24233
chr1	jNXSensor	rigid_DNA	26082	26101	1000.0	+	0	R 26082
chr1	jNXSensor	rigid_DNA	26215	26227	1000.0	+	0	R 26215
chr1	jNXSensor	rigid_DNA	26641	26655	1000.0	+	0	R 26641
chr1	jNXSensor	rigid_DNA	26720	26740	1000.0	+	0	R 26720
chr1	jNXSensor	rigid_DNA	27104	27113	1000.0	+	0	R 27104
chr1	jNXSensor	rigid_DNA	27406	27420	1000.0	+	0	R 27406
chr1	jNXSensor	rigid_DNA	30503	30521	1000.0	+	0	R 30503
chr1	jNXSensor	rigid_DNA	33660	33675	1000.0	+	0	R 33660
chr1	jNXSensor	rigid_DNA	34037	34046	1000.0	+	0	R 34037
chr1	jNXSensor	rigid_DNA	36266	36279	1000.0	+	0	R 36266
chr1	jNXSensor	rigid_DNA	36337	36352	1000.0	+	0	R 36337
chr1	jNXSensor	rigid_DNA	37182	37191	1000.0	+	0	R 37182
chr1	jNXSensor	rigid_DNA	41448	41470	1000.0	+	0	R 41448
chr1	jNXSensor	rigid_DNA	41488	41508	1000.0	+	0	R 41488
chr1	jNXSensor	rigid_DNA	41585	41615	1000.0	+	0	R 41585
chr1	jNXSensor	rigid_DNA	41622	41636	1000.0	+	0	R 41622
chr1	jNXSensor	rigid_DNA	41653	41667	1000.0	+	0	R 41653
chr1	jNXSensor	rigid_DNA	41699	41713	1000.0	+	0	R 41699
chr1	jNXSensor	rigid_DNA	41728	41740	1000.0	+	0	R 41728
chr1	jNXSensor	rigid_DNA	51214	51224	1000.0	+	0	R 51214
chr1	jNXSensor	rigid_DNA	61039	61049	1000.0	+	0	R 61039
chr1	jNXSensor	rigid_DNA	61710	61724	1000.0	+	0	R 61710
chr1	jNXSensor	rigid_DNA	61883	61897	1000.0	+	0	R 61883
chr1	jNXSensor	rigid_DNA	63706	63719	1000.0	+	0	R 63706
chr1	jNXSensor	rigid_DNA	67038	67058	1000.0	+	0	R 67038
chr1	jNXSensor	rigid_DNA	68189	68203	1000.0	+	0	R 68189
chr1	jNXSensor	rigid_DNA	69121	69140	1000.0	+	0	R 69121
chr1	jNXSensor	rigid_DNA	71997	72017	1000.0	+	0	R 71997
chr1	jNXSensor	rigid_DNA	77574	77593	1000.0	+	0	R 77574
chr1	jNXSensor	rigid_DNA	78372	78386	1000.0	+	0	R 78372
chr1	jNXSensor	rigid_DNA	80642	80656	1000.0	+	0	R 80642
chr1	jNXSensor	rigid_DNA	80824	80838	1000.0	+	0	R 80824
chr1	jNXSensor	rigid_DNA	81064	81076	1000.0	+	0	R 81064
chr1	jNXSensor	rigid_DNA	81129	81143	1000.0	+	0	R 81129
chr1	jNXSensor	rigid_DNA	81319	81338	1000.0	+	0	R 81319
chr1	jNXSensor	rigid_DNA	82527	82540	1000.0	+	0	R 82527
chr1	jNXSensor	rigid_DNA	83882	83896	1000.0	+	0	R 83882
chr1	jNXSensor	rigid_DNA	84688	84710	1000.0	+	0	R 84688
chr1	jNXSensor	rigid_DNA	88936	88945	1000.0	+	0	R 88936
chr1	jNXSensor	rigid_DNA	88956	88979	1000.0	+	0	R 88956
chr1	jNXSensor	rigid_DNA	91199	91211	1000.0	+	0	R 91199
chr1	jNXSensor	rigid_DNA	91538	91553	1000.0	+	0	R 91538
chr1	jNXSensor	rigid_DNA	93725	93739	1000.0	+	0	R 93725
chr1	jNXSensor	rigid_DNA	94221	94235	1000.0	+	0	R 94221
chr1	jNXSensor	rigid_DNA	97513	97527	1000.0	+	0	R 97513
chr1	jNXSensor	rigid_DNA	98409	98424	1000.0	+	0	R 98409
chr1	jNXSensor	rigid_DNA	100799	100808	1000.0	+	0	R 100799
chr1	jNXSensor	rigid_DNA	101230	101240	1000.0	+	0	R 101230
chr1	jNXSensor	rigid_DNA	102204	102218	1000.0	+	0	R 102204
chr1	jNXSensor	rigid_DNA	110371	110380	1000.0	+	0	R 110371
chr1	jNXSensor	rigid_DNA	111133	111147	1000.0	+	0	R 111133
chr1	jNXSensor	rigid_DNA	111376	111390	1000.0	+	0	R 111376
chr1	jNXSensor	rigid_DNA	111420	111434	1000.0	+	0	R 111420
chr1	jNXSensor	rigid_DNA	114471	114485	1000.0	+	0	R 114471
chr1	jNXSensor	rigid_DNA	114709	114727	1000.0	+	0	R 114709
chr1	jNXSensor	rigid_DNA	118459	118474	1000.0	+	0	R 118459
chr1	jNXSensor	rigid_DNA	119541	119555	1000.0	+	0	R 119541
chr1	jNXSensor	rigid_DNA	119902	119916	1000.0	+	0	R 119902
chr1	jNXSensor	rigid_DNA	120154	120163	1000.0	+	0	R 120154
chr1	jNXSensor	rigid_DNA	120977	120995	1000.0	+	0	R 120977
chr1	jNXSensor	rigid_DNA	121002	121017	1000.0	+	0	R 121002
chr1	jNXSensor	rigid_DNA	121220	121234	1000.0	+	0	R 121220
chr1	jNXSensor	rigid_DNA	121255	121274	1000.0	+	0	R 121255
chr1	jNXSensor	rigid_DNA	121587	121602	1000.0	+	0	R 121587
chr1	jNXSensor	rigid_DNA	122136	122151	1000.0	+	0	R 122136
chr1	jNXSensor	rigid_DNA	122437	122451	1000.0	+	0	R 122437
chr1	jNXSensor	rigid_DNA	122601	122649	1000.0	+	0	R 122601
chr1	jNXSensor	rigid_DNA	122795	122809	1000.0	+	0	R 122795
chr1	jNXSensor	rigid_DNA	122853	122867	1000.0	+	0	R 122853
chr1	jNXSensor	rigid_DNA	122888	122902	1000.0	+	0	R 122888
chr1	jNXSensor	rigid_DNA	123258	123272	1000.0	+	0	R 123258
chr1	jNXSensor	rigid_DNA	123735	123749	1000.0	+	0	R 123735
chr1	jNXSensor	rigid_DNA	123929	123957	1000.0	+	0	R 123929
chr1	jNXSensor	rigid_DNA	124185	124199	1000.0	+	0	R 124185
chr1	jNXSensor	rigid_DNA	124230	124244	1000.0	+	0	R 124230
chr1	jNXSensor	rigid_DNA	125034	125053	1000.0	+	0	R 125034
chr1	jNXSensor	rigid_DNA	125147	125166	1000.0	+	0	R 125147
chr1	jNXSensor	rigid_DNA	125283	125297	1000.0	+	0	R 125283
chr1	jNXSensor	rigid_DNA	125357	125371	1000.0	+	0	R 125357
chr1	jNXSensor	rigid_DNA	125409	125435	1000.0	+	0	R 125409
chr1	jNXSensor	rigid_DNA	125452	125471	1000.0	+	0	R 125452
chr1	jNXSensor	rigid_DNA	125520	125534	1000.0	+	0	R 125520
chr1	jNXSensor	rigid_DNA	125680	125706	1000.0	+	0	R 125680
chr1	jNXSensor	rigid_DNA	126092	126106	1000.0	+	0	R 126092
chr1	jNXSensor	rigid_DNA	126189	126203	1000.0	+	0	R 126189
chr1	jNXSensor	rigid_DNA	126286	126300	1000.0	+	0	R 126286
chr1	jNXSensor	rigid_DNA	126383	126397	1000.0	+	0	R 126383
chr1	jNXSensor	rigid_DNA	126481	126495	1000.0	+	0	R 126481
chr1	jNXSensor	rigid_DNA	126530	126544	1000.0	+	0	R 126530
chr1	jNXSensor	rigid_DNA	126579	126598	1000.0	+	0	R 126579
chr1	jNXSensor	rigid_DNA	126774	126788	1000.0	+	0	R 126774
chr1	jNXSensor	rigid_DNA	126872	126886	1000.0	+	0	R 126872
chr1	jNXSensor	rigid_DNA	127067	127081	1000.0	+	0	R 127067
chr1	jNXSensor	rigid_DNA	127251	127275	1000.0	+	0	R 127251
chr1	jNXSensor	rigid_DNA	127305	127319	1000.0	+	0	R 127305
chr1	jNXSensor	rigid_DNA	127555	127569	1000.0	+	0	R 127555
chr1	jNXSensor	rigid_DNA	127590	127604	1000.0	+	0	R 127590
chr1	jNXSensor	rigid_DNA	127937	127951	1000.0	+	0	R 127937
chr1	jNXSensor	rigid_DNA	128048	128062	1000.0	+	0	R 128048
chr1	jNXSensor	rigid_DNA	128113	128138	1000.0	+	0	R 128113
chr1	jNXSensor	rigid_DNA	129441	129455	1000.0	+	0	R 129441
chr1	jNXSensor	rigid_DNA	129975	129989	1000.0	+	0	R 129975
chr1	jNXSensor	rigid_DNA	130397	130411	1000.0	+	0	R 130397
chr1	jNXSensor	rigid_DNA	131613	131627	1000.0	+	0	R 131613
chr1	jNXSensor	rigid_DNA	132608	132622	1000.0	+	0	R 132608
chr1	jNXSensor	rigid_DNA	132642	132656	1000.0	+	0	R 132642
chr1	jNXSensor	rigid_DNA	133662	133676	1000.0	+	0	R 133662
chr1	jNXSensor	rigid_DNA	134509	134523	1000.0	+	0	R 134509
chr1	jNXSensor	rigid_DNA	134751	134762	1000.0	+	0	R 134751
chr1	jNXSensor	rigid_DNA	134890	134904	1000.0	+	0	R 134890
chr1	jNXSensor	rigid_DNA	136901	136910	1000.0	+	0	R 136901
chr1	jNXSensor	rigid_DNA	137455	137464	1000.0	+	0	R 137455
chr1	jNXSensor	rigid_DNA	137771	137780	1000.0	+	0	R 137771
chr1	jNXSensor	rigid_DNA	139543	139553	1000.0	+	0	R 139543
chr1	jNXSensor	rigid_DNA	140916	140930	1000.0	+	0	R 140916
chr1	jNXSensor	rigid_DNA	141348	141360	1000.0	+	0	R 141348
chr1	jNXSensor	rigid_DNA	141373	141387	1000.0	+	0	R 141373
chr1	jNXSensor	rigid_DNA	142689	142698	1000.0	+	0	R 142689
chr1	jNXSensor	rigid_DNA	142794	142808	1000.0	+	0	R 142794
chr1	jNXSensor	rigid_DNA	144485	144510	1000.0	+	0	R 144485
chr1	jNXSensor	rigid_DNA	145430	145444	1000.0	+	0	R 145430
chr1	jNXSensor	rigid_DNA	145464	145478	1000.0	+	0	R 145464
chr1	jNXSensor	rigid_DNA	145718	145732	1000.0	+	0	R 145718
chr1	jNXSensor	rigid_DNA	146143	146154	1000.0	+	0	R 146143
chr1	jNXSensor	rigid_DNA	146971	146984	1000.0	+	0	R 146971
chr1	jNXSensor	rigid_DNA	147084	147098	1000.0	+	0	R 147084
chr1	jNXSensor	rigid_DNA	150335	150350	1000.0	+	0	R 150335
chr1	jNXSensor	rigid_DNA	152201	152215	1000.0	+	0	R 152201
chr1	jNXSensor	rigid_DNA	153706	153720	1000.0	+	0	R 153706
chr1	jNXSensor	rigid_DNA	153751	153765	1000.0	+	0	R 153751
chr1	jNXSensor	rigid_DNA	154222	154236	1000.0	+	0	R 154222
chr1	jNXSensor	rigid_DNA	154260	154274	1000.0	+	0	R 154260
chr1	jNXSensor	rigid_DNA	154501	154515	1000.0	+	0	R 154501
chr1	jNXSensor	rigid_DNA	154537	154558	1000.0	+	0	R 154537
chr1	jNXSensor	rigid_DNA	154949	154963	1000.0	+	0	R 154949
chr1	jNXSensor	rigid_DNA	155151	155173	1000.0	+	0	R 155151
chr1	jNXSensor	rigid_DNA	155959	155973	1000.0	+	0	R 155959
chr1	jNXSensor	rigid_DNA	157114	157128	1000.0	+	0	R 157114
chr1	jNXSensor	rigid_DNA	157246	157260	1000.0	+	0	R 157246
chr1	jNXSensor	rigid_DNA	157859	157873	1000.0	+	0	R 157859
chr1	jNXSensor	rigid_DNA	158439	158471	1000.0	+	0	R 158439
chr1	jNXSensor	rigid_DNA	159673	159687	1000.0	+	0	R 159673
chr1	jNXSensor	rigid_DNA	159723	159735	1000.0	+	0	R 159723
chr1	jNXSensor	rigid_DNA	160293	160312	1000.0	+	0	R 160293
chr1	jNXSensor	rigid_DNA	161051	161065	1000.0	+	0	R 161051
chr1	jNXSensor	rigid_DNA	161236	161250	1000.0	+	0	R 161236
chr1	jNXSensor	rigid_DNA	162125	162139	1000.0	+	0	R 162125
chr1	jNXSensor	rigid_DNA	162751	162765	1000.0	+	0	R 162751
chr1	jNXSensor	rigid_DNA	164285	164299	1000.0	+	0	R 164285
chr1	jNXSensor	rigid_DNA	164663	164676	1000.0	+	0	R 164663
chr1	jNXSensor	rigid_DNA	164766	164796	1000.0	+	0	R 164766
chr1	jNXSensor	rigid_DNA	165069	165083	1000.0	+	0	R 165069
chr1	jNXSensor	rigid_DNA	165310	165321	1000.0	+	0	R 165310
chr1	jNXSensor	rigid_DNA	165817	165831	1000.0	+	0	R 165817
chr1	jNXSensor	rigid_DNA	166783	166797	1000.0	+	0	R 166783
chr1	jNXSensor	rigid_DNA	218467	218481	1000.0	+	0	R 218467
chr1	jNXSensor	rigid_DNA	220662	220676	1000.0	+	0	R 220662
chr1	jNXSensor	rigid_DNA	222298	222308	1000.0	+	0	R 222298
chr1	jNXSensor	rigid_DNA	227152	227166	1000.0	+	0	R 227152
chr1	jNXSensor	rigid_DNA	227392	227407	1000.0	+	0	R 227392
chr1	jNXSensor	rigid_DNA	227649	227668	1000.0	+	0	R 227649
chr1	jNXSensor	rigid_DNA	228854	228868	1000.0	+	0	R 228854
chr1	jNXSensor	rigid_DNA	230210	230224	1000.0	+	0	R 230210
chr1	jNXSensor	rigid_DNA	231028	231043	1000.0	+	0	R 231028
chr1	jNXSensor	rigid_DNA	231193	231208	1000.0	+	0	R 231193
chr1	jNXSensor	rigid_DNA	235259	235268	1000.0	+	0	R 235259
chr1	jNXSensor	rigid_DNA	235279	235293	1000.0	+	0	R 235279
chr1	jNXSensor	rigid_DNA	237516	237528	1000.0	+	0	R 237516
chr1	jNXSensor	rigid_DNA	237855	237869	1000.0	+	0	R 237855
chr1	jNXSensor	rigid_DNA	239139	239148	1000.0	+	0	R 239139
chr1	jNXSensor	rigid_DNA	240042	240056	1000.0	+	0	R 240042
chr1	jNXSensor	rigid_DNA	240536	240550	1000.0	+	0	R 240536
chr1	jNXSensor	rigid_DNA	243828	243842	1000.0	+	0	R 243828
chr1	jNXSensor	rigid_DNA	244724	244745	1000.0	+	0	R 244724
chr1	jNXSensor	rigid_DNA	247114	247123	1000.0	+	0	R 247114
chr1	jNXSensor	rigid_DNA	247545	247555	1000.0	+	0	R 247545
chr1	jNXSensor	rigid_DNA	248521	248535	1000.0	+	0	R 248521
chr1	jNXSensor	rigid_DNA	256692	256701	1000.0	+	0	R 256692
chr1	jNXSensor	rigid_DNA	257423	257437	1000.0	+	0	R 257423
chr1	jNXSensor	rigid_DNA	307800	307814	1000.0	+	0	R 307800
chr1	jNXSensor	rigid_DNA	307834	307848	1000.0	+	0	R 307834
chr1	jNXSensor	rigid_DNA	308829	308843	1000.0	+	0	R 308829
chr1	jNXSensor	rigid_DNA	310045	310059	1000.0	+	0	R 310045
chr1	jNXSensor	rigid_DNA	310467	310481	1000.0	+	0	R 310467
chr1	jNXSensor	rigid_DNA	311001	311015	1000.0	+	0	R 311001
chr1	jNXSensor	rigid_DNA	311318	311327	1000.0	+	0	R 311318
chr1	jNXSensor	rigid_DNA	313441	313455	1000.0	+	0	R 313441
chr1	jNXSensor	rigid_DNA	313874	313888	1000.0	+	0	R 313874
chr1	jNXSensor	rigid_DNA	314408	314422	1000.0	+	0	R 314408
chr1	jNXSensor	rigid_DNA	314625	314639	1000.0	+	0	R 314625
chr1	jNXSensor	rigid_DNA	315725	315750	1000.0	+	0	R 315725
chr1	jNXSensor	rigid_DNA	315801	315815	1000.0	+	0	R 315801
chr1	jNXSensor	rigid_DNA	315912	315926	1000.0	+	0	R 315912
chr1	jNXSensor	rigid_DNA	316002	316016	1000.0	+	0	R 316002
chr1	jNXSensor	rigid_DNA	316259	316273	1000.0	+	0	R 316259
chr1	jNXSensor	rigid_DNA	316294	316308	1000.0	+	0	R 316294
chr1	jNXSensor	rigid_DNA	316544	316558	1000.0	+	0	R 316544
chr1	jNXSensor	rigid_DNA	316588	316612	1000.0	+	0	R 316588
chr1	jNXSensor	rigid_DNA	316782	316796	1000.0	+	0	R 316782
chr1	jNXSensor	rigid_DNA	316874	316888	1000.0	+	0	R 316874
chr1	jNXSensor	rigid_DNA	316976	316990	1000.0	+	0	R 316976
chr1	jNXSensor	rigid_DNA	317376	317402	1000.0	+	0	R 317376
chr1	jNXSensor	rigid_DNA	317548	317562	1000.0	+	0	R 317548
chr1	jNXSensor	rigid_DNA	317611	317630	1000.0	+	0	R 317611
chr1	jNXSensor	rigid_DNA	317647	317673	1000.0	+	0	R 317647
chr1	jNXSensor	rigid_DNA	317711	317725	1000.0	+	0	R 317711
chr1	jNXSensor	rigid_DNA	317785	317799	1000.0	+	0	R 317785
chr1	jNXSensor	rigid_DNA	317916	317935	1000.0	+	0	R 317916
chr1	jNXSensor	rigid_DNA	318028	318048	1000.0	+	0	R 318028
chr1	jNXSensor	rigid_DNA	318544	318558	1000.0	+	0	R 318544
chr1	jNXSensor	rigid_DNA	318838	318852	1000.0	+	0	R 318838
chr1	jNXSensor	rigid_DNA	318883	318897	1000.0	+	0	R 318883
chr1	jNXSensor	rigid_DNA	319123	319147	1000.0	+	0	R 319123
chr1	jNXSensor	rigid_DNA	319329	319343	1000.0	+	0	R 319329
chr1	jNXSensor	rigid_DNA	319806	319820	1000.0	+	0	R 319806
chr1	jNXSensor	rigid_DNA	320176	320190	1000.0	+	0	R 320176
chr1	jNXSensor	rigid_DNA	320211	320225	1000.0	+	0	R 320211
chr1	jNXSensor	rigid_DNA	320269	320283	1000.0	+	0	R 320269
chr1	jNXSensor	rigid_DNA	320429	320477	1000.0	+	0	R 320429
chr1	jNXSensor	rigid_DNA	320627	320641	1000.0	+	0	R 320627
chr1	jNXSensor	rigid_DNA	320927	320942	1000.0	+	0	R 320927
chr1	jNXSensor	rigid_DNA	321476	321491	1000.0	+	0	R 321476
chr1	jNXSensor	rigid_DNA	321804	321823	1000.0	+	0	R 321804
chr1	jNXSensor	rigid_DNA	321844	321858	1000.0	+	0	R 321844
chr1	jNXSensor	rigid_DNA	322061	322076	1000.0	+	0	R 322061
chr1	jNXSensor	rigid_DNA	322083	322101	1000.0	+	0	R 322083
chr1	jNXSensor	rigid_DNA	322913	322922	1000.0	+	0	R 322913
chr1	jNXSensor	rigid_DNA	323162	323176	1000.0	+	0	R 323162
chr1	jNXSensor	rigid_DNA	323521	323537	1000.0	+	0	R 323521
chr1	jNXSensor	rigid_DNA	324604	324620	1000.0	+	0	R 324604
chr1	jNXSensor	rigid_DNA	328347	328364	1000.0	+	0	R 328347
chr1	jNXSensor	rigid_DNA	328590	328604	1000.0	+	0	R 328590
chr1	jNXSensor	rigid_DNA	331618	331632	1000.0	+	0	R 331618
chr1	jNXSensor	rigid_DNA	331662	331676	1000.0	+	0	R 331662
chr1	jNXSensor	rigid_DNA	331903	331915	1000.0	+	0	R 331903
chr1	jNXSensor	rigid_DNA	332670	332681	1000.0	+	0	R 332670
chr1	jNXSensor	rigid_DNA	340839	340853	1000.0	+	0	R 340839
chr1	jNXSensor	rigid_DNA	341808	341825	1000.0	+	0	R 341808
chr1	jNXSensor	rigid_DNA	342247	342256	1000.0	+	0	R 342247
chr1	jNXSensor	rigid_DNA	345479	345493	1000.0	+	0	R 345479
chr1	jNXSensor	rigid_DNA	347827	347841	1000.0	+	0	R 347827
chr1	jNXSensor	rigid_DNA	347880	347894	1000.0	+	0	R 347880
chr1	jNXSensor	rigid_DNA	352759	352768	1000.0	+	0	R 352759
chr1	jNXSensor	rigid_DNA	355721	355735	1000.0	+	0	R 355721
chr1	jNXSensor	rigid_DNA	367847	367861	1000.0	+	0	R 367847
chr1	jNXSensor	rigid_DNA	368036	368060	1000.0	+	0	R 368036
chr1	jNXSensor	rigid_DNA	369075	369089	1000.0	+	0	R 369075
chr1	jNXSensor	rigid_DNA	371441	371450	1000.0	+	0	R 371441
chr1	jNXSensor	rigid_DNA	373322	373331	1000.0	+	0	R 373322
chr1	jNXSensor	rigid_DNA	377281	377295	1000.0	+	0	R 377281
chr1	jNXSensor	rigid_DNA	377713	377724	1000.0	+	0	R 377713
chr1	jNXSensor	rigid_DNA	378055	378069	1000.0	+	0	R 378055
chr1	jNXSensor	rigid_DNA	378328	378337	1000.0	+	0	R 378328
chr1	jNXSensor	rigid_DNA	391321	391330	1000.0	+	0	R 391321
chr1	jNXSensor	rigid_DNA	392970	392987	1000.0	+	0	R 392970
chr1	jNXSensor	rigid_DNA	394351	394365	1000.0	+	0	R 394351
chr1	jNXSensor	rigid_DNA	394857	394871	1000.0	+	0	R 394857
chr1	jNXSensor	rigid_DNA	395761	395771	1000.0	+	0	R 395761
chr1	jNXSensor	rigid_DNA	397102	397118	1000.0	+	0	R 397102
chr1	jNXSensor	rigid_DNA	397446	397461	1000.0	+	0	R 397446
chr1	jNXSensor	rigid_DNA	399685	399696	1000.0	+	0	R 399685
chr1	jNXSensor	rigid_DNA	403771	403785	1000.0	+	0	R 403771
chr1	jNXSensor	rigid_DNA	403858	403872	1000.0	+	0	R 403858
chr1	jNXSensor	rigid_DNA	404022	404040	1000.0	+	0	R 404022
chr1	jNXSensor	rigid_DNA	405108	405119	1000.0	+	0	R 405108
chr1	jNXSensor	rigid_DNA	406170	406186	1000.0	+	0	R 406170
chr1	jNXSensor	rigid_DNA	407533	407547	1000.0	+	0	R 407533
chr1	jNXSensor	rigid_DNA	408485	408494	1000.0	+	0	R 408485
chr1	jNXSensor	rigid_DNA	412140	412158	1000.0	+	0	R 412140
chr1	jNXSensor	rigid_DNA	412424	412451	1000.0	+	0	R 412424
chr1	jNXSensor	rigid_DNA	412554	412571	1000.0	+	0	R 412554
chr1	jNXSensor	rigid_DNA	413001	413015	1000.0	+	0	R 413001
chr1	jNXSensor	rigid_DNA	413472	413481	1000.0	+	0	R 413472
chr1	jNXSensor	rigid_DNA	417066	417080	1000.0	+	0	R 417066
chr1	jNXSensor	rigid_DNA	417092	417106	1000.0	+	0	R 417092
chr1	jNXSensor	rigid_DNA	417723	417736	1000.0	+	0	R 417723
chr1	jNXSensor	rigid_DNA	419692	419706	1000.0	+	0	R 419692
chr1	jNXSensor	rigid_DNA	421088	421098	1000.0	+	0	R 421088
chr1	jNXSensor	rigid_DNA	421322	421336	1000.0	+	0	R 421322
chr1	jNXSensor	rigid_DNA	423753	423767	1000.0	+	0	R 423753
chr1	jNXSensor	rigid_DNA	425670	425679	1000.0	+	0	R 425670
chr1	jNXSensor	rigid_DNA	426214	426223	1000.0	+	0	R 426214
chr1	jNXSensor	rigid_DNA	426258	426272	1000.0	+	0	R 426258
chr1	jNXSensor	rigid_DNA	427067	427092	1000.0	+	0	R 427067
chr1	jNXSensor	rigid_DNA	427097	427117	1000.0	+	0	R 427097
chr1	jNXSensor	rigid_DNA	427346	427372	1000.0	+	0	R 427346
chr1	jNXSensor	rigid_DNA	427406	427420	1000.0	+	0	R 427406
chr1	jNXSensor	rigid_DNA	427444	427464	1000.0	+	0	R 427444
chr1	jNXSensor	rigid_DNA	427545	427565	1000.0	+	0	R 427545
chr1	jNXSensor	rigid_DNA	427605	427633	1000.0	+	0	R 427605
chr1	jNXSensor	rigid_DNA	427673	427701	1000.0	+	0	R 427673
chr1	jNXSensor	rigid_DNA	427741	427769	1000.0	+	0	R 427741
chr1	jNXSensor	rigid_DNA	427817	427837	1000.0	+	0	R 427817
chr1	jNXSensor	rigid_DNA	427877	427905	1000.0	+	0	R 427877
chr1	jNXSensor	rigid_DNA	427953	427973	1000.0	+	0	R 427953
chr1	jNXSensor	rigid_DNA	428013	428041	1000.0	+	0	R 428013
chr1	jNXSensor	rigid_DNA	428544	428558	1000.0	+	0	R 428544
chr1	jNXSensor	rigid_DNA	428683	428702	1000.0	+	0	R 428683
chr1	jNXSensor	rigid_DNA	428748	428762	1000.0	+	0	R 428748
chr1	jNXSensor	rigid_DNA	428986	429001	1000.0	+	0	R 428986
chr1	jNXSensor	rigid_DNA	429185	429199	1000.0	+	0	R 429185
chr1	jNXSensor	rigid_DNA	430523	430542	1000.0	+	0	R 430523
chr1	jNXSensor	rigid_DNA	430711	430725	1000.0	+	0	R 430711
chr1	jNXSensor	rigid_DNA	431045	431059	1000.0	+	0	R 431045
chr1	jNXSensor	rigid_DNA	431603	431613	1000.0	+	0	R 431603
chr1	jNXSensor	rigid_DNA	431792	431811	1000.0	+	0	R 431792
chr1	jNXSensor	rigid_DNA	431883	431898	1000.0	+	0	R 431883
chr1	jNXSensor	rigid_DNA	431928	431947	1000.0	+	0	R 431928
chr1	jNXSensor	rigid_DNA	432144	432158	1000.0	+	0	R 432144
chr1	jNXSensor	rigid_DNA	432794	432818	1000.0	+	0	R 432794
chr1	jNXSensor	rigid_DNA	432981	432998	1000.0	+	0	R 432981
chr1	jNXSensor	rigid_DNA	433225	433239	1000.0	+	0	R 433225
chr1	jNXSensor	rigid_DNA	434560	434574	1000.0	+	0	R 434560
chr1	jNXSensor	rigid_DNA	435320	435334	1000.0	+	0	R 435320
chr1	jNXSensor	rigid_DNA	435633	435647	1000.0	+	0	R 435633
chr1	jNXSensor	rigid_DNA	438011	438025	1000.0	+	0	R 438011
chr1	jNXSensor	rigid_DNA	440549	440562	1000.0	+	0	R 440549
chr1	jNXSensor	rigid_DNA	440630	440644	1000.0	+	0	R 440630
chr1	jNXSensor	rigid_DNA	443530	443549	1000.0	+	0	R 443530
chr1	jNXSensor	rigid_DNA	443953	443972	1000.0	+	0	R 443953
chr1	jNXSensor	rigid_DNA	444447	444461	1000.0	+	0	R 444447
chr1	jNXSensor	rigid_DNA	444675	444689	1000.0	+	0	R 444675
chr1	jNXSensor	rigid_DNA	445031	445046	1000.0	+	0	R 445031
chr1	jNXSensor	rigid_DNA	446962	446975	1000.0	+	0	R 446962
chr1	jNXSensor	rigid_DNA	447570	447584	1000.0	+	0	R 447570
chr1	jNXSensor	rigid_DNA	448687	448704	1000.0	+	0	R 448687
chr1	jNXSensor	rigid_DNA	449605	449620	1000.0	+	0	R 449605
chr1	jNXSensor	rigid_DNA	449868	449882	1000.0	+	0	R 449868
chr1	jNXSensor	rigid_DNA	449985	449999	1000.0	+	0	R 449985
chr1	jNXSensor	rigid_DNA	451766	451785	1000.0	+	0	R 451766
chr1	jNXSensor	rigid_DNA	451961	451975	1000.0	+	0	R 451961
chr1	jNXSensor	rigid_DNA	452025	452040	1000.0	+	0	R 452025
chr1	jNXSensor	rigid_DNA	452268	452282	1000.0	+	0	R 452268
chr1	jNXSensor	rigid_DNA	452450	452464	1000.0	+	0	R 452450
chr1	jNXSensor	rigid_DNA	457104	457114	1000.0	+	0	R 457104
chr1	jNXSensor	rigid_DNA	458735	458749	1000.0	+	0	R 458735
chr1	jNXSensor	rigid_DNA	460930	460944	1000.0	+	0	R 460930
chr1	jNXSensor	rigid_DNA	511242	511256	1000.0	+	0	R 511242
chr1	jNXSensor	rigid_DNA	511432	511451	1000.0	+	0	R 511432
chr1	jNXSensor	rigid_DNA	513218	513232	1000.0	+	0	R 513218
chr1	jNXSensor	rigid_DNA	513335	513349	1000.0	+	0	R 513335
chr1	jNXSensor	rigid_DNA	513597	513612	1000.0	+	0	R 513597
chr1	jNXSensor	rigid_DNA	514512	514527	1000.0	+	0	R 514512
chr1	jNXSensor	rigid_DNA	515617	515631	1000.0	+	0	R 515617
chr1	jNXSensor	rigid_DNA	516694	516713	1000.0	+	0	R 516694
chr1	jNXSensor	rigid_DNA	516977	516994	1000.0	+	0	R 516977
chr1	jNXSensor	rigid_DNA	517955	517969	1000.0	+	0	R 517955
chr1	jNXSensor	rigid_DNA	518463	518478	1000.0	+	0	R 518463
chr1	jNXSensor	rigid_DNA	518862	518876	1000.0	+	0	R 518862
chr1	jNXSensor	rigid_DNA	519048	519062	1000.0	+	0	R 519048
chr1	jNXSensor	rigid_DNA	519537	519556	1000.0	+	0	R 519537
chr1	jNXSensor	rigid_DNA	522849	522863	1000.0	+	0	R 522849
chr1	jNXSensor	rigid_DNA	522929	522942	1000.0	+	0	R 522929
chr1	jNXSensor	rigid_DNA	524174	524196	1000.0	+	0	R 524174
chr1	jNXSensor	rigid_DNA	525094	525108	1000.0	+	0	R 525094
chr1	jNXSensor	rigid_DNA	527052	527066	1000.0	+	0	R 527052
chr1	jNXSensor	rigid_DNA	527360	527374	1000.0	+	0	R 527360
chr1	jNXSensor	rigid_DNA	528071	528085	1000.0	+	0	R 528071
chr1	jNXSensor	rigid_DNA	529406	529420	1000.0	+	0	R 529406
chr1	jNXSensor	rigid_DNA	529645	529662	1000.0	+	0	R 529645
chr1	jNXSensor	rigid_DNA	529827	529851	1000.0	+	0	R 529827
chr1	jNXSensor	rigid_DNA	530487	530501	1000.0	+	0	R 530487
chr1	jNXSensor	rigid_DNA	530690	530709	1000.0	+	0	R 530690
chr1	jNXSensor	rigid_DNA	530739	530754	1000.0	+	0	R 530739
chr1	jNXSensor	rigid_DNA	530826	530845	1000.0	+	0	R 530826
chr1	jNXSensor	rigid_DNA	531021	531031	1000.0	+	0	R 531021
chr1	jNXSensor	rigid_DNA	531577	531591	1000.0	+	0	R 531577
chr1	jNXSensor	rigid_DNA	531911	531925	1000.0	+	0	R 531911
chr1	jNXSensor	rigid_DNA	532089	532108	1000.0	+	0	R 532089
chr1	jNXSensor	rigid_DNA	533432	533446	1000.0	+	0	R 533432
chr1	jNXSensor	rigid_DNA	533630	533645	1000.0	+	0	R 533630
chr1	jNXSensor	rigid_DNA	533869	533883	1000.0	+	0	R 533869
chr1	jNXSensor	rigid_DNA	533929	533948	1000.0	+	0	R 533929
chr1	jNXSensor	rigid_DNA	534073	534087	1000.0	+	0	R 534073
chr1	jNXSensor	rigid_DNA	534590	534610	1000.0	+	0	R 534590
chr1	jNXSensor	rigid_DNA	534658	534686	1000.0	+	0	R 534658
chr1	jNXSensor	rigid_DNA	534726	534754	1000.0	+	0	R 534726
chr1	jNXSensor	rigid_DNA	534794	534822	1000.0	+	0	R 534794
chr1	jNXSensor	rigid_DNA	534862	534877	1000.0	+	0	R 534862
chr1	jNXSensor	rigid_DNA	534926	534954	1000.0	+	0	R 534926
chr1	jNXSensor	rigid_DNA	534994	535022	1000.0	+	0	R 534994
chr1	jNXSensor	rigid_DNA	535062	535090	1000.0	+	0	R 535062
chr1	jNXSensor	rigid_DNA	535130	535158	1000.0	+	0	R 535130
chr1	jNXSensor	rigid_DNA	535198	535226	1000.0	+	0	R 535198
chr1	jNXSensor	rigid_DNA	535266	535294	1000.0	+	0	R 535266
chr1	jNXSensor	rigid_DNA	535334	535349	1000.0	+	0	R 535334
chr1	jNXSensor	rigid_DNA	535398	535426	1000.0	+	0	R 535398
chr1	jNXSensor	rigid_DNA	535466	535494	1000.0	+	0	R 535466
chr1	jNXSensor	rigid_DNA	535534	535562	1000.0	+	0	R 535534
chr1	jNXSensor	rigid_DNA	535602	535630	1000.0	+	0	R 535602
chr1	jNXSensor	rigid_DNA	535670	535698	1000.0	+	0	R 535670
chr1	jNXSensor	rigid_DNA	535738	535766	1000.0	+	0	R 535738
chr1	jNXSensor	rigid_DNA	535806	535834	1000.0	+	0	R 535806
chr1	jNXSensor	rigid_DNA	535874	535902	1000.0	+	0	R 535874
chr1	jNXSensor	rigid_DNA	535942	535962	1000.0	+	0	R 535942
chr1	jNXSensor	rigid_DNA	536043	536063	1000.0	+	0	R 536043
chr1	jNXSensor	rigid_DNA	536087	536101	1000.0	+	0	R 536087
chr1	jNXSensor	rigid_DNA	536135	536161	1000.0	+	0	R 536135
chr1	jNXSensor	rigid_DNA	536390	536410	1000.0	+	0	R 536390
chr1	jNXSensor	rigid_DNA	536415	536440	1000.0	+	0	R 536415
chr1	jNXSensor	rigid_DNA	536498	536512	1000.0	+	0	R 536498
chr1	jNXSensor	rigid_DNA	538063	538077	1000.0	+	0	R 538063
chr1	jNXSensor	rigid_DNA	538110	538119	1000.0	+	0	R 538110
chr1	jNXSensor	rigid_DNA	538654	538663	1000.0	+	0	R 538654
chr1	jNXSensor	rigid_DNA	540568	540582	1000.0	+	0	R 540568
chr1	jNXSensor	rigid_DNA	542998	543012	1000.0	+	0	R 542998
chr1	jNXSensor	rigid_DNA	543234	543244	1000.0	+	0	R 543234
chr1	jNXSensor	rigid_DNA	543570	543579	1000.0	+	0	R 543570
chr1	jNXSensor	rigid_DNA	544629	544643	1000.0	+	0	R 544629
chr1	jNXSensor	rigid_DNA	546597	546610	1000.0	+	0	R 546597
chr1	jNXSensor	rigid_DNA	547229	547243	1000.0	+	0	R 547229
chr1	jNXSensor	rigid_DNA	547255	547269	1000.0	+	0	R 547255
chr1	jNXSensor	rigid_DNA	550246	550260	1000.0	+	0	R 550246
chr1	jNXSensor	rigid_DNA	550850	550859	1000.0	+	0	R 550850
chr1	jNXSensor	rigid_DNA	551318	551332	1000.0	+	0	R 551318
chr1	jNXSensor	rigid_DNA	551760	551777	1000.0	+	0	R 551760
chr1	jNXSensor	rigid_DNA	551880	551899	1000.0	+	0	R 551880
chr1	jNXSensor	rigid_DNA	552169	552187	1000.0	+	0	R 552169
chr1	jNXSensor	rigid_DNA	555238	555252	1000.0	+	0	R 555238
chr1	jNXSensor	rigid_DNA	555639	555653	1000.0	+	0	R 555639
chr1	jNXSensor	rigid_DNA	558228	558247	1000.0	+	0	R 558228
chr1	jNXSensor	rigid_DNA	558985	558999	1000.0	+	0	R 558985
chr1	jNXSensor	rigid_DNA	559655	559669	1000.0	+	0	R 559655
chr1	jNXSensor	rigid_DNA	561701	561711	1000.0	+	0	R 561701
chr1	jNXSensor	rigid_DNA	562651	562665	1000.0	+	0	R 562651
chr1	jNXSensor	rigid_DNA	565073	565085	1000.0	+	0	R 565073
chr1	jNXSensor	rigid_DNA	566158	566171	1000.0	+	0	R 566158
chr1	jNXSensor	rigid_DNA	566321	566335	1000.0	+	0	R 566321
chr1	jNXSensor	rigid_DNA	566410	566424	1000.0	+	0	R 566410
chr1	jNXSensor	rigid_DNA	570498	570510	1000.0	+	0	R 570498
chr1	jNXSensor	rigid_DNA	572734	572751	1000.0	+	0	R 572734
chr1	jNXSensor	rigid_DNA	573079	573096	1000.0	+	0	R 573079
chr1	jNXSensor	rigid_DNA	575328	575342	1000.0	+	0	R 575328
chr1	jNXSensor	rigid_DNA	575828	575842	1000.0	+	0	R 575828
chr1	jNXSensor	rigid_DNA	577204	577220	1000.0	+	0	R 577204
chr1	jNXSensor	rigid_DNA	578860	578869	1000.0	+	0	R 578860
chr1	jNXSensor	rigid_DNA	591848	591858	1000.0	+	0	R 591848
chr1	jNXSensor	rigid_DNA	592119	592133	1000.0	+	0	R 592119
chr1	jNXSensor	rigid_DNA	592462	592471	1000.0	+	0	R 592462
chr1	jNXSensor	rigid_DNA	592892	592906	1000.0	+	0	R 592892
chr1	jNXSensor	rigid_DNA	596091	596100	1000.0	+	0	R 596091
chr1	jNXSensor	rigid_DNA	597972	597981	1000.0	+	0	R 597972
chr1	jNXSensor	rigid_DNA	600332	600346	1000.0	+	0	R 600332
chr1	jNXSensor	rigid_DNA	601361	601385	1000.0	+	0	R 601361
chr1	jNXSensor	rigid_DNA	601558	601572	1000.0	+	0	R 601558
chr1	jNXSensor	rigid_DNA	613686	613700	1000.0	+	0	R 613686
chr1	jNXSensor	rigid_DNA	621520	621534	1000.0	+	0	R 621520
chr1	jNXSensor	rigid_DNA	621575	621589	1000.0	+	0	R 621575
chr1	jNXSensor	rigid_DNA	623928	623942	1000.0	+	0	R 623928
chr1	jNXSensor	rigid_DNA	627602	627612	1000.0	+	0	R 627602
chr1	jNXSensor	rigid_DNA	628569	628583	1000.0	+	0	R 628569
chr1	jNXSensor	rigid_DNA	636740	636750	1000.0	+	0	R 636740
chr1	jNXSensor	rigid_DNA	637472	637486	1000.0	+	0	R 637472
chr1	jNXSensor	rigid_DNA	637715	637729	1000.0	+	0	R 637715
chr1	jNXSensor	rigid_DNA	637759	637773	1000.0	+	0	R 637759
chr1	jNXSensor	rigid_DNA	640837	640851	1000.0	+	0	R 640837
chr1	jNXSensor	rigid_DNA	641075	641085	1000.0	+	0	R 641075
chr1	jNXSensor	rigid_DNA	644816	644831	1000.0	+	0	R 644816
chr1	jNXSensor	rigid_DNA	645898	645913	1000.0	+	0	R 645898
chr1	jNXSensor	rigid_DNA	646260	646274	1000.0	+	0	R 646260
chr1	jNXSensor	rigid_DNA	646512	646521	1000.0	+	0	R 646512
chr1	jNXSensor	rigid_DNA	647335	647353	1000.0	+	0	R 647335
chr1	jNXSensor	rigid_DNA	647360	647375	1000.0	+	0	R 647360
chr1	jNXSensor	rigid_DNA	647584	647598	1000.0	+	0	R 647584
chr1	jNXSensor	rigid_DNA	647619	647638	1000.0	+	0	R 647619
chr1	jNXSensor	rigid_DNA	647951	647966	1000.0	+	0	R 647951
chr1	jNXSensor	rigid_DNA	648500	648515	1000.0	+	0	R 648500
chr1	jNXSensor	rigid_DNA	648801	648815	1000.0	+	0	R 648801
chr1	jNXSensor	rigid_DNA	648965	649013	1000.0	+	0	R 648965
chr1	jNXSensor	rigid_DNA	649159	649173	1000.0	+	0	R 649159
chr1	jNXSensor	rigid_DNA	649217	649231	1000.0	+	0	R 649217
chr1	jNXSensor	rigid_DNA	649252	649266	1000.0	+	0	R 649252
chr1	jNXSensor	rigid_DNA	649622	649636	1000.0	+	0	R 649622
chr1	jNXSensor	rigid_DNA	650099	650113	1000.0	+	0	R 650099
chr1	jNXSensor	rigid_DNA	650295	650323	1000.0	+	0	R 650295
chr1	jNXSensor	rigid_DNA	650551	650565	1000.0	+	0	R 650551
chr1	jNXSensor	rigid_DNA	650596	650610	1000.0	+	0	R 650596
chr1	jNXSensor	rigid_DNA	650890	650904	1000.0	+	0	R 650890
chr1	jNXSensor	rigid_DNA	651400	651420	1000.0	+	0	R 651400
chr1	jNXSensor	rigid_DNA	651513	651532	1000.0	+	0	R 651513
chr1	jNXSensor	rigid_DNA	651649	651663	1000.0	+	0	R 651649
chr1	jNXSensor	rigid_DNA	651723	651737	1000.0	+	0	R 651723
chr1	jNXSensor	rigid_DNA	651786	651801	1000.0	+	0	R 651786
chr1	jNXSensor	rigid_DNA	651818	651837	1000.0	+	0	R 651818
chr1	jNXSensor	rigid_DNA	651886	651900	1000.0	+	0	R 651886
chr1	jNXSensor	rigid_DNA	652046	652072	1000.0	+	0	R 652046
chr1	jNXSensor	rigid_DNA	652458	652472	1000.0	+	0	R 652458
chr1	jNXSensor	rigid_DNA	652555	652569	1000.0	+	0	R 652555
chr1	jNXSensor	rigid_DNA	652739	652763	1000.0	+	0	R 652739
chr1	jNXSensor	rigid_DNA	652793	652807	1000.0	+	0	R 652793
chr1	jNXSensor	rigid_DNA	653043	653057	1000.0	+	0	R 653043
chr1	jNXSensor	rigid_DNA	653078	653092	1000.0	+	0	R 653078
chr1	jNXSensor	rigid_DNA	653335	653349	1000.0	+	0	R 653335
chr1	jNXSensor	rigid_DNA	653425	653439	1000.0	+	0	R 653425
chr1	jNXSensor	rigid_DNA	653536	653550	1000.0	+	0	R 653536
chr1	jNXSensor	rigid_DNA	653601	653626	1000.0	+	0	R 653601
chr1	jNXSensor	rigid_DNA	654929	654943	1000.0	+	0	R 654929
chr1	jNXSensor	rigid_DNA	655463	655477	1000.0	+	0	R 655463
chr1	jNXSensor	rigid_DNA	655896	655910	1000.0	+	0	R 655896
chr1	jNXSensor	rigid_DNA	658338	658352	1000.0	+	0	R 658338
chr1	jNXSensor	rigid_DNA	658872	658886	1000.0	+	0	R 658872
chr1	jNXSensor	rigid_DNA	659304	659318	1000.0	+	0	R 659304
chr1	jNXSensor	rigid_DNA	661430	661439	1000.0	+	0	R 661430
chr1	jNXSensor	rigid_DNA	661744	661758	1000.0	+	0	R 661744
chr1	jNXSensor	rigid_DNA	662278	662292	1000.0	+	0	R 662278
chr1	jNXSensor	rigid_DNA	662711	662725	1000.0	+	0	R 662711
chr1	jNXSensor	rigid_DNA	664277	664287	1000.0	+	0	R 664277
chr1	jNXSensor	rigid_DNA	664846	664855	1000.0	+	0	R 664846
chr1	jNXSensor	rigid_DNA	665160	665174	1000.0	+	0	R 665160
chr1	jNXSensor	rigid_DNA	665694	665708	1000.0	+	0	R 665694
chr1	jNXSensor	rigid_DNA	666116	666130	1000.0	+	0	R 666116
chr1	jNXSensor	rigid_DNA	667332	667346	1000.0	+	0	R 667332
chr1	jNXSensor	rigid_DNA	668327	668341	1000.0	+	0	R 668327
chr1	jNXSensor	rigid_DNA	668361	668375	1000.0	+	0	R 668361
chr1	jNXSensor	rigid_DNA	669381	669395	1000.0	+	0	R 669381
chr1	jNXSensor	rigid_DNA	670196	670210	1000.0	+	0	R 670196
chr1	jNXSensor	rigid_DNA	670438	670452	1000.0	+	0	R 670438
chr1	jNXSensor	rigid_DNA	670579	670593	1000.0	+	0	R 670579
chr1	jNXSensor	rigid_DNA	672591	672600	1000.0	+	0	R 672591
chr1	jNXSensor	rigid_DNA	673144	673153	1000.0	+	0	R 673144
chr1	jNXSensor	rigid_DNA	673460	673469	1000.0	+	0	R 673460
chr1	jNXSensor	rigid_DNA	675232	675242	1000.0	+	0	R 675232
chr1	jNXSensor	rigid_DNA	676602	676616	1000.0	+	0	R 676602
chr1	jNXSensor	rigid_DNA	677033	677049	1000.0	+	0	R 677033
chr1	jNXSensor	rigid_DNA	677062	677076	1000.0	+	0	R 677062
chr1	jNXSensor	rigid_DNA	678378	678387	1000.0	+	0	R 678378
chr1	jNXSensor	rigid_DNA	678483	678497	1000.0	+	0	R 678483
chr1	jNXSensor	rigid_DNA	680175	680200	1000.0	+	0	R 680175
chr1	jNXSensor	rigid_DNA	681120	681134	1000.0	+	0	R 681120
chr1	jNXSensor	rigid_DNA	681154	681168	1000.0	+	0	R 681154
chr1	jNXSensor	rigid_DNA	681408	681420	1000.0	+	0	R 681408
chr1	jNXSensor	rigid_DNA	681831	681841	1000.0	+	0	R 681831
chr1	jNXSensor	rigid_DNA	682658	682670	1000.0	+	0	R 682658
chr1	jNXSensor	rigid_DNA	682770	682784	1000.0	+	0	R 682770
chr1	jNXSensor	rigid_DNA	686180	686194	1000.0	+	0	R 686180
chr1	jNXSensor	rigid_DNA	688041	688055	1000.0	+	0	R 688041
chr1	jNXSensor	rigid_DNA	689546	689560	1000.0	+	0	R 689546
chr1	jNXSensor	rigid_DNA	689591	689605	1000.0	+	0	R 689591
chr1	jNXSensor	rigid_DNA	690062	690076	1000.0	+	0	R 690062
chr1	jNXSensor	rigid_DNA	690100	690114	1000.0	+	0	R 690100
chr1	jNXSensor	rigid_DNA	690341	690355	1000.0	+	0	R 690341
chr1	jNXSensor	rigid_DNA	690377	690394	1000.0	+	0	R 690377
chr1	jNXSensor	rigid_DNA	690785	690799	1000.0	+	0	R 690785
chr1	jNXSensor	rigid_DNA	690987	690999	1000.0	+	0	R 690987
chr1	jNXSensor	rigid_DNA	691783	691797	1000.0	+	0	R 691783
chr1	jNXSensor	rigid_DNA	692942	692956	1000.0	+	0	R 692942
chr1	jNXSensor	rigid_DNA	693074	693088	1000.0	+	0	R 693074
chr1	jNXSensor	rigid_DNA	693687	693702	1000.0	+	0	R 693687
chr1	jNXSensor	rigid_DNA	694267	694299	1000.0	+	0	R 694267
chr1	jNXSensor	rigid_DNA	695269	695283	1000.0	+	0	R 695269
chr1	jNXSensor	rigid_DNA	695501	695515	1000.0	+	0	R 695501
chr1	jNXSensor	rigid_DNA	695551	695564	1000.0	+	0	R 695551
chr1	jNXSensor	rigid_DNA	696092	696111	1000.0	+	0	R 696092
chr1	jNXSensor	rigid_DNA	696850	696864	1000.0	+	0	R 696850
chr1	jNXSensor	rigid_DNA	697035	697049	1000.0	+	0	R 697035
chr1	jNXSensor	rigid_DNA	697924	697938	1000.0	+	0	R 697924
chr1	jNXSensor	rigid_DNA	698550	698564	1000.0	+	0	R 698550
chr1	jNXSensor	rigid_DNA	698786	698795	1000.0	+	0	R 698786
chr1	jNXSensor	rigid_DNA	700074	700088	1000.0	+	0	R 700074
chr1	jNXSensor	rigid_DNA	700452	700466	1000.0	+	0	R 700452
chr1	jNXSensor	rigid_DNA	700553	700568	1000.0	+	0	R 700553
chr1	jNXSensor	rigid_DNA	700843	700857	1000.0	+	0	R 700843
chr1	jNXSensor	rigid_DNA	701084	701103	1000.0	+	0	R 701084
chr1	jNXSensor	rigid_DNA	702859	702873	1000.0	+	0	R 702859
chr1	jNXSensor	rigid_DNA	703064	703078	1000.0	+	0	R 703064
chr1	jNXSensor	rigid_DNA	703407	703421	1000.0	+	0	R 703407
chr1	jNXSensor	rigid_DNA	703676	703691	1000.0	+	0	R 703676
chr1	jNXSensor	rigid_DNA	704114	704131	1000.0	+	0	R 704114
chr1	jNXSensor	rigid_DNA	704170	704184	1000.0	+	0	R 704170
chr1	jNXSensor	rigid_DNA	704219	704233	1000.0	+	0	R 704219
chr1	jNXSensor	rigid_DNA	704302	704316	1000.0	+	0	R 704302
chr1	jNXSensor	rigid_DNA	704354	704397	1000.0	+	0	R 704354
chr1	jNXSensor	rigid_DNA	704419	704433	1000.0	+	0	R 704419
chr1	jNXSensor	rigid_DNA	705134	705148	1000.0	+	0	R 705134
chr1	jNXSensor	rigid_DNA	708650	708663	1000.0	+	0	R 708650
chr1	jNXSensor	rigid_DNA	712762	712776	1000.0	+	0	R 712762
chr1	jNXSensor	rigid_DNA	713858	713872	1000.0	+	0	R 713858
chr1	jNXSensor	rigid_DNA	714163	714177	1000.0	+	0	R 714163
chr1	jNXSensor	rigid_DNA	715133	715152	1000.0	+	0	R 715133
chr1	jNXSensor	rigid_DNA	715304	715363	1000.0	+	0	R 715304
chr1	jNXSensor	rigid_DNA	716323	716342	1000.0	+	0	R 716323
chr1	jNXSensor	rigid_DNA	717061	717075	1000.0	+	0	R 717061
chr1	jNXSensor	rigid_DNA	717505	717519	1000.0	+	0	R 717505
chr1	jNXSensor	rigid_DNA	723030	723049	1000.0	+	0	R 723030
chr1	jNXSensor	rigid_DNA	724017	724031	1000.0	+	0	R 724017
chr1	jNXSensor	rigid_DNA	724326	724339	1000.0	+	0	R 724326
chr1	jNXSensor	rigid_DNA	724444	724454	1000.0	+	0	R 724444
chr1	jNXSensor	rigid_DNA	726003	726017	1000.0	+	0	R 726003
chr1	jNXSensor	rigid_DNA	726656	726670	1000.0	+	0	R 726656
chr1	jNXSensor	rigid_DNA	726864	726878	1000.0	+	0	R 726864
chr1	jNXSensor	rigid_DNA	726906	726920	1000.0	+	0	R 726906
chr1	jNXSensor	rigid_DNA	727445	727459	1000.0	+	0	R 727445
chr1	jNXSensor	rigid_DNA	727821	727835	1000.0	+	0	R 727821
chr1	jNXSensor	rigid_DNA	727896	727911	1000.0	+	0	R 727896
chr1	jNXSensor	rigid_DNA	728433	728447	1000.0	+	0	R 728433
chr1	jNXSensor	rigid_DNA	728678	728689	1000.0	+	0	R 728678
chr1	jNXSensor	rigid_DNA	728994	729004	1000.0	+	0	R 728994
chr1	jNXSensor	rigid_DNA	729050	729064	1000.0	+	0	R 729050
chr1	jNXSensor	rigid_DNA	729676	729685	1000.0	+	0	R 729676
chr1	jNXSensor	rigid_DNA	736070	736079	1000.0	+	0	R 736070
chr1	jNXSensor	rigid_DNA	736979	736993	1000.0	+	0	R 736979
chr1	jNXSensor	rigid_DNA	737555	737567	1000.0	+	0	R 737555
chr1	jNXSensor	rigid_DNA	738328	738348	1000.0	+	0	R 738328
chr1	jNXSensor	rigid_DNA	739146	739160	1000.0	+	0	R 739146
chr1	jNXSensor	rigid_DNA	741352	741364	1000.0	+	0	R 741352
chr1	jNXSensor	rigid_DNA	743056	743070	1000.0	+	0	R 743056
chr1	jNXSensor	rigid_DNA	743134	743148	1000.0	+	0	R 743134
chr1	jNXSensor	rigid_DNA	743233	743247	1000.0	+	0	R 743233
chr1	jNXSensor	rigid_DNA	743405	743419	1000.0	+	0	R 743405
chr1	jNXSensor	rigid_DNA	743645	743659	1000.0	+	0	R 743645
chr1	jNXSensor	rigid_DNA	744027	744041	1000.0	+	0	R 744027
chr1	jNXSensor	rigid_DNA	752288	752302	1000.0	+	0	R 752288
chr1	jNXSensor	rigid_DNA	752317	752331	1000.0	+	0	R 752317
chr1	jNXSensor	rigid_DNA	752373	752387	1000.0	+	0	R 752373
chr1	jNXSensor	rigid_DNA	752401	752415	1000.0	+	0	R 752401
chr1	jNXSensor	rigid_DNA	752615	752629	1000.0	+	0	R 752615
chr1	jNXSensor	rigid_DNA	752671	752685	1000.0	+	0	R 752671
chr1	jNXSensor	rigid_DNA	752780	752799	1000.0	+	0	R 752780
chr1	jNXSensor	rigid_DNA	752827	752856	1000.0	+	0	R 752827
chr1	jNXSensor	rigid_DNA	752859	752874	1000.0	+	0	R 752859
chr1	jNXSensor	rigid_DNA	752888	752903	1000.0	+	0	R 752888
chr1	jNXSensor	rigid_DNA	752969	752994	1000.0	+	0	R 752969
chr1	jNXSensor	rigid_DNA	753068	753089	1000.0	+	0	R 753068
chr1	jNXSensor	rigid_DNA	753117	753141	1000.0	+	0	R 753117
chr1	jNXSensor	rigid_DNA	753190	753204	1000.0	+	0	R 753190
chr1	jNXSensor	rigid_DNA	753251	753277	1000.0	+	0	R 753251
chr1	jNXSensor	rigid_DNA	753633	753643	1000.0	+	0	R 753633
chr1	jNXSensor	rigid_DNA	754453	754467	1000.0	+	0	R 754453
chr1	jNXSensor	rigid_DNA	754490	754509	1000.0	+	0	R 754490
chr1	jNXSensor	rigid_DNA	755536	755550	1000.0	+	0	R 755536
chr1	jNXSensor	rigid_DNA	757346	757360	1000.0	+	0	R 757346
chr1	jNXSensor	rigid_DNA	757669	757684	1000.0	+	0	R 757669
chr1	jNXSensor	rigid_DNA	757877	757897	1000.0	+	0	R 757877
chr1	jNXSensor	rigid_DNA	758670	758684	1000.0	+	0	R 758670
chr1	jNXSensor	rigid_DNA	760754	760768	1000.0	+	0	R 760754
chr1	jNXSensor	rigid_DNA	760782	760796	1000.0	+	0	R 760782
chr1	jNXSensor	rigid_DNA	761595	761609	1000.0	+	0	R 761595
chr1	jNXSensor	rigid_DNA	762949	762963	1000.0	+	0	R 762949
chr1	jNXSensor	rigid_DNA	763899	763913	1000.0	+	0	R 763899
chr1	jNXSensor	rigid_DNA	765526	765540	1000.0	+	0	R 765526
chr1	jNXSensor	rigid_DNA	765653	765667	1000.0	+	0	R 765653
chr1	jNXSensor	rigid_DNA	766566	766580	1000.0	+	0	R 766566
chr1	jNXSensor	rigid_DNA	766667	766681	1000.0	+	0	R 766667
chr1	jNXSensor	rigid_DNA	767097	767121	1000.0	+	0	R 767097
chr1	jNXSensor	rigid_DNA	768089	768103	1000.0	+	0	R 768089
chr1	jNXSensor	rigid_DNA	768252	768266	1000.0	+	0	R 768252
chr1	jNXSensor	rigid_DNA	768958	768972	1000.0	+	0	R 768958
chr1	jNXSensor	rigid_DNA	769775	769785	1000.0	+	0	R 769775
chr1	jNXSensor	rigid_DNA	770177	770191	1000.0	+	0	R 770177
chr1	jNXSensor	rigid_DNA	771045	771059	1000.0	+	0	R 771045
chr1	jNXSensor	rigid_DNA	771128	771142	1000.0	+	0	R 771128
chr1	jNXSensor	rigid_DNA	772687	772701	1000.0	+	0	R 772687
chr1	jNXSensor	rigid_DNA	774459	774473	1000.0	+	0	R 774459
chr1	jNXSensor	rigid_DNA	775874	775883	1000.0	+	0	R 775874
chr1	jNXSensor	rigid_DNA	776748	776764	1000.0	+	0	R 776748
chr1	jNXSensor	rigid_DNA	778454	778468	1000.0	+	0	R 778454
chr1	jNXSensor	rigid_DNA	780155	780169	1000.0	+	0	R 780155
chr1	jNXSensor	rigid_DNA	782043	782057	1000.0	+	0	R 782043
chr1	jNXSensor	rigid_DNA	783192	783202	1000.0	+	0	R 783192
chr1	jNXSensor	rigid_DNA	783728	783742	1000.0	+	0	R 783728
chr1	jNXSensor	rigid_DNA	783747	783761	1000.0	+	0	R 783747
chr1	jNXSensor	rigid_DNA	783774	783788	1000.0	+	0	R 783774
chr1	jNXSensor	rigid_DNA	784014	784028	1000.0	+	0	R 784014
chr1	jNXSensor	rigid_DNA	785422	785454	1000.0	+	0	R 785422
chr1	jNXSensor	rigid_DNA	785688	785702	1000.0	+	0	R 785688
chr1	jNXSensor	rigid_DNA	786445	786459	1000.0	+	0	R 786445
chr1	jNXSensor	rigid_DNA	788474	788488	1000.0	+	0	R 788474
chr1	jNXSensor	rigid_DNA	789494	789508	1000.0	+	0	R 789494
chr1	jNXSensor	rigid_DNA	790305	790324	1000.0	+	0	R 790305
chr1	jNXSensor	rigid_DNA	794457	794468	1000.0	+	0	R 794457
chr1	jNXSensor	rigid_DNA	794842	794852	1000.0	+	0	R 794842
chr1	jNXSensor	rigid_DNA	795115	795129	1000.0	+	0	R 795115
chr1	jNXSensor	rigid_DNA	795132	795161	1000.0	+	0	R 795132
chr1	jNXSensor	rigid_DNA	795170	795187	1000.0	+	0	R 795170
chr1	jNXSensor	rigid_DNA	795190	795209	1000.0	+	0	R 795190
chr1	jNXSensor	rigid_DNA	795235	795249	1000.0	+	0	R 795235
chr1	jNXSensor	rigid_DNA	795262	795287	1000.0	+	0	R 795262
chr1	jNXSensor	rigid_DNA	795290	795304	1000.0	+	0	R 795290
chr1	jNXSensor	rigid_DNA	795337	795356	1000.0	+	0	R 795337
chr1	jNXSensor	rigid_DNA	795396	795420	1000.0	+	0	R 795396
chr1	jNXSensor	rigid_DNA	797166	797181	1000.0	+	0	R 797166
chr1	jNXSensor	rigid_DNA	798693	798707	1000.0	+	0	R 798693
chr1	jNXSensor	rigid_DNA	798973	798992	1000.0	+	0	R 798973
chr1	jNXSensor	rigid_DNA	799887	799901	1000.0	+	0	R 799887
chr1	jNXSensor	rigid_DNA	799935	799961	1000.0	+	0	R 799935
chr1	jNXSensor	rigid_DNA	799985	799999	1000.0	+	0	R 799985
chr1	jNXSensor	rigid_DNA	800863	800878	1000.0	+	0	R 800863
chr1	jNXSensor	rigid_DNA	800902	800916	1000.0	+	0	R 800902
chr1	jNXSensor	rigid_DNA	801123	801162	1000.0	+	0	R 801123
chr1	jNXSensor	rigid_DNA	801583	801597	1000.0	+	0	R 801583
chr1	jNXSensor	rigid_DNA	801603	801617	1000.0	+	0	R 801603
chr1	jNXSensor	rigid_DNA	801623	801647	1000.0	+	0	R 801623
chr1	jNXSensor	rigid_DNA	802281	802295	1000.0	+	0	R 802281
chr1	jNXSensor	rigid_DNA	808209	808221	1000.0	+	0	R 808209
chr1	jNXSensor	rigid_DNA	811812	811826	1000.0	+	0	R 811812
chr1	jNXSensor	rigid_DNA	812208	812222	1000.0	+	0	R 812208
chr1	jNXSensor	rigid_DNA	813950	813964	1000.0	+	0	R 813950
chr1	jNXSensor	rigid_DNA	815690	815700	1000.0	+	0	R 815690
chr1	jNXSensor	rigid_DNA	819026	819045	1000.0	+	0	R 819026
chr1	jNXSensor	rigid_DNA	819125	819139	1000.0	+	0	R 819125
chr1	jNXSensor	rigid_DNA	819522	819536	1000.0	+	0	R 819522
chr1	jNXSensor	rigid_DNA	822118	822132	1000.0	+	0	R 822118
chr1	jNXSensor	rigid_DNA	822530	822544	1000.0	+	0	R 822530
chr1	jNXSensor	rigid_DNA	824268	824288	1000.0	+	0	R 824268
chr1	jNXSensor	rigid_DNA	824413	824427	1000.0	+	0	R 824413
chr1	jNXSensor	rigid_DNA	824555	824576	1000.0	+	0	R 824555
chr1	jNXSensor	rigid_DNA	825171	825190	1000.0	+	0	R 825171
chr1	jNXSensor	rigid_DNA	825333	825347	1000.0	+	0	R 825333
chr1	jNXSensor	rigid_DNA	827748	827762	1000.0	+	0	R 827748
chr1	jNXSensor	rigid_DNA	828017	828031	1000.0	+	0	R 828017
chr1	jNXSensor	rigid_DNA	828127	828141	1000.0	+	0	R 828127
chr1	jNXSensor	rigid_DNA	828154	828168	1000.0	+	0	R 828154
chr1	jNXSensor	rigid_DNA	828223	828248	1000.0	+	0	R 828223
chr1	jNXSensor	rigid_DNA	828985	828999	1000.0	+	0	R 828985
chr1	jNXSensor	rigid_DNA	829023	829037	1000.0	+	0	R 829023
chr1	jNXSensor	rigid_DNA	829086	829100	1000.0	+	0	R 829086
chr1	jNXSensor	rigid_DNA	829358	829385	1000.0	+	0	R 829358
chr1	jNXSensor	rigid_DNA	829445	829459	1000.0	+	0	R 829445
chr1	jNXSensor	rigid_DNA	829547	829568	1000.0	+	0	R 829547
chr1	jNXSensor	rigid_DNA	829656	829680	1000.0	+	0	R 829656
chr1	jNXSensor	rigid_DNA	829701	829725	1000.0	+	0	R 829701
chr1	jNXSensor	rigid_DNA	829729	829743	1000.0	+	0	R 829729
chr1	jNXSensor	rigid_DNA	829767	829781	1000.0	+	0	R 829767
chr1	jNXSensor	rigid_DNA	829789	829803	1000.0	+	0	R 829789
chr1	jNXSensor	rigid_DNA	829865	829884	1000.0	+	0	R 829865
chr1	jNXSensor	rigid_DNA	829909	829923	1000.0	+	0	R 829909
chr1	jNXSensor	rigid_DNA	829980	830007	1000.0	+	0	R 829980
chr1	jNXSensor	rigid_DNA	830041	830056	1000.0	+	0	R 830041
chr1	jNXSensor	rigid_DNA	830082	830108	1000.0	+	0	R 830082
chr1	jNXSensor	rigid_DNA	830190	830205	1000.0	+	0	R 830190
chr1	jNXSensor	rigid_DNA	830209	830261	1000.0	+	0	R 830209
chr1	jNXSensor	rigid_DNA	830355	830384	1000.0	+	0	R 830355
chr1	jNXSensor	rigid_DNA	830392	830406	1000.0	+	0	R 830392
chr1	jNXSensor	rigid_DNA	830410	830430	1000.0	+	0	R 830410
chr1	jNXSensor	rigid_DNA	830672	830692	1000.0	+	0	R 830672
chr1	jNXSensor	rigid_DNA	830709	830724	1000.0	+	0	R 830709
chr1	jNXSensor	rigid_DNA	830770	830784	1000.0	+	0	R 830770
chr1	jNXSensor	rigid_DNA	831071	831090	1000.0	+	0	R 831071
chr1	jNXSensor	rigid_DNA	831247	831262	1000.0	+	0	R 831247
chr1	jNXSensor	rigid_DNA	831423	831437	1000.0	+	0	R 831423
chr1	jNXSensor	rigid_DNA	831625	831639	1000.0	+	0	R 831625
chr1	jNXSensor	rigid_DNA	832307	832321	1000.0	+	0	R 832307
chr1	jNXSensor	rigid_DNA	832480	832493	1000.0	+	0	R 832480
chr1	jNXSensor	rigid_DNA	832782	832805	1000.0	+	0	R 832782
chr1	jNXSensor	rigid_DNA	833166	833180	1000.0	+	0	R 833166
chr1	jNXSensor	rigid_DNA	833222	833236	1000.0	+	0	R 833222
chr1	jNXSensor	rigid_DNA	833772	833786	1000.0	+	0	R 833772
chr1	jNXSensor	rigid_DNA	833815	833834	1000.0	+	0	R 833815
chr1	jNXSensor	rigid_DNA	833937	833951	1000.0	+	0	R 833937
chr1	jNXSensor	rigid_DNA	833992	834011	1000.0	+	0	R 833992
chr1	jNXSensor	rigid_DNA	834081	834095	1000.0	+	0	R 834081
chr1	jNXSensor	rigid_DNA	834170	834189	1000.0	+	0	R 834170
chr1	jNXSensor	rigid_DNA	834216	834230	1000.0	+	0	R 834216
chr1	jNXSensor	rigid_DNA	834261	834279	1000.0	+	0	R 834261
chr1	jNXSensor	rigid_DNA	834306	834324	1000.0	+	0	R 834306
chr1	jNXSensor	rigid_DNA	834351	834366	1000.0	+	0	R 834351
chr1	jNXSensor	rigid_DNA	834397	834411	1000.0	+	0	R 834397
chr1	jNXSensor	rigid_DNA	834442	834460	1000.0	+	0	R 834442
chr1	jNXSensor	rigid_DNA	834527	834545	1000.0	+	0	R 834527
chr1	jNXSensor	rigid_DNA	834572	834590	1000.0	+	0	R 834572
chr1	jNXSensor	rigid_DNA	834617	834635	1000.0	+	0	R 834617
chr1	jNXSensor	rigid_DNA	834662	834676	1000.0	+	0	R 834662
chr1	jNXSensor	rigid_DNA	834707	834722	1000.0	+	0	R 834707
chr1	jNXSensor	rigid_DNA	834753	834767	1000.0	+	0	R 834753
chr1	jNXSensor	rigid_DNA	834798	834816	1000.0	+	0	R 834798
chr1	jNXSensor	rigid_DNA	834883	834901	1000.0	+	0	R 834883
chr1	jNXSensor	rigid_DNA	834928	834946	1000.0	+	0	R 834928
chr1	jNXSensor	rigid_DNA	834973	834991	1000.0	+	0	R 834973
chr1	jNXSensor	rigid_DNA	835058	835076	1000.0	+	0	R 835058
chr1	jNXSensor	rigid_DNA	835103	835122	1000.0	+	0	R 835103
chr1	jNXSensor	rigid_DNA	835190	835214	1000.0	+	0	R 835190
chr1	jNXSensor	rigid_DNA	835218	835245	1000.0	+	0	R 835218
chr1	jNXSensor	rigid_DNA	835252	835266	1000.0	+	0	R 835252
chr1	jNXSensor	rigid_DNA	835294	835313	1000.0	+	0	R 835294
chr1	jNXSensor	rigid_DNA	835319	835336	1000.0	+	0	R 835319
chr1	jNXSensor	rigid_DNA	835349	835363	1000.0	+	0	R 835349
chr1	jNXSensor	rigid_DNA	835369	835383	1000.0	+	0	R 835369
chr1	jNXSensor	rigid_DNA	835404	835432	1000.0	+	0	R 835404
chr1	jNXSensor	rigid_DNA	835451	835465	1000.0	+	0	R 835451
chr1	jNXSensor	rigid_DNA	835473	835505	1000.0	+	0	R 835473
chr1	jNXSensor	rigid_DNA	835554	835594	1000.0	+	0	R 835554
chr1	jNXSensor	rigid_DNA	835857	835871	1000.0	+	0	R 835857
chr1	jNXSensor	rigid_DNA	835934	835948	1000.0	+	0	R 835934
chr1	jNXSensor	rigid_DNA	835994	836008	1000.0	+	0	R 835994
chr1	jNXSensor	rigid_DNA	836363	836377	1000.0	+	0	R 836363
chr1	jNXSensor	rigid_DNA	836483	836497	1000.0	+	0	R 836483
chr1	jNXSensor	rigid_DNA	836598	836628	1000.0	+	0	R 836598
chr1	jNXSensor	rigid_DNA	836633	836652	1000.0	+	0	R 836633
chr1	jNXSensor	rigid_DNA	836781	836795	1000.0	+	0	R 836781
chr1	jNXSensor	rigid_DNA	836834	836848	1000.0	+	0	R 836834
chr1	jNXSensor	rigid_DNA	837250	837264	1000.0	+	0	R 837250
chr1	jNXSensor	rigid_DNA	838304	838318	1000.0	+	0	R 838304
chr1	jNXSensor	rigid_DNA	838346	838360	1000.0	+	0	R 838346
chr1	jNXSensor	rigid_DNA	838367	838382	1000.0	+	0	R 838367
chr1	jNXSensor	rigid_DNA	838476	838490	1000.0	+	0	R 838476
chr1	jNXSensor	rigid_DNA	838526	838540	1000.0	+	0	R 838526
chr1	jNXSensor	rigid_DNA	838833	838859	1000.0	+	0	R 838833
chr1	jNXSensor	rigid_DNA	839431	839459	1000.0	+	0	R 839431
chr1	jNXSensor	rigid_DNA	839510	839524	1000.0	+	0	R 839510
chr1	jNXSensor	rigid_DNA	839550	839569	1000.0	+	0	R 839550
chr1	jNXSensor	rigid_DNA	839714	839728	1000.0	+	0	R 839714
chr1	jNXSensor	rigid_DNA	839768	839782	1000.0	+	0	R 839768
chr1	jNXSensor	rigid_DNA	840157	840171	1000.0	+	0	R 840157
chr1	jNXSensor	rigid_DNA	840192	840207	1000.0	+	0	R 840192
chr1	jNXSensor	rigid_DNA	841016	841030	1000.0	+	0	R 841016
chr1	jNXSensor	rigid_DNA	841834	841848	1000.0	+	0	R 841834
chr1	jNXSensor	rigid_DNA	841858	841873	1000.0	+	0	R 841858
chr1	jNXSensor	rigid_DNA	841891	841905	1000.0	+	0	R 841891
chr1	jNXSensor	rigid_DNA	841926	841940	1000.0	+	0	R 841926
chr1	jNXSensor	rigid_DNA	841946	841965	1000.0	+	0	R 841946
chr1	jNXSensor	rigid_DNA	841994	842015	1000.0	+	0	R 841994
chr1	jNXSensor	rigid_DNA	842199	842213	1000.0	+	0	R 842199
chr1	jNXSensor	rigid_DNA	842240	842254	1000.0	+	0	R 842240
chr1	jNXSensor	rigid_DNA	842333	842347	1000.0	+	0	R 842333
chr1	jNXSensor	rigid_DNA	842399	842423	1000.0	+	0	R 842399
chr1	jNXSensor	rigid_DNA	842455	842469	1000.0	+	0	R 842455
chr1	jNXSensor	rigid_DNA	842556	842583	1000.0	+	0	R 842556
chr1	jNXSensor	rigid_DNA	842616	842630	1000.0	+	0	R 842616
chr1	jNXSensor	rigid_DNA	842912	842926	1000.0	+	0	R 842912
chr1	jNXSensor	rigid_DNA	842941	842956	1000.0	+	0	R 842941
chr1	jNXSensor	rigid_DNA	843044	843063	1000.0	+	0	R 843044
chr1	jNXSensor	rigid_DNA	843070	843084	1000.0	+	0	R 843070
chr1	jNXSensor	rigid_DNA	843124	843144	1000.0	+	0	R 843124
chr1	jNXSensor	rigid_DNA	843470	843484	1000.0	+	0	R 843470
chr1	jNXSensor	rigid_DNA	843633	843647	1000.0	+	0	R 843633
chr1	jNXSensor	rigid_DNA	843657	843676	1000.0	+	0	R 843657
chr1	jNXSensor	rigid_DNA	843699	843713	1000.0	+	0	R 843699
chr1	jNXSensor	rigid_DNA	843785	843799	1000.0	+	0	R 843785
chr1	jNXSensor	rigid_DNA	843947	843966	1000.0	+	0	R 843947
chr1	jNXSensor	rigid_DNA	844269	844284	1000.0	+	0	R 844269
chr1	jNXSensor	rigid_DNA	844305	844319	1000.0	+	0	R 844305
chr1	jNXSensor	rigid_DNA	844422	844436	1000.0	+	0	R 844422
chr1	jNXSensor	rigid_DNA	844527	844551	1000.0	+	0	R 844527
chr1	jNXSensor	rigid_DNA	844823	844842	1000.0	+	0	R 844823
chr1	jNXSensor	rigid_DNA	845407	845426	1000.0	+	0	R 845407
chr1	jNXSensor	rigid_DNA	845430	845444	1000.0	+	0	R 845430
chr1	jNXSensor	rigid_DNA	845982	845996	1000.0	+	0	R 845982
chr1	jNXSensor	rigid_DNA	846300	846314	1000.0	+	0	R 846300
chr1	jNXSensor	rigid_DNA	846344	846373	1000.0	+	0	R 846344
chr1	jNXSensor	rigid_DNA	846411	846425	1000.0	+	0	R 846411
chr1	jNXSensor	rigid_DNA	846446	846460	1000.0	+	0	R 846446
chr1	jNXSensor	rigid_DNA	846481	846495	1000.0	+	0	R 846481
chr1	jNXSensor	rigid_DNA	846530	846557	1000.0	+	0	R 846530
chr1	jNXSensor	rigid_DNA	847255	847269	1000.0	+	0	R 847255
chr1	jNXSensor	rigid_DNA	847287	847301	1000.0	+	0	R 847287
chr1	jNXSensor	rigid_DNA	847462	847476	1000.0	+	0	R 847462
chr1	jNXSensor	rigid_DNA	847776	847790	1000.0	+	0	R 847776
chr1	jNXSensor	rigid_DNA	848830	848844	1000.0	+	0	R 848830
chr1	jNXSensor	rigid_DNA	848889	848903	1000.0	+	0	R 848889
chr1	jNXSensor	rigid_DNA	848963	848977	1000.0	+	0	R 848963
chr1	jNXSensor	rigid_DNA	849037	849052	1000.0	+	0	R 849037
chr1	jNXSensor	rigid_DNA	849055	849077	1000.0	+	0	R 849055
chr1	jNXSensor	rigid_DNA	849091	849136	1000.0	+	0	R 849091
chr1	jNXSensor	rigid_DNA	849155	849175	1000.0	+	0	R 849155
chr1	jNXSensor	rigid_DNA	849186	849209	1000.0	+	0	R 849186
chr1	jNXSensor	rigid_DNA	849231	849268	1000.0	+	0	R 849231
chr1	jNXSensor	rigid_DNA	849303	849339	1000.0	+	0	R 849303
chr1	jNXSensor	rigid_DNA	849345	849363	1000.0	+	0	R 849345
chr1	jNXSensor	rigid_DNA	849366	849381	1000.0	+	0	R 849366
chr1	jNXSensor	rigid_DNA	849389	849404	1000.0	+	0	R 849389
chr1	jNXSensor	rigid_DNA	849475	849497	1000.0	+	0	R 849475
chr1	jNXSensor	rigid_DNA	849501	849553	1000.0	+	0	R 849501
chr1	jNXSensor	rigid_DNA	849557	849606	1000.0	+	0	R 849557
chr1	jNXSensor	rigid_DNA	849651	849686	1000.0	+	0	R 849651
chr1	jNXSensor	rigid_DNA	849740	849773	1000.0	+	0	R 849740
chr1	jNXSensor	rigid_DNA	849794	849848	1000.0	+	0	R 849794
chr1	jNXSensor	rigid_DNA	849865	849892	1000.0	+	0	R 849865
chr1	jNXSensor	rigid_DNA	849929	849948	1000.0	+	0	R 849929
chr1	jNXSensor	rigid_DNA	849962	849986	1000.0	+	0	R 849962
chr1	jNXSensor	rigid_DNA	850033	850052	1000.0	+	0	R 850033
chr1	jNXSensor	rigid_DNA	850098	850112	1000.0	+	0	R 850098
chr1	jNXSensor	rigid_DNA	850196	850246	1000.0	+	0	R 850196
chr1	jNXSensor	rigid_DNA	850263	850294	1000.0	+	0	R 850263
chr1	jNXSensor	rigid_DNA	850303	850317	1000.0	+	0	R 850303
chr1	jNXSensor	rigid_DNA	850319	850345	1000.0	+	0	R 850319
chr1	jNXSensor	rigid_DNA	850402	850427	1000.0	+	0	R 850402
chr1	jNXSensor	rigid_DNA	850504	850536	1000.0	+	0	R 850504
chr1	jNXSensor	rigid_DNA	850557	850633	1000.0	+	0	R 850557
chr1	jNXSensor	rigid_DNA	850655	850675	1000.0	+	0	R 850655
chr1	jNXSensor	rigid_DNA	850682	850696	1000.0	+	0	R 850682
chr1	jNXSensor	rigid_DNA	850726	850741	1000.0	+	0	R 850726
chr1	jNXSensor	rigid_DNA	850803	850832	1000.0	+	0	R 850803
chr1	jNXSensor	rigid_DNA	850858	850888	1000.0	+	0	R 850858
chr1	jNXSensor	rigid_DNA	850912	850937	1000.0	+	0	R 850912
chr1	jNXSensor	rigid_DNA	850997	851025	1000.0	+	0	R 850997
chr1	jNXSensor	rigid_DNA	851122	851136	1000.0	+	0	R 851122
chr1	jNXSensor	rigid_DNA	851228	851242	1000.0	+	0	R 851228
chr1	jNXSensor	rigid_DNA	851267	851281	1000.0	+	0	R 851267
chr1	jNXSensor	rigid_DNA	851382	851396	1000.0	+	0	R 851382
chr1	jNXSensor	rigid_DNA	851454	851469	1000.0	+	0	R 851454
chr1	jNXSensor	rigid_DNA	851507	851521	1000.0	+	0	R 851507
chr1	jNXSensor	rigid_DNA	851776	851790	1000.0	+	0	R 851776
chr1	jNXSensor	rigid_DNA	852204	852223	1000.0	+	0	R 852204
chr1	jNXSensor	rigid_DNA	852313	852327	1000.0	+	0	R 852313
chr1	jNXSensor	rigid_DNA	852530	852549	1000.0	+	0	R 852530
chr1	jNXSensor	rigid_DNA	852658	852672	1000.0	+	0	R 852658
chr1	jNXSensor	rigid_DNA	852932	852946	1000.0	+	0	R 852932
chr1	jNXSensor	rigid_DNA	853145	853164	1000.0	+	0	R 853145
chr1	jNXSensor	rigid_DNA	853232	853246	1000.0	+	0	R 853232
chr1	jNXSensor	rigid_DNA	853395	853415	1000.0	+	0	R 853395
chr1	jNXSensor	rigid_DNA	853796	853811	1000.0	+	0	R 853796
chr1	jNXSensor	rigid_DNA	853865	853879	1000.0	+	0	R 853865
chr1	jNXSensor	rigid_DNA	853898	853924	1000.0	+	0	R 853898
chr1	jNXSensor	rigid_DNA	853968	853987	1000.0	+	0	R 853968
chr1	jNXSensor	rigid_DNA	854061	854075	1000.0	+	0	R 854061
chr1	jNXSensor	rigid_DNA	854277	854291	1000.0	+	0	R 854277
chr1	jNXSensor	rigid_DNA	854352	854366	1000.0	+	0	R 854352
chr1	jNXSensor	rigid_DNA	854397	854417	1000.0	+	0	R 854397
chr1	jNXSensor	rigid_DNA	854431	854445	1000.0	+	0	R 854431
chr1	jNXSensor	rigid_DNA	854983	854997	1000.0	+	0	R 854983
chr1	jNXSensor	rigid_DNA	855075	855105	1000.0	+	0	R 855075
chr1	jNXSensor	rigid_DNA	855266	855285	1000.0	+	0	R 855266
chr1	jNXSensor	rigid_DNA	855402	855416	1000.0	+	0	R 855402
chr1	jNXSensor	rigid_DNA	855431	855450	1000.0	+	0	R 855431
chr1	jNXSensor	rigid_DNA	855523	855537	1000.0	+	0	R 855523
chr1	jNXSensor	rigid_DNA	855760	855774	1000.0	+	0	R 855760
chr1	jNXSensor	rigid_DNA	856137	856151	1000.0	+	0	R 856137
chr1	jNXSensor	rigid_DNA	856594	856609	1000.0	+	0	R 856594
chr1	jNXSensor	rigid_DNA	857560	857574	1000.0	+	0	R 857560
chr1	jNXSensor	rigid_DNA	857608	857622	1000.0	+	0	R 857608
chr1	jNXSensor	rigid_DNA	858039	858058	1000.0	+	0	R 858039
chr1	jNXSensor	rigid_DNA	858116	858130	1000.0	+	0	R 858116
chr1	jNXSensor	rigid_DNA	858213	858227	1000.0	+	0	R 858213
chr1	jNXSensor	rigid_DNA	858253	858267	1000.0	+	0	R 858253
chr1	jNXSensor	rigid_DNA	858543	858562	1000.0	+	0	R 858543
chr1	jNXSensor	rigid_DNA	858601	858616	1000.0	+	0	R 858601
chr1	jNXSensor	rigid_DNA	858703	858717	1000.0	+	0	R 858703
chr1	jNXSensor	rigid_DNA	858794	858809	1000.0	+	0	R 858794
chr1	jNXSensor	rigid_DNA	858834	858848	1000.0	+	0	R 858834
chr1	jNXSensor	rigid_DNA	858981	858995	1000.0	+	0	R 858981
chr1	jNXSensor	rigid_DNA	859007	859027	1000.0	+	0	R 859007
chr1	jNXSensor	rigid_DNA	859219	859234	1000.0	+	0	R 859219
chr1	jNXSensor	rigid_DNA	859247	859262	1000.0	+	0	R 859247
chr1	jNXSensor	rigid_DNA	859275	859290	1000.0	+	0	R 859275
chr1	jNXSensor	rigid_DNA	859303	859318	1000.0	+	0	R 859303
chr1	jNXSensor	rigid_DNA	859331	859346	1000.0	+	0	R 859331
chr1	jNXSensor	rigid_DNA	859359	859374	1000.0	+	0	R 859359
chr1	jNXSensor	rigid_DNA	859387	859402	1000.0	+	0	R 859387
chr1	jNXSensor	rigid_DNA	859415	859430	1000.0	+	0	R 859415
chr1	jNXSensor	rigid_DNA	859443	859458	1000.0	+	0	R 859443
chr1	jNXSensor	rigid_DNA	859471	859486	1000.0	+	0	R 859471
chr1	jNXSensor	rigid_DNA	859499	859514	1000.0	+	0	R 859499
chr1	jNXSensor	rigid_DNA	859527	859542	1000.0	+	0	R 859527
chr1	jNXSensor	rigid_DNA	859555	859570	1000.0	+	0	R 859555
chr1	jNXSensor	rigid_DNA	859583	859598	1000.0	+	0	R 859583
chr1	jNXSensor	rigid_DNA	859611	859632	1000.0	+	0	R 859611
chr1	jNXSensor	rigid_DNA	859639	859654	1000.0	+	0	R 859639
chr1	jNXSensor	rigid_DNA	859667	859682	1000.0	+	0	R 859667
chr1	jNXSensor	rigid_DNA	859695	859710	1000.0	+	0	R 859695
chr1	jNXSensor	rigid_DNA	859723	859738	1000.0	+	0	R 859723
chr1	jNXSensor	rigid_DNA	859751	859772	1000.0	+	0	R 859751
chr1	jNXSensor	rigid_DNA	859779	859793	1000.0	+	0	R 859779
chr1	jNXSensor	rigid_DNA	859807	859821	1000.0	+	0	R 859807
chr1	jNXSensor	rigid_DNA	859835	859856	1000.0	+	0	R 859835
chr1	jNXSensor	rigid_DNA	859863	859884	1000.0	+	0	R 859863
chr1	jNXSensor	rigid_DNA	859891	859906	1000.0	+	0	R 859891
chr1	jNXSensor	rigid_DNA	859919	859934	1000.0	+	0	R 859919
chr1	jNXSensor	rigid_DNA	859947	859962	1000.0	+	0	R 859947
chr1	jNXSensor	rigid_DNA	859975	859990	1000.0	+	0	R 859975
chr1	jNXSensor	rigid_DNA	860003	860018	1000.0	+	0	R 860003
chr1	jNXSensor	rigid_DNA	860031	860046	1000.0	+	0	R 860031
chr1	jNXSensor	rigid_DNA	860059	860074	1000.0	+	0	R 860059
chr1	jNXSensor	rigid_DNA	860087	860102	1000.0	+	0	R 860087
chr1	jNXSensor	rigid_DNA	860115	860130	1000.0	+	0	R 860115
chr1	jNXSensor	rigid_DNA	860143	860158	1000.0	+	0	R 860143
chr1	jNXSensor	rigid_DNA	860171	860192	1000.0	+	0	R 860171
chr1	jNXSensor	rigid_DNA	860424	860444	1000.0	+	0	R 860424
chr1	jNXSensor	rigid_DNA	860663	860682	1000.0	+	0	R 860663
chr1	jNXSensor	rigid_DNA	860784	860798	1000.0	+	0	R 860784
chr1	jNXSensor	rigid_DNA	860875	860890	1000.0	+	0	R 860875
chr1	jNXSensor	rigid_DNA	860950	860964	1000.0	+	0	R 860950
chr1	jNXSensor	rigid_DNA	861124	861138	1000.0	+	0	R 861124
chr1	jNXSensor	rigid_DNA	861162	861176	1000.0	+	0	R 861162
chr1	jNXSensor	rigid_DNA	861325	861339	1000.0	+	0	R 861325
chr1	jNXSensor	rigid_DNA	861341	861361	1000.0	+	0	R 861341
chr1	jNXSensor	rigid_DNA	861369	861388	1000.0	+	0	R 861369
chr1	jNXSensor	rigid_DNA	861459	861473	1000.0	+	0	R 861459
chr1	jNXSensor	rigid_DNA	861503	861517	1000.0	+	0	R 861503
chr1	jNXSensor	rigid_DNA	861542	861556	1000.0	+	0	R 861542
chr1	jNXSensor	rigid_DNA	861581	861595	1000.0	+	0	R 861581
chr1	jNXSensor	rigid_DNA	861620	861634	1000.0	+	0	R 861620
chr1	jNXSensor	rigid_DNA	861659	861685	1000.0	+	0	R 861659
chr1	jNXSensor	rigid_DNA	861715	861739	1000.0	+	0	R 861715
chr1	jNXSensor	rigid_DNA	861830	861845	1000.0	+	0	R 861830
chr1	jNXSensor	rigid_DNA	861853	861874	1000.0	+	0	R 861853
chr1	jNXSensor	rigid_DNA	861880	861894	1000.0	+	0	R 861880
chr1	jNXSensor	rigid_DNA	861928	861948	1000.0	+	0	R 861928
chr1	jNXSensor	rigid_DNA	862010	862024	1000.0	+	0	R 862010
chr1	jNXSensor	rigid_DNA	862097	862111	1000.0	+	0	R 862097
chr1	jNXSensor	rigid_DNA	862471	862491	1000.0	+	0	R 862471
chr1	jNXSensor	rigid_DNA	862642	862656	1000.0	+	0	R 862642
chr1	jNXSensor	rigid_DNA	862822	862853	1000.0	+	0	R 862822
chr1	jNXSensor	rigid_DNA	862939	862972	1000.0	+	0	R 862939
chr1	jNXSensor	rigid_DNA	863206	863220	1000.0	+	0	R 863206
chr1	jNXSensor	rigid_DNA	863419	863433	1000.0	+	0	R 863419
chr1	jNXSensor	rigid_DNA	863466	863486	1000.0	+	0	R 863466
chr1	jNXSensor	rigid_DNA	863529	863543	1000.0	+	0	R 863529
chr1	jNXSensor	rigid_DNA	863569	863589	1000.0	+	0	R 863569
chr1	jNXSensor	rigid_DNA	863735	863749	1000.0	+	0	R 863735
chr1	jNXSensor	rigid_DNA	863790	863805	1000.0	+	0	R 863790
chr1	jNXSensor	rigid_DNA	864130	864159	1000.0	+	0	R 864130
chr1	jNXSensor	rigid_DNA	864224	864238	1000.0	+	0	R 864224
chr1	jNXSensor	rigid_DNA	864640	864654	1000.0	+	0	R 864640
chr1	jNXSensor	rigid_DNA	864841	864856	1000.0	+	0	R 864841
chr1	jNXSensor	rigid_DNA	865061	865075	1000.0	+	0	R 865061
chr1	jNXSensor	rigid_DNA	865163	865182	1000.0	+	0	R 865163
chr1	jNXSensor	rigid_DNA	865217	865231	1000.0	+	0	R 865217
chr1	jNXSensor	rigid_DNA	865238	865252	1000.0	+	0	R 865238
chr1	jNXSensor	rigid_DNA	865272	865297	1000.0	+	0	R 865272
chr1	jNXSensor	rigid_DNA	865320	865334	1000.0	+	0	R 865320
chr1	jNXSensor	rigid_DNA	865365	865379	1000.0	+	0	R 865365
chr1	jNXSensor	rigid_DNA	865478	865517	1000.0	+	0	R 865478
chr1	jNXSensor	rigid_DNA	865527	865574	1000.0	+	0	R 865527
chr1	jNXSensor	rigid_DNA	865593	865630	1000.0	+	0	R 865593
chr1	jNXSensor	rigid_DNA	865635	865659	1000.0	+	0	R 865635
chr1	jNXSensor	rigid_DNA	865663	865693	1000.0	+	0	R 865663
chr1	jNXSensor	rigid_DNA	865774	865796	1000.0	+	0	R 865774
chr1	jNXSensor	rigid_DNA	865811	865825	1000.0	+	0	R 865811
chr1	jNXSensor	rigid_DNA	865829	865848	1000.0	+	0	R 865829
chr1	jNXSensor	rigid_DNA	865879	865893	1000.0	+	0	R 865879
chr1	jNXSensor	rigid_DNA	865918	865947	1000.0	+	0	R 865918
chr1	jNXSensor	rigid_DNA	866015	866030	1000.0	+	0	R 866015
chr1	jNXSensor	rigid_DNA	866156	866170	1000.0	+	0	R 866156
chr1	jNXSensor	rigid_DNA	866506	866521	1000.0	+	0	R 866506
chr1	jNXSensor	rigid_DNA	866555	866569	1000.0	+	0	R 866555
chr1	jNXSensor	rigid_DNA	866584	866609	1000.0	+	0	R 866584
chr1	jNXSensor	rigid_DNA	866821	866836	1000.0	+	0	R 866821
chr1	jNXSensor	rigid_DNA	866966	866983	1000.0	+	0	R 866966
chr1	jNXSensor	rigid_DNA	866989	867003	1000.0	+	0	R 866989
chr1	jNXSensor	rigid_DNA	867014	867028	1000.0	+	0	R 867014
chr1	jNXSensor	rigid_DNA	867081	867122	1000.0	+	0	R 867081
chr1	jNXSensor	rigid_DNA	867125	867147	1000.0	+	0	R 867125
chr1	jNXSensor	rigid_DNA	867162	867182	1000.0	+	0	R 867162
chr1	jNXSensor	rigid_DNA	867185	867205	1000.0	+	0	R 867185
chr1	jNXSensor	rigid_DNA	867213	867246	1000.0	+	0	R 867213
chr1	jNXSensor	rigid_DNA	867274	867292	1000.0	+	0	R 867274
chr1	jNXSensor	rigid_DNA	867296	867328	1000.0	+	0	R 867296
chr1	jNXSensor	rigid_DNA	867332	867357	1000.0	+	0	R 867332
chr1	jNXSensor	rigid_DNA	867431	867445	1000.0	+	0	R 867431
chr1	jNXSensor	rigid_DNA	867464	867479	1000.0	+	0	R 867464
chr1	jNXSensor	rigid_DNA	867505	867529	1000.0	+	0	R 867505
chr1	jNXSensor	rigid_DNA	867535	867559	1000.0	+	0	R 867535
chr1	jNXSensor	rigid_DNA	867600	867624	1000.0	+	0	R 867600
chr1	jNXSensor	rigid_DNA	867668	867683	1000.0	+	0	R 867668
chr1	jNXSensor	rigid_DNA	867740	867776	1000.0	+	0	R 867740
chr1	jNXSensor	rigid_DNA	867791	867805	1000.0	+	0	R 867791
chr1	jNXSensor	rigid_DNA	867913	867928	1000.0	+	0	R 867913
chr1	jNXSensor	rigid_DNA	867962	868012	1000.0	+	0	R 867962
chr1	jNXSensor	rigid_DNA	868019	868055	1000.0	+	0	R 868019
chr1	jNXSensor	rigid_DNA	868061	868075	1000.0	+	0	R 868061
chr1	jNXSensor	rigid_DNA	868214	868238	1000.0	+	0	R 868214
chr1	jNXSensor	rigid_DNA	868260	868274	1000.0	+	0	R 868260
chr1	jNXSensor	rigid_DNA	868770	868791	1000.0	+	0	R 868770
chr1	jNXSensor	rigid_DNA	869221	869241	1000.0	+	0	R 869221
chr1	jNXSensor	rigid_DNA	869365	869384	1000.0	+	0	R 869365
chr1	jNXSensor	rigid_DNA	869401	869420	1000.0	+	0	R 869401
chr1	jNXSensor	rigid_DNA	869753	869768	1000.0	+	0	R 869753
chr1	jNXSensor	rigid_DNA	869978	869992	1000.0	+	0	R 869978
chr1	jNXSensor	rigid_DNA	870012	870026	1000.0	+	0	R 870012
chr1	jNXSensor	rigid_DNA	870179	870193	1000.0	+	0	R 870179
chr1	jNXSensor	rigid_DNA	870217	870232	1000.0	+	0	R 870217
chr1	jNXSensor	rigid_DNA	870484	870498	1000.0	+	0	R 870484
chr1	jNXSensor	rigid_DNA	870724	870743	1000.0	+	0	R 870724
chr1	jNXSensor	rigid_DNA	870934	870948	1000.0	+	0	R 870934
chr1	jNXSensor	rigid_DNA	870958	870972	1000.0	+	0	R 870958
chr1	jNXSensor	rigid_DNA	871189	871203	1000.0	+	0	R 871189
chr1	jNXSensor	rigid_DNA	871220	871234	1000.0	+	0	R 871220
chr1	jNXSensor	rigid_DNA	871399	871419	1000.0	+	0	R 871399
chr1	jNXSensor	rigid_DNA	871792	871806	1000.0	+	0	R 871792
chr1	jNXSensor	rigid_DNA	871978	871992	1000.0	+	0	R 871978
chr1	jNXSensor	rigid_DNA	872461	872475	1000.0	+	0	R 872461
chr1	jNXSensor	rigid_DNA	872756	872770	1000.0	+	0	R 872756
chr1	jNXSensor	rigid_DNA	872829	872843	1000.0	+	0	R 872829
chr1	jNXSensor	rigid_DNA	872924	872938	1000.0	+	0	R 872924
chr1	jNXSensor	rigid_DNA	872965	872984	1000.0	+	0	R 872965
chr1	jNXSensor	rigid_DNA	873025	873039	1000.0	+	0	R 873025
chr1	jNXSensor	rigid_DNA	873167	873182	1000.0	+	0	R 873167
chr1	jNXSensor	rigid_DNA	873236	873250	1000.0	+	0	R 873236
chr1	jNXSensor	rigid_DNA	873304	873323	1000.0	+	0	R 873304
chr1	jNXSensor	rigid_DNA	873514	873528	1000.0	+	0	R 873514
chr1	jNXSensor	rigid_DNA	873604	873618	1000.0	+	0	R 873604
chr1	jNXSensor	rigid_DNA	873680	873694	1000.0	+	0	R 873680
chr1	jNXSensor	rigid_DNA	874254	874268	1000.0	+	0	R 874254
chr1	jNXSensor	rigid_DNA	874333	874358	1000.0	+	0	R 874333
chr1	jNXSensor	rigid_DNA	874537	874551	1000.0	+	0	R 874537
chr1	jNXSensor	rigid_DNA	874718	874737	1000.0	+	0	R 874718
chr1	jNXSensor	rigid_DNA	874977	874996	1000.0	+	0	R 874977
chr1	jNXSensor	rigid_DNA	875124	875138	1000.0	+	0	R 875124
chr1	jNXSensor	rigid_DNA	876260	876275	1000.0	+	0	R 876260
chr1	jNXSensor	rigid_DNA	876480	876499	1000.0	+	0	R 876480
chr1	jNXSensor	rigid_DNA	876522	876542	1000.0	+	0	R 876522
chr1	jNXSensor	rigid_DNA	877000	877014	1000.0	+	0	R 877000
chr1	jNXSensor	rigid_DNA	877101	877115	1000.0	+	0	R 877101
chr1	jNXSensor	rigid_DNA	877221	877235	1000.0	+	0	R 877221
chr1	jNXSensor	rigid_DNA	877293	877312	1000.0	+	0	R 877293
chr1	jNXSensor	rigid_DNA	877575	877599	1000.0	+	0	R 877575
chr1	jNXSensor	rigid_DNA	877604	877624	1000.0	+	0	R 877604
chr1	jNXSensor	rigid_DNA	878082	878106	1000.0	+	0	R 878082
chr1	jNXSensor	rigid_DNA	878119	878133	1000.0	+	0	R 878119
chr1	jNXSensor	rigid_DNA	878172	878187	1000.0	+	0	R 878172
chr1	jNXSensor	rigid_DNA	878347	878361	1000.0	+	0	R 878347
chr1	jNXSensor	rigid_DNA	878600	878614	1000.0	+	0	R 878600
chr1	jNXSensor	rigid_DNA	878821	878835	1000.0	+	0	R 878821
chr1	jNXSensor	rigid_DNA	878902	878916	1000.0	+	0	R 878902
chr1	jNXSensor	rigid_DNA	878977	878992	1000.0	+	0	R 878977
chr1	jNXSensor	rigid_DNA	879216	879235	1000.0	+	0	R 879216
chr1	jNXSensor	rigid_DNA	879359	879378	1000.0	+	0	R 879359
chr1	jNXSensor	rigid_DNA	879396	879411	1000.0	+	0	R 879396
chr1	jNXSensor	rigid_DNA	879555	879579	1000.0	+	0	R 879555
chr1	jNXSensor	rigid_DNA	879712	879726	1000.0	+	0	R 879712
chr1	jNXSensor	rigid_DNA	879831	879845	1000.0	+	0	R 879831
chr1	jNXSensor	rigid_DNA	880071	880081	1000.0	+	0	R 880071
chr1	jNXSensor	rigid_DNA	882049	882063	1000.0	+	0	R 882049
chr1	jNXSensor	rigid_DNA	882114	882128	1000.0	+	0	R 882114
chr1	jNXSensor	rigid_DNA	882709	882723	1000.0	+	0	R 882709
chr1	jNXSensor	rigid_DNA	883305	883324	1000.0	+	0	R 883305
chr1	jNXSensor	rigid_DNA	883740	883754	1000.0	+	0	R 883740
chr1	jNXSensor	rigid_DNA	884176	884196	1000.0	+	0	R 884176
chr1	jNXSensor	rigid_DNA	884209	884223	1000.0	+	0	R 884209
chr1	jNXSensor	rigid_DNA	884417	884431	1000.0	+	0	R 884417
chr1	jNXSensor	rigid_DNA	884437	884451	1000.0	+	0	R 884437
chr1	jNXSensor	rigid_DNA	884527	884542	1000.0	+	0	R 884527
chr1	jNXSensor	rigid_DNA	884545	884565	1000.0	+	0	R 884545
chr1	jNXSensor	rigid_DNA	884569	884597	1000.0	+	0	R 884569
chr1	jNXSensor	rigid_DNA	884614	884633	1000.0	+	0	R 884614
chr1	jNXSensor	rigid_DNA	884695	884721	1000.0	+	0	R 884695
chr1	jNXSensor	rigid_DNA	884765	884808	1000.0	+	0	R 884765
chr1	jNXSensor	rigid_DNA	884946	884985	1000.0	+	0	R 884946
chr1	jNXSensor	rigid_DNA	885042	885056	1000.0	+	0	R 885042
chr1	jNXSensor	rigid_DNA	885088	885107	1000.0	+	0	R 885088
chr1	jNXSensor	rigid_DNA	885131	885148	1000.0	+	0	R 885131
chr1	jNXSensor	rigid_DNA	885170	885212	1000.0	+	0	R 885170
chr1	jNXSensor	rigid_DNA	885246	885260	1000.0	+	0	R 885246
chr1	jNXSensor	rigid_DNA	885274	885298	1000.0	+	0	R 885274
chr1	jNXSensor	rigid_DNA	885329	885343	1000.0	+	0	R 885329
chr1	jNXSensor	rigid_DNA	885354	885369	1000.0	+	0	R 885354
chr1	jNXSensor	rigid_DNA	885540	885561	1000.0	+	0	R 885540
chr1	jNXSensor	rigid_DNA	885573	885588	1000.0	+	0	R 885573
chr1	jNXSensor	rigid_DNA	885609	885623	1000.0	+	0	R 885609
chr1	jNXSensor	rigid_DNA	885715	885736	1000.0	+	0	R 885715
chr1	jNXSensor	rigid_DNA	885775	885800	1000.0	+	0	R 885775
chr1	jNXSensor	rigid_DNA	885807	885831	1000.0	+	0	R 885807
chr1	jNXSensor	rigid_DNA	885846	885861	1000.0	+	0	R 885846
chr1	jNXSensor	rigid_DNA	885917	885936	1000.0	+	0	R 885917
chr1	jNXSensor	rigid_DNA	885945	885968	1000.0	+	0	R 885945
chr1	jNXSensor	rigid_DNA	885987	886021	1000.0	+	0	R 885987
chr1	jNXSensor	rigid_DNA	886030	886045	1000.0	+	0	R 886030
chr1	jNXSensor	rigid_DNA	886050	886085	1000.0	+	0	R 886050
chr1	jNXSensor	rigid_DNA	886088	886118	1000.0	+	0	R 886088
chr1	jNXSensor	rigid_DNA	886121	886151	1000.0	+	0	R 886121
chr1	jNXSensor	rigid_DNA	886174	886188	1000.0	+	0	R 886174
chr1	jNXSensor	rigid_DNA	886195	886219	1000.0	+	0	R 886195
chr1	jNXSensor	rigid_DNA	886230	886245	1000.0	+	0	R 886230
chr1	jNXSensor	rigid_DNA	886251	886265	1000.0	+	0	R 886251
chr1	jNXSensor	rigid_DNA	886284	886314	1000.0	+	0	R 886284
chr1	jNXSensor	rigid_DNA	886351	886366	1000.0	+	0	R 886351
chr1	jNXSensor	rigid_DNA	886371	886390	1000.0	+	0	R 886371
chr1	jNXSensor	rigid_DNA	886408	886436	1000.0	+	0	R 886408
chr1	jNXSensor	rigid_DNA	886440	886479	1000.0	+	0	R 886440
chr1	jNXSensor	rigid_DNA	886483	886499	1000.0	+	0	R 886483
chr1	jNXSensor	rigid_DNA	886502	886516	1000.0	+	0	R 886502
chr1	jNXSensor	rigid_DNA	886548	886584	1000.0	+	0	R 886548
chr1	jNXSensor	rigid_DNA	886684	886698	1000.0	+	0	R 886684
chr1	jNXSensor	rigid_DNA	886805	886825	1000.0	+	0	R 886805
chr1	jNXSensor	rigid_DNA	887300	887339	1000.0	+	0	R 887300
chr1	jNXSensor	rigid_DNA	887719	887742	1000.0	+	0	R 887719
chr1	jNXSensor	rigid_DNA	887906	887920	1000.0	+	0	R 887906
chr1	jNXSensor	rigid_DNA	888118	888142	1000.0	+	0	R 888118
chr1	jNXSensor	rigid_DNA	888165	888179	1000.0	+	0	R 888165
chr1	jNXSensor	rigid_DNA	888341	888365	1000.0	+	0	R 888341
chr1	jNXSensor	rigid_DNA	888401	888415	1000.0	+	0	R 888401
chr1	jNXSensor	rigid_DNA	888439	888459	1000.0	+	0	R 888439
chr1	jNXSensor	rigid_DNA	888461	888480	1000.0	+	0	R 888461
chr1	jNXSensor	rigid_DNA	888755	888769	1000.0	+	0	R 888755
chr1	jNXSensor	rigid_DNA	889084	889099	1000.0	+	0	R 889084
chr1	jNXSensor	rigid_DNA	889105	889120	1000.0	+	0	R 889105
chr1	jNXSensor	rigid_DNA	889263	889277	1000.0	+	0	R 889263
chr1	jNXSensor	rigid_DNA	889445	889475	1000.0	+	0	R 889445
chr1	jNXSensor	rigid_DNA	889573	889587	1000.0	+	0	R 889573
chr1	jNXSensor	rigid_DNA	889791	889814	1000.0	+	0	R 889791
chr1	jNXSensor	rigid_DNA	889824	889838	1000.0	+	0	R 889824
chr1	jNXSensor	rigid_DNA	889861	889884	1000.0	+	0	R 889861
chr1	jNXSensor	rigid_DNA	889899	889922	1000.0	+	0	R 889899
chr1	jNXSensor	rigid_DNA	889937	889960	1000.0	+	0	R 889937
chr1	jNXSensor	rigid_DNA	889975	889998	1000.0	+	0	R 889975
chr1	jNXSensor	rigid_DNA	890013	890036	1000.0	+	0	R 890013
chr1	jNXSensor	rigid_DNA	890051	890074	1000.0	+	0	R 890051
chr1	jNXSensor	rigid_DNA	890151	890170	1000.0	+	0	R 890151
chr1	jNXSensor	rigid_DNA	890477	890491	1000.0	+	0	R 890477
chr1	jNXSensor	rigid_DNA	890604	890618	1000.0	+	0	R 890604
chr1	jNXSensor	rigid_DNA	890672	890686	1000.0	+	0	R 890672
chr1	jNXSensor	rigid_DNA	890817	890831	1000.0	+	0	R 890817
chr1	jNXSensor	rigid_DNA	891294	891308	1000.0	+	0	R 891294
chr1	jNXSensor	rigid_DNA	891321	891335	1000.0	+	0	R 891321
chr1	jNXSensor	rigid_DNA	891342	891356	1000.0	+	0	R 891342
chr1	jNXSensor	rigid_DNA	891572	891586	1000.0	+	0	R 891572
chr1	jNXSensor	rigid_DNA	891658	891672	1000.0	+	0	R 891658
chr1	jNXSensor	rigid_DNA	891692	891726	1000.0	+	0	R 891692
chr1	jNXSensor	rigid_DNA	891866	891880	1000.0	+	0	R 891866
chr1	jNXSensor	rigid_DNA	891887	891923	1000.0	+	0	R 891887
chr1	jNXSensor	rigid_DNA	891967	891993	1000.0	+	0	R 891967
chr1	jNXSensor	rigid_DNA	892002	892017	1000.0	+	0	R 892002
chr1	jNXSensor	rigid_DNA	892134	892153	1000.0	+	0	R 892134
chr1	jNXSensor	rigid_DNA	892187	892202	1000.0	+	0	R 892187
chr1	jNXSensor	rigid_DNA	892272	892304	1000.0	+	0	R 892272
chr1	jNXSensor	rigid_DNA	892610	892636	1000.0	+	0	R 892610
chr1	jNXSensor	rigid_DNA	892775	892789	1000.0	+	0	R 892775
chr1	jNXSensor	rigid_DNA	892885	892899	1000.0	+	0	R 892885
chr1	jNXSensor	rigid_DNA	893022	893036	1000.0	+	0	R 893022
chr1	jNXSensor	rigid_DNA	893305	893323	1000.0	+	0	R 893305
chr1	jNXSensor	rigid_DNA	894109	894123	1000.0	+	0	R 894109
chr1	jNXSensor	rigid_DNA	895459	895494	1000.0	+	0	R 895459
chr1	jNXSensor	rigid_DNA	895586	895600	1000.0	+	0	R 895586
chr1	jNXSensor	rigid_DNA	895671	895685	1000.0	+	0	R 895671
chr1	jNXSensor	rigid_DNA	895716	895730	1000.0	+	0	R 895716
chr1	jNXSensor	rigid_DNA	895815	895829	1000.0	+	0	R 895815
chr1	jNXSensor	rigid_DNA	895870	895889	1000.0	+	0	R 895870
chr1	jNXSensor	rigid_DNA	896153	896168	1000.0	+	0	R 896153
chr1	jNXSensor	rigid_DNA	896213	896234	1000.0	+	0	R 896213
chr1	jNXSensor	rigid_DNA	896259	896285	1000.0	+	0	R 896259
chr1	jNXSensor	rigid_DNA	896368	896383	1000.0	+	0	R 896368
chr1	jNXSensor	rigid_DNA	896480	896494	1000.0	+	0	R 896480
chr1	jNXSensor	rigid_DNA	896548	896562	1000.0	+	0	R 896548
chr1	jNXSensor	rigid_DNA	896669	896683	1000.0	+	0	R 896669
chr1	jNXSensor	rigid_DNA	896695	896709	1000.0	+	0	R 896695
chr1	jNXSensor	rigid_DNA	896761	896780	1000.0	+	0	R 896761
chr1	jNXSensor	rigid_DNA	896820	896834	1000.0	+	0	R 896820
chr1	jNXSensor	rigid_DNA	896865	896879	1000.0	+	0	R 896865
chr1	jNXSensor	rigid_DNA	896971	896985	1000.0	+	0	R 896971
chr1	jNXSensor	rigid_DNA	897123	897145	1000.0	+	0	R 897123
chr1	jNXSensor	rigid_DNA	897195	897209	1000.0	+	0	R 897195
chr1	jNXSensor	rigid_DNA	897257	897284	1000.0	+	0	R 897257
chr1	jNXSensor	rigid_DNA	897422	897437	1000.0	+	0	R 897422
chr1	jNXSensor	rigid_DNA	897445	897464	1000.0	+	0	R 897445
chr1	jNXSensor	rigid_DNA	897496	897511	1000.0	+	0	R 897496
chr1	jNXSensor	rigid_DNA	897618	897641	1000.0	+	0	R 897618
chr1	jNXSensor	rigid_DNA	898048	898067	1000.0	+	0	R 898048
chr1	jNXSensor	rigid_DNA	898686	898700	1000.0	+	0	R 898686
chr1	jNXSensor	rigid_DNA	899028	899042	1000.0	+	0	R 899028
chr1	jNXSensor	rigid_DNA	899052	899066	1000.0	+	0	R 899052
chr1	jNXSensor	rigid_DNA	899177	899192	1000.0	+	0	R 899177
chr1	jNXSensor	rigid_DNA	899263	899278	1000.0	+	0	R 899263
chr1	jNXSensor	rigid_DNA	899321	899348	1000.0	+	0	R 899321
chr1	jNXSensor	rigid_DNA	899414	899428	1000.0	+	0	R 899414
chr1	jNXSensor	rigid_DNA	899993	900007	1000.0	+	0	R 899993
chr1	jNXSensor	rigid_DNA	900030	900044	1000.0	+	0	R 900030
chr1	jNXSensor	rigid_DNA	900708	900735	1000.0	+	0	R 900708
chr1	jNXSensor	rigid_DNA	900776	900790	1000.0	+	0	R 900776
chr1	jNXSensor	rigid_DNA	900870	900889	1000.0	+	0	R 900870
chr1	jNXSensor	rigid_DNA	900899	900913	1000.0	+	0	R 900899
chr1	jNXSensor	rigid_DNA	901219	901233	1000.0	+	0	R 901219
chr1	jNXSensor	rigid_DNA	901330	901345	1000.0	+	0	R 901330
chr1	jNXSensor	rigid_DNA	901395	901414	1000.0	+	0	R 901395
chr1	jNXSensor	rigid_DNA	901438	901457	1000.0	+	0	R 901438
chr1	jNXSensor	rigid_DNA	901653	901669	1000.0	+	0	R 901653
chr1	jNXSensor	rigid_DNA	901924	901943	1000.0	+	0	R 901924
chr1	jNXSensor	rigid_DNA	901984	901998	1000.0	+	0	R 901984
chr1	jNXSensor	rigid_DNA	902016	902030	1000.0	+	0	R 902016
chr1	jNXSensor	rigid_DNA	902048	902062	1000.0	+	0	R 902048
chr1	jNXSensor	rigid_DNA	902080	902094	1000.0	+	0	R 902080
chr1	jNXSensor	rigid_DNA	902112	902126	1000.0	+	0	R 902112
chr1	jNXSensor	rigid_DNA	902144	902158	1000.0	+	0	R 902144
chr1	jNXSensor	rigid_DNA	902176	902190	1000.0	+	0	R 902176
chr1	jNXSensor	rigid_DNA	902207	902221	1000.0	+	0	R 902207
chr1	jNXSensor	rigid_DNA	902238	902252	1000.0	+	0	R 902238
chr1	jNXSensor	rigid_DNA	902259	902273	1000.0	+	0	R 902259
chr1	jNXSensor	rigid_DNA	902291	902305	1000.0	+	0	R 902291
chr1	jNXSensor	rigid_DNA	902323	902347	1000.0	+	0	R 902323
chr1	jNXSensor	rigid_DNA	902354	902368	1000.0	+	0	R 902354
chr1	jNXSensor	rigid_DNA	902386	902400	1000.0	+	0	R 902386
chr1	jNXSensor	rigid_DNA	902418	902432	1000.0	+	0	R 902418
chr1	jNXSensor	rigid_DNA	902450	902464	1000.0	+	0	R 902450
chr1	jNXSensor	rigid_DNA	902553	902567	1000.0	+	0	R 902553
chr1	jNXSensor	rigid_DNA	902574	902588	1000.0	+	0	R 902574
chr1	jNXSensor	rigid_DNA	902606	902620	1000.0	+	0	R 902606
chr1	jNXSensor	rigid_DNA	902638	902652	1000.0	+	0	R 902638
chr1	jNXSensor	rigid_DNA	902670	902684	1000.0	+	0	R 902670
chr1	jNXSensor	rigid_DNA	902702	902716	1000.0	+	0	R 902702
chr1	jNXSensor	rigid_DNA	902734	902748	1000.0	+	0	R 902734
chr1	jNXSensor	rigid_DNA	902766	902780	1000.0	+	0	R 902766
chr1	jNXSensor	rigid_DNA	902798	902812	1000.0	+	0	R 902798
chr1	jNXSensor	rigid_DNA	902830	902844	1000.0	+	0	R 902830
chr1	jNXSensor	rigid_DNA	902862	902876	1000.0	+	0	R 902862
chr1	jNXSensor	rigid_DNA	902894	902908	1000.0	+	0	R 902894
chr1	jNXSensor	rigid_DNA	902926	902950	1000.0	+	0	R 902926
chr1	jNXSensor	rigid_DNA	902986	903000	1000.0	+	0	R 902986
chr1	jNXSensor	rigid_DNA	903142	903156	1000.0	+	0	R 903142
chr1	jNXSensor	rigid_DNA	903251	903275	1000.0	+	0	R 903251
chr1	jNXSensor	rigid_DNA	903281	903305	1000.0	+	0	R 903281
chr1	jNXSensor	rigid_DNA	903316	903330	1000.0	+	0	R 903316
chr1	jNXSensor	rigid_DNA	903366	903396	1000.0	+	0	R 903366
chr1	jNXSensor	rigid_DNA	903412	903426	1000.0	+	0	R 903412
chr1	jNXSensor	rigid_DNA	903468	903487	1000.0	+	0	R 903468
chr1	jNXSensor	rigid_DNA	903611	903646	1000.0	+	0	R 903611
chr1	jNXSensor	rigid_DNA	903829	903843	1000.0	+	0	R 903829
chr1	jNXSensor	rigid_DNA	903857	903876	1000.0	+	0	R 903857
chr1	jNXSensor	rigid_DNA	903899	903913	1000.0	+	0	R 903899
chr1	jNXSensor	rigid_DNA	903994	904008	1000.0	+	0	R 903994
chr1	jNXSensor	rigid_DNA	904020	904055	1000.0	+	0	R 904020
chr1	jNXSensor	rigid_DNA	904174	904210	1000.0	+	0	R 904174
chr1	jNXSensor	rigid_DNA	904360	904387	1000.0	+	0	R 904360
chr1	jNXSensor	rigid_DNA	904462	904476	1000.0	+	0	R 904462
chr1	jNXSensor	rigid_DNA	904525	904539	1000.0	+	0	R 904525
chr1	jNXSensor	rigid_DNA	904555	904569	1000.0	+	0	R 904555
chr1	jNXSensor	rigid_DNA	904622	904637	1000.0	+	0	R 904622
chr1	jNXSensor	rigid_DNA	904653	904675	1000.0	+	0	R 904653
chr1	jNXSensor	rigid_DNA	904885	904914	1000.0	+	0	R 904885
chr1	jNXSensor	rigid_DNA	905407	905421	1000.0	+	0	R 905407
chr1	jNXSensor	rigid_DNA	905448	905462	1000.0	+	0	R 905448
chr1	jNXSensor	rigid_DNA	905729	905743	1000.0	+	0	R 905729
chr1	jNXSensor	rigid_DNA	905824	905843	1000.0	+	0	R 905824
chr1	jNXSensor	rigid_DNA	905907	905934	1000.0	+	0	R 905907
chr1	jNXSensor	rigid_DNA	905977	905992	1000.0	+	0	R 905977
chr1	jNXSensor	rigid_DNA	906050	906071	1000.0	+	0	R 906050
chr1	jNXSensor	rigid_DNA	906174	906188	1000.0	+	0	R 906174
chr1	jNXSensor	rigid_DNA	906308	906322	1000.0	+	0	R 906308
chr1	jNXSensor	rigid_DNA	906359	906373	1000.0	+	0	R 906359
chr1	jNXSensor	rigid_DNA	906389	906403	1000.0	+	0	R 906389
chr1	jNXSensor	rigid_DNA	906443	906458	1000.0	+	0	R 906443
chr1	jNXSensor	rigid_DNA	906521	906535	1000.0	+	0	R 906521
chr1	jNXSensor	rigid_DNA	906746	906761	1000.0	+	0	R 906746
chr1	jNXSensor	rigid_DNA	906825	906840	1000.0	+	0	R 906825
chr1	jNXSensor	rigid_DNA	906854	906873	1000.0	+	0	R 906854
chr1	jNXSensor	rigid_DNA	907021	907035	1000.0	+	0	R 907021
chr1	jNXSensor	rigid_DNA	907102	907117	1000.0	+	0	R 907102
chr1	jNXSensor	rigid_DNA	907177	907191	1000.0	+	0	R 907177
chr1	jNXSensor	rigid_DNA	907266	907280	1000.0	+	0	R 907266
chr1	jNXSensor	rigid_DNA	907310	907324	1000.0	+	0	R 907310
chr1	jNXSensor	rigid_DNA	907514	907528	1000.0	+	0	R 907514
chr1	jNXSensor	rigid_DNA	907587	907606	1000.0	+	0	R 907587
chr1	jNXSensor	rigid_DNA	907624	907638	1000.0	+	0	R 907624
chr1	jNXSensor	rigid_DNA	907764	907783	1000.0	+	0	R 907764
chr1	jNXSensor	rigid_DNA	908162	908181	1000.0	+	0	R 908162
chr1	jNXSensor	rigid_DNA	908342	908356	1000.0	+	0	R 908342
chr1	jNXSensor	rigid_DNA	908473	908487	1000.0	+	0	R 908473
chr1	jNXSensor	rigid_DNA	908559	908578	1000.0	+	0	R 908559
chr1	jNXSensor	rigid_DNA	908946	908960	1000.0	+	0	R 908946
chr1	jNXSensor	rigid_DNA	909128	909142	1000.0	+	0	R 909128
chr1	jNXSensor	rigid_DNA	909194	909214	1000.0	+	0	R 909194
chr1	jNXSensor	rigid_DNA	909243	909262	1000.0	+	0	R 909243
chr1	jNXSensor	rigid_DNA	909478	909492	1000.0	+	0	R 909478
chr1	jNXSensor	rigid_DNA	909498	909513	1000.0	+	0	R 909498
chr1	jNXSensor	rigid_DNA	909517	909531	1000.0	+	0	R 909517
chr1	jNXSensor	rigid_DNA	909645	909660	1000.0	+	0	R 909645
chr1	jNXSensor	rigid_DNA	910034	910048	1000.0	+	0	R 910034
chr1	jNXSensor	rigid_DNA	910370	910384	1000.0	+	0	R 910370
chr1	jNXSensor	rigid_DNA	911341	911350	1000.0	+	0	R 911341
chr1	jNXSensor	rigid_DNA	911580	911594	1000.0	+	0	R 911580
chr1	jNXSensor	rigid_DNA	911617	911638	1000.0	+	0	R 911617
chr1	jNXSensor	rigid_DNA	912269	912283	1000.0	+	0	R 912269
chr1	jNXSensor	rigid_DNA	912391	912405	1000.0	+	0	R 912391
chr1	jNXSensor	rigid_DNA	912530	912545	1000.0	+	0	R 912530
chr1	jNXSensor	rigid_DNA	913546	913560	1000.0	+	0	R 913546
chr1	jNXSensor	rigid_DNA	913829	913843	1000.0	+	0	R 913829
chr1	jNXSensor	rigid_DNA	915525	915554	1000.0	+	0	R 915525
chr1	jNXSensor	rigid_DNA	916002	916016	1000.0	+	0	R 916002
chr1	jNXSensor	rigid_DNA	916676	916690	1000.0	+	0	R 916676
chr1	jNXSensor	rigid_DNA	917016	917030	1000.0	+	0	R 917016
chr1	jNXSensor	rigid_DNA	917660	917674	1000.0	+	0	R 917660
chr1	jNXSensor	rigid_DNA	917977	917996	1000.0	+	0	R 917977
chr1	jNXSensor	rigid_DNA	918286	918300	1000.0	+	0	R 918286
chr1	jNXSensor	rigid_DNA	918312	918326	1000.0	+	0	R 918312
chr1	jNXSensor	rigid_DNA	918338	918352	1000.0	+	0	R 918338
chr1	jNXSensor	rigid_DNA	918364	918378	1000.0	+	0	R 918364
chr1	jNXSensor	rigid_DNA	918834	918849	1000.0	+	0	R 918834
chr1	jNXSensor	rigid_DNA	919170	919184	1000.0	+	0	R 919170
chr1	jNXSensor	rigid_DNA	919565	919577	1000.0	+	0	R 919565
chr1	jNXSensor	rigid_DNA	920142	920156	1000.0	+	0	R 920142
chr1	jNXSensor	rigid_DNA	920310	920324	1000.0	+	0	R 920310
chr1	jNXSensor	rigid_DNA	920752	920764	1000.0	+	0	R 920752
chr1	jNXSensor	rigid_DNA	920889	920915	1000.0	+	0	R 920889
chr1	jNXSensor	rigid_DNA	920947	920961	1000.0	+	0	R 920947
chr1	jNXSensor	rigid_DNA	921064	921078	1000.0	+	0	R 921064
chr1	jNXSensor	rigid_DNA	921189	921203	1000.0	+	0	R 921189
chr1	jNXSensor	rigid_DNA	921402	921426	1000.0	+	0	R 921402
chr1	jNXSensor	rigid_DNA	921558	921572	1000.0	+	0	R 921558
chr1	jNXSensor	rigid_DNA	921576	921591	1000.0	+	0	R 921576
chr1	jNXSensor	rigid_DNA	921624	921638	1000.0	+	0	R 921624
chr1	jNXSensor	rigid_DNA	921756	921770	1000.0	+	0	R 921756
chr1	jNXSensor	rigid_DNA	921888	921902	1000.0	+	0	R 921888
chr1	jNXSensor	rigid_DNA	921911	921926	1000.0	+	0	R 921911
chr1	jNXSensor	rigid_DNA	921954	921968	1000.0	+	0	R 921954
chr1	jNXSensor	rigid_DNA	922019	922033	1000.0	+	0	R 922019
chr1	jNXSensor	rigid_DNA	922042	922057	1000.0	+	0	R 922042
chr1	jNXSensor	rigid_DNA	922085	922099	1000.0	+	0	R 922085
chr1	jNXSensor	rigid_DNA	922163	922177	1000.0	+	0	R 922163
chr1	jNXSensor	rigid_DNA	922736	922750	1000.0	+	0	R 922736
chr1	jNXSensor	rigid_DNA	922789	922808	1000.0	+	0	R 922789
chr1	jNXSensor	rigid_DNA	923037	923051	1000.0	+	0	R 923037
chr1	jNXSensor	rigid_DNA	923076	923090	1000.0	+	0	R 923076
chr1	jNXSensor	rigid_DNA	923101	923136	1000.0	+	0	R 923101
chr1	jNXSensor	rigid_DNA	923246	923270	1000.0	+	0	R 923246
chr1	jNXSensor	rigid_DNA	923299	923313	1000.0	+	0	R 923299
chr1	jNXSensor	rigid_DNA	923356	923375	1000.0	+	0	R 923356
chr1	jNXSensor	rigid_DNA	923380	923400	1000.0	+	0	R 923380
chr1	jNXSensor	rigid_DNA	923520	923539	1000.0	+	0	R 923520
chr1	jNXSensor	rigid_DNA	923601	923635	1000.0	+	0	R 923601
chr1	jNXSensor	rigid_DNA	923657	923672	1000.0	+	0	R 923657
chr1	jNXSensor	rigid_DNA	923713	923727	1000.0	+	0	R 923713
chr1	jNXSensor	rigid_DNA	923751	923765	1000.0	+	0	R 923751
chr1	jNXSensor	rigid_DNA	923898	923912	1000.0	+	0	R 923898
chr1	jNXSensor	rigid_DNA	923940	923954	1000.0	+	0	R 923940
chr1	jNXSensor	rigid_DNA	923961	923975	1000.0	+	0	R 923961
chr1	jNXSensor	rigid_DNA	923982	924035	1000.0	+	0	R 923982
chr1	jNXSensor	rigid_DNA	924043	924086	1000.0	+	0	R 924043
chr1	jNXSensor	rigid_DNA	924101	924115	1000.0	+	0	R 924101
chr1	jNXSensor	rigid_DNA	924121	924158	1000.0	+	0	R 924121
chr1	jNXSensor	rigid_DNA	924267	924281	1000.0	+	0	R 924267
chr1	jNXSensor	rigid_DNA	924305	924319	1000.0	+	0	R 924305
chr1	jNXSensor	rigid_DNA	924325	924377	1000.0	+	0	R 924325
chr1	jNXSensor	rigid_DNA	924408	924433	1000.0	+	0	R 924408
chr1	jNXSensor	rigid_DNA	924436	924451	1000.0	+	0	R 924436
chr1	jNXSensor	rigid_DNA	924474	924488	1000.0	+	0	R 924474
chr1	jNXSensor	rigid_DNA	924493	924516	1000.0	+	0	R 924493
chr1	jNXSensor	rigid_DNA	924568	924592	1000.0	+	0	R 924568
chr1	jNXSensor	rigid_DNA	924652	924666	1000.0	+	0	R 924652
chr1	jNXSensor	rigid_DNA	924674	924688	1000.0	+	0	R 924674
chr1	jNXSensor	rigid_DNA	924709	924743	1000.0	+	0	R 924709
chr1	jNXSensor	rigid_DNA	924747	924766	1000.0	+	0	R 924747
chr1	jNXSensor	rigid_DNA	924916	924930	1000.0	+	0	R 924916
chr1	jNXSensor	rigid_DNA	924994	925009	1000.0	+	0	R 924994
chr1	jNXSensor	rigid_DNA	925035	925049	1000.0	+	0	R 925035
chr1	jNXSensor	rigid_DNA	925057	925088	1000.0	+	0	R 925057
chr1	jNXSensor	rigid_DNA	925093	925108	1000.0	+	0	R 925093
chr1	jNXSensor	rigid_DNA	925120	925135	1000.0	+	0	R 925120
chr1	jNXSensor	rigid_DNA	925144	925170	1000.0	+	0	R 925144
chr1	jNXSensor	rigid_DNA	925180	925194	1000.0	+	0	R 925180
chr1	jNXSensor	rigid_DNA	925223	925243	1000.0	+	0	R 925223
chr1	jNXSensor	rigid_DNA	925250	925264	1000.0	+	0	R 925250
chr1	jNXSensor	rigid_DNA	925267	925314	1000.0	+	0	R 925267
chr1	jNXSensor	rigid_DNA	925334	925349	1000.0	+	0	R 925334
chr1	jNXSensor	rigid_DNA	925369	925388	1000.0	+	0	R 925369
chr1	jNXSensor	rigid_DNA	925470	925503	1000.0	+	0	R 925470
chr1	jNXSensor	rigid_DNA	925507	925541	1000.0	+	0	R 925507
chr1	jNXSensor	rigid_DNA	925600	925656	1000.0	+	0	R 925600
chr1	jNXSensor	rigid_DNA	925678	925703	1000.0	+	0	R 925678
chr1	jNXSensor	rigid_DNA	925758	925795	1000.0	+	0	R 925758
chr1	jNXSensor	rigid_DNA	925882	925896	1000.0	+	0	R 925882
chr1	jNXSensor	rigid_DNA	925976	925996	1000.0	+	0	R 925976
chr1	jNXSensor	rigid_DNA	926024	926043	1000.0	+	0	R 926024
chr1	jNXSensor	rigid_DNA	926059	926077	1000.0	+	0	R 926059
chr1	jNXSensor	rigid_DNA	926128	926142	1000.0	+	0	R 926128
chr1	jNXSensor	rigid_DNA	926370	926385	1000.0	+	0	R 926370
chr1	jNXSensor	rigid_DNA	926428	926447	1000.0	+	0	R 926428
chr1	jNXSensor	rigid_DNA	926616	926630	1000.0	+	0	R 926616
chr1	jNXSensor	rigid_DNA	926640	926654	1000.0	+	0	R 926640
chr1	jNXSensor	rigid_DNA	926779	926793	1000.0	+	0	R 926779
chr1	jNXSensor	rigid_DNA	926823	926842	1000.0	+	0	R 926823
chr1	jNXSensor	rigid_DNA	926908	926923	1000.0	+	0	R 926908
chr1	jNXSensor	rigid_DNA	926962	926986	1000.0	+	0	R 926962
chr1	jNXSensor	rigid_DNA	927021	927036	1000.0	+	0	R 927021
chr1	jNXSensor	rigid_DNA	927048	927068	1000.0	+	0	R 927048
chr1	jNXSensor	rigid_DNA	927123	927138	1000.0	+	0	R 927123
chr1	jNXSensor	rigid_DNA	927149	927168	1000.0	+	0	R 927149
chr1	jNXSensor	rigid_DNA	927197	927211	1000.0	+	0	R 927197
chr1	jNXSensor	rigid_DNA	927217	927236	1000.0	+	0	R 927217
chr1	jNXSensor	rigid_DNA	927241	927255	1000.0	+	0	R 927241
chr1	jNXSensor	rigid_DNA	927319	927345	1000.0	+	0	R 927319
chr1	jNXSensor	rigid_DNA	927436	927445	1000.0	+	0	R 927436
chr1	jNXSensor	rigid_DNA	927513	927527	1000.0	+	0	R 927513
chr1	jNXSensor	rigid_DNA	927659	927678	1000.0	+	0	R 927659
chr1	jNXSensor	rigid_DNA	927884	927894	1000.0	+	0	R 927884
chr1	jNXSensor	rigid_DNA	928913	928927	1000.0	+	0	R 928913
chr1	jNXSensor	rigid_DNA	929124	929139	1000.0	+	0	R 929124
chr1	jNXSensor	rigid_DNA	929216	929231	1000.0	+	0	R 929216
chr1	jNXSensor	rigid_DNA	929583	929598	1000.0	+	0	R 929583
chr1	jNXSensor	rigid_DNA	929641	929660	1000.0	+	0	R 929641
chr1	jNXSensor	rigid_DNA	929895	929909	1000.0	+	0	R 929895
chr1	jNXSensor	rigid_DNA	930579	930593	1000.0	+	0	R 930579
chr1	jNXSensor	rigid_DNA	930868	930897	1000.0	+	0	R 930868
chr1	jNXSensor	rigid_DNA	930928	930942	1000.0	+	0	R 930928
chr1	jNXSensor	rigid_DNA	930996	931010	1000.0	+	0	R 930996
chr1	jNXSensor	rigid_DNA	931129	931166	1000.0	+	0	R 931129
chr1	jNXSensor	rigid_DNA	931243	931257	1000.0	+	0	R 931243
chr1	jNXSensor	rigid_DNA	931312	931326	1000.0	+	0	R 931312
chr1	jNXSensor	rigid_DNA	931334	931348	1000.0	+	0	R 931334
chr1	jNXSensor	rigid_DNA	931352	931366	1000.0	+	0	R 931352
chr1	jNXSensor	rigid_DNA	931434	931449	1000.0	+	0	R 931434
chr1	jNXSensor	rigid_DNA	931595	931614	1000.0	+	0	R 931595
chr1	jNXSensor	rigid_DNA	931725	931739	1000.0	+	0	R 931725
chr1	jNXSensor	rigid_DNA	932214	932238	1000.0	+	0	R 932214
chr1	jNXSensor	rigid_DNA	932550	932565	1000.0	+	0	R 932550
chr1	jNXSensor	rigid_DNA	932574	932588	1000.0	+	0	R 932574
chr1	jNXSensor	rigid_DNA	932990	933023	1000.0	+	0	R 932990
chr1	jNXSensor	rigid_DNA	933246	933266	1000.0	+	0	R 933246
chr1	jNXSensor	rigid_DNA	933289	933303	1000.0	+	0	R 933289
chr1	jNXSensor	rigid_DNA	934015	934029	1000.0	+	0	R 934015
chr1	jNXSensor	rigid_DNA	934052	934066	1000.0	+	0	R 934052
chr1	jNXSensor	rigid_DNA	934237	934247	1000.0	+	0	R 934237
chr1	jNXSensor	rigid_DNA	934641	934660	1000.0	+	0	R 934641
chr1	jNXSensor	rigid_DNA	934922	934935	1000.0	+	0	R 934922
chr1	jNXSensor	rigid_DNA	935275	935289	1000.0	+	0	R 935275
chr1	jNXSensor	rigid_DNA	935991	936008	1000.0	+	0	R 935991
chr1	jNXSensor	rigid_DNA	936071	936085	1000.0	+	0	R 936071
chr1	jNXSensor	rigid_DNA	936282	936296	1000.0	+	0	R 936282
chr1	jNXSensor	rigid_DNA	936383	936397	1000.0	+	0	R 936383
chr1	jNXSensor	rigid_DNA	936824	936843	1000.0	+	0	R 936824
chr1	jNXSensor	rigid_DNA	937603	937617	1000.0	+	0	R 937603
chr1	jNXSensor	rigid_DNA	937790	937799	1000.0	+	0	R 937790
chr1	jNXSensor	rigid_DNA	938516	938541	1000.0	+	0	R 938516
chr1	jNXSensor	rigid_DNA	938615	938629	1000.0	+	0	R 938615
chr1	jNXSensor	rigid_DNA	938665	938679	1000.0	+	0	R 938665
chr1	jNXSensor	rigid_DNA	938727	938746	1000.0	+	0	R 938727
chr1	jNXSensor	rigid_DNA	938877	938891	1000.0	+	0	R 938877
chr1	jNXSensor	rigid_DNA	939018	939037	1000.0	+	0	R 939018
chr1	jNXSensor	rigid_DNA	939085	939104	1000.0	+	0	R 939085
chr1	jNXSensor	rigid_DNA	939181	939200	1000.0	+	0	R 939181
chr1	jNXSensor	rigid_DNA	939408	939428	1000.0	+	0	R 939408
chr1	jNXSensor	rigid_DNA	939703	939717	1000.0	+	0	R 939703
chr1	jNXSensor	rigid_DNA	939893	939907	1000.0	+	0	R 939893
chr1	jNXSensor	rigid_DNA	940226	940245	1000.0	+	0	R 940226
chr1	jNXSensor	rigid_DNA	940263	940287	1000.0	+	0	R 940263
chr1	jNXSensor	rigid_DNA	940911	940931	1000.0	+	0	R 940911
chr1	jNXSensor	rigid_DNA	941288	941302	1000.0	+	0	R 941288
chr1	jNXSensor	rigid_DNA	941304	941319	1000.0	+	0	R 941304
chr1	jNXSensor	rigid_DNA	941588	941602	1000.0	+	0	R 941588
chr1	jNXSensor	rigid_DNA	941682	941701	1000.0	+	0	R 941682
chr1	jNXSensor	rigid_DNA	942166	942180	1000.0	+	0	R 942166
chr1	jNXSensor	rigid_DNA	942358	942369	1000.0	+	0	R 942358
chr1	jNXSensor	rigid_DNA	943618	943632	1000.0	+	0	R 943618
chr1	jNXSensor	rigid_DNA	943641	943660	1000.0	+	0	R 943641
chr1	jNXSensor	rigid_DNA	943697	943711	1000.0	+	0	R 943697
chr1	jNXSensor	rigid_DNA	943776	943800	1000.0	+	0	R 943776
chr1	jNXSensor	rigid_DNA	943819	943839	1000.0	+	0	R 943819
chr1	jNXSensor	rigid_DNA	943902	943917	1000.0	+	0	R 943902
chr1	jNXSensor	rigid_DNA	943975	943989	1000.0	+	0	R 943975
chr1	jNXSensor	rigid_DNA	944450	944464	1000.0	+	0	R 944450
chr1	jNXSensor	rigid_DNA	944530	944544	1000.0	+	0	R 944530
chr1	jNXSensor	rigid_DNA	944683	944702	1000.0	+	0	R 944683
chr1	jNXSensor	rigid_DNA	944707	944761	1000.0	+	0	R 944707
chr1	jNXSensor	rigid_DNA	944773	944811	1000.0	+	0	R 944773
chr1	jNXSensor	rigid_DNA	944814	944841	1000.0	+	0	R 944814
chr1	jNXSensor	rigid_DNA	944847	944896	1000.0	+	0	R 944847
chr1	jNXSensor	rigid_DNA	944900	944919	1000.0	+	0	R 944900
chr1	jNXSensor	rigid_DNA	944924	944964	1000.0	+	0	R 944924
chr1	jNXSensor	rigid_DNA	945017	945052	1000.0	+	0	R 945017
chr1	jNXSensor	rigid_DNA	945080	945104	1000.0	+	0	R 945080
chr1	jNXSensor	rigid_DNA	945106	945141	1000.0	+	0	R 945106
chr1	jNXSensor	rigid_DNA	945150	945195	1000.0	+	0	R 945150
chr1	jNXSensor	rigid_DNA	945198	945217	1000.0	+	0	R 945198
chr1	jNXSensor	rigid_DNA	945242	945268	1000.0	+	0	R 945242
chr1	jNXSensor	rigid_DNA	945279	945344	1000.0	+	0	R 945279
chr1	jNXSensor	rigid_DNA	945366	945392	1000.0	+	0	R 945366
chr1	jNXSensor	rigid_DNA	945413	945454	1000.0	+	0	R 945413
chr1	jNXSensor	rigid_DNA	945489	945504	1000.0	+	0	R 945489
chr1	jNXSensor	rigid_DNA	945509	945523	1000.0	+	0	R 945509
chr1	jNXSensor	rigid_DNA	945622	945692	1000.0	+	0	R 945622
chr1	jNXSensor	rigid_DNA	945699	945759	1000.0	+	0	R 945699
chr1	jNXSensor	rigid_DNA	945781	945796	1000.0	+	0	R 945781
chr1	jNXSensor	rigid_DNA	945820	945840	1000.0	+	0	R 945820
chr1	jNXSensor	rigid_DNA	945875	945901	1000.0	+	0	R 945875
chr1	jNXSensor	rigid_DNA	945915	945935	1000.0	+	0	R 945915
chr1	jNXSensor	rigid_DNA	945940	945974	1000.0	+	0	R 945940
chr1	jNXSensor	rigid_DNA	946089	946104	1000.0	+	0	R 946089
chr1	jNXSensor	rigid_DNA	946192	946216	1000.0	+	0	R 946192
chr1	jNXSensor	rigid_DNA	946247	946261	1000.0	+	0	R 946247
chr1	jNXSensor	rigid_DNA	946432	946451	1000.0	+	0	R 946432
chr1	jNXSensor	rigid_DNA	946530	946544	1000.0	+	0	R 946530
chr1	jNXSensor	rigid_DNA	946565	946579	1000.0	+	0	R 946565
chr1	jNXSensor	rigid_DNA	946645	946664	1000.0	+	0	R 946645
chr1	jNXSensor	rigid_DNA	946729	946743	1000.0	+	0	R 946729
chr1	jNXSensor	rigid_DNA	946906	946920	1000.0	+	0	R 946906
chr1	jNXSensor	rigid_DNA	947120	947134	1000.0	+	0	R 947120
chr1	jNXSensor	rigid_DNA	947137	947151	1000.0	+	0	R 947137
chr1	jNXSensor	rigid_DNA	948115	948134	1000.0	+	0	R 948115
chr1	jNXSensor	rigid_DNA	948266	948280	1000.0	+	0	R 948266
chr1	jNXSensor	rigid_DNA	948713	948727	1000.0	+	0	R 948713
chr1	jNXSensor	rigid_DNA	949092	949111	1000.0	+	0	R 949092
chr1	jNXSensor	rigid_DNA	949224	949265	1000.0	+	0	R 949224
chr1	jNXSensor	rigid_DNA	949312	949326	1000.0	+	0	R 949312
chr1	jNXSensor	rigid_DNA	949416	949430	1000.0	+	0	R 949416
chr1	jNXSensor	rigid_DNA	949534	949549	1000.0	+	0	R 949534
chr1	jNXSensor	rigid_DNA	949610	949624	1000.0	+	0	R 949610
chr1	jNXSensor	rigid_DNA	949841	949855	1000.0	+	0	R 949841
chr1	jNXSensor	rigid_DNA	949975	949994	1000.0	+	0	R 949975
chr1	jNXSensor	rigid_DNA	950105	950120	1000.0	+	0	R 950105
chr1	jNXSensor	rigid_DNA	950168	950183	1000.0	+	0	R 950168
chr1	jNXSensor	rigid_DNA	950192	950207	1000.0	+	0	R 950192
chr1	jNXSensor	rigid_DNA	950227	950241	1000.0	+	0	R 950227
chr1	jNXSensor	rigid_DNA	950258	950277	1000.0	+	0	R 950258
chr1	jNXSensor	rigid_DNA	950335	950366	1000.0	+	0	R 950335
chr1	jNXSensor	rigid_DNA	950407	950426	1000.0	+	0	R 950407
chr1	jNXSensor	rigid_DNA	950466	950490	1000.0	+	0	R 950466
chr1	jNXSensor	rigid_DNA	950498	950517	1000.0	+	0	R 950498
chr1	jNXSensor	rigid_DNA	950620	950634	1000.0	+	0	R 950620
chr1	jNXSensor	rigid_DNA	950867	950881	1000.0	+	0	R 950867
chr1	jNXSensor	rigid_DNA	950897	950911	1000.0	+	0	R 950897
chr1	jNXSensor	rigid_DNA	950968	950982	1000.0	+	0	R 950968
chr1	jNXSensor	rigid_DNA	951022	951036	1000.0	+	0	R 951022
chr1	jNXSensor	rigid_DNA	951121	951135	1000.0	+	0	R 951121
chr1	jNXSensor	rigid_DNA	951213	951238	1000.0	+	0	R 951213
chr1	jNXSensor	rigid_DNA	951271	951285	1000.0	+	0	R 951271
chr1	jNXSensor	rigid_DNA	951457	951471	1000.0	+	0	R 951457
chr1	jNXSensor	rigid_DNA	951661	951680	1000.0	+	0	R 951661
chr1	jNXSensor	rigid_DNA	951793	951807	1000.0	+	0	R 951793
chr1	jNXSensor	rigid_DNA	951849	951863	1000.0	+	0	R 951849
chr1	jNXSensor	rigid_DNA	951868	951882	1000.0	+	0	R 951868
chr1	jNXSensor	rigid_DNA	951896	951910	1000.0	+	0	R 951896
chr1	jNXSensor	rigid_DNA	951919	951949	1000.0	+	0	R 951919
chr1	jNXSensor	rigid_DNA	952251	952271	1000.0	+	0	R 952251
chr1	jNXSensor	rigid_DNA	952316	952330	1000.0	+	0	R 952316
chr1	jNXSensor	rigid_DNA	952362	952376	1000.0	+	0	R 952362
chr1	jNXSensor	rigid_DNA	952875	952889	1000.0	+	0	R 952875
chr1	jNXSensor	rigid_DNA	952958	952973	1000.0	+	0	R 952958
chr1	jNXSensor	rigid_DNA	953065	953079	1000.0	+	0	R 953065
chr1	jNXSensor	rigid_DNA	953195	953216	1000.0	+	0	R 953195
chr1	jNXSensor	rigid_DNA	953252	953271	1000.0	+	0	R 953252
chr1	jNXSensor	rigid_DNA	953562	953585	1000.0	+	0	R 953562
chr1	jNXSensor	rigid_DNA	953718	953732	1000.0	+	0	R 953718
chr1	jNXSensor	rigid_DNA	953758	953772	1000.0	+	0	R 953758
chr1	jNXSensor	rigid_DNA	953779	953793	1000.0	+	0	R 953779
chr1	jNXSensor	rigid_DNA	953819	953833	1000.0	+	0	R 953819
chr1	jNXSensor	rigid_DNA	953840	953854	1000.0	+	0	R 953840
chr1	jNXSensor	rigid_DNA	953880	953894	1000.0	+	0	R 953880
chr1	jNXSensor	rigid_DNA	953901	953915	1000.0	+	0	R 953901
chr1	jNXSensor	rigid_DNA	953941	953955	1000.0	+	0	R 953941
chr1	jNXSensor	rigid_DNA	953962	953976	1000.0	+	0	R 953962
chr1	jNXSensor	rigid_DNA	954002	954016	1000.0	+	0	R 954002
chr1	jNXSensor	rigid_DNA	954023	954037	1000.0	+	0	R 954023
chr1	jNXSensor	rigid_DNA	954063	954077	1000.0	+	0	R 954063
chr1	jNXSensor	rigid_DNA	954084	954098	1000.0	+	0	R 954084
chr1	jNXSensor	rigid_DNA	954124	954138	1000.0	+	0	R 954124
chr1	jNXSensor	rigid_DNA	954145	954159	1000.0	+	0	R 954145
chr1	jNXSensor	rigid_DNA	954185	954199	1000.0	+	0	R 954185
chr1	jNXSensor	rigid_DNA	954206	954220	1000.0	+	0	R 954206
chr1	jNXSensor	rigid_DNA	954246	954260	1000.0	+	0	R 954246
chr1	jNXSensor	rigid_DNA	954267	954281	1000.0	+	0	R 954267
chr1	jNXSensor	rigid_DNA	954307	954321	1000.0	+	0	R 954307
chr1	jNXSensor	rigid_DNA	954328	954342	1000.0	+	0	R 954328
chr1	jNXSensor	rigid_DNA	954368	954382	1000.0	+	0	R 954368
chr1	jNXSensor	rigid_DNA	954736	954750	1000.0	+	0	R 954736
chr1	jNXSensor	rigid_DNA	956687	956701	1000.0	+	0	R 956687
chr1	jNXSensor	rigid_DNA	956765	956779	1000.0	+	0	R 956765
chr1	jNXSensor	rigid_DNA	956798	956824	1000.0	+	0	R 956798
chr1	jNXSensor	rigid_DNA	956847	956866	1000.0	+	0	R 956847
chr1	jNXSensor	rigid_DNA	956981	957000	1000.0	+	0	R 956981
chr1	jNXSensor	rigid_DNA	957225	957239	1000.0	+	0	R 957225
chr1	jNXSensor	rigid_DNA	957253	957271	1000.0	+	0	R 957253
chr1	jNXSensor	rigid_DNA	957427	957441	1000.0	+	0	R 957427
chr1	jNXSensor	rigid_DNA	957938	957953	1000.0	+	0	R 957938
chr1	jNXSensor	rigid_DNA	958026	958044	1000.0	+	0	R 958026
chr1	jNXSensor	rigid_DNA	958050	958070	1000.0	+	0	R 958050
chr1	jNXSensor	rigid_DNA	958158	958177	1000.0	+	0	R 958158
chr1	jNXSensor	rigid_DNA	958187	958211	1000.0	+	0	R 958187
chr1	jNXSensor	rigid_DNA	958294	958311	1000.0	+	0	R 958294
chr1	jNXSensor	rigid_DNA	958362	958381	1000.0	+	0	R 958362
chr1	jNXSensor	rigid_DNA	958418	958435	1000.0	+	0	R 958418
chr1	jNXSensor	rigid_DNA	958437	958452	1000.0	+	0	R 958437
chr1	jNXSensor	rigid_DNA	958562	958591	1000.0	+	0	R 958562
chr1	jNXSensor	rigid_DNA	958626	958653	1000.0	+	0	R 958626
chr1	jNXSensor	rigid_DNA	958673	958705	1000.0	+	0	R 958673
chr1	jNXSensor	rigid_DNA	958747	958762	1000.0	+	0	R 958747
chr1	jNXSensor	rigid_DNA	958775	958800	1000.0	+	0	R 958775
chr1	jNXSensor	rigid_DNA	958804	958830	1000.0	+	0	R 958804
chr1	jNXSensor	rigid_DNA	958865	958895	1000.0	+	0	R 958865
chr1	jNXSensor	rigid_DNA	958897	958911	1000.0	+	0	R 958897
chr1	jNXSensor	rigid_DNA	958925	958944	1000.0	+	0	R 958925
chr1	jNXSensor	rigid_DNA	958974	958988	1000.0	+	0	R 958974
chr1	jNXSensor	rigid_DNA	958997	959011	1000.0	+	0	R 958997
chr1	jNXSensor	rigid_DNA	959014	959078	1000.0	+	0	R 959014
chr1	jNXSensor	rigid_DNA	959082	959111	1000.0	+	0	R 959082
chr1	jNXSensor	rigid_DNA	959127	959141	1000.0	+	0	R 959127
chr1	jNXSensor	rigid_DNA	959157	959175	1000.0	+	0	R 959157
chr1	jNXSensor	rigid_DNA	959207	959221	1000.0	+	0	R 959207
chr1	jNXSensor	rigid_DNA	959244	959259	1000.0	+	0	R 959244
chr1	jNXSensor	rigid_DNA	959282	959314	1000.0	+	0	R 959282
chr1	jNXSensor	rigid_DNA	959321	959340	1000.0	+	0	R 959321
chr1	jNXSensor	rigid_DNA	959399	959423	1000.0	+	0	R 959399
chr1	jNXSensor	rigid_DNA	959426	959441	1000.0	+	0	R 959426
chr1	jNXSensor	rigid_DNA	959454	959473	1000.0	+	0	R 959454
chr1	jNXSensor	rigid_DNA	959477	959503	1000.0	+	0	R 959477
chr1	jNXSensor	rigid_DNA	959517	959531	1000.0	+	0	R 959517
chr1	jNXSensor	rigid_DNA	959638	959652	1000.0	+	0	R 959638
chr1	jNXSensor	rigid_DNA	959688	959707	1000.0	+	0	R 959688
chr1	jNXSensor	rigid_DNA	959733	959747	1000.0	+	0	R 959733
chr1	jNXSensor	rigid_DNA	959784	959825	1000.0	+	0	R 959784
chr1	jNXSensor	rigid_DNA	959901	959925	1000.0	+	0	R 959901
chr1	jNXSensor	rigid_DNA	959953	959974	1000.0	+	0	R 959953
chr1	jNXSensor	rigid_DNA	960021	960046	1000.0	+	0	R 960021
chr1	jNXSensor	rigid_DNA	960056	960070	1000.0	+	0	R 960056
chr1	jNXSensor	rigid_DNA	960076	960090	1000.0	+	0	R 960076
chr1	jNXSensor	rigid_DNA	960165	960184	1000.0	+	0	R 960165
chr1	jNXSensor	rigid_DNA	960354	960368	1000.0	+	0	R 960354
chr1	jNXSensor	rigid_DNA	960403	960442	1000.0	+	0	R 960403
chr1	jNXSensor	rigid_DNA	960714	960729	1000.0	+	0	R 960714
chr1	jNXSensor	rigid_DNA	961250	961283	1000.0	+	0	R 961250
chr1	jNXSensor	rigid_DNA	961518	961537	1000.0	+	0	R 961518
chr1	jNXSensor	rigid_DNA	961814	961839	1000.0	+	0	R 961814
chr1	jNXSensor	rigid_DNA	961954	961968	1000.0	+	0	R 961954
chr1	jNXSensor	rigid_DNA	962397	962422	1000.0	+	0	R 962397
chr1	jNXSensor	rigid_DNA	962715	962729	1000.0	+	0	R 962715
chr1	jNXSensor	rigid_DNA	962826	962840	1000.0	+	0	R 962826
chr1	jNXSensor	rigid_DNA	962843	962857	1000.0	+	0	R 962843
chr1	jNXSensor	rigid_DNA	963370	963384	1000.0	+	0	R 963370
chr1	jNXSensor	rigid_DNA	963522	963536	1000.0	+	0	R 963522
chr1	jNXSensor	rigid_DNA	964513	964527	1000.0	+	0	R 964513
chr1	jNXSensor	rigid_DNA	964586	964600	1000.0	+	0	R 964586
chr1	jNXSensor	rigid_DNA	964845	964859	1000.0	+	0	R 964845
chr1	jNXSensor	rigid_DNA	965042	965066	1000.0	+	0	R 965042
chr1	jNXSensor	rigid_DNA	965079	965098	1000.0	+	0	R 965079
chr1	jNXSensor	rigid_DNA	965128	965159	1000.0	+	0	R 965128
chr1	jNXSensor	rigid_DNA	965262	965276	1000.0	+	0	R 965262
chr1	jNXSensor	rigid_DNA	965323	965337	1000.0	+	0	R 965323
chr1	jNXSensor	rigid_DNA	965374	965394	1000.0	+	0	R 965374
chr1	jNXSensor	rigid_DNA	965434	965448	1000.0	+	0	R 965434
chr1	jNXSensor	rigid_DNA	965468	965483	1000.0	+	0	R 965468
chr1	jNXSensor	rigid_DNA	965693	965708	1000.0	+	0	R 965693
chr1	jNXSensor	rigid_DNA	965730	965744	1000.0	+	0	R 965730
chr1	jNXSensor	rigid_DNA	965755	965769	1000.0	+	0	R 965755
chr1	jNXSensor	rigid_DNA	965790	965812	1000.0	+	0	R 965790
chr1	jNXSensor	rigid_DNA	965893	965916	1000.0	+	0	R 965893
chr1	jNXSensor	rigid_DNA	965928	965942	1000.0	+	0	R 965928
chr1	jNXSensor	rigid_DNA	965944	965977	1000.0	+	0	R 965944
chr1	jNXSensor	rigid_DNA	965997	966011	1000.0	+	0	R 965997
chr1	jNXSensor	rigid_DNA	966111	966126	1000.0	+	0	R 966111
chr1	jNXSensor	rigid_DNA	966128	966168	1000.0	+	0	R 966128
chr1	jNXSensor	rigid_DNA	966211	966241	1000.0	+	0	R 966211
chr1	jNXSensor	rigid_DNA	966247	966316	1000.0	+	0	R 966247
chr1	jNXSensor	rigid_DNA	966322	966391	1000.0	+	0	R 966322
chr1	jNXSensor	rigid_DNA	966405	966424	1000.0	+	0	R 966405
chr1	jNXSensor	rigid_DNA	966515	966540	1000.0	+	0	R 966515
chr1	jNXSensor	rigid_DNA	966543	966557	1000.0	+	0	R 966543
chr1	jNXSensor	rigid_DNA	966586	966606	1000.0	+	0	R 966586
chr1	jNXSensor	rigid_DNA	966645	966667	1000.0	+	0	R 966645
chr1	jNXSensor	rigid_DNA	966773	966788	1000.0	+	0	R 966773
chr1	jNXSensor	rigid_DNA	966881	966903	1000.0	+	0	R 966881
chr1	jNXSensor	rigid_DNA	966951	966977	1000.0	+	0	R 966951
chr1	jNXSensor	rigid_DNA	966998	967024	1000.0	+	0	R 966998
chr1	jNXSensor	rigid_DNA	967045	967071	1000.0	+	0	R 967045
chr1	jNXSensor	rigid_DNA	967207	967222	1000.0	+	0	R 967207
chr1	jNXSensor	rigid_DNA	967245	967259	1000.0	+	0	R 967245
chr1	jNXSensor	rigid_DNA	967639	967653	1000.0	+	0	R 967639
chr1	jNXSensor	rigid_DNA	967704	967718	1000.0	+	0	R 967704
chr1	jNXSensor	rigid_DNA	967752	967767	1000.0	+	0	R 967752
chr1	jNXSensor	rigid_DNA	967796	967810	1000.0	+	0	R 967796
chr1	jNXSensor	rigid_DNA	967958	967972	1000.0	+	0	R 967958
chr1	jNXSensor	rigid_DNA	968181	968215	1000.0	+	0	R 968181
chr1	jNXSensor	rigid_DNA	968252	968278	1000.0	+	0	R 968252
chr1	jNXSensor	rigid_DNA	968409	968423	1000.0	+	0	R 968409
chr1	jNXSensor	rigid_DNA	968435	968449	1000.0	+	0	R 968435
chr1	jNXSensor	rigid_DNA	968490	968509	1000.0	+	0	R 968490
chr1	jNXSensor	rigid_DNA	968603	968617	1000.0	+	0	R 968603
chr1	jNXSensor	rigid_DNA	968625	968639	1000.0	+	0	R 968625
chr1	jNXSensor	rigid_DNA	968985	969010	1000.0	+	0	R 968985
chr1	jNXSensor	rigid_DNA	969025	969049	1000.0	+	0	R 969025
chr1	jNXSensor	rigid_DNA	969142	969160	1000.0	+	0	R 969142
chr1	jNXSensor	rigid_DNA	969241	969256	1000.0	+	0	R 969241
chr1	jNXSensor	rigid_DNA	969265	969289	1000.0	+	0	R 969265
chr1	jNXSensor	rigid_DNA	969359	969373	1000.0	+	0	R 969359
chr1	jNXSensor	rigid_DNA	969524	969556	1000.0	+	0	R 969524
chr1	jNXSensor	rigid_DNA	969929	969943	1000.0	+	0	R 969929
chr1	jNXSensor	rigid_DNA	970263	970277	1000.0	+	0	R 970263
chr1	jNXSensor	rigid_DNA	970292	970306	1000.0	+	0	R 970292
chr1	jNXSensor	rigid_DNA	970414	970428	1000.0	+	0	R 970414
chr1	jNXSensor	rigid_DNA	970485	970511	1000.0	+	0	R 970485
chr1	jNXSensor	rigid_DNA	970540	970555	1000.0	+	0	R 970540
chr1	jNXSensor	rigid_DNA	970847	970861	1000.0	+	0	R 970847
chr1	jNXSensor	rigid_DNA	971087	971111	1000.0	+	0	R 971087
chr1	jNXSensor	rigid_DNA	971130	971149	1000.0	+	0	R 971130
chr1	jNXSensor	rigid_DNA	971154	971169	1000.0	+	0	R 971154
chr1	jNXSensor	rigid_DNA	971602	971622	1000.0	+	0	R 971602
chr1	jNXSensor	rigid_DNA	971719	971750	1000.0	+	0	R 971719
chr1	jNXSensor	rigid_DNA	971854	971873	1000.0	+	0	R 971854
chr1	jNXSensor	rigid_DNA	972000	972019	1000.0	+	0	R 972000
chr1	jNXSensor	rigid_DNA	972087	972106	1000.0	+	0	R 972087
chr1	jNXSensor	rigid_DNA	972211	972225	1000.0	+	0	R 972211
chr1	jNXSensor	rigid_DNA	972237	972251	1000.0	+	0	R 972237
chr1	jNXSensor	rigid_DNA	972261	972276	1000.0	+	0	R 972261
chr1	jNXSensor	rigid_DNA	972335	972350	1000.0	+	0	R 972335
chr1	jNXSensor	rigid_DNA	972420	972439	1000.0	+	0	R 972420
chr1	jNXSensor	rigid_DNA	972508	972522	1000.0	+	0	R 972508
chr1	jNXSensor	rigid_DNA	972704	972719	1000.0	+	0	R 972704
chr1	jNXSensor	rigid_DNA	972773	972787	1000.0	+	0	R 972773
chr1	jNXSensor	rigid_DNA	972974	972988	1000.0	+	0	R 972974
chr1	jNXSensor	rigid_DNA	973303	973317	1000.0	+	0	R 973303
chr1	jNXSensor	rigid_DNA	973357	973378	1000.0	+	0	R 973357
chr1	jNXSensor	rigid_DNA	973467	973484	1000.0	+	0	R 973467
chr1	jNXSensor	rigid_DNA	973576	973595	1000.0	+	0	R 973576
chr1	jNXSensor	rigid_DNA	973772	973791	1000.0	+	0	R 973772
chr1	jNXSensor	rigid_DNA	974011	974032	1000.0	+	0	R 974011
chr1	jNXSensor	rigid_DNA	974083	974102	1000.0	+	0	R 974083
chr1	jNXSensor	rigid_DNA	974182	974196	1000.0	+	0	R 974182
chr1	jNXSensor	rigid_DNA	974241	974255	1000.0	+	0	R 974241
chr1	jNXSensor	rigid_DNA	974305	974329	1000.0	+	0	R 974305
chr1	jNXSensor	rigid_DNA	974340	974380	1000.0	+	0	R 974340
chr1	jNXSensor	rigid_DNA	974388	974412	1000.0	+	0	R 974388
chr1	jNXSensor	rigid_DNA	974427	974447	1000.0	+	0	R 974427
chr1	jNXSensor	rigid_DNA	974570	974584	1000.0	+	0	R 974570
chr1	jNXSensor	rigid_DNA	974665	974679	1000.0	+	0	R 974665
chr1	jNXSensor	rigid_DNA	974721	974736	1000.0	+	0	R 974721
chr1	jNXSensor	rigid_DNA	974899	974918	1000.0	+	0	R 974899
chr1	jNXSensor	rigid_DNA	974947	974989	1000.0	+	0	R 974947
chr1	jNXSensor	rigid_DNA	975021	975041	1000.0	+	0	R 975021
chr1	jNXSensor	rigid_DNA	975043	975066	1000.0	+	0	R 975043
chr1	jNXSensor	rigid_DNA	975068	975082	1000.0	+	0	R 975068
chr1	jNXSensor	rigid_DNA	975088	975107	1000.0	+	0	R 975088
chr1	jNXSensor	rigid_DNA	975117	975131	1000.0	+	0	R 975117
chr1	jNXSensor	rigid_DNA	975171	975214	1000.0	+	0	R 975171
chr1	jNXSensor	rigid_DNA	975283	975297	1000.0	+	0	R 975283
chr1	jNXSensor	rigid_DNA	975302	975323	1000.0	+	0	R 975302
chr1	jNXSensor	rigid_DNA	975411	975425	1000.0	+	0	R 975411
chr1	jNXSensor	rigid_DNA	975570	975584	1000.0	+	0	R 975570
chr1	jNXSensor	rigid_DNA	975593	975607	1000.0	+	0	R 975593
chr1	jNXSensor	rigid_DNA	975744	975758	1000.0	+	0	R 975744
chr1	jNXSensor	rigid_DNA	975779	975793	1000.0	+	0	R 975779
chr1	jNXSensor	rigid_DNA	975837	975851	1000.0	+	0	R 975837
chr1	jNXSensor	rigid_DNA	975857	975871	1000.0	+	0	R 975857
chr1	jNXSensor	rigid_DNA	975874	975891	1000.0	+	0	R 975874
chr1	jNXSensor	rigid_DNA	976027	976041	1000.0	+	0	R 976027
chr1	jNXSensor	rigid_DNA	976048	976063	1000.0	+	0	R 976048
chr1	jNXSensor	rigid_DNA	976092	976106	1000.0	+	0	R 976092
chr1	jNXSensor	rigid_DNA	976133	976162	1000.0	+	0	R 976133
chr1	jNXSensor	rigid_DNA	976408	976422	1000.0	+	0	R 976408
chr1	jNXSensor	rigid_DNA	976538	976552	1000.0	+	0	R 976538
chr1	jNXSensor	rigid_DNA	976622	976636	1000.0	+	0	R 976622
chr1	jNXSensor	rigid_DNA	976640	976670	1000.0	+	0	R 976640
chr1	jNXSensor	rigid_DNA	976792	976806	1000.0	+	0	R 976792
chr1	jNXSensor	rigid_DNA	976903	976939	1000.0	+	0	R 976903
chr1	jNXSensor	rigid_DNA	977098	977113	1000.0	+	0	R 977098
chr1	jNXSensor	rigid_DNA	977144	977158	1000.0	+	0	R 977144
chr1	jNXSensor	rigid_DNA	977272	977290	1000.0	+	0	R 977272
chr1	jNXSensor	rigid_DNA	977331	977346	1000.0	+	0	R 977331
chr1	jNXSensor	rigid_DNA	977430	977444	1000.0	+	0	R 977430
chr1	jNXSensor	rigid_DNA	977447	977461	1000.0	+	0	R 977447
chr1	jNXSensor	rigid_DNA	978397	978411	1000.0	+	0	R 978397
chr1	jNXSensor	rigid_DNA	978765	978779	1000.0	+	0	R 978765
chr1	jNXSensor	rigid_DNA	978877	978891	1000.0	+	0	R 978877
chr1	jNXSensor	rigid_DNA	978933	978947	1000.0	+	0	R 978933
chr1	jNXSensor	rigid_DNA	979044	979058	1000.0	+	0	R 979044
chr1	jNXSensor	rigid_DNA	979072	979091	1000.0	+	0	R 979072
chr1	jNXSensor	rigid_DNA	979146	979160	1000.0	+	0	R 979146
chr1	jNXSensor	rigid_DNA	979253	979268	1000.0	+	0	R 979253
chr1	jNXSensor	rigid_DNA	979415	979445	1000.0	+	0	R 979415
chr1	jNXSensor	rigid_DNA	979462	979476	1000.0	+	0	R 979462
chr1	jNXSensor	rigid_DNA	979504	979518	1000.0	+	0	R 979504
chr1	jNXSensor	rigid_DNA	979900	979915	1000.0	+	0	R 979900
chr1	jNXSensor	rigid_DNA	979954	979969	1000.0	+	0	R 979954
chr1	jNXSensor	rigid_DNA	980152	980166	1000.0	+	0	R 980152
chr1	jNXSensor	rigid_DNA	980207	980221	1000.0	+	0	R 980207
chr1	jNXSensor	rigid_DNA	980237	980251	1000.0	+	0	R 980237
chr1	jNXSensor	rigid_DNA	980329	980348	1000.0	+	0	R 980329
chr1	jNXSensor	rigid_DNA	980484	980498	1000.0	+	0	R 980484
chr1	jNXSensor	rigid_DNA	980669	980683	1000.0	+	0	R 980669
chr1	jNXSensor	rigid_DNA	980751	980771	1000.0	+	0	R 980751
chr1	jNXSensor	rigid_DNA	980825	980839	1000.0	+	0	R 980825
chr1	jNXSensor	rigid_DNA	980870	980889	1000.0	+	0	R 980870
chr1	jNXSensor	rigid_DNA	980948	980962	1000.0	+	0	R 980948
chr1	jNXSensor	rigid_DNA	981195	981243	1000.0	+	0	R 981195
chr1	jNXSensor	rigid_DNA	981273	981298	1000.0	+	0	R 981273
chr1	jNXSensor	rigid_DNA	981443	981457	1000.0	+	0	R 981443
chr1	jNXSensor	rigid_DNA	981536	981550	1000.0	+	0	R 981536
chr1	jNXSensor	rigid_DNA	982265	982279	1000.0	+	0	R 982265
chr1	jNXSensor	rigid_DNA	982756	982770	1000.0	+	0	R 982756
chr1	jNXSensor	rigid_DNA	982997	983007	1000.0	+	0	R 982997
chr1	jNXSensor	rigid_DNA	983331	983340	1000.0	+	0	R 983331
chr1	jNXSensor	rigid_DNA	983535	983549	1000.0	+	0	R 983535
chr1	jNXSensor	rigid_DNA	983817	983836	1000.0	+	0	R 983817
chr1	jNXSensor	rigid_DNA	984078	984097	1000.0	+	0	R 984078
chr1	jNXSensor	rigid_DNA	984123	984141	1000.0	+	0	R 984123
chr1	jNXSensor	rigid_DNA	984299	984314	1000.0	+	0	R 984299
chr1	jNXSensor	rigid_DNA	984355	984374	1000.0	+	0	R 984355
chr1	jNXSensor	rigid_DNA	984382	984401	1000.0	+	0	R 984382
chr1	jNXSensor	rigid_DNA	984444	984475	1000.0	+	0	R 984444
chr1	jNXSensor	rigid_DNA	984493	984507	1000.0	+	0	R 984493
chr1	jNXSensor	rigid_DNA	984557	984577	1000.0	+	0	R 984557
chr1	jNXSensor	rigid_DNA	984583	984597	1000.0	+	0	R 984583
chr1	jNXSensor	rigid_DNA	984613	984646	1000.0	+	0	R 984613
chr1	jNXSensor	rigid_DNA	984649	984675	1000.0	+	0	R 984649
chr1	jNXSensor	rigid_DNA	984719	984733	1000.0	+	0	R 984719
chr1	jNXSensor	rigid_DNA	984739	984753	1000.0	+	0	R 984739
chr1	jNXSensor	rigid_DNA	984757	984781	1000.0	+	0	R 984757
chr1	jNXSensor	rigid_DNA	984823	984837	1000.0	+	0	R 984823
chr1	jNXSensor	rigid_DNA	984845	984859	1000.0	+	0	R 984845
chr1	jNXSensor	rigid_DNA	984869	984946	1000.0	+	0	R 984869
chr1	jNXSensor	rigid_DNA	984958	984977	1000.0	+	0	R 984958
chr1	jNXSensor	rigid_DNA	984981	985011	1000.0	+	0	R 984981
chr1	jNXSensor	rigid_DNA	985030	985050	1000.0	+	0	R 985030
chr1	jNXSensor	rigid_DNA	985106	985120	1000.0	+	0	R 985106
chr1	jNXSensor	rigid_DNA	985183	985197	1000.0	+	0	R 985183
chr1	jNXSensor	rigid_DNA	985213	985232	1000.0	+	0	R 985213
chr1	jNXSensor	rigid_DNA	985285	985299	1000.0	+	0	R 985285
chr1	jNXSensor	rigid_DNA	985667	985716	1000.0	+	0	R 985667
chr1	jNXSensor	rigid_DNA	985743	985757	1000.0	+	0	R 985743
chr1	jNXSensor	rigid_DNA	985896	985916	1000.0	+	0	R 985896
chr1	jNXSensor	rigid_DNA	985935	985950	1000.0	+	0	R 985935
chr1	jNXSensor	rigid_DNA	986046	986060	1000.0	+	0	R 986046
chr1	jNXSensor	rigid_DNA	986140	986160	1000.0	+	0	R 986140
chr1	jNXSensor	rigid_DNA	986501	986515	1000.0	+	0	R 986501
chr1	jNXSensor	rigid_DNA	986670	986684	1000.0	+	0	R 986670
chr1	jNXSensor	rigid_DNA	986691	986711	1000.0	+	0	R 986691
chr1	jNXSensor	rigid_DNA	987031	987045	1000.0	+	0	R 987031
chr1	jNXSensor	rigid_DNA	987114	987133	1000.0	+	0	R 987114
chr1	jNXSensor	rigid_DNA	987250	987264	1000.0	+	0	R 987250
chr1	jNXSensor	rigid_DNA	987382	987396	1000.0	+	0	R 987382
chr1	jNXSensor	rigid_DNA	987628	987642	1000.0	+	0	R 987628
chr1	jNXSensor	rigid_DNA	987777	987791	1000.0	+	0	R 987777
chr1	jNXSensor	rigid_DNA	987797	987811	1000.0	+	0	R 987797
chr1	jNXSensor	rigid_DNA	987988	988002	1000.0	+	0	R 987988
chr1	jNXSensor	rigid_DNA	988124	988138	1000.0	+	0	R 988124
chr1	jNXSensor	rigid_DNA	988453	988467	1000.0	+	0	R 988453
chr1	jNXSensor	rigid_DNA	988537	988556	1000.0	+	0	R 988537
chr1	jNXSensor	rigid_DNA	988619	988633	1000.0	+	0	R 988619
chr1	jNXSensor	rigid_DNA	988690	988704	1000.0	+	0	R 988690
chr1	jNXSensor	rigid_DNA	988777	988791	1000.0	+	0	R 988777
chr1	jNXSensor	rigid_DNA	989053	989084	1000.0	+	0	R 989053
chr1	jNXSensor	rigid_DNA	989221	989235	1000.0	+	0	R 989221
chr1	jNXSensor	rigid_DNA	989238	989252	1000.0	+	0	R 989238
chr1	jNXSensor	rigid_DNA	989399	989413	1000.0	+	0	R 989399
chr1	jNXSensor	rigid_DNA	989647	989661	1000.0	+	0	R 989647
chr1	jNXSensor	rigid_DNA	989677	989705	1000.0	+	0	R 989677
chr1	jNXSensor	rigid_DNA	989712	989726	1000.0	+	0	R 989712
chr1	jNXSensor	rigid_DNA	990022	990050	1000.0	+	0	R 990022
chr1	jNXSensor	rigid_DNA	990056	990076	1000.0	+	0	R 990056
chr1	jNXSensor	rigid_DNA	990109	990124	1000.0	+	0	R 990109
chr1	jNXSensor	rigid_DNA	990139	990154	1000.0	+	0	R 990139
chr1	jNXSensor	rigid_DNA	990169	990184	1000.0	+	0	R 990169
chr1	jNXSensor	rigid_DNA	990199	990214	1000.0	+	0	R 990199
chr1	jNXSensor	rigid_DNA	990229	990244	1000.0	+	0	R 990229
chr1	jNXSensor	rigid_DNA	990259	990274	1000.0	+	0	R 990259
[truncated: 245,182 more rows]
