# Supplementary material for: Prediction and analysis of nucleosome exclusion regions in the human genome
Source: BMC Genomics. 2008 Apr 22;9:186. doi: 10.1186/1471-2164-9-186 (PMC2386137; doi:10.1186/1471-2164-9-186)
Supplement: Additional file 5 — Nucleosome exclusion regions in GFF format. A zip file containing the whole annotations for human genome nucleosome exclusion regions in gff format, a single *.gff file for each chromosome. [file 1471-2164-9-186-S5.zip › chr2.gff]

chr2	jNXSensor	rigid_DNA	483	521	1000.0	+	0	R 483
chr2	jNXSensor	rigid_DNA	665	684	1000.0	+	0	R 665
chr2	jNXSensor	rigid_DNA	784	810	1000.0	+	0	R 784
chr2	jNXSensor	rigid_DNA	845	867	1000.0	+	0	R 845
chr2	jNXSensor	rigid_DNA	873	896	1000.0	+	0	R 873
chr2	jNXSensor	rigid_DNA	902	925	1000.0	+	0	R 902
chr2	jNXSensor	rigid_DNA	931	954	1000.0	+	0	R 931
chr2	jNXSensor	rigid_DNA	960	983	1000.0	+	0	R 960
chr2	jNXSensor	rigid_DNA	989	1012	1000.0	+	0	R 989
chr2	jNXSensor	rigid_DNA	1018	1041	1000.0	+	0	R 1018
chr2	jNXSensor	rigid_DNA	1047	1070	1000.0	+	0	R 1047
chr2	jNXSensor	rigid_DNA	1076	1099	1000.0	+	0	R 1076
chr2	jNXSensor	rigid_DNA	1105	1128	1000.0	+	0	R 1105
chr2	jNXSensor	rigid_DNA	1134	1157	1000.0	+	0	R 1134
chr2	jNXSensor	rigid_DNA	1163	1186	1000.0	+	0	R 1163
chr2	jNXSensor	rigid_DNA	1192	1215	1000.0	+	0	R 1192
chr2	jNXSensor	rigid_DNA	1221	1244	1000.0	+	0	R 1221
chr2	jNXSensor	rigid_DNA	1250	1273	1000.0	+	0	R 1250
chr2	jNXSensor	rigid_DNA	1279	1302	1000.0	+	0	R 1279
chr2	jNXSensor	rigid_DNA	1311	1330	1000.0	+	0	R 1311
chr2	jNXSensor	rigid_DNA	1382	1401	1000.0	+	0	R 1382
chr2	jNXSensor	rigid_DNA	1425	1441	1000.0	+	0	R 1425
chr2	jNXSensor	rigid_DNA	1477	1491	1000.0	+	0	R 1477
chr2	jNXSensor	rigid_DNA	1518	1532	1000.0	+	0	R 1518
chr2	jNXSensor	rigid_DNA	1918	1933	1000.0	+	0	R 1918
chr2	jNXSensor	rigid_DNA	3950	3963	1000.0	+	0	R 3950
chr2	jNXSensor	rigid_DNA	4963	4972	1000.0	+	0	R 4963
chr2	jNXSensor	rigid_DNA	7358	7372	1000.0	+	0	R 7358
chr2	jNXSensor	rigid_DNA	9081	9108	1000.0	+	0	R 9081
chr2	jNXSensor	rigid_DNA	9164	9183	1000.0	+	0	R 9164
chr2	jNXSensor	rigid_DNA	9192	9206	1000.0	+	0	R 9192
chr2	jNXSensor	rigid_DNA	10002	10016	1000.0	+	0	R 10002
chr2	jNXSensor	rigid_DNA	11370	11389	1000.0	+	0	R 11370
chr2	jNXSensor	rigid_DNA	11700	11714	1000.0	+	0	R 11700
chr2	jNXSensor	rigid_DNA	13993	14002	1000.0	+	0	R 13993
chr2	jNXSensor	rigid_DNA	16287	16301	1000.0	+	0	R 16287
chr2	jNXSensor	rigid_DNA	16335	16349	1000.0	+	0	R 16335
chr2	jNXSensor	rigid_DNA	16528	16542	1000.0	+	0	R 16528
chr2	jNXSensor	rigid_DNA	20111	20126	1000.0	+	0	R 20111
chr2	jNXSensor	rigid_DNA	20903	20917	1000.0	+	0	R 20903
chr2	jNXSensor	rigid_DNA	22228	22242	1000.0	+	0	R 22228
chr2	jNXSensor	rigid_DNA	22916	22931	1000.0	+	0	R 22916
chr2	jNXSensor	rigid_DNA	25702	25726	1000.0	+	0	R 25702
chr2	jNXSensor	rigid_DNA	25744	25758	1000.0	+	0	R 25744
chr2	jNXSensor	rigid_DNA	28203	28219	1000.0	+	0	R 28203
chr2	jNXSensor	rigid_DNA	28351	28365	1000.0	+	0	R 28351
chr2	jNXSensor	rigid_DNA	32055	32069	1000.0	+	0	R 32055
chr2	jNXSensor	rigid_DNA	34402	34416	1000.0	+	0	R 34402
chr2	jNXSensor	rigid_DNA	35406	35427	1000.0	+	0	R 35406
chr2	jNXSensor	rigid_DNA	35683	35697	1000.0	+	0	R 35683
chr2	jNXSensor	rigid_DNA	35748	35762	1000.0	+	0	R 35748
chr2	jNXSensor	rigid_DNA	35827	35848	1000.0	+	0	R 35827
chr2	jNXSensor	rigid_DNA	35857	35887	1000.0	+	0	R 35857
chr2	jNXSensor	rigid_DNA	35900	35919	1000.0	+	0	R 35900
chr2	jNXSensor	rigid_DNA	35972	35986	1000.0	+	0	R 35972
chr2	jNXSensor	rigid_DNA	36022	36050	1000.0	+	0	R 36022
chr2	jNXSensor	rigid_DNA	36128	36166	1000.0	+	0	R 36128
chr2	jNXSensor	rigid_DNA	36185	36224	1000.0	+	0	R 36185
chr2	jNXSensor	rigid_DNA	36227	36242	1000.0	+	0	R 36227
chr2	jNXSensor	rigid_DNA	36254	36268	1000.0	+	0	R 36254
chr2	jNXSensor	rigid_DNA	36287	36336	1000.0	+	0	R 36287
chr2	jNXSensor	rigid_DNA	36367	36385	1000.0	+	0	R 36367
chr2	jNXSensor	rigid_DNA	36478	36503	1000.0	+	0	R 36478
chr2	jNXSensor	rigid_DNA	36514	36534	1000.0	+	0	R 36514
chr2	jNXSensor	rigid_DNA	36573	36587	1000.0	+	0	R 36573
chr2	jNXSensor	rigid_DNA	36607	36648	1000.0	+	0	R 36607
chr2	jNXSensor	rigid_DNA	36669	36684	1000.0	+	0	R 36669
chr2	jNXSensor	rigid_DNA	36694	36720	1000.0	+	0	R 36694
chr2	jNXSensor	rigid_DNA	36725	36744	1000.0	+	0	R 36725
chr2	jNXSensor	rigid_DNA	36757	36771	1000.0	+	0	R 36757
chr2	jNXSensor	rigid_DNA	36781	36801	1000.0	+	0	R 36781
chr2	jNXSensor	rigid_DNA	36811	36830	1000.0	+	0	R 36811
chr2	jNXSensor	rigid_DNA	37086	37100	1000.0	+	0	R 37086
chr2	jNXSensor	rigid_DNA	37129	37143	1000.0	+	0	R 37129
chr2	jNXSensor	rigid_DNA	37174	37189	1000.0	+	0	R 37174
chr2	jNXSensor	rigid_DNA	37214	37241	1000.0	+	0	R 37214
chr2	jNXSensor	rigid_DNA	39455	39469	1000.0	+	0	R 39455
chr2	jNXSensor	rigid_DNA	42532	42541	1000.0	+	0	R 42532
chr2	jNXSensor	rigid_DNA	45315	45329	1000.0	+	0	R 45315
chr2	jNXSensor	rigid_DNA	46520	46534	1000.0	+	0	R 46520
chr2	jNXSensor	rigid_DNA	46781	46795	1000.0	+	0	R 46781
chr2	jNXSensor	rigid_DNA	46890	46904	1000.0	+	0	R 46890
chr2	jNXSensor	rigid_DNA	47044	47059	1000.0	+	0	R 47044
chr2	jNXSensor	rigid_DNA	47114	47128	1000.0	+	0	R 47114
chr2	jNXSensor	rigid_DNA	47239	47253	1000.0	+	0	R 47239
chr2	jNXSensor	rigid_DNA	47976	47990	1000.0	+	0	R 47976
chr2	jNXSensor	rigid_DNA	48228	48242	1000.0	+	0	R 48228
chr2	jNXSensor	rigid_DNA	50289	50303	1000.0	+	0	R 50289
chr2	jNXSensor	rigid_DNA	52985	52994	1000.0	+	0	R 52985
chr2	jNXSensor	rigid_DNA	54518	54532	1000.0	+	0	R 54518
chr2	jNXSensor	rigid_DNA	59466	59482	1000.0	+	0	R 59466
chr2	jNXSensor	rigid_DNA	59565	59579	1000.0	+	0	R 59565
chr2	jNXSensor	rigid_DNA	60113	60127	1000.0	+	0	R 60113
chr2	jNXSensor	rigid_DNA	61000	61014	1000.0	+	0	R 61000
chr2	jNXSensor	rigid_DNA	61269	61283	1000.0	+	0	R 61269
chr2	jNXSensor	rigid_DNA	63994	64008	1000.0	+	0	R 63994
chr2	jNXSensor	rigid_DNA	64231	64245	1000.0	+	0	R 64231
chr2	jNXSensor	rigid_DNA	67481	67495	1000.0	+	0	R 67481
chr2	jNXSensor	rigid_DNA	73199	73213	1000.0	+	0	R 73199
chr2	jNXSensor	rigid_DNA	77170	77179	1000.0	+	0	R 77170
chr2	jNXSensor	rigid_DNA	80770	80784	1000.0	+	0	R 80770
chr2	jNXSensor	rigid_DNA	80833	80847	1000.0	+	0	R 80833
chr2	jNXSensor	rigid_DNA	81051	81076	1000.0	+	0	R 81051
chr2	jNXSensor	rigid_DNA	81174	81189	1000.0	+	0	R 81174
chr2	jNXSensor	rigid_DNA	81219	81245	1000.0	+	0	R 81219
chr2	jNXSensor	rigid_DNA	81296	81310	1000.0	+	0	R 81296
chr2	jNXSensor	rigid_DNA	81787	81801	1000.0	+	0	R 81787
chr2	jNXSensor	rigid_DNA	82838	82852	1000.0	+	0	R 82838
chr2	jNXSensor	rigid_DNA	84459	84473	1000.0	+	0	R 84459
chr2	jNXSensor	rigid_DNA	85038	85053	1000.0	+	0	R 85038
chr2	jNXSensor	rigid_DNA	85558	85576	1000.0	+	0	R 85558
chr2	jNXSensor	rigid_DNA	87880	87889	1000.0	+	0	R 87880
chr2	jNXSensor	rigid_DNA	89232	89247	1000.0	+	0	R 89232
chr2	jNXSensor	rigid_DNA	89386	89395	1000.0	+	0	R 89386
chr2	jNXSensor	rigid_DNA	89808	89820	1000.0	+	0	R 89808
chr2	jNXSensor	rigid_DNA	90540	90554	1000.0	+	0	R 90540
chr2	jNXSensor	rigid_DNA	90695	90711	1000.0	+	0	R 90695
chr2	jNXSensor	rigid_DNA	91174	91188	1000.0	+	0	R 91174
chr2	jNXSensor	rigid_DNA	91199	91224	1000.0	+	0	R 91199
chr2	jNXSensor	rigid_DNA	93977	93990	1000.0	+	0	R 93977
chr2	jNXSensor	rigid_DNA	96226	96240	1000.0	+	0	R 96226
chr2	jNXSensor	rigid_DNA	97589	97603	1000.0	+	0	R 97589
chr2	jNXSensor	rigid_DNA	97677	97687	1000.0	+	0	R 97677
chr2	jNXSensor	rigid_DNA	98816	98830	1000.0	+	0	R 98816
chr2	jNXSensor	rigid_DNA	98941	98955	1000.0	+	0	R 98941
chr2	jNXSensor	rigid_DNA	102085	102102	1000.0	+	0	R 102085
chr2	jNXSensor	rigid_DNA	102160	102174	1000.0	+	0	R 102160
chr2	jNXSensor	rigid_DNA	102631	102643	1000.0	+	0	R 102631
chr2	jNXSensor	rigid_DNA	103734	103748	1000.0	+	0	R 103734
chr2	jNXSensor	rigid_DNA	103929	103943	1000.0	+	0	R 103929
chr2	jNXSensor	rigid_DNA	104170	104186	1000.0	+	0	R 104170
chr2	jNXSensor	rigid_DNA	105325	105339	1000.0	+	0	R 105325
chr2	jNXSensor	rigid_DNA	105838	105852	1000.0	+	0	R 105838
chr2	jNXSensor	rigid_DNA	106207	106221	1000.0	+	0	R 106207
chr2	jNXSensor	rigid_DNA	106334	106353	1000.0	+	0	R 106334
chr2	jNXSensor	rigid_DNA	106573	106588	1000.0	+	0	R 106573
chr2	jNXSensor	rigid_DNA	108214	108233	1000.0	+	0	R 108214
chr2	jNXSensor	rigid_DNA	108458	108471	1000.0	+	0	R 108458
chr2	jNXSensor	rigid_DNA	109720	109730	1000.0	+	0	R 109720
chr2	jNXSensor	rigid_DNA	116347	116366	1000.0	+	0	R 116347
chr2	jNXSensor	rigid_DNA	116449	116468	1000.0	+	0	R 116449
chr2	jNXSensor	rigid_DNA	116573	116592	1000.0	+	0	R 116573
chr2	jNXSensor	rigid_DNA	116616	116631	1000.0	+	0	R 116616
chr2	jNXSensor	rigid_DNA	116733	116747	1000.0	+	0	R 116733
chr2	jNXSensor	rigid_DNA	116813	116827	1000.0	+	0	R 116813
chr2	jNXSensor	rigid_DNA	116847	116877	1000.0	+	0	R 116847
chr2	jNXSensor	rigid_DNA	116890	116921	1000.0	+	0	R 116890
chr2	jNXSensor	rigid_DNA	116938	116952	1000.0	+	0	R 116938
chr2	jNXSensor	rigid_DNA	116974	116993	1000.0	+	0	R 116974
chr2	jNXSensor	rigid_DNA	117015	117046	1000.0	+	0	R 117015
chr2	jNXSensor	rigid_DNA	117063	117077	1000.0	+	0	R 117063
chr2	jNXSensor	rigid_DNA	117190	117204	1000.0	+	0	R 117190
chr2	jNXSensor	rigid_DNA	117626	117649	1000.0	+	0	R 117626
chr2	jNXSensor	rigid_DNA	120922	120951	1000.0	+	0	R 120922
chr2	jNXSensor	rigid_DNA	122688	122707	1000.0	+	0	R 122688
chr2	jNXSensor	rigid_DNA	123390	123401	1000.0	+	0	R 123390
chr2	jNXSensor	rigid_DNA	126887	126901	1000.0	+	0	R 126887
chr2	jNXSensor	rigid_DNA	134034	134048	1000.0	+	0	R 134034
chr2	jNXSensor	rigid_DNA	135966	135977	1000.0	+	0	R 135966
chr2	jNXSensor	rigid_DNA	136272	136287	1000.0	+	0	R 136272
chr2	jNXSensor	rigid_DNA	141427	141441	1000.0	+	0	R 141427
chr2	jNXSensor	rigid_DNA	143676	143695	1000.0	+	0	R 143676
chr2	jNXSensor	rigid_DNA	144413	144427	1000.0	+	0	R 144413
chr2	jNXSensor	rigid_DNA	149141	149152	1000.0	+	0	R 149141
chr2	jNXSensor	rigid_DNA	149769	149783	1000.0	+	0	R 149769
chr2	jNXSensor	rigid_DNA	152100	152114	1000.0	+	0	R 152100
chr2	jNXSensor	rigid_DNA	152145	152155	1000.0	+	0	R 152145
chr2	jNXSensor	rigid_DNA	156547	156561	1000.0	+	0	R 156547
chr2	jNXSensor	rigid_DNA	157138	157154	1000.0	+	0	R 157138
chr2	jNXSensor	rigid_DNA	157338	157353	1000.0	+	0	R 157338
chr2	jNXSensor	rigid_DNA	158052	158062	1000.0	+	0	R 158052
chr2	jNXSensor	rigid_DNA	161503	161523	1000.0	+	0	R 161503
chr2	jNXSensor	rigid_DNA	161744	161757	1000.0	+	0	R 161744
chr2	jNXSensor	rigid_DNA	163245	163259	1000.0	+	0	R 163245
chr2	jNXSensor	rigid_DNA	163395	163410	1000.0	+	0	R 163395
chr2	jNXSensor	rigid_DNA	164436	164449	1000.0	+	0	R 164436
chr2	jNXSensor	rigid_DNA	166111	166125	1000.0	+	0	R 166111
chr2	jNXSensor	rigid_DNA	174194	174205	1000.0	+	0	R 174194
chr2	jNXSensor	rigid_DNA	175730	175739	1000.0	+	0	R 175730
chr2	jNXSensor	rigid_DNA	176057	176066	1000.0	+	0	R 176057
chr2	jNXSensor	rigid_DNA	181305	181319	1000.0	+	0	R 181305
chr2	jNXSensor	rigid_DNA	181406	181464	1000.0	+	0	R 181406
chr2	jNXSensor	rigid_DNA	181545	181559	1000.0	+	0	R 181545
chr2	jNXSensor	rigid_DNA	181618	181632	1000.0	+	0	R 181618
chr2	jNXSensor	rigid_DNA	181657	181671	1000.0	+	0	R 181657
chr2	jNXSensor	rigid_DNA	182417	182433	1000.0	+	0	R 182417
chr2	jNXSensor	rigid_DNA	182781	182795	1000.0	+	0	R 182781
chr2	jNXSensor	rigid_DNA	183327	183341	1000.0	+	0	R 183327
chr2	jNXSensor	rigid_DNA	183563	183577	1000.0	+	0	R 183563
chr2	jNXSensor	rigid_DNA	183826	183838	1000.0	+	0	R 183826
chr2	jNXSensor	rigid_DNA	185629	185643	1000.0	+	0	R 185629
chr2	jNXSensor	rigid_DNA	185797	185811	1000.0	+	0	R 185797
chr2	jNXSensor	rigid_DNA	186125	186139	1000.0	+	0	R 186125
chr2	jNXSensor	rigid_DNA	186186	186210	1000.0	+	0	R 186186
chr2	jNXSensor	rigid_DNA	186218	186232	1000.0	+	0	R 186218
chr2	jNXSensor	rigid_DNA	189158	189190	1000.0	+	0	R 189158
chr2	jNXSensor	rigid_DNA	189410	189424	1000.0	+	0	R 189410
chr2	jNXSensor	rigid_DNA	191935	191949	1000.0	+	0	R 191935
chr2	jNXSensor	rigid_DNA	193623	193637	1000.0	+	0	R 193623
chr2	jNXSensor	rigid_DNA	196984	197003	1000.0	+	0	R 196984
chr2	jNXSensor	rigid_DNA	199647	199676	1000.0	+	0	R 199647
chr2	jNXSensor	rigid_DNA	199678	199692	1000.0	+	0	R 199678
chr2	jNXSensor	rigid_DNA	200876	200894	1000.0	+	0	R 200876
chr2	jNXSensor	rigid_DNA	201109	201124	1000.0	+	0	R 201109
chr2	jNXSensor	rigid_DNA	204064	204078	1000.0	+	0	R 204064
chr2	jNXSensor	rigid_DNA	204166	204186	1000.0	+	0	R 204166
chr2	jNXSensor	rigid_DNA	204415	204440	1000.0	+	0	R 204415
chr2	jNXSensor	rigid_DNA	204450	204464	1000.0	+	0	R 204450
chr2	jNXSensor	rigid_DNA	204474	204488	1000.0	+	0	R 204474
chr2	jNXSensor	rigid_DNA	204498	204512	1000.0	+	0	R 204498
chr2	jNXSensor	rigid_DNA	204522	204536	1000.0	+	0	R 204522
chr2	jNXSensor	rigid_DNA	204546	204560	1000.0	+	0	R 204546
chr2	jNXSensor	rigid_DNA	204890	204905	1000.0	+	0	R 204890
chr2	jNXSensor	rigid_DNA	207741	207755	1000.0	+	0	R 207741
chr2	jNXSensor	rigid_DNA	207915	207929	1000.0	+	0	R 207915
chr2	jNXSensor	rigid_DNA	210622	210641	1000.0	+	0	R 210622
chr2	jNXSensor	rigid_DNA	212779	212793	1000.0	+	0	R 212779
chr2	jNXSensor	rigid_DNA	213405	213424	1000.0	+	0	R 213405
chr2	jNXSensor	rigid_DNA	213894	213908	1000.0	+	0	R 213894
chr2	jNXSensor	rigid_DNA	214514	214528	1000.0	+	0	R 214514
chr2	jNXSensor	rigid_DNA	219447	219461	1000.0	+	0	R 219447
chr2	jNXSensor	rigid_DNA	219488	219502	1000.0	+	0	R 219488
chr2	jNXSensor	rigid_DNA	219729	219749	1000.0	+	0	R 219729
chr2	jNXSensor	rigid_DNA	221726	221745	1000.0	+	0	R 221726
chr2	jNXSensor	rigid_DNA	221991	222005	1000.0	+	0	R 221991
chr2	jNXSensor	rigid_DNA	222239	222251	1000.0	+	0	R 222239
chr2	jNXSensor	rigid_DNA	222446	222455	1000.0	+	0	R 222446
chr2	jNXSensor	rigid_DNA	225363	225377	1000.0	+	0	R 225363
chr2	jNXSensor	rigid_DNA	225385	225399	1000.0	+	0	R 225385
chr2	jNXSensor	rigid_DNA	225404	225418	1000.0	+	0	R 225404
chr2	jNXSensor	rigid_DNA	225442	225456	1000.0	+	0	R 225442
chr2	jNXSensor	rigid_DNA	225464	225478	1000.0	+	0	R 225464
chr2	jNXSensor	rigid_DNA	225486	225500	1000.0	+	0	R 225486
chr2	jNXSensor	rigid_DNA	225505	225519	1000.0	+	0	R 225505
chr2	jNXSensor	rigid_DNA	225543	225557	1000.0	+	0	R 225543
chr2	jNXSensor	rigid_DNA	225565	225579	1000.0	+	0	R 225565
chr2	jNXSensor	rigid_DNA	225587	225601	1000.0	+	0	R 225587
chr2	jNXSensor	rigid_DNA	225606	225620	1000.0	+	0	R 225606
chr2	jNXSensor	rigid_DNA	225647	225661	1000.0	+	0	R 225647
chr2	jNXSensor	rigid_DNA	225669	225683	1000.0	+	0	R 225669
chr2	jNXSensor	rigid_DNA	225688	225702	1000.0	+	0	R 225688
chr2	jNXSensor	rigid_DNA	225710	225724	1000.0	+	0	R 225710
chr2	jNXSensor	rigid_DNA	225792	225806	1000.0	+	0	R 225792
chr2	jNXSensor	rigid_DNA	225811	225825	1000.0	+	0	R 225811
chr2	jNXSensor	rigid_DNA	225830	225844	1000.0	+	0	R 225830
chr2	jNXSensor	rigid_DNA	225852	225866	1000.0	+	0	R 225852
chr2	jNXSensor	rigid_DNA	225915	225929	1000.0	+	0	R 225915
chr2	jNXSensor	rigid_DNA	225937	225951	1000.0	+	0	R 225937
chr2	jNXSensor	rigid_DNA	226000	226014	1000.0	+	0	R 226000
chr2	jNXSensor	rigid_DNA	226019	226033	1000.0	+	0	R 226019
chr2	jNXSensor	rigid_DNA	226060	226074	1000.0	+	0	R 226060
chr2	jNXSensor	rigid_DNA	226079	226093	1000.0	+	0	R 226079
chr2	jNXSensor	rigid_DNA	226120	226134	1000.0	+	0	R 226120
chr2	jNXSensor	rigid_DNA	226142	226156	1000.0	+	0	R 226142
chr2	jNXSensor	rigid_DNA	226161	226175	1000.0	+	0	R 226161
chr2	jNXSensor	rigid_DNA	226183	226197	1000.0	+	0	R 226183
chr2	jNXSensor	rigid_DNA	226227	226241	1000.0	+	0	R 226227
chr2	jNXSensor	rigid_DNA	226249	226263	1000.0	+	0	R 226249
chr2	jNXSensor	rigid_DNA	226268	226287	1000.0	+	0	R 226268
chr2	jNXSensor	rigid_DNA	227822	227831	1000.0	+	0	R 227822
chr2	jNXSensor	rigid_DNA	228980	228994	1000.0	+	0	R 228980
chr2	jNXSensor	rigid_DNA	233568	233577	1000.0	+	0	R 233568
chr2	jNXSensor	rigid_DNA	234202	234213	1000.0	+	0	R 234202
chr2	jNXSensor	rigid_DNA	234255	234274	1000.0	+	0	R 234255
chr2	jNXSensor	rigid_DNA	236196	236206	1000.0	+	0	R 236196
chr2	jNXSensor	rigid_DNA	236632	236646	1000.0	+	0	R 236632
chr2	jNXSensor	rigid_DNA	241697	241711	1000.0	+	0	R 241697
chr2	jNXSensor	rigid_DNA	245352	245366	1000.0	+	0	R 245352
chr2	jNXSensor	rigid_DNA	246085	246099	1000.0	+	0	R 246085
chr2	jNXSensor	rigid_DNA	249220	249234	1000.0	+	0	R 249220
chr2	jNXSensor	rigid_DNA	251514	251523	1000.0	+	0	R 251514
chr2	jNXSensor	rigid_DNA	252364	252378	1000.0	+	0	R 252364
chr2	jNXSensor	rigid_DNA	253037	253052	1000.0	+	0	R 253037
chr2	jNXSensor	rigid_DNA	253438	253457	1000.0	+	0	R 253438
chr2	jNXSensor	rigid_DNA	253460	253480	1000.0	+	0	R 253460
chr2	jNXSensor	rigid_DNA	253498	253512	1000.0	+	0	R 253498
chr2	jNXSensor	rigid_DNA	253569	253588	1000.0	+	0	R 253569
chr2	jNXSensor	rigid_DNA	253592	253611	1000.0	+	0	R 253592
chr2	jNXSensor	rigid_DNA	253988	254026	1000.0	+	0	R 253988
chr2	jNXSensor	rigid_DNA	254039	254059	1000.0	+	0	R 254039
chr2	jNXSensor	rigid_DNA	254067	254081	1000.0	+	0	R 254067
chr2	jNXSensor	rigid_DNA	254150	254170	1000.0	+	0	R 254150
chr2	jNXSensor	rigid_DNA	254193	254207	1000.0	+	0	R 254193
chr2	jNXSensor	rigid_DNA	254229	254243	1000.0	+	0	R 254229
chr2	jNXSensor	rigid_DNA	254286	254300	1000.0	+	0	R 254286
chr2	jNXSensor	rigid_DNA	254432	254451	1000.0	+	0	R 254432
chr2	jNXSensor	rigid_DNA	254512	254527	1000.0	+	0	R 254512
chr2	jNXSensor	rigid_DNA	254566	254586	1000.0	+	0	R 254566
chr2	jNXSensor	rigid_DNA	254600	254619	1000.0	+	0	R 254600
chr2	jNXSensor	rigid_DNA	254634	254653	1000.0	+	0	R 254634
chr2	jNXSensor	rigid_DNA	254755	254774	1000.0	+	0	R 254755
chr2	jNXSensor	rigid_DNA	254793	254808	1000.0	+	0	R 254793
chr2	jNXSensor	rigid_DNA	254821	254835	1000.0	+	0	R 254821
chr2	jNXSensor	rigid_DNA	254872	254887	1000.0	+	0	R 254872
chr2	jNXSensor	rigid_DNA	254904	254939	1000.0	+	0	R 254904
chr2	jNXSensor	rigid_DNA	255124	255138	1000.0	+	0	R 255124
chr2	jNXSensor	rigid_DNA	255169	255183	1000.0	+	0	R 255169
chr2	jNXSensor	rigid_DNA	255189	255203	1000.0	+	0	R 255189
chr2	jNXSensor	rigid_DNA	255211	255225	1000.0	+	0	R 255211
chr2	jNXSensor	rigid_DNA	256794	256803	1000.0	+	0	R 256794
chr2	jNXSensor	rigid_DNA	259140	259154	1000.0	+	0	R 259140
chr2	jNXSensor	rigid_DNA	260963	260977	1000.0	+	0	R 260963
chr2	jNXSensor	rigid_DNA	261425	261439	1000.0	+	0	R 261425
chr2	jNXSensor	rigid_DNA	261842	261856	1000.0	+	0	R 261842
chr2	jNXSensor	rigid_DNA	261999	262014	1000.0	+	0	R 261999
chr2	jNXSensor	rigid_DNA	265056	265065	1000.0	+	0	R 265056
chr2	jNXSensor	rigid_DNA	269919	269928	1000.0	+	0	R 269919
chr2	jNXSensor	rigid_DNA	271621	271649	1000.0	+	0	R 271621
chr2	jNXSensor	rigid_DNA	271792	271806	1000.0	+	0	R 271792
chr2	jNXSensor	rigid_DNA	272059	272073	1000.0	+	0	R 272059
chr2	jNXSensor	rigid_DNA	272632	272642	1000.0	+	0	R 272632
chr2	jNXSensor	rigid_DNA	273403	273417	1000.0	+	0	R 273403
chr2	jNXSensor	rigid_DNA	276066	276080	1000.0	+	0	R 276066
chr2	jNXSensor	rigid_DNA	276637	276646	1000.0	+	0	R 276637
chr2	jNXSensor	rigid_DNA	277353	277367	1000.0	+	0	R 277353
chr2	jNXSensor	rigid_DNA	277449	277470	1000.0	+	0	R 277449
chr2	jNXSensor	rigid_DNA	277550	277575	1000.0	+	0	R 277550
chr2	jNXSensor	rigid_DNA	277605	277639	1000.0	+	0	R 277605
chr2	jNXSensor	rigid_DNA	277739	277790	1000.0	+	0	R 277739
chr2	jNXSensor	rigid_DNA	277839	277863	1000.0	+	0	R 277839
chr2	jNXSensor	rigid_DNA	277904	277922	1000.0	+	0	R 277904
chr2	jNXSensor	rigid_DNA	277936	277980	1000.0	+	0	R 277936
chr2	jNXSensor	rigid_DNA	278087	278106	1000.0	+	0	R 278087
chr2	jNXSensor	rigid_DNA	278122	278157	1000.0	+	0	R 278122
chr2	jNXSensor	rigid_DNA	278194	278214	1000.0	+	0	R 278194
chr2	jNXSensor	rigid_DNA	278256	278273	1000.0	+	0	R 278256
chr2	jNXSensor	rigid_DNA	278276	278305	1000.0	+	0	R 278276
chr2	jNXSensor	rigid_DNA	278315	278349	1000.0	+	0	R 278315
chr2	jNXSensor	rigid_DNA	278380	278394	1000.0	+	0	R 278380
chr2	jNXSensor	rigid_DNA	278400	278414	1000.0	+	0	R 278400
chr2	jNXSensor	rigid_DNA	278420	278456	1000.0	+	0	R 278420
chr2	jNXSensor	rigid_DNA	278505	278520	1000.0	+	0	R 278505
chr2	jNXSensor	rigid_DNA	278625	278654	1000.0	+	0	R 278625
chr2	jNXSensor	rigid_DNA	278662	278676	1000.0	+	0	R 278662
chr2	jNXSensor	rigid_DNA	278693	278707	1000.0	+	0	R 278693
chr2	jNXSensor	rigid_DNA	278742	278757	1000.0	+	0	R 278742
chr2	jNXSensor	rigid_DNA	278765	278789	1000.0	+	0	R 278765
chr2	jNXSensor	rigid_DNA	278896	278922	1000.0	+	0	R 278896
chr2	jNXSensor	rigid_DNA	278945	278964	1000.0	+	0	R 278945
chr2	jNXSensor	rigid_DNA	278968	278987	1000.0	+	0	R 278968
chr2	jNXSensor	rigid_DNA	279068	279083	1000.0	+	0	R 279068
chr2	jNXSensor	rigid_DNA	279279	279294	1000.0	+	0	R 279279
chr2	jNXSensor	rigid_DNA	279306	279320	1000.0	+	0	R 279306
chr2	jNXSensor	rigid_DNA	279325	279340	1000.0	+	0	R 279325
chr2	jNXSensor	rigid_DNA	279513	279554	1000.0	+	0	R 279513
chr2	jNXSensor	rigid_DNA	279874	279914	1000.0	+	0	R 279874
chr2	jNXSensor	rigid_DNA	280054	280074	1000.0	+	0	R 280054
chr2	jNXSensor	rigid_DNA	280316	280330	1000.0	+	0	R 280316
chr2	jNXSensor	rigid_DNA	280338	280353	1000.0	+	0	R 280338
chr2	jNXSensor	rigid_DNA	284667	284691	1000.0	+	0	R 284667
chr2	jNXSensor	rigid_DNA	284693	284707	1000.0	+	0	R 284693
chr2	jNXSensor	rigid_DNA	285442	285456	1000.0	+	0	R 285442
chr2	jNXSensor	rigid_DNA	290540	290554	1000.0	+	0	R 290540
chr2	jNXSensor	rigid_DNA	291428	291457	1000.0	+	0	R 291428
chr2	jNXSensor	rigid_DNA	299006	299020	1000.0	+	0	R 299006
chr2	jNXSensor	rigid_DNA	300903	300917	1000.0	+	0	R 300903
chr2	jNXSensor	rigid_DNA	302185	302199	1000.0	+	0	R 302185
chr2	jNXSensor	rigid_DNA	303026	303040	1000.0	+	0	R 303026
chr2	jNXSensor	rigid_DNA	303980	303999	1000.0	+	0	R 303980
chr2	jNXSensor	rigid_DNA	304131	304157	1000.0	+	0	R 304131
chr2	jNXSensor	rigid_DNA	304339	304353	1000.0	+	0	R 304339
chr2	jNXSensor	rigid_DNA	304365	304379	1000.0	+	0	R 304365
chr2	jNXSensor	rigid_DNA	304842	304875	1000.0	+	0	R 304842
chr2	jNXSensor	rigid_DNA	304912	304927	1000.0	+	0	R 304912
chr2	jNXSensor	rigid_DNA	304961	304975	1000.0	+	0	R 304961
chr2	jNXSensor	rigid_DNA	305159	305173	1000.0	+	0	R 305159
chr2	jNXSensor	rigid_DNA	306210	306224	1000.0	+	0	R 306210
chr2	jNXSensor	rigid_DNA	306537	306551	1000.0	+	0	R 306537
chr2	jNXSensor	rigid_DNA	308733	308747	1000.0	+	0	R 308733
chr2	jNXSensor	rigid_DNA	308794	308808	1000.0	+	0	R 308794
chr2	jNXSensor	rigid_DNA	309959	309981	1000.0	+	0	R 309959
chr2	jNXSensor	rigid_DNA	310195	310209	1000.0	+	0	R 310195
chr2	jNXSensor	rigid_DNA	310296	310305	1000.0	+	0	R 310296
chr2	jNXSensor	rigid_DNA	311299	311313	1000.0	+	0	R 311299
chr2	jNXSensor	rigid_DNA	313523	313532	1000.0	+	0	R 313523
chr2	jNXSensor	rigid_DNA	316035	316045	1000.0	+	0	R 316035
chr2	jNXSensor	rigid_DNA	317091	317102	1000.0	+	0	R 317091
chr2	jNXSensor	rigid_DNA	318266	318280	1000.0	+	0	R 318266
chr2	jNXSensor	rigid_DNA	320003	320017	1000.0	+	0	R 320003
chr2	jNXSensor	rigid_DNA	322879	322893	1000.0	+	0	R 322879
chr2	jNXSensor	rigid_DNA	324486	324500	1000.0	+	0	R 324486
chr2	jNXSensor	rigid_DNA	327932	327946	1000.0	+	0	R 327932
chr2	jNXSensor	rigid_DNA	330069	330083	1000.0	+	0	R 330069
chr2	jNXSensor	rigid_DNA	330417	330431	1000.0	+	0	R 330417
chr2	jNXSensor	rigid_DNA	330472	330487	1000.0	+	0	R 330472
chr2	jNXSensor	rigid_DNA	331357	331370	1000.0	+	0	R 331357
chr2	jNXSensor	rigid_DNA	332565	332584	1000.0	+	0	R 332565
chr2	jNXSensor	rigid_DNA	333110	333125	1000.0	+	0	R 333110
chr2	jNXSensor	rigid_DNA	333414	333433	1000.0	+	0	R 333414
chr2	jNXSensor	rigid_DNA	337908	337922	1000.0	+	0	R 337908
chr2	jNXSensor	rigid_DNA	339213	339227	1000.0	+	0	R 339213
chr2	jNXSensor	rigid_DNA	339496	339507	1000.0	+	0	R 339496
chr2	jNXSensor	rigid_DNA	340546	340560	1000.0	+	0	R 340546
chr2	jNXSensor	rigid_DNA	340827	340836	1000.0	+	0	R 340827
chr2	jNXSensor	rigid_DNA	341249	341261	1000.0	+	0	R 341249
chr2	jNXSensor	rigid_DNA	341925	341948	1000.0	+	0	R 341925
chr2	jNXSensor	rigid_DNA	346026	346040	1000.0	+	0	R 346026
chr2	jNXSensor	rigid_DNA	346318	346332	1000.0	+	0	R 346318
chr2	jNXSensor	rigid_DNA	347298	347321	1000.0	+	0	R 347298
chr2	jNXSensor	rigid_DNA	347336	347350	1000.0	+	0	R 347336
chr2	jNXSensor	rigid_DNA	348222	348236	1000.0	+	0	R 348222
chr2	jNXSensor	rigid_DNA	349108	349122	1000.0	+	0	R 349108
chr2	jNXSensor	rigid_DNA	349283	349297	1000.0	+	0	R 349283
chr2	jNXSensor	rigid_DNA	353129	353143	1000.0	+	0	R 353129
chr2	jNXSensor	rigid_DNA	355216	355242	1000.0	+	0	R 355216
chr2	jNXSensor	rigid_DNA	355502	355516	1000.0	+	0	R 355502
chr2	jNXSensor	rigid_DNA	355805	355820	1000.0	+	0	R 355805
chr2	jNXSensor	rigid_DNA	355955	355974	1000.0	+	0	R 355955
chr2	jNXSensor	rigid_DNA	356005	356019	1000.0	+	0	R 356005
chr2	jNXSensor	rigid_DNA	357832	357846	1000.0	+	0	R 357832
chr2	jNXSensor	rigid_DNA	359690	359700	1000.0	+	0	R 359690
chr2	jNXSensor	rigid_DNA	362633	362647	1000.0	+	0	R 362633
chr2	jNXSensor	rigid_DNA	363599	363611	1000.0	+	0	R 363599
chr2	jNXSensor	rigid_DNA	365836	365850	1000.0	+	0	R 365836
chr2	jNXSensor	rigid_DNA	365868	365882	1000.0	+	0	R 365868
chr2	jNXSensor	rigid_DNA	369837	369851	1000.0	+	0	R 369837
chr2	jNXSensor	rigid_DNA	370785	370815	1000.0	+	0	R 370785
chr2	jNXSensor	rigid_DNA	371425	371455	1000.0	+	0	R 371425
chr2	jNXSensor	rigid_DNA	371689	371703	1000.0	+	0	R 371689
chr2	jNXSensor	rigid_DNA	372357	372372	1000.0	+	0	R 372357
chr2	jNXSensor	rigid_DNA	374025	374039	1000.0	+	0	R 374025
chr2	jNXSensor	rigid_DNA	374042	374056	1000.0	+	0	R 374042
chr2	jNXSensor	rigid_DNA	374535	374549	1000.0	+	0	R 374535
chr2	jNXSensor	rigid_DNA	374797	374807	1000.0	+	0	R 374797
chr2	jNXSensor	rigid_DNA	375046	375060	1000.0	+	0	R 375046
chr2	jNXSensor	rigid_DNA	375867	375881	1000.0	+	0	R 375867
chr2	jNXSensor	rigid_DNA	378366	378391	1000.0	+	0	R 378366
chr2	jNXSensor	rigid_DNA	381026	381040	1000.0	+	0	R 381026
chr2	jNXSensor	rigid_DNA	381179	381193	1000.0	+	0	R 381179
chr2	jNXSensor	rigid_DNA	382446	382460	1000.0	+	0	R 382446
chr2	jNXSensor	rigid_DNA	382727	382741	1000.0	+	0	R 382727
chr2	jNXSensor	rigid_DNA	384071	384086	1000.0	+	0	R 384071
chr2	jNXSensor	rigid_DNA	384109	384123	1000.0	+	0	R 384109
chr2	jNXSensor	rigid_DNA	384555	384574	1000.0	+	0	R 384555
chr2	jNXSensor	rigid_DNA	384662	384676	1000.0	+	0	R 384662
chr2	jNXSensor	rigid_DNA	385004	385018	1000.0	+	0	R 385004
chr2	jNXSensor	rigid_DNA	385041	385055	1000.0	+	0	R 385041
chr2	jNXSensor	rigid_DNA	385183	385197	1000.0	+	0	R 385183
chr2	jNXSensor	rigid_DNA	385807	385820	1000.0	+	0	R 385807
chr2	jNXSensor	rigid_DNA	386084	386098	1000.0	+	0	R 386084
chr2	jNXSensor	rigid_DNA	386563	386582	1000.0	+	0	R 386563
chr2	jNXSensor	rigid_DNA	388093	388112	1000.0	+	0	R 388093
chr2	jNXSensor	rigid_DNA	389103	389118	1000.0	+	0	R 389103
chr2	jNXSensor	rigid_DNA	389415	389430	1000.0	+	0	R 389415
chr2	jNXSensor	rigid_DNA	389831	389846	1000.0	+	0	R 389831
chr2	jNXSensor	rigid_DNA	389987	390002	1000.0	+	0	R 389987
chr2	jNXSensor	rigid_DNA	390039	390054	1000.0	+	0	R 390039
chr2	jNXSensor	rigid_DNA	390195	390209	1000.0	+	0	R 390195
chr2	jNXSensor	rigid_DNA	390610	390625	1000.0	+	0	R 390610
chr2	jNXSensor	rigid_DNA	393334	393348	1000.0	+	0	R 393334
chr2	jNXSensor	rigid_DNA	394221	394235	1000.0	+	0	R 394221
chr2	jNXSensor	rigid_DNA	394726	394740	1000.0	+	0	R 394726
chr2	jNXSensor	rigid_DNA	395157	395171	1000.0	+	0	R 395157
chr2	jNXSensor	rigid_DNA	396356	396370	1000.0	+	0	R 396356
chr2	jNXSensor	rigid_DNA	397005	397019	1000.0	+	0	R 397005
chr2	jNXSensor	rigid_DNA	397540	397554	1000.0	+	0	R 397540
chr2	jNXSensor	rigid_DNA	397774	397788	1000.0	+	0	R 397774
chr2	jNXSensor	rigid_DNA	401920	401936	1000.0	+	0	R 401920
chr2	jNXSensor	rigid_DNA	404971	404981	1000.0	+	0	R 404971
chr2	jNXSensor	rigid_DNA	406131	406145	1000.0	+	0	R 406131
chr2	jNXSensor	rigid_DNA	412667	412687	1000.0	+	0	R 412667
chr2	jNXSensor	rigid_DNA	413662	413676	1000.0	+	0	R 413662
chr2	jNXSensor	rigid_DNA	413841	413860	1000.0	+	0	R 413841
chr2	jNXSensor	rigid_DNA	414495	414509	1000.0	+	0	R 414495
chr2	jNXSensor	rigid_DNA	414646	414660	1000.0	+	0	R 414646
chr2	jNXSensor	rigid_DNA	416004	416018	1000.0	+	0	R 416004
chr2	jNXSensor	rigid_DNA	416043	416062	1000.0	+	0	R 416043
chr2	jNXSensor	rigid_DNA	416148	416162	1000.0	+	0	R 416148
chr2	jNXSensor	rigid_DNA	416234	416248	1000.0	+	0	R 416234
chr2	jNXSensor	rigid_DNA	416307	416321	1000.0	+	0	R 416307
chr2	jNXSensor	rigid_DNA	416507	416521	1000.0	+	0	R 416507
chr2	jNXSensor	rigid_DNA	416527	416541	1000.0	+	0	R 416527
chr2	jNXSensor	rigid_DNA	416547	416600	1000.0	+	0	R 416547
chr2	jNXSensor	rigid_DNA	416606	416620	1000.0	+	0	R 416606
chr2	jNXSensor	rigid_DNA	416626	416640	1000.0	+	0	R 416626
chr2	jNXSensor	rigid_DNA	416646	416660	1000.0	+	0	R 416646
chr2	jNXSensor	rigid_DNA	416666	416699	1000.0	+	0	R 416666
chr2	jNXSensor	rigid_DNA	416705	416719	1000.0	+	0	R 416705
chr2	jNXSensor	rigid_DNA	416725	416739	1000.0	+	0	R 416725
chr2	jNXSensor	rigid_DNA	416745	416799	1000.0	+	0	R 416745
chr2	jNXSensor	rigid_DNA	416805	416829	1000.0	+	0	R 416805
chr2	jNXSensor	rigid_DNA	416835	416879	1000.0	+	0	R 416835
chr2	jNXSensor	rigid_DNA	416885	416919	1000.0	+	0	R 416885
chr2	jNXSensor	rigid_DNA	416925	416959	1000.0	+	0	R 416925
chr2	jNXSensor	rigid_DNA	416965	416999	1000.0	+	0	R 416965
chr2	jNXSensor	rigid_DNA	417005	417059	1000.0	+	0	R 417005
chr2	jNXSensor	rigid_DNA	417065	417079	1000.0	+	0	R 417065
chr2	jNXSensor	rigid_DNA	417085	417099	1000.0	+	0	R 417085
chr2	jNXSensor	rigid_DNA	417105	417159	1000.0	+	0	R 417105
chr2	jNXSensor	rigid_DNA	417165	417199	1000.0	+	0	R 417165
chr2	jNXSensor	rigid_DNA	417205	417260	1000.0	+	0	R 417205
chr2	jNXSensor	rigid_DNA	417266	417280	1000.0	+	0	R 417266
chr2	jNXSensor	rigid_DNA	417286	417300	1000.0	+	0	R 417286
chr2	jNXSensor	rigid_DNA	417306	417360	1000.0	+	0	R 417306
chr2	jNXSensor	rigid_DNA	417366	417420	1000.0	+	0	R 417366
chr2	jNXSensor	rigid_DNA	417426	417440	1000.0	+	0	R 417426
chr2	jNXSensor	rigid_DNA	417446	417480	1000.0	+	0	R 417446
chr2	jNXSensor	rigid_DNA	417486	417500	1000.0	+	0	R 417486
chr2	jNXSensor	rigid_DNA	417506	417520	1000.0	+	0	R 417506
chr2	jNXSensor	rigid_DNA	417526	417540	1000.0	+	0	R 417526
chr2	jNXSensor	rigid_DNA	417546	417560	1000.0	+	0	R 417546
chr2	jNXSensor	rigid_DNA	417566	417580	1000.0	+	0	R 417566
chr2	jNXSensor	rigid_DNA	418681	418695	1000.0	+	0	R 418681
chr2	jNXSensor	rigid_DNA	418834	418854	1000.0	+	0	R 418834
chr2	jNXSensor	rigid_DNA	418868	418882	1000.0	+	0	R 418868
chr2	jNXSensor	rigid_DNA	419689	419703	1000.0	+	0	R 419689
chr2	jNXSensor	rigid_DNA	419762	419776	1000.0	+	0	R 419762
chr2	jNXSensor	rigid_DNA	420306	420315	1000.0	+	0	R 420306
chr2	jNXSensor	rigid_DNA	420537	420551	1000.0	+	0	R 420537
chr2	jNXSensor	rigid_DNA	420873	420888	1000.0	+	0	R 420873
chr2	jNXSensor	rigid_DNA	421278	421292	1000.0	+	0	R 421278
chr2	jNXSensor	rigid_DNA	425156	425170	1000.0	+	0	R 425156
chr2	jNXSensor	rigid_DNA	425415	425429	1000.0	+	0	R 425415
chr2	jNXSensor	rigid_DNA	425801	425812	1000.0	+	0	R 425801
chr2	jNXSensor	rigid_DNA	428110	428124	1000.0	+	0	R 428110
chr2	jNXSensor	rigid_DNA	429915	429930	1000.0	+	0	R 429915
chr2	jNXSensor	rigid_DNA	430750	430764	1000.0	+	0	R 430750
chr2	jNXSensor	rigid_DNA	430936	430951	1000.0	+	0	R 430936
chr2	jNXSensor	rigid_DNA	431086	431100	1000.0	+	0	R 431086
chr2	jNXSensor	rigid_DNA	431662	431676	1000.0	+	0	R 431662
chr2	jNXSensor	rigid_DNA	433211	433225	1000.0	+	0	R 433211
chr2	jNXSensor	rigid_DNA	433258	433272	1000.0	+	0	R 433258
chr2	jNXSensor	rigid_DNA	433520	433534	1000.0	+	0	R 433520
chr2	jNXSensor	rigid_DNA	433570	433584	1000.0	+	0	R 433570
chr2	jNXSensor	rigid_DNA	434455	434469	1000.0	+	0	R 434455
chr2	jNXSensor	rigid_DNA	434865	434879	1000.0	+	0	R 434865
chr2	jNXSensor	rigid_DNA	435065	435100	1000.0	+	0	R 435065
chr2	jNXSensor	rigid_DNA	435243	435257	1000.0	+	0	R 435243
chr2	jNXSensor	rigid_DNA	436120	436139	1000.0	+	0	R 436120
chr2	jNXSensor	rigid_DNA	437129	437143	1000.0	+	0	R 437129
chr2	jNXSensor	rigid_DNA	437800	437814	1000.0	+	0	R 437800
chr2	jNXSensor	rigid_DNA	439311	439322	1000.0	+	0	R 439311
chr2	jNXSensor	rigid_DNA	439674	439688	1000.0	+	0	R 439674
chr2	jNXSensor	rigid_DNA	441713	441727	1000.0	+	0	R 441713
chr2	jNXSensor	rigid_DNA	441735	441749	1000.0	+	0	R 441735
chr2	jNXSensor	rigid_DNA	441876	441890	1000.0	+	0	R 441876
chr2	jNXSensor	rigid_DNA	441932	441946	1000.0	+	0	R 441932
chr2	jNXSensor	rigid_DNA	442379	442409	1000.0	+	0	R 442379
chr2	jNXSensor	rigid_DNA	442819	442833	1000.0	+	0	R 442819
chr2	jNXSensor	rigid_DNA	443167	443181	1000.0	+	0	R 443167
chr2	jNXSensor	rigid_DNA	444207	444221	1000.0	+	0	R 444207
chr2	jNXSensor	rigid_DNA	444692	444716	1000.0	+	0	R 444692
chr2	jNXSensor	rigid_DNA	445255	445269	1000.0	+	0	R 445255
chr2	jNXSensor	rigid_DNA	446545	446559	1000.0	+	0	R 446545
chr2	jNXSensor	rigid_DNA	448612	448626	1000.0	+	0	R 448612
chr2	jNXSensor	rigid_DNA	449126	449146	1000.0	+	0	R 449126
chr2	jNXSensor	rigid_DNA	449169	449183	1000.0	+	0	R 449169
chr2	jNXSensor	rigid_DNA	449411	449426	1000.0	+	0	R 449411
chr2	jNXSensor	rigid_DNA	450145	450159	1000.0	+	0	R 450145
chr2	jNXSensor	rigid_DNA	452213	452227	1000.0	+	0	R 452213
chr2	jNXSensor	rigid_DNA	454222	454231	1000.0	+	0	R 454222
chr2	jNXSensor	rigid_DNA	454486	454505	1000.0	+	0	R 454486
chr2	jNXSensor	rigid_DNA	454703	454717	1000.0	+	0	R 454703
chr2	jNXSensor	rigid_DNA	455064	455078	1000.0	+	0	R 455064
chr2	jNXSensor	rigid_DNA	456384	456402	1000.0	+	0	R 456384
chr2	jNXSensor	rigid_DNA	456498	456512	1000.0	+	0	R 456498
chr2	jNXSensor	rigid_DNA	457130	457149	1000.0	+	0	R 457130
chr2	jNXSensor	rigid_DNA	457287	457308	1000.0	+	0	R 457287
chr2	jNXSensor	rigid_DNA	457386	457407	1000.0	+	0	R 457386
chr2	jNXSensor	rigid_DNA	457460	457474	1000.0	+	0	R 457460
chr2	jNXSensor	rigid_DNA	457659	457674	1000.0	+	0	R 457659
chr2	jNXSensor	rigid_DNA	457751	457765	1000.0	+	0	R 457751
chr2	jNXSensor	rigid_DNA	457809	457823	1000.0	+	0	R 457809
chr2	jNXSensor	rigid_DNA	457853	457867	1000.0	+	0	R 457853
chr2	jNXSensor	rigid_DNA	457878	457892	1000.0	+	0	R 457878
chr2	jNXSensor	rigid_DNA	457909	457923	1000.0	+	0	R 457909
chr2	jNXSensor	rigid_DNA	458019	458033	1000.0	+	0	R 458019
chr2	jNXSensor	rigid_DNA	458142	458156	1000.0	+	0	R 458142
chr2	jNXSensor	rigid_DNA	458177	458192	1000.0	+	0	R 458177
chr2	jNXSensor	rigid_DNA	458201	458215	1000.0	+	0	R 458201
chr2	jNXSensor	rigid_DNA	458259	458274	1000.0	+	0	R 458259
chr2	jNXSensor	rigid_DNA	458347	458371	1000.0	+	0	R 458347
chr2	jNXSensor	rigid_DNA	458412	458427	1000.0	+	0	R 458412
chr2	jNXSensor	rigid_DNA	458496	458519	1000.0	+	0	R 458496
chr2	jNXSensor	rigid_DNA	458526	458540	1000.0	+	0	R 458526
chr2	jNXSensor	rigid_DNA	459142	459161	1000.0	+	0	R 459142
chr2	jNXSensor	rigid_DNA	459194	459208	1000.0	+	0	R 459194
chr2	jNXSensor	rigid_DNA	459580	459599	1000.0	+	0	R 459580
chr2	jNXSensor	rigid_DNA	459721	459735	1000.0	+	0	R 459721
chr2	jNXSensor	rigid_DNA	460784	460798	1000.0	+	0	R 460784
chr2	jNXSensor	rigid_DNA	465830	465844	1000.0	+	0	R 465830
chr2	jNXSensor	rigid_DNA	465858	465872	1000.0	+	0	R 465858
chr2	jNXSensor	rigid_DNA	465957	465966	1000.0	+	0	R 465957
chr2	jNXSensor	rigid_DNA	469084	469098	1000.0	+	0	R 469084
chr2	jNXSensor	rigid_DNA	471490	471504	1000.0	+	0	R 471490
chr2	jNXSensor	rigid_DNA	471671	471685	1000.0	+	0	R 471671
chr2	jNXSensor	rigid_DNA	473597	473616	1000.0	+	0	R 473597
chr2	jNXSensor	rigid_DNA	474517	474531	1000.0	+	0	R 474517
chr2	jNXSensor	rigid_DNA	474874	474888	1000.0	+	0	R 474874
chr2	jNXSensor	rigid_DNA	475660	475674	1000.0	+	0	R 475660
chr2	jNXSensor	rigid_DNA	476296	476310	1000.0	+	0	R 476296
chr2	jNXSensor	rigid_DNA	477343	477362	1000.0	+	0	R 477343
chr2	jNXSensor	rigid_DNA	477888	477902	1000.0	+	0	R 477888
chr2	jNXSensor	rigid_DNA	477912	477926	1000.0	+	0	R 477912
chr2	jNXSensor	rigid_DNA	477960	477974	1000.0	+	0	R 477960
chr2	jNXSensor	rigid_DNA	477984	477998	1000.0	+	0	R 477984
chr2	jNXSensor	rigid_DNA	478032	478046	1000.0	+	0	R 478032
chr2	jNXSensor	rigid_DNA	478056	478070	1000.0	+	0	R 478056
chr2	jNXSensor	rigid_DNA	478080	478094	1000.0	+	0	R 478080
chr2	jNXSensor	rigid_DNA	478104	478118	1000.0	+	0	R 478104
chr2	jNXSensor	rigid_DNA	478152	478166	1000.0	+	0	R 478152
chr2	jNXSensor	rigid_DNA	478176	478190	1000.0	+	0	R 478176
chr2	jNXSensor	rigid_DNA	478200	478214	1000.0	+	0	R 478200
chr2	jNXSensor	rigid_DNA	478224	478238	1000.0	+	0	R 478224
chr2	jNXSensor	rigid_DNA	478248	478262	1000.0	+	0	R 478248
chr2	jNXSensor	rigid_DNA	478296	478310	1000.0	+	0	R 478296
chr2	jNXSensor	rigid_DNA	478320	478334	1000.0	+	0	R 478320
chr2	jNXSensor	rigid_DNA	478344	478358	1000.0	+	0	R 478344
chr2	jNXSensor	rigid_DNA	478368	478382	1000.0	+	0	R 478368
chr2	jNXSensor	rigid_DNA	478392	478406	1000.0	+	0	R 478392
chr2	jNXSensor	rigid_DNA	478416	478430	1000.0	+	0	R 478416
chr2	jNXSensor	rigid_DNA	478488	478502	1000.0	+	0	R 478488
chr2	jNXSensor	rigid_DNA	478512	478526	1000.0	+	0	R 478512
chr2	jNXSensor	rigid_DNA	478560	478574	1000.0	+	0	R 478560
chr2	jNXSensor	rigid_DNA	478584	478598	1000.0	+	0	R 478584
chr2	jNXSensor	rigid_DNA	478886	478900	1000.0	+	0	R 478886
chr2	jNXSensor	rigid_DNA	482293	482307	1000.0	+	0	R 482293
chr2	jNXSensor	rigid_DNA	483686	483702	1000.0	+	0	R 483686
chr2	jNXSensor	rigid_DNA	485902	485927	1000.0	+	0	R 485902
chr2	jNXSensor	rigid_DNA	485960	485979	1000.0	+	0	R 485960
chr2	jNXSensor	rigid_DNA	486058	486072	1000.0	+	0	R 486058
chr2	jNXSensor	rigid_DNA	486427	486441	1000.0	+	0	R 486427
chr2	jNXSensor	rigid_DNA	487343	487357	1000.0	+	0	R 487343
chr2	jNXSensor	rigid_DNA	487403	487417	1000.0	+	0	R 487403
chr2	jNXSensor	rigid_DNA	487723	487737	1000.0	+	0	R 487723
chr2	jNXSensor	rigid_DNA	488158	488169	1000.0	+	0	R 488158
chr2	jNXSensor	rigid_DNA	488618	488632	1000.0	+	0	R 488618
chr2	jNXSensor	rigid_DNA	492995	493009	1000.0	+	0	R 492995
chr2	jNXSensor	rigid_DNA	493430	493444	1000.0	+	0	R 493430
chr2	jNXSensor	rigid_DNA	493474	493499	1000.0	+	0	R 493474
chr2	jNXSensor	rigid_DNA	493667	493681	1000.0	+	0	R 493667
chr2	jNXSensor	rigid_DNA	493774	493788	1000.0	+	0	R 493774
chr2	jNXSensor	rigid_DNA	496014	496034	1000.0	+	0	R 496014
chr2	jNXSensor	rigid_DNA	498295	498309	1000.0	+	0	R 498295
chr2	jNXSensor	rigid_DNA	498862	498873	1000.0	+	0	R 498862
chr2	jNXSensor	rigid_DNA	499538	499552	1000.0	+	0	R 499538
chr2	jNXSensor	rigid_DNA	501095	501109	1000.0	+	0	R 501095
chr2	jNXSensor	rigid_DNA	504272	504286	1000.0	+	0	R 504272
chr2	jNXSensor	rigid_DNA	508416	508430	1000.0	+	0	R 508416
chr2	jNXSensor	rigid_DNA	508700	508714	1000.0	+	0	R 508700
chr2	jNXSensor	rigid_DNA	509587	509601	1000.0	+	0	R 509587
chr2	jNXSensor	rigid_DNA	510333	510352	1000.0	+	0	R 510333
chr2	jNXSensor	rigid_DNA	510810	510824	1000.0	+	0	R 510810
chr2	jNXSensor	rigid_DNA	511938	511952	1000.0	+	0	R 511938
chr2	jNXSensor	rigid_DNA	512276	512290	1000.0	+	0	R 512276
chr2	jNXSensor	rigid_DNA	512342	512361	1000.0	+	0	R 512342
chr2	jNXSensor	rigid_DNA	512951	512965	1000.0	+	0	R 512951
chr2	jNXSensor	rigid_DNA	513587	513602	1000.0	+	0	R 513587
chr2	jNXSensor	rigid_DNA	513917	513936	1000.0	+	0	R 513917
chr2	jNXSensor	rigid_DNA	515139	515153	1000.0	+	0	R 515139
chr2	jNXSensor	rigid_DNA	517837	517851	1000.0	+	0	R 517837
chr2	jNXSensor	rigid_DNA	523930	523941	1000.0	+	0	R 523930
chr2	jNXSensor	rigid_DNA	525244	525258	1000.0	+	0	R 525244
chr2	jNXSensor	rigid_DNA	530079	530088	1000.0	+	0	R 530079
chr2	jNXSensor	rigid_DNA	530278	530288	1000.0	+	0	R 530278
chr2	jNXSensor	rigid_DNA	531653	531667	1000.0	+	0	R 531653
chr2	jNXSensor	rigid_DNA	532862	532881	1000.0	+	0	R 532862
chr2	jNXSensor	rigid_DNA	534592	534606	1000.0	+	0	R 534592
chr2	jNXSensor	rigid_DNA	536070	536085	1000.0	+	0	R 536070
chr2	jNXSensor	rigid_DNA	536364	536387	1000.0	+	0	R 536364
chr2	jNXSensor	rigid_DNA	536489	536508	1000.0	+	0	R 536489
chr2	jNXSensor	rigid_DNA	537163	537177	1000.0	+	0	R 537163
chr2	jNXSensor	rigid_DNA	537542	537556	1000.0	+	0	R 537542
chr2	jNXSensor	rigid_DNA	537655	537669	1000.0	+	0	R 537655
chr2	jNXSensor	rigid_DNA	538852	538866	1000.0	+	0	R 538852
chr2	jNXSensor	rigid_DNA	539126	539135	1000.0	+	0	R 539126
chr2	jNXSensor	rigid_DNA	541327	541346	1000.0	+	0	R 541327
chr2	jNXSensor	rigid_DNA	541601	541615	1000.0	+	0	R 541601
chr2	jNXSensor	rigid_DNA	541881	541901	1000.0	+	0	R 541881
chr2	jNXSensor	rigid_DNA	542317	542331	1000.0	+	0	R 542317
chr2	jNXSensor	rigid_DNA	542401	542425	1000.0	+	0	R 542401
chr2	jNXSensor	rigid_DNA	543217	543231	1000.0	+	0	R 543217
chr2	jNXSensor	rigid_DNA	544379	544393	1000.0	+	0	R 544379
chr2	jNXSensor	rigid_DNA	547647	547661	1000.0	+	0	R 547647
chr2	jNXSensor	rigid_DNA	548026	548040	1000.0	+	0	R 548026
chr2	jNXSensor	rigid_DNA	548102	548117	1000.0	+	0	R 548102
chr2	jNXSensor	rigid_DNA	548141	548155	1000.0	+	0	R 548141
chr2	jNXSensor	rigid_DNA	548181	548195	1000.0	+	0	R 548181
chr2	jNXSensor	rigid_DNA	548430	548444	1000.0	+	0	R 548430
chr2	jNXSensor	rigid_DNA	548534	548550	1000.0	+	0	R 548534
chr2	jNXSensor	rigid_DNA	548743	548757	1000.0	+	0	R 548743
chr2	jNXSensor	rigid_DNA	548760	548774	1000.0	+	0	R 548760
chr2	jNXSensor	rigid_DNA	552601	552615	1000.0	+	0	R 552601
chr2	jNXSensor	rigid_DNA	553416	553430	1000.0	+	0	R 553416
chr2	jNXSensor	rigid_DNA	553484	553498	1000.0	+	0	R 553484
chr2	jNXSensor	rigid_DNA	554606	554631	1000.0	+	0	R 554606
chr2	jNXSensor	rigid_DNA	554909	554923	1000.0	+	0	R 554909
chr2	jNXSensor	rigid_DNA	554944	554958	1000.0	+	0	R 554944
chr2	jNXSensor	rigid_DNA	555490	555504	1000.0	+	0	R 555490
chr2	jNXSensor	rigid_DNA	556299	556313	1000.0	+	0	R 556299
chr2	jNXSensor	rigid_DNA	557687	557702	1000.0	+	0	R 557687
chr2	jNXSensor	rigid_DNA	558223	558242	1000.0	+	0	R 558223
chr2	jNXSensor	rigid_DNA	558656	558670	1000.0	+	0	R 558656
chr2	jNXSensor	rigid_DNA	560396	560405	1000.0	+	0	R 560396
chr2	jNXSensor	rigid_DNA	560859	560870	1000.0	+	0	R 560859
chr2	jNXSensor	rigid_DNA	565967	565978	1000.0	+	0	R 565967
chr2	jNXSensor	rigid_DNA	568918	568929	1000.0	+	0	R 568918
chr2	jNXSensor	rigid_DNA	569084	569099	1000.0	+	0	R 569084
chr2	jNXSensor	rigid_DNA	569238	569247	1000.0	+	0	R 569238
chr2	jNXSensor	rigid_DNA	569899	569914	1000.0	+	0	R 569899
chr2	jNXSensor	rigid_DNA	571146	571155	1000.0	+	0	R 571146
chr2	jNXSensor	rigid_DNA	572636	572650	1000.0	+	0	R 572636
chr2	jNXSensor	rigid_DNA	572817	572831	1000.0	+	0	R 572817
chr2	jNXSensor	rigid_DNA	572884	572898	1000.0	+	0	R 572884
chr2	jNXSensor	rigid_DNA	572983	573001	1000.0	+	0	R 572983
chr2	jNXSensor	rigid_DNA	573080	573098	1000.0	+	0	R 573080
chr2	jNXSensor	rigid_DNA	573325	573353	1000.0	+	0	R 573325
chr2	jNXSensor	rigid_DNA	574933	574947	1000.0	+	0	R 574933
chr2	jNXSensor	rigid_DNA	576844	576870	1000.0	+	0	R 576844
chr2	jNXSensor	rigid_DNA	577302	577316	1000.0	+	0	R 577302
chr2	jNXSensor	rigid_DNA	577465	577479	1000.0	+	0	R 577465
chr2	jNXSensor	rigid_DNA	577915	577929	1000.0	+	0	R 577915
chr2	jNXSensor	rigid_DNA	578156	578170	1000.0	+	0	R 578156
chr2	jNXSensor	rigid_DNA	578505	578519	1000.0	+	0	R 578505
chr2	jNXSensor	rigid_DNA	579091	579105	1000.0	+	0	R 579091
chr2	jNXSensor	rigid_DNA	580787	580807	1000.0	+	0	R 580787
chr2	jNXSensor	rigid_DNA	583621	583645	1000.0	+	0	R 583621
chr2	jNXSensor	rigid_DNA	583691	583710	1000.0	+	0	R 583691
chr2	jNXSensor	rigid_DNA	583722	583736	1000.0	+	0	R 583722
chr2	jNXSensor	rigid_DNA	583841	583855	1000.0	+	0	R 583841
chr2	jNXSensor	rigid_DNA	584357	584376	1000.0	+	0	R 584357
chr2	jNXSensor	rigid_DNA	584474	584488	1000.0	+	0	R 584474
chr2	jNXSensor	rigid_DNA	584530	584550	1000.0	+	0	R 584530
chr2	jNXSensor	rigid_DNA	584590	584605	1000.0	+	0	R 584590
chr2	jNXSensor	rigid_DNA	584655	584669	1000.0	+	0	R 584655
chr2	jNXSensor	rigid_DNA	584841	584855	1000.0	+	0	R 584841
chr2	jNXSensor	rigid_DNA	584945	584964	1000.0	+	0	R 584945
chr2	jNXSensor	rigid_DNA	585300	585319	1000.0	+	0	R 585300
chr2	jNXSensor	rigid_DNA	585696	585714	1000.0	+	0	R 585696
chr2	jNXSensor	rigid_DNA	585915	585935	1000.0	+	0	R 585915
chr2	jNXSensor	rigid_DNA	586574	586588	1000.0	+	0	R 586574
chr2	jNXSensor	rigid_DNA	588231	588261	1000.0	+	0	R 588231
chr2	jNXSensor	rigid_DNA	588570	588584	1000.0	+	0	R 588570
chr2	jNXSensor	rigid_DNA	588858	588873	1000.0	+	0	R 588858
chr2	jNXSensor	rigid_DNA	590563	590577	1000.0	+	0	R 590563
chr2	jNXSensor	rigid_DNA	591471	591497	1000.0	+	0	R 591471
chr2	jNXSensor	rigid_DNA	591547	591561	1000.0	+	0	R 591547
chr2	jNXSensor	rigid_DNA	591598	591617	1000.0	+	0	R 591598
chr2	jNXSensor	rigid_DNA	592153	592187	1000.0	+	0	R 592153
chr2	jNXSensor	rigid_DNA	592261	592275	1000.0	+	0	R 592261
chr2	jNXSensor	rigid_DNA	592464	592479	1000.0	+	0	R 592464
chr2	jNXSensor	rigid_DNA	592746	592771	1000.0	+	0	R 592746
chr2	jNXSensor	rigid_DNA	594578	594593	1000.0	+	0	R 594578
chr2	jNXSensor	rigid_DNA	595895	595913	1000.0	+	0	R 595895
chr2	jNXSensor	rigid_DNA	596190	596225	1000.0	+	0	R 596190
chr2	jNXSensor	rigid_DNA	596321	596340	1000.0	+	0	R 596321
chr2	jNXSensor	rigid_DNA	600115	600129	1000.0	+	0	R 600115
chr2	jNXSensor	rigid_DNA	600248	600262	1000.0	+	0	R 600248
chr2	jNXSensor	rigid_DNA	601919	601933	1000.0	+	0	R 601919
chr2	jNXSensor	rigid_DNA	604154	604168	1000.0	+	0	R 604154
chr2	jNXSensor	rigid_DNA	605165	605179	1000.0	+	0	R 605165
chr2	jNXSensor	rigid_DNA	607278	607291	1000.0	+	0	R 607278
chr2	jNXSensor	rigid_DNA	609869	609884	1000.0	+	0	R 609869
chr2	jNXSensor	rigid_DNA	609904	609918	1000.0	+	0	R 609904
chr2	jNXSensor	rigid_DNA	610750	610779	1000.0	+	0	R 610750
chr2	jNXSensor	rigid_DNA	610940	610954	1000.0	+	0	R 610940
chr2	jNXSensor	rigid_DNA	610957	610971	1000.0	+	0	R 610957
chr2	jNXSensor	rigid_DNA	610979	610993	1000.0	+	0	R 610979
chr2	jNXSensor	rigid_DNA	611027	611041	1000.0	+	0	R 611027
chr2	jNXSensor	rigid_DNA	611146	611166	1000.0	+	0	R 611146
chr2	jNXSensor	rigid_DNA	611256	611271	1000.0	+	0	R 611256
chr2	jNXSensor	rigid_DNA	611286	611301	1000.0	+	0	R 611286
chr2	jNXSensor	rigid_DNA	611571	611585	1000.0	+	0	R 611571
chr2	jNXSensor	rigid_DNA	611760	611774	1000.0	+	0	R 611760
chr2	jNXSensor	rigid_DNA	611814	611828	1000.0	+	0	R 611814
chr2	jNXSensor	rigid_DNA	611850	611864	1000.0	+	0	R 611850
chr2	jNXSensor	rigid_DNA	611922	611936	1000.0	+	0	R 611922
chr2	jNXSensor	rigid_DNA	612137	612151	1000.0	+	0	R 612137
chr2	jNXSensor	rigid_DNA	613708	613732	1000.0	+	0	R 613708
chr2	jNXSensor	rigid_DNA	614430	614444	1000.0	+	0	R 614430
chr2	jNXSensor	rigid_DNA	615153	615167	1000.0	+	0	R 615153
chr2	jNXSensor	rigid_DNA	615320	615345	1000.0	+	0	R 615320
chr2	jNXSensor	rigid_DNA	615790	615804	1000.0	+	0	R 615790
chr2	jNXSensor	rigid_DNA	616759	616773	1000.0	+	0	R 616759
chr2	jNXSensor	rigid_DNA	618157	618171	1000.0	+	0	R 618157
chr2	jNXSensor	rigid_DNA	618459	618473	1000.0	+	0	R 618459
chr2	jNXSensor	rigid_DNA	624226	624245	1000.0	+	0	R 624226
chr2	jNXSensor	rigid_DNA	624306	624320	1000.0	+	0	R 624306
chr2	jNXSensor	rigid_DNA	624864	624878	1000.0	+	0	R 624864
chr2	jNXSensor	rigid_DNA	625199	625213	1000.0	+	0	R 625199
chr2	jNXSensor	rigid_DNA	626178	626192	1000.0	+	0	R 626178
chr2	jNXSensor	rigid_DNA	626206	626220	1000.0	+	0	R 626206
chr2	jNXSensor	rigid_DNA	626230	626249	1000.0	+	0	R 626230
chr2	jNXSensor	rigid_DNA	626326	626345	1000.0	+	0	R 626326
chr2	jNXSensor	rigid_DNA	626474	626488	1000.0	+	0	R 626474
chr2	jNXSensor	rigid_DNA	626544	626564	1000.0	+	0	R 626544
chr2	jNXSensor	rigid_DNA	626641	626656	1000.0	+	0	R 626641
chr2	jNXSensor	rigid_DNA	626713	626740	1000.0	+	0	R 626713
chr2	jNXSensor	rigid_DNA	626754	626768	1000.0	+	0	R 626754
chr2	jNXSensor	rigid_DNA	626775	626789	1000.0	+	0	R 626775
chr2	jNXSensor	rigid_DNA	626863	626877	1000.0	+	0	R 626863
chr2	jNXSensor	rigid_DNA	626904	626918	1000.0	+	0	R 626904
chr2	jNXSensor	rigid_DNA	626930	626944	1000.0	+	0	R 626930
chr2	jNXSensor	rigid_DNA	627014	627043	1000.0	+	0	R 627014
chr2	jNXSensor	rigid_DNA	627049	627063	1000.0	+	0	R 627049
chr2	jNXSensor	rigid_DNA	628839	628849	1000.0	+	0	R 628839
chr2	jNXSensor	rigid_DNA	631930	631945	1000.0	+	0	R 631930
chr2	jNXSensor	rigid_DNA	632647	632661	1000.0	+	0	R 632647
chr2	jNXSensor	rigid_DNA	635056	635070	1000.0	+	0	R 635056
chr2	jNXSensor	rigid_DNA	635812	635821	1000.0	+	0	R 635812
chr2	jNXSensor	rigid_DNA	636008	636022	1000.0	+	0	R 636008
chr2	jNXSensor	rigid_DNA	636903	636922	1000.0	+	0	R 636903
chr2	jNXSensor	rigid_DNA	637176	637190	1000.0	+	0	R 637176
chr2	jNXSensor	rigid_DNA	637253	637267	1000.0	+	0	R 637253
chr2	jNXSensor	rigid_DNA	637868	637882	1000.0	+	0	R 637868
chr2	jNXSensor	rigid_DNA	639074	639088	1000.0	+	0	R 639074
chr2	jNXSensor	rigid_DNA	639147	639161	1000.0	+	0	R 639147
chr2	jNXSensor	rigid_DNA	639229	639248	1000.0	+	0	R 639229
chr2	jNXSensor	rigid_DNA	639376	639395	1000.0	+	0	R 639376
chr2	jNXSensor	rigid_DNA	639404	639418	1000.0	+	0	R 639404
chr2	jNXSensor	rigid_DNA	639424	639448	1000.0	+	0	R 639424
chr2	jNXSensor	rigid_DNA	639617	639645	1000.0	+	0	R 639617
chr2	jNXSensor	rigid_DNA	639841	639855	1000.0	+	0	R 639841
chr2	jNXSensor	rigid_DNA	639887	639901	1000.0	+	0	R 639887
chr2	jNXSensor	rigid_DNA	640387	640401	1000.0	+	0	R 640387
chr2	jNXSensor	rigid_DNA	641011	641025	1000.0	+	0	R 641011
chr2	jNXSensor	rigid_DNA	643631	643645	1000.0	+	0	R 643631
chr2	jNXSensor	rigid_DNA	645770	645789	1000.0	+	0	R 645770
chr2	jNXSensor	rigid_DNA	649102	649111	1000.0	+	0	R 649102
chr2	jNXSensor	rigid_DNA	649598	649607	1000.0	+	0	R 649598
chr2	jNXSensor	rigid_DNA	650670	650684	1000.0	+	0	R 650670
chr2	jNXSensor	rigid_DNA	650747	650761	1000.0	+	0	R 650747
chr2	jNXSensor	rigid_DNA	650860	650874	1000.0	+	0	R 650860
chr2	jNXSensor	rigid_DNA	651450	651464	1000.0	+	0	R 651450
chr2	jNXSensor	rigid_DNA	651647	651661	1000.0	+	0	R 651647
chr2	jNXSensor	rigid_DNA	651850	651865	1000.0	+	0	R 651850
chr2	jNXSensor	rigid_DNA	652135	652151	1000.0	+	0	R 652135
chr2	jNXSensor	rigid_DNA	653019	653033	1000.0	+	0	R 653019
chr2	jNXSensor	rigid_DNA	653657	653671	1000.0	+	0	R 653657
chr2	jNXSensor	rigid_DNA	656343	656357	1000.0	+	0	R 656343
chr2	jNXSensor	rigid_DNA	656576	656596	1000.0	+	0	R 656576
chr2	jNXSensor	rigid_DNA	656656	656676	1000.0	+	0	R 656656
chr2	jNXSensor	rigid_DNA	657015	657029	1000.0	+	0	R 657015
chr2	jNXSensor	rigid_DNA	658014	658033	1000.0	+	0	R 658014
chr2	jNXSensor	rigid_DNA	659500	659514	1000.0	+	0	R 659500
chr2	jNXSensor	rigid_DNA	659978	659992	1000.0	+	0	R 659978
chr2	jNXSensor	rigid_DNA	660100	660115	1000.0	+	0	R 660100
chr2	jNXSensor	rigid_DNA	660416	660430	1000.0	+	0	R 660416
chr2	jNXSensor	rigid_DNA	660869	660883	1000.0	+	0	R 660869
chr2	jNXSensor	rigid_DNA	660943	660962	1000.0	+	0	R 660943
chr2	jNXSensor	rigid_DNA	661238	661252	1000.0	+	0	R 661238
chr2	jNXSensor	rigid_DNA	661283	661297	1000.0	+	0	R 661283
chr2	jNXSensor	rigid_DNA	662010	662024	1000.0	+	0	R 662010
chr2	jNXSensor	rigid_DNA	662332	662365	1000.0	+	0	R 662332
chr2	jNXSensor	rigid_DNA	662472	662486	1000.0	+	0	R 662472
chr2	jNXSensor	rigid_DNA	662790	662805	1000.0	+	0	R 662790
chr2	jNXSensor	rigid_DNA	663130	663144	1000.0	+	0	R 663130
chr2	jNXSensor	rigid_DNA	663366	663380	1000.0	+	0	R 663366
chr2	jNXSensor	rigid_DNA	663392	663406	1000.0	+	0	R 663392
chr2	jNXSensor	rigid_DNA	663723	663737	1000.0	+	0	R 663723
chr2	jNXSensor	rigid_DNA	663856	663870	1000.0	+	0	R 663856
chr2	jNXSensor	rigid_DNA	664384	664403	1000.0	+	0	R 664384
chr2	jNXSensor	rigid_DNA	664949	664963	1000.0	+	0	R 664949
chr2	jNXSensor	rigid_DNA	666341	666355	1000.0	+	0	R 666341
chr2	jNXSensor	rigid_DNA	666403	666418	1000.0	+	0	R 666403
chr2	jNXSensor	rigid_DNA	666428	666443	1000.0	+	0	R 666428
chr2	jNXSensor	rigid_DNA	666497	666512	1000.0	+	0	R 666497
chr2	jNXSensor	rigid_DNA	666663	666682	1000.0	+	0	R 666663
chr2	jNXSensor	rigid_DNA	666704	666719	1000.0	+	0	R 666704
chr2	jNXSensor	rigid_DNA	666768	666782	1000.0	+	0	R 666768
chr2	jNXSensor	rigid_DNA	666806	666820	1000.0	+	0	R 666806
chr2	jNXSensor	rigid_DNA	666865	666885	1000.0	+	0	R 666865
chr2	jNXSensor	rigid_DNA	666919	666944	1000.0	+	0	R 666919
chr2	jNXSensor	rigid_DNA	666986	667022	1000.0	+	0	R 666986
chr2	jNXSensor	rigid_DNA	667032	667075	1000.0	+	0	R 667032
chr2	jNXSensor	rigid_DNA	667098	667128	1000.0	+	0	R 667098
chr2	jNXSensor	rigid_DNA	667146	667171	1000.0	+	0	R 667146
chr2	jNXSensor	rigid_DNA	667176	667196	1000.0	+	0	R 667176
chr2	jNXSensor	rigid_DNA	667227	667241	1000.0	+	0	R 667227
chr2	jNXSensor	rigid_DNA	667672	667687	1000.0	+	0	R 667672
chr2	jNXSensor	rigid_DNA	668119	668132	1000.0	+	0	R 668119
chr2	jNXSensor	rigid_DNA	668425	668442	1000.0	+	0	R 668425
chr2	jNXSensor	rigid_DNA	668675	668689	1000.0	+	0	R 668675
chr2	jNXSensor	rigid_DNA	669204	669218	1000.0	+	0	R 669204
chr2	jNXSensor	rigid_DNA	669535	669565	1000.0	+	0	R 669535
chr2	jNXSensor	rigid_DNA	669588	669615	1000.0	+	0	R 669588
chr2	jNXSensor	rigid_DNA	669835	669854	1000.0	+	0	R 669835
chr2	jNXSensor	rigid_DNA	670177	670191	1000.0	+	0	R 670177
chr2	jNXSensor	rigid_DNA	670257	670271	1000.0	+	0	R 670257
chr2	jNXSensor	rigid_DNA	670338	670357	1000.0	+	0	R 670338
chr2	jNXSensor	rigid_DNA	671892	671906	1000.0	+	0	R 671892
chr2	jNXSensor	rigid_DNA	672612	672626	1000.0	+	0	R 672612
chr2	jNXSensor	rigid_DNA	672808	672822	1000.0	+	0	R 672808
chr2	jNXSensor	rigid_DNA	675041	675050	1000.0	+	0	R 675041
chr2	jNXSensor	rigid_DNA	675887	675901	1000.0	+	0	R 675887
chr2	jNXSensor	rigid_DNA	679392	679406	1000.0	+	0	R 679392
chr2	jNXSensor	rigid_DNA	680066	680080	1000.0	+	0	R 680066
chr2	jNXSensor	rigid_DNA	680094	680114	1000.0	+	0	R 680094
chr2	jNXSensor	rigid_DNA	680119	680133	1000.0	+	0	R 680119
chr2	jNXSensor	rigid_DNA	681659	681673	1000.0	+	0	R 681659
chr2	jNXSensor	rigid_DNA	681952	681967	1000.0	+	0	R 681952
chr2	jNXSensor	rigid_DNA	682021	682035	1000.0	+	0	R 682021
chr2	jNXSensor	rigid_DNA	682044	682061	1000.0	+	0	R 682044
chr2	jNXSensor	rigid_DNA	682084	682104	1000.0	+	0	R 682084
chr2	jNXSensor	rigid_DNA	682533	682547	1000.0	+	0	R 682533
chr2	jNXSensor	rigid_DNA	682713	682733	1000.0	+	0	R 682713
chr2	jNXSensor	rigid_DNA	683003	683017	1000.0	+	0	R 683003
chr2	jNXSensor	rigid_DNA	685213	685227	1000.0	+	0	R 685213
chr2	jNXSensor	rigid_DNA	690329	690343	1000.0	+	0	R 690329
chr2	jNXSensor	rigid_DNA	692553	692568	1000.0	+	0	R 692553
chr2	jNXSensor	rigid_DNA	693034	693053	1000.0	+	0	R 693034
chr2	jNXSensor	rigid_DNA	693745	693766	1000.0	+	0	R 693745
chr2	jNXSensor	rigid_DNA	698532	698546	1000.0	+	0	R 698532
chr2	jNXSensor	rigid_DNA	698829	698843	1000.0	+	0	R 698829
chr2	jNXSensor	rigid_DNA	698930	698951	1000.0	+	0	R 698930
chr2	jNXSensor	rigid_DNA	699343	699362	1000.0	+	0	R 699343
chr2	jNXSensor	rigid_DNA	699367	699381	1000.0	+	0	R 699367
chr2	jNXSensor	rigid_DNA	702142	702153	1000.0	+	0	R 702142
chr2	jNXSensor	rigid_DNA	703579	703597	1000.0	+	0	R 703579
chr2	jNXSensor	rigid_DNA	704949	704963	1000.0	+	0	R 704949
chr2	jNXSensor	rigid_DNA	706342	706361	1000.0	+	0	R 706342
chr2	jNXSensor	rigid_DNA	706578	706592	1000.0	+	0	R 706578
chr2	jNXSensor	rigid_DNA	706822	706846	1000.0	+	0	R 706822
chr2	jNXSensor	rigid_DNA	708081	708100	1000.0	+	0	R 708081
chr2	jNXSensor	rigid_DNA	710240	710254	1000.0	+	0	R 710240
chr2	jNXSensor	rigid_DNA	710564	710578	1000.0	+	0	R 710564
chr2	jNXSensor	rigid_DNA	710869	710883	1000.0	+	0	R 710869
chr2	jNXSensor	rigid_DNA	711048	711062	1000.0	+	0	R 711048
chr2	jNXSensor	rigid_DNA	712703	712722	1000.0	+	0	R 712703
chr2	jNXSensor	rigid_DNA	712752	712766	1000.0	+	0	R 712752
chr2	jNXSensor	rigid_DNA	713326	713335	1000.0	+	0	R 713326
chr2	jNXSensor	rigid_DNA	715012	715021	1000.0	+	0	R 715012
chr2	jNXSensor	rigid_DNA	715540	715554	1000.0	+	0	R 715540
chr2	jNXSensor	rigid_DNA	715624	715638	1000.0	+	0	R 715624
chr2	jNXSensor	rigid_DNA	715708	715723	1000.0	+	0	R 715708
chr2	jNXSensor	rigid_DNA	720221	720240	1000.0	+	0	R 720221
chr2	jNXSensor	rigid_DNA	720464	720487	1000.0	+	0	R 720464
chr2	jNXSensor	rigid_DNA	721155	721169	1000.0	+	0	R 721155
chr2	jNXSensor	rigid_DNA	721690	721704	1000.0	+	0	R 721690
chr2	jNXSensor	rigid_DNA	721869	721888	1000.0	+	0	R 721869
chr2	jNXSensor	rigid_DNA	722054	722068	1000.0	+	0	R 722054
chr2	jNXSensor	rigid_DNA	722072	722087	1000.0	+	0	R 722072
chr2	jNXSensor	rigid_DNA	722210	722224	1000.0	+	0	R 722210
chr2	jNXSensor	rigid_DNA	722310	722324	1000.0	+	0	R 722310
chr2	jNXSensor	rigid_DNA	722411	722425	1000.0	+	0	R 722411
chr2	jNXSensor	rigid_DNA	722528	722542	1000.0	+	0	R 722528
chr2	jNXSensor	rigid_DNA	722561	722575	1000.0	+	0	R 722561
chr2	jNXSensor	rigid_DNA	722661	722675	1000.0	+	0	R 722661
chr2	jNXSensor	rigid_DNA	722745	722759	1000.0	+	0	R 722745
chr2	jNXSensor	rigid_DNA	722794	722809	1000.0	+	0	R 722794
chr2	jNXSensor	rigid_DNA	722845	722859	1000.0	+	0	R 722845
chr2	jNXSensor	rigid_DNA	722861	722875	1000.0	+	0	R 722861
chr2	jNXSensor	rigid_DNA	722928	722942	1000.0	+	0	R 722928
chr2	jNXSensor	rigid_DNA	722961	722976	1000.0	+	0	R 722961
chr2	jNXSensor	rigid_DNA	722995	723010	1000.0	+	0	R 722995
chr2	jNXSensor	rigid_DNA	723012	723027	1000.0	+	0	R 723012
chr2	jNXSensor	rigid_DNA	723182	723197	1000.0	+	0	R 723182
chr2	jNXSensor	rigid_DNA	723722	723736	1000.0	+	0	R 723722
chr2	jNXSensor	rigid_DNA	724253	724268	1000.0	+	0	R 724253
chr2	jNXSensor	rigid_DNA	725325	725339	1000.0	+	0	R 725325
chr2	jNXSensor	rigid_DNA	725382	725396	1000.0	+	0	R 725382
chr2	jNXSensor	rigid_DNA	728716	728730	1000.0	+	0	R 728716
chr2	jNXSensor	rigid_DNA	729645	729654	1000.0	+	0	R 729645
chr2	jNXSensor	rigid_DNA	729966	729984	1000.0	+	0	R 729966
chr2	jNXSensor	rigid_DNA	730011	730038	1000.0	+	0	R 730011
chr2	jNXSensor	rigid_DNA	730074	730101	1000.0	+	0	R 730074
chr2	jNXSensor	rigid_DNA	730137	730164	1000.0	+	0	R 730137
chr2	jNXSensor	rigid_DNA	730209	730227	1000.0	+	0	R 730209
chr2	jNXSensor	rigid_DNA	730276	730290	1000.0	+	0	R 730276
chr2	jNXSensor	rigid_DNA	730326	730353	1000.0	+	0	R 730326
chr2	jNXSensor	rigid_DNA	730389	730416	1000.0	+	0	R 730389
chr2	jNXSensor	rigid_DNA	730452	730479	1000.0	+	0	R 730452
chr2	jNXSensor	rigid_DNA	730524	730542	1000.0	+	0	R 730524
chr2	jNXSensor	rigid_DNA	730578	730592	1000.0	+	0	R 730578
chr2	jNXSensor	rigid_DNA	730641	730668	1000.0	+	0	R 730641
chr2	jNXSensor	rigid_DNA	730704	730731	1000.0	+	0	R 730704
chr2	jNXSensor	rigid_DNA	730767	730794	1000.0	+	0	R 730767
chr2	jNXSensor	rigid_DNA	730830	730857	1000.0	+	0	R 730830
chr2	jNXSensor	rigid_DNA	730893	730920	1000.0	+	0	R 730893
chr2	jNXSensor	rigid_DNA	731977	731991	1000.0	+	0	R 731977
chr2	jNXSensor	rigid_DNA	734161	734174	1000.0	+	0	R 734161
chr2	jNXSensor	rigid_DNA	736268	736283	1000.0	+	0	R 736268
chr2	jNXSensor	rigid_DNA	737190	737204	1000.0	+	0	R 737190
chr2	jNXSensor	rigid_DNA	737684	737698	1000.0	+	0	R 737684
chr2	jNXSensor	rigid_DNA	739141	739155	1000.0	+	0	R 739141
chr2	jNXSensor	rigid_DNA	741246	741260	1000.0	+	0	R 741246
chr2	jNXSensor	rigid_DNA	741680	741694	1000.0	+	0	R 741680
chr2	jNXSensor	rigid_DNA	744535	744544	1000.0	+	0	R 744535
chr2	jNXSensor	rigid_DNA	745783	745802	1000.0	+	0	R 745783
chr2	jNXSensor	rigid_DNA	747877	747891	1000.0	+	0	R 747877
chr2	jNXSensor	rigid_DNA	748120	748139	1000.0	+	0	R 748120
chr2	jNXSensor	rigid_DNA	750676	750690	1000.0	+	0	R 750676
chr2	jNXSensor	rigid_DNA	750726	750740	1000.0	+	0	R 750726
chr2	jNXSensor	rigid_DNA	751034	751045	1000.0	+	0	R 751034
chr2	jNXSensor	rigid_DNA	752720	752732	1000.0	+	0	R 752720
chr2	jNXSensor	rigid_DNA	755171	755185	1000.0	+	0	R 755171
chr2	jNXSensor	rigid_DNA	756199	756213	1000.0	+	0	R 756199
chr2	jNXSensor	rigid_DNA	756359	756373	1000.0	+	0	R 756359
chr2	jNXSensor	rigid_DNA	756562	756576	1000.0	+	0	R 756562
chr2	jNXSensor	rigid_DNA	758691	758705	1000.0	+	0	R 758691
chr2	jNXSensor	rigid_DNA	759926	759940	1000.0	+	0	R 759926
chr2	jNXSensor	rigid_DNA	761174	761188	1000.0	+	0	R 761174
chr2	jNXSensor	rigid_DNA	761200	761214	1000.0	+	0	R 761200
chr2	jNXSensor	rigid_DNA	761842	761856	1000.0	+	0	R 761842
chr2	jNXSensor	rigid_DNA	762598	762617	1000.0	+	0	R 762598
chr2	jNXSensor	rigid_DNA	763560	763574	1000.0	+	0	R 763560
chr2	jNXSensor	rigid_DNA	763613	763633	1000.0	+	0	R 763613
chr2	jNXSensor	rigid_DNA	763789	763808	1000.0	+	0	R 763789
chr2	jNXSensor	rigid_DNA	764005	764019	1000.0	+	0	R 764005
chr2	jNXSensor	rigid_DNA	764650	764664	1000.0	+	0	R 764650
chr2	jNXSensor	rigid_DNA	766099	766114	1000.0	+	0	R 766099
chr2	jNXSensor	rigid_DNA	767132	767146	1000.0	+	0	R 767132
chr2	jNXSensor	rigid_DNA	767480	767494	1000.0	+	0	R 767480
chr2	jNXSensor	rigid_DNA	767852	767866	1000.0	+	0	R 767852
chr2	jNXSensor	rigid_DNA	768295	768309	1000.0	+	0	R 768295
chr2	jNXSensor	rigid_DNA	768944	768963	1000.0	+	0	R 768944
chr2	jNXSensor	rigid_DNA	769218	769232	1000.0	+	0	R 769218
chr2	jNXSensor	rigid_DNA	770682	770696	1000.0	+	0	R 770682
chr2	jNXSensor	rigid_DNA	770787	770801	1000.0	+	0	R 770787
chr2	jNXSensor	rigid_DNA	771315	771324	1000.0	+	0	R 771315
chr2	jNXSensor	rigid_DNA	771474	771506	1000.0	+	0	R 771474
chr2	jNXSensor	rigid_DNA	771907	771921	1000.0	+	0	R 771907
chr2	jNXSensor	rigid_DNA	772002	772016	1000.0	+	0	R 772002
chr2	jNXSensor	rigid_DNA	778162	778176	1000.0	+	0	R 778162
chr2	jNXSensor	rigid_DNA	778607	778621	1000.0	+	0	R 778607
chr2	jNXSensor	rigid_DNA	779531	779545	1000.0	+	0	R 779531
chr2	jNXSensor	rigid_DNA	779573	779587	1000.0	+	0	R 779573
chr2	jNXSensor	rigid_DNA	779906	779920	1000.0	+	0	R 779906
chr2	jNXSensor	rigid_DNA	780025	780044	1000.0	+	0	R 780025
chr2	jNXSensor	rigid_DNA	780236	780255	1000.0	+	0	R 780236
chr2	jNXSensor	rigid_DNA	780723	780737	1000.0	+	0	R 780723
chr2	jNXSensor	rigid_DNA	783738	783752	1000.0	+	0	R 783738
chr2	jNXSensor	rigid_DNA	784747	784766	1000.0	+	0	R 784747
chr2	jNXSensor	rigid_DNA	785687	785710	1000.0	+	0	R 785687
chr2	jNXSensor	rigid_DNA	785888	785907	1000.0	+	0	R 785888
chr2	jNXSensor	rigid_DNA	786261	786275	1000.0	+	0	R 786261
chr2	jNXSensor	rigid_DNA	786634	786645	1000.0	+	0	R 786634
chr2	jNXSensor	rigid_DNA	786934	786948	1000.0	+	0	R 786934
chr2	jNXSensor	rigid_DNA	789706	789720	1000.0	+	0	R 789706
chr2	jNXSensor	rigid_DNA	789979	789999	1000.0	+	0	R 789979
chr2	jNXSensor	rigid_DNA	796174	796188	1000.0	+	0	R 796174
chr2	jNXSensor	rigid_DNA	797110	797129	1000.0	+	0	R 797110
chr2	jNXSensor	rigid_DNA	797855	797874	1000.0	+	0	R 797855
chr2	jNXSensor	rigid_DNA	799720	799734	1000.0	+	0	R 799720
chr2	jNXSensor	rigid_DNA	801200	801214	1000.0	+	0	R 801200
chr2	jNXSensor	rigid_DNA	804146	804160	1000.0	+	0	R 804146
chr2	jNXSensor	rigid_DNA	805187	805201	1000.0	+	0	R 805187
chr2	jNXSensor	rigid_DNA	805842	805856	1000.0	+	0	R 805842
chr2	jNXSensor	rigid_DNA	805870	805901	1000.0	+	0	R 805870
chr2	jNXSensor	rigid_DNA	806956	806970	1000.0	+	0	R 806956
chr2	jNXSensor	rigid_DNA	807221	807235	1000.0	+	0	R 807221
chr2	jNXSensor	rigid_DNA	807628	807642	1000.0	+	0	R 807628
chr2	jNXSensor	rigid_DNA	807681	807695	1000.0	+	0	R 807681
chr2	jNXSensor	rigid_DNA	807742	807756	1000.0	+	0	R 807742
chr2	jNXSensor	rigid_DNA	807927	807942	1000.0	+	0	R 807927
chr2	jNXSensor	rigid_DNA	809504	809518	1000.0	+	0	R 809504
chr2	jNXSensor	rigid_DNA	810315	810333	1000.0	+	0	R 810315
chr2	jNXSensor	rigid_DNA	813117	813139	1000.0	+	0	R 813117
chr2	jNXSensor	rigid_DNA	813298	813307	1000.0	+	0	R 813298
chr2	jNXSensor	rigid_DNA	813410	813424	1000.0	+	0	R 813410
chr2	jNXSensor	rigid_DNA	815175	815199	1000.0	+	0	R 815175
chr2	jNXSensor	rigid_DNA	815215	815229	1000.0	+	0	R 815215
chr2	jNXSensor	rigid_DNA	817189	817203	1000.0	+	0	R 817189
chr2	jNXSensor	rigid_DNA	817354	817368	1000.0	+	0	R 817354
chr2	jNXSensor	rigid_DNA	817446	817460	1000.0	+	0	R 817446
chr2	jNXSensor	rigid_DNA	817515	817529	1000.0	+	0	R 817515
chr2	jNXSensor	rigid_DNA	818121	818133	1000.0	+	0	R 818121
chr2	jNXSensor	rigid_DNA	820161	820175	1000.0	+	0	R 820161
chr2	jNXSensor	rigid_DNA	820273	820287	1000.0	+	0	R 820273
chr2	jNXSensor	rigid_DNA	820340	820354	1000.0	+	0	R 820340
chr2	jNXSensor	rigid_DNA	820596	820610	1000.0	+	0	R 820596
chr2	jNXSensor	rigid_DNA	821611	821626	1000.0	+	0	R 821611
chr2	jNXSensor	rigid_DNA	821850	821865	1000.0	+	0	R 821850
chr2	jNXSensor	rigid_DNA	823758	823767	1000.0	+	0	R 823758
chr2	jNXSensor	rigid_DNA	826614	826637	1000.0	+	0	R 826614
chr2	jNXSensor	rigid_DNA	828567	828581	1000.0	+	0	R 828567
chr2	jNXSensor	rigid_DNA	829181	829195	1000.0	+	0	R 829181
chr2	jNXSensor	rigid_DNA	829222	829236	1000.0	+	0	R 829222
chr2	jNXSensor	rigid_DNA	830497	830512	1000.0	+	0	R 830497
chr2	jNXSensor	rigid_DNA	834713	834727	1000.0	+	0	R 834713
chr2	jNXSensor	rigid_DNA	837927	837941	1000.0	+	0	R 837927
chr2	jNXSensor	rigid_DNA	839278	839292	1000.0	+	0	R 839278
chr2	jNXSensor	rigid_DNA	839326	839345	1000.0	+	0	R 839326
chr2	jNXSensor	rigid_DNA	839903	839912	1000.0	+	0	R 839903
chr2	jNXSensor	rigid_DNA	842192	842206	1000.0	+	0	R 842192
chr2	jNXSensor	rigid_DNA	842861	842875	1000.0	+	0	R 842861
chr2	jNXSensor	rigid_DNA	843584	843598	1000.0	+	0	R 843584
chr2	jNXSensor	rigid_DNA	844786	844800	1000.0	+	0	R 844786
chr2	jNXSensor	rigid_DNA	845656	845670	1000.0	+	0	R 845656
chr2	jNXSensor	rigid_DNA	845969	845978	1000.0	+	0	R 845969
chr2	jNXSensor	rigid_DNA	846140	846154	1000.0	+	0	R 846140
chr2	jNXSensor	rigid_DNA	847381	847403	1000.0	+	0	R 847381
chr2	jNXSensor	rigid_DNA	847494	847508	1000.0	+	0	R 847494
chr2	jNXSensor	rigid_DNA	847672	847687	1000.0	+	0	R 847672
chr2	jNXSensor	rigid_DNA	847734	847748	1000.0	+	0	R 847734
chr2	jNXSensor	rigid_DNA	848580	848595	1000.0	+	0	R 848580
chr2	jNXSensor	rigid_DNA	848935	848949	1000.0	+	0	R 848935
chr2	jNXSensor	rigid_DNA	849463	849478	1000.0	+	0	R 849463
chr2	jNXSensor	rigid_DNA	849505	849520	1000.0	+	0	R 849505
chr2	jNXSensor	rigid_DNA	849536	849550	1000.0	+	0	R 849536
chr2	jNXSensor	rigid_DNA	849696	849711	1000.0	+	0	R 849696
chr2	jNXSensor	rigid_DNA	849818	849833	1000.0	+	0	R 849818
chr2	jNXSensor	rigid_DNA	849837	849856	1000.0	+	0	R 849837
chr2	jNXSensor	rigid_DNA	849879	849894	1000.0	+	0	R 849879
chr2	jNXSensor	rigid_DNA	849908	849922	1000.0	+	0	R 849908
chr2	jNXSensor	rigid_DNA	850206	850220	1000.0	+	0	R 850206
chr2	jNXSensor	rigid_DNA	851419	851433	1000.0	+	0	R 851419
chr2	jNXSensor	rigid_DNA	852147	852161	1000.0	+	0	R 852147
chr2	jNXSensor	rigid_DNA	852175	852190	1000.0	+	0	R 852175
chr2	jNXSensor	rigid_DNA	852220	852234	1000.0	+	0	R 852220
chr2	jNXSensor	rigid_DNA	853114	853129	1000.0	+	0	R 853114
chr2	jNXSensor	rigid_DNA	855065	855079	1000.0	+	0	R 855065
chr2	jNXSensor	rigid_DNA	857250	857264	1000.0	+	0	R 857250
chr2	jNXSensor	rigid_DNA	857852	857866	1000.0	+	0	R 857852
chr2	jNXSensor	rigid_DNA	857948	857962	1000.0	+	0	R 857948
chr2	jNXSensor	rigid_DNA	858830	858849	1000.0	+	0	R 858830
chr2	jNXSensor	rigid_DNA	859777	859792	1000.0	+	0	R 859777
chr2	jNXSensor	rigid_DNA	861743	861757	1000.0	+	0	R 861743
chr2	jNXSensor	rigid_DNA	862117	862141	1000.0	+	0	R 862117
chr2	jNXSensor	rigid_DNA	862451	862475	1000.0	+	0	R 862451
chr2	jNXSensor	rigid_DNA	865920	865934	1000.0	+	0	R 865920
chr2	jNXSensor	rigid_DNA	866175	866190	1000.0	+	0	R 866175
chr2	jNXSensor	rigid_DNA	866475	866489	1000.0	+	0	R 866475
chr2	jNXSensor	rigid_DNA	867385	867399	1000.0	+	0	R 867385
chr2	jNXSensor	rigid_DNA	867476	867495	1000.0	+	0	R 867476
chr2	jNXSensor	rigid_DNA	870304	870318	1000.0	+	0	R 870304
chr2	jNXSensor	rigid_DNA	871088	871108	1000.0	+	0	R 871088
chr2	jNXSensor	rigid_DNA	871178	871192	1000.0	+	0	R 871178
chr2	jNXSensor	rigid_DNA	871556	871570	1000.0	+	0	R 871556
chr2	jNXSensor	rigid_DNA	871779	871794	1000.0	+	0	R 871779
chr2	jNXSensor	rigid_DNA	872413	872427	1000.0	+	0	R 872413
chr2	jNXSensor	rigid_DNA	872634	872653	1000.0	+	0	R 872634
chr2	jNXSensor	rigid_DNA	874217	874231	1000.0	+	0	R 874217
chr2	jNXSensor	rigid_DNA	874771	874786	1000.0	+	0	R 874771
chr2	jNXSensor	rigid_DNA	875039	875054	1000.0	+	0	R 875039
chr2	jNXSensor	rigid_DNA	876033	876047	1000.0	+	0	R 876033
chr2	jNXSensor	rigid_DNA	876214	876228	1000.0	+	0	R 876214
chr2	jNXSensor	rigid_DNA	878885	878899	1000.0	+	0	R 878885
chr2	jNXSensor	rigid_DNA	879025	879039	1000.0	+	0	R 879025
chr2	jNXSensor	rigid_DNA	879059	879073	1000.0	+	0	R 879059
chr2	jNXSensor	rigid_DNA	879860	879874	1000.0	+	0	R 879860
chr2	jNXSensor	rigid_DNA	880100	880114	1000.0	+	0	R 880100
chr2	jNXSensor	rigid_DNA	882586	882612	1000.0	+	0	R 882586
chr2	jNXSensor	rigid_DNA	883115	883129	1000.0	+	0	R 883115
chr2	jNXSensor	rigid_DNA	883474	883491	1000.0	+	0	R 883474
chr2	jNXSensor	rigid_DNA	885269	885278	1000.0	+	0	R 885269
chr2	jNXSensor	rigid_DNA	886098	886112	1000.0	+	0	R 886098
chr2	jNXSensor	rigid_DNA	887580	887594	1000.0	+	0	R 887580
chr2	jNXSensor	rigid_DNA	887734	887749	1000.0	+	0	R 887734
chr2	jNXSensor	rigid_DNA	889357	889371	1000.0	+	0	R 889357
chr2	jNXSensor	rigid_DNA	889577	889591	1000.0	+	0	R 889577
chr2	jNXSensor	rigid_DNA	890435	890449	1000.0	+	0	R 890435
chr2	jNXSensor	rigid_DNA	891007	891026	1000.0	+	0	R 891007
chr2	jNXSensor	rigid_DNA	893387	893401	1000.0	+	0	R 893387
chr2	jNXSensor	rigid_DNA	896219	896234	1000.0	+	0	R 896219
chr2	jNXSensor	rigid_DNA	897330	897344	1000.0	+	0	R 897330
chr2	jNXSensor	rigid_DNA	897845	897859	1000.0	+	0	R 897845
chr2	jNXSensor	rigid_DNA	901306	901320	1000.0	+	0	R 901306
chr2	jNXSensor	rigid_DNA	902468	902482	1000.0	+	0	R 902468
chr2	jNXSensor	rigid_DNA	906585	906600	1000.0	+	0	R 906585
chr2	jNXSensor	rigid_DNA	907125	907139	1000.0	+	0	R 907125
chr2	jNXSensor	rigid_DNA	907242	907266	1000.0	+	0	R 907242
chr2	jNXSensor	rigid_DNA	907274	907293	1000.0	+	0	R 907274
chr2	jNXSensor	rigid_DNA	907957	907972	1000.0	+	0	R 907957
chr2	jNXSensor	rigid_DNA	908072	908086	1000.0	+	0	R 908072
chr2	jNXSensor	rigid_DNA	908168	908182	1000.0	+	0	R 908168
chr2	jNXSensor	rigid_DNA	908186	908200	1000.0	+	0	R 908186
chr2	jNXSensor	rigid_DNA	908257	908276	1000.0	+	0	R 908257
chr2	jNXSensor	rigid_DNA	909053	909076	1000.0	+	0	R 909053
chr2	jNXSensor	rigid_DNA	909273	909287	1000.0	+	0	R 909273
chr2	jNXSensor	rigid_DNA	909370	909385	1000.0	+	0	R 909370
chr2	jNXSensor	rigid_DNA	910701	910710	1000.0	+	0	R 910701
chr2	jNXSensor	rigid_DNA	911244	911258	1000.0	+	0	R 911244
chr2	jNXSensor	rigid_DNA	912713	912727	1000.0	+	0	R 912713
chr2	jNXSensor	rigid_DNA	912791	912805	1000.0	+	0	R 912791
chr2	jNXSensor	rigid_DNA	913284	913298	1000.0	+	0	R 913284
chr2	jNXSensor	rigid_DNA	913386	913400	1000.0	+	0	R 913386
chr2	jNXSensor	rigid_DNA	913656	913670	1000.0	+	0	R 913656
chr2	jNXSensor	rigid_DNA	915268	915282	1000.0	+	0	R 915268
chr2	jNXSensor	rigid_DNA	915932	915946	1000.0	+	0	R 915932
chr2	jNXSensor	rigid_DNA	916143	916162	1000.0	+	0	R 916143
chr2	jNXSensor	rigid_DNA	917394	917409	1000.0	+	0	R 917394
chr2	jNXSensor	rigid_DNA	917425	917439	1000.0	+	0	R 917425
chr2	jNXSensor	rigid_DNA	917446	917460	1000.0	+	0	R 917446
chr2	jNXSensor	rigid_DNA	917476	917490	1000.0	+	0	R 917476
chr2	jNXSensor	rigid_DNA	917497	917514	1000.0	+	0	R 917497
chr2	jNXSensor	rigid_DNA	917527	917541	1000.0	+	0	R 917527
chr2	jNXSensor	rigid_DNA	917548	917565	1000.0	+	0	R 917548
chr2	jNXSensor	rigid_DNA	917578	917592	1000.0	+	0	R 917578
chr2	jNXSensor	rigid_DNA	917599	917616	1000.0	+	0	R 917599
chr2	jNXSensor	rigid_DNA	917629	917643	1000.0	+	0	R 917629
chr2	jNXSensor	rigid_DNA	917650	917667	1000.0	+	0	R 917650
chr2	jNXSensor	rigid_DNA	917680	917694	1000.0	+	0	R 917680
chr2	jNXSensor	rigid_DNA	917701	917715	1000.0	+	0	R 917701
chr2	jNXSensor	rigid_DNA	917731	917745	1000.0	+	0	R 917731
chr2	jNXSensor	rigid_DNA	917752	917766	1000.0	+	0	R 917752
chr2	jNXSensor	rigid_DNA	917782	917796	1000.0	+	0	R 917782
chr2	jNXSensor	rigid_DNA	917803	917820	1000.0	+	0	R 917803
chr2	jNXSensor	rigid_DNA	917833	917847	1000.0	+	0	R 917833
chr2	jNXSensor	rigid_DNA	917854	917871	1000.0	+	0	R 917854
chr2	jNXSensor	rigid_DNA	917884	917898	1000.0	+	0	R 917884
chr2	jNXSensor	rigid_DNA	917905	917922	1000.0	+	0	R 917905
chr2	jNXSensor	rigid_DNA	917935	917949	1000.0	+	0	R 917935
chr2	jNXSensor	rigid_DNA	917956	917973	1000.0	+	0	R 917956
chr2	jNXSensor	rigid_DNA	917986	918000	1000.0	+	0	R 917986
chr2	jNXSensor	rigid_DNA	918007	918024	1000.0	+	0	R 918007
chr2	jNXSensor	rigid_DNA	918037	918051	1000.0	+	0	R 918037
chr2	jNXSensor	rigid_DNA	918058	918072	1000.0	+	0	R 918058
chr2	jNXSensor	rigid_DNA	918088	918102	1000.0	+	0	R 918088
chr2	jNXSensor	rigid_DNA	918109	918124	1000.0	+	0	R 918109
chr2	jNXSensor	rigid_DNA	918140	918154	1000.0	+	0	R 918140
chr2	jNXSensor	rigid_DNA	918161	918176	1000.0	+	0	R 918161
chr2	jNXSensor	rigid_DNA	918192	918206	1000.0	+	0	R 918192
chr2	jNXSensor	rigid_DNA	918213	918227	1000.0	+	0	R 918213
chr2	jNXSensor	rigid_DNA	918243	918257	1000.0	+	0	R 918243
chr2	jNXSensor	rigid_DNA	918719	918733	1000.0	+	0	R 918719
chr2	jNXSensor	rigid_DNA	918745	918759	1000.0	+	0	R 918745
chr2	jNXSensor	rigid_DNA	919082	919097	1000.0	+	0	R 919082
chr2	jNXSensor	rigid_DNA	919121	919135	1000.0	+	0	R 919121
chr2	jNXSensor	rigid_DNA	919501	919515	1000.0	+	0	R 919501
chr2	jNXSensor	rigid_DNA	919531	919545	1000.0	+	0	R 919531
chr2	jNXSensor	rigid_DNA	919579	919593	1000.0	+	0	R 919579
chr2	jNXSensor	rigid_DNA	920315	920338	1000.0	+	0	R 920315
chr2	jNXSensor	rigid_DNA	920704	920718	1000.0	+	0	R 920704
chr2	jNXSensor	rigid_DNA	923498	923512	1000.0	+	0	R 923498
chr2	jNXSensor	rigid_DNA	924084	924098	1000.0	+	0	R 924084
chr2	jNXSensor	rigid_DNA	926440	926454	1000.0	+	0	R 926440
chr2	jNXSensor	rigid_DNA	926959	926973	1000.0	+	0	R 926959
chr2	jNXSensor	rigid_DNA	927035	927044	1000.0	+	0	R 927035
chr2	jNXSensor	rigid_DNA	927684	927704	1000.0	+	0	R 927684
chr2	jNXSensor	rigid_DNA	928960	928975	1000.0	+	0	R 928960
chr2	jNXSensor	rigid_DNA	931231	931240	1000.0	+	0	R 931231
chr2	jNXSensor	rigid_DNA	931461	931470	1000.0	+	0	R 931461
chr2	jNXSensor	rigid_DNA	934003	934017	1000.0	+	0	R 934003
chr2	jNXSensor	rigid_DNA	935549	935573	1000.0	+	0	R 935549
chr2	jNXSensor	rigid_DNA	935721	935736	1000.0	+	0	R 935721
chr2	jNXSensor	rigid_DNA	935751	935765	1000.0	+	0	R 935751
chr2	jNXSensor	rigid_DNA	935785	935815	1000.0	+	0	R 935785
chr2	jNXSensor	rigid_DNA	935857	935871	1000.0	+	0	R 935857
chr2	jNXSensor	rigid_DNA	935945	935963	1000.0	+	0	R 935945
chr2	jNXSensor	rigid_DNA	936005	936019	1000.0	+	0	R 936005
chr2	jNXSensor	rigid_DNA	936123	936138	1000.0	+	0	R 936123
chr2	jNXSensor	rigid_DNA	936188	936219	1000.0	+	0	R 936188
chr2	jNXSensor	rigid_DNA	936237	936251	1000.0	+	0	R 936237
chr2	jNXSensor	rigid_DNA	936258	936272	1000.0	+	0	R 936258
chr2	jNXSensor	rigid_DNA	936287	936311	1000.0	+	0	R 936287
chr2	jNXSensor	rigid_DNA	936330	936345	1000.0	+	0	R 936330
chr2	jNXSensor	rigid_DNA	936432	936489	1000.0	+	0	R 936432
chr2	jNXSensor	rigid_DNA	936506	936521	1000.0	+	0	R 936506
chr2	jNXSensor	rigid_DNA	936526	936551	1000.0	+	0	R 936526
chr2	jNXSensor	rigid_DNA	936556	936570	1000.0	+	0	R 936556
chr2	jNXSensor	rigid_DNA	936575	936616	1000.0	+	0	R 936575
chr2	jNXSensor	rigid_DNA	936647	936739	1000.0	+	0	R 936647
chr2	jNXSensor	rigid_DNA	936788	936802	1000.0	+	0	R 936788
chr2	jNXSensor	rigid_DNA	936844	936871	1000.0	+	0	R 936844
chr2	jNXSensor	rigid_DNA	936877	936917	1000.0	+	0	R 936877
chr2	jNXSensor	rigid_DNA	936923	936943	1000.0	+	0	R 936923
chr2	jNXSensor	rigid_DNA	937025	937039	1000.0	+	0	R 937025
chr2	jNXSensor	rigid_DNA	937121	937135	1000.0	+	0	R 937121
chr2	jNXSensor	rigid_DNA	937139	937153	1000.0	+	0	R 937139
chr2	jNXSensor	rigid_DNA	937158	937178	1000.0	+	0	R 937158
chr2	jNXSensor	rigid_DNA	937215	937230	1000.0	+	0	R 937215
chr2	jNXSensor	rigid_DNA	937255	937274	1000.0	+	0	R 937255
chr2	jNXSensor	rigid_DNA	937483	937498	1000.0	+	0	R 937483
chr2	jNXSensor	rigid_DNA	941358	941372	1000.0	+	0	R 941358
chr2	jNXSensor	rigid_DNA	941531	941545	1000.0	+	0	R 941531
chr2	jNXSensor	rigid_DNA	941587	941601	1000.0	+	0	R 941587
chr2	jNXSensor	rigid_DNA	941636	941661	1000.0	+	0	R 941636
chr2	jNXSensor	rigid_DNA	941719	941745	1000.0	+	0	R 941719
chr2	jNXSensor	rigid_DNA	941786	941817	1000.0	+	0	R 941786
chr2	jNXSensor	rigid_DNA	941821	941850	1000.0	+	0	R 941821
chr2	jNXSensor	rigid_DNA	941875	941889	1000.0	+	0	R 941875
chr2	jNXSensor	rigid_DNA	941893	941963	1000.0	+	0	R 941893
chr2	jNXSensor	rigid_DNA	941972	941986	1000.0	+	0	R 941972
chr2	jNXSensor	rigid_DNA	942145	942169	1000.0	+	0	R 942145
chr2	jNXSensor	rigid_DNA	942220	942239	1000.0	+	0	R 942220
chr2	jNXSensor	rigid_DNA	942255	942287	1000.0	+	0	R 942255
chr2	jNXSensor	rigid_DNA	945240	945254	1000.0	+	0	R 945240
chr2	jNXSensor	rigid_DNA	947868	947887	1000.0	+	0	R 947868
chr2	jNXSensor	rigid_DNA	947942	947956	1000.0	+	0	R 947942
chr2	jNXSensor	rigid_DNA	948005	948019	1000.0	+	0	R 948005
chr2	jNXSensor	rigid_DNA	948822	948831	1000.0	+	0	R 948822
chr2	jNXSensor	rigid_DNA	950029	950043	1000.0	+	0	R 950029
chr2	jNXSensor	rigid_DNA	951313	951333	1000.0	+	0	R 951313
chr2	jNXSensor	rigid_DNA	951570	951589	1000.0	+	0	R 951570
chr2	jNXSensor	rigid_DNA	951615	951629	1000.0	+	0	R 951615
chr2	jNXSensor	rigid_DNA	951749	951768	1000.0	+	0	R 951749
chr2	jNXSensor	rigid_DNA	952354	952368	1000.0	+	0	R 952354
chr2	jNXSensor	rigid_DNA	953473	953487	1000.0	+	0	R 953473
chr2	jNXSensor	rigid_DNA	953717	953728	1000.0	+	0	R 953717
chr2	jNXSensor	rigid_DNA	957401	957411	1000.0	+	0	R 957401
chr2	jNXSensor	rigid_DNA	960004	960018	1000.0	+	0	R 960004
chr2	jNXSensor	rigid_DNA	968369	968384	1000.0	+	0	R 968369
chr2	jNXSensor	rigid_DNA	969314	969328	1000.0	+	0	R 969314
chr2	jNXSensor	rigid_DNA	969946	969962	1000.0	+	0	R 969946
chr2	jNXSensor	rigid_DNA	970978	970988	1000.0	+	0	R 970978
chr2	jNXSensor	rigid_DNA	971942	971961	1000.0	+	0	R 971942
chr2	jNXSensor	rigid_DNA	973412	973426	1000.0	+	0	R 973412
chr2	jNXSensor	rigid_DNA	973549	973563	1000.0	+	0	R 973549
chr2	jNXSensor	rigid_DNA	973652	973667	1000.0	+	0	R 973652
chr2	jNXSensor	rigid_DNA	973736	973750	1000.0	+	0	R 973736
chr2	jNXSensor	rigid_DNA	973880	973894	1000.0	+	0	R 973880
chr2	jNXSensor	rigid_DNA	973919	973933	1000.0	+	0	R 973919
chr2	jNXSensor	rigid_DNA	974019	974033	1000.0	+	0	R 974019
chr2	jNXSensor	rigid_DNA	974416	974426	1000.0	+	0	R 974416
chr2	jNXSensor	rigid_DNA	975617	975631	1000.0	+	0	R 975617
chr2	jNXSensor	rigid_DNA	976548	976558	1000.0	+	0	R 976548
chr2	jNXSensor	rigid_DNA	977289	977303	1000.0	+	0	R 977289
chr2	jNXSensor	rigid_DNA	978757	978773	1000.0	+	0	R 978757
chr2	jNXSensor	rigid_DNA	982360	982390	1000.0	+	0	R 982360
chr2	jNXSensor	rigid_DNA	983356	983370	1000.0	+	0	R 983356
chr2	jNXSensor	rigid_DNA	983411	983431	1000.0	+	0	R 983411
chr2	jNXSensor	rigid_DNA	984288	984297	1000.0	+	0	R 984288
chr2	jNXSensor	rigid_DNA	988377	988390	1000.0	+	0	R 988377
chr2	jNXSensor	rigid_DNA	990853	990867	1000.0	+	0	R 990853
chr2	jNXSensor	rigid_DNA	991099	991113	1000.0	+	0	R 991099
chr2	jNXSensor	rigid_DNA	992089	992098	1000.0	+	0	R 992089
chr2	jNXSensor	rigid_DNA	992425	992439	1000.0	+	0	R 992425
chr2	jNXSensor	rigid_DNA	992681	992695	1000.0	+	0	R 992681
chr2	jNXSensor	rigid_DNA	993686	993700	1000.0	+	0	R 993686
chr2	jNXSensor	rigid_DNA	996487	996518	1000.0	+	0	R 996487
chr2	jNXSensor	rigid_DNA	1000574	1000588	1000.0	+	0	R 1000574
chr2	jNXSensor	rigid_DNA	1000616	1000630	1000.0	+	0	R 1000616
chr2	jNXSensor	rigid_DNA	1000657	1000678	1000.0	+	0	R 1000657
chr2	jNXSensor	rigid_DNA	1001858	1001867	1000.0	+	0	R 1001858
chr2	jNXSensor	rigid_DNA	1004227	1004246	1000.0	+	0	R 1004227
chr2	jNXSensor	rigid_DNA	1005493	1005507	1000.0	+	0	R 1005493
chr2	jNXSensor	rigid_DNA	1006252	1006261	1000.0	+	0	R 1006252
chr2	jNXSensor	rigid_DNA	1007286	1007295	1000.0	+	0	R 1007286
chr2	jNXSensor	rigid_DNA	1007551	1007565	1000.0	+	0	R 1007551
chr2	jNXSensor	rigid_DNA	1007623	1007641	1000.0	+	0	R 1007623
chr2	jNXSensor	rigid_DNA	1008829	1008840	1000.0	+	0	R 1008829
chr2	jNXSensor	rigid_DNA	1008932	1008946	1000.0	+	0	R 1008932
chr2	jNXSensor	rigid_DNA	1009354	1009373	1000.0	+	0	R 1009354
chr2	jNXSensor	rigid_DNA	1011107	1011121	1000.0	+	0	R 1011107
chr2	jNXSensor	rigid_DNA	1012493	1012507	1000.0	+	0	R 1012493
chr2	jNXSensor	rigid_DNA	1012545	1012565	1000.0	+	0	R 1012545
chr2	jNXSensor	rigid_DNA	1014425	1014440	1000.0	+	0	R 1014425
chr2	jNXSensor	rigid_DNA	1014726	1014746	1000.0	+	0	R 1014726
chr2	jNXSensor	rigid_DNA	1017215	1017234	1000.0	+	0	R 1017215
chr2	jNXSensor	rigid_DNA	1017831	1017845	1000.0	+	0	R 1017831
chr2	jNXSensor	rigid_DNA	1017878	1017892	1000.0	+	0	R 1017878
chr2	jNXSensor	rigid_DNA	1022693	1022712	1000.0	+	0	R 1022693
chr2	jNXSensor	rigid_DNA	1026065	1026079	1000.0	+	0	R 1026065
chr2	jNXSensor	rigid_DNA	1029812	1029831	1000.0	+	0	R 1029812
chr2	jNXSensor	rigid_DNA	1030716	1030725	1000.0	+	0	R 1030716
chr2	jNXSensor	rigid_DNA	1036170	1036179	1000.0	+	0	R 1036170
chr2	jNXSensor	rigid_DNA	1037407	1037421	1000.0	+	0	R 1037407
chr2	jNXSensor	rigid_DNA	1038478	1038492	1000.0	+	0	R 1038478
chr2	jNXSensor	rigid_DNA	1039156	1039170	1000.0	+	0	R 1039156
chr2	jNXSensor	rigid_DNA	1039611	1039625	1000.0	+	0	R 1039611
chr2	jNXSensor	rigid_DNA	1040925	1040940	1000.0	+	0	R 1040925
chr2	jNXSensor	rigid_DNA	1040962	1040976	1000.0	+	0	R 1040962
chr2	jNXSensor	rigid_DNA	1041667	1041681	1000.0	+	0	R 1041667
chr2	jNXSensor	rigid_DNA	1041834	1041848	1000.0	+	0	R 1041834
chr2	jNXSensor	rigid_DNA	1042030	1042045	1000.0	+	0	R 1042030
chr2	jNXSensor	rigid_DNA	1042062	1042077	1000.0	+	0	R 1042062
chr2	jNXSensor	rigid_DNA	1042099	1042113	1000.0	+	0	R 1042099
chr2	jNXSensor	rigid_DNA	1042172	1042186	1000.0	+	0	R 1042172
chr2	jNXSensor	rigid_DNA	1042244	1042258	1000.0	+	0	R 1042244
chr2	jNXSensor	rigid_DNA	1042316	1042330	1000.0	+	0	R 1042316
chr2	jNXSensor	rigid_DNA	1042380	1042394	1000.0	+	0	R 1042380
chr2	jNXSensor	rigid_DNA	1042452	1042466	1000.0	+	0	R 1042452
chr2	jNXSensor	rigid_DNA	1042516	1042530	1000.0	+	0	R 1042516
chr2	jNXSensor	rigid_DNA	1042624	1042639	1000.0	+	0	R 1042624
chr2	jNXSensor	rigid_DNA	1042661	1042686	1000.0	+	0	R 1042661
chr2	jNXSensor	rigid_DNA	1042691	1042706	1000.0	+	0	R 1042691
chr2	jNXSensor	rigid_DNA	1044659	1044673	1000.0	+	0	R 1044659
chr2	jNXSensor	rigid_DNA	1045048	1045060	1000.0	+	0	R 1045048
chr2	jNXSensor	rigid_DNA	1052585	1052599	1000.0	+	0	R 1052585
chr2	jNXSensor	rigid_DNA	1052822	1052835	1000.0	+	0	R 1052822
chr2	jNXSensor	rigid_DNA	1055026	1055038	1000.0	+	0	R 1055026
chr2	jNXSensor	rigid_DNA	1055176	1055188	1000.0	+	0	R 1055176
chr2	jNXSensor	rigid_DNA	1055687	1055701	1000.0	+	0	R 1055687
chr2	jNXSensor	rigid_DNA	1055826	1055840	1000.0	+	0	R 1055826
chr2	jNXSensor	rigid_DNA	1057337	1057349	1000.0	+	0	R 1057337
chr2	jNXSensor	rigid_DNA	1058036	1058051	1000.0	+	0	R 1058036
chr2	jNXSensor	rigid_DNA	1064210	1064224	1000.0	+	0	R 1064210
chr2	jNXSensor	rigid_DNA	1064829	1064843	1000.0	+	0	R 1064829
chr2	jNXSensor	rigid_DNA	1065757	1065790	1000.0	+	0	R 1065757
chr2	jNXSensor	rigid_DNA	1066786	1066801	1000.0	+	0	R 1066786
chr2	jNXSensor	rigid_DNA	1066849	1066863	1000.0	+	0	R 1066849
chr2	jNXSensor	rigid_DNA	1067565	1067579	1000.0	+	0	R 1067565
chr2	jNXSensor	rigid_DNA	1068045	1068059	1000.0	+	0	R 1068045
chr2	jNXSensor	rigid_DNA	1068155	1068174	1000.0	+	0	R 1068155
chr2	jNXSensor	rigid_DNA	1068937	1068946	1000.0	+	0	R 1068937
chr2	jNXSensor	rigid_DNA	1069145	1069159	1000.0	+	0	R 1069145
chr2	jNXSensor	rigid_DNA	1069727	1069736	1000.0	+	0	R 1069727
chr2	jNXSensor	rigid_DNA	1070140	1070154	1000.0	+	0	R 1070140
chr2	jNXSensor	rigid_DNA	1070210	1070224	1000.0	+	0	R 1070210
chr2	jNXSensor	rigid_DNA	1074098	1074112	1000.0	+	0	R 1074098
chr2	jNXSensor	rigid_DNA	1074607	1074621	1000.0	+	0	R 1074607
chr2	jNXSensor	rigid_DNA	1077192	1077207	1000.0	+	0	R 1077192
chr2	jNXSensor	rigid_DNA	1077262	1077282	1000.0	+	0	R 1077262
chr2	jNXSensor	rigid_DNA	1078041	1078055	1000.0	+	0	R 1078041
chr2	jNXSensor	rigid_DNA	1079578	1079592	1000.0	+	0	R 1079578
chr2	jNXSensor	rigid_DNA	1079646	1079660	1000.0	+	0	R 1079646
chr2	jNXSensor	rigid_DNA	1079987	1080001	1000.0	+	0	R 1079987
chr2	jNXSensor	rigid_DNA	1080055	1080069	1000.0	+	0	R 1080055
chr2	jNXSensor	rigid_DNA	1080191	1080205	1000.0	+	0	R 1080191
chr2	jNXSensor	rigid_DNA	1080259	1080273	1000.0	+	0	R 1080259
chr2	jNXSensor	rigid_DNA	1080327	1080341	1000.0	+	0	R 1080327
chr2	jNXSensor	rigid_DNA	1080395	1080409	1000.0	+	0	R 1080395
chr2	jNXSensor	rigid_DNA	1080531	1080545	1000.0	+	0	R 1080531
chr2	jNXSensor	rigid_DNA	1080599	1080613	1000.0	+	0	R 1080599
chr2	jNXSensor	rigid_DNA	1082166	1082180	1000.0	+	0	R 1082166
chr2	jNXSensor	rigid_DNA	1082892	1082906	1000.0	+	0	R 1082892
chr2	jNXSensor	rigid_DNA	1082937	1082952	1000.0	+	0	R 1082937
chr2	jNXSensor	rigid_DNA	1085041	1085055	1000.0	+	0	R 1085041
chr2	jNXSensor	rigid_DNA	1085234	1085248	1000.0	+	0	R 1085234
chr2	jNXSensor	rigid_DNA	1085841	1085851	1000.0	+	0	R 1085841
chr2	jNXSensor	rigid_DNA	1086078	1086092	1000.0	+	0	R 1086078
chr2	jNXSensor	rigid_DNA	1086285	1086299	1000.0	+	0	R 1086285
chr2	jNXSensor	rigid_DNA	1086644	1086658	1000.0	+	0	R 1086644
chr2	jNXSensor	rigid_DNA	1086909	1086923	1000.0	+	0	R 1086909
chr2	jNXSensor	rigid_DNA	1086957	1086971	1000.0	+	0	R 1086957
chr2	jNXSensor	rigid_DNA	1088066	1088086	1000.0	+	0	R 1088066
chr2	jNXSensor	rigid_DNA	1089066	1089076	1000.0	+	0	R 1089066
chr2	jNXSensor	rigid_DNA	1089078	1089088	1000.0	+	0	R 1089078
chr2	jNXSensor	rigid_DNA	1090305	1090324	1000.0	+	0	R 1090305
chr2	jNXSensor	rigid_DNA	1097066	1097080	1000.0	+	0	R 1097066
chr2	jNXSensor	rigid_DNA	1101624	1101638	1000.0	+	0	R 1101624
chr2	jNXSensor	rigid_DNA	1102073	1102087	1000.0	+	0	R 1102073
chr2	jNXSensor	rigid_DNA	1102606	1102620	1000.0	+	0	R 1102606
chr2	jNXSensor	rigid_DNA	1102622	1102636	1000.0	+	0	R 1102622
chr2	jNXSensor	rigid_DNA	1103182	1103196	1000.0	+	0	R 1103182
chr2	jNXSensor	rigid_DNA	1103391	1103405	1000.0	+	0	R 1103391
chr2	jNXSensor	rigid_DNA	1103440	1103454	1000.0	+	0	R 1103440
chr2	jNXSensor	rigid_DNA	1104350	1104359	1000.0	+	0	R 1104350
chr2	jNXSensor	rigid_DNA	1105239	1105252	1000.0	+	0	R 1105239
chr2	jNXSensor	rigid_DNA	1107266	1107285	1000.0	+	0	R 1107266
chr2	jNXSensor	rigid_DNA	1108409	1108428	1000.0	+	0	R 1108409
chr2	jNXSensor	rigid_DNA	1110266	1110280	1000.0	+	0	R 1110266
chr2	jNXSensor	rigid_DNA	1112937	1112947	1000.0	+	0	R 1112937
chr2	jNXSensor	rigid_DNA	1117071	1117085	1000.0	+	0	R 1117071
chr2	jNXSensor	rigid_DNA	1117344	1117353	1000.0	+	0	R 1117344
chr2	jNXSensor	rigid_DNA	1119592	1119606	1000.0	+	0	R 1119592
chr2	jNXSensor	rigid_DNA	1119933	1119948	1000.0	+	0	R 1119933
chr2	jNXSensor	rigid_DNA	1120399	1120413	1000.0	+	0	R 1120399
chr2	jNXSensor	rigid_DNA	1120539	1120565	1000.0	+	0	R 1120539
chr2	jNXSensor	rigid_DNA	1120630	1120655	1000.0	+	0	R 1120630
chr2	jNXSensor	rigid_DNA	1121164	1121178	1000.0	+	0	R 1121164
chr2	jNXSensor	rigid_DNA	1123859	1123873	1000.0	+	0	R 1123859
chr2	jNXSensor	rigid_DNA	1124196	1124210	1000.0	+	0	R 1124196
chr2	jNXSensor	rigid_DNA	1125165	1125179	1000.0	+	0	R 1125165
chr2	jNXSensor	rigid_DNA	1125513	1125537	1000.0	+	0	R 1125513
chr2	jNXSensor	rigid_DNA	1127005	1127019	1000.0	+	0	R 1127005
chr2	jNXSensor	rigid_DNA	1129314	1129328	1000.0	+	0	R 1129314
chr2	jNXSensor	rigid_DNA	1130280	1130294	1000.0	+	0	R 1130280
chr2	jNXSensor	rigid_DNA	1134072	1134086	1000.0	+	0	R 1134072
chr2	jNXSensor	rigid_DNA	1134120	1134134	1000.0	+	0	R 1134120
chr2	jNXSensor	rigid_DNA	1134331	1134345	1000.0	+	0	R 1134331
chr2	jNXSensor	rigid_DNA	1134816	1134830	1000.0	+	0	R 1134816
chr2	jNXSensor	rigid_DNA	1135359	1135391	1000.0	+	0	R 1135359
chr2	jNXSensor	rigid_DNA	1135621	1135635	1000.0	+	0	R 1135621
chr2	jNXSensor	rigid_DNA	1136105	1136120	1000.0	+	0	R 1136105
chr2	jNXSensor	rigid_DNA	1136984	1137003	1000.0	+	0	R 1136984
chr2	jNXSensor	rigid_DNA	1137390	1137404	1000.0	+	0	R 1137390
chr2	jNXSensor	rigid_DNA	1138811	1138824	1000.0	+	0	R 1138811
chr2	jNXSensor	rigid_DNA	1139841	1139856	1000.0	+	0	R 1139841
chr2	jNXSensor	rigid_DNA	1139961	1139975	1000.0	+	0	R 1139961
chr2	jNXSensor	rigid_DNA	1140039	1140053	1000.0	+	0	R 1140039
chr2	jNXSensor	rigid_DNA	1141666	1141686	1000.0	+	0	R 1141666
chr2	jNXSensor	rigid_DNA	1143492	1143506	1000.0	+	0	R 1143492
chr2	jNXSensor	rigid_DNA	1147482	1147496	1000.0	+	0	R 1147482
chr2	jNXSensor	rigid_DNA	1147519	1147539	1000.0	+	0	R 1147519
chr2	jNXSensor	rigid_DNA	1147758	1147779	1000.0	+	0	R 1147758
chr2	jNXSensor	rigid_DNA	1149007	1149021	1000.0	+	0	R 1149007
chr2	jNXSensor	rigid_DNA	1149483	1149506	1000.0	+	0	R 1149483
chr2	jNXSensor	rigid_DNA	1149827	1149846	1000.0	+	0	R 1149827
chr2	jNXSensor	rigid_DNA	1151289	1151303	1000.0	+	0	R 1151289
chr2	jNXSensor	rigid_DNA	1151964	1151978	1000.0	+	0	R 1151964
chr2	jNXSensor	rigid_DNA	1152006	1152020	1000.0	+	0	R 1152006
chr2	jNXSensor	rigid_DNA	1152318	1152337	1000.0	+	0	R 1152318
chr2	jNXSensor	rigid_DNA	1153051	1153065	1000.0	+	0	R 1153051
chr2	jNXSensor	rigid_DNA	1155494	1155508	1000.0	+	0	R 1155494
chr2	jNXSensor	rigid_DNA	1156075	1156100	1000.0	+	0	R 1156075
chr2	jNXSensor	rigid_DNA	1156147	1156166	1000.0	+	0	R 1156147
chr2	jNXSensor	rigid_DNA	1156194	1156208	1000.0	+	0	R 1156194
chr2	jNXSensor	rigid_DNA	1158532	1158546	1000.0	+	0	R 1158532
chr2	jNXSensor	rigid_DNA	1158777	1158791	1000.0	+	0	R 1158777
chr2	jNXSensor	rigid_DNA	1162337	1162347	1000.0	+	0	R 1162337
chr2	jNXSensor	rigid_DNA	1162998	1163017	1000.0	+	0	R 1162998
chr2	jNXSensor	rigid_DNA	1163181	1163192	1000.0	+	0	R 1163181
chr2	jNXSensor	rigid_DNA	1167132	1167146	1000.0	+	0	R 1167132
chr2	jNXSensor	rigid_DNA	1168047	1168065	1000.0	+	0	R 1168047
chr2	jNXSensor	rigid_DNA	1170223	1170237	1000.0	+	0	R 1170223
chr2	jNXSensor	rigid_DNA	1170894	1170908	1000.0	+	0	R 1170894
chr2	jNXSensor	rigid_DNA	1171408	1171423	1000.0	+	0	R 1171408
chr2	jNXSensor	rigid_DNA	1175251	1175262	1000.0	+	0	R 1175251
chr2	jNXSensor	rigid_DNA	1175521	1175535	1000.0	+	0	R 1175521
chr2	jNXSensor	rigid_DNA	1178750	1178764	1000.0	+	0	R 1178750
chr2	jNXSensor	rigid_DNA	1178768	1178782	1000.0	+	0	R 1178768
chr2	jNXSensor	rigid_DNA	1178924	1178939	1000.0	+	0	R 1178924
chr2	jNXSensor	rigid_DNA	1179031	1179045	1000.0	+	0	R 1179031
chr2	jNXSensor	rigid_DNA	1179072	1179086	1000.0	+	0	R 1179072
chr2	jNXSensor	rigid_DNA	1179684	1179698	1000.0	+	0	R 1179684
chr2	jNXSensor	rigid_DNA	1181582	1181591	1000.0	+	0	R 1181582
chr2	jNXSensor	rigid_DNA	1184154	1184163	1000.0	+	0	R 1184154
chr2	jNXSensor	rigid_DNA	1189183	1189193	1000.0	+	0	R 1189183
chr2	jNXSensor	rigid_DNA	1189350	1189360	1000.0	+	0	R 1189350
chr2	jNXSensor	rigid_DNA	1191379	1191393	1000.0	+	0	R 1191379
chr2	jNXSensor	rigid_DNA	1193417	1193436	1000.0	+	0	R 1193417
chr2	jNXSensor	rigid_DNA	1194042	1194056	1000.0	+	0	R 1194042
chr2	jNXSensor	rigid_DNA	1202346	1202360	1000.0	+	0	R 1202346
chr2	jNXSensor	rigid_DNA	1202815	1202824	1000.0	+	0	R 1202815
chr2	jNXSensor	rigid_DNA	1204780	1204794	1000.0	+	0	R 1204780
chr2	jNXSensor	rigid_DNA	1205339	1205348	1000.0	+	0	R 1205339
chr2	jNXSensor	rigid_DNA	1205371	1205385	1000.0	+	0	R 1205371
chr2	jNXSensor	rigid_DNA	1205390	1205415	1000.0	+	0	R 1205390
chr2	jNXSensor	rigid_DNA	1206531	1206551	1000.0	+	0	R 1206531
chr2	jNXSensor	rigid_DNA	1210901	1210915	1000.0	+	0	R 1210901
chr2	jNXSensor	rigid_DNA	1212329	1212339	1000.0	+	0	R 1212329
chr2	jNXSensor	rigid_DNA	1213689	1213708	1000.0	+	0	R 1213689
chr2	jNXSensor	rigid_DNA	1214955	1214969	1000.0	+	0	R 1214955
chr2	jNXSensor	rigid_DNA	1215112	1215126	1000.0	+	0	R 1215112
chr2	jNXSensor	rigid_DNA	1215457	1215472	1000.0	+	0	R 1215457
chr2	jNXSensor	rigid_DNA	1215483	1215497	1000.0	+	0	R 1215483
chr2	jNXSensor	rigid_DNA	1215905	1215924	1000.0	+	0	R 1215905
chr2	jNXSensor	rigid_DNA	1215985	1215999	1000.0	+	0	R 1215985
chr2	jNXSensor	rigid_DNA	1216064	1216078	1000.0	+	0	R 1216064
chr2	jNXSensor	rigid_DNA	1216109	1216123	1000.0	+	0	R 1216109
chr2	jNXSensor	rigid_DNA	1216143	1216167	1000.0	+	0	R 1216143
chr2	jNXSensor	rigid_DNA	1216191	1216205	1000.0	+	0	R 1216191
chr2	jNXSensor	rigid_DNA	1216223	1216237	1000.0	+	0	R 1216223
chr2	jNXSensor	rigid_DNA	1216266	1216280	1000.0	+	0	R 1216266
chr2	jNXSensor	rigid_DNA	1216338	1216352	1000.0	+	0	R 1216338
chr2	jNXSensor	rigid_DNA	1216626	1216640	1000.0	+	0	R 1216626
chr2	jNXSensor	rigid_DNA	1217043	1217062	1000.0	+	0	R 1217043
chr2	jNXSensor	rigid_DNA	1218630	1218639	1000.0	+	0	R 1218630
chr2	jNXSensor	rigid_DNA	1219784	1219798	1000.0	+	0	R 1219784
chr2	jNXSensor	rigid_DNA	1220234	1220248	1000.0	+	0	R 1220234
chr2	jNXSensor	rigid_DNA	1221420	1221435	1000.0	+	0	R 1221420
chr2	jNXSensor	rigid_DNA	1221491	1221505	1000.0	+	0	R 1221491
chr2	jNXSensor	rigid_DNA	1221560	1221574	1000.0	+	0	R 1221560
chr2	jNXSensor	rigid_DNA	1221627	1221652	1000.0	+	0	R 1221627
chr2	jNXSensor	rigid_DNA	1221696	1221721	1000.0	+	0	R 1221696
chr2	jNXSensor	rigid_DNA	1221766	1221780	1000.0	+	0	R 1221766
chr2	jNXSensor	rigid_DNA	1221833	1221858	1000.0	+	0	R 1221833
chr2	jNXSensor	rigid_DNA	1221902	1221927	1000.0	+	0	R 1221902
chr2	jNXSensor	rigid_DNA	1221983	1221997	1000.0	+	0	R 1221983
chr2	jNXSensor	rigid_DNA	1222665	1222679	1000.0	+	0	R 1222665
chr2	jNXSensor	rigid_DNA	1222759	1222773	1000.0	+	0	R 1222759
chr2	jNXSensor	rigid_DNA	1223274	1223283	1000.0	+	0	R 1223274
chr2	jNXSensor	rigid_DNA	1223379	1223393	1000.0	+	0	R 1223379
chr2	jNXSensor	rigid_DNA	1224163	1224182	1000.0	+	0	R 1224163
chr2	jNXSensor	rigid_DNA	1224982	1224996	1000.0	+	0	R 1224982
chr2	jNXSensor	rigid_DNA	1225150	1225175	1000.0	+	0	R 1225150
chr2	jNXSensor	rigid_DNA	1225191	1225211	1000.0	+	0	R 1225191
chr2	jNXSensor	rigid_DNA	1227789	1227798	1000.0	+	0	R 1227789
chr2	jNXSensor	rigid_DNA	1229609	1229623	1000.0	+	0	R 1229609
chr2	jNXSensor	rigid_DNA	1229639	1229653	1000.0	+	0	R 1229639
chr2	jNXSensor	rigid_DNA	1230367	1230381	1000.0	+	0	R 1230367
chr2	jNXSensor	rigid_DNA	1230738	1230755	1000.0	+	0	R 1230738
chr2	jNXSensor	rigid_DNA	1230778	1230797	1000.0	+	0	R 1230778
chr2	jNXSensor	rigid_DNA	1231019	1231035	1000.0	+	0	R 1231019
chr2	jNXSensor	rigid_DNA	1231601	1231610	1000.0	+	0	R 1231601
chr2	jNXSensor	rigid_DNA	1232532	1232551	1000.0	+	0	R 1232532
chr2	jNXSensor	rigid_DNA	1236354	1236368	1000.0	+	0	R 1236354
chr2	jNXSensor	rigid_DNA	1236473	1236492	1000.0	+	0	R 1236473
chr2	jNXSensor	rigid_DNA	1239443	1239457	1000.0	+	0	R 1239443
chr2	jNXSensor	rigid_DNA	1240547	1240561	1000.0	+	0	R 1240547
chr2	jNXSensor	rigid_DNA	1242996	1243005	1000.0	+	0	R 1242996
chr2	jNXSensor	rigid_DNA	1243184	1243198	1000.0	+	0	R 1243184
chr2	jNXSensor	rigid_DNA	1243335	1243347	1000.0	+	0	R 1243335
chr2	jNXSensor	rigid_DNA	1243758	1243772	1000.0	+	0	R 1243758
chr2	jNXSensor	rigid_DNA	1244498	1244512	1000.0	+	0	R 1244498
chr2	jNXSensor	rigid_DNA	1246306	1246326	1000.0	+	0	R 1246306
chr2	jNXSensor	rigid_DNA	1249196	1249210	1000.0	+	0	R 1249196
chr2	jNXSensor	rigid_DNA	1251897	1251916	1000.0	+	0	R 1251897
chr2	jNXSensor	rigid_DNA	1252990	1253004	1000.0	+	0	R 1252990
chr2	jNXSensor	rigid_DNA	1253096	1253118	1000.0	+	0	R 1253096
chr2	jNXSensor	rigid_DNA	1253816	1253830	1000.0	+	0	R 1253816
chr2	jNXSensor	rigid_DNA	1255270	1255291	1000.0	+	0	R 1255270
chr2	jNXSensor	rigid_DNA	1255496	1255510	1000.0	+	0	R 1255496
chr2	jNXSensor	rigid_DNA	1255523	1255537	1000.0	+	0	R 1255523
chr2	jNXSensor	rigid_DNA	1255550	1255564	1000.0	+	0	R 1255550
chr2	jNXSensor	rigid_DNA	1255577	1255591	1000.0	+	0	R 1255577
chr2	jNXSensor	rigid_DNA	1255884	1255898	1000.0	+	0	R 1255884
chr2	jNXSensor	rigid_DNA	1261690	1261705	1000.0	+	0	R 1261690
chr2	jNXSensor	rigid_DNA	1262278	1262292	1000.0	+	0	R 1262278
chr2	jNXSensor	rigid_DNA	1263271	1263285	1000.0	+	0	R 1263271
chr2	jNXSensor	rigid_DNA	1264565	1264584	1000.0	+	0	R 1264565
chr2	jNXSensor	rigid_DNA	1265420	1265434	1000.0	+	0	R 1265420
chr2	jNXSensor	rigid_DNA	1265476	1265490	1000.0	+	0	R 1265476
chr2	jNXSensor	rigid_DNA	1265514	1265534	1000.0	+	0	R 1265514
chr2	jNXSensor	rigid_DNA	1266109	1266124	1000.0	+	0	R 1266109
chr2	jNXSensor	rigid_DNA	1272085	1272099	1000.0	+	0	R 1272085
chr2	jNXSensor	rigid_DNA	1273097	1273111	1000.0	+	0	R 1273097
chr2	jNXSensor	rigid_DNA	1275937	1275954	1000.0	+	0	R 1275937
chr2	jNXSensor	rigid_DNA	1276479	1276488	1000.0	+	0	R 1276479
chr2	jNXSensor	rigid_DNA	1276756	1276770	1000.0	+	0	R 1276756
chr2	jNXSensor	rigid_DNA	1277107	1277121	1000.0	+	0	R 1277107
chr2	jNXSensor	rigid_DNA	1278359	1278373	1000.0	+	0	R 1278359
chr2	jNXSensor	rigid_DNA	1278762	1278781	1000.0	+	0	R 1278762
chr2	jNXSensor	rigid_DNA	1280258	1280278	1000.0	+	0	R 1280258
chr2	jNXSensor	rigid_DNA	1280333	1280348	1000.0	+	0	R 1280333
chr2	jNXSensor	rigid_DNA	1280369	1280383	1000.0	+	0	R 1280369
chr2	jNXSensor	rigid_DNA	1280403	1280417	1000.0	+	0	R 1280403
chr2	jNXSensor	rigid_DNA	1281569	1281583	1000.0	+	0	R 1281569
chr2	jNXSensor	rigid_DNA	1282034	1282048	1000.0	+	0	R 1282034
chr2	jNXSensor	rigid_DNA	1282129	1282143	1000.0	+	0	R 1282129
chr2	jNXSensor	rigid_DNA	1283173	1283187	1000.0	+	0	R 1283173
chr2	jNXSensor	rigid_DNA	1283301	1283316	1000.0	+	0	R 1283301
chr2	jNXSensor	rigid_DNA	1284744	1284758	1000.0	+	0	R 1284744
chr2	jNXSensor	rigid_DNA	1285022	1285036	1000.0	+	0	R 1285022
chr2	jNXSensor	rigid_DNA	1285320	1285337	1000.0	+	0	R 1285320
chr2	jNXSensor	rigid_DNA	1287227	1287241	1000.0	+	0	R 1287227
chr2	jNXSensor	rigid_DNA	1287264	1287278	1000.0	+	0	R 1287264
chr2	jNXSensor	rigid_DNA	1287508	1287522	1000.0	+	0	R 1287508
chr2	jNXSensor	rigid_DNA	1287784	1287795	1000.0	+	0	R 1287784
chr2	jNXSensor	rigid_DNA	1289371	1289385	1000.0	+	0	R 1289371
chr2	jNXSensor	rigid_DNA	1289447	1289461	1000.0	+	0	R 1289447
chr2	jNXSensor	rigid_DNA	1290571	1290585	1000.0	+	0	R 1290571
chr2	jNXSensor	rigid_DNA	1290667	1290682	1000.0	+	0	R 1290667
chr2	jNXSensor	rigid_DNA	1290691	1290710	1000.0	+	0	R 1290691
chr2	jNXSensor	rigid_DNA	1292342	1292356	1000.0	+	0	R 1292342
chr2	jNXSensor	rigid_DNA	1293029	1293048	1000.0	+	0	R 1293029
chr2	jNXSensor	rigid_DNA	1293832	1293850	1000.0	+	0	R 1293832
chr2	jNXSensor	rigid_DNA	1294724	1294738	1000.0	+	0	R 1294724
chr2	jNXSensor	rigid_DNA	1294995	1295004	1000.0	+	0	R 1294995
chr2	jNXSensor	rigid_DNA	1295052	1295076	1000.0	+	0	R 1295052
chr2	jNXSensor	rigid_DNA	1295104	1295118	1000.0	+	0	R 1295104
chr2	jNXSensor	rigid_DNA	1297206	1297220	1000.0	+	0	R 1297206
chr2	jNXSensor	rigid_DNA	1297543	1297557	1000.0	+	0	R 1297543
chr2	jNXSensor	rigid_DNA	1298258	1298267	1000.0	+	0	R 1298258
chr2	jNXSensor	rigid_DNA	1303314	1303331	1000.0	+	0	R 1303314
chr2	jNXSensor	rigid_DNA	1303641	1303655	1000.0	+	0	R 1303641
chr2	jNXSensor	rigid_DNA	1304252	1304266	1000.0	+	0	R 1304252
chr2	jNXSensor	rigid_DNA	1307645	1307659	1000.0	+	0	R 1307645
chr2	jNXSensor	rigid_DNA	1308619	1308630	1000.0	+	0	R 1308619
chr2	jNXSensor	rigid_DNA	1310846	1310860	1000.0	+	0	R 1310846
chr2	jNXSensor	rigid_DNA	1312585	1312599	1000.0	+	0	R 1312585
chr2	jNXSensor	rigid_DNA	1324626	1324642	1000.0	+	0	R 1324626
chr2	jNXSensor	rigid_DNA	1325153	1325168	1000.0	+	0	R 1325153
chr2	jNXSensor	rigid_DNA	1325266	1325281	1000.0	+	0	R 1325266
chr2	jNXSensor	rigid_DNA	1325380	1325395	1000.0	+	0	R 1325380
chr2	jNXSensor	rigid_DNA	1325494	1325509	1000.0	+	0	R 1325494
chr2	jNXSensor	rigid_DNA	1325608	1325623	1000.0	+	0	R 1325608
chr2	jNXSensor	rigid_DNA	1325722	1325737	1000.0	+	0	R 1325722
chr2	jNXSensor	rigid_DNA	1325836	1325851	1000.0	+	0	R 1325836
chr2	jNXSensor	rigid_DNA	1325950	1325965	1000.0	+	0	R 1325950
chr2	jNXSensor	rigid_DNA	1326063	1326078	1000.0	+	0	R 1326063
chr2	jNXSensor	rigid_DNA	1326177	1326192	1000.0	+	0	R 1326177
chr2	jNXSensor	rigid_DNA	1326291	1326306	1000.0	+	0	R 1326291
chr2	jNXSensor	rigid_DNA	1326404	1326419	1000.0	+	0	R 1326404
chr2	jNXSensor	rigid_DNA	1326517	1326532	1000.0	+	0	R 1326517
chr2	jNXSensor	rigid_DNA	1326630	1326645	1000.0	+	0	R 1326630
chr2	jNXSensor	rigid_DNA	1326743	1326758	1000.0	+	0	R 1326743
chr2	jNXSensor	rigid_DNA	1326857	1326872	1000.0	+	0	R 1326857
chr2	jNXSensor	rigid_DNA	1326970	1326985	1000.0	+	0	R 1326970
chr2	jNXSensor	rigid_DNA	1327083	1327098	1000.0	+	0	R 1327083
chr2	jNXSensor	rigid_DNA	1327196	1327211	1000.0	+	0	R 1327196
chr2	jNXSensor	rigid_DNA	1327309	1327324	1000.0	+	0	R 1327309
chr2	jNXSensor	rigid_DNA	1327422	1327437	1000.0	+	0	R 1327422
chr2	jNXSensor	rigid_DNA	1327536	1327551	1000.0	+	0	R 1327536
chr2	jNXSensor	rigid_DNA	1327649	1327664	1000.0	+	0	R 1327649
chr2	jNXSensor	rigid_DNA	1327763	1327778	1000.0	+	0	R 1327763
chr2	jNXSensor	rigid_DNA	1327876	1327891	1000.0	+	0	R 1327876
chr2	jNXSensor	rigid_DNA	1327990	1328005	1000.0	+	0	R 1327990
chr2	jNXSensor	rigid_DNA	1328103	1328118	1000.0	+	0	R 1328103
chr2	jNXSensor	rigid_DNA	1328217	1328232	1000.0	+	0	R 1328217
chr2	jNXSensor	rigid_DNA	1328331	1328346	1000.0	+	0	R 1328331
chr2	jNXSensor	rigid_DNA	1328444	1328459	1000.0	+	0	R 1328444
chr2	jNXSensor	rigid_DNA	1328557	1328572	1000.0	+	0	R 1328557
chr2	jNXSensor	rigid_DNA	1328670	1328685	1000.0	+	0	R 1328670
chr2	jNXSensor	rigid_DNA	1328784	1328799	1000.0	+	0	R 1328784
chr2	jNXSensor	rigid_DNA	1328898	1328913	1000.0	+	0	R 1328898
chr2	jNXSensor	rigid_DNA	1329012	1329027	1000.0	+	0	R 1329012
chr2	jNXSensor	rigid_DNA	1329787	1329796	1000.0	+	0	R 1329787
chr2	jNXSensor	rigid_DNA	1330585	1330599	1000.0	+	0	R 1330585
chr2	jNXSensor	rigid_DNA	1330752	1330763	1000.0	+	0	R 1330752
chr2	jNXSensor	rigid_DNA	1335094	1335108	1000.0	+	0	R 1335094
chr2	jNXSensor	rigid_DNA	1336696	1336710	1000.0	+	0	R 1336696
chr2	jNXSensor	rigid_DNA	1337846	1337860	1000.0	+	0	R 1337846
chr2	jNXSensor	rigid_DNA	1338144	1338158	1000.0	+	0	R 1338144
chr2	jNXSensor	rigid_DNA	1339716	1339726	1000.0	+	0	R 1339716
chr2	jNXSensor	rigid_DNA	1341160	1341169	1000.0	+	0	R 1341160
chr2	jNXSensor	rigid_DNA	1342837	1342846	1000.0	+	0	R 1342837
chr2	jNXSensor	rigid_DNA	1344125	1344135	1000.0	+	0	R 1344125
chr2	jNXSensor	rigid_DNA	1346926	1346940	1000.0	+	0	R 1346926
chr2	jNXSensor	rigid_DNA	1347250	1347271	1000.0	+	0	R 1347250
chr2	jNXSensor	rigid_DNA	1347517	1347539	1000.0	+	0	R 1347517
chr2	jNXSensor	rigid_DNA	1347867	1347878	1000.0	+	0	R 1347867
chr2	jNXSensor	rigid_DNA	1347979	1347999	1000.0	+	0	R 1347979
chr2	jNXSensor	rigid_DNA	1348680	1348694	1000.0	+	0	R 1348680
chr2	jNXSensor	rigid_DNA	1349376	1349390	1000.0	+	0	R 1349376
chr2	jNXSensor	rigid_DNA	1349401	1349415	1000.0	+	0	R 1349401
chr2	jNXSensor	rigid_DNA	1349501	1349520	1000.0	+	0	R 1349501
chr2	jNXSensor	rigid_DNA	1349558	1349577	1000.0	+	0	R 1349558
chr2	jNXSensor	rigid_DNA	1349615	1349634	1000.0	+	0	R 1349615
chr2	jNXSensor	rigid_DNA	1350469	1350483	1000.0	+	0	R 1350469
chr2	jNXSensor	rigid_DNA	1351000	1351009	1000.0	+	0	R 1351000
chr2	jNXSensor	rigid_DNA	1351442	1351465	1000.0	+	0	R 1351442
chr2	jNXSensor	rigid_DNA	1352335	1352349	1000.0	+	0	R 1352335
chr2	jNXSensor	rigid_DNA	1352502	1352527	1000.0	+	0	R 1352502
chr2	jNXSensor	rigid_DNA	1352769	1352783	1000.0	+	0	R 1352769
chr2	jNXSensor	rigid_DNA	1352864	1352879	1000.0	+	0	R 1352864
chr2	jNXSensor	rigid_DNA	1354100	1354114	1000.0	+	0	R 1354100
chr2	jNXSensor	rigid_DNA	1357505	1357521	1000.0	+	0	R 1357505
chr2	jNXSensor	rigid_DNA	1360506	1360520	1000.0	+	0	R 1360506
chr2	jNXSensor	rigid_DNA	1361368	1361392	1000.0	+	0	R 1361368
chr2	jNXSensor	rigid_DNA	1363173	1363191	1000.0	+	0	R 1363173
chr2	jNXSensor	rigid_DNA	1368430	1368439	1000.0	+	0	R 1368430
chr2	jNXSensor	rigid_DNA	1371190	1371210	1000.0	+	0	R 1371190
chr2	jNXSensor	rigid_DNA	1371286	1371300	1000.0	+	0	R 1371286
chr2	jNXSensor	rigid_DNA	1371888	1371902	1000.0	+	0	R 1371888
chr2	jNXSensor	rigid_DNA	1371916	1371930	1000.0	+	0	R 1371916
chr2	jNXSensor	rigid_DNA	1372408	1372422	1000.0	+	0	R 1372408
chr2	jNXSensor	rigid_DNA	1372799	1372813	1000.0	+	0	R 1372799
chr2	jNXSensor	rigid_DNA	1376262	1376276	1000.0	+	0	R 1376262
chr2	jNXSensor	rigid_DNA	1377202	1377216	1000.0	+	0	R 1377202
chr2	jNXSensor	rigid_DNA	1377471	1377486	1000.0	+	0	R 1377471
chr2	jNXSensor	rigid_DNA	1378684	1378698	1000.0	+	0	R 1378684
chr2	jNXSensor	rigid_DNA	1380224	1380238	1000.0	+	0	R 1380224
chr2	jNXSensor	rigid_DNA	1381191	1381205	1000.0	+	0	R 1381191
chr2	jNXSensor	rigid_DNA	1381476	1381490	1000.0	+	0	R 1381476
chr2	jNXSensor	rigid_DNA	1381511	1381525	1000.0	+	0	R 1381511
chr2	jNXSensor	rigid_DNA	1381655	1381673	1000.0	+	0	R 1381655
chr2	jNXSensor	rigid_DNA	1381982	1381996	1000.0	+	0	R 1381982
chr2	jNXSensor	rigid_DNA	1382484	1382503	1000.0	+	0	R 1382484
chr2	jNXSensor	rigid_DNA	1382748	1382762	1000.0	+	0	R 1382748
chr2	jNXSensor	rigid_DNA	1383348	1383367	1000.0	+	0	R 1383348
chr2	jNXSensor	rigid_DNA	1383401	1383414	1000.0	+	0	R 1383401
chr2	jNXSensor	rigid_DNA	1384997	1385011	1000.0	+	0	R 1384997
chr2	jNXSensor	rigid_DNA	1385358	1385372	1000.0	+	0	R 1385358
chr2	jNXSensor	rigid_DNA	1386065	1386088	1000.0	+	0	R 1386065
chr2	jNXSensor	rigid_DNA	1389016	1389030	1000.0	+	0	R 1389016
chr2	jNXSensor	rigid_DNA	1391751	1391765	1000.0	+	0	R 1391751
chr2	jNXSensor	rigid_DNA	1393444	1393458	1000.0	+	0	R 1393444
chr2	jNXSensor	rigid_DNA	1394139	1394153	1000.0	+	0	R 1394139
chr2	jNXSensor	rigid_DNA	1395862	1395876	1000.0	+	0	R 1395862
chr2	jNXSensor	rigid_DNA	1396969	1396983	1000.0	+	0	R 1396969
chr2	jNXSensor	rigid_DNA	1397127	1397141	1000.0	+	0	R 1397127
chr2	jNXSensor	rigid_DNA	1397805	1397820	1000.0	+	0	R 1397805
chr2	jNXSensor	rigid_DNA	1398765	1398779	1000.0	+	0	R 1398765
chr2	jNXSensor	rigid_DNA	1399670	1399684	1000.0	+	0	R 1399670
chr2	jNXSensor	rigid_DNA	1400820	1400834	1000.0	+	0	R 1400820
chr2	jNXSensor	rigid_DNA	1401064	1401079	1000.0	+	0	R 1401064
chr2	jNXSensor	rigid_DNA	1402341	1402355	1000.0	+	0	R 1402341
chr2	jNXSensor	rigid_DNA	1402405	1402419	1000.0	+	0	R 1402405
chr2	jNXSensor	rigid_DNA	1403675	1403689	1000.0	+	0	R 1403675
chr2	jNXSensor	rigid_DNA	1403984	1403998	1000.0	+	0	R 1403984
chr2	jNXSensor	rigid_DNA	1404110	1404124	1000.0	+	0	R 1404110
chr2	jNXSensor	rigid_DNA	1404574	1404599	1000.0	+	0	R 1404574
chr2	jNXSensor	rigid_DNA	1404728	1404742	1000.0	+	0	R 1404728
chr2	jNXSensor	rigid_DNA	1404786	1404800	1000.0	+	0	R 1404786
chr2	jNXSensor	rigid_DNA	1405163	1405178	1000.0	+	0	R 1405163
chr2	jNXSensor	rigid_DNA	1405675	1405689	1000.0	+	0	R 1405675
chr2	jNXSensor	rigid_DNA	1405913	1405938	1000.0	+	0	R 1405913
chr2	jNXSensor	rigid_DNA	1409974	1409989	1000.0	+	0	R 1409974
chr2	jNXSensor	rigid_DNA	1410990	1411005	1000.0	+	0	R 1410990
chr2	jNXSensor	rigid_DNA	1411029	1411043	1000.0	+	0	R 1411029
chr2	jNXSensor	rigid_DNA	1411228	1411242	1000.0	+	0	R 1411228
chr2	jNXSensor	rigid_DNA	1414936	1414950	1000.0	+	0	R 1414936
chr2	jNXSensor	rigid_DNA	1420519	1420533	1000.0	+	0	R 1420519
chr2	jNXSensor	rigid_DNA	1420611	1420625	1000.0	+	0	R 1420611
chr2	jNXSensor	rigid_DNA	1420952	1420971	1000.0	+	0	R 1420952
chr2	jNXSensor	rigid_DNA	1421350	1421374	1000.0	+	0	R 1421350
chr2	jNXSensor	rigid_DNA	1421559	1421575	1000.0	+	0	R 1421559
chr2	jNXSensor	rigid_DNA	1421736	1421750	1000.0	+	0	R 1421736
chr2	jNXSensor	rigid_DNA	1422575	1422589	1000.0	+	0	R 1422575
chr2	jNXSensor	rigid_DNA	1429060	1429074	1000.0	+	0	R 1429060
chr2	jNXSensor	rigid_DNA	1429132	1429146	1000.0	+	0	R 1429132
chr2	jNXSensor	rigid_DNA	1431015	1431034	1000.0	+	0	R 1431015
chr2	jNXSensor	rigid_DNA	1431089	1431108	1000.0	+	0	R 1431089
chr2	jNXSensor	rigid_DNA	1431147	1431176	1000.0	+	0	R 1431147
chr2	jNXSensor	rigid_DNA	1431691	1431705	1000.0	+	0	R 1431691
chr2	jNXSensor	rigid_DNA	1441936	1441948	1000.0	+	0	R 1441936
chr2	jNXSensor	rigid_DNA	1442171	1442185	1000.0	+	0	R 1442171
chr2	jNXSensor	rigid_DNA	1442726	1442740	1000.0	+	0	R 1442726
chr2	jNXSensor	rigid_DNA	1444220	1444244	1000.0	+	0	R 1444220
chr2	jNXSensor	rigid_DNA	1444347	1444371	1000.0	+	0	R 1444347
chr2	jNXSensor	rigid_DNA	1444634	1444655	1000.0	+	0	R 1444634
chr2	jNXSensor	rigid_DNA	1444698	1444712	1000.0	+	0	R 1444698
chr2	jNXSensor	rigid_DNA	1445891	1445905	1000.0	+	0	R 1445891
chr2	jNXSensor	rigid_DNA	1446025	1446039	1000.0	+	0	R 1446025
chr2	jNXSensor	rigid_DNA	1449887	1449899	1000.0	+	0	R 1449887
chr2	jNXSensor	rigid_DNA	1455335	1455349	1000.0	+	0	R 1455335
chr2	jNXSensor	rigid_DNA	1455607	1455630	1000.0	+	0	R 1455607
chr2	jNXSensor	rigid_DNA	1458194	1458204	1000.0	+	0	R 1458194
chr2	jNXSensor	rigid_DNA	1458351	1458366	1000.0	+	0	R 1458351
chr2	jNXSensor	rigid_DNA	1458515	1458539	1000.0	+	0	R 1458515
chr2	jNXSensor	rigid_DNA	1458587	1458601	1000.0	+	0	R 1458587
chr2	jNXSensor	rigid_DNA	1458645	1458659	1000.0	+	0	R 1458645
chr2	jNXSensor	rigid_DNA	1458787	1458806	1000.0	+	0	R 1458787
chr2	jNXSensor	rigid_DNA	1459057	1459071	1000.0	+	0	R 1459057
chr2	jNXSensor	rigid_DNA	1459825	1459839	1000.0	+	0	R 1459825
chr2	jNXSensor	rigid_DNA	1459876	1459901	1000.0	+	0	R 1459876
chr2	jNXSensor	rigid_DNA	1459923	1459942	1000.0	+	0	R 1459923
chr2	jNXSensor	rigid_DNA	1459976	1459990	1000.0	+	0	R 1459976
chr2	jNXSensor	rigid_DNA	1460104	1460118	1000.0	+	0	R 1460104
chr2	jNXSensor	rigid_DNA	1460148	1460167	1000.0	+	0	R 1460148
chr2	jNXSensor	rigid_DNA	1460228	1460242	1000.0	+	0	R 1460228
chr2	jNXSensor	rigid_DNA	1460291	1460306	1000.0	+	0	R 1460291
chr2	jNXSensor	rigid_DNA	1460627	1460646	1000.0	+	0	R 1460627
chr2	jNXSensor	rigid_DNA	1461254	1461274	1000.0	+	0	R 1461254
chr2	jNXSensor	rigid_DNA	1461386	1461400	1000.0	+	0	R 1461386
chr2	jNXSensor	rigid_DNA	1461970	1461984	1000.0	+	0	R 1461970
chr2	jNXSensor	rigid_DNA	1463160	1463174	1000.0	+	0	R 1463160
chr2	jNXSensor	rigid_DNA	1463391	1463405	1000.0	+	0	R 1463391
chr2	jNXSensor	rigid_DNA	1464541	1464555	1000.0	+	0	R 1464541
chr2	jNXSensor	rigid_DNA	1465820	1465834	1000.0	+	0	R 1465820
chr2	jNXSensor	rigid_DNA	1467074	1467088	1000.0	+	0	R 1467074
chr2	jNXSensor	rigid_DNA	1467410	1467424	1000.0	+	0	R 1467410
chr2	jNXSensor	rigid_DNA	1469585	1469600	1000.0	+	0	R 1469585
chr2	jNXSensor	rigid_DNA	1469669	1469683	1000.0	+	0	R 1469669
chr2	jNXSensor	rigid_DNA	1470231	1470245	1000.0	+	0	R 1470231
chr2	jNXSensor	rigid_DNA	1470272	1470286	1000.0	+	0	R 1470272
chr2	jNXSensor	rigid_DNA	1470518	1470531	1000.0	+	0	R 1470518
chr2	jNXSensor	rigid_DNA	1471552	1471566	1000.0	+	0	R 1471552
chr2	jNXSensor	rigid_DNA	1472218	1472232	1000.0	+	0	R 1472218
chr2	jNXSensor	rigid_DNA	1472667	1472681	1000.0	+	0	R 1472667
chr2	jNXSensor	rigid_DNA	1473709	1473723	1000.0	+	0	R 1473709
chr2	jNXSensor	rigid_DNA	1473947	1473956	1000.0	+	0	R 1473947
chr2	jNXSensor	rigid_DNA	1474633	1474647	1000.0	+	0	R 1474633
chr2	jNXSensor	rigid_DNA	1474756	1474770	1000.0	+	0	R 1474756
chr2	jNXSensor	rigid_DNA	1474794	1474808	1000.0	+	0	R 1474794
chr2	jNXSensor	rigid_DNA	1475047	1475061	1000.0	+	0	R 1475047
chr2	jNXSensor	rigid_DNA	1475175	1475190	1000.0	+	0	R 1475175
chr2	jNXSensor	rigid_DNA	1475628	1475643	1000.0	+	0	R 1475628
chr2	jNXSensor	rigid_DNA	1475818	1475836	1000.0	+	0	R 1475818
chr2	jNXSensor	rigid_DNA	1475985	1475999	1000.0	+	0	R 1475985
chr2	jNXSensor	rigid_DNA	1476607	1476621	1000.0	+	0	R 1476607
chr2	jNXSensor	rigid_DNA	1476744	1476758	1000.0	+	0	R 1476744
chr2	jNXSensor	rigid_DNA	1478710	1478724	1000.0	+	0	R 1478710
chr2	jNXSensor	rigid_DNA	1479120	1479148	1000.0	+	0	R 1479120
chr2	jNXSensor	rigid_DNA	1479183	1479202	1000.0	+	0	R 1479183
chr2	jNXSensor	rigid_DNA	1479254	1479273	1000.0	+	0	R 1479254
chr2	jNXSensor	rigid_DNA	1479697	1479711	1000.0	+	0	R 1479697
chr2	jNXSensor	rigid_DNA	1480175	1480189	1000.0	+	0	R 1480175
chr2	jNXSensor	rigid_DNA	1480771	1480791	1000.0	+	0	R 1480771
chr2	jNXSensor	rigid_DNA	1481071	1481085	1000.0	+	0	R 1481071
chr2	jNXSensor	rigid_DNA	1481173	1481187	1000.0	+	0	R 1481173
chr2	jNXSensor	rigid_DNA	1482976	1482990	1000.0	+	0	R 1482976
chr2	jNXSensor	rigid_DNA	1483504	1483518	1000.0	+	0	R 1483504
chr2	jNXSensor	rigid_DNA	1483751	1483767	1000.0	+	0	R 1483751
chr2	jNXSensor	rigid_DNA	1484513	1484527	1000.0	+	0	R 1484513
chr2	jNXSensor	rigid_DNA	1485374	1485388	1000.0	+	0	R 1485374
chr2	jNXSensor	rigid_DNA	1485453	1485467	1000.0	+	0	R 1485453
chr2	jNXSensor	rigid_DNA	1485652	1485671	1000.0	+	0	R 1485652
chr2	jNXSensor	rigid_DNA	1485984	1485998	1000.0	+	0	R 1485984
chr2	jNXSensor	rigid_DNA	1486366	1486380	1000.0	+	0	R 1486366
chr2	jNXSensor	rigid_DNA	1486520	1486535	1000.0	+	0	R 1486520
chr2	jNXSensor	rigid_DNA	1486582	1486596	1000.0	+	0	R 1486582
chr2	jNXSensor	rigid_DNA	1486659	1486673	1000.0	+	0	R 1486659
chr2	jNXSensor	rigid_DNA	1486746	1486772	1000.0	+	0	R 1486746
chr2	jNXSensor	rigid_DNA	1486989	1487008	1000.0	+	0	R 1486989
chr2	jNXSensor	rigid_DNA	1487082	1487100	1000.0	+	0	R 1487082
chr2	jNXSensor	rigid_DNA	1487309	1487323	1000.0	+	0	R 1487309
chr2	jNXSensor	rigid_DNA	1487920	1487935	1000.0	+	0	R 1487920
chr2	jNXSensor	rigid_DNA	1488629	1488641	1000.0	+	0	R 1488629
chr2	jNXSensor	rigid_DNA	1494371	1494395	1000.0	+	0	R 1494371
chr2	jNXSensor	rigid_DNA	1494819	1494830	1000.0	+	0	R 1494819
chr2	jNXSensor	rigid_DNA	1495176	1495190	1000.0	+	0	R 1495176
chr2	jNXSensor	rigid_DNA	1495478	1495492	1000.0	+	0	R 1495478
chr2	jNXSensor	rigid_DNA	1495495	1495510	1000.0	+	0	R 1495495
chr2	jNXSensor	rigid_DNA	1496289	1496303	1000.0	+	0	R 1496289
chr2	jNXSensor	rigid_DNA	1496311	1496326	1000.0	+	0	R 1496311
chr2	jNXSensor	rigid_DNA	1497235	1497249	1000.0	+	0	R 1497235
chr2	jNXSensor	rigid_DNA	1497310	1497324	1000.0	+	0	R 1497310
chr2	jNXSensor	rigid_DNA	1497332	1497346	1000.0	+	0	R 1497332
chr2	jNXSensor	rigid_DNA	1497362	1497376	1000.0	+	0	R 1497362
chr2	jNXSensor	rigid_DNA	1497606	1497620	1000.0	+	0	R 1497606
chr2	jNXSensor	rigid_DNA	1497955	1497975	1000.0	+	0	R 1497955
chr2	jNXSensor	rigid_DNA	1498072	1498086	1000.0	+	0	R 1498072
chr2	jNXSensor	rigid_DNA	1498573	1498587	1000.0	+	0	R 1498573
chr2	jNXSensor	rigid_DNA	1498677	1498686	1000.0	+	0	R 1498677
chr2	jNXSensor	rigid_DNA	1499107	1499121	1000.0	+	0	R 1499107
chr2	jNXSensor	rigid_DNA	1499277	1499296	1000.0	+	0	R 1499277
chr2	jNXSensor	rigid_DNA	1499608	1499622	1000.0	+	0	R 1499608
chr2	jNXSensor	rigid_DNA	1500631	1500654	1000.0	+	0	R 1500631
chr2	jNXSensor	rigid_DNA	1500716	1500730	1000.0	+	0	R 1500716
chr2	jNXSensor	rigid_DNA	1500757	1500771	1000.0	+	0	R 1500757
chr2	jNXSensor	rigid_DNA	1501888	1501907	1000.0	+	0	R 1501888
chr2	jNXSensor	rigid_DNA	1504203	1504217	1000.0	+	0	R 1504203
chr2	jNXSensor	rigid_DNA	1504451	1504465	1000.0	+	0	R 1504451
chr2	jNXSensor	rigid_DNA	1504755	1504769	1000.0	+	0	R 1504755
chr2	jNXSensor	rigid_DNA	1504983	1505002	1000.0	+	0	R 1504983
chr2	jNXSensor	rigid_DNA	1505028	1505042	1000.0	+	0	R 1505028
chr2	jNXSensor	rigid_DNA	1505144	1505163	1000.0	+	0	R 1505144
chr2	jNXSensor	rigid_DNA	1505264	1505283	1000.0	+	0	R 1505264
chr2	jNXSensor	rigid_DNA	1517928	1517942	1000.0	+	0	R 1517928
chr2	jNXSensor	rigid_DNA	1521504	1521518	1000.0	+	0	R 1521504
chr2	jNXSensor	rigid_DNA	1522341	1522355	1000.0	+	0	R 1522341
chr2	jNXSensor	rigid_DNA	1522542	1522556	1000.0	+	0	R 1522542
chr2	jNXSensor	rigid_DNA	1522992	1523006	1000.0	+	0	R 1522992
chr2	jNXSensor	rigid_DNA	1523280	1523299	1000.0	+	0	R 1523280
chr2	jNXSensor	rigid_DNA	1523328	1523342	1000.0	+	0	R 1523328
chr2	jNXSensor	rigid_DNA	1523470	1523485	1000.0	+	0	R 1523470
chr2	jNXSensor	rigid_DNA	1523925	1523939	1000.0	+	0	R 1523925
chr2	jNXSensor	rigid_DNA	1524142	1524154	1000.0	+	0	R 1524142
chr2	jNXSensor	rigid_DNA	1524867	1524881	1000.0	+	0	R 1524867
chr2	jNXSensor	rigid_DNA	1525602	1525616	1000.0	+	0	R 1525602
chr2	jNXSensor	rigid_DNA	1526051	1526065	1000.0	+	0	R 1526051
chr2	jNXSensor	rigid_DNA	1526843	1526857	1000.0	+	0	R 1526843
chr2	jNXSensor	rigid_DNA	1527584	1527598	1000.0	+	0	R 1527584
chr2	jNXSensor	rigid_DNA	1528616	1528630	1000.0	+	0	R 1528616
chr2	jNXSensor	rigid_DNA	1530087	1530101	1000.0	+	0	R 1530087
chr2	jNXSensor	rigid_DNA	1531044	1531058	1000.0	+	0	R 1531044
chr2	jNXSensor	rigid_DNA	1531081	1531101	1000.0	+	0	R 1531081
chr2	jNXSensor	rigid_DNA	1531308	1531331	1000.0	+	0	R 1531308
chr2	jNXSensor	rigid_DNA	1531867	1531881	1000.0	+	0	R 1531867
chr2	jNXSensor	rigid_DNA	1531918	1531937	1000.0	+	0	R 1531918
chr2	jNXSensor	rigid_DNA	1532028	1532042	1000.0	+	0	R 1532028
chr2	jNXSensor	rigid_DNA	1532754	1532768	1000.0	+	0	R 1532754
chr2	jNXSensor	rigid_DNA	1533002	1533017	1000.0	+	0	R 1533002
chr2	jNXSensor	rigid_DNA	1533246	1533260	1000.0	+	0	R 1533246
chr2	jNXSensor	rigid_DNA	1533409	1533423	1000.0	+	0	R 1533409
chr2	jNXSensor	rigid_DNA	1533615	1533634	1000.0	+	0	R 1533615
chr2	jNXSensor	rigid_DNA	1533650	1533665	1000.0	+	0	R 1533650
chr2	jNXSensor	rigid_DNA	1533874	1533888	1000.0	+	0	R 1533874
chr2	jNXSensor	rigid_DNA	1534215	1534229	1000.0	+	0	R 1534215
chr2	jNXSensor	rigid_DNA	1539888	1539902	1000.0	+	0	R 1539888
chr2	jNXSensor	rigid_DNA	1539943	1539957	1000.0	+	0	R 1539943
chr2	jNXSensor	rigid_DNA	1540222	1540256	1000.0	+	0	R 1540222
chr2	jNXSensor	rigid_DNA	1540545	1540559	1000.0	+	0	R 1540545
chr2	jNXSensor	rigid_DNA	1541051	1541066	1000.0	+	0	R 1541051
chr2	jNXSensor	rigid_DNA	1541329	1541348	1000.0	+	0	R 1541329
chr2	jNXSensor	rigid_DNA	1542138	1542157	1000.0	+	0	R 1542138
chr2	jNXSensor	rigid_DNA	1542165	1542180	1000.0	+	0	R 1542165
chr2	jNXSensor	rigid_DNA	1543153	1543167	1000.0	+	0	R 1543153
chr2	jNXSensor	rigid_DNA	1543527	1543546	1000.0	+	0	R 1543527
chr2	jNXSensor	rigid_DNA	1543627	1543647	1000.0	+	0	R 1543627
chr2	jNXSensor	rigid_DNA	1544628	1544647	1000.0	+	0	R 1544628
chr2	jNXSensor	rigid_DNA	1544830	1544848	1000.0	+	0	R 1544830
chr2	jNXSensor	rigid_DNA	1545220	1545234	1000.0	+	0	R 1545220
chr2	jNXSensor	rigid_DNA	1545383	1545397	1000.0	+	0	R 1545383
chr2	jNXSensor	rigid_DNA	1546390	1546404	1000.0	+	0	R 1546390
chr2	jNXSensor	rigid_DNA	1546407	1546421	1000.0	+	0	R 1546407
chr2	jNXSensor	rigid_DNA	1546811	1546825	1000.0	+	0	R 1546811
chr2	jNXSensor	rigid_DNA	1546885	1546899	1000.0	+	0	R 1546885
chr2	jNXSensor	rigid_DNA	1547374	1547388	1000.0	+	0	R 1547374
chr2	jNXSensor	rigid_DNA	1547423	1547437	1000.0	+	0	R 1547423
chr2	jNXSensor	rigid_DNA	1547624	1547638	1000.0	+	0	R 1547624
chr2	jNXSensor	rigid_DNA	1550498	1550512	1000.0	+	0	R 1550498
chr2	jNXSensor	rigid_DNA	1550999	1551013	1000.0	+	0	R 1550999
chr2	jNXSensor	rigid_DNA	1551113	1551127	1000.0	+	0	R 1551113
chr2	jNXSensor	rigid_DNA	1551146	1551160	1000.0	+	0	R 1551146
chr2	jNXSensor	rigid_DNA	1551179	1551193	1000.0	+	0	R 1551179
chr2	jNXSensor	rigid_DNA	1551307	1551321	1000.0	+	0	R 1551307
chr2	jNXSensor	rigid_DNA	1551340	1551354	1000.0	+	0	R 1551340
chr2	jNXSensor	rigid_DNA	1551388	1551402	1000.0	+	0	R 1551388
chr2	jNXSensor	rigid_DNA	1551421	1551435	1000.0	+	0	R 1551421
chr2	jNXSensor	rigid_DNA	1551502	1551516	1000.0	+	0	R 1551502
chr2	jNXSensor	rigid_DNA	1551535	1551549	1000.0	+	0	R 1551535
chr2	jNXSensor	rigid_DNA	1551568	1551582	1000.0	+	0	R 1551568
chr2	jNXSensor	rigid_DNA	1551600	1551614	1000.0	+	0	R 1551600
chr2	jNXSensor	rigid_DNA	1551680	1551694	1000.0	+	0	R 1551680
chr2	jNXSensor	rigid_DNA	1551713	1551727	1000.0	+	0	R 1551713
chr2	jNXSensor	rigid_DNA	1551746	1551760	1000.0	+	0	R 1551746
chr2	jNXSensor	rigid_DNA	1551778	1551792	1000.0	+	0	R 1551778
chr2	jNXSensor	rigid_DNA	1551858	1551872	1000.0	+	0	R 1551858
chr2	jNXSensor	rigid_DNA	1551891	1551905	1000.0	+	0	R 1551891
chr2	jNXSensor	rigid_DNA	1551924	1551938	1000.0	+	0	R 1551924
chr2	jNXSensor	rigid_DNA	1551956	1551970	1000.0	+	0	R 1551956
chr2	jNXSensor	rigid_DNA	1552401	1552415	1000.0	+	0	R 1552401
chr2	jNXSensor	rigid_DNA	1552604	1552620	1000.0	+	0	R 1552604
chr2	jNXSensor	rigid_DNA	1552808	1552822	1000.0	+	0	R 1552808
chr2	jNXSensor	rigid_DNA	1553395	1553405	1000.0	+	0	R 1553395
chr2	jNXSensor	rigid_DNA	1554350	1554364	1000.0	+	0	R 1554350
chr2	jNXSensor	rigid_DNA	1554392	1554406	1000.0	+	0	R 1554392
chr2	jNXSensor	rigid_DNA	1554427	1554441	1000.0	+	0	R 1554427
chr2	jNXSensor	rigid_DNA	1554971	1554985	1000.0	+	0	R 1554971
chr2	jNXSensor	rigid_DNA	1555603	1555618	1000.0	+	0	R 1555603
chr2	jNXSensor	rigid_DNA	1558267	1558282	1000.0	+	0	R 1558267
chr2	jNXSensor	rigid_DNA	1561001	1561015	1000.0	+	0	R 1561001
chr2	jNXSensor	rigid_DNA	1561799	1561824	1000.0	+	0	R 1561799
chr2	jNXSensor	rigid_DNA	1562055	1562069	1000.0	+	0	R 1562055
chr2	jNXSensor	rigid_DNA	1562867	1562901	1000.0	+	0	R 1562867
chr2	jNXSensor	rigid_DNA	1565400	1565418	1000.0	+	0	R 1565400
chr2	jNXSensor	rigid_DNA	1565727	1565741	1000.0	+	0	R 1565727
chr2	jNXSensor	rigid_DNA	1565816	1565830	1000.0	+	0	R 1565816
chr2	jNXSensor	rigid_DNA	1565947	1565961	1000.0	+	0	R 1565947
chr2	jNXSensor	rigid_DNA	1566049	1566063	1000.0	+	0	R 1566049
chr2	jNXSensor	rigid_DNA	1566136	1566154	1000.0	+	0	R 1566136
chr2	jNXSensor	rigid_DNA	1566931	1566945	1000.0	+	0	R 1566931
chr2	jNXSensor	rigid_DNA	1567074	1567092	1000.0	+	0	R 1567074
chr2	jNXSensor	rigid_DNA	1567170	1567190	1000.0	+	0	R 1567170
chr2	jNXSensor	rigid_DNA	1567209	1567223	1000.0	+	0	R 1567209
chr2	jNXSensor	rigid_DNA	1567265	1567279	1000.0	+	0	R 1567265
chr2	jNXSensor	rigid_DNA	1567601	1567616	1000.0	+	0	R 1567601
chr2	jNXSensor	rigid_DNA	1567743	1567757	1000.0	+	0	R 1567743
chr2	jNXSensor	rigid_DNA	1568137	1568151	1000.0	+	0	R 1568137
chr2	jNXSensor	rigid_DNA	1568201	1568215	1000.0	+	0	R 1568201
chr2	jNXSensor	rigid_DNA	1568532	1568551	1000.0	+	0	R 1568532
chr2	jNXSensor	rigid_DNA	1568628	1568652	1000.0	+	0	R 1568628
chr2	jNXSensor	rigid_DNA	1569769	1569788	1000.0	+	0	R 1569769
chr2	jNXSensor	rigid_DNA	1569890	1569909	1000.0	+	0	R 1569890
chr2	jNXSensor	rigid_DNA	1569929	1569947	1000.0	+	0	R 1569929
chr2	jNXSensor	rigid_DNA	1569968	1569983	1000.0	+	0	R 1569968
chr2	jNXSensor	rigid_DNA	1570102	1570116	1000.0	+	0	R 1570102
chr2	jNXSensor	rigid_DNA	1570157	1570171	1000.0	+	0	R 1570157
chr2	jNXSensor	rigid_DNA	1571199	1571218	1000.0	+	0	R 1571199
chr2	jNXSensor	rigid_DNA	1571255	1571269	1000.0	+	0	R 1571255
chr2	jNXSensor	rigid_DNA	1571587	1571606	1000.0	+	0	R 1571587
chr2	jNXSensor	rigid_DNA	1571687	1571702	1000.0	+	0	R 1571687
chr2	jNXSensor	rigid_DNA	1571997	1572012	1000.0	+	0	R 1571997
chr2	jNXSensor	rigid_DNA	1572095	1572110	1000.0	+	0	R 1572095
chr2	jNXSensor	rigid_DNA	1572311	1572325	1000.0	+	0	R 1572311
chr2	jNXSensor	rigid_DNA	1572346	1572365	1000.0	+	0	R 1572346
chr2	jNXSensor	rigid_DNA	1573844	1573858	1000.0	+	0	R 1573844
chr2	jNXSensor	rigid_DNA	1573893	1573912	1000.0	+	0	R 1573893
chr2	jNXSensor	rigid_DNA	1574262	1574281	1000.0	+	0	R 1574262
chr2	jNXSensor	rigid_DNA	1574737	1574751	1000.0	+	0	R 1574737
chr2	jNXSensor	rigid_DNA	1574861	1574875	1000.0	+	0	R 1574861
chr2	jNXSensor	rigid_DNA	1574883	1574897	1000.0	+	0	R 1574883
chr2	jNXSensor	rigid_DNA	1575006	1575020	1000.0	+	0	R 1575006
chr2	jNXSensor	rigid_DNA	1575025	1575039	1000.0	+	0	R 1575025
chr2	jNXSensor	rigid_DNA	1575215	1575224	1000.0	+	0	R 1575215
[truncated: 211,862 more rows]
