# Supplementary material for: Prediction and analysis of nucleosome exclusion regions in the human genome
Source: BMC Genomics. 2008 Apr 22;9:186. doi: 10.1186/1471-2164-9-186 (PMC2386137; doi:10.1186/1471-2164-9-186)
Supplement: Additional file 6 — Nucleosome exclusion scores in wiggle format. A zip file containing the whole annotations for human genome nucleosome exclusion scores in wiggle format, a single *.wig file for each chromosome. [file 1471-2164-9-186-S6.zip]

Archive with 17 entries (17 files):
- chr12.gff
- chr13.gff
- chr14.gff
- chr15.gff
- chr16.gff
- chr17.gff
- chr18.gff
- chr19.gff
- chr20.gff
- chr21.gff
- chr22.gff
- chrM.gff
- chrX.gff
- chrY.gff
- chr9.gff
- chr10.gff
- chr11.gff
