# Supplementary material for: Prediction and analysis of nucleosome exclusion regions in the human genome
Source: BMC Genomics. 2008 Apr 22;9:186. doi: 10.1186/1471-2164-9-186 (PMC2386137; doi:10.1186/1471-2164-9-186)
Supplement: Additional file 6 — Nucleosome exclusion scores in wiggle format. A zip file containing the whole annotations for human genome nucleosome exclusion scores in wiggle format, a single *.wig file for each chromosome. [file 1471-2164-9-186-S6.zip › chr12.gff]

chr12	jNXSensor	rigid_DNA	17966	17980	1000.0	+	0	R 17966
chr12	jNXSensor	rigid_DNA	19812	19831	1000.0	+	0	R 19812
chr12	jNXSensor	rigid_DNA	19945	19959	1000.0	+	0	R 19945
chr12	jNXSensor	rigid_DNA	20373	20387	1000.0	+	0	R 20373
chr12	jNXSensor	rigid_DNA	20452	20472	1000.0	+	0	R 20452
chr12	jNXSensor	rigid_DNA	21136	21150	1000.0	+	0	R 21136
chr12	jNXSensor	rigid_DNA	24226	24237	1000.0	+	0	R 24226
chr12	jNXSensor	rigid_DNA	24386	24406	1000.0	+	0	R 24386
chr12	jNXSensor	rigid_DNA	25035	25049	1000.0	+	0	R 25035
chr12	jNXSensor	rigid_DNA	25612	25626	1000.0	+	0	R 25612
chr12	jNXSensor	rigid_DNA	25640	25654	1000.0	+	0	R 25640
chr12	jNXSensor	rigid_DNA	25677	25692	1000.0	+	0	R 25677
chr12	jNXSensor	rigid_DNA	27049	27063	1000.0	+	0	R 27049
chr12	jNXSensor	rigid_DNA	30976	30990	1000.0	+	0	R 30976
chr12	jNXSensor	rigid_DNA	31019	31033	1000.0	+	0	R 31019
chr12	jNXSensor	rigid_DNA	32056	32070	1000.0	+	0	R 32056
chr12	jNXSensor	rigid_DNA	33777	33796	1000.0	+	0	R 33777
chr12	jNXSensor	rigid_DNA	34559	34578	1000.0	+	0	R 34559
chr12	jNXSensor	rigid_DNA	34631	34645	1000.0	+	0	R 34631
chr12	jNXSensor	rigid_DNA	34996	35010	1000.0	+	0	R 34996
chr12	jNXSensor	rigid_DNA	36145	36169	1000.0	+	0	R 36145
chr12	jNXSensor	rigid_DNA	39561	39570	1000.0	+	0	R 39561
chr12	jNXSensor	rigid_DNA	40076	40085	1000.0	+	0	R 40076
chr12	jNXSensor	rigid_DNA	41205	41216	1000.0	+	0	R 41205
chr12	jNXSensor	rigid_DNA	44313	44327	1000.0	+	0	R 44313
chr12	jNXSensor	rigid_DNA	44608	44621	1000.0	+	0	R 44608
chr12	jNXSensor	rigid_DNA	45511	45525	1000.0	+	0	R 45511
chr12	jNXSensor	rigid_DNA	45937	45951	1000.0	+	0	R 45937
chr12	jNXSensor	rigid_DNA	46097	46148	1000.0	+	0	R 46097
chr12	jNXSensor	rigid_DNA	46172	46195	1000.0	+	0	R 46172
chr12	jNXSensor	rigid_DNA	46213	46237	1000.0	+	0	R 46213
chr12	jNXSensor	rigid_DNA	46240	46311	1000.0	+	0	R 46240
chr12	jNXSensor	rigid_DNA	46331	46345	1000.0	+	0	R 46331
chr12	jNXSensor	rigid_DNA	46493	46512	1000.0	+	0	R 46493
chr12	jNXSensor	rigid_DNA	46527	46552	1000.0	+	0	R 46527
chr12	jNXSensor	rigid_DNA	46565	46580	1000.0	+	0	R 46565
chr12	jNXSensor	rigid_DNA	46618	46649	1000.0	+	0	R 46618
chr12	jNXSensor	rigid_DNA	46679	46698	1000.0	+	0	R 46679
chr12	jNXSensor	rigid_DNA	46830	46844	1000.0	+	0	R 46830
chr12	jNXSensor	rigid_DNA	48731	48745	1000.0	+	0	R 48731
chr12	jNXSensor	rigid_DNA	51769	51783	1000.0	+	0	R 51769
chr12	jNXSensor	rigid_DNA	57054	57069	1000.0	+	0	R 57054
chr12	jNXSensor	rigid_DNA	57170	57185	1000.0	+	0	R 57170
chr12	jNXSensor	rigid_DNA	57191	57205	1000.0	+	0	R 57191
chr12	jNXSensor	rigid_DNA	57216	57253	1000.0	+	0	R 57216
chr12	jNXSensor	rigid_DNA	57262	57281	1000.0	+	0	R 57262
chr12	jNXSensor	rigid_DNA	57318	57349	1000.0	+	0	R 57318
chr12	jNXSensor	rigid_DNA	57366	57389	1000.0	+	0	R 57366
chr12	jNXSensor	rigid_DNA	57410	57427	1000.0	+	0	R 57410
chr12	jNXSensor	rigid_DNA	57436	57455	1000.0	+	0	R 57436
chr12	jNXSensor	rigid_DNA	57465	57492	1000.0	+	0	R 57465
chr12	jNXSensor	rigid_DNA	57517	57572	1000.0	+	0	R 57517
chr12	jNXSensor	rigid_DNA	57577	57591	1000.0	+	0	R 57577
chr12	jNXSensor	rigid_DNA	57597	57621	1000.0	+	0	R 57597
chr12	jNXSensor	rigid_DNA	57628	57659	1000.0	+	0	R 57628
chr12	jNXSensor	rigid_DNA	57665	57697	1000.0	+	0	R 57665
chr12	jNXSensor	rigid_DNA	57701	57725	1000.0	+	0	R 57701
chr12	jNXSensor	rigid_DNA	57736	57750	1000.0	+	0	R 57736
chr12	jNXSensor	rigid_DNA	57762	57780	1000.0	+	0	R 57762
chr12	jNXSensor	rigid_DNA	57933	57944	1000.0	+	0	R 57933
chr12	jNXSensor	rigid_DNA	58044	58058	1000.0	+	0	R 58044
chr12	jNXSensor	rigid_DNA	58443	58457	1000.0	+	0	R 58443
chr12	jNXSensor	rigid_DNA	58539	58553	1000.0	+	0	R 58539
chr12	jNXSensor	rigid_DNA	58642	58656	1000.0	+	0	R 58642
chr12	jNXSensor	rigid_DNA	59710	59724	1000.0	+	0	R 59710
chr12	jNXSensor	rigid_DNA	60222	60236	1000.0	+	0	R 60222
chr12	jNXSensor	rigid_DNA	62849	62863	1000.0	+	0	R 62849
chr12	jNXSensor	rigid_DNA	63014	63028	1000.0	+	0	R 63014
chr12	jNXSensor	rigid_DNA	63118	63132	1000.0	+	0	R 63118
chr12	jNXSensor	rigid_DNA	67434	67448	1000.0	+	0	R 67434
chr12	jNXSensor	rigid_DNA	68597	68611	1000.0	+	0	R 68597
chr12	jNXSensor	rigid_DNA	70401	70415	1000.0	+	0	R 70401
chr12	jNXSensor	rigid_DNA	70916	70930	1000.0	+	0	R 70916
chr12	jNXSensor	rigid_DNA	71426	71440	1000.0	+	0	R 71426
chr12	jNXSensor	rigid_DNA	72052	72073	1000.0	+	0	R 72052
chr12	jNXSensor	rigid_DNA	73343	73357	1000.0	+	0	R 73343
chr12	jNXSensor	rigid_DNA	74030	74044	1000.0	+	0	R 74030
chr12	jNXSensor	rigid_DNA	77818	77832	1000.0	+	0	R 77818
chr12	jNXSensor	rigid_DNA	79357	79372	1000.0	+	0	R 79357
chr12	jNXSensor	rigid_DNA	80111	80126	1000.0	+	0	R 80111
chr12	jNXSensor	rigid_DNA	80529	80553	1000.0	+	0	R 80529
chr12	jNXSensor	rigid_DNA	80734	80749	1000.0	+	0	R 80734
chr12	jNXSensor	rigid_DNA	80989	81014	1000.0	+	0	R 80989
chr12	jNXSensor	rigid_DNA	82056	82070	1000.0	+	0	R 82056
chr12	jNXSensor	rigid_DNA	82075	82089	1000.0	+	0	R 82075
chr12	jNXSensor	rigid_DNA	82136	82150	1000.0	+	0	R 82136
chr12	jNXSensor	rigid_DNA	82506	82525	1000.0	+	0	R 82506
chr12	jNXSensor	rigid_DNA	82600	82614	1000.0	+	0	R 82600
chr12	jNXSensor	rigid_DNA	82809	82823	1000.0	+	0	R 82809
chr12	jNXSensor	rigid_DNA	82867	82881	1000.0	+	0	R 82867
chr12	jNXSensor	rigid_DNA	82906	82925	1000.0	+	0	R 82906
chr12	jNXSensor	rigid_DNA	82982	82996	1000.0	+	0	R 82982
chr12	jNXSensor	rigid_DNA	83057	83071	1000.0	+	0	R 83057
chr12	jNXSensor	rigid_DNA	83095	83109	1000.0	+	0	R 83095
chr12	jNXSensor	rigid_DNA	83169	83188	1000.0	+	0	R 83169
chr12	jNXSensor	rigid_DNA	83204	83218	1000.0	+	0	R 83204
chr12	jNXSensor	rigid_DNA	83289	83333	1000.0	+	0	R 83289
chr12	jNXSensor	rigid_DNA	83987	83996	1000.0	+	0	R 83987
chr12	jNXSensor	rigid_DNA	84073	84090	1000.0	+	0	R 84073
chr12	jNXSensor	rigid_DNA	84179	84193	1000.0	+	0	R 84179
chr12	jNXSensor	rigid_DNA	84367	84387	1000.0	+	0	R 84367
chr12	jNXSensor	rigid_DNA	84518	84532	1000.0	+	0	R 84518
chr12	jNXSensor	rigid_DNA	84546	84560	1000.0	+	0	R 84546
chr12	jNXSensor	rigid_DNA	84745	84774	1000.0	+	0	R 84745
chr12	jNXSensor	rigid_DNA	85801	85815	1000.0	+	0	R 85801
chr12	jNXSensor	rigid_DNA	85864	85878	1000.0	+	0	R 85864
chr12	jNXSensor	rigid_DNA	86683	86697	1000.0	+	0	R 86683
chr12	jNXSensor	rigid_DNA	86830	86854	1000.0	+	0	R 86830
chr12	jNXSensor	rigid_DNA	86985	86999	1000.0	+	0	R 86985
chr12	jNXSensor	rigid_DNA	87121	87140	1000.0	+	0	R 87121
chr12	jNXSensor	rigid_DNA	87260	87275	1000.0	+	0	R 87260
chr12	jNXSensor	rigid_DNA	88979	88993	1000.0	+	0	R 88979
chr12	jNXSensor	rigid_DNA	89138	89152	1000.0	+	0	R 89138
chr12	jNXSensor	rigid_DNA	90458	90472	1000.0	+	0	R 90458
chr12	jNXSensor	rigid_DNA	90497	90511	1000.0	+	0	R 90497
chr12	jNXSensor	rigid_DNA	90516	90530	1000.0	+	0	R 90516
chr12	jNXSensor	rigid_DNA	91940	91959	1000.0	+	0	R 91940
chr12	jNXSensor	rigid_DNA	92139	92153	1000.0	+	0	R 92139
chr12	jNXSensor	rigid_DNA	92260	92274	1000.0	+	0	R 92260
chr12	jNXSensor	rigid_DNA	93207	93221	1000.0	+	0	R 93207
chr12	jNXSensor	rigid_DNA	94222	94237	1000.0	+	0	R 94222
chr12	jNXSensor	rigid_DNA	94899	94913	1000.0	+	0	R 94899
chr12	jNXSensor	rigid_DNA	96877	96891	1000.0	+	0	R 96877
chr12	jNXSensor	rigid_DNA	97313	97327	1000.0	+	0	R 97313
chr12	jNXSensor	rigid_DNA	98094	98108	1000.0	+	0	R 98094
chr12	jNXSensor	rigid_DNA	98286	98300	1000.0	+	0	R 98286
chr12	jNXSensor	rigid_DNA	100336	100355	1000.0	+	0	R 100336
chr12	jNXSensor	rigid_DNA	101050	101064	1000.0	+	0	R 101050
chr12	jNXSensor	rigid_DNA	102989	103003	1000.0	+	0	R 102989
chr12	jNXSensor	rigid_DNA	103082	103096	1000.0	+	0	R 103082
chr12	jNXSensor	rigid_DNA	103817	103832	1000.0	+	0	R 103817
chr12	jNXSensor	rigid_DNA	104455	104469	1000.0	+	0	R 104455
chr12	jNXSensor	rigid_DNA	104876	104890	1000.0	+	0	R 104876
chr12	jNXSensor	rigid_DNA	105108	105132	1000.0	+	0	R 105108
chr12	jNXSensor	rigid_DNA	105192	105227	1000.0	+	0	R 105192
chr12	jNXSensor	rigid_DNA	105237	105252	1000.0	+	0	R 105237
chr12	jNXSensor	rigid_DNA	105258	105277	1000.0	+	0	R 105258
chr12	jNXSensor	rigid_DNA	105359	105373	1000.0	+	0	R 105359
chr12	jNXSensor	rigid_DNA	105421	105440	1000.0	+	0	R 105421
chr12	jNXSensor	rigid_DNA	106706	106720	1000.0	+	0	R 106706
chr12	jNXSensor	rigid_DNA	107001	107011	1000.0	+	0	R 107001
chr12	jNXSensor	rigid_DNA	107813	107827	1000.0	+	0	R 107813
chr12	jNXSensor	rigid_DNA	107934	107948	1000.0	+	0	R 107934
chr12	jNXSensor	rigid_DNA	107965	107984	1000.0	+	0	R 107965
chr12	jNXSensor	rigid_DNA	109975	109989	1000.0	+	0	R 109975
chr12	jNXSensor	rigid_DNA	110302	110317	1000.0	+	0	R 110302
chr12	jNXSensor	rigid_DNA	110621	110645	1000.0	+	0	R 110621
chr12	jNXSensor	rigid_DNA	110777	110801	1000.0	+	0	R 110777
chr12	jNXSensor	rigid_DNA	110854	110868	1000.0	+	0	R 110854
chr12	jNXSensor	rigid_DNA	111233	111247	1000.0	+	0	R 111233
chr12	jNXSensor	rigid_DNA	111423	111437	1000.0	+	0	R 111423
chr12	jNXSensor	rigid_DNA	111698	111712	1000.0	+	0	R 111698
chr12	jNXSensor	rigid_DNA	113011	113025	1000.0	+	0	R 113011
chr12	jNXSensor	rigid_DNA	113105	113124	1000.0	+	0	R 113105
chr12	jNXSensor	rigid_DNA	113204	113223	1000.0	+	0	R 113204
chr12	jNXSensor	rigid_DNA	113303	113322	1000.0	+	0	R 113303
chr12	jNXSensor	rigid_DNA	113411	113425	1000.0	+	0	R 113411
chr12	jNXSensor	rigid_DNA	114561	114570	1000.0	+	0	R 114561
chr12	jNXSensor	rigid_DNA	115865	115880	1000.0	+	0	R 115865
chr12	jNXSensor	rigid_DNA	116090	116104	1000.0	+	0	R 116090
chr12	jNXSensor	rigid_DNA	116460	116489	1000.0	+	0	R 116460
chr12	jNXSensor	rigid_DNA	117058	117074	1000.0	+	0	R 117058
chr12	jNXSensor	rigid_DNA	117253	117267	1000.0	+	0	R 117253
chr12	jNXSensor	rigid_DNA	117567	117585	1000.0	+	0	R 117567
chr12	jNXSensor	rigid_DNA	117734	117748	1000.0	+	0	R 117734
chr12	jNXSensor	rigid_DNA	117826	117840	1000.0	+	0	R 117826
chr12	jNXSensor	rigid_DNA	117937	117956	1000.0	+	0	R 117937
chr12	jNXSensor	rigid_DNA	118113	118137	1000.0	+	0	R 118113
chr12	jNXSensor	rigid_DNA	118141	118161	1000.0	+	0	R 118141
chr12	jNXSensor	rigid_DNA	118163	118185	1000.0	+	0	R 118163
chr12	jNXSensor	rigid_DNA	118199	118219	1000.0	+	0	R 118199
chr12	jNXSensor	rigid_DNA	118353	118372	1000.0	+	0	R 118353
chr12	jNXSensor	rigid_DNA	118393	118428	1000.0	+	0	R 118393
chr12	jNXSensor	rigid_DNA	118473	118487	1000.0	+	0	R 118473
chr12	jNXSensor	rigid_DNA	118550	118569	1000.0	+	0	R 118550
chr12	jNXSensor	rigid_DNA	118622	118641	1000.0	+	0	R 118622
chr12	jNXSensor	rigid_DNA	118736	118750	1000.0	+	0	R 118736
chr12	jNXSensor	rigid_DNA	118793	118808	1000.0	+	0	R 118793
chr12	jNXSensor	rigid_DNA	119210	119224	1000.0	+	0	R 119210
chr12	jNXSensor	rigid_DNA	120920	120934	1000.0	+	0	R 120920
chr12	jNXSensor	rigid_DNA	121292	121311	1000.0	+	0	R 121292
chr12	jNXSensor	rigid_DNA	121386	121405	1000.0	+	0	R 121386
chr12	jNXSensor	rigid_DNA	121460	121474	1000.0	+	0	R 121460
chr12	jNXSensor	rigid_DNA	121602	121616	1000.0	+	0	R 121602
chr12	jNXSensor	rigid_DNA	121923	121937	1000.0	+	0	R 121923
chr12	jNXSensor	rigid_DNA	122088	122102	1000.0	+	0	R 122088
chr12	jNXSensor	rigid_DNA	122127	122146	1000.0	+	0	R 122127
chr12	jNXSensor	rigid_DNA	122300	122314	1000.0	+	0	R 122300
chr12	jNXSensor	rigid_DNA	122336	122350	1000.0	+	0	R 122336
chr12	jNXSensor	rigid_DNA	122681	122700	1000.0	+	0	R 122681
chr12	jNXSensor	rigid_DNA	123237	123256	1000.0	+	0	R 123237
chr12	jNXSensor	rigid_DNA	123649	123664	1000.0	+	0	R 123649
chr12	jNXSensor	rigid_DNA	123791	123811	1000.0	+	0	R 123791
chr12	jNXSensor	rigid_DNA	125089	125108	1000.0	+	0	R 125089
chr12	jNXSensor	rigid_DNA	125801	125815	1000.0	+	0	R 125801
chr12	jNXSensor	rigid_DNA	125966	125985	1000.0	+	0	R 125966
chr12	jNXSensor	rigid_DNA	127316	127330	1000.0	+	0	R 127316
chr12	jNXSensor	rigid_DNA	127361	127380	1000.0	+	0	R 127361
chr12	jNXSensor	rigid_DNA	127731	127745	1000.0	+	0	R 127731
chr12	jNXSensor	rigid_DNA	127924	127943	1000.0	+	0	R 127924
chr12	jNXSensor	rigid_DNA	128373	128384	1000.0	+	0	R 128373
chr12	jNXSensor	rigid_DNA	129364	129378	1000.0	+	0	R 129364
chr12	jNXSensor	rigid_DNA	129528	129542	1000.0	+	0	R 129528
chr12	jNXSensor	rigid_DNA	132668	132682	1000.0	+	0	R 132668
chr12	jNXSensor	rigid_DNA	132801	132815	1000.0	+	0	R 132801
chr12	jNXSensor	rigid_DNA	132839	132858	1000.0	+	0	R 132839
chr12	jNXSensor	rigid_DNA	133752	133766	1000.0	+	0	R 133752
chr12	jNXSensor	rigid_DNA	133773	133787	1000.0	+	0	R 133773
chr12	jNXSensor	rigid_DNA	133911	133925	1000.0	+	0	R 133911
chr12	jNXSensor	rigid_DNA	134340	134354	1000.0	+	0	R 134340
chr12	jNXSensor	rigid_DNA	134737	134751	1000.0	+	0	R 134737
chr12	jNXSensor	rigid_DNA	134838	134852	1000.0	+	0	R 134838
chr12	jNXSensor	rigid_DNA	134898	134912	1000.0	+	0	R 134898
chr12	jNXSensor	rigid_DNA	135184	135203	1000.0	+	0	R 135184
chr12	jNXSensor	rigid_DNA	136321	136336	1000.0	+	0	R 136321
chr12	jNXSensor	rigid_DNA	136609	136633	1000.0	+	0	R 136609
chr12	jNXSensor	rigid_DNA	136898	136922	1000.0	+	0	R 136898
chr12	jNXSensor	rigid_DNA	137150	137164	1000.0	+	0	R 137150
chr12	jNXSensor	rigid_DNA	137309	137323	1000.0	+	0	R 137309
chr12	jNXSensor	rigid_DNA	137422	137436	1000.0	+	0	R 137422
chr12	jNXSensor	rigid_DNA	137602	137614	1000.0	+	0	R 137602
chr12	jNXSensor	rigid_DNA	138752	138766	1000.0	+	0	R 138752
chr12	jNXSensor	rigid_DNA	139604	139613	1000.0	+	0	R 139604
chr12	jNXSensor	rigid_DNA	141241	141256	1000.0	+	0	R 141241
chr12	jNXSensor	rigid_DNA	141648	141658	1000.0	+	0	R 141648
chr12	jNXSensor	rigid_DNA	142290	142315	1000.0	+	0	R 142290
chr12	jNXSensor	rigid_DNA	142561	142580	1000.0	+	0	R 142561
chr12	jNXSensor	rigid_DNA	142590	142604	1000.0	+	0	R 142590
chr12	jNXSensor	rigid_DNA	142622	142642	1000.0	+	0	R 142622
chr12	jNXSensor	rigid_DNA	142651	142675	1000.0	+	0	R 142651
chr12	jNXSensor	rigid_DNA	142683	142707	1000.0	+	0	R 142683
chr12	jNXSensor	rigid_DNA	142715	142739	1000.0	+	0	R 142715
chr12	jNXSensor	rigid_DNA	142747	142762	1000.0	+	0	R 142747
chr12	jNXSensor	rigid_DNA	142779	142794	1000.0	+	0	R 142779
chr12	jNXSensor	rigid_DNA	142811	142826	1000.0	+	0	R 142811
chr12	jNXSensor	rigid_DNA	142858	142877	1000.0	+	0	R 142858
chr12	jNXSensor	rigid_DNA	142928	142947	1000.0	+	0	R 142928
chr12	jNXSensor	rigid_DNA	143053	143068	1000.0	+	0	R 143053
chr12	jNXSensor	rigid_DNA	143071	143091	1000.0	+	0	R 143071
chr12	jNXSensor	rigid_DNA	143386	143400	1000.0	+	0	R 143386
chr12	jNXSensor	rigid_DNA	143436	143450	1000.0	+	0	R 143436
chr12	jNXSensor	rigid_DNA	143866	143880	1000.0	+	0	R 143866
chr12	jNXSensor	rigid_DNA	144634	144648	1000.0	+	0	R 144634
chr12	jNXSensor	rigid_DNA	145227	145241	1000.0	+	0	R 145227
chr12	jNXSensor	rigid_DNA	145328	145342	1000.0	+	0	R 145328
chr12	jNXSensor	rigid_DNA	145562	145576	1000.0	+	0	R 145562
chr12	jNXSensor	rigid_DNA	145625	145639	1000.0	+	0	R 145625
chr12	jNXSensor	rigid_DNA	146515	146529	1000.0	+	0	R 146515
chr12	jNXSensor	rigid_DNA	146716	146731	1000.0	+	0	R 146716
chr12	jNXSensor	rigid_DNA	146967	146981	1000.0	+	0	R 146967
chr12	jNXSensor	rigid_DNA	147004	147017	1000.0	+	0	R 147004
chr12	jNXSensor	rigid_DNA	147845	147859	1000.0	+	0	R 147845
chr12	jNXSensor	rigid_DNA	148255	148269	1000.0	+	0	R 148255
chr12	jNXSensor	rigid_DNA	148483	148508	1000.0	+	0	R 148483
chr12	jNXSensor	rigid_DNA	148537	148551	1000.0	+	0	R 148537
chr12	jNXSensor	rigid_DNA	148659	148673	1000.0	+	0	R 148659
chr12	jNXSensor	rigid_DNA	148834	148848	1000.0	+	0	R 148834
chr12	jNXSensor	rigid_DNA	149906	149926	1000.0	+	0	R 149906
chr12	jNXSensor	rigid_DNA	149998	150018	1000.0	+	0	R 149998
chr12	jNXSensor	rigid_DNA	150171	150185	1000.0	+	0	R 150171
chr12	jNXSensor	rigid_DNA	150477	150491	1000.0	+	0	R 150477
chr12	jNXSensor	rigid_DNA	150686	150700	1000.0	+	0	R 150686
chr12	jNXSensor	rigid_DNA	150818	150832	1000.0	+	0	R 150818
chr12	jNXSensor	rigid_DNA	150866	150880	1000.0	+	0	R 150866
chr12	jNXSensor	rigid_DNA	151004	151018	1000.0	+	0	R 151004
chr12	jNXSensor	rigid_DNA	151278	151292	1000.0	+	0	R 151278
chr12	jNXSensor	rigid_DNA	151473	151497	1000.0	+	0	R 151473
chr12	jNXSensor	rigid_DNA	151514	151528	1000.0	+	0	R 151514
chr12	jNXSensor	rigid_DNA	151537	151552	1000.0	+	0	R 151537
chr12	jNXSensor	rigid_DNA	151645	151664	1000.0	+	0	R 151645
chr12	jNXSensor	rigid_DNA	151815	151830	1000.0	+	0	R 151815
chr12	jNXSensor	rigid_DNA	151842	151871	1000.0	+	0	R 151842
chr12	jNXSensor	rigid_DNA	151998	152021	1000.0	+	0	R 151998
chr12	jNXSensor	rigid_DNA	152323	152337	1000.0	+	0	R 152323
chr12	jNXSensor	rigid_DNA	152349	152364	1000.0	+	0	R 152349
chr12	jNXSensor	rigid_DNA	152794	152813	1000.0	+	0	R 152794
chr12	jNXSensor	rigid_DNA	153123	153137	1000.0	+	0	R 153123
chr12	jNXSensor	rigid_DNA	153235	153249	1000.0	+	0	R 153235
chr12	jNXSensor	rigid_DNA	153315	153329	1000.0	+	0	R 153315
chr12	jNXSensor	rigid_DNA	153935	153953	1000.0	+	0	R 153935
chr12	jNXSensor	rigid_DNA	154068	154082	1000.0	+	0	R 154068
chr12	jNXSensor	rigid_DNA	154092	154107	1000.0	+	0	R 154092
chr12	jNXSensor	rigid_DNA	154115	154129	1000.0	+	0	R 154115
chr12	jNXSensor	rigid_DNA	154151	154181	1000.0	+	0	R 154151
chr12	jNXSensor	rigid_DNA	154223	154237	1000.0	+	0	R 154223
chr12	jNXSensor	rigid_DNA	154349	154376	1000.0	+	0	R 154349
chr12	jNXSensor	rigid_DNA	154487	154501	1000.0	+	0	R 154487
chr12	jNXSensor	rigid_DNA	154503	154522	1000.0	+	0	R 154503
chr12	jNXSensor	rigid_DNA	154814	154829	1000.0	+	0	R 154814
chr12	jNXSensor	rigid_DNA	154846	154860	1000.0	+	0	R 154846
chr12	jNXSensor	rigid_DNA	154990	155011	1000.0	+	0	R 154990
chr12	jNXSensor	rigid_DNA	155187	155201	1000.0	+	0	R 155187
chr12	jNXSensor	rigid_DNA	155391	155405	1000.0	+	0	R 155391
chr12	jNXSensor	rigid_DNA	155425	155439	1000.0	+	0	R 155425
chr12	jNXSensor	rigid_DNA	155706	155738	1000.0	+	0	R 155706
chr12	jNXSensor	rigid_DNA	155816	155830	1000.0	+	0	R 155816
chr12	jNXSensor	rigid_DNA	155957	155972	1000.0	+	0	R 155957
chr12	jNXSensor	rigid_DNA	156502	156521	1000.0	+	0	R 156502
chr12	jNXSensor	rigid_DNA	156782	156796	1000.0	+	0	R 156782
chr12	jNXSensor	rigid_DNA	156904	156918	1000.0	+	0	R 156904
chr12	jNXSensor	rigid_DNA	156923	156937	1000.0	+	0	R 156923
chr12	jNXSensor	rigid_DNA	156946	156960	1000.0	+	0	R 156946
chr12	jNXSensor	rigid_DNA	157223	157237	1000.0	+	0	R 157223
chr12	jNXSensor	rigid_DNA	157600	157624	1000.0	+	0	R 157600
chr12	jNXSensor	rigid_DNA	157915	157936	1000.0	+	0	R 157915
chr12	jNXSensor	rigid_DNA	158511	158525	1000.0	+	0	R 158511
chr12	jNXSensor	rigid_DNA	159160	159174	1000.0	+	0	R 159160
chr12	jNXSensor	rigid_DNA	159219	159233	1000.0	+	0	R 159219
chr12	jNXSensor	rigid_DNA	160048	160063	1000.0	+	0	R 160048
chr12	jNXSensor	rigid_DNA	160960	160974	1000.0	+	0	R 160960
chr12	jNXSensor	rigid_DNA	161124	161150	1000.0	+	0	R 161124
chr12	jNXSensor	rigid_DNA	161233	161247	1000.0	+	0	R 161233
chr12	jNXSensor	rigid_DNA	161578	161592	1000.0	+	0	R 161578
chr12	jNXSensor	rigid_DNA	161647	161661	1000.0	+	0	R 161647
chr12	jNXSensor	rigid_DNA	161699	161713	1000.0	+	0	R 161699
chr12	jNXSensor	rigid_DNA	161716	161730	1000.0	+	0	R 161716
chr12	jNXSensor	rigid_DNA	161898	161917	1000.0	+	0	R 161898
chr12	jNXSensor	rigid_DNA	162989	162998	1000.0	+	0	R 162989
chr12	jNXSensor	rigid_DNA	163936	163956	1000.0	+	0	R 163936
chr12	jNXSensor	rigid_DNA	164358	164372	1000.0	+	0	R 164358
chr12	jNXSensor	rigid_DNA	164653	164675	1000.0	+	0	R 164653
chr12	jNXSensor	rigid_DNA	165212	165227	1000.0	+	0	R 165212
chr12	jNXSensor	rigid_DNA	166402	166416	1000.0	+	0	R 166402
chr12	jNXSensor	rigid_DNA	167017	167058	1000.0	+	0	R 167017
chr12	jNXSensor	rigid_DNA	167091	167106	1000.0	+	0	R 167091
chr12	jNXSensor	rigid_DNA	167117	167131	1000.0	+	0	R 167117
chr12	jNXSensor	rigid_DNA	167529	167543	1000.0	+	0	R 167529
chr12	jNXSensor	rigid_DNA	167608	167622	1000.0	+	0	R 167608
chr12	jNXSensor	rigid_DNA	167676	167701	1000.0	+	0	R 167676
chr12	jNXSensor	rigid_DNA	167762	167790	1000.0	+	0	R 167762
chr12	jNXSensor	rigid_DNA	167802	167827	1000.0	+	0	R 167802
chr12	jNXSensor	rigid_DNA	167842	167864	1000.0	+	0	R 167842
chr12	jNXSensor	rigid_DNA	167922	167936	1000.0	+	0	R 167922
chr12	jNXSensor	rigid_DNA	168507	168526	1000.0	+	0	R 168507
chr12	jNXSensor	rigid_DNA	168550	168569	1000.0	+	0	R 168550
chr12	jNXSensor	rigid_DNA	168612	168627	1000.0	+	0	R 168612
chr12	jNXSensor	rigid_DNA	168629	168644	1000.0	+	0	R 168629
chr12	jNXSensor	rigid_DNA	168648	168683	1000.0	+	0	R 168648
chr12	jNXSensor	rigid_DNA	168693	168707	1000.0	+	0	R 168693
chr12	jNXSensor	rigid_DNA	168714	168734	1000.0	+	0	R 168714
chr12	jNXSensor	rigid_DNA	168974	168989	1000.0	+	0	R 168974
chr12	jNXSensor	rigid_DNA	169066	169080	1000.0	+	0	R 169066
chr12	jNXSensor	rigid_DNA	169261	169275	1000.0	+	0	R 169261
chr12	jNXSensor	rigid_DNA	169449	169463	1000.0	+	0	R 169449
chr12	jNXSensor	rigid_DNA	172090	172104	1000.0	+	0	R 172090
chr12	jNXSensor	rigid_DNA	172217	172231	1000.0	+	0	R 172217
chr12	jNXSensor	rigid_DNA	172273	172287	1000.0	+	0	R 172273
chr12	jNXSensor	rigid_DNA	172335	172349	1000.0	+	0	R 172335
chr12	jNXSensor	rigid_DNA	172812	172826	1000.0	+	0	R 172812
chr12	jNXSensor	rigid_DNA	172996	173010	1000.0	+	0	R 172996
chr12	jNXSensor	rigid_DNA	174568	174582	1000.0	+	0	R 174568
chr12	jNXSensor	rigid_DNA	174584	174598	1000.0	+	0	R 174584
chr12	jNXSensor	rigid_DNA	175426	175440	1000.0	+	0	R 175426
chr12	jNXSensor	rigid_DNA	175531	175545	1000.0	+	0	R 175531
chr12	jNXSensor	rigid_DNA	175821	175836	1000.0	+	0	R 175821
chr12	jNXSensor	rigid_DNA	175838	175852	1000.0	+	0	R 175838
chr12	jNXSensor	rigid_DNA	175926	175940	1000.0	+	0	R 175926
chr12	jNXSensor	rigid_DNA	176166	176185	1000.0	+	0	R 176166
chr12	jNXSensor	rigid_DNA	177044	177058	1000.0	+	0	R 177044
chr12	jNXSensor	rigid_DNA	177272	177286	1000.0	+	0	R 177272
chr12	jNXSensor	rigid_DNA	177300	177319	1000.0	+	0	R 177300
chr12	jNXSensor	rigid_DNA	178179	178193	1000.0	+	0	R 178179
chr12	jNXSensor	rigid_DNA	178567	178586	1000.0	+	0	R 178567
chr12	jNXSensor	rigid_DNA	178826	178845	1000.0	+	0	R 178826
chr12	jNXSensor	rigid_DNA	178976	178990	1000.0	+	0	R 178976
chr12	jNXSensor	rigid_DNA	179534	179555	1000.0	+	0	R 179534
chr12	jNXSensor	rigid_DNA	179777	179796	1000.0	+	0	R 179777
chr12	jNXSensor	rigid_DNA	180159	180173	1000.0	+	0	R 180159
chr12	jNXSensor	rigid_DNA	181605	181619	1000.0	+	0	R 181605
chr12	jNXSensor	rigid_DNA	182111	182130	1000.0	+	0	R 182111
chr12	jNXSensor	rigid_DNA	182487	182511	1000.0	+	0	R 182487
chr12	jNXSensor	rigid_DNA	182849	182868	1000.0	+	0	R 182849
chr12	jNXSensor	rigid_DNA	182907	182970	1000.0	+	0	R 182907
chr12	jNXSensor	rigid_DNA	182984	183003	1000.0	+	0	R 182984
chr12	jNXSensor	rigid_DNA	183059	183073	1000.0	+	0	R 183059
chr12	jNXSensor	rigid_DNA	183080	183113	1000.0	+	0	R 183080
chr12	jNXSensor	rigid_DNA	183143	183163	1000.0	+	0	R 183143
chr12	jNXSensor	rigid_DNA	183185	183206	1000.0	+	0	R 183185
chr12	jNXSensor	rigid_DNA	183213	183253	1000.0	+	0	R 183213
chr12	jNXSensor	rigid_DNA	183310	183329	1000.0	+	0	R 183310
chr12	jNXSensor	rigid_DNA	183374	183388	1000.0	+	0	R 183374
chr12	jNXSensor	rigid_DNA	183907	183921	1000.0	+	0	R 183907
chr12	jNXSensor	rigid_DNA	184655	184669	1000.0	+	0	R 184655
chr12	jNXSensor	rigid_DNA	186647	186667	1000.0	+	0	R 186647
chr12	jNXSensor	rigid_DNA	187370	187385	1000.0	+	0	R 187370
chr12	jNXSensor	rigid_DNA	187435	187449	1000.0	+	0	R 187435
chr12	jNXSensor	rigid_DNA	187451	187465	1000.0	+	0	R 187451
chr12	jNXSensor	rigid_DNA	188101	188120	1000.0	+	0	R 188101
chr12	jNXSensor	rigid_DNA	189425	189452	1000.0	+	0	R 189425
chr12	jNXSensor	rigid_DNA	191657	191671	1000.0	+	0	R 191657
chr12	jNXSensor	rigid_DNA	191820	191839	1000.0	+	0	R 191820
chr12	jNXSensor	rigid_DNA	192910	192924	1000.0	+	0	R 192910
chr12	jNXSensor	rigid_DNA	193262	193276	1000.0	+	0	R 193262
chr12	jNXSensor	rigid_DNA	193694	193713	1000.0	+	0	R 193694
chr12	jNXSensor	rigid_DNA	193747	193767	1000.0	+	0	R 193747
chr12	jNXSensor	rigid_DNA	193811	193831	1000.0	+	0	R 193811
chr12	jNXSensor	rigid_DNA	197084	197098	1000.0	+	0	R 197084
chr12	jNXSensor	rigid_DNA	197121	197135	1000.0	+	0	R 197121
chr12	jNXSensor	rigid_DNA	197363	197376	1000.0	+	0	R 197363
chr12	jNXSensor	rigid_DNA	197859	197873	1000.0	+	0	R 197859
chr12	jNXSensor	rigid_DNA	197903	197918	1000.0	+	0	R 197903
chr12	jNXSensor	rigid_DNA	198131	198151	1000.0	+	0	R 198131
chr12	jNXSensor	rigid_DNA	198213	198227	1000.0	+	0	R 198213
chr12	jNXSensor	rigid_DNA	198953	198967	1000.0	+	0	R 198953
chr12	jNXSensor	rigid_DNA	199193	199216	1000.0	+	0	R 199193
chr12	jNXSensor	rigid_DNA	199352	199372	1000.0	+	0	R 199352
chr12	jNXSensor	rigid_DNA	199468	199487	1000.0	+	0	R 199468
chr12	jNXSensor	rigid_DNA	199507	199521	1000.0	+	0	R 199507
chr12	jNXSensor	rigid_DNA	199568	199582	1000.0	+	0	R 199568
chr12	jNXSensor	rigid_DNA	199608	199622	1000.0	+	0	R 199608
chr12	jNXSensor	rigid_DNA	199628	199642	1000.0	+	0	R 199628
chr12	jNXSensor	rigid_DNA	199958	199972	1000.0	+	0	R 199958
chr12	jNXSensor	rigid_DNA	200334	200348	1000.0	+	0	R 200334
chr12	jNXSensor	rigid_DNA	200428	200442	1000.0	+	0	R 200428
chr12	jNXSensor	rigid_DNA	200448	200462	1000.0	+	0	R 200448
chr12	jNXSensor	rigid_DNA	200883	200902	1000.0	+	0	R 200883
chr12	jNXSensor	rigid_DNA	200999	201019	1000.0	+	0	R 200999
chr12	jNXSensor	rigid_DNA	201675	201689	1000.0	+	0	R 201675
chr12	jNXSensor	rigid_DNA	202439	202453	1000.0	+	0	R 202439
chr12	jNXSensor	rigid_DNA	203053	203072	1000.0	+	0	R 203053
chr12	jNXSensor	rigid_DNA	203387	203415	1000.0	+	0	R 203387
chr12	jNXSensor	rigid_DNA	203928	203942	1000.0	+	0	R 203928
chr12	jNXSensor	rigid_DNA	204001	204015	1000.0	+	0	R 204001
chr12	jNXSensor	rigid_DNA	204454	204468	1000.0	+	0	R 204454
chr12	jNXSensor	rigid_DNA	204524	204539	1000.0	+	0	R 204524
chr12	jNXSensor	rigid_DNA	204795	204809	1000.0	+	0	R 204795
chr12	jNXSensor	rigid_DNA	205086	205102	1000.0	+	0	R 205086
chr12	jNXSensor	rigid_DNA	205154	205168	1000.0	+	0	R 205154
chr12	jNXSensor	rigid_DNA	206263	206277	1000.0	+	0	R 206263
chr12	jNXSensor	rigid_DNA	206745	206759	1000.0	+	0	R 206745
chr12	jNXSensor	rigid_DNA	207189	207203	1000.0	+	0	R 207189
chr12	jNXSensor	rigid_DNA	207708	207722	1000.0	+	0	R 207708
chr12	jNXSensor	rigid_DNA	209067	209081	1000.0	+	0	R 209067
chr12	jNXSensor	rigid_DNA	209195	209210	1000.0	+	0	R 209195
chr12	jNXSensor	rigid_DNA	209304	209323	1000.0	+	0	R 209304
chr12	jNXSensor	rigid_DNA	210493	210507	1000.0	+	0	R 210493
chr12	jNXSensor	rigid_DNA	212692	212706	1000.0	+	0	R 212692
chr12	jNXSensor	rigid_DNA	212776	212790	1000.0	+	0	R 212776
chr12	jNXSensor	rigid_DNA	212837	212851	1000.0	+	0	R 212837
chr12	jNXSensor	rigid_DNA	212969	212983	1000.0	+	0	R 212969
chr12	jNXSensor	rigid_DNA	213857	213876	1000.0	+	0	R 213857
chr12	jNXSensor	rigid_DNA	214571	214585	1000.0	+	0	R 214571
chr12	jNXSensor	rigid_DNA	216662	216680	1000.0	+	0	R 216662
chr12	jNXSensor	rigid_DNA	216710	216725	1000.0	+	0	R 216710
chr12	jNXSensor	rigid_DNA	216932	216946	1000.0	+	0	R 216932
chr12	jNXSensor	rigid_DNA	217033	217047	1000.0	+	0	R 217033
chr12	jNXSensor	rigid_DNA	217125	217140	1000.0	+	0	R 217125
chr12	jNXSensor	rigid_DNA	217330	217344	1000.0	+	0	R 217330
chr12	jNXSensor	rigid_DNA	218387	218401	1000.0	+	0	R 218387
chr12	jNXSensor	rigid_DNA	220124	220138	1000.0	+	0	R 220124
chr12	jNXSensor	rigid_DNA	220491	220505	1000.0	+	0	R 220491
chr12	jNXSensor	rigid_DNA	220701	220715	1000.0	+	0	R 220701
chr12	jNXSensor	rigid_DNA	220888	220902	1000.0	+	0	R 220888
chr12	jNXSensor	rigid_DNA	221456	221470	1000.0	+	0	R 221456
chr12	jNXSensor	rigid_DNA	222063	222077	1000.0	+	0	R 222063
chr12	jNXSensor	rigid_DNA	222440	222453	1000.0	+	0	R 222440
chr12	jNXSensor	rigid_DNA	222689	222703	1000.0	+	0	R 222689
chr12	jNXSensor	rigid_DNA	224120	224130	1000.0	+	0	R 224120
chr12	jNXSensor	rigid_DNA	225107	225116	1000.0	+	0	R 225107
chr12	jNXSensor	rigid_DNA	225170	225184	1000.0	+	0	R 225170
chr12	jNXSensor	rigid_DNA	226193	226207	1000.0	+	0	R 226193
chr12	jNXSensor	rigid_DNA	226435	226449	1000.0	+	0	R 226435
chr12	jNXSensor	rigid_DNA	226669	226678	1000.0	+	0	R 226669
chr12	jNXSensor	rigid_DNA	227752	227766	1000.0	+	0	R 227752
chr12	jNXSensor	rigid_DNA	227831	227851	1000.0	+	0	R 227831
chr12	jNXSensor	rigid_DNA	230261	230279	1000.0	+	0	R 230261
chr12	jNXSensor	rigid_DNA	230593	230604	1000.0	+	0	R 230593
chr12	jNXSensor	rigid_DNA	231138	231152	1000.0	+	0	R 231138
chr12	jNXSensor	rigid_DNA	231218	231230	1000.0	+	0	R 231218
chr12	jNXSensor	rigid_DNA	232180	232194	1000.0	+	0	R 232180
chr12	jNXSensor	rigid_DNA	232372	232386	1000.0	+	0	R 232372
chr12	jNXSensor	rigid_DNA	234332	234346	1000.0	+	0	R 234332
chr12	jNXSensor	rigid_DNA	236192	236207	1000.0	+	0	R 236192
chr12	jNXSensor	rigid_DNA	236623	236634	1000.0	+	0	R 236623
chr12	jNXSensor	rigid_DNA	241111	241125	1000.0	+	0	R 241111
chr12	jNXSensor	rigid_DNA	241362	241374	1000.0	+	0	R 241362
chr12	jNXSensor	rigid_DNA	241514	241528	1000.0	+	0	R 241514
chr12	jNXSensor	rigid_DNA	242365	242379	1000.0	+	0	R 242365
chr12	jNXSensor	rigid_DNA	242385	242405	1000.0	+	0	R 242385
chr12	jNXSensor	rigid_DNA	244183	244195	1000.0	+	0	R 244183
chr12	jNXSensor	rigid_DNA	245953	245965	1000.0	+	0	R 245953
chr12	jNXSensor	rigid_DNA	248232	248246	1000.0	+	0	R 248232
chr12	jNXSensor	rigid_DNA	249645	249663	1000.0	+	0	R 249645
chr12	jNXSensor	rigid_DNA	249870	249884	1000.0	+	0	R 249870
chr12	jNXSensor	rigid_DNA	250352	250366	1000.0	+	0	R 250352
chr12	jNXSensor	rigid_DNA	256160	256178	1000.0	+	0	R 256160
chr12	jNXSensor	rigid_DNA	259785	259795	1000.0	+	0	R 259785
chr12	jNXSensor	rigid_DNA	259875	259889	1000.0	+	0	R 259875
chr12	jNXSensor	rigid_DNA	263238	263248	1000.0	+	0	R 263238
chr12	jNXSensor	rigid_DNA	263557	263567	1000.0	+	0	R 263557
chr12	jNXSensor	rigid_DNA	263751	263762	1000.0	+	0	R 263751
chr12	jNXSensor	rigid_DNA	264066	264076	1000.0	+	0	R 264066
chr12	jNXSensor	rigid_DNA	266925	266938	1000.0	+	0	R 266925
chr12	jNXSensor	rigid_DNA	269142	269162	1000.0	+	0	R 269142
chr12	jNXSensor	rigid_DNA	269335	269357	1000.0	+	0	R 269335
chr12	jNXSensor	rigid_DNA	270145	270154	1000.0	+	0	R 270145
chr12	jNXSensor	rigid_DNA	271329	271346	1000.0	+	0	R 271329
chr12	jNXSensor	rigid_DNA	272964	272978	1000.0	+	0	R 272964
chr12	jNXSensor	rigid_DNA	273206	273230	1000.0	+	0	R 273206
chr12	jNXSensor	rigid_DNA	273367	273376	1000.0	+	0	R 273367
chr12	jNXSensor	rigid_DNA	275750	275766	1000.0	+	0	R 275750
chr12	jNXSensor	rigid_DNA	275814	275828	1000.0	+	0	R 275814
chr12	jNXSensor	rigid_DNA	277521	277535	1000.0	+	0	R 277521
chr12	jNXSensor	rigid_DNA	282949	282963	1000.0	+	0	R 282949
chr12	jNXSensor	rigid_DNA	283874	283893	1000.0	+	0	R 283874
chr12	jNXSensor	rigid_DNA	285397	285418	1000.0	+	0	R 285397
chr12	jNXSensor	rigid_DNA	285928	285942	1000.0	+	0	R 285928
chr12	jNXSensor	rigid_DNA	286171	286187	1000.0	+	0	R 286171
chr12	jNXSensor	rigid_DNA	286308	286320	1000.0	+	0	R 286308
chr12	jNXSensor	rigid_DNA	287089	287103	1000.0	+	0	R 287089
chr12	jNXSensor	rigid_DNA	287554	287568	1000.0	+	0	R 287554
chr12	jNXSensor	rigid_DNA	291175	291189	1000.0	+	0	R 291175
chr12	jNXSensor	rigid_DNA	293412	293426	1000.0	+	0	R 293412
chr12	jNXSensor	rigid_DNA	294126	294145	1000.0	+	0	R 294126
chr12	jNXSensor	rigid_DNA	294759	294773	1000.0	+	0	R 294759
chr12	jNXSensor	rigid_DNA	294970	294984	1000.0	+	0	R 294970
chr12	jNXSensor	rigid_DNA	295063	295074	1000.0	+	0	R 295063
chr12	jNXSensor	rigid_DNA	297045	297059	1000.0	+	0	R 297045
chr12	jNXSensor	rigid_DNA	297427	297439	1000.0	+	0	R 297427
chr12	jNXSensor	rigid_DNA	297627	297646	1000.0	+	0	R 297627
chr12	jNXSensor	rigid_DNA	299645	299659	1000.0	+	0	R 299645
chr12	jNXSensor	rigid_DNA	299682	299696	1000.0	+	0	R 299682
chr12	jNXSensor	rigid_DNA	299962	299976	1000.0	+	0	R 299962
chr12	jNXSensor	rigid_DNA	300312	300321	1000.0	+	0	R 300312
chr12	jNXSensor	rigid_DNA	302638	302666	1000.0	+	0	R 302638
chr12	jNXSensor	rigid_DNA	304306	304318	1000.0	+	0	R 304306
chr12	jNXSensor	rigid_DNA	306007	306021	1000.0	+	0	R 306007
chr12	jNXSensor	rigid_DNA	306292	306318	1000.0	+	0	R 306292
chr12	jNXSensor	rigid_DNA	307198	307212	1000.0	+	0	R 307198
chr12	jNXSensor	rigid_DNA	307959	307968	1000.0	+	0	R 307959
chr12	jNXSensor	rigid_DNA	308915	308924	1000.0	+	0	R 308915
chr12	jNXSensor	rigid_DNA	310568	310577	1000.0	+	0	R 310568
chr12	jNXSensor	rigid_DNA	314972	314986	1000.0	+	0	R 314972
chr12	jNXSensor	rigid_DNA	315186	315200	1000.0	+	0	R 315186
chr12	jNXSensor	rigid_DNA	315471	315495	1000.0	+	0	R 315471
chr12	jNXSensor	rigid_DNA	315786	315804	1000.0	+	0	R 315786
chr12	jNXSensor	rigid_DNA	316262	316276	1000.0	+	0	R 316262
chr12	jNXSensor	rigid_DNA	317074	317089	1000.0	+	0	R 317074
chr12	jNXSensor	rigid_DNA	318606	318622	1000.0	+	0	R 318606
chr12	jNXSensor	rigid_DNA	319303	319319	1000.0	+	0	R 319303
chr12	jNXSensor	rigid_DNA	319753	319767	1000.0	+	0	R 319753
chr12	jNXSensor	rigid_DNA	319881	319895	1000.0	+	0	R 319881
chr12	jNXSensor	rigid_DNA	320122	320146	1000.0	+	0	R 320122
chr12	jNXSensor	rigid_DNA	320907	320916	1000.0	+	0	R 320907
chr12	jNXSensor	rigid_DNA	321327	321339	1000.0	+	0	R 321327
chr12	jNXSensor	rigid_DNA	321888	321897	1000.0	+	0	R 321888
chr12	jNXSensor	rigid_DNA	322136	322150	1000.0	+	0	R 322136
chr12	jNXSensor	rigid_DNA	322202	322220	1000.0	+	0	R 322202
chr12	jNXSensor	rigid_DNA	322447	322461	1000.0	+	0	R 322447
chr12	jNXSensor	rigid_DNA	322640	322654	1000.0	+	0	R 322640
chr12	jNXSensor	rigid_DNA	322766	322780	1000.0	+	0	R 322766
chr12	jNXSensor	rigid_DNA	324521	324530	1000.0	+	0	R 324521
chr12	jNXSensor	rigid_DNA	328348	328359	1000.0	+	0	R 328348
chr12	jNXSensor	rigid_DNA	328426	328435	1000.0	+	0	R 328426
chr12	jNXSensor	rigid_DNA	328449	328464	1000.0	+	0	R 328449
chr12	jNXSensor	rigid_DNA	328694	328708	1000.0	+	0	R 328694
chr12	jNXSensor	rigid_DNA	328734	328748	1000.0	+	0	R 328734
chr12	jNXSensor	rigid_DNA	328758	328775	1000.0	+	0	R 328758
chr12	jNXSensor	rigid_DNA	329127	329138	1000.0	+	0	R 329127
chr12	jNXSensor	rigid_DNA	329560	329569	1000.0	+	0	R 329560
chr12	jNXSensor	rigid_DNA	329622	329636	1000.0	+	0	R 329622
chr12	jNXSensor	rigid_DNA	329855	329873	1000.0	+	0	R 329855
chr12	jNXSensor	rigid_DNA	330627	330641	1000.0	+	0	R 330627
chr12	jNXSensor	rigid_DNA	331154	331168	1000.0	+	0	R 331154
chr12	jNXSensor	rigid_DNA	331289	331303	1000.0	+	0	R 331289
chr12	jNXSensor	rigid_DNA	331531	331557	1000.0	+	0	R 331531
chr12	jNXSensor	rigid_DNA	332051	332065	1000.0	+	0	R 332051
chr12	jNXSensor	rigid_DNA	333348	333363	1000.0	+	0	R 333348
chr12	jNXSensor	rigid_DNA	333667	333676	1000.0	+	0	R 333667
chr12	jNXSensor	rigid_DNA	334192	334201	1000.0	+	0	R 334192
chr12	jNXSensor	rigid_DNA	336766	336778	1000.0	+	0	R 336766
chr12	jNXSensor	rigid_DNA	336930	336940	1000.0	+	0	R 336930
chr12	jNXSensor	rigid_DNA	337015	337035	1000.0	+	0	R 337015
chr12	jNXSensor	rigid_DNA	337255	337281	1000.0	+	0	R 337255
chr12	jNXSensor	rigid_DNA	339169	339181	1000.0	+	0	R 339169
chr12	jNXSensor	rigid_DNA	339701	339710	1000.0	+	0	R 339701
chr12	jNXSensor	rigid_DNA	340626	340636	1000.0	+	0	R 340626
chr12	jNXSensor	rigid_DNA	342320	342334	1000.0	+	0	R 342320
chr12	jNXSensor	rigid_DNA	343620	343634	1000.0	+	0	R 343620
chr12	jNXSensor	rigid_DNA	343829	343843	1000.0	+	0	R 343829
chr12	jNXSensor	rigid_DNA	343904	343917	1000.0	+	0	R 343904
chr12	jNXSensor	rigid_DNA	344183	344197	1000.0	+	0	R 344183
chr12	jNXSensor	rigid_DNA	344207	344223	1000.0	+	0	R 344207
chr12	jNXSensor	rigid_DNA	344488	344497	1000.0	+	0	R 344488
chr12	jNXSensor	rigid_DNA	346736	346750	1000.0	+	0	R 346736
chr12	jNXSensor	rigid_DNA	347131	347141	1000.0	+	0	R 347131
chr12	jNXSensor	rigid_DNA	347182	347196	1000.0	+	0	R 347182
chr12	jNXSensor	rigid_DNA	347294	347307	1000.0	+	0	R 347294
chr12	jNXSensor	rigid_DNA	349578	349592	1000.0	+	0	R 349578
chr12	jNXSensor	rigid_DNA	350039	350051	1000.0	+	0	R 350039
chr12	jNXSensor	rigid_DNA	354301	354310	1000.0	+	0	R 354301
chr12	jNXSensor	rigid_DNA	355585	355599	1000.0	+	0	R 355585
chr12	jNXSensor	rigid_DNA	355708	355722	1000.0	+	0	R 355708
chr12	jNXSensor	rigid_DNA	355782	355796	1000.0	+	0	R 355782
chr12	jNXSensor	rigid_DNA	356462	356472	1000.0	+	0	R 356462
chr12	jNXSensor	rigid_DNA	357703	357712	1000.0	+	0	R 357703
chr12	jNXSensor	rigid_DNA	357939	357953	1000.0	+	0	R 357939
chr12	jNXSensor	rigid_DNA	358144	358163	1000.0	+	0	R 358144
chr12	jNXSensor	rigid_DNA	358386	358403	1000.0	+	0	R 358386
chr12	jNXSensor	rigid_DNA	358602	358611	1000.0	+	0	R 358602
chr12	jNXSensor	rigid_DNA	359689	359704	1000.0	+	0	R 359689
chr12	jNXSensor	rigid_DNA	359943	359957	1000.0	+	0	R 359943
chr12	jNXSensor	rigid_DNA	360149	360159	1000.0	+	0	R 360149
chr12	jNXSensor	rigid_DNA	360425	360436	1000.0	+	0	R 360425
chr12	jNXSensor	rigid_DNA	360534	360548	1000.0	+	0	R 360534
chr12	jNXSensor	rigid_DNA	361751	361765	1000.0	+	0	R 361751
chr12	jNXSensor	rigid_DNA	361891	361904	1000.0	+	0	R 361891
chr12	jNXSensor	rigid_DNA	362075	362089	1000.0	+	0	R 362075
chr12	jNXSensor	rigid_DNA	362420	362430	1000.0	+	0	R 362420
chr12	jNXSensor	rigid_DNA	362647	362658	1000.0	+	0	R 362647
chr12	jNXSensor	rigid_DNA	363182	363192	1000.0	+	0	R 363182
chr12	jNXSensor	rigid_DNA	364375	364389	1000.0	+	0	R 364375
chr12	jNXSensor	rigid_DNA	364609	364627	1000.0	+	0	R 364609
chr12	jNXSensor	rigid_DNA	366336	366347	1000.0	+	0	R 366336
chr12	jNXSensor	rigid_DNA	366654	366667	1000.0	+	0	R 366654
chr12	jNXSensor	rigid_DNA	368485	368518	1000.0	+	0	R 368485
chr12	jNXSensor	rigid_DNA	368524	368561	1000.0	+	0	R 368524
chr12	jNXSensor	rigid_DNA	368919	368933	1000.0	+	0	R 368919
chr12	jNXSensor	rigid_DNA	368966	368999	1000.0	+	0	R 368966
chr12	jNXSensor	rigid_DNA	369004	369019	1000.0	+	0	R 369004
chr12	jNXSensor	rigid_DNA	369548	369571	1000.0	+	0	R 369548
chr12	jNXSensor	rigid_DNA	370884	370896	1000.0	+	0	R 370884
chr12	jNXSensor	rigid_DNA	371599	371609	1000.0	+	0	R 371599
chr12	jNXSensor	rigid_DNA	371929	371943	1000.0	+	0	R 371929
chr12	jNXSensor	rigid_DNA	372174	372184	1000.0	+	0	R 372174
chr12	jNXSensor	rigid_DNA	372391	372400	1000.0	+	0	R 372391
chr12	jNXSensor	rigid_DNA	372965	372977	1000.0	+	0	R 372965
chr12	jNXSensor	rigid_DNA	373206	373220	1000.0	+	0	R 373206
chr12	jNXSensor	rigid_DNA	374763	374777	1000.0	+	0	R 374763
chr12	jNXSensor	rigid_DNA	375577	375591	1000.0	+	0	R 375577
chr12	jNXSensor	rigid_DNA	377081	377091	1000.0	+	0	R 377081
chr12	jNXSensor	rigid_DNA	377871	377884	1000.0	+	0	R 377871
chr12	jNXSensor	rigid_DNA	378193	378204	1000.0	+	0	R 378193
chr12	jNXSensor	rigid_DNA	378603	378615	1000.0	+	0	R 378603
chr12	jNXSensor	rigid_DNA	380854	380868	1000.0	+	0	R 380854
chr12	jNXSensor	rigid_DNA	381041	381055	1000.0	+	0	R 381041
chr12	jNXSensor	rigid_DNA	381245	381260	1000.0	+	0	R 381245
chr12	jNXSensor	rigid_DNA	383400	383420	1000.0	+	0	R 383400
chr12	jNXSensor	rigid_DNA	383908	383922	1000.0	+	0	R 383908
chr12	jNXSensor	rigid_DNA	383995	384009	1000.0	+	0	R 383995
chr12	jNXSensor	rigid_DNA	384149	384166	1000.0	+	0	R 384149
chr12	jNXSensor	rigid_DNA	385344	385363	1000.0	+	0	R 385344
chr12	jNXSensor	rigid_DNA	385584	385598	1000.0	+	0	R 385584
chr12	jNXSensor	rigid_DNA	386132	386146	1000.0	+	0	R 386132
chr12	jNXSensor	rigid_DNA	387210	387232	1000.0	+	0	R 387210
chr12	jNXSensor	rigid_DNA	387498	387512	1000.0	+	0	R 387498
chr12	jNXSensor	rigid_DNA	388391	388405	1000.0	+	0	R 388391
chr12	jNXSensor	rigid_DNA	388638	388651	1000.0	+	0	R 388638
chr12	jNXSensor	rigid_DNA	388653	388662	1000.0	+	0	R 388653
chr12	jNXSensor	rigid_DNA	389259	389275	1000.0	+	0	R 389259
chr12	jNXSensor	rigid_DNA	389318	389332	1000.0	+	0	R 389318
chr12	jNXSensor	rigid_DNA	389425	389439	1000.0	+	0	R 389425
chr12	jNXSensor	rigid_DNA	389695	389704	1000.0	+	0	R 389695
chr12	jNXSensor	rigid_DNA	390220	390234	1000.0	+	0	R 390220
chr12	jNXSensor	rigid_DNA	390608	390619	1000.0	+	0	R 390608
chr12	jNXSensor	rigid_DNA	390911	390923	1000.0	+	0	R 390911
chr12	jNXSensor	rigid_DNA	391256	391270	1000.0	+	0	R 391256
chr12	jNXSensor	rigid_DNA	392373	392383	1000.0	+	0	R 392373
chr12	jNXSensor	rigid_DNA	393054	393072	1000.0	+	0	R 393054
chr12	jNXSensor	rigid_DNA	393523	393536	1000.0	+	0	R 393523
chr12	jNXSensor	rigid_DNA	393759	393773	1000.0	+	0	R 393759
chr12	jNXSensor	rigid_DNA	394045	394059	1000.0	+	0	R 394045
chr12	jNXSensor	rigid_DNA	395480	395494	1000.0	+	0	R 395480
chr12	jNXSensor	rigid_DNA	395847	395860	1000.0	+	0	R 395847
chr12	jNXSensor	rigid_DNA	396084	396098	1000.0	+	0	R 396084
chr12	jNXSensor	rigid_DNA	396293	396313	1000.0	+	0	R 396293
chr12	jNXSensor	rigid_DNA	396560	396575	1000.0	+	0	R 396560
chr12	jNXSensor	rigid_DNA	397329	397339	1000.0	+	0	R 397329
chr12	jNXSensor	rigid_DNA	402522	402531	1000.0	+	0	R 402522
chr12	jNXSensor	rigid_DNA	402542	402565	1000.0	+	0	R 402542
chr12	jNXSensor	rigid_DNA	402736	402747	1000.0	+	0	R 402736
chr12	jNXSensor	rigid_DNA	402922	402940	1000.0	+	0	R 402922
chr12	jNXSensor	rigid_DNA	403799	403812	1000.0	+	0	R 403799
chr12	jNXSensor	rigid_DNA	404347	404363	1000.0	+	0	R 404347
chr12	jNXSensor	rigid_DNA	405537	405551	1000.0	+	0	R 405537
chr12	jNXSensor	rigid_DNA	405578	405592	1000.0	+	0	R 405578
chr12	jNXSensor	rigid_DNA	405952	405966	1000.0	+	0	R 405952
chr12	jNXSensor	rigid_DNA	406678	406688	1000.0	+	0	R 406678
chr12	jNXSensor	rigid_DNA	406903	406919	1000.0	+	0	R 406903
chr12	jNXSensor	rigid_DNA	407698	407712	1000.0	+	0	R 407698
chr12	jNXSensor	rigid_DNA	407938	407963	1000.0	+	0	R 407938
chr12	jNXSensor	rigid_DNA	408103	408112	1000.0	+	0	R 408103
chr12	jNXSensor	rigid_DNA	408891	408905	1000.0	+	0	R 408891
chr12	jNXSensor	rigid_DNA	410494	410512	1000.0	+	0	R 410494
chr12	jNXSensor	rigid_DNA	410640	410657	1000.0	+	0	R 410640
chr12	jNXSensor	rigid_DNA	412222	412236	1000.0	+	0	R 412222
chr12	jNXSensor	rigid_DNA	413079	413093	1000.0	+	0	R 413079
chr12	jNXSensor	rigid_DNA	413590	413599	1000.0	+	0	R 413590
chr12	jNXSensor	rigid_DNA	413781	413796	1000.0	+	0	R 413781
chr12	jNXSensor	rigid_DNA	415543	415562	1000.0	+	0	R 415543
chr12	jNXSensor	rigid_DNA	415712	415723	1000.0	+	0	R 415712
chr12	jNXSensor	rigid_DNA	415798	415812	1000.0	+	0	R 415798
chr12	jNXSensor	rigid_DNA	415930	415949	1000.0	+	0	R 415930
chr12	jNXSensor	rigid_DNA	417273	417292	1000.0	+	0	R 417273
chr12	jNXSensor	rigid_DNA	418340	418355	1000.0	+	0	R 418340
chr12	jNXSensor	rigid_DNA	418705	418719	1000.0	+	0	R 418705
chr12	jNXSensor	rigid_DNA	418947	418958	1000.0	+	0	R 418947
chr12	jNXSensor	rigid_DNA	419209	419219	1000.0	+	0	R 419209
chr12	jNXSensor	rigid_DNA	421173	421189	1000.0	+	0	R 421173
chr12	jNXSensor	rigid_DNA	422270	422284	1000.0	+	0	R 422270
chr12	jNXSensor	rigid_DNA	422455	422469	1000.0	+	0	R 422455
chr12	jNXSensor	rigid_DNA	424507	424519	1000.0	+	0	R 424507
chr12	jNXSensor	rigid_DNA	424748	424762	1000.0	+	0	R 424748
chr12	jNXSensor	rigid_DNA	424812	424825	1000.0	+	0	R 424812
chr12	jNXSensor	rigid_DNA	425176	425188	1000.0	+	0	R 425176
chr12	jNXSensor	rigid_DNA	425317	425332	1000.0	+	0	R 425317
chr12	jNXSensor	rigid_DNA	425482	425498	1000.0	+	0	R 425482
chr12	jNXSensor	rigid_DNA	427215	427224	1000.0	+	0	R 427215
chr12	jNXSensor	rigid_DNA	427615	427635	1000.0	+	0	R 427615
chr12	jNXSensor	rigid_DNA	427756	427770	1000.0	+	0	R 427756
chr12	jNXSensor	rigid_DNA	430111	430125	1000.0	+	0	R 430111
chr12	jNXSensor	rigid_DNA	431575	431594	1000.0	+	0	R 431575
chr12	jNXSensor	rigid_DNA	432077	432088	1000.0	+	0	R 432077
chr12	jNXSensor	rigid_DNA	432499	432523	1000.0	+	0	R 432499
chr12	jNXSensor	rigid_DNA	432528	432542	1000.0	+	0	R 432528
chr12	jNXSensor	rigid_DNA	432554	432568	1000.0	+	0	R 432554
chr12	jNXSensor	rigid_DNA	432570	432594	1000.0	+	0	R 432570
chr12	jNXSensor	rigid_DNA	432620	432639	1000.0	+	0	R 432620
chr12	jNXSensor	rigid_DNA	432641	432665	1000.0	+	0	R 432641
chr12	jNXSensor	rigid_DNA	432691	432710	1000.0	+	0	R 432691
chr12	jNXSensor	rigid_DNA	432712	432736	1000.0	+	0	R 432712
chr12	jNXSensor	rigid_DNA	432762	432781	1000.0	+	0	R 432762
chr12	jNXSensor	rigid_DNA	432783	432807	1000.0	+	0	R 432783
chr12	jNXSensor	rigid_DNA	432833	432878	1000.0	+	0	R 432833
chr12	jNXSensor	rigid_DNA	432904	432923	1000.0	+	0	R 432904
chr12	jNXSensor	rigid_DNA	432925	432949	1000.0	+	0	R 432925
chr12	jNXSensor	rigid_DNA	433408	433422	1000.0	+	0	R 433408
chr12	jNXSensor	rigid_DNA	433454	433468	1000.0	+	0	R 433454
chr12	jNXSensor	rigid_DNA	433766	433786	1000.0	+	0	R 433766
chr12	jNXSensor	rigid_DNA	433809	433823	1000.0	+	0	R 433809
chr12	jNXSensor	rigid_DNA	438030	438054	1000.0	+	0	R 438030
chr12	jNXSensor	rigid_DNA	438581	438593	1000.0	+	0	R 438581
chr12	jNXSensor	rigid_DNA	439206	439220	1000.0	+	0	R 439206
chr12	jNXSensor	rigid_DNA	439262	439281	1000.0	+	0	R 439262
chr12	jNXSensor	rigid_DNA	439308	439323	1000.0	+	0	R 439308
chr12	jNXSensor	rigid_DNA	439328	439367	1000.0	+	0	R 439328
chr12	jNXSensor	rigid_DNA	439409	439460	1000.0	+	0	R 439409
chr12	jNXSensor	rigid_DNA	439482	439496	1000.0	+	0	R 439482
chr12	jNXSensor	rigid_DNA	439576	439591	1000.0	+	0	R 439576
chr12	jNXSensor	rigid_DNA	439605	439620	1000.0	+	0	R 439605
chr12	jNXSensor	rigid_DNA	439624	439639	1000.0	+	0	R 439624
chr12	jNXSensor	rigid_DNA	439646	439661	1000.0	+	0	R 439646
chr12	jNXSensor	rigid_DNA	439704	439762	1000.0	+	0	R 439704
chr12	jNXSensor	rigid_DNA	439769	439797	1000.0	+	0	R 439769
chr12	jNXSensor	rigid_DNA	439801	439836	1000.0	+	0	R 439801
chr12	jNXSensor	rigid_DNA	439983	440027	1000.0	+	0	R 439983
chr12	jNXSensor	rigid_DNA	440096	440115	1000.0	+	0	R 440096
chr12	jNXSensor	rigid_DNA	440134	440162	1000.0	+	0	R 440134
chr12	jNXSensor	rigid_DNA	440167	440192	1000.0	+	0	R 440167
chr12	jNXSensor	rigid_DNA	440204	440218	1000.0	+	0	R 440204
chr12	jNXSensor	rigid_DNA	440255	440274	1000.0	+	0	R 440255
chr12	jNXSensor	rigid_DNA	440374	440388	1000.0	+	0	R 440374
chr12	jNXSensor	rigid_DNA	440396	440410	1000.0	+	0	R 440396
chr12	jNXSensor	rigid_DNA	440960	440984	1000.0	+	0	R 440960
chr12	jNXSensor	rigid_DNA	441004	441018	1000.0	+	0	R 441004
chr12	jNXSensor	rigid_DNA	441578	441592	1000.0	+	0	R 441578
chr12	jNXSensor	rigid_DNA	441638	441652	1000.0	+	0	R 441638
chr12	jNXSensor	rigid_DNA	441875	441889	1000.0	+	0	R 441875
chr12	jNXSensor	rigid_DNA	441919	441933	1000.0	+	0	R 441919
chr12	jNXSensor	rigid_DNA	443520	443540	1000.0	+	0	R 443520
chr12	jNXSensor	rigid_DNA	443556	443570	1000.0	+	0	R 443556
chr12	jNXSensor	rigid_DNA	443815	443829	1000.0	+	0	R 443815
chr12	jNXSensor	rigid_DNA	444058	444069	1000.0	+	0	R 444058
chr12	jNXSensor	rigid_DNA	444944	444956	1000.0	+	0	R 444944
chr12	jNXSensor	rigid_DNA	445690	445704	1000.0	+	0	R 445690
chr12	jNXSensor	rigid_DNA	446410	446424	1000.0	+	0	R 446410
chr12	jNXSensor	rigid_DNA	448027	448041	1000.0	+	0	R 448027
chr12	jNXSensor	rigid_DNA	452106	452125	1000.0	+	0	R 452106
chr12	jNXSensor	rigid_DNA	452148	452162	1000.0	+	0	R 452148
chr12	jNXSensor	rigid_DNA	452404	452423	1000.0	+	0	R 452404
chr12	jNXSensor	rigid_DNA	452508	452522	1000.0	+	0	R 452508
chr12	jNXSensor	rigid_DNA	453760	453774	1000.0	+	0	R 453760
chr12	jNXSensor	rigid_DNA	454375	454394	1000.0	+	0	R 454375
chr12	jNXSensor	rigid_DNA	455347	455361	1000.0	+	0	R 455347
chr12	jNXSensor	rigid_DNA	457678	457699	1000.0	+	0	R 457678
chr12	jNXSensor	rigid_DNA	457711	457724	1000.0	+	0	R 457711
chr12	jNXSensor	rigid_DNA	459343	459358	1000.0	+	0	R 459343
chr12	jNXSensor	rigid_DNA	459583	459603	1000.0	+	0	R 459583
chr12	jNXSensor	rigid_DNA	459626	459640	1000.0	+	0	R 459626
chr12	jNXSensor	rigid_DNA	460085	460099	1000.0	+	0	R 460085
chr12	jNXSensor	rigid_DNA	460419	460433	1000.0	+	0	R 460419
chr12	jNXSensor	rigid_DNA	462502	462511	1000.0	+	0	R 462502
chr12	jNXSensor	rigid_DNA	462882	462896	1000.0	+	0	R 462882
chr12	jNXSensor	rigid_DNA	463357	463371	1000.0	+	0	R 463357
chr12	jNXSensor	rigid_DNA	463657	463671	1000.0	+	0	R 463657
chr12	jNXSensor	rigid_DNA	464126	464140	1000.0	+	0	R 464126
chr12	jNXSensor	rigid_DNA	464227	464241	1000.0	+	0	R 464227
chr12	jNXSensor	rigid_DNA	464986	465005	1000.0	+	0	R 464986
chr12	jNXSensor	rigid_DNA	465633	465654	1000.0	+	0	R 465633
chr12	jNXSensor	rigid_DNA	465882	465896	1000.0	+	0	R 465882
chr12	jNXSensor	rigid_DNA	467141	467153	1000.0	+	0	R 467141
chr12	jNXSensor	rigid_DNA	467577	467590	1000.0	+	0	R 467577
chr12	jNXSensor	rigid_DNA	468321	468332	1000.0	+	0	R 468321
chr12	jNXSensor	rigid_DNA	468591	468620	1000.0	+	0	R 468591
chr12	jNXSensor	rigid_DNA	468754	468768	1000.0	+	0	R 468754
chr12	jNXSensor	rigid_DNA	470155	470169	1000.0	+	0	R 470155
chr12	jNXSensor	rigid_DNA	470762	470776	1000.0	+	0	R 470762
chr12	jNXSensor	rigid_DNA	471003	471017	1000.0	+	0	R 471003
chr12	jNXSensor	rigid_DNA	471204	471218	1000.0	+	0	R 471204
chr12	jNXSensor	rigid_DNA	471483	471494	1000.0	+	0	R 471483
chr12	jNXSensor	rigid_DNA	472325	472338	1000.0	+	0	R 472325
chr12	jNXSensor	rigid_DNA	473020	473035	1000.0	+	0	R 473020
chr12	jNXSensor	rigid_DNA	473721	473734	1000.0	+	0	R 473721
chr12	jNXSensor	rigid_DNA	475697	475706	1000.0	+	0	R 475697
chr12	jNXSensor	rigid_DNA	476811	476831	1000.0	+	0	R 476811
chr12	jNXSensor	rigid_DNA	479562	479571	1000.0	+	0	R 479562
chr12	jNXSensor	rigid_DNA	479683	479697	1000.0	+	0	R 479683
chr12	jNXSensor	rigid_DNA	479720	479734	1000.0	+	0	R 479720
chr12	jNXSensor	rigid_DNA	480086	480100	1000.0	+	0	R 480086
chr12	jNXSensor	rigid_DNA	480186	480200	1000.0	+	0	R 480186
chr12	jNXSensor	rigid_DNA	480293	480312	1000.0	+	0	R 480293
chr12	jNXSensor	rigid_DNA	481409	481423	1000.0	+	0	R 481409
chr12	jNXSensor	rigid_DNA	483546	483557	1000.0	+	0	R 483546
chr12	jNXSensor	rigid_DNA	483707	483716	1000.0	+	0	R 483707
chr12	jNXSensor	rigid_DNA	483740	483753	1000.0	+	0	R 483740
chr12	jNXSensor	rigid_DNA	483868	483892	1000.0	+	0	R 483868
chr12	jNXSensor	rigid_DNA	483972	483992	1000.0	+	0	R 483972
chr12	jNXSensor	rigid_DNA	484322	484334	1000.0	+	0	R 484322
chr12	jNXSensor	rigid_DNA	484566	484580	1000.0	+	0	R 484566
chr12	jNXSensor	rigid_DNA	485535	485546	1000.0	+	0	R 485535
chr12	jNXSensor	rigid_DNA	486304	486324	1000.0	+	0	R 486304
chr12	jNXSensor	rigid_DNA	487569	487588	1000.0	+	0	R 487569
chr12	jNXSensor	rigid_DNA	488625	488639	1000.0	+	0	R 488625
chr12	jNXSensor	rigid_DNA	489194	489208	1000.0	+	0	R 489194
chr12	jNXSensor	rigid_DNA	490067	490081	1000.0	+	0	R 490067
chr12	jNXSensor	rigid_DNA	490441	490482	1000.0	+	0	R 490441
chr12	jNXSensor	rigid_DNA	493626	493642	1000.0	+	0	R 493626
chr12	jNXSensor	rigid_DNA	493871	493885	1000.0	+	0	R 493871
chr12	jNXSensor	rigid_DNA	494788	494797	1000.0	+	0	R 494788
chr12	jNXSensor	rigid_DNA	495573	495589	1000.0	+	0	R 495573
chr12	jNXSensor	rigid_DNA	496910	496924	1000.0	+	0	R 496910
chr12	jNXSensor	rigid_DNA	498120	498134	1000.0	+	0	R 498120
chr12	jNXSensor	rigid_DNA	499025	499040	1000.0	+	0	R 499025
chr12	jNXSensor	rigid_DNA	501397	501409	1000.0	+	0	R 501397
chr12	jNXSensor	rigid_DNA	501471	501485	1000.0	+	0	R 501471
chr12	jNXSensor	rigid_DNA	501541	501555	1000.0	+	0	R 501541
chr12	jNXSensor	rigid_DNA	501924	501938	1000.0	+	0	R 501924
chr12	jNXSensor	rigid_DNA	502206	502215	1000.0	+	0	R 502206
chr12	jNXSensor	rigid_DNA	502369	502391	1000.0	+	0	R 502369
chr12	jNXSensor	rigid_DNA	503459	503473	1000.0	+	0	R 503459
chr12	jNXSensor	rigid_DNA	503898	503917	1000.0	+	0	R 503898
chr12	jNXSensor	rigid_DNA	504067	504081	1000.0	+	0	R 504067
chr12	jNXSensor	rigid_DNA	506157	506171	1000.0	+	0	R 506157
chr12	jNXSensor	rigid_DNA	506932	506946	1000.0	+	0	R 506932
chr12	jNXSensor	rigid_DNA	506964	506978	1000.0	+	0	R 506964
chr12	jNXSensor	rigid_DNA	507736	507750	1000.0	+	0	R 507736
chr12	jNXSensor	rigid_DNA	508479	508493	1000.0	+	0	R 508479
chr12	jNXSensor	rigid_DNA	508551	508565	1000.0	+	0	R 508551
chr12	jNXSensor	rigid_DNA	508810	508824	1000.0	+	0	R 508810
chr12	jNXSensor	rigid_DNA	508994	509008	1000.0	+	0	R 508994
chr12	jNXSensor	rigid_DNA	510671	510685	1000.0	+	0	R 510671
chr12	jNXSensor	rigid_DNA	510915	510925	1000.0	+	0	R 510915
chr12	jNXSensor	rigid_DNA	511404	511413	1000.0	+	0	R 511404
chr12	jNXSensor	rigid_DNA	511480	511494	1000.0	+	0	R 511480
chr12	jNXSensor	rigid_DNA	512589	512603	1000.0	+	0	R 512589
chr12	jNXSensor	rigid_DNA	513273	513292	1000.0	+	0	R 513273
chr12	jNXSensor	rigid_DNA	513453	513467	1000.0	+	0	R 513453
chr12	jNXSensor	rigid_DNA	513782	513796	1000.0	+	0	R 513782
chr12	jNXSensor	rigid_DNA	513807	513821	1000.0	+	0	R 513807
chr12	jNXSensor	rigid_DNA	514154	514168	1000.0	+	0	R 514154
chr12	jNXSensor	rigid_DNA	514449	514464	1000.0	+	0	R 514449
chr12	jNXSensor	rigid_DNA	515094	515108	1000.0	+	0	R 515094
chr12	jNXSensor	rigid_DNA	515544	515558	1000.0	+	0	R 515544
chr12	jNXSensor	rigid_DNA	516931	516945	1000.0	+	0	R 516931
chr12	jNXSensor	rigid_DNA	517828	517837	1000.0	+	0	R 517828
chr12	jNXSensor	rigid_DNA	517988	518008	1000.0	+	0	R 517988
chr12	jNXSensor	rigid_DNA	518962	518978	1000.0	+	0	R 518962
chr12	jNXSensor	rigid_DNA	519309	519323	1000.0	+	0	R 519309
chr12	jNXSensor	rigid_DNA	520601	520616	1000.0	+	0	R 520601
chr12	jNXSensor	rigid_DNA	520840	520854	1000.0	+	0	R 520840
chr12	jNXSensor	rigid_DNA	520987	521001	1000.0	+	0	R 520987
chr12	jNXSensor	rigid_DNA	521144	521158	1000.0	+	0	R 521144
chr12	jNXSensor	rigid_DNA	521269	521299	1000.0	+	0	R 521269
chr12	jNXSensor	rigid_DNA	521336	521350	1000.0	+	0	R 521336
chr12	jNXSensor	rigid_DNA	521907	521926	1000.0	+	0	R 521907
chr12	jNXSensor	rigid_DNA	521973	521987	1000.0	+	0	R 521973
chr12	jNXSensor	rigid_DNA	522115	522129	1000.0	+	0	R 522115
chr12	jNXSensor	rigid_DNA	522320	522334	1000.0	+	0	R 522320
chr12	jNXSensor	rigid_DNA	522407	522421	1000.0	+	0	R 522407
chr12	jNXSensor	rigid_DNA	522503	522517	1000.0	+	0	R 522503
chr12	jNXSensor	rigid_DNA	522597	522617	1000.0	+	0	R 522597
chr12	jNXSensor	rigid_DNA	522720	522734	1000.0	+	0	R 522720
chr12	jNXSensor	rigid_DNA	522789	522803	1000.0	+	0	R 522789
chr12	jNXSensor	rigid_DNA	522831	522845	1000.0	+	0	R 522831
chr12	jNXSensor	rigid_DNA	522873	522887	1000.0	+	0	R 522873
chr12	jNXSensor	rigid_DNA	523041	523055	1000.0	+	0	R 523041
chr12	jNXSensor	rigid_DNA	523083	523097	1000.0	+	0	R 523083
chr12	jNXSensor	rigid_DNA	523209	523223	1000.0	+	0	R 523209
chr12	jNXSensor	rigid_DNA	523293	523307	1000.0	+	0	R 523293
chr12	jNXSensor	rigid_DNA	523419	523433	1000.0	+	0	R 523419
chr12	jNXSensor	rigid_DNA	523461	523475	1000.0	+	0	R 523461
chr12	jNXSensor	rigid_DNA	523503	523517	1000.0	+	0	R 523503
chr12	jNXSensor	rigid_DNA	523629	523643	1000.0	+	0	R 523629
chr12	jNXSensor	rigid_DNA	523671	523685	1000.0	+	0	R 523671
chr12	jNXSensor	rigid_DNA	523713	523727	1000.0	+	0	R 523713
chr12	jNXSensor	rigid_DNA	523768	523782	1000.0	+	0	R 523768
chr12	jNXSensor	rigid_DNA	523874	523888	1000.0	+	0	R 523874
chr12	jNXSensor	rigid_DNA	524785	524799	1000.0	+	0	R 524785
chr12	jNXSensor	rigid_DNA	525888	525902	1000.0	+	0	R 525888
chr12	jNXSensor	rigid_DNA	526293	526307	1000.0	+	0	R 526293
chr12	jNXSensor	rigid_DNA	526521	526535	1000.0	+	0	R 526521
chr12	jNXSensor	rigid_DNA	527394	527409	1000.0	+	0	R 527394
chr12	jNXSensor	rigid_DNA	527773	527787	1000.0	+	0	R 527773
chr12	jNXSensor	rigid_DNA	528416	528430	1000.0	+	0	R 528416
chr12	jNXSensor	rigid_DNA	528988	529002	1000.0	+	0	R 528988
chr12	jNXSensor	rigid_DNA	529004	529018	1000.0	+	0	R 529004
chr12	jNXSensor	rigid_DNA	529345	529365	1000.0	+	0	R 529345
chr12	jNXSensor	rigid_DNA	530192	530206	1000.0	+	0	R 530192
chr12	jNXSensor	rigid_DNA	531405	531419	1000.0	+	0	R 531405
chr12	jNXSensor	rigid_DNA	531676	531690	1000.0	+	0	R 531676
chr12	jNXSensor	rigid_DNA	532035	532049	1000.0	+	0	R 532035
chr12	jNXSensor	rigid_DNA	532761	532780	1000.0	+	0	R 532761
chr12	jNXSensor	rigid_DNA	532793	532807	1000.0	+	0	R 532793
chr12	jNXSensor	rigid_DNA	532984	533003	1000.0	+	0	R 532984
chr12	jNXSensor	rigid_DNA	533105	533119	1000.0	+	0	R 533105
chr12	jNXSensor	rigid_DNA	533132	533147	1000.0	+	0	R 533132
chr12	jNXSensor	rigid_DNA	533976	533996	1000.0	+	0	R 533976
chr12	jNXSensor	rigid_DNA	534217	534244	1000.0	+	0	R 534217
chr12	jNXSensor	rigid_DNA	534625	534635	1000.0	+	0	R 534625
chr12	jNXSensor	rigid_DNA	535219	535229	1000.0	+	0	R 535219
chr12	jNXSensor	rigid_DNA	535457	535471	1000.0	+	0	R 535457
chr12	jNXSensor	rigid_DNA	536771	536785	1000.0	+	0	R 536771
chr12	jNXSensor	rigid_DNA	537205	537224	1000.0	+	0	R 537205
chr12	jNXSensor	rigid_DNA	538192	538211	1000.0	+	0	R 538192
chr12	jNXSensor	rigid_DNA	538813	538828	1000.0	+	0	R 538813
chr12	jNXSensor	rigid_DNA	539183	539197	1000.0	+	0	R 539183
chr12	jNXSensor	rigid_DNA	539612	539626	1000.0	+	0	R 539612
chr12	jNXSensor	rigid_DNA	540294	540309	1000.0	+	0	R 540294
chr12	jNXSensor	rigid_DNA	540661	540686	1000.0	+	0	R 540661
chr12	jNXSensor	rigid_DNA	540706	540721	1000.0	+	0	R 540706
chr12	jNXSensor	rigid_DNA	540927	540941	1000.0	+	0	R 540927
chr12	jNXSensor	rigid_DNA	541406	541420	1000.0	+	0	R 541406
chr12	jNXSensor	rigid_DNA	541887	541902	1000.0	+	0	R 541887
chr12	jNXSensor	rigid_DNA	542831	542845	1000.0	+	0	R 542831
chr12	jNXSensor	rigid_DNA	542926	542936	1000.0	+	0	R 542926
chr12	jNXSensor	rigid_DNA	545195	545210	1000.0	+	0	R 545195
chr12	jNXSensor	rigid_DNA	545294	545308	1000.0	+	0	R 545294
chr12	jNXSensor	rigid_DNA	545329	545347	1000.0	+	0	R 545329
chr12	jNXSensor	rigid_DNA	547196	547210	1000.0	+	0	R 547196
chr12	jNXSensor	rigid_DNA	547980	547994	1000.0	+	0	R 547980
chr12	jNXSensor	rigid_DNA	548304	548328	1000.0	+	0	R 548304
chr12	jNXSensor	rigid_DNA	548670	548689	1000.0	+	0	R 548670
chr12	jNXSensor	rigid_DNA	548855	548874	1000.0	+	0	R 548855
chr12	jNXSensor	rigid_DNA	549069	549098	1000.0	+	0	R 549069
chr12	jNXSensor	rigid_DNA	549354	549368	1000.0	+	0	R 549354
chr12	jNXSensor	rigid_DNA	549388	549408	1000.0	+	0	R 549388
chr12	jNXSensor	rigid_DNA	549460	549474	1000.0	+	0	R 549460
chr12	jNXSensor	rigid_DNA	549478	549492	1000.0	+	0	R 549478
chr12	jNXSensor	rigid_DNA	549578	549592	1000.0	+	0	R 549578
chr12	jNXSensor	rigid_DNA	549627	549646	1000.0	+	0	R 549627
chr12	jNXSensor	rigid_DNA	549936	549955	1000.0	+	0	R 549936
chr12	jNXSensor	rigid_DNA	549977	549991	1000.0	+	0	R 549977
chr12	jNXSensor	rigid_DNA	550097	550123	1000.0	+	0	R 550097
chr12	jNXSensor	rigid_DNA	550149	550164	1000.0	+	0	R 550149
chr12	jNXSensor	rigid_DNA	550234	550249	1000.0	+	0	R 550234
chr12	jNXSensor	rigid_DNA	550502	550516	1000.0	+	0	R 550502
chr12	jNXSensor	rigid_DNA	552278	552300	1000.0	+	0	R 552278
chr12	jNXSensor	rigid_DNA	552451	552470	1000.0	+	0	R 552451
chr12	jNXSensor	rigid_DNA	553967	553980	1000.0	+	0	R 553967
chr12	jNXSensor	rigid_DNA	554485	554499	1000.0	+	0	R 554485
chr12	jNXSensor	rigid_DNA	554697	554711	1000.0	+	0	R 554697
chr12	jNXSensor	rigid_DNA	554836	554850	1000.0	+	0	R 554836
chr12	jNXSensor	rigid_DNA	555662	555695	1000.0	+	0	R 555662
chr12	jNXSensor	rigid_DNA	555723	555738	1000.0	+	0	R 555723
chr12	jNXSensor	rigid_DNA	555746	555762	1000.0	+	0	R 555746
chr12	jNXSensor	rigid_DNA	555961	555975	1000.0	+	0	R 555961
chr12	jNXSensor	rigid_DNA	556072	556086	1000.0	+	0	R 556072
chr12	jNXSensor	rigid_DNA	556369	556383	1000.0	+	0	R 556369
chr12	jNXSensor	rigid_DNA	558706	558720	1000.0	+	0	R 558706
chr12	jNXSensor	rigid_DNA	559773	559787	1000.0	+	0	R 559773
chr12	jNXSensor	rigid_DNA	560014	560026	1000.0	+	0	R 560014
chr12	jNXSensor	rigid_DNA	561090	561104	1000.0	+	0	R 561090
chr12	jNXSensor	rigid_DNA	562752	562766	1000.0	+	0	R 562752
chr12	jNXSensor	rigid_DNA	563022	563036	1000.0	+	0	R 563022
chr12	jNXSensor	rigid_DNA	563487	563496	1000.0	+	0	R 563487
chr12	jNXSensor	rigid_DNA	563991	564005	1000.0	+	0	R 563991
chr12	jNXSensor	rigid_DNA	564274	564288	1000.0	+	0	R 564274
chr12	jNXSensor	rigid_DNA	564919	564938	1000.0	+	0	R 564919
chr12	jNXSensor	rigid_DNA	564942	564961	1000.0	+	0	R 564942
chr12	jNXSensor	rigid_DNA	564965	564984	1000.0	+	0	R 564965
chr12	jNXSensor	rigid_DNA	565976	565995	1000.0	+	0	R 565976
chr12	jNXSensor	rigid_DNA	566486	566500	1000.0	+	0	R 566486
chr12	jNXSensor	rigid_DNA	567068	567082	1000.0	+	0	R 567068
chr12	jNXSensor	rigid_DNA	567093	567107	1000.0	+	0	R 567093
chr12	jNXSensor	rigid_DNA	567122	567141	1000.0	+	0	R 567122
chr12	jNXSensor	rigid_DNA	567625	567639	1000.0	+	0	R 567625
chr12	jNXSensor	rigid_DNA	567643	567657	1000.0	+	0	R 567643
chr12	jNXSensor	rigid_DNA	569701	569715	1000.0	+	0	R 569701
chr12	jNXSensor	rigid_DNA	570719	570733	1000.0	+	0	R 570719
chr12	jNXSensor	rigid_DNA	574568	574577	1000.0	+	0	R 574568
chr12	jNXSensor	rigid_DNA	574960	574974	1000.0	+	0	R 574960
chr12	jNXSensor	rigid_DNA	575187	575196	1000.0	+	0	R 575187
chr12	jNXSensor	rigid_DNA	576205	576219	1000.0	+	0	R 576205
chr12	jNXSensor	rigid_DNA	576350	576359	1000.0	+	0	R 576350
chr12	jNXSensor	rigid_DNA	577697	577716	1000.0	+	0	R 577697
chr12	jNXSensor	rigid_DNA	578374	578388	1000.0	+	0	R 578374
chr12	jNXSensor	rigid_DNA	578567	578581	1000.0	+	0	R 578567
chr12	jNXSensor	rigid_DNA	579156	579175	1000.0	+	0	R 579156
chr12	jNXSensor	rigid_DNA	579415	579429	1000.0	+	0	R 579415
chr12	jNXSensor	rigid_DNA	580047	580061	1000.0	+	0	R 580047
chr12	jNXSensor	rigid_DNA	580976	580990	1000.0	+	0	R 580976
chr12	jNXSensor	rigid_DNA	581049	581063	1000.0	+	0	R 581049
chr12	jNXSensor	rigid_DNA	581736	581755	1000.0	+	0	R 581736
chr12	jNXSensor	rigid_DNA	582434	582444	1000.0	+	0	R 582434
chr12	jNXSensor	rigid_DNA	583095	583105	1000.0	+	0	R 583095
chr12	jNXSensor	rigid_DNA	583786	583800	1000.0	+	0	R 583786
chr12	jNXSensor	rigid_DNA	583990	584004	1000.0	+	0	R 583990
chr12	jNXSensor	rigid_DNA	586416	586430	1000.0	+	0	R 586416
chr12	jNXSensor	rigid_DNA	588439	588453	1000.0	+	0	R 588439
chr12	jNXSensor	rigid_DNA	588503	588517	1000.0	+	0	R 588503
chr12	jNXSensor	rigid_DNA	588555	588581	1000.0	+	0	R 588555
chr12	jNXSensor	rigid_DNA	588587	588601	1000.0	+	0	R 588587
chr12	jNXSensor	rigid_DNA	588655	588681	1000.0	+	0	R 588655
chr12	jNXSensor	rigid_DNA	588816	588830	1000.0	+	0	R 588816
chr12	jNXSensor	rigid_DNA	588918	588932	1000.0	+	0	R 588918
chr12	jNXSensor	rigid_DNA	589198	589214	1000.0	+	0	R 589198
chr12	jNXSensor	rigid_DNA	589372	589390	1000.0	+	0	R 589372
chr12	jNXSensor	rigid_DNA	589924	589938	1000.0	+	0	R 589924
chr12	jNXSensor	rigid_DNA	589942	589957	1000.0	+	0	R 589942
chr12	jNXSensor	rigid_DNA	590157	590177	1000.0	+	0	R 590157
chr12	jNXSensor	rigid_DNA	590572	590586	1000.0	+	0	R 590572
chr12	jNXSensor	rigid_DNA	591058	591072	1000.0	+	0	R 591058
chr12	jNXSensor	rigid_DNA	591990	592004	1000.0	+	0	R 591990
chr12	jNXSensor	rigid_DNA	592545	592559	1000.0	+	0	R 592545
chr12	jNXSensor	rigid_DNA	592752	592766	1000.0	+	0	R 592752
chr12	jNXSensor	rigid_DNA	593054	593068	1000.0	+	0	R 593054
chr12	jNXSensor	rigid_DNA	593888	593902	1000.0	+	0	R 593888
chr12	jNXSensor	rigid_DNA	593914	593928	1000.0	+	0	R 593914
chr12	jNXSensor	rigid_DNA	594158	594172	1000.0	+	0	R 594158
chr12	jNXSensor	rigid_DNA	594774	594788	1000.0	+	0	R 594774
chr12	jNXSensor	rigid_DNA	595068	595082	1000.0	+	0	R 595068
chr12	jNXSensor	rigid_DNA	597099	597114	1000.0	+	0	R 597099
chr12	jNXSensor	rigid_DNA	599417	599431	1000.0	+	0	R 599417
chr12	jNXSensor	rigid_DNA	600722	600731	1000.0	+	0	R 600722
chr12	jNXSensor	rigid_DNA	601245	601259	1000.0	+	0	R 601245
chr12	jNXSensor	rigid_DNA	601474	601488	1000.0	+	0	R 601474
chr12	jNXSensor	rigid_DNA	601550	601566	1000.0	+	0	R 601550
chr12	jNXSensor	rigid_DNA	601607	601627	1000.0	+	0	R 601607
chr12	jNXSensor	rigid_DNA	601837	601861	1000.0	+	0	R 601837
chr12	jNXSensor	rigid_DNA	602209	602218	1000.0	+	0	R 602209
chr12	jNXSensor	rigid_DNA	602837	602851	1000.0	+	0	R 602837
chr12	jNXSensor	rigid_DNA	604236	604250	1000.0	+	0	R 604236
chr12	jNXSensor	rigid_DNA	604530	604547	1000.0	+	0	R 604530
chr12	jNXSensor	rigid_DNA	607433	607452	1000.0	+	0	R 607433
chr12	jNXSensor	rigid_DNA	609073	609087	1000.0	+	0	R 609073
chr12	jNXSensor	rigid_DNA	609309	609324	1000.0	+	0	R 609309
chr12	jNXSensor	rigid_DNA	610050	610065	1000.0	+	0	R 610050
chr12	jNXSensor	rigid_DNA	610088	610107	1000.0	+	0	R 610088
chr12	jNXSensor	rigid_DNA	610198	610229	1000.0	+	0	R 610198
chr12	jNXSensor	rigid_DNA	610233	610247	1000.0	+	0	R 610233
chr12	jNXSensor	rigid_DNA	610512	610526	1000.0	+	0	R 610512
chr12	jNXSensor	rigid_DNA	611031	611045	1000.0	+	0	R 611031
chr12	jNXSensor	rigid_DNA	611079	611093	1000.0	+	0	R 611079
chr12	jNXSensor	rigid_DNA	611800	611814	1000.0	+	0	R 611800
chr12	jNXSensor	rigid_DNA	612646	612660	1000.0	+	0	R 612646
chr12	jNXSensor	rigid_DNA	612926	612937	1000.0	+	0	R 612926
chr12	jNXSensor	rigid_DNA	613693	613717	1000.0	+	0	R 613693
chr12	jNXSensor	rigid_DNA	613969	613984	1000.0	+	0	R 613969
chr12	jNXSensor	rigid_DNA	614481	614497	1000.0	+	0	R 614481
chr12	jNXSensor	rigid_DNA	614725	614739	1000.0	+	0	R 614725
chr12	jNXSensor	rigid_DNA	615218	615236	1000.0	+	0	R 615218
chr12	jNXSensor	rigid_DNA	615260	615274	1000.0	+	0	R 615260
chr12	jNXSensor	rigid_DNA	615470	615484	1000.0	+	0	R 615470
chr12	jNXSensor	rigid_DNA	615562	615576	1000.0	+	0	R 615562
chr12	jNXSensor	rigid_DNA	616536	616550	1000.0	+	0	R 616536
chr12	jNXSensor	rigid_DNA	616827	616841	1000.0	+	0	R 616827
chr12	jNXSensor	rigid_DNA	617068	617082	1000.0	+	0	R 617068
chr12	jNXSensor	rigid_DNA	618083	618103	1000.0	+	0	R 618083
chr12	jNXSensor	rigid_DNA	618126	618144	1000.0	+	0	R 618126
chr12	jNXSensor	rigid_DNA	619402	619427	1000.0	+	0	R 619402
chr12	jNXSensor	rigid_DNA	620721	620746	1000.0	+	0	R 620721
chr12	jNXSensor	rigid_DNA	620980	621003	1000.0	+	0	R 620980
chr12	jNXSensor	rigid_DNA	621030	621049	1000.0	+	0	R 621030
chr12	jNXSensor	rigid_DNA	621272	621289	1000.0	+	0	R 621272
chr12	jNXSensor	rigid_DNA	621429	621449	1000.0	+	0	R 621429
chr12	jNXSensor	rigid_DNA	621738	621752	1000.0	+	0	R 621738
chr12	jNXSensor	rigid_DNA	621896	621916	1000.0	+	0	R 621896
chr12	jNXSensor	rigid_DNA	621939	621957	1000.0	+	0	R 621939
chr12	jNXSensor	rigid_DNA	621975	621989	1000.0	+	0	R 621975
chr12	jNXSensor	rigid_DNA	622069	622104	1000.0	+	0	R 622069
chr12	jNXSensor	rigid_DNA	622170	622196	1000.0	+	0	R 622170
chr12	jNXSensor	rigid_DNA	622232	622252	1000.0	+	0	R 622232
chr12	jNXSensor	rigid_DNA	622269	622309	1000.0	+	0	R 622269
chr12	jNXSensor	rigid_DNA	622322	622412	1000.0	+	0	R 622322
chr12	jNXSensor	rigid_DNA	622415	622434	1000.0	+	0	R 622415
chr12	jNXSensor	rigid_DNA	622437	622455	1000.0	+	0	R 622437
chr12	jNXSensor	rigid_DNA	622479	622508	1000.0	+	0	R 622479
chr12	jNXSensor	rigid_DNA	622534	622554	1000.0	+	0	R 622534
chr12	jNXSensor	rigid_DNA	622582	622602	1000.0	+	0	R 622582
chr12	jNXSensor	rigid_DNA	622610	622624	1000.0	+	0	R 622610
chr12	jNXSensor	rigid_DNA	622696	622715	1000.0	+	0	R 622696
chr12	jNXSensor	rigid_DNA	622751	622788	1000.0	+	0	R 622751
chr12	jNXSensor	rigid_DNA	622826	622841	1000.0	+	0	R 622826
chr12	jNXSensor	rigid_DNA	622847	622866	1000.0	+	0	R 622847
chr12	jNXSensor	rigid_DNA	623039	623053	1000.0	+	0	R 623039
chr12	jNXSensor	rigid_DNA	623451	623474	1000.0	+	0	R 623451
chr12	jNXSensor	rigid_DNA	624008	624022	1000.0	+	0	R 624008
chr12	jNXSensor	rigid_DNA	624288	624302	1000.0	+	0	R 624288
chr12	jNXSensor	rigid_DNA	625374	625388	1000.0	+	0	R 625374
chr12	jNXSensor	rigid_DNA	625893	625907	1000.0	+	0	R 625893
chr12	jNXSensor	rigid_DNA	626026	626040	1000.0	+	0	R 626026
chr12	jNXSensor	rigid_DNA	626480	626499	1000.0	+	0	R 626480
chr12	jNXSensor	rigid_DNA	626525	626539	1000.0	+	0	R 626525
chr12	jNXSensor	rigid_DNA	627747	627766	1000.0	+	0	R 627747
chr12	jNXSensor	rigid_DNA	628483	628494	1000.0	+	0	R 628483
chr12	jNXSensor	rigid_DNA	629508	629521	1000.0	+	0	R 629508
chr12	jNXSensor	rigid_DNA	629885	629904	1000.0	+	0	R 629885
chr12	jNXSensor	rigid_DNA	631916	631930	1000.0	+	0	R 631916
chr12	jNXSensor	rigid_DNA	632375	632387	1000.0	+	0	R 632375
chr12	jNXSensor	rigid_DNA	632446	632465	1000.0	+	0	R 632446
chr12	jNXSensor	rigid_DNA	633121	633130	1000.0	+	0	R 633121
chr12	jNXSensor	rigid_DNA	633949	633966	1000.0	+	0	R 633949
chr12	jNXSensor	rigid_DNA	634319	634331	1000.0	+	0	R 634319
chr12	jNXSensor	rigid_DNA	636176	636190	1000.0	+	0	R 636176
chr12	jNXSensor	rigid_DNA	637416	637443	1000.0	+	0	R 637416
chr12	jNXSensor	rigid_DNA	639277	639291	1000.0	+	0	R 639277
chr12	jNXSensor	rigid_DNA	639556	639565	1000.0	+	0	R 639556
chr12	jNXSensor	rigid_DNA	639717	639738	1000.0	+	0	R 639717
chr12	jNXSensor	rigid_DNA	639788	639801	1000.0	+	0	R 639788
chr12	jNXSensor	rigid_DNA	640146	640160	1000.0	+	0	R 640146
chr12	jNXSensor	rigid_DNA	640786	640805	1000.0	+	0	R 640786
chr12	jNXSensor	rigid_DNA	641637	641656	1000.0	+	0	R 641637
chr12	jNXSensor	rigid_DNA	641806	641820	1000.0	+	0	R 641806
chr12	jNXSensor	rigid_DNA	642813	642827	1000.0	+	0	R 642813
chr12	jNXSensor	rigid_DNA	643586	643595	1000.0	+	0	R 643586
chr12	jNXSensor	rigid_DNA	643804	643816	1000.0	+	0	R 643804
chr12	jNXSensor	rigid_DNA	644028	644046	1000.0	+	0	R 644028
chr12	jNXSensor	rigid_DNA	644104	644119	1000.0	+	0	R 644104
chr12	jNXSensor	rigid_DNA	644677	644688	1000.0	+	0	R 644677
chr12	jNXSensor	rigid_DNA	644864	644880	1000.0	+	0	R 644864
chr12	jNXSensor	rigid_DNA	645245	645254	1000.0	+	0	R 645245
chr12	jNXSensor	rigid_DNA	645420	645434	1000.0	+	0	R 645420
chr12	jNXSensor	rigid_DNA	646090	646104	1000.0	+	0	R 646090
chr12	jNXSensor	rigid_DNA	647374	647396	1000.0	+	0	R 647374
chr12	jNXSensor	rigid_DNA	648165	648185	1000.0	+	0	R 648165
chr12	jNXSensor	rigid_DNA	648794	648813	1000.0	+	0	R 648794
chr12	jNXSensor	rigid_DNA	649083	649094	1000.0	+	0	R 649083
chr12	jNXSensor	rigid_DNA	649428	649447	1000.0	+	0	R 649428
chr12	jNXSensor	rigid_DNA	649549	649563	1000.0	+	0	R 649549
chr12	jNXSensor	rigid_DNA	649628	649640	1000.0	+	0	R 649628
chr12	jNXSensor	rigid_DNA	649644	649654	1000.0	+	0	R 649644
chr12	jNXSensor	rigid_DNA	649668	649682	1000.0	+	0	R 649668
chr12	jNXSensor	rigid_DNA	650404	650418	1000.0	+	0	R 650404
chr12	jNXSensor	rigid_DNA	650852	650863	1000.0	+	0	R 650852
chr12	jNXSensor	rigid_DNA	652972	652986	1000.0	+	0	R 652972
chr12	jNXSensor	rigid_DNA	653013	653027	1000.0	+	0	R 653013
chr12	jNXSensor	rigid_DNA	653259	653268	1000.0	+	0	R 653259
chr12	jNXSensor	rigid_DNA	654571	654586	1000.0	+	0	R 654571
chr12	jNXSensor	rigid_DNA	655487	655502	1000.0	+	0	R 655487
chr12	jNXSensor	rigid_DNA	657168	657184	1000.0	+	0	R 657168
chr12	jNXSensor	rigid_DNA	657474	657488	1000.0	+	0	R 657474
chr12	jNXSensor	rigid_DNA	657513	657531	1000.0	+	0	R 657513
chr12	jNXSensor	rigid_DNA	657554	657573	1000.0	+	0	R 657554
chr12	jNXSensor	rigid_DNA	657793	657816	1000.0	+	0	R 657793
chr12	jNXSensor	rigid_DNA	657962	657976	1000.0	+	0	R 657962
chr12	jNXSensor	rigid_DNA	659243	659255	1000.0	+	0	R 659243
chr12	jNXSensor	rigid_DNA	659649	659659	1000.0	+	0	R 659649
chr12	jNXSensor	rigid_DNA	659978	659992	1000.0	+	0	R 659978
chr12	jNXSensor	rigid_DNA	660275	660284	1000.0	+	0	R 660275
chr12	jNXSensor	rigid_DNA	660434	660446	1000.0	+	0	R 660434
chr12	jNXSensor	rigid_DNA	660832	660846	1000.0	+	0	R 660832
chr12	jNXSensor	rigid_DNA	661074	661094	1000.0	+	0	R 661074
chr12	jNXSensor	rigid_DNA	662726	662745	1000.0	+	0	R 662726
chr12	jNXSensor	rigid_DNA	663407	663416	1000.0	+	0	R 663407
chr12	jNXSensor	rigid_DNA	664417	664426	1000.0	+	0	R 664417
chr12	jNXSensor	rigid_DNA	665449	665472	1000.0	+	0	R 665449
chr12	jNXSensor	rigid_DNA	665700	665714	1000.0	+	0	R 665700
chr12	jNXSensor	rigid_DNA	667026	667041	1000.0	+	0	R 667026
chr12	jNXSensor	rigid_DNA	668021	668040	1000.0	+	0	R 668021
chr12	jNXSensor	rigid_DNA	668263	668272	1000.0	+	0	R 668263
chr12	jNXSensor	rigid_DNA	668522	668536	1000.0	+	0	R 668522
chr12	jNXSensor	rigid_DNA	668765	668780	1000.0	+	0	R 668765
chr12	jNXSensor	rigid_DNA	668935	668954	1000.0	+	0	R 668935
chr12	jNXSensor	rigid_DNA	669742	669762	1000.0	+	0	R 669742
chr12	jNXSensor	rigid_DNA	669789	669803	1000.0	+	0	R 669789
chr12	jNXSensor	rigid_DNA	670207	670221	1000.0	+	0	R 670207
chr12	jNXSensor	rigid_DNA	670248	670262	1000.0	+	0	R 670248
chr12	jNXSensor	rigid_DNA	671133	671154	1000.0	+	0	R 671133
chr12	jNXSensor	rigid_DNA	671659	671673	1000.0	+	0	R 671659
chr12	jNXSensor	rigid_DNA	672778	672791	1000.0	+	0	R 672778
chr12	jNXSensor	rigid_DNA	672909	672923	1000.0	+	0	R 672909
chr12	jNXSensor	rigid_DNA	673107	673122	1000.0	+	0	R 673107
chr12	jNXSensor	rigid_DNA	673850	673864	1000.0	+	0	R 673850
chr12	jNXSensor	rigid_DNA	675060	675069	1000.0	+	0	R 675060
chr12	jNXSensor	rigid_DNA	675298	675311	1000.0	+	0	R 675298
chr12	jNXSensor	rigid_DNA	676376	676385	1000.0	+	0	R 676376
chr12	jNXSensor	rigid_DNA	679111	679130	1000.0	+	0	R 679111
chr12	jNXSensor	rigid_DNA	680325	680339	1000.0	+	0	R 680325
chr12	jNXSensor	rigid_DNA	681691	681705	1000.0	+	0	R 681691
chr12	jNXSensor	rigid_DNA	682298	682308	1000.0	+	0	R 682298
chr12	jNXSensor	rigid_DNA	682965	682979	1000.0	+	0	R 682965
chr12	jNXSensor	rigid_DNA	686133	686147	1000.0	+	0	R 686133
chr12	jNXSensor	rigid_DNA	687043	687056	1000.0	+	0	R 687043
chr12	jNXSensor	rigid_DNA	687284	687298	1000.0	+	0	R 687284
chr12	jNXSensor	rigid_DNA	687356	687370	1000.0	+	0	R 687356
chr12	jNXSensor	rigid_DNA	688462	688476	1000.0	+	0	R 688462
chr12	jNXSensor	rigid_DNA	689499	689510	1000.0	+	0	R 689499
chr12	jNXSensor	rigid_DNA	689744	689758	1000.0	+	0	R 689744
chr12	jNXSensor	rigid_DNA	689796	689826	1000.0	+	0	R 689796
chr12	jNXSensor	rigid_DNA	691044	691059	1000.0	+	0	R 691044
chr12	jNXSensor	rigid_DNA	691290	691304	1000.0	+	0	R 691290
chr12	jNXSensor	rigid_DNA	692381	692395	1000.0	+	0	R 692381
chr12	jNXSensor	rigid_DNA	692772	692790	1000.0	+	0	R 692772
chr12	jNXSensor	rigid_DNA	692845	692859	1000.0	+	0	R 692845
chr12	jNXSensor	rigid_DNA	693897	693907	1000.0	+	0	R 693897
chr12	jNXSensor	rigid_DNA	694633	694651	1000.0	+	0	R 694633
chr12	jNXSensor	rigid_DNA	694881	694895	1000.0	+	0	R 694881
chr12	jNXSensor	rigid_DNA	694918	694932	1000.0	+	0	R 694918
chr12	jNXSensor	rigid_DNA	694942	694962	1000.0	+	0	R 694942
chr12	jNXSensor	rigid_DNA	695430	695441	1000.0	+	0	R 695430
chr12	jNXSensor	rigid_DNA	696374	696389	1000.0	+	0	R 696374
chr12	jNXSensor	rigid_DNA	696576	696590	1000.0	+	0	R 696576
chr12	jNXSensor	rigid_DNA	696673	696682	1000.0	+	0	R 696673
chr12	jNXSensor	rigid_DNA	696974	696985	1000.0	+	0	R 696974
chr12	jNXSensor	rigid_DNA	697366	697380	1000.0	+	0	R 697366
chr12	jNXSensor	rigid_DNA	697403	697417	1000.0	+	0	R 697403
chr12	jNXSensor	rigid_DNA	697426	697438	1000.0	+	0	R 697426
chr12	jNXSensor	rigid_DNA	698002	698016	1000.0	+	0	R 698002
chr12	jNXSensor	rigid_DNA	699166	699185	1000.0	+	0	R 699166
chr12	jNXSensor	rigid_DNA	699334	699347	1000.0	+	0	R 699334
chr12	jNXSensor	rigid_DNA	699403	699423	1000.0	+	0	R 699403
chr12	jNXSensor	rigid_DNA	700260	700271	1000.0	+	0	R 700260
chr12	jNXSensor	rigid_DNA	700421	700433	1000.0	+	0	R 700421
chr12	jNXSensor	rigid_DNA	701028	701042	1000.0	+	0	R 701028
chr12	jNXSensor	rigid_DNA	701448	701466	1000.0	+	0	R 701448
chr12	jNXSensor	rigid_DNA	702058	702072	1000.0	+	0	R 702058
chr12	jNXSensor	rigid_DNA	707287	707297	1000.0	+	0	R 707287
chr12	jNXSensor	rigid_DNA	709399	709415	1000.0	+	0	R 709399
chr12	jNXSensor	rigid_DNA	709631	709651	1000.0	+	0	R 709631
chr12	jNXSensor	rigid_DNA	711316	711330	1000.0	+	0	R 711316
chr12	jNXSensor	rigid_DNA	713113	713131	1000.0	+	0	R 713113
chr12	jNXSensor	rigid_DNA	714147	714161	1000.0	+	0	R 714147
chr12	jNXSensor	rigid_DNA	716373	716394	1000.0	+	0	R 716373
chr12	jNXSensor	rigid_DNA	717774	717792	1000.0	+	0	R 717774
chr12	jNXSensor	rigid_DNA	718361	718370	1000.0	+	0	R 718361
chr12	jNXSensor	rigid_DNA	719932	719946	1000.0	+	0	R 719932
chr12	jNXSensor	rigid_DNA	720927	720941	1000.0	+	0	R 720927
chr12	jNXSensor	rigid_DNA	722089	722099	1000.0	+	0	R 722089
chr12	jNXSensor	rigid_DNA	722700	722711	1000.0	+	0	R 722700
chr12	jNXSensor	rigid_DNA	722862	722871	1000.0	+	0	R 722862
chr12	jNXSensor	rigid_DNA	724434	724444	1000.0	+	0	R 724434
chr12	jNXSensor	rigid_DNA	724917	724930	1000.0	+	0	R 724917
chr12	jNXSensor	rigid_DNA	725005	725020	1000.0	+	0	R 725005
chr12	jNXSensor	rigid_DNA	727104	727118	1000.0	+	0	R 727104
chr12	jNXSensor	rigid_DNA	727346	727360	1000.0	+	0	R 727346
chr12	jNXSensor	rigid_DNA	727622	727660	1000.0	+	0	R 727622
chr12	jNXSensor	rigid_DNA	729091	729103	1000.0	+	0	R 729091
chr12	jNXSensor	rigid_DNA	730679	730693	1000.0	+	0	R 730679
chr12	jNXSensor	rigid_DNA	730708	730722	1000.0	+	0	R 730708
chr12	jNXSensor	rigid_DNA	730730	730749	1000.0	+	0	R 730730
chr12	jNXSensor	rigid_DNA	731602	731622	1000.0	+	0	R 731602
chr12	jNXSensor	rigid_DNA	731636	731651	1000.0	+	0	R 731636
chr12	jNXSensor	rigid_DNA	731961	731991	1000.0	+	0	R 731961
chr12	jNXSensor	rigid_DNA	732211	732235	1000.0	+	0	R 732211
chr12	jNXSensor	rigid_DNA	732244	732264	1000.0	+	0	R 732244
chr12	jNXSensor	rigid_DNA	732277	732321	1000.0	+	0	R 732277
chr12	jNXSensor	rigid_DNA	732389	732413	1000.0	+	0	R 732389
chr12	jNXSensor	rigid_DNA	732440	732479	1000.0	+	0	R 732440
chr12	jNXSensor	rigid_DNA	732493	732524	1000.0	+	0	R 732493
chr12	jNXSensor	rigid_DNA	732539	732554	1000.0	+	0	R 732539
chr12	jNXSensor	rigid_DNA	732559	732573	1000.0	+	0	R 732559
chr12	jNXSensor	rigid_DNA	732577	732591	1000.0	+	0	R 732577
chr12	jNXSensor	rigid_DNA	732624	732648	1000.0	+	0	R 732624
chr12	jNXSensor	rigid_DNA	732670	732699	1000.0	+	0	R 732670
chr12	jNXSensor	rigid_DNA	732709	732723	1000.0	+	0	R 732709
chr12	jNXSensor	rigid_DNA	732794	732808	1000.0	+	0	R 732794
chr12	jNXSensor	rigid_DNA	732815	732830	1000.0	+	0	R 732815
chr12	jNXSensor	rigid_DNA	732881	732907	1000.0	+	0	R 732881
chr12	jNXSensor	rigid_DNA	732919	732934	1000.0	+	0	R 732919
chr12	jNXSensor	rigid_DNA	733109	733131	1000.0	+	0	R 733109
chr12	jNXSensor	rigid_DNA	733186	733201	1000.0	+	0	R 733186
chr12	jNXSensor	rigid_DNA	733294	733308	1000.0	+	0	R 733294
chr12	jNXSensor	rigid_DNA	733342	733356	1000.0	+	0	R 733342
chr12	jNXSensor	rigid_DNA	733408	733427	1000.0	+	0	R 733408
chr12	jNXSensor	rigid_DNA	733431	733451	1000.0	+	0	R 733431
chr12	jNXSensor	rigid_DNA	733523	733537	1000.0	+	0	R 733523
chr12	jNXSensor	rigid_DNA	733542	733563	1000.0	+	0	R 733542
chr12	jNXSensor	rigid_DNA	733862	733876	1000.0	+	0	R 733862
chr12	jNXSensor	rigid_DNA	735054	735065	1000.0	+	0	R 735054
chr12	jNXSensor	rigid_DNA	735162	735176	1000.0	+	0	R 735162
chr12	jNXSensor	rigid_DNA	736737	736771	1000.0	+	0	R 736737
chr12	jNXSensor	rigid_DNA	737186	737200	1000.0	+	0	R 737186
chr12	jNXSensor	rigid_DNA	737223	737237	1000.0	+	0	R 737223
chr12	jNXSensor	rigid_DNA	737463	737481	1000.0	+	0	R 737463
chr12	jNXSensor	rigid_DNA	737801	737825	1000.0	+	0	R 737801
chr12	jNXSensor	rigid_DNA	737958	737977	1000.0	+	0	R 737958
chr12	jNXSensor	rigid_DNA	739003	739017	1000.0	+	0	R 739003
chr12	jNXSensor	rigid_DNA	740188	740197	1000.0	+	0	R 740188
chr12	jNXSensor	rigid_DNA	740368	740383	1000.0	+	0	R 740368
chr12	jNXSensor	rigid_DNA	741377	741391	1000.0	+	0	R 741377
chr12	jNXSensor	rigid_DNA	741490	741504	1000.0	+	0	R 741490
chr12	jNXSensor	rigid_DNA	742182	742191	1000.0	+	0	R 742182
chr12	jNXSensor	rigid_DNA	742415	742434	1000.0	+	0	R 742415
chr12	jNXSensor	rigid_DNA	742857	742866	1000.0	+	0	R 742857
chr12	jNXSensor	rigid_DNA	743017	743026	1000.0	+	0	R 743017
chr12	jNXSensor	rigid_DNA	744062	744081	1000.0	+	0	R 744062
chr12	jNXSensor	rigid_DNA	745915	745925	1000.0	+	0	R 745915
chr12	jNXSensor	rigid_DNA	746146	746165	1000.0	+	0	R 746146
chr12	jNXSensor	rigid_DNA	746284	746298	1000.0	+	0	R 746284
chr12	jNXSensor	rigid_DNA	746492	746506	1000.0	+	0	R 746492
chr12	jNXSensor	rigid_DNA	746662	746696	1000.0	+	0	R 746662
chr12	jNXSensor	rigid_DNA	747768	747782	1000.0	+	0	R 747768
chr12	jNXSensor	rigid_DNA	747810	747824	1000.0	+	0	R 747810
chr12	jNXSensor	rigid_DNA	748246	748255	1000.0	+	0	R 748246
chr12	jNXSensor	rigid_DNA	748636	748645	1000.0	+	0	R 748636
chr12	jNXSensor	rigid_DNA	749404	749417	1000.0	+	0	R 749404
chr12	jNXSensor	rigid_DNA	749648	749662	1000.0	+	0	R 749648
chr12	jNXSensor	rigid_DNA	751109	751123	1000.0	+	0	R 751109
chr12	jNXSensor	rigid_DNA	751396	751406	1000.0	+	0	R 751396
chr12	jNXSensor	rigid_DNA	752444	752458	1000.0	+	0	R 752444
chr12	jNXSensor	rigid_DNA	752686	752697	1000.0	+	0	R 752686
chr12	jNXSensor	rigid_DNA	756104	756118	1000.0	+	0	R 756104
chr12	jNXSensor	rigid_DNA	756586	756596	1000.0	+	0	R 756586
chr12	jNXSensor	rigid_DNA	756598	756608	1000.0	+	0	R 756598
chr12	jNXSensor	rigid_DNA	756832	756846	1000.0	+	0	R 756832
chr12	jNXSensor	rigid_DNA	757963	757977	1000.0	+	0	R 757963
chr12	jNXSensor	rigid_DNA	758065	758082	1000.0	+	0	R 758065
chr12	jNXSensor	rigid_DNA	758825	758836	1000.0	+	0	R 758825
chr12	jNXSensor	rigid_DNA	758838	758849	1000.0	+	0	R 758838
chr12	jNXSensor	rigid_DNA	761244	761253	1000.0	+	0	R 761244
chr12	jNXSensor	rigid_DNA	762330	762340	1000.0	+	0	R 762330
chr12	jNXSensor	rigid_DNA	762918	762927	1000.0	+	0	R 762918
chr12	jNXSensor	rigid_DNA	763061	763075	1000.0	+	0	R 763061
chr12	jNXSensor	rigid_DNA	763198	763213	1000.0	+	0	R 763198
chr12	jNXSensor	rigid_DNA	763336	763362	1000.0	+	0	R 763336
chr12	jNXSensor	rigid_DNA	763485	763498	1000.0	+	0	R 763485
chr12	jNXSensor	rigid_DNA	764828	764843	1000.0	+	0	R 764828
chr12	jNXSensor	rigid_DNA	765897	765911	1000.0	+	0	R 765897
chr12	jNXSensor	rigid_DNA	768074	768088	1000.0	+	0	R 768074
chr12	jNXSensor	rigid_DNA	768962	768981	1000.0	+	0	R 768962
chr12	jNXSensor	rigid_DNA	770989	771001	1000.0	+	0	R 770989
chr12	jNXSensor	rigid_DNA	771525	771539	1000.0	+	0	R 771525
chr12	jNXSensor	rigid_DNA	771736	771757	1000.0	+	0	R 771736
chr12	jNXSensor	rigid_DNA	771820	771834	1000.0	+	0	R 771820
chr12	jNXSensor	rigid_DNA	773930	773944	1000.0	+	0	R 773930
chr12	jNXSensor	rigid_DNA	774724	774739	1000.0	+	0	R 774724
chr12	jNXSensor	rigid_DNA	775017	775031	1000.0	+	0	R 775017
chr12	jNXSensor	rigid_DNA	777131	777145	1000.0	+	0	R 777131
chr12	jNXSensor	rigid_DNA	777376	777393	1000.0	+	0	R 777376
chr12	jNXSensor	rigid_DNA	777620	777630	1000.0	+	0	R 777620
chr12	jNXSensor	rigid_DNA	777866	777880	1000.0	+	0	R 777866
chr12	jNXSensor	rigid_DNA	778725	778738	1000.0	+	0	R 778725
chr12	jNXSensor	rigid_DNA	778805	778819	1000.0	+	0	R 778805
chr12	jNXSensor	rigid_DNA	778842	778856	1000.0	+	0	R 778842
chr12	jNXSensor	rigid_DNA	779359	779373	1000.0	+	0	R 779359
chr12	jNXSensor	rigid_DNA	780277	780291	1000.0	+	0	R 780277
chr12	jNXSensor	rigid_DNA	781002	781016	1000.0	+	0	R 781002
chr12	jNXSensor	rigid_DNA	781082	781096	1000.0	+	0	R 781082
chr12	jNXSensor	rigid_DNA	782049	782058	1000.0	+	0	R 782049
chr12	jNXSensor	rigid_DNA	783844	783857	1000.0	+	0	R 783844
chr12	jNXSensor	rigid_DNA	783942	783961	1000.0	+	0	R 783942
chr12	jNXSensor	rigid_DNA	784047	784061	1000.0	+	0	R 784047
chr12	jNXSensor	rigid_DNA	784739	784753	1000.0	+	0	R 784739
chr12	jNXSensor	rigid_DNA	786644	786658	1000.0	+	0	R 786644
chr12	jNXSensor	rigid_DNA	786721	786738	1000.0	+	0	R 786721
chr12	jNXSensor	rigid_DNA	787139	787164	1000.0	+	0	R 787139
chr12	jNXSensor	rigid_DNA	787387	787407	1000.0	+	0	R 787387
chr12	jNXSensor	rigid_DNA	787430	787450	1000.0	+	0	R 787430
chr12	jNXSensor	rigid_DNA	787821	787835	1000.0	+	0	R 787821
chr12	jNXSensor	rigid_DNA	787928	787937	1000.0	+	0	R 787928
chr12	jNXSensor	rigid_DNA	788189	788207	1000.0	+	0	R 788189
chr12	jNXSensor	rigid_DNA	788653	788684	1000.0	+	0	R 788653
chr12	jNXSensor	rigid_DNA	789674	789685	1000.0	+	0	R 789674
chr12	jNXSensor	rigid_DNA	790300	790315	1000.0	+	0	R 790300
chr12	jNXSensor	rigid_DNA	791135	791144	1000.0	+	0	R 791135
chr12	jNXSensor	rigid_DNA	792374	792383	1000.0	+	0	R 792374
chr12	jNXSensor	rigid_DNA	793499	793518	1000.0	+	0	R 793499
chr12	jNXSensor	rigid_DNA	793749	793763	1000.0	+	0	R 793749
chr12	jNXSensor	rigid_DNA	794171	794185	1000.0	+	0	R 794171
chr12	jNXSensor	rigid_DNA	795875	795887	1000.0	+	0	R 795875
chr12	jNXSensor	rigid_DNA	799894	799917	1000.0	+	0	R 799894
chr12	jNXSensor	rigid_DNA	800470	800494	1000.0	+	0	R 800470
chr12	jNXSensor	rigid_DNA	801515	801538	1000.0	+	0	R 801515
chr12	jNXSensor	rigid_DNA	801602	801616	1000.0	+	0	R 801602
chr12	jNXSensor	rigid_DNA	801808	801822	1000.0	+	0	R 801808
chr12	jNXSensor	rigid_DNA	803328	803348	1000.0	+	0	R 803328
chr12	jNXSensor	rigid_DNA	803644	803661	1000.0	+	0	R 803644
chr12	jNXSensor	rigid_DNA	807571	807583	1000.0	+	0	R 807571
chr12	jNXSensor	rigid_DNA	810723	810737	1000.0	+	0	R 810723
chr12	jNXSensor	rigid_DNA	810965	810979	1000.0	+	0	R 810965
chr12	jNXSensor	rigid_DNA	812442	812452	1000.0	+	0	R 812442
chr12	jNXSensor	rigid_DNA	815063	815075	1000.0	+	0	R 815063
chr12	jNXSensor	rigid_DNA	815378	815392	1000.0	+	0	R 815378
chr12	jNXSensor	rigid_DNA	816328	816337	1000.0	+	0	R 816328
chr12	jNXSensor	rigid_DNA	816862	816877	1000.0	+	0	R 816862
chr12	jNXSensor	rigid_DNA	817000	817019	1000.0	+	0	R 817000
chr12	jNXSensor	rigid_DNA	819312	819333	1000.0	+	0	R 819312
chr12	jNXSensor	rigid_DNA	819719	819739	1000.0	+	0	R 819719
chr12	jNXSensor	rigid_DNA	822656	822670	1000.0	+	0	R 822656
chr12	jNXSensor	rigid_DNA	823810	823824	1000.0	+	0	R 823810
chr12	jNXSensor	rigid_DNA	824318	824340	1000.0	+	0	R 824318
chr12	jNXSensor	rigid_DNA	824606	824620	1000.0	+	0	R 824606
chr12	jNXSensor	rigid_DNA	827229	827252	1000.0	+	0	R 827229
chr12	jNXSensor	rigid_DNA	827924	827943	1000.0	+	0	R 827924
chr12	jNXSensor	rigid_DNA	833186	833195	1000.0	+	0	R 833186
chr12	jNXSensor	rigid_DNA	833783	833793	1000.0	+	0	R 833783
chr12	jNXSensor	rigid_DNA	834022	834036	1000.0	+	0	R 834022
chr12	jNXSensor	rigid_DNA	835886	835896	1000.0	+	0	R 835886
chr12	jNXSensor	rigid_DNA	837622	837635	1000.0	+	0	R 837622
chr12	jNXSensor	rigid_DNA	839060	839073	1000.0	+	0	R 839060
chr12	jNXSensor	rigid_DNA	839135	839148	1000.0	+	0	R 839135
chr12	jNXSensor	rigid_DNA	840355	840366	1000.0	+	0	R 840355
chr12	jNXSensor	rigid_DNA	840558	840567	1000.0	+	0	R 840558
chr12	jNXSensor	rigid_DNA	843538	843554	1000.0	+	0	R 843538
chr12	jNXSensor	rigid_DNA	843785	843799	1000.0	+	0	R 843785
chr12	jNXSensor	rigid_DNA	844399	844408	1000.0	+	0	R 844399
chr12	jNXSensor	rigid_DNA	845224	845234	1000.0	+	0	R 845224
chr12	jNXSensor	rigid_DNA	846075	846089	1000.0	+	0	R 846075
chr12	jNXSensor	rigid_DNA	849241	849251	1000.0	+	0	R 849241
chr12	jNXSensor	rigid_DNA	850168	850182	1000.0	+	0	R 850168
chr12	jNXSensor	rigid_DNA	853582	853593	1000.0	+	0	R 853582
chr12	jNXSensor	rigid_DNA	855554	855572	1000.0	+	0	R 855554
chr12	jNXSensor	rigid_DNA	855807	855821	1000.0	+	0	R 855807
chr12	jNXSensor	rigid_DNA	856480	856506	1000.0	+	0	R 856480
chr12	jNXSensor	rigid_DNA	857309	857323	1000.0	+	0	R 857309
chr12	jNXSensor	rigid_DNA	857795	857809	1000.0	+	0	R 857795
chr12	jNXSensor	rigid_DNA	858675	858684	1000.0	+	0	R 858675
chr12	jNXSensor	rigid_DNA	858874	858884	1000.0	+	0	R 858874
chr12	jNXSensor	rigid_DNA	858941	858964	1000.0	+	0	R 858941
chr12	jNXSensor	rigid_DNA	859276	859290	1000.0	+	0	R 859276
chr12	jNXSensor	rigid_DNA	860062	860075	1000.0	+	0	R 860062
chr12	jNXSensor	rigid_DNA	860245	860259	1000.0	+	0	R 860245
chr12	jNXSensor	rigid_DNA	861629	861642	1000.0	+	0	R 861629
chr12	jNXSensor	rigid_DNA	866958	866967	1000.0	+	0	R 866958
chr12	jNXSensor	rigid_DNA	869004	869024	1000.0	+	0	R 869004
chr12	jNXSensor	rigid_DNA	869379	869396	1000.0	+	0	R 869379
chr12	jNXSensor	rigid_DNA	870812	870826	1000.0	+	0	R 870812
chr12	jNXSensor	rigid_DNA	871030	871046	1000.0	+	0	R 871030
chr12	jNXSensor	rigid_DNA	871355	871364	1000.0	+	0	R 871355
chr12	jNXSensor	rigid_DNA	871463	871476	1000.0	+	0	R 871463
chr12	jNXSensor	rigid_DNA	871491	871502	1000.0	+	0	R 871491
chr12	jNXSensor	rigid_DNA	871639	871664	1000.0	+	0	R 871639
chr12	jNXSensor	rigid_DNA	872025	872039	1000.0	+	0	R 872025
chr12	jNXSensor	rigid_DNA	877910	877926	1000.0	+	0	R 877910
chr12	jNXSensor	rigid_DNA	878175	878184	1000.0	+	0	R 878175
chr12	jNXSensor	rigid_DNA	878455	878469	1000.0	+	0	R 878455
chr12	jNXSensor	rigid_DNA	879286	879295	1000.0	+	0	R 879286
chr12	jNXSensor	rigid_DNA	879444	879462	1000.0	+	0	R 879444
chr12	jNXSensor	rigid_DNA	881483	881497	1000.0	+	0	R 881483
chr12	jNXSensor	rigid_DNA	881561	881575	1000.0	+	0	R 881561
chr12	jNXSensor	rigid_DNA	882749	882758	1000.0	+	0	R 882749
chr12	jNXSensor	rigid_DNA	886452	886465	1000.0	+	0	R 886452
chr12	jNXSensor	rigid_DNA	886505	886524	1000.0	+	0	R 886505
chr12	jNXSensor	rigid_DNA	886748	886762	1000.0	+	0	R 886748
chr12	jNXSensor	rigid_DNA	888085	888099	1000.0	+	0	R 888085
chr12	jNXSensor	rigid_DNA	888271	888290	1000.0	+	0	R 888271
chr12	jNXSensor	rigid_DNA	888836	888847	1000.0	+	0	R 888836
chr12	jNXSensor	rigid_DNA	891014	891028	1000.0	+	0	R 891014
chr12	jNXSensor	rigid_DNA	891376	891390	1000.0	+	0	R 891376
chr12	jNXSensor	rigid_DNA	892150	892172	1000.0	+	0	R 892150
chr12	jNXSensor	rigid_DNA	893944	893958	1000.0	+	0	R 893944
chr12	jNXSensor	rigid_DNA	895137	895146	1000.0	+	0	R 895137
chr12	jNXSensor	rigid_DNA	895436	895450	1000.0	+	0	R 895436
chr12	jNXSensor	rigid_DNA	895736	895750	1000.0	+	0	R 895736
chr12	jNXSensor	rigid_DNA	896603	896617	1000.0	+	0	R 896603
chr12	jNXSensor	rigid_DNA	896643	896657	1000.0	+	0	R 896643
chr12	jNXSensor	rigid_DNA	897143	897154	1000.0	+	0	R 897143
chr12	jNXSensor	rigid_DNA	897198	897216	1000.0	+	0	R 897198
chr12	jNXSensor	rigid_DNA	898178	898192	1000.0	+	0	R 898178
chr12	jNXSensor	rigid_DNA	898931	898945	1000.0	+	0	R 898931
chr12	jNXSensor	rigid_DNA	899177	899193	1000.0	+	0	R 899177
chr12	jNXSensor	rigid_DNA	899445	899459	1000.0	+	0	R 899445
chr12	jNXSensor	rigid_DNA	899481	899494	1000.0	+	0	R 899481
chr12	jNXSensor	rigid_DNA	899644	899659	1000.0	+	0	R 899644
chr12	jNXSensor	rigid_DNA	899987	900000	1000.0	+	0	R 899987
chr12	jNXSensor	rigid_DNA	900592	900601	1000.0	+	0	R 900592
chr12	jNXSensor	rigid_DNA	900792	900806	1000.0	+	0	R 900792
chr12	jNXSensor	rigid_DNA	901291	901310	1000.0	+	0	R 901291
chr12	jNXSensor	rigid_DNA	901619	901640	1000.0	+	0	R 901619
chr12	jNXSensor	rigid_DNA	902650	902659	1000.0	+	0	R 902650
chr12	jNXSensor	rigid_DNA	902725	902739	1000.0	+	0	R 902725
chr12	jNXSensor	rigid_DNA	903001	903015	1000.0	+	0	R 903001
chr12	jNXSensor	rigid_DNA	903206	903220	1000.0	+	0	R 903206
chr12	jNXSensor	rigid_DNA	903243	903262	1000.0	+	0	R 903243
chr12	jNXSensor	rigid_DNA	903484	903496	1000.0	+	0	R 903484
chr12	jNXSensor	rigid_DNA	903555	903572	1000.0	+	0	R 903555
chr12	jNXSensor	rigid_DNA	903595	903614	1000.0	+	0	R 903595
chr12	jNXSensor	rigid_DNA	903837	903846	1000.0	+	0	R 903837
chr12	jNXSensor	rigid_DNA	903987	904001	1000.0	+	0	R 903987
chr12	jNXSensor	rigid_DNA	904375	904394	1000.0	+	0	R 904375
chr12	jNXSensor	rigid_DNA	904665	904679	1000.0	+	0	R 904665
chr12	jNXSensor	rigid_DNA	905327	905341	1000.0	+	0	R 905327
chr12	jNXSensor	rigid_DNA	905505	905520	1000.0	+	0	R 905505
chr12	jNXSensor	rigid_DNA	905758	905770	1000.0	+	0	R 905758
chr12	jNXSensor	rigid_DNA	906292	906306	1000.0	+	0	R 906292
chr12	jNXSensor	rigid_DNA	906555	906569	1000.0	+	0	R 906555
chr12	jNXSensor	rigid_DNA	906729	906743	1000.0	+	0	R 906729
chr12	jNXSensor	rigid_DNA	907002	907022	1000.0	+	0	R 907002
chr12	jNXSensor	rigid_DNA	907295	907305	1000.0	+	0	R 907295
chr12	jNXSensor	rigid_DNA	907660	907674	1000.0	+	0	R 907660
chr12	jNXSensor	rigid_DNA	907800	907815	1000.0	+	0	R 907800
chr12	jNXSensor	rigid_DNA	907945	907956	1000.0	+	0	R 907945
chr12	jNXSensor	rigid_DNA	910061	910071	1000.0	+	0	R 910061
chr12	jNXSensor	rigid_DNA	910091	910100	1000.0	+	0	R 910091
chr12	jNXSensor	rigid_DNA	910405	910417	1000.0	+	0	R 910405
chr12	jNXSensor	rigid_DNA	910501	910520	1000.0	+	0	R 910501
chr12	jNXSensor	rigid_DNA	910653	910672	1000.0	+	0	R 910653
chr12	jNXSensor	rigid_DNA	911680	911699	1000.0	+	0	R 911680
chr12	jNXSensor	rigid_DNA	911923	911932	1000.0	+	0	R 911923
chr12	jNXSensor	rigid_DNA	912207	912221	1000.0	+	0	R 912207
chr12	jNXSensor	rigid_DNA	912523	912532	1000.0	+	0	R 912523
chr12	jNXSensor	rigid_DNA	912887	912901	1000.0	+	0	R 912887
chr12	jNXSensor	rigid_DNA	913307	913321	1000.0	+	0	R 913307
chr12	jNXSensor	rigid_DNA	913531	913545	1000.0	+	0	R 913531
chr12	jNXSensor	rigid_DNA	913888	913908	1000.0	+	0	R 913888
chr12	jNXSensor	rigid_DNA	913953	913967	1000.0	+	0	R 913953
chr12	jNXSensor	rigid_DNA	914808	914826	1000.0	+	0	R 914808
chr12	jNXSensor	rigid_DNA	914847	914861	1000.0	+	0	R 914847
chr12	jNXSensor	rigid_DNA	915489	915503	1000.0	+	0	R 915489
chr12	jNXSensor	rigid_DNA	915913	915932	1000.0	+	0	R 915913
chr12	jNXSensor	rigid_DNA	916855	916866	1000.0	+	0	R 916855
chr12	jNXSensor	rigid_DNA	917145	917159	1000.0	+	0	R 917145
chr12	jNXSensor	rigid_DNA	917868	917882	1000.0	+	0	R 917868
chr12	jNXSensor	rigid_DNA	918597	918606	1000.0	+	0	R 918597
chr12	jNXSensor	rigid_DNA	919219	919239	1000.0	+	0	R 919219
chr12	jNXSensor	rigid_DNA	919502	919512	1000.0	+	0	R 919502
chr12	jNXSensor	rigid_DNA	919747	919761	1000.0	+	0	R 919747
chr12	jNXSensor	rigid_DNA	919784	919803	1000.0	+	0	R 919784
chr12	jNXSensor	rigid_DNA	920285	920294	1000.0	+	0	R 920285
chr12	jNXSensor	rigid_DNA	920751	920762	1000.0	+	0	R 920751
chr12	jNXSensor	rigid_DNA	922066	922080	1000.0	+	0	R 922066
chr12	jNXSensor	rigid_DNA	922175	922188	1000.0	+	0	R 922175
chr12	jNXSensor	rigid_DNA	923017	923037	1000.0	+	0	R 923017
chr12	jNXSensor	rigid_DNA	923207	923216	1000.0	+	0	R 923207
chr12	jNXSensor	rigid_DNA	923351	923369	1000.0	+	0	R 923351
chr12	jNXSensor	rigid_DNA	924036	924055	1000.0	+	0	R 924036
chr12	jNXSensor	rigid_DNA	924198	924212	1000.0	+	0	R 924198
chr12	jNXSensor	rigid_DNA	924776	924786	1000.0	+	0	R 924776
chr12	jNXSensor	rigid_DNA	924870	924880	1000.0	+	0	R 924870
chr12	jNXSensor	rigid_DNA	925210	925224	1000.0	+	0	R 925210
chr12	jNXSensor	rigid_DNA	925307	925321	1000.0	+	0	R 925307
chr12	jNXSensor	rigid_DNA	926512	926526	1000.0	+	0	R 926512
chr12	jNXSensor	rigid_DNA	926833	926847	1000.0	+	0	R 926833
chr12	jNXSensor	rigid_DNA	927314	927329	1000.0	+	0	R 927314
chr12	jNXSensor	rigid_DNA	927331	927340	1000.0	+	0	R 927331
chr12	jNXSensor	rigid_DNA	928134	928145	1000.0	+	0	R 928134
chr12	jNXSensor	rigid_DNA	928239	928253	1000.0	+	0	R 928239
chr12	jNXSensor	rigid_DNA	928773	928793	1000.0	+	0	R 928773
chr12	jNXSensor	rigid_DNA	928997	929011	1000.0	+	0	R 928997
chr12	jNXSensor	rigid_DNA	929031	929050	1000.0	+	0	R 929031
chr12	jNXSensor	rigid_DNA	929122	929141	1000.0	+	0	R 929122
chr12	jNXSensor	rigid_DNA	929156	929175	1000.0	+	0	R 929156
chr12	jNXSensor	rigid_DNA	929184	929194	1000.0	+	0	R 929184
chr12	jNXSensor	rigid_DNA	929308	929334	1000.0	+	0	R 929308
chr12	jNXSensor	rigid_DNA	929366	929384	1000.0	+	0	R 929366
chr12	jNXSensor	rigid_DNA	929484	929502	1000.0	+	0	R 929484
chr12	jNXSensor	rigid_DNA	929558	929577	1000.0	+	0	R 929558
chr12	jNXSensor	rigid_DNA	929679	929693	1000.0	+	0	R 929679
chr12	jNXSensor	rigid_DNA	929710	929725	1000.0	+	0	R 929710
chr12	jNXSensor	rigid_DNA	929757	929771	1000.0	+	0	R 929757
chr12	jNXSensor	rigid_DNA	929920	929934	1000.0	+	0	R 929920
chr12	jNXSensor	rigid_DNA	929999	930014	1000.0	+	0	R 929999
chr12	jNXSensor	rigid_DNA	930537	930546	1000.0	+	0	R 930537
chr12	jNXSensor	rigid_DNA	932343	932383	1000.0	+	0	R 932343
chr12	jNXSensor	rigid_DNA	932400	932419	1000.0	+	0	R 932400
chr12	jNXSensor	rigid_DNA	932424	932444	1000.0	+	0	R 932424
chr12	jNXSensor	rigid_DNA	932496	932510	1000.0	+	0	R 932496
chr12	jNXSensor	rigid_DNA	934906	934918	1000.0	+	0	R 934906
chr12	jNXSensor	rigid_DNA	935413	935427	1000.0	+	0	R 935413
chr12	jNXSensor	rigid_DNA	936643	936657	1000.0	+	0	R 936643
chr12	jNXSensor	rigid_DNA	936894	936917	1000.0	+	0	R 936894
chr12	jNXSensor	rigid_DNA	936971	936985	1000.0	+	0	R 936971
chr12	jNXSensor	rigid_DNA	938222	938236	1000.0	+	0	R 938222
chr12	jNXSensor	rigid_DNA	940737	940759	1000.0	+	0	R 940737
chr12	jNXSensor	rigid_DNA	941771	941785	1000.0	+	0	R 941771
chr12	jNXSensor	rigid_DNA	941934	941947	1000.0	+	0	R 941934
chr12	jNXSensor	rigid_DNA	942021	942035	1000.0	+	0	R 942021
chr12	jNXSensor	rigid_DNA	942541	942551	1000.0	+	0	R 942541
chr12	jNXSensor	rigid_DNA	943252	943262	1000.0	+	0	R 943252
chr12	jNXSensor	rigid_DNA	945358	945372	1000.0	+	0	R 945358
chr12	jNXSensor	rigid_DNA	946006	946015	1000.0	+	0	R 946006
chr12	jNXSensor	rigid_DNA	946336	946346	1000.0	+	0	R 946336
chr12	jNXSensor	rigid_DNA	946809	946823	1000.0	+	0	R 946809
chr12	jNXSensor	rigid_DNA	949219	949231	1000.0	+	0	R 949219
chr12	jNXSensor	rigid_DNA	949453	949467	1000.0	+	0	R 949453
chr12	jNXSensor	rigid_DNA	949627	949641	1000.0	+	0	R 949627
chr12	jNXSensor	rigid_DNA	949746	949768	1000.0	+	0	R 949746
chr12	jNXSensor	rigid_DNA	950717	950727	1000.0	+	0	R 950717
chr12	jNXSensor	rigid_DNA	951183	951194	1000.0	+	0	R 951183
chr12	jNXSensor	rigid_DNA	951255	951273	1000.0	+	0	R 951255
chr12	jNXSensor	rigid_DNA	951318	951337	1000.0	+	0	R 951318
chr12	jNXSensor	rigid_DNA	951416	951436	1000.0	+	0	R 951416
chr12	jNXSensor	rigid_DNA	952193	952215	1000.0	+	0	R 952193
chr12	jNXSensor	rigid_DNA	952911	952923	1000.0	+	0	R 952911
chr12	jNXSensor	rigid_DNA	953018	953032	1000.0	+	0	R 953018
chr12	jNXSensor	rigid_DNA	953153	953167	1000.0	+	0	R 953153
chr12	jNXSensor	rigid_DNA	953210	953231	1000.0	+	0	R 953210
chr12	jNXSensor	rigid_DNA	955459	955474	1000.0	+	0	R 955459
chr12	jNXSensor	rigid_DNA	956403	956417	1000.0	+	0	R 956403
chr12	jNXSensor	rigid_DNA	957644	957653	1000.0	+	0	R 957644
chr12	jNXSensor	rigid_DNA	957727	957741	1000.0	+	0	R 957727
chr12	jNXSensor	rigid_DNA	958874	958883	1000.0	+	0	R 958874
chr12	jNXSensor	rigid_DNA	959196	959210	1000.0	+	0	R 959196
chr12	jNXSensor	rigid_DNA	959367	959381	1000.0	+	0	R 959367
chr12	jNXSensor	rigid_DNA	959617	959631	1000.0	+	0	R 959617
chr12	jNXSensor	rigid_DNA	959723	959737	1000.0	+	0	R 959723
chr12	jNXSensor	rigid_DNA	960031	960044	1000.0	+	0	R 960031
chr12	jNXSensor	rigid_DNA	960233	960247	1000.0	+	0	R 960233
chr12	jNXSensor	rigid_DNA	960596	960610	1000.0	+	0	R 960596
chr12	jNXSensor	rigid_DNA	962084	962103	1000.0	+	0	R 962084
chr12	jNXSensor	rigid_DNA	962219	962239	1000.0	+	0	R 962219
chr12	jNXSensor	rigid_DNA	962838	962862	1000.0	+	0	R 962838
chr12	jNXSensor	rigid_DNA	963094	963108	1000.0	+	0	R 963094
chr12	jNXSensor	rigid_DNA	963131	963150	1000.0	+	0	R 963131
chr12	jNXSensor	rigid_DNA	964096	964109	1000.0	+	0	R 964096
chr12	jNXSensor	rigid_DNA	964478	964497	1000.0	+	0	R 964478
chr12	jNXSensor	rigid_DNA	965314	965328	1000.0	+	0	R 965314
chr12	jNXSensor	rigid_DNA	965366	965378	1000.0	+	0	R 965366
chr12	jNXSensor	rigid_DNA	965608	965622	1000.0	+	0	R 965608
chr12	jNXSensor	rigid_DNA	966173	966189	1000.0	+	0	R 966173
chr12	jNXSensor	rigid_DNA	966684	966698	1000.0	+	0	R 966684
chr12	jNXSensor	rigid_DNA	966796	966805	1000.0	+	0	R 966796
chr12	jNXSensor	rigid_DNA	966989	967002	1000.0	+	0	R 966989
chr12	jNXSensor	rigid_DNA	969783	969792	1000.0	+	0	R 969783
chr12	jNXSensor	rigid_DNA	969858	969873	1000.0	+	0	R 969858
chr12	jNXSensor	rigid_DNA	969960	969974	1000.0	+	0	R 969960
chr12	jNXSensor	rigid_DNA	970036	970050	1000.0	+	0	R 970036
chr12	jNXSensor	rigid_DNA	970170	970194	1000.0	+	0	R 970170
chr12	jNXSensor	rigid_DNA	970214	970229	1000.0	+	0	R 970214
chr12	jNXSensor	rigid_DNA	970304	970334	1000.0	+	0	R 970304
chr12	jNXSensor	rigid_DNA	970339	970354	1000.0	+	0	R 970339
chr12	jNXSensor	rigid_DNA	970488	970522	1000.0	+	0	R 970488
chr12	jNXSensor	rigid_DNA	970551	970612	1000.0	+	0	R 970551
chr12	jNXSensor	rigid_DNA	970623	970644	1000.0	+	0	R 970623
chr12	jNXSensor	rigid_DNA	970650	970665	1000.0	+	0	R 970650
chr12	jNXSensor	rigid_DNA	970672	970690	1000.0	+	0	R 970672
chr12	jNXSensor	rigid_DNA	970693	970717	1000.0	+	0	R 970693
chr12	jNXSensor	rigid_DNA	970756	970774	1000.0	+	0	R 970756
chr12	jNXSensor	rigid_DNA	970860	970905	1000.0	+	0	R 970860
chr12	jNXSensor	rigid_DNA	970919	970939	1000.0	+	0	R 970919
chr12	jNXSensor	rigid_DNA	970944	970982	1000.0	+	0	R 970944
chr12	jNXSensor	rigid_DNA	970987	971007	1000.0	+	0	R 970987
chr12	jNXSensor	rigid_DNA	971024	971048	1000.0	+	0	R 971024
chr12	jNXSensor	rigid_DNA	971107	971122	1000.0	+	0	R 971107
chr12	jNXSensor	rigid_DNA	971405	971419	1000.0	+	0	R 971405
chr12	jNXSensor	rigid_DNA	972337	972351	1000.0	+	0	R 972337
chr12	jNXSensor	rigid_DNA	973052	973066	1000.0	+	0	R 973052
chr12	jNXSensor	rigid_DNA	973089	973108	1000.0	+	0	R 973089
chr12	jNXSensor	rigid_DNA	973494	973522	1000.0	+	0	R 973494
chr12	jNXSensor	rigid_DNA	974245	974259	1000.0	+	0	R 974245
chr12	jNXSensor	rigid_DNA	974282	974301	1000.0	+	0	R 974282
chr12	jNXSensor	rigid_DNA	974523	974539	1000.0	+	0	R 974523
chr12	jNXSensor	rigid_DNA	975523	975533	1000.0	+	0	R 975523
chr12	jNXSensor	rigid_DNA	975677	975702	1000.0	+	0	R 975677
chr12	jNXSensor	rigid_DNA	975771	975785	1000.0	+	0	R 975771
chr12	jNXSensor	rigid_DNA	978281	978304	1000.0	+	0	R 978281
chr12	jNXSensor	rigid_DNA	978326	978340	1000.0	+	0	R 978326
chr12	jNXSensor	rigid_DNA	978534	978548	1000.0	+	0	R 978534
chr12	jNXSensor	rigid_DNA	979037	979057	1000.0	+	0	R 979037
chr12	jNXSensor	rigid_DNA	979915	979929	1000.0	+	0	R 979915
chr12	jNXSensor	rigid_DNA	981281	981302	1000.0	+	0	R 981281
chr12	jNXSensor	rigid_DNA	981401	981415	1000.0	+	0	R 981401
chr12	jNXSensor	rigid_DNA	981588	981620	1000.0	+	0	R 981588
chr12	jNXSensor	rigid_DNA	981768	981783	1000.0	+	0	R 981768
chr12	jNXSensor	rigid_DNA	982524	982541	1000.0	+	0	R 982524
chr12	jNXSensor	rigid_DNA	982547	982557	1000.0	+	0	R 982547
chr12	jNXSensor	rigid_DNA	983829	983851	1000.0	+	0	R 983829
chr12	jNXSensor	rigid_DNA	984079	984093	1000.0	+	0	R 984079
chr12	jNXSensor	rigid_DNA	984282	984291	1000.0	+	0	R 984282
chr12	jNXSensor	rigid_DNA	985389	985402	1000.0	+	0	R 985389
chr12	jNXSensor	rigid_DNA	985631	985645	1000.0	+	0	R 985631
chr12	jNXSensor	rigid_DNA	988605	988619	1000.0	+	0	R 988605
chr12	jNXSensor	rigid_DNA	989908	989921	1000.0	+	0	R 989908
chr12	jNXSensor	rigid_DNA	989938	989954	1000.0	+	0	R 989938
chr12	jNXSensor	rigid_DNA	990145	990159	1000.0	+	0	R 990145
chr12	jNXSensor	rigid_DNA	990346	990360	1000.0	+	0	R 990346
chr12	jNXSensor	rigid_DNA	991370	991381	1000.0	+	0	R 991370
chr12	jNXSensor	rigid_DNA	991899	991918	1000.0	+	0	R 991899
chr12	jNXSensor	rigid_DNA	993396	993410	1000.0	+	0	R 993396
chr12	jNXSensor	rigid_DNA	993449	993462	1000.0	+	0	R 993449
chr12	jNXSensor	rigid_DNA	993600	993610	1000.0	+	0	R 993600
chr12	jNXSensor	rigid_DNA	994503	994515	1000.0	+	0	R 994503
chr12	jNXSensor	rigid_DNA	996063	996079	1000.0	+	0	R 996063
chr12	jNXSensor	rigid_DNA	996325	996339	1000.0	+	0	R 996325
chr12	jNXSensor	rigid_DNA	996923	996942	1000.0	+	0	R 996923
chr12	jNXSensor	rigid_DNA	997131	997145	1000.0	+	0	R 997131
chr12	jNXSensor	rigid_DNA	997884	997903	1000.0	+	0	R 997884
chr12	jNXSensor	rigid_DNA	998799	998813	1000.0	+	0	R 998799
chr12	jNXSensor	rigid_DNA	999335	999345	1000.0	+	0	R 999335
chr12	jNXSensor	rigid_DNA	1000852	1000871	1000.0	+	0	R 1000852
chr12	jNXSensor	rigid_DNA	1001126	1001142	1000.0	+	0	R 1001126
chr12	jNXSensor	rigid_DNA	1002459	1002474	1000.0	+	0	R 1002459
chr12	jNXSensor	rigid_DNA	1002837	1002848	1000.0	+	0	R 1002837
chr12	jNXSensor	rigid_DNA	1004270	1004284	1000.0	+	0	R 1004270
chr12	jNXSensor	rigid_DNA	1005222	1005242	1000.0	+	0	R 1005222
chr12	jNXSensor	rigid_DNA	1007410	1007424	1000.0	+	0	R 1007410
chr12	jNXSensor	rigid_DNA	1008279	1008292	1000.0	+	0	R 1008279
chr12	jNXSensor	rigid_DNA	1009172	1009192	1000.0	+	0	R 1009172
chr12	jNXSensor	rigid_DNA	1009422	1009436	1000.0	+	0	R 1009422
chr12	jNXSensor	rigid_DNA	1009454	1009473	1000.0	+	0	R 1009454
chr12	jNXSensor	rigid_DNA	1011475	1011490	1000.0	+	0	R 1011475
chr12	jNXSensor	rigid_DNA	1011718	1011737	1000.0	+	0	R 1011718
chr12	jNXSensor	rigid_DNA	1012292	1012302	1000.0	+	0	R 1012292
chr12	jNXSensor	rigid_DNA	1012467	1012480	1000.0	+	0	R 1012467
chr12	jNXSensor	rigid_DNA	1012845	1012859	1000.0	+	0	R 1012845
chr12	jNXSensor	rigid_DNA	1012898	1012910	1000.0	+	0	R 1012898
chr12	jNXSensor	rigid_DNA	1013066	1013076	1000.0	+	0	R 1013066
chr12	jNXSensor	rigid_DNA	1015351	1015361	1000.0	+	0	R 1015351
chr12	jNXSensor	rigid_DNA	1015374	1015383	1000.0	+	0	R 1015374
chr12	jNXSensor	rigid_DNA	1015802	1015818	1000.0	+	0	R 1015802
chr12	jNXSensor	rigid_DNA	1017230	1017244	1000.0	+	0	R 1017230
chr12	jNXSensor	rigid_DNA	1017472	1017484	1000.0	+	0	R 1017472
chr12	jNXSensor	rigid_DNA	1017796	1017806	1000.0	+	0	R 1017796
chr12	jNXSensor	rigid_DNA	1018522	1018541	1000.0	+	0	R 1018522
chr12	jNXSensor	rigid_DNA	1018765	1018779	1000.0	+	0	R 1018765
chr12	jNXSensor	rigid_DNA	1018955	1018965	1000.0	+	0	R 1018955
chr12	jNXSensor	rigid_DNA	1019752	1019766	1000.0	+	0	R 1019752
chr12	jNXSensor	rigid_DNA	1020637	1020651	1000.0	+	0	R 1020637
chr12	jNXSensor	rigid_DNA	1020715	1020729	1000.0	+	0	R 1020715
chr12	jNXSensor	rigid_DNA	1021423	1021437	1000.0	+	0	R 1021423
chr12	jNXSensor	rigid_DNA	1021545	1021559	1000.0	+	0	R 1021545
chr12	jNXSensor	rigid_DNA	1021766	1021783	1000.0	+	0	R 1021766
chr12	jNXSensor	rigid_DNA	1022077	1022089	1000.0	+	0	R 1022077
chr12	jNXSensor	rigid_DNA	1022476	1022489	1000.0	+	0	R 1022476
chr12	jNXSensor	rigid_DNA	1022717	1022731	1000.0	+	0	R 1022717
chr12	jNXSensor	rigid_DNA	1029175	1029196	1000.0	+	0	R 1029175
chr12	jNXSensor	rigid_DNA	1029411	1029431	1000.0	+	0	R 1029411
chr12	jNXSensor	rigid_DNA	1030191	1030205	1000.0	+	0	R 1030191
chr12	jNXSensor	rigid_DNA	1030431	1030440	1000.0	+	0	R 1030431
chr12	jNXSensor	rigid_DNA	1030875	1030889	1000.0	+	0	R 1030875
chr12	jNXSensor	rigid_DNA	1030957	1030981	1000.0	+	0	R 1030957
chr12	jNXSensor	rigid_DNA	1032399	1032411	1000.0	+	0	R 1032399
chr12	jNXSensor	rigid_DNA	1032513	1032527	1000.0	+	0	R 1032513
chr12	jNXSensor	rigid_DNA	1032799	1032813	1000.0	+	0	R 1032799
chr12	jNXSensor	rigid_DNA	1033725	1033739	1000.0	+	0	R 1033725
chr12	jNXSensor	rigid_DNA	1033851	1033870	1000.0	+	0	R 1033851
chr12	jNXSensor	rigid_DNA	1035289	1035303	1000.0	+	0	R 1035289
chr12	jNXSensor	rigid_DNA	1035499	1035511	1000.0	+	0	R 1035499
chr12	jNXSensor	rigid_DNA	1036039	1036053	1000.0	+	0	R 1036039
chr12	jNXSensor	rigid_DNA	1037013	1037037	1000.0	+	0	R 1037013
chr12	jNXSensor	rigid_DNA	1037268	1037282	1000.0	+	0	R 1037268
chr12	jNXSensor	rigid_DNA	1037305	1037319	1000.0	+	0	R 1037305
chr12	jNXSensor	rigid_DNA	1038217	1038234	1000.0	+	0	R 1038217
chr12	jNXSensor	rigid_DNA	1039558	1039572	1000.0	+	0	R 1039558
chr12	jNXSensor	rigid_DNA	1039603	1039612	1000.0	+	0	R 1039603
chr12	jNXSensor	rigid_DNA	1040152	1040170	1000.0	+	0	R 1040152
chr12	jNXSensor	rigid_DNA	1040400	1040414	1000.0	+	0	R 1040400
chr12	jNXSensor	rigid_DNA	1040863	1040880	1000.0	+	0	R 1040863
chr12	jNXSensor	rigid_DNA	1041417	1041435	1000.0	+	0	R 1041417
chr12	jNXSensor	rigid_DNA	1041656	1041671	1000.0	+	0	R 1041656
chr12	jNXSensor	rigid_DNA	1042936	1042950	1000.0	+	0	R 1042936
chr12	jNXSensor	rigid_DNA	1043648	1043662	1000.0	+	0	R 1043648
chr12	jNXSensor	rigid_DNA	1044067	1044081	1000.0	+	0	R 1044067
chr12	jNXSensor	rigid_DNA	1044716	1044730	1000.0	+	0	R 1044716
chr12	jNXSensor	rigid_DNA	1045021	1045039	1000.0	+	0	R 1045021
chr12	jNXSensor	rigid_DNA	1046264	1046281	1000.0	+	0	R 1046264
chr12	jNXSensor	rigid_DNA	1047354	1047372	1000.0	+	0	R 1047354
chr12	jNXSensor	rigid_DNA	1047641	1047655	1000.0	+	0	R 1047641
chr12	jNXSensor	rigid_DNA	1047912	1047921	1000.0	+	0	R 1047912
chr12	jNXSensor	rigid_DNA	1049735	1049744	1000.0	+	0	R 1049735
chr12	jNXSensor	rigid_DNA	1050976	1050987	1000.0	+	0	R 1050976
chr12	jNXSensor	rigid_DNA	1051286	1051300	1000.0	+	0	R 1051286
chr12	jNXSensor	rigid_DNA	1051528	1051538	1000.0	+	0	R 1051528
chr12	jNXSensor	rigid_DNA	1052367	1052381	1000.0	+	0	R 1052367
chr12	jNXSensor	rigid_DNA	1054878	1054892	1000.0	+	0	R 1054878
chr12	jNXSensor	rigid_DNA	1055808	1055817	1000.0	+	0	R 1055808
chr12	jNXSensor	rigid_DNA	1055825	1055838	1000.0	+	0	R 1055825
chr12	jNXSensor	rigid_DNA	1056062	1056081	1000.0	+	0	R 1056062
chr12	jNXSensor	rigid_DNA	1057864	1057876	1000.0	+	0	R 1057864
chr12	jNXSensor	rigid_DNA	1060359	1060371	1000.0	+	0	R 1060359
chr12	jNXSensor	rigid_DNA	1061117	1061131	1000.0	+	0	R 1061117
chr12	jNXSensor	rigid_DNA	1061823	1061842	1000.0	+	0	R 1061823
chr12	jNXSensor	rigid_DNA	1061867	1061882	1000.0	+	0	R 1061867
chr12	jNXSensor	rigid_DNA	1061901	1061933	1000.0	+	0	R 1061901
chr12	jNXSensor	rigid_DNA	1062888	1062902	1000.0	+	0	R 1062888
chr12	jNXSensor	rigid_DNA	1064098	1064107	1000.0	+	0	R 1064098
chr12	jNXSensor	rigid_DNA	1064296	1064305	1000.0	+	0	R 1064296
chr12	jNXSensor	rigid_DNA	1071429	1071443	1000.0	+	0	R 1071429
chr12	jNXSensor	rigid_DNA	1071665	1071680	1000.0	+	0	R 1071665
chr12	jNXSensor	rigid_DNA	1071708	1071726	1000.0	+	0	R 1071708
chr12	jNXSensor	rigid_DNA	1072146	1072171	1000.0	+	0	R 1072146
chr12	jNXSensor	rigid_DNA	1073450	1073463	1000.0	+	0	R 1073450
chr12	jNXSensor	rigid_DNA	1073485	1073499	1000.0	+	0	R 1073485
chr12	jNXSensor	rigid_DNA	1073693	1073707	1000.0	+	0	R 1073693
chr12	jNXSensor	rigid_DNA	1073843	1073854	1000.0	+	0	R 1073843
chr12	jNXSensor	rigid_DNA	1074825	1074840	1000.0	+	0	R 1074825
chr12	jNXSensor	rigid_DNA	1075358	1075375	1000.0	+	0	R 1075358
chr12	jNXSensor	rigid_DNA	1077143	1077159	1000.0	+	0	R 1077143
chr12	jNXSensor	rigid_DNA	1077389	1077403	1000.0	+	0	R 1077389
chr12	jNXSensor	rigid_DNA	1079263	1079294	1000.0	+	0	R 1079263
chr12	jNXSensor	rigid_DNA	1079522	1079536	1000.0	+	0	R 1079522
chr12	jNXSensor	rigid_DNA	1079563	1079577	1000.0	+	0	R 1079563
chr12	jNXSensor	rigid_DNA	1081560	1081570	1000.0	+	0	R 1081560
chr12	jNXSensor	rigid_DNA	1083212	1083226	1000.0	+	0	R 1083212
chr12	jNXSensor	rigid_DNA	1083554	1083569	1000.0	+	0	R 1083554
chr12	jNXSensor	rigid_DNA	1085025	1085045	1000.0	+	0	R 1085025
chr12	jNXSensor	rigid_DNA	1087159	1087173	1000.0	+	0	R 1087159
chr12	jNXSensor	rigid_DNA	1087380	1087394	1000.0	+	0	R 1087380
chr12	jNXSensor	rigid_DNA	1090419	1090433	1000.0	+	0	R 1090419
chr12	jNXSensor	rigid_DNA	1091035	1091047	1000.0	+	0	R 1091035
chr12	jNXSensor	rigid_DNA	1091281	1091295	1000.0	+	0	R 1091281
chr12	jNXSensor	rigid_DNA	1095996	1096011	1000.0	+	0	R 1095996
chr12	jNXSensor	rigid_DNA	1098695	1098704	1000.0	+	0	R 1098695
chr12	jNXSensor	rigid_DNA	1099423	1099432	1000.0	+	0	R 1099423
chr12	jNXSensor	rigid_DNA	1103137	1103164	1000.0	+	0	R 1103137
chr12	jNXSensor	rigid_DNA	1104428	1104438	1000.0	+	0	R 1104428
chr12	jNXSensor	rigid_DNA	1104709	1104723	1000.0	+	0	R 1104709
chr12	jNXSensor	rigid_DNA	1104960	1104974	1000.0	+	0	R 1104960
chr12	jNXSensor	rigid_DNA	1106414	1106440	1000.0	+	0	R 1106414
chr12	jNXSensor	rigid_DNA	1106933	1106946	1000.0	+	0	R 1106933
chr12	jNXSensor	rigid_DNA	1110060	1110072	1000.0	+	0	R 1110060
chr12	jNXSensor	rigid_DNA	1111133	1111152	1000.0	+	0	R 1111133
chr12	jNXSensor	rigid_DNA	1112283	1112295	1000.0	+	0	R 1112283
chr12	jNXSensor	rigid_DNA	1113773	1113788	1000.0	+	0	R 1113773
chr12	jNXSensor	rigid_DNA	1114156	1114172	1000.0	+	0	R 1114156
chr12	jNXSensor	rigid_DNA	1116528	1116544	1000.0	+	0	R 1116528
chr12	jNXSensor	rigid_DNA	1117035	1117049	1000.0	+	0	R 1117035
chr12	jNXSensor	rigid_DNA	1119133	1119145	1000.0	+	0	R 1119133
chr12	jNXSensor	rigid_DNA	1123013	1123024	1000.0	+	0	R 1123013
chr12	jNXSensor	rigid_DNA	1124451	1124461	1000.0	+	0	R 1124451
chr12	jNXSensor	rigid_DNA	1124691	1124705	1000.0	+	0	R 1124691
chr12	jNXSensor	rigid_DNA	1124732	1124746	1000.0	+	0	R 1124732
chr12	jNXSensor	rigid_DNA	1125736	1125760	1000.0	+	0	R 1125736
chr12	jNXSensor	rigid_DNA	1126040	1126053	1000.0	+	0	R 1126040
chr12	jNXSensor	rigid_DNA	1128276	1128290	1000.0	+	0	R 1128276
chr12	jNXSensor	rigid_DNA	1131348	1131367	1000.0	+	0	R 1131348
chr12	jNXSensor	rigid_DNA	1131634	1131647	1000.0	+	0	R 1131634
chr12	jNXSensor	rigid_DNA	1133153	1133172	1000.0	+	0	R 1133153
chr12	jNXSensor	rigid_DNA	1133245	1133271	1000.0	+	0	R 1133245
chr12	jNXSensor	rigid_DNA	1134503	1134517	1000.0	+	0	R 1134503
chr12	jNXSensor	rigid_DNA	1134742	1134765	1000.0	+	0	R 1134742
chr12	jNXSensor	rigid_DNA	1134909	1134920	1000.0	+	0	R 1134909
chr12	jNXSensor	rigid_DNA	1135291	1135300	1000.0	+	0	R 1135291
chr12	jNXSensor	rigid_DNA	1136737	1136751	1000.0	+	0	R 1136737
chr12	jNXSensor	rigid_DNA	1137865	1137874	1000.0	+	0	R 1137865
chr12	jNXSensor	rigid_DNA	1138035	1138051	1000.0	+	0	R 1138035
chr12	jNXSensor	rigid_DNA	1138127	1138141	1000.0	+	0	R 1138127
chr12	jNXSensor	rigid_DNA	1138939	1138953	1000.0	+	0	R 1138939
chr12	jNXSensor	rigid_DNA	1140136	1140145	1000.0	+	0	R 1140136
chr12	jNXSensor	rigid_DNA	1140270	1140284	1000.0	+	0	R 1140270
chr12	jNXSensor	rigid_DNA	1141915	1141926	1000.0	+	0	R 1141915
chr12	jNXSensor	rigid_DNA	1143912	1143931	1000.0	+	0	R 1143912
chr12	jNXSensor	rigid_DNA	1144736	1144750	1000.0	+	0	R 1144736
chr12	jNXSensor	rigid_DNA	1144980	1144994	1000.0	+	0	R 1144980
chr12	jNXSensor	rigid_DNA	1145529	1145543	1000.0	+	0	R 1145529
chr12	jNXSensor	rigid_DNA	1147145	1147159	1000.0	+	0	R 1147145
chr12	jNXSensor	rigid_DNA	1147907	1147927	1000.0	+	0	R 1147907
chr12	jNXSensor	rigid_DNA	1148161	1148175	1000.0	+	0	R 1148161
chr12	jNXSensor	rigid_DNA	1148756	1148770	1000.0	+	0	R 1148756
chr12	jNXSensor	rigid_DNA	1150784	1150806	1000.0	+	0	R 1150784
chr12	jNXSensor	rigid_DNA	1152133	1152142	1000.0	+	0	R 1152133
chr12	jNXSensor	rigid_DNA	1153602	1153616	1000.0	+	0	R 1153602
chr12	jNXSensor	rigid_DNA	1154893	1154903	1000.0	+	0	R 1154893
chr12	jNXSensor	rigid_DNA	1154963	1154977	1000.0	+	0	R 1154963
chr12	jNXSensor	rigid_DNA	1155209	1155223	1000.0	+	0	R 1155209
chr12	jNXSensor	rigid_DNA	1155994	1156003	1000.0	+	0	R 1155994
chr12	jNXSensor	rigid_DNA	1158928	1158952	1000.0	+	0	R 1158928
chr12	jNXSensor	rigid_DNA	1159015	1159029	1000.0	+	0	R 1159015
chr12	jNXSensor	rigid_DNA	1159181	1159195	1000.0	+	0	R 1159181
chr12	jNXSensor	rigid_DNA	1159218	1159232	1000.0	+	0	R 1159218
chr12	jNXSensor	rigid_DNA	1160984	1160998	1000.0	+	0	R 1160984
chr12	jNXSensor	rigid_DNA	1161211	1161225	1000.0	+	0	R 1161211
chr12	jNXSensor	rigid_DNA	1162088	1162099	1000.0	+	0	R 1162088
chr12	jNXSensor	rigid_DNA	1163321	1163335	1000.0	+	0	R 1163321
chr12	jNXSensor	rigid_DNA	1163565	1163579	1000.0	+	0	R 1163565
chr12	jNXSensor	rigid_DNA	1163581	1163590	1000.0	+	0	R 1163581
chr12	jNXSensor	rigid_DNA	1164714	1164728	1000.0	+	0	R 1164714
chr12	jNXSensor	rigid_DNA	1164793	1164802	1000.0	+	0	R 1164793
chr12	jNXSensor	rigid_DNA	1165159	1165173	1000.0	+	0	R 1165159
chr12	jNXSensor	rigid_DNA	1166783	1166792	1000.0	+	0	R 1166783
chr12	jNXSensor	rigid_DNA	1170318	1170330	1000.0	+	0	R 1170318
chr12	jNXSensor	rigid_DNA	1171279	1171292	1000.0	+	0	R 1171279
chr12	jNXSensor	rigid_DNA	1174380	1174398	1000.0	+	0	R 1174380
chr12	jNXSensor	rigid_DNA	1175300	1175316	1000.0	+	0	R 1175300
chr12	jNXSensor	rigid_DNA	1175925	1175940	1000.0	+	0	R 1175925
chr12	jNXSensor	rigid_DNA	1176164	1176178	1000.0	+	0	R 1176164
chr12	jNXSensor	rigid_DNA	1176404	1176425	1000.0	+	0	R 1176404
chr12	jNXSensor	rigid_DNA	1176650	1176669	1000.0	+	0	R 1176650
chr12	jNXSensor	rigid_DNA	1177364	1177374	1000.0	+	0	R 1177364
chr12	jNXSensor	rigid_DNA	1178900	1178909	1000.0	+	0	R 1178900
chr12	jNXSensor	rigid_DNA	1179046	1179055	1000.0	+	0	R 1179046
chr12	jNXSensor	rigid_DNA	1179214	1179226	1000.0	+	0	R 1179214
chr12	jNXSensor	rigid_DNA	1179341	1179353	1000.0	+	0	R 1179341
chr12	jNXSensor	rigid_DNA	1179991	1180001	1000.0	+	0	R 1179991
chr12	jNXSensor	rigid_DNA	1180226	1180246	1000.0	+	0	R 1180226
chr12	jNXSensor	rigid_DNA	1182732	1182746	1000.0	+	0	R 1182732
chr12	jNXSensor	rigid_DNA	1183643	1183652	1000.0	+	0	R 1183643
chr12	jNXSensor	rigid_DNA	1183685	1183696	1000.0	+	0	R 1183685
chr12	jNXSensor	rigid_DNA	1188385	1188413	1000.0	+	0	R 1188385
chr12	jNXSensor	rigid_DNA	1188643	1188657	1000.0	+	0	R 1188643
chr12	jNXSensor	rigid_DNA	1188831	1188845	1000.0	+	0	R 1188831
chr12	jNXSensor	rigid_DNA	1190181	1190195	1000.0	+	0	R 1190181
chr12	jNXSensor	rigid_DNA	1190412	1190426	1000.0	+	0	R 1190412
chr12	jNXSensor	rigid_DNA	1190822	1190836	1000.0	+	0	R 1190822
chr12	jNXSensor	rigid_DNA	1191154	1191168	1000.0	+	0	R 1191154
chr12	jNXSensor	rigid_DNA	1192246	1192264	1000.0	+	0	R 1192246
chr12	jNXSensor	rigid_DNA	1192885	1192899	1000.0	+	0	R 1192885
chr12	jNXSensor	rigid_DNA	1193165	1193182	1000.0	+	0	R 1193165
chr12	jNXSensor	rigid_DNA	1196045	1196064	1000.0	+	0	R 1196045
chr12	jNXSensor	rigid_DNA	1198547	1198561	1000.0	+	0	R 1198547
chr12	jNXSensor	rigid_DNA	1199063	1199075	1000.0	+	0	R 1199063
chr12	jNXSensor	rigid_DNA	1201652	1201664	1000.0	+	0	R 1201652
chr12	jNXSensor	rigid_DNA	1206309	1206323	1000.0	+	0	R 1206309
chr12	jNXSensor	rigid_DNA	1206351	1206365	1000.0	+	0	R 1206351
chr12	jNXSensor	rigid_DNA	1209432	1209451	1000.0	+	0	R 1209432
chr12	jNXSensor	rigid_DNA	1210573	1210583	1000.0	+	0	R 1210573
chr12	jNXSensor	rigid_DNA	1211099	1211111	1000.0	+	0	R 1211099
chr12	jNXSensor	rigid_DNA	1211175	1211184	1000.0	+	0	R 1211175
chr12	jNXSensor	rigid_DNA	1211279	1211293	1000.0	+	0	R 1211279
chr12	jNXSensor	rigid_DNA	1212025	1212034	1000.0	+	0	R 1212025
chr12	jNXSensor	rigid_DNA	1212324	1212333	1000.0	+	0	R 1212324
chr12	jNXSensor	rigid_DNA	1212898	1212920	1000.0	+	0	R 1212898
chr12	jNXSensor	rigid_DNA	1217589	1217602	1000.0	+	0	R 1217589
chr12	jNXSensor	rigid_DNA	1221275	1221301	1000.0	+	0	R 1221275
chr12	jNXSensor	rigid_DNA	1222336	1222350	1000.0	+	0	R 1222336
chr12	jNXSensor	rigid_DNA	1222373	1222387	1000.0	+	0	R 1222373
chr12	jNXSensor	rigid_DNA	1222475	1222490	1000.0	+	0	R 1222475
chr12	jNXSensor	rigid_DNA	1222621	1222633	1000.0	+	0	R 1222621
chr12	jNXSensor	rigid_DNA	1222635	1222646	1000.0	+	0	R 1222635
chr12	jNXSensor	rigid_DNA	1225762	1225771	1000.0	+	0	R 1225762
chr12	jNXSensor	rigid_DNA	1226664	1226673	1000.0	+	0	R 1226664
chr12	jNXSensor	rigid_DNA	1228477	1228486	1000.0	+	0	R 1228477
chr12	jNXSensor	rigid_DNA	1232862	1232876	1000.0	+	0	R 1232862
chr12	jNXSensor	rigid_DNA	1234371	1234385	1000.0	+	0	R 1234371
chr12	jNXSensor	rigid_DNA	1234512	1234526	1000.0	+	0	R 1234512
chr12	jNXSensor	rigid_DNA	1235049	1235077	1000.0	+	0	R 1235049
chr12	jNXSensor	rigid_DNA	1235705	1235717	1000.0	+	0	R 1235705
chr12	jNXSensor	rigid_DNA	1235846	1235862	1000.0	+	0	R 1235846
chr12	jNXSensor	rigid_DNA	1238948	1238968	1000.0	+	0	R 1238948
chr12	jNXSensor	rigid_DNA	1239197	1239211	1000.0	+	0	R 1239197
chr12	jNXSensor	rigid_DNA	1241000	1241014	1000.0	+	0	R 1241000
chr12	jNXSensor	rigid_DNA	1243364	1243378	1000.0	+	0	R 1243364
chr12	jNXSensor	rigid_DNA	1243417	1243427	1000.0	+	0	R 1243417
chr12	jNXSensor	rigid_DNA	1243848	1243868	1000.0	+	0	R 1243848
chr12	jNXSensor	rigid_DNA	1244095	1244105	1000.0	+	0	R 1244095
chr12	jNXSensor	rigid_DNA	1245819	1245849	1000.0	+	0	R 1245819
chr12	jNXSensor	rigid_DNA	1246073	1246088	1000.0	+	0	R 1246073
chr12	jNXSensor	rigid_DNA	1252374	1252399	1000.0	+	0	R 1252374
chr12	jNXSensor	rigid_DNA	1255669	1255681	1000.0	+	0	R 1255669
chr12	jNXSensor	rigid_DNA	1256002	1256013	1000.0	+	0	R 1256002
chr12	jNXSensor	rigid_DNA	1259086	1259099	1000.0	+	0	R 1259086
chr12	jNXSensor	rigid_DNA	1260759	1260768	1000.0	+	0	R 1260759
chr12	jNXSensor	rigid_DNA	1261457	1261466	1000.0	+	0	R 1261457
chr12	jNXSensor	rigid_DNA	1264282	1264296	1000.0	+	0	R 1264282
chr12	jNXSensor	rigid_DNA	1265479	1265493	1000.0	+	0	R 1265479
chr12	jNXSensor	rigid_DNA	1265721	1265738	1000.0	+	0	R 1265721
chr12	jNXSensor	rigid_DNA	1267789	1267803	1000.0	+	0	R 1267789
chr12	jNXSensor	rigid_DNA	1268454	1268464	1000.0	+	0	R 1268454
chr12	jNXSensor	rigid_DNA	1271682	1271696	1000.0	+	0	R 1271682
chr12	jNXSensor	rigid_DNA	1272196	1272210	1000.0	+	0	R 1272196
chr12	jNXSensor	rigid_DNA	1272332	1272346	1000.0	+	0	R 1272332
chr12	jNXSensor	rigid_DNA	1272571	1272587	1000.0	+	0	R 1272571
chr12	jNXSensor	rigid_DNA	1272595	1272609	1000.0	+	0	R 1272595
chr12	jNXSensor	rigid_DNA	1273057	1273072	1000.0	+	0	R 1273057
chr12	jNXSensor	rigid_DNA	1275438	1275453	1000.0	+	0	R 1275438
chr12	jNXSensor	rigid_DNA	1275829	1275857	1000.0	+	0	R 1275829
chr12	jNXSensor	rigid_DNA	1276626	1276642	1000.0	+	0	R 1276626
chr12	jNXSensor	rigid_DNA	1276966	1276987	1000.0	+	0	R 1276966
chr12	jNXSensor	rigid_DNA	1277140	1277156	1000.0	+	0	R 1277140
chr12	jNXSensor	rigid_DNA	1277727	1277741	1000.0	+	0	R 1277727
chr12	jNXSensor	rigid_DNA	1277970	1277983	1000.0	+	0	R 1277970
chr12	jNXSensor	rigid_DNA	1278199	1278208	1000.0	+	0	R 1278199
chr12	jNXSensor	rigid_DNA	1280612	1280632	1000.0	+	0	R 1280612
chr12	jNXSensor	rigid_DNA	1282780	1282799	1000.0	+	0	R 1282780
chr12	jNXSensor	rigid_DNA	1282822	1282841	1000.0	+	0	R 1282822
chr12	jNXSensor	rigid_DNA	1283066	1283076	1000.0	+	0	R 1283066
chr12	jNXSensor	rigid_DNA	1283141	1283160	1000.0	+	0	R 1283141
chr12	jNXSensor	rigid_DNA	1283383	1283397	1000.0	+	0	R 1283383
chr12	jNXSensor	rigid_DNA	1284207	1284234	1000.0	+	0	R 1284207
chr12	jNXSensor	rigid_DNA	1284359	1284382	1000.0	+	0	R 1284359
chr12	jNXSensor	rigid_DNA	1284926	1284940	1000.0	+	0	R 1284926
chr12	jNXSensor	rigid_DNA	1287754	1287763	1000.0	+	0	R 1287754
chr12	jNXSensor	rigid_DNA	1289142	1289160	1000.0	+	0	R 1289142
chr12	jNXSensor	rigid_DNA	1289883	1289897	1000.0	+	0	R 1289883
chr12	jNXSensor	rigid_DNA	1291810	1291819	1000.0	+	0	R 1291810
chr12	jNXSensor	rigid_DNA	1293120	1293130	1000.0	+	0	R 1293120
chr12	jNXSensor	rigid_DNA	1295325	1295336	1000.0	+	0	R 1295325
chr12	jNXSensor	rigid_DNA	1295561	1295575	1000.0	+	0	R 1295561
chr12	jNXSensor	rigid_DNA	1295598	1295612	1000.0	+	0	R 1295598
chr12	jNXSensor	rigid_DNA	1296305	1296319	1000.0	+	0	R 1296305
chr12	jNXSensor	rigid_DNA	1296345	1296359	1000.0	+	0	R 1296345
chr12	jNXSensor	rigid_DNA	1296596	1296610	1000.0	+	0	R 1296596
chr12	jNXSensor	rigid_DNA	1297938	1297952	1000.0	+	0	R 1297938
chr12	jNXSensor	rigid_DNA	1303393	1303407	1000.0	+	0	R 1303393
chr12	jNXSensor	rigid_DNA	1306318	1306327	1000.0	+	0	R 1306318
chr12	jNXSensor	rigid_DNA	1307269	1307280	1000.0	+	0	R 1307269
chr12	jNXSensor	rigid_DNA	1308413	1308430	1000.0	+	0	R 1308413
chr12	jNXSensor	rigid_DNA	1308721	1308734	1000.0	+	0	R 1308721
chr12	jNXSensor	rigid_DNA	1308757	1308766	1000.0	+	0	R 1308757
chr12	jNXSensor	rigid_DNA	1312758	1312778	1000.0	+	0	R 1312758
chr12	jNXSensor	rigid_DNA	1313042	1313061	1000.0	+	0	R 1313042
chr12	jNXSensor	rigid_DNA	1316231	1316244	1000.0	+	0	R 1316231
chr12	jNXSensor	rigid_DNA	1316742	1316753	1000.0	+	0	R 1316742
chr12	jNXSensor	rigid_DNA	1318135	1318144	1000.0	+	0	R 1318135
chr12	jNXSensor	rigid_DNA	1318608	1318622	1000.0	+	0	R 1318608
chr12	jNXSensor	rigid_DNA	1318776	1318790	1000.0	+	0	R 1318776
chr12	jNXSensor	rigid_DNA	1318860	1318874	1000.0	+	0	R 1318860
chr12	jNXSensor	rigid_DNA	1318943	1318958	1000.0	+	0	R 1318943
chr12	jNXSensor	rigid_DNA	1319024	1319038	1000.0	+	0	R 1319024
chr12	jNXSensor	rigid_DNA	1319190	1319204	1000.0	+	0	R 1319190
chr12	jNXSensor	rigid_DNA	1319213	1319227	1000.0	+	0	R 1319213
chr12	jNXSensor	rigid_DNA	1319275	1319289	1000.0	+	0	R 1319275
chr12	jNXSensor	rigid_DNA	1319585	1319599	1000.0	+	0	R 1319585
chr12	jNXSensor	rigid_DNA	1319783	1319797	1000.0	+	0	R 1319783
chr12	jNXSensor	rigid_DNA	1320274	1320288	1000.0	+	0	R 1320274
chr12	jNXSensor	rigid_DNA	1320497	1320538	1000.0	+	0	R 1320497
chr12	jNXSensor	rigid_DNA	1321608	1321627	1000.0	+	0	R 1321608
chr12	jNXSensor	rigid_DNA	1321650	1321664	1000.0	+	0	R 1321650
chr12	jNXSensor	rigid_DNA	1321896	1321909	1000.0	+	0	R 1321896
chr12	jNXSensor	rigid_DNA	1323277	1323288	1000.0	+	0	R 1323277
[truncated: 129,299 more rows]
