# Supplementary material for: Prediction and analysis of nucleosome exclusion regions in the human genome
Source: BMC Genomics. 2008 Apr 22;9:186. doi: 10.1186/1471-2164-9-186 (PMC2386137; doi:10.1186/1471-2164-9-186)
Supplement: Additional file 6 — Nucleosome exclusion scores in wiggle format. A zip file containing the whole annotations for human genome nucleosome exclusion scores in wiggle format, a single *.wig file for each chromosome. [file 1471-2164-9-186-S6.zip › chr13.gff]

chr13	jNXSensor	rigid_DNA	17918631	17918645	1000.0	+	0	R 17918631
chr13	jNXSensor	rigid_DNA	17918663	17918682	1000.0	+	0	R 17918663
chr13	jNXSensor	rigid_DNA	17918749	17918763	1000.0	+	0	R 17918749
chr13	jNXSensor	rigid_DNA	17922048	17922062	1000.0	+	0	R 17922048
chr13	jNXSensor	rigid_DNA	17922564	17922574	1000.0	+	0	R 17922564
chr13	jNXSensor	rigid_DNA	17926307	17926322	1000.0	+	0	R 17926307
chr13	jNXSensor	rigid_DNA	17930967	17930986	1000.0	+	0	R 17930967
chr13	jNXSensor	rigid_DNA	17933300	17933309	1000.0	+	0	R 17933300
chr13	jNXSensor	rigid_DNA	17936312	17936325	1000.0	+	0	R 17936312
chr13	jNXSensor	rigid_DNA	17937328	17937342	1000.0	+	0	R 17937328
chr13	jNXSensor	rigid_DNA	17937570	17937585	1000.0	+	0	R 17937570
chr13	jNXSensor	rigid_DNA	17944864	17944883	1000.0	+	0	R 17944864
chr13	jNXSensor	rigid_DNA	17946075	17946089	1000.0	+	0	R 17946075
chr13	jNXSensor	rigid_DNA	17947518	17947532	1000.0	+	0	R 17947518
chr13	jNXSensor	rigid_DNA	17953184	17953203	1000.0	+	0	R 17953184
chr13	jNXSensor	rigid_DNA	17958787	17958800	1000.0	+	0	R 17958787
chr13	jNXSensor	rigid_DNA	17960498	17960507	1000.0	+	0	R 17960498
chr13	jNXSensor	rigid_DNA	17962448	17962459	1000.0	+	0	R 17962448
chr13	jNXSensor	rigid_DNA	17963870	17963884	1000.0	+	0	R 17963870
chr13	jNXSensor	rigid_DNA	17965352	17965366	1000.0	+	0	R 17965352
chr13	jNXSensor	rigid_DNA	17976039	17976053	1000.0	+	0	R 17976039
chr13	jNXSensor	rigid_DNA	17976064	17976078	1000.0	+	0	R 17976064
chr13	jNXSensor	rigid_DNA	17980904	17980915	1000.0	+	0	R 17980904
chr13	jNXSensor	rigid_DNA	17984012	17984026	1000.0	+	0	R 17984012
chr13	jNXSensor	rigid_DNA	17997031	17997048	1000.0	+	0	R 17997031
chr13	jNXSensor	rigid_DNA	17998394	17998406	1000.0	+	0	R 17998394
chr13	jNXSensor	rigid_DNA	18001298	18001312	1000.0	+	0	R 18001298
chr13	jNXSensor	rigid_DNA	18004491	18004505	1000.0	+	0	R 18004491
chr13	jNXSensor	rigid_DNA	18009250	18009264	1000.0	+	0	R 18009250
chr13	jNXSensor	rigid_DNA	18009586	18009595	1000.0	+	0	R 18009586
chr13	jNXSensor	rigid_DNA	18009816	18009830	1000.0	+	0	R 18009816
chr13	jNXSensor	rigid_DNA	18011224	18011234	1000.0	+	0	R 18011224
chr13	jNXSensor	rigid_DNA	18012174	18012209	1000.0	+	0	R 18012174
chr13	jNXSensor	rigid_DNA	18014175	18014190	1000.0	+	0	R 18014175
chr13	jNXSensor	rigid_DNA	18016473	18016482	1000.0	+	0	R 18016473
chr13	jNXSensor	rigid_DNA	18016641	18016651	1000.0	+	0	R 18016641
chr13	jNXSensor	rigid_DNA	18021999	18022013	1000.0	+	0	R 18021999
chr13	jNXSensor	rigid_DNA	18025760	18025774	1000.0	+	0	R 18025760
chr13	jNXSensor	rigid_DNA	18026967	18026981	1000.0	+	0	R 18026967
chr13	jNXSensor	rigid_DNA	18027878	18027892	1000.0	+	0	R 18027878
chr13	jNXSensor	rigid_DNA	18035882	18035892	1000.0	+	0	R 18035882
chr13	jNXSensor	rigid_DNA	18036414	18036428	1000.0	+	0	R 18036414
chr13	jNXSensor	rigid_DNA	18036553	18036567	1000.0	+	0	R 18036553
chr13	jNXSensor	rigid_DNA	18036697	18036716	1000.0	+	0	R 18036697
chr13	jNXSensor	rigid_DNA	18039576	18039590	1000.0	+	0	R 18039576
chr13	jNXSensor	rigid_DNA	18039924	18039938	1000.0	+	0	R 18039924
chr13	jNXSensor	rigid_DNA	18040172	18040221	1000.0	+	0	R 18040172
chr13	jNXSensor	rigid_DNA	18040307	18040322	1000.0	+	0	R 18040307
chr13	jNXSensor	rigid_DNA	18040755	18040768	1000.0	+	0	R 18040755
chr13	jNXSensor	rigid_DNA	18043103	18043120	1000.0	+	0	R 18043103
chr13	jNXSensor	rigid_DNA	18047530	18047541	1000.0	+	0	R 18047530
chr13	jNXSensor	rigid_DNA	18050468	18050479	1000.0	+	0	R 18050468
chr13	jNXSensor	rigid_DNA	18051363	18051390	1000.0	+	0	R 18051363
chr13	jNXSensor	rigid_DNA	18051614	18051634	1000.0	+	0	R 18051614
chr13	jNXSensor	rigid_DNA	18051988	18052011	1000.0	+	0	R 18051988
chr13	jNXSensor	rigid_DNA	18052234	18052254	1000.0	+	0	R 18052234
chr13	jNXSensor	rigid_DNA	18052277	18052291	1000.0	+	0	R 18052277
chr13	jNXSensor	rigid_DNA	18056528	18056544	1000.0	+	0	R 18056528
chr13	jNXSensor	rigid_DNA	18058894	18058903	1000.0	+	0	R 18058894
chr13	jNXSensor	rigid_DNA	18063322	18063336	1000.0	+	0	R 18063322
chr13	jNXSensor	rigid_DNA	18067515	18067529	1000.0	+	0	R 18067515
chr13	jNXSensor	rigid_DNA	18067746	18067760	1000.0	+	0	R 18067746
chr13	jNXSensor	rigid_DNA	18069968	18069982	1000.0	+	0	R 18069968
chr13	jNXSensor	rigid_DNA	18070210	18070224	1000.0	+	0	R 18070210
chr13	jNXSensor	rigid_DNA	18070276	18070290	1000.0	+	0	R 18070276
chr13	jNXSensor	rigid_DNA	18070432	18070446	1000.0	+	0	R 18070432
chr13	jNXSensor	rigid_DNA	18070841	18070855	1000.0	+	0	R 18070841
chr13	jNXSensor	rigid_DNA	18071885	18071899	1000.0	+	0	R 18071885
chr13	jNXSensor	rigid_DNA	18071905	18071920	1000.0	+	0	R 18071905
chr13	jNXSensor	rigid_DNA	18072088	18072107	1000.0	+	0	R 18072088
chr13	jNXSensor	rigid_DNA	18072306	18072320	1000.0	+	0	R 18072306
chr13	jNXSensor	rigid_DNA	18072401	18072415	1000.0	+	0	R 18072401
chr13	jNXSensor	rigid_DNA	18072419	18072433	1000.0	+	0	R 18072419
chr13	jNXSensor	rigid_DNA	18072678	18072693	1000.0	+	0	R 18072678
chr13	jNXSensor	rigid_DNA	18072763	18072777	1000.0	+	0	R 18072763
chr13	jNXSensor	rigid_DNA	18073115	18073129	1000.0	+	0	R 18073115
chr13	jNXSensor	rigid_DNA	18075492	18075506	1000.0	+	0	R 18075492
chr13	jNXSensor	rigid_DNA	18076196	18076210	1000.0	+	0	R 18076196
chr13	jNXSensor	rigid_DNA	18076293	18076313	1000.0	+	0	R 18076293
chr13	jNXSensor	rigid_DNA	18076444	18076466	1000.0	+	0	R 18076444
chr13	jNXSensor	rigid_DNA	18077317	18077327	1000.0	+	0	R 18077317
chr13	jNXSensor	rigid_DNA	18077410	18077419	1000.0	+	0	R 18077410
chr13	jNXSensor	rigid_DNA	18081038	18081051	1000.0	+	0	R 18081038
chr13	jNXSensor	rigid_DNA	18081094	18081113	1000.0	+	0	R 18081094
chr13	jNXSensor	rigid_DNA	18081171	18081185	1000.0	+	0	R 18081171
chr13	jNXSensor	rigid_DNA	18081198	18081218	1000.0	+	0	R 18081198
chr13	jNXSensor	rigid_DNA	18081329	18081365	1000.0	+	0	R 18081329
chr13	jNXSensor	rigid_DNA	18081367	18081381	1000.0	+	0	R 18081367
chr13	jNXSensor	rigid_DNA	18081385	18081417	1000.0	+	0	R 18081385
chr13	jNXSensor	rigid_DNA	18081444	18081458	1000.0	+	0	R 18081444
chr13	jNXSensor	rigid_DNA	18081545	18081586	1000.0	+	0	R 18081545
chr13	jNXSensor	rigid_DNA	18081593	18081607	1000.0	+	0	R 18081593
chr13	jNXSensor	rigid_DNA	18081667	18081683	1000.0	+	0	R 18081667
chr13	jNXSensor	rigid_DNA	18081685	18081704	1000.0	+	0	R 18081685
chr13	jNXSensor	rigid_DNA	18081753	18081767	1000.0	+	0	R 18081753
chr13	jNXSensor	rigid_DNA	18081804	18081818	1000.0	+	0	R 18081804
chr13	jNXSensor	rigid_DNA	18081859	18081873	1000.0	+	0	R 18081859
chr13	jNXSensor	rigid_DNA	18081909	18081924	1000.0	+	0	R 18081909
chr13	jNXSensor	rigid_DNA	18082078	18082093	1000.0	+	0	R 18082078
chr13	jNXSensor	rigid_DNA	18082413	18082427	1000.0	+	0	R 18082413
chr13	jNXSensor	rigid_DNA	18082809	18082824	1000.0	+	0	R 18082809
chr13	jNXSensor	rigid_DNA	18083923	18083942	1000.0	+	0	R 18083923
chr13	jNXSensor	rigid_DNA	18086614	18086628	1000.0	+	0	R 18086614
chr13	jNXSensor	rigid_DNA	18089243	18089253	1000.0	+	0	R 18089243
chr13	jNXSensor	rigid_DNA	18091245	18091259	1000.0	+	0	R 18091245
chr13	jNXSensor	rigid_DNA	18091557	18091571	1000.0	+	0	R 18091557
chr13	jNXSensor	rigid_DNA	18091959	18091973	1000.0	+	0	R 18091959
chr13	jNXSensor	rigid_DNA	18092423	18092437	1000.0	+	0	R 18092423
chr13	jNXSensor	rigid_DNA	18092906	18092931	1000.0	+	0	R 18092906
chr13	jNXSensor	rigid_DNA	18093017	18093031	1000.0	+	0	R 18093017
chr13	jNXSensor	rigid_DNA	18093270	18093284	1000.0	+	0	R 18093270
chr13	jNXSensor	rigid_DNA	18095436	18095455	1000.0	+	0	R 18095436
chr13	jNXSensor	rigid_DNA	18097246	18097261	1000.0	+	0	R 18097246
chr13	jNXSensor	rigid_DNA	18098192	18098206	1000.0	+	0	R 18098192
chr13	jNXSensor	rigid_DNA	18100415	18100424	1000.0	+	0	R 18100415
chr13	jNXSensor	rigid_DNA	18100470	18100484	1000.0	+	0	R 18100470
chr13	jNXSensor	rigid_DNA	18100565	18100579	1000.0	+	0	R 18100565
chr13	jNXSensor	rigid_DNA	18100625	18100649	1000.0	+	0	R 18100625
chr13	jNXSensor	rigid_DNA	18100654	18100679	1000.0	+	0	R 18100654
chr13	jNXSensor	rigid_DNA	18100722	18100740	1000.0	+	0	R 18100722
chr13	jNXSensor	rigid_DNA	18100832	18100846	1000.0	+	0	R 18100832
chr13	jNXSensor	rigid_DNA	18100938	18100953	1000.0	+	0	R 18100938
chr13	jNXSensor	rigid_DNA	18100970	18101029	1000.0	+	0	R 18100970
chr13	jNXSensor	rigid_DNA	18101100	18101119	1000.0	+	0	R 18101100
chr13	jNXSensor	rigid_DNA	18101137	18101151	1000.0	+	0	R 18101137
chr13	jNXSensor	rigid_DNA	18101274	18101305	1000.0	+	0	R 18101274
chr13	jNXSensor	rigid_DNA	18101394	18101408	1000.0	+	0	R 18101394
chr13	jNXSensor	rigid_DNA	18104602	18104616	1000.0	+	0	R 18104602
chr13	jNXSensor	rigid_DNA	18110525	18110535	1000.0	+	0	R 18110525
chr13	jNXSensor	rigid_DNA	18110648	18110659	1000.0	+	0	R 18110648
chr13	jNXSensor	rigid_DNA	18111686	18111695	1000.0	+	0	R 18111686
chr13	jNXSensor	rigid_DNA	18118910	18118924	1000.0	+	0	R 18118910
chr13	jNXSensor	rigid_DNA	18120456	18120470	1000.0	+	0	R 18120456
chr13	jNXSensor	rigid_DNA	18121544	18121560	1000.0	+	0	R 18121544
chr13	jNXSensor	rigid_DNA	18122306	18122320	1000.0	+	0	R 18122306
chr13	jNXSensor	rigid_DNA	18124271	18124285	1000.0	+	0	R 18124271
chr13	jNXSensor	rigid_DNA	18129584	18129598	1000.0	+	0	R 18129584
chr13	jNXSensor	rigid_DNA	18131954	18131968	1000.0	+	0	R 18131954
chr13	jNXSensor	rigid_DNA	18137330	18137350	1000.0	+	0	R 18137330
chr13	jNXSensor	rigid_DNA	18137354	18137368	1000.0	+	0	R 18137354
chr13	jNXSensor	rigid_DNA	18137444	18137458	1000.0	+	0	R 18137444
chr13	jNXSensor	rigid_DNA	18137487	18137506	1000.0	+	0	R 18137487
chr13	jNXSensor	rigid_DNA	18137559	18137573	1000.0	+	0	R 18137559
chr13	jNXSensor	rigid_DNA	18137619	18137633	1000.0	+	0	R 18137619
chr13	jNXSensor	rigid_DNA	18137672	18137690	1000.0	+	0	R 18137672
chr13	jNXSensor	rigid_DNA	18137718	18137733	1000.0	+	0	R 18137718
chr13	jNXSensor	rigid_DNA	18138114	18138128	1000.0	+	0	R 18138114
chr13	jNXSensor	rigid_DNA	18138944	18138958	1000.0	+	0	R 18138944
chr13	jNXSensor	rigid_DNA	18139070	18139085	1000.0	+	0	R 18139070
chr13	jNXSensor	rigid_DNA	18140044	18140056	1000.0	+	0	R 18140044
chr13	jNXSensor	rigid_DNA	18140900	18140911	1000.0	+	0	R 18140900
chr13	jNXSensor	rigid_DNA	18141074	18141083	1000.0	+	0	R 18141074
chr13	jNXSensor	rigid_DNA	18141672	18141686	1000.0	+	0	R 18141672
chr13	jNXSensor	rigid_DNA	18143338	18143355	1000.0	+	0	R 18143338
chr13	jNXSensor	rigid_DNA	18145704	18145723	1000.0	+	0	R 18145704
chr13	jNXSensor	rigid_DNA	18145833	18145847	1000.0	+	0	R 18145833
chr13	jNXSensor	rigid_DNA	18145871	18145885	1000.0	+	0	R 18145871
chr13	jNXSensor	rigid_DNA	18145911	18145926	1000.0	+	0	R 18145911
chr13	jNXSensor	rigid_DNA	18145988	18146003	1000.0	+	0	R 18145988
chr13	jNXSensor	rigid_DNA	18146027	18146042	1000.0	+	0	R 18146027
chr13	jNXSensor	rigid_DNA	18146069	18146083	1000.0	+	0	R 18146069
chr13	jNXSensor	rigid_DNA	18146099	18146123	1000.0	+	0	R 18146099
chr13	jNXSensor	rigid_DNA	18146148	18146173	1000.0	+	0	R 18146148
chr13	jNXSensor	rigid_DNA	18146185	18146210	1000.0	+	0	R 18146185
chr13	jNXSensor	rigid_DNA	18146234	18146265	1000.0	+	0	R 18146234
chr13	jNXSensor	rigid_DNA	18146281	18146295	1000.0	+	0	R 18146281
chr13	jNXSensor	rigid_DNA	18146911	18146920	1000.0	+	0	R 18146911
chr13	jNXSensor	rigid_DNA	18150333	18150347	1000.0	+	0	R 18150333
chr13	jNXSensor	rigid_DNA	18152645	18152664	1000.0	+	0	R 18152645
chr13	jNXSensor	rigid_DNA	18152789	18152814	1000.0	+	0	R 18152789
chr13	jNXSensor	rigid_DNA	18154134	18154143	1000.0	+	0	R 18154134
chr13	jNXSensor	rigid_DNA	18154214	18154223	1000.0	+	0	R 18154214
chr13	jNXSensor	rigid_DNA	18154746	18154760	1000.0	+	0	R 18154746
chr13	jNXSensor	rigid_DNA	18157014	18157028	1000.0	+	0	R 18157014
chr13	jNXSensor	rigid_DNA	18161278	18161289	1000.0	+	0	R 18161278
chr13	jNXSensor	rigid_DNA	18162559	18162574	1000.0	+	0	R 18162559
chr13	jNXSensor	rigid_DNA	18162802	18162816	1000.0	+	0	R 18162802
chr13	jNXSensor	rigid_DNA	18164930	18164947	1000.0	+	0	R 18164930
chr13	jNXSensor	rigid_DNA	18165212	18165230	1000.0	+	0	R 18165212
chr13	jNXSensor	rigid_DNA	18165703	18165717	1000.0	+	0	R 18165703
chr13	jNXSensor	rigid_DNA	18169358	18169378	1000.0	+	0	R 18169358
chr13	jNXSensor	rigid_DNA	18169404	18169418	1000.0	+	0	R 18169404
chr13	jNXSensor	rigid_DNA	18169439	18169453	1000.0	+	0	R 18169439
chr13	jNXSensor	rigid_DNA	18169914	18169929	1000.0	+	0	R 18169914
chr13	jNXSensor	rigid_DNA	18170143	18170178	1000.0	+	0	R 18170143
chr13	jNXSensor	rigid_DNA	18170239	18170253	1000.0	+	0	R 18170239
chr13	jNXSensor	rigid_DNA	18170299	18170313	1000.0	+	0	R 18170299
chr13	jNXSensor	rigid_DNA	18170590	18170604	1000.0	+	0	R 18170590
chr13	jNXSensor	rigid_DNA	18170632	18170646	1000.0	+	0	R 18170632
chr13	jNXSensor	rigid_DNA	18170659	18170673	1000.0	+	0	R 18170659
chr13	jNXSensor	rigid_DNA	18170735	18170749	1000.0	+	0	R 18170735
chr13	jNXSensor	rigid_DNA	18170773	18170787	1000.0	+	0	R 18170773
chr13	jNXSensor	rigid_DNA	18172485	18172495	1000.0	+	0	R 18172485
chr13	jNXSensor	rigid_DNA	18174139	18174153	1000.0	+	0	R 18174139
chr13	jNXSensor	rigid_DNA	18174694	18174703	1000.0	+	0	R 18174694
chr13	jNXSensor	rigid_DNA	18179065	18179079	1000.0	+	0	R 18179065
chr13	jNXSensor	rigid_DNA	18180257	18180271	1000.0	+	0	R 18180257
chr13	jNXSensor	rigid_DNA	18181732	18181746	1000.0	+	0	R 18181732
chr13	jNXSensor	rigid_DNA	18181769	18181783	1000.0	+	0	R 18181769
chr13	jNXSensor	rigid_DNA	18181888	18181900	1000.0	+	0	R 18181888
chr13	jNXSensor	rigid_DNA	18181904	18181914	1000.0	+	0	R 18181904
chr13	jNXSensor	rigid_DNA	18182034	18182048	1000.0	+	0	R 18182034
chr13	jNXSensor	rigid_DNA	18184579	18184593	1000.0	+	0	R 18184579
chr13	jNXSensor	rigid_DNA	18188698	18188713	1000.0	+	0	R 18188698
chr13	jNXSensor	rigid_DNA	18189992	18190001	1000.0	+	0	R 18189992
chr13	jNXSensor	rigid_DNA	18191409	18191423	1000.0	+	0	R 18191409
chr13	jNXSensor	rigid_DNA	18192599	18192613	1000.0	+	0	R 18192599
chr13	jNXSensor	rigid_DNA	18192945	18192959	1000.0	+	0	R 18192945
chr13	jNXSensor	rigid_DNA	18193041	18193055	1000.0	+	0	R 18193041
chr13	jNXSensor	rigid_DNA	18194660	18194669	1000.0	+	0	R 18194660
chr13	jNXSensor	rigid_DNA	18197592	18197607	1000.0	+	0	R 18197592
chr13	jNXSensor	rigid_DNA	18197612	18197626	1000.0	+	0	R 18197612
chr13	jNXSensor	rigid_DNA	18197810	18197825	1000.0	+	0	R 18197810
chr13	jNXSensor	rigid_DNA	18198462	18198481	1000.0	+	0	R 18198462
chr13	jNXSensor	rigid_DNA	18198815	18198839	1000.0	+	0	R 18198815
chr13	jNXSensor	rigid_DNA	18201983	18201997	1000.0	+	0	R 18201983
chr13	jNXSensor	rigid_DNA	18209615	18209629	1000.0	+	0	R 18209615
chr13	jNXSensor	rigid_DNA	18210203	18210217	1000.0	+	0	R 18210203
chr13	jNXSensor	rigid_DNA	18211258	18211268	1000.0	+	0	R 18211258
chr13	jNXSensor	rigid_DNA	18212761	18212775	1000.0	+	0	R 18212761
chr13	jNXSensor	rigid_DNA	18214993	18215007	1000.0	+	0	R 18214993
chr13	jNXSensor	rigid_DNA	18215130	18215144	1000.0	+	0	R 18215130
chr13	jNXSensor	rigid_DNA	18215784	18215798	1000.0	+	0	R 18215784
chr13	jNXSensor	rigid_DNA	18216888	18216902	1000.0	+	0	R 18216888
chr13	jNXSensor	rigid_DNA	18217246	18217260	1000.0	+	0	R 18217246
chr13	jNXSensor	rigid_DNA	18220274	18220288	1000.0	+	0	R 18220274
chr13	jNXSensor	rigid_DNA	18221580	18221592	1000.0	+	0	R 18221580
chr13	jNXSensor	rigid_DNA	18222270	18222284	1000.0	+	0	R 18222270
chr13	jNXSensor	rigid_DNA	18222297	18222311	1000.0	+	0	R 18222297
chr13	jNXSensor	rigid_DNA	18222816	18222831	1000.0	+	0	R 18222816
chr13	jNXSensor	rigid_DNA	18223446	18223460	1000.0	+	0	R 18223446
chr13	jNXSensor	rigid_DNA	18225835	18225849	1000.0	+	0	R 18225835
chr13	jNXSensor	rigid_DNA	18226934	18226948	1000.0	+	0	R 18226934
chr13	jNXSensor	rigid_DNA	18226999	18227013	1000.0	+	0	R 18226999
chr13	jNXSensor	rigid_DNA	18230011	18230030	1000.0	+	0	R 18230011
chr13	jNXSensor	rigid_DNA	18231651	18231665	1000.0	+	0	R 18231651
chr13	jNXSensor	rigid_DNA	18232634	18232648	1000.0	+	0	R 18232634
chr13	jNXSensor	rigid_DNA	18232673	18232687	1000.0	+	0	R 18232673
chr13	jNXSensor	rigid_DNA	18233232	18233246	1000.0	+	0	R 18233232
chr13	jNXSensor	rigid_DNA	18236465	18236484	1000.0	+	0	R 18236465
chr13	jNXSensor	rigid_DNA	18239028	18239042	1000.0	+	0	R 18239028
chr13	jNXSensor	rigid_DNA	18239635	18239649	1000.0	+	0	R 18239635
chr13	jNXSensor	rigid_DNA	18240952	18240964	1000.0	+	0	R 18240952
chr13	jNXSensor	rigid_DNA	18241645	18241659	1000.0	+	0	R 18241645
chr13	jNXSensor	rigid_DNA	18241672	18241686	1000.0	+	0	R 18241672
chr13	jNXSensor	rigid_DNA	18242809	18242823	1000.0	+	0	R 18242809
chr13	jNXSensor	rigid_DNA	18245150	18245164	1000.0	+	0	R 18245150
chr13	jNXSensor	rigid_DNA	18246243	18246257	1000.0	+	0	R 18246243
chr13	jNXSensor	rigid_DNA	18249316	18249335	1000.0	+	0	R 18249316
chr13	jNXSensor	rigid_DNA	18250951	18250965	1000.0	+	0	R 18250951
chr13	jNXSensor	rigid_DNA	18251933	18251947	1000.0	+	0	R 18251933
chr13	jNXSensor	rigid_DNA	18251972	18251986	1000.0	+	0	R 18251972
chr13	jNXSensor	rigid_DNA	18251998	18252012	1000.0	+	0	R 18251998
chr13	jNXSensor	rigid_DNA	18252533	18252547	1000.0	+	0	R 18252533
chr13	jNXSensor	rigid_DNA	18255323	18255332	1000.0	+	0	R 18255323
chr13	jNXSensor	rigid_DNA	18255773	18255792	1000.0	+	0	R 18255773
chr13	jNXSensor	rigid_DNA	18257822	18257836	1000.0	+	0	R 18257822
chr13	jNXSensor	rigid_DNA	18258346	18258360	1000.0	+	0	R 18258346
chr13	jNXSensor	rigid_DNA	18258414	18258433	1000.0	+	0	R 18258414
chr13	jNXSensor	rigid_DNA	18258957	18258971	1000.0	+	0	R 18258957
chr13	jNXSensor	rigid_DNA	18260269	18260281	1000.0	+	0	R 18260269
chr13	jNXSensor	rigid_DNA	18260962	18260976	1000.0	+	0	R 18260962
chr13	jNXSensor	rigid_DNA	18260989	18261003	1000.0	+	0	R 18260989
chr13	jNXSensor	rigid_DNA	18262132	18262146	1000.0	+	0	R 18262132
chr13	jNXSensor	rigid_DNA	18265722	18265741	1000.0	+	0	R 18265722
chr13	jNXSensor	rigid_DNA	18267321	18267340	1000.0	+	0	R 18267321
chr13	jNXSensor	rigid_DNA	18267687	18267701	1000.0	+	0	R 18267687
chr13	jNXSensor	rigid_DNA	18268565	18268584	1000.0	+	0	R 18268565
chr13	jNXSensor	rigid_DNA	18268591	18268605	1000.0	+	0	R 18268591
chr13	jNXSensor	rigid_DNA	18269127	18269141	1000.0	+	0	R 18269127
chr13	jNXSensor	rigid_DNA	18271901	18271910	1000.0	+	0	R 18271901
chr13	jNXSensor	rigid_DNA	18272350	18272369	1000.0	+	0	R 18272350
chr13	jNXSensor	rigid_DNA	18272655	18272669	1000.0	+	0	R 18272655
chr13	jNXSensor	rigid_DNA	18274936	18274950	1000.0	+	0	R 18274936
chr13	jNXSensor	rigid_DNA	18277494	18277508	1000.0	+	0	R 18277494
chr13	jNXSensor	rigid_DNA	18279961	18279975	1000.0	+	0	R 18279961
chr13	jNXSensor	rigid_DNA	18280506	18280520	1000.0	+	0	R 18280506
chr13	jNXSensor	rigid_DNA	18280963	18280986	1000.0	+	0	R 18280963
chr13	jNXSensor	rigid_DNA	18283330	18283349	1000.0	+	0	R 18283330
chr13	jNXSensor	rigid_DNA	18286054	18286063	1000.0	+	0	R 18286054
chr13	jNXSensor	rigid_DNA	18286223	18286234	1000.0	+	0	R 18286223
chr13	jNXSensor	rigid_DNA	18286884	18286899	1000.0	+	0	R 18286884
chr13	jNXSensor	rigid_DNA	18287388	18287405	1000.0	+	0	R 18287388
chr13	jNXSensor	rigid_DNA	18287630	18287644	1000.0	+	0	R 18287630
chr13	jNXSensor	rigid_DNA	18288029	18288039	1000.0	+	0	R 18288029
chr13	jNXSensor	rigid_DNA	18288113	18288127	1000.0	+	0	R 18288113
chr13	jNXSensor	rigid_DNA	18288192	18288210	1000.0	+	0	R 18288192
chr13	jNXSensor	rigid_DNA	18290208	18290217	1000.0	+	0	R 18290208
chr13	jNXSensor	rigid_DNA	18292833	18292842	1000.0	+	0	R 18292833
chr13	jNXSensor	rigid_DNA	18293025	18293034	1000.0	+	0	R 18293025
chr13	jNXSensor	rigid_DNA	18295662	18295676	1000.0	+	0	R 18295662
chr13	jNXSensor	rigid_DNA	18299183	18299199	1000.0	+	0	R 18299183
chr13	jNXSensor	rigid_DNA	18300634	18300643	1000.0	+	0	R 18300634
chr13	jNXSensor	rigid_DNA	18302162	18302176	1000.0	+	0	R 18302162
chr13	jNXSensor	rigid_DNA	18302684	18302698	1000.0	+	0	R 18302684
chr13	jNXSensor	rigid_DNA	18302860	18302874	1000.0	+	0	R 18302860
chr13	jNXSensor	rigid_DNA	18307122	18307131	1000.0	+	0	R 18307122
chr13	jNXSensor	rigid_DNA	18307928	18307937	1000.0	+	0	R 18307928
chr13	jNXSensor	rigid_DNA	18308521	18308535	1000.0	+	0	R 18308521
chr13	jNXSensor	rigid_DNA	18308558	18308572	1000.0	+	0	R 18308558
chr13	jNXSensor	rigid_DNA	18308634	18308648	1000.0	+	0	R 18308634
chr13	jNXSensor	rigid_DNA	18308670	18308684	1000.0	+	0	R 18308670
chr13	jNXSensor	rigid_DNA	18308707	18308722	1000.0	+	0	R 18308707
chr13	jNXSensor	rigid_DNA	18308785	18308799	1000.0	+	0	R 18308785
chr13	jNXSensor	rigid_DNA	18308822	18308837	1000.0	+	0	R 18308822
chr13	jNXSensor	rigid_DNA	18309015	18309029	1000.0	+	0	R 18309015
chr13	jNXSensor	rigid_DNA	18309055	18309069	1000.0	+	0	R 18309055
chr13	jNXSensor	rigid_DNA	18309128	18309143	1000.0	+	0	R 18309128
chr13	jNXSensor	rigid_DNA	18309314	18309329	1000.0	+	0	R 18309314
chr13	jNXSensor	rigid_DNA	18309425	18309440	1000.0	+	0	R 18309425
chr13	jNXSensor	rigid_DNA	18309463	18309477	1000.0	+	0	R 18309463
chr13	jNXSensor	rigid_DNA	18309726	18309741	1000.0	+	0	R 18309726
chr13	jNXSensor	rigid_DNA	18309842	18309861	1000.0	+	0	R 18309842
chr13	jNXSensor	rigid_DNA	18310253	18310267	1000.0	+	0	R 18310253
chr13	jNXSensor	rigid_DNA	18310303	18310322	1000.0	+	0	R 18310303
chr13	jNXSensor	rigid_DNA	18310391	18310407	1000.0	+	0	R 18310391
chr13	jNXSensor	rigid_DNA	18313629	18313643	1000.0	+	0	R 18313629
chr13	jNXSensor	rigid_DNA	18314357	18314374	1000.0	+	0	R 18314357
chr13	jNXSensor	rigid_DNA	18316641	18316663	1000.0	+	0	R 18316641
chr13	jNXSensor	rigid_DNA	18319584	18319598	1000.0	+	0	R 18319584
chr13	jNXSensor	rigid_DNA	18326581	18326597	1000.0	+	0	R 18326581
chr13	jNXSensor	rigid_DNA	18329858	18329876	1000.0	+	0	R 18329858
chr13	jNXSensor	rigid_DNA	18335130	18335144	1000.0	+	0	R 18335130
chr13	jNXSensor	rigid_DNA	18336367	18336381	1000.0	+	0	R 18336367
chr13	jNXSensor	rigid_DNA	18341355	18341369	1000.0	+	0	R 18341355
chr13	jNXSensor	rigid_DNA	18342481	18342495	1000.0	+	0	R 18342481
chr13	jNXSensor	rigid_DNA	18345124	18345139	1000.0	+	0	R 18345124
chr13	jNXSensor	rigid_DNA	18346005	18346015	1000.0	+	0	R 18346005
chr13	jNXSensor	rigid_DNA	18346907	18346933	1000.0	+	0	R 18346907
chr13	jNXSensor	rigid_DNA	18347088	18347102	1000.0	+	0	R 18347088
chr13	jNXSensor	rigid_DNA	18347110	18347132	1000.0	+	0	R 18347110
chr13	jNXSensor	rigid_DNA	18347147	18347161	1000.0	+	0	R 18347147
chr13	jNXSensor	rigid_DNA	18347210	18347230	1000.0	+	0	R 18347210
chr13	jNXSensor	rigid_DNA	18347242	18347256	1000.0	+	0	R 18347242
chr13	jNXSensor	rigid_DNA	18347279	18347293	1000.0	+	0	R 18347279
chr13	jNXSensor	rigid_DNA	18347361	18347376	1000.0	+	0	R 18347361
chr13	jNXSensor	rigid_DNA	18347407	18347426	1000.0	+	0	R 18347407
chr13	jNXSensor	rigid_DNA	18347430	18347444	1000.0	+	0	R 18347430
chr13	jNXSensor	rigid_DNA	18347521	18347536	1000.0	+	0	R 18347521
chr13	jNXSensor	rigid_DNA	18347567	18347582	1000.0	+	0	R 18347567
chr13	jNXSensor	rigid_DNA	18347712	18347727	1000.0	+	0	R 18347712
chr13	jNXSensor	rigid_DNA	18347742	18347756	1000.0	+	0	R 18347742
chr13	jNXSensor	rigid_DNA	18348007	18348026	1000.0	+	0	R 18348007
chr13	jNXSensor	rigid_DNA	18348099	18348113	1000.0	+	0	R 18348099
chr13	jNXSensor	rigid_DNA	18349258	18349267	1000.0	+	0	R 18349258
chr13	jNXSensor	rigid_DNA	18353204	18353218	1000.0	+	0	R 18353204
chr13	jNXSensor	rigid_DNA	18354800	18354816	1000.0	+	0	R 18354800
chr13	jNXSensor	rigid_DNA	18355551	18355565	1000.0	+	0	R 18355551
chr13	jNXSensor	rigid_DNA	18355795	18355809	1000.0	+	0	R 18355795
chr13	jNXSensor	rigid_DNA	18356904	18356918	1000.0	+	0	R 18356904
chr13	jNXSensor	rigid_DNA	18358126	18358135	1000.0	+	0	R 18358126
chr13	jNXSensor	rigid_DNA	18359131	18359141	1000.0	+	0	R 18359131
chr13	jNXSensor	rigid_DNA	18359365	18359374	1000.0	+	0	R 18359365
chr13	jNXSensor	rigid_DNA	18360264	18360278	1000.0	+	0	R 18360264
chr13	jNXSensor	rigid_DNA	18360768	18360777	1000.0	+	0	R 18360768
chr13	jNXSensor	rigid_DNA	18360805	18360820	1000.0	+	0	R 18360805
chr13	jNXSensor	rigid_DNA	18361342	18361354	1000.0	+	0	R 18361342
chr13	jNXSensor	rigid_DNA	18364417	18364431	1000.0	+	0	R 18364417
chr13	jNXSensor	rigid_DNA	18367787	18367802	1000.0	+	0	R 18367787
chr13	jNXSensor	rigid_DNA	18368662	18368681	1000.0	+	0	R 18368662
chr13	jNXSensor	rigid_DNA	18368707	18368721	1000.0	+	0	R 18368707
chr13	jNXSensor	rigid_DNA	18370249	18370258	1000.0	+	0	R 18370249
chr13	jNXSensor	rigid_DNA	18372705	18372719	1000.0	+	0	R 18372705
chr13	jNXSensor	rigid_DNA	18374214	18374224	1000.0	+	0	R 18374214
chr13	jNXSensor	rigid_DNA	18374510	18374537	1000.0	+	0	R 18374510
chr13	jNXSensor	rigid_DNA	18374809	18374836	1000.0	+	0	R 18374809
chr13	jNXSensor	rigid_DNA	18375059	18375079	1000.0	+	0	R 18375059
chr13	jNXSensor	rigid_DNA	18377276	18377290	1000.0	+	0	R 18377276
chr13	jNXSensor	rigid_DNA	18377788	18377802	1000.0	+	0	R 18377788
chr13	jNXSensor	rigid_DNA	18378053	18378067	1000.0	+	0	R 18378053
chr13	jNXSensor	rigid_DNA	18378277	18378291	1000.0	+	0	R 18378277
chr13	jNXSensor	rigid_DNA	18378317	18378335	1000.0	+	0	R 18378317
chr13	jNXSensor	rigid_DNA	18378496	18378510	1000.0	+	0	R 18378496
chr13	jNXSensor	rigid_DNA	18378961	18378984	1000.0	+	0	R 18378961
chr13	jNXSensor	rigid_DNA	18379040	18379054	1000.0	+	0	R 18379040
chr13	jNXSensor	rigid_DNA	18381312	18381326	1000.0	+	0	R 18381312
chr13	jNXSensor	rigid_DNA	18389995	18390005	1000.0	+	0	R 18389995
chr13	jNXSensor	rigid_DNA	18390302	18390322	1000.0	+	0	R 18390302
chr13	jNXSensor	rigid_DNA	18390917	18390932	1000.0	+	0	R 18390917
chr13	jNXSensor	rigid_DNA	18400762	18400774	1000.0	+	0	R 18400762
chr13	jNXSensor	rigid_DNA	18406586	18406596	1000.0	+	0	R 18406586
chr13	jNXSensor	rigid_DNA	18406622	18406636	1000.0	+	0	R 18406622
chr13	jNXSensor	rigid_DNA	18409729	18409746	1000.0	+	0	R 18409729
chr13	jNXSensor	rigid_DNA	18410141	18410150	1000.0	+	0	R 18410141
chr13	jNXSensor	rigid_DNA	18411266	18411279	1000.0	+	0	R 18411266
chr13	jNXSensor	rigid_DNA	18411393	18411407	1000.0	+	0	R 18411393
chr13	jNXSensor	rigid_DNA	18411632	18411653	1000.0	+	0	R 18411632
chr13	jNXSensor	rigid_DNA	18415504	18415523	1000.0	+	0	R 18415504
chr13	jNXSensor	rigid_DNA	18415564	18415583	1000.0	+	0	R 18415564
chr13	jNXSensor	rigid_DNA	18415680	18415694	1000.0	+	0	R 18415680
chr13	jNXSensor	rigid_DNA	18415725	18415740	1000.0	+	0	R 18415725
chr13	jNXSensor	rigid_DNA	18415780	18415794	1000.0	+	0	R 18415780
chr13	jNXSensor	rigid_DNA	18415986	18416002	1000.0	+	0	R 18415986
chr13	jNXSensor	rigid_DNA	18416115	18416130	1000.0	+	0	R 18416115
chr13	jNXSensor	rigid_DNA	18416210	18416224	1000.0	+	0	R 18416210
chr13	jNXSensor	rigid_DNA	18416363	18416377	1000.0	+	0	R 18416363
chr13	jNXSensor	rigid_DNA	18416420	18416447	1000.0	+	0	R 18416420
chr13	jNXSensor	rigid_DNA	18416580	18416594	1000.0	+	0	R 18416580
chr13	jNXSensor	rigid_DNA	18416746	18416760	1000.0	+	0	R 18416746
chr13	jNXSensor	rigid_DNA	18416776	18416790	1000.0	+	0	R 18416776
chr13	jNXSensor	rigid_DNA	18417190	18417205	1000.0	+	0	R 18417190
chr13	jNXSensor	rigid_DNA	18417388	18417405	1000.0	+	0	R 18417388
chr13	jNXSensor	rigid_DNA	18417590	18417599	1000.0	+	0	R 18417590
chr13	jNXSensor	rigid_DNA	18418008	18418018	1000.0	+	0	R 18418008
chr13	jNXSensor	rigid_DNA	18418970	18418984	1000.0	+	0	R 18418970
chr13	jNXSensor	rigid_DNA	18419117	18419142	1000.0	+	0	R 18419117
chr13	jNXSensor	rigid_DNA	18420297	18420311	1000.0	+	0	R 18420297
chr13	jNXSensor	rigid_DNA	18420335	18420355	1000.0	+	0	R 18420335
chr13	jNXSensor	rigid_DNA	18420502	18420516	1000.0	+	0	R 18420502
chr13	jNXSensor	rigid_DNA	18420617	18420631	1000.0	+	0	R 18420617
chr13	jNXSensor	rigid_DNA	18420637	18420652	1000.0	+	0	R 18420637
chr13	jNXSensor	rigid_DNA	18421437	18421452	1000.0	+	0	R 18421437
chr13	jNXSensor	rigid_DNA	18421698	18421712	1000.0	+	0	R 18421698
chr13	jNXSensor	rigid_DNA	18422383	18422397	1000.0	+	0	R 18422383
chr13	jNXSensor	rigid_DNA	18422861	18422876	1000.0	+	0	R 18422861
chr13	jNXSensor	rigid_DNA	18422922	18422941	1000.0	+	0	R 18422922
chr13	jNXSensor	rigid_DNA	18423289	18423303	1000.0	+	0	R 18423289
chr13	jNXSensor	rigid_DNA	18423677	18423696	1000.0	+	0	R 18423677
chr13	jNXSensor	rigid_DNA	18423746	18423760	1000.0	+	0	R 18423746
chr13	jNXSensor	rigid_DNA	18424001	18424015	1000.0	+	0	R 18424001
chr13	jNXSensor	rigid_DNA	18424342	18424356	1000.0	+	0	R 18424342
chr13	jNXSensor	rigid_DNA	18424449	18424468	1000.0	+	0	R 18424449
chr13	jNXSensor	rigid_DNA	18424635	18424655	1000.0	+	0	R 18424635
chr13	jNXSensor	rigid_DNA	18424760	18424774	1000.0	+	0	R 18424760
chr13	jNXSensor	rigid_DNA	18424820	18424834	1000.0	+	0	R 18424820
chr13	jNXSensor	rigid_DNA	18425100	18425124	1000.0	+	0	R 18425100
chr13	jNXSensor	rigid_DNA	18425244	18425258	1000.0	+	0	R 18425244
chr13	jNXSensor	rigid_DNA	18425365	18425379	1000.0	+	0	R 18425365
chr13	jNXSensor	rigid_DNA	18425436	18425450	1000.0	+	0	R 18425436
chr13	jNXSensor	rigid_DNA	18425834	18425850	1000.0	+	0	R 18425834
chr13	jNXSensor	rigid_DNA	18425990	18426004	1000.0	+	0	R 18425990
chr13	jNXSensor	rigid_DNA	18426537	18426551	1000.0	+	0	R 18426537
chr13	jNXSensor	rigid_DNA	18426638	18426658	1000.0	+	0	R 18426638
chr13	jNXSensor	rigid_DNA	18426684	18426698	1000.0	+	0	R 18426684
chr13	jNXSensor	rigid_DNA	18430389	18430398	1000.0	+	0	R 18430389
chr13	jNXSensor	rigid_DNA	18431078	18431104	1000.0	+	0	R 18431078
chr13	jNXSensor	rigid_DNA	18431229	18431243	1000.0	+	0	R 18431229
chr13	jNXSensor	rigid_DNA	18431338	18431352	1000.0	+	0	R 18431338
chr13	jNXSensor	rigid_DNA	18431529	18431543	1000.0	+	0	R 18431529
chr13	jNXSensor	rigid_DNA	18431668	18431682	1000.0	+	0	R 18431668
chr13	jNXSensor	rigid_DNA	18431928	18431942	1000.0	+	0	R 18431928
chr13	jNXSensor	rigid_DNA	18432006	18432020	1000.0	+	0	R 18432006
chr13	jNXSensor	rigid_DNA	18432973	18432987	1000.0	+	0	R 18432973
chr13	jNXSensor	rigid_DNA	18433165	18433179	1000.0	+	0	R 18433165
chr13	jNXSensor	rigid_DNA	18433644	18433663	1000.0	+	0	R 18433644
chr13	jNXSensor	rigid_DNA	18434680	18434694	1000.0	+	0	R 18434680
chr13	jNXSensor	rigid_DNA	18434880	18434904	1000.0	+	0	R 18434880
chr13	jNXSensor	rigid_DNA	18435747	18435766	1000.0	+	0	R 18435747
chr13	jNXSensor	rigid_DNA	18435935	18435950	1000.0	+	0	R 18435935
chr13	jNXSensor	rigid_DNA	18436042	18436056	1000.0	+	0	R 18436042
chr13	jNXSensor	rigid_DNA	18436957	18436971	1000.0	+	0	R 18436957
chr13	jNXSensor	rigid_DNA	18437211	18437226	1000.0	+	0	R 18437211
chr13	jNXSensor	rigid_DNA	18437680	18437694	1000.0	+	0	R 18437680
chr13	jNXSensor	rigid_DNA	18443821	18443831	1000.0	+	0	R 18443821
chr13	jNXSensor	rigid_DNA	18448257	18448266	1000.0	+	0	R 18448257
chr13	jNXSensor	rigid_DNA	18448809	18448823	1000.0	+	0	R 18448809
chr13	jNXSensor	rigid_DNA	18449386	18449400	1000.0	+	0	R 18449386
chr13	jNXSensor	rigid_DNA	18449487	18449501	1000.0	+	0	R 18449487
chr13	jNXSensor	rigid_DNA	18449843	18449857	1000.0	+	0	R 18449843
chr13	jNXSensor	rigid_DNA	18455061	18455086	1000.0	+	0	R 18455061
chr13	jNXSensor	rigid_DNA	18456115	18456129	1000.0	+	0	R 18456115
chr13	jNXSensor	rigid_DNA	18463498	18463512	1000.0	+	0	R 18463498
chr13	jNXSensor	rigid_DNA	18464121	18464130	1000.0	+	0	R 18464121
chr13	jNXSensor	rigid_DNA	18468173	18468192	1000.0	+	0	R 18468173
chr13	jNXSensor	rigid_DNA	18470617	18470631	1000.0	+	0	R 18470617
chr13	jNXSensor	rigid_DNA	18470690	18470704	1000.0	+	0	R 18470690
chr13	jNXSensor	rigid_DNA	18470760	18470774	1000.0	+	0	R 18470760
chr13	jNXSensor	rigid_DNA	18472224	18472233	1000.0	+	0	R 18472224
chr13	jNXSensor	rigid_DNA	18472982	18472995	1000.0	+	0	R 18472982
chr13	jNXSensor	rigid_DNA	18474152	18474166	1000.0	+	0	R 18474152
chr13	jNXSensor	rigid_DNA	18475041	18475051	1000.0	+	0	R 18475041
chr13	jNXSensor	rigid_DNA	18476881	18476893	1000.0	+	0	R 18476881
chr13	jNXSensor	rigid_DNA	18477687	18477696	1000.0	+	0	R 18477687
chr13	jNXSensor	rigid_DNA	18481101	18481120	1000.0	+	0	R 18481101
chr13	jNXSensor	rigid_DNA	18481651	18481665	1000.0	+	0	R 18481651
chr13	jNXSensor	rigid_DNA	18482321	18482333	1000.0	+	0	R 18482321
chr13	jNXSensor	rigid_DNA	18485896	18485910	1000.0	+	0	R 18485896
chr13	jNXSensor	rigid_DNA	18492008	18492018	1000.0	+	0	R 18492008
chr13	jNXSensor	rigid_DNA	18493574	18493585	1000.0	+	0	R 18493574
chr13	jNXSensor	rigid_DNA	18494644	18494658	1000.0	+	0	R 18494644
chr13	jNXSensor	rigid_DNA	18494852	18494866	1000.0	+	0	R 18494852
chr13	jNXSensor	rigid_DNA	18494916	18494935	1000.0	+	0	R 18494916
chr13	jNXSensor	rigid_DNA	18496428	18496442	1000.0	+	0	R 18496428
chr13	jNXSensor	rigid_DNA	18496507	18496517	1000.0	+	0	R 18496507
chr13	jNXSensor	rigid_DNA	18496674	18496684	1000.0	+	0	R 18496674
chr13	jNXSensor	rigid_DNA	18497503	18497512	1000.0	+	0	R 18497503
chr13	jNXSensor	rigid_DNA	18497813	18497827	1000.0	+	0	R 18497813
chr13	jNXSensor	rigid_DNA	18499523	18499536	1000.0	+	0	R 18499523
chr13	jNXSensor	rigid_DNA	18504341	18504351	1000.0	+	0	R 18504341
chr13	jNXSensor	rigid_DNA	18504891	18504905	1000.0	+	0	R 18504891
chr13	jNXSensor	rigid_DNA	18505160	18505172	1000.0	+	0	R 18505160
chr13	jNXSensor	rigid_DNA	18505454	18505468	1000.0	+	0	R 18505454
chr13	jNXSensor	rigid_DNA	18507420	18507432	1000.0	+	0	R 18507420
chr13	jNXSensor	rigid_DNA	18507608	18507622	1000.0	+	0	R 18507608
chr13	jNXSensor	rigid_DNA	18507989	18508000	1000.0	+	0	R 18507989
chr13	jNXSensor	rigid_DNA	18508005	18508015	1000.0	+	0	R 18508005
chr13	jNXSensor	rigid_DNA	18508272	18508286	1000.0	+	0	R 18508272
chr13	jNXSensor	rigid_DNA	18508469	18508482	1000.0	+	0	R 18508469
chr13	jNXSensor	rigid_DNA	18508535	18508549	1000.0	+	0	R 18508535
chr13	jNXSensor	rigid_DNA	18508843	18508857	1000.0	+	0	R 18508843
chr13	jNXSensor	rigid_DNA	18510395	18510414	1000.0	+	0	R 18510395
chr13	jNXSensor	rigid_DNA	18510420	18510434	1000.0	+	0	R 18510420
chr13	jNXSensor	rigid_DNA	18519652	18519671	1000.0	+	0	R 18519652
chr13	jNXSensor	rigid_DNA	18520395	18520409	1000.0	+	0	R 18520395
chr13	jNXSensor	rigid_DNA	18520892	18520916	1000.0	+	0	R 18520892
chr13	jNXSensor	rigid_DNA	18521101	18521115	1000.0	+	0	R 18521101
chr13	jNXSensor	rigid_DNA	18521945	18521960	1000.0	+	0	R 18521945
chr13	jNXSensor	rigid_DNA	18522052	18522066	1000.0	+	0	R 18522052
chr13	jNXSensor	rigid_DNA	18522761	18522776	1000.0	+	0	R 18522761
chr13	jNXSensor	rigid_DNA	18522968	18522987	1000.0	+	0	R 18522968
chr13	jNXSensor	rigid_DNA	18523320	18523335	1000.0	+	0	R 18523320
chr13	jNXSensor	rigid_DNA	18523658	18523672	1000.0	+	0	R 18523658
chr13	jNXSensor	rigid_DNA	18525199	18525218	1000.0	+	0	R 18525199
chr13	jNXSensor	rigid_DNA	18525241	18525255	1000.0	+	0	R 18525241
chr13	jNXSensor	rigid_DNA	18525277	18525291	1000.0	+	0	R 18525277
chr13	jNXSensor	rigid_DNA	18525323	18525337	1000.0	+	0	R 18525323
chr13	jNXSensor	rigid_DNA	18525527	18525541	1000.0	+	0	R 18525527
chr13	jNXSensor	rigid_DNA	18525888	18525902	1000.0	+	0	R 18525888
chr13	jNXSensor	rigid_DNA	18525946	18525961	1000.0	+	0	R 18525946
chr13	jNXSensor	rigid_DNA	18527149	18527163	1000.0	+	0	R 18527149
chr13	jNXSensor	rigid_DNA	18527377	18527391	1000.0	+	0	R 18527377
chr13	jNXSensor	rigid_DNA	18527833	18527847	1000.0	+	0	R 18527833
chr13	jNXSensor	rigid_DNA	18528156	18528175	1000.0	+	0	R 18528156
chr13	jNXSensor	rigid_DNA	18528333	18528347	1000.0	+	0	R 18528333
chr13	jNXSensor	rigid_DNA	18528458	18528472	1000.0	+	0	R 18528458
chr13	jNXSensor	rigid_DNA	18528595	18528609	1000.0	+	0	R 18528595
chr13	jNXSensor	rigid_DNA	18528839	18528858	1000.0	+	0	R 18528839
chr13	jNXSensor	rigid_DNA	18528871	18528885	1000.0	+	0	R 18528871
chr13	jNXSensor	rigid_DNA	18530339	18530353	1000.0	+	0	R 18530339
chr13	jNXSensor	rigid_DNA	18530892	18530906	1000.0	+	0	R 18530892
chr13	jNXSensor	rigid_DNA	18530923	18530937	1000.0	+	0	R 18530923
chr13	jNXSensor	rigid_DNA	18531008	18531022	1000.0	+	0	R 18531008
chr13	jNXSensor	rigid_DNA	18531382	18531396	1000.0	+	0	R 18531382
chr13	jNXSensor	rigid_DNA	18531412	18531426	1000.0	+	0	R 18531412
chr13	jNXSensor	rigid_DNA	18531625	18531650	1000.0	+	0	R 18531625
chr13	jNXSensor	rigid_DNA	18532435	18532460	1000.0	+	0	R 18532435
chr13	jNXSensor	rigid_DNA	18532605	18532619	1000.0	+	0	R 18532605
chr13	jNXSensor	rigid_DNA	18533164	18533178	1000.0	+	0	R 18533164
chr13	jNXSensor	rigid_DNA	18533421	18533435	1000.0	+	0	R 18533421
chr13	jNXSensor	rigid_DNA	18534361	18534390	1000.0	+	0	R 18534361
chr13	jNXSensor	rigid_DNA	18534580	18534599	1000.0	+	0	R 18534580
chr13	jNXSensor	rigid_DNA	18534713	18534727	1000.0	+	0	R 18534713
chr13	jNXSensor	rigid_DNA	18535087	18535101	1000.0	+	0	R 18535087
chr13	jNXSensor	rigid_DNA	18535898	18535911	1000.0	+	0	R 18535898
chr13	jNXSensor	rigid_DNA	18536077	18536086	1000.0	+	0	R 18536077
chr13	jNXSensor	rigid_DNA	18536468	18536477	1000.0	+	0	R 18536468
chr13	jNXSensor	rigid_DNA	18537619	18537633	1000.0	+	0	R 18537619
chr13	jNXSensor	rigid_DNA	18538738	18538747	1000.0	+	0	R 18538738
chr13	jNXSensor	rigid_DNA	18539032	18539041	1000.0	+	0	R 18539032
chr13	jNXSensor	rigid_DNA	18539509	18539520	1000.0	+	0	R 18539509
chr13	jNXSensor	rigid_DNA	18541064	18541078	1000.0	+	0	R 18541064
chr13	jNXSensor	rigid_DNA	18542956	18542970	1000.0	+	0	R 18542956
chr13	jNXSensor	rigid_DNA	18543242	18543256	1000.0	+	0	R 18543242
chr13	jNXSensor	rigid_DNA	18543492	18543506	1000.0	+	0	R 18543492
chr13	jNXSensor	rigid_DNA	18543779	18543793	1000.0	+	0	R 18543779
chr13	jNXSensor	rigid_DNA	18544289	18544303	1000.0	+	0	R 18544289
chr13	jNXSensor	rigid_DNA	18544761	18544775	1000.0	+	0	R 18544761
chr13	jNXSensor	rigid_DNA	18545188	18545198	1000.0	+	0	R 18545188
chr13	jNXSensor	rigid_DNA	18545375	18545389	1000.0	+	0	R 18545375
chr13	jNXSensor	rigid_DNA	18545484	18545496	1000.0	+	0	R 18545484
chr13	jNXSensor	rigid_DNA	18547320	18547334	1000.0	+	0	R 18547320
chr13	jNXSensor	rigid_DNA	18548298	18548307	1000.0	+	0	R 18548298
chr13	jNXSensor	rigid_DNA	18549043	18549058	1000.0	+	0	R 18549043
chr13	jNXSensor	rigid_DNA	18550412	18550423	1000.0	+	0	R 18550412
chr13	jNXSensor	rigid_DNA	18551199	18551215	1000.0	+	0	R 18551199
chr13	jNXSensor	rigid_DNA	18551886	18551900	1000.0	+	0	R 18551886
chr13	jNXSensor	rigid_DNA	18552120	18552138	1000.0	+	0	R 18552120
chr13	jNXSensor	rigid_DNA	18552995	18553007	1000.0	+	0	R 18552995
chr13	jNXSensor	rigid_DNA	18553384	18553394	1000.0	+	0	R 18553384
chr13	jNXSensor	rigid_DNA	18554329	18554339	1000.0	+	0	R 18554329
chr13	jNXSensor	rigid_DNA	18557293	18557307	1000.0	+	0	R 18557293
chr13	jNXSensor	rigid_DNA	18557400	18557414	1000.0	+	0	R 18557400
chr13	jNXSensor	rigid_DNA	18557584	18557598	1000.0	+	0	R 18557584
chr13	jNXSensor	rigid_DNA	18557659	18557673	1000.0	+	0	R 18557659
chr13	jNXSensor	rigid_DNA	18557729	18557743	1000.0	+	0	R 18557729
chr13	jNXSensor	rigid_DNA	18557983	18558007	1000.0	+	0	R 18557983
chr13	jNXSensor	rigid_DNA	18558153	18558172	1000.0	+	0	R 18558153
chr13	jNXSensor	rigid_DNA	18558191	18558206	1000.0	+	0	R 18558191
chr13	jNXSensor	rigid_DNA	18558333	18558347	1000.0	+	0	R 18558333
chr13	jNXSensor	rigid_DNA	18558479	18558500	1000.0	+	0	R 18558479
chr13	jNXSensor	rigid_DNA	18558564	18558583	1000.0	+	0	R 18558564
chr13	jNXSensor	rigid_DNA	18559003	18559017	1000.0	+	0	R 18559003
chr13	jNXSensor	rigid_DNA	18559578	18559597	1000.0	+	0	R 18559578
chr13	jNXSensor	rigid_DNA	18559894	18559908	1000.0	+	0	R 18559894
chr13	jNXSensor	rigid_DNA	18560256	18560274	1000.0	+	0	R 18560256
chr13	jNXSensor	rigid_DNA	18560711	18560725	1000.0	+	0	R 18560711
chr13	jNXSensor	rigid_DNA	18561583	18561597	1000.0	+	0	R 18561583
chr13	jNXSensor	rigid_DNA	18562582	18562596	1000.0	+	0	R 18562582
chr13	jNXSensor	rigid_DNA	18562650	18562668	1000.0	+	0	R 18562650
chr13	jNXSensor	rigid_DNA	18562895	18562912	1000.0	+	0	R 18562895
chr13	jNXSensor	rigid_DNA	18562994	18563013	1000.0	+	0	R 18562994
chr13	jNXSensor	rigid_DNA	18563164	18563179	1000.0	+	0	R 18563164
chr13	jNXSensor	rigid_DNA	18563193	18563207	1000.0	+	0	R 18563193
chr13	jNXSensor	rigid_DNA	18563229	18563243	1000.0	+	0	R 18563229
chr13	jNXSensor	rigid_DNA	18563664	18563678	1000.0	+	0	R 18563664
chr13	jNXSensor	rigid_DNA	18563993	18564011	1000.0	+	0	R 18563993
chr13	jNXSensor	rigid_DNA	18564693	18564702	1000.0	+	0	R 18564693
chr13	jNXSensor	rigid_DNA	18565700	18565726	1000.0	+	0	R 18565700
chr13	jNXSensor	rigid_DNA	18566675	18566685	1000.0	+	0	R 18566675
chr13	jNXSensor	rigid_DNA	18567559	18567568	1000.0	+	0	R 18567559
chr13	jNXSensor	rigid_DNA	18568704	18568718	1000.0	+	0	R 18568704
chr13	jNXSensor	rigid_DNA	18569337	18569356	1000.0	+	0	R 18569337
chr13	jNXSensor	rigid_DNA	18569432	18569444	1000.0	+	0	R 18569432
chr13	jNXSensor	rigid_DNA	18569592	18569614	1000.0	+	0	R 18569592
chr13	jNXSensor	rigid_DNA	18575455	18575464	1000.0	+	0	R 18575455
chr13	jNXSensor	rigid_DNA	18581692	18581711	1000.0	+	0	R 18581692
chr13	jNXSensor	rigid_DNA	18582597	18582611	1000.0	+	0	R 18582597
chr13	jNXSensor	rigid_DNA	18582762	18582771	1000.0	+	0	R 18582762
chr13	jNXSensor	rigid_DNA	18583716	18583736	1000.0	+	0	R 18583716
chr13	jNXSensor	rigid_DNA	18583917	18583931	1000.0	+	0	R 18583917
chr13	jNXSensor	rigid_DNA	18584855	18584866	1000.0	+	0	R 18584855
chr13	jNXSensor	rigid_DNA	18585299	18585308	1000.0	+	0	R 18585299
chr13	jNXSensor	rigid_DNA	18586115	18586129	1000.0	+	0	R 18586115
chr13	jNXSensor	rigid_DNA	18586246	18586260	1000.0	+	0	R 18586246
chr13	jNXSensor	rigid_DNA	18587041	18587055	1000.0	+	0	R 18587041
chr13	jNXSensor	rigid_DNA	18588634	18588648	1000.0	+	0	R 18588634
chr13	jNXSensor	rigid_DNA	18589326	18589340	1000.0	+	0	R 18589326
chr13	jNXSensor	rigid_DNA	18589824	18589849	1000.0	+	0	R 18589824
chr13	jNXSensor	rigid_DNA	18589874	18589888	1000.0	+	0	R 18589874
chr13	jNXSensor	rigid_DNA	18589970	18589989	1000.0	+	0	R 18589970
chr13	jNXSensor	rigid_DNA	18590071	18590085	1000.0	+	0	R 18590071
chr13	jNXSensor	rigid_DNA	18590813	18590827	1000.0	+	0	R 18590813
chr13	jNXSensor	rigid_DNA	18591048	18591067	1000.0	+	0	R 18591048
chr13	jNXSensor	rigid_DNA	18594339	18594350	1000.0	+	0	R 18594339
chr13	jNXSensor	rigid_DNA	18596174	18596188	1000.0	+	0	R 18596174
chr13	jNXSensor	rigid_DNA	18596456	18596466	1000.0	+	0	R 18596456
chr13	jNXSensor	rigid_DNA	18596585	18596599	1000.0	+	0	R 18596585
chr13	jNXSensor	rigid_DNA	18597385	18597395	1000.0	+	0	R 18597385
chr13	jNXSensor	rigid_DNA	18597689	18597698	1000.0	+	0	R 18597689
chr13	jNXSensor	rigid_DNA	18599251	18599265	1000.0	+	0	R 18599251
chr13	jNXSensor	rigid_DNA	18599431	18599445	1000.0	+	0	R 18599431
chr13	jNXSensor	rigid_DNA	18600640	18600655	1000.0	+	0	R 18600640
chr13	jNXSensor	rigid_DNA	18602191	18602214	1000.0	+	0	R 18602191
chr13	jNXSensor	rigid_DNA	18602372	18602381	1000.0	+	0	R 18602372
chr13	jNXSensor	rigid_DNA	18602383	18602394	1000.0	+	0	R 18602383
chr13	jNXSensor	rigid_DNA	18602461	18602475	1000.0	+	0	R 18602461
chr13	jNXSensor	rigid_DNA	18605480	18605489	1000.0	+	0	R 18605480
chr13	jNXSensor	rigid_DNA	18605884	18605895	1000.0	+	0	R 18605884
chr13	jNXSensor	rigid_DNA	18606485	18606497	1000.0	+	0	R 18606485
chr13	jNXSensor	rigid_DNA	18606509	18606523	1000.0	+	0	R 18606509
chr13	jNXSensor	rigid_DNA	18607546	18607560	1000.0	+	0	R 18607546
chr13	jNXSensor	rigid_DNA	18608344	18608358	1000.0	+	0	R 18608344
chr13	jNXSensor	rigid_DNA	18608586	18608600	1000.0	+	0	R 18608586
chr13	jNXSensor	rigid_DNA	18609170	18609193	1000.0	+	0	R 18609170
chr13	jNXSensor	rigid_DNA	18610603	18610613	1000.0	+	0	R 18610603
chr13	jNXSensor	rigid_DNA	18610850	18610864	1000.0	+	0	R 18610850
chr13	jNXSensor	rigid_DNA	18610950	18610964	1000.0	+	0	R 18610950
chr13	jNXSensor	rigid_DNA	18611190	18611204	1000.0	+	0	R 18611190
chr13	jNXSensor	rigid_DNA	18612049	18612063	1000.0	+	0	R 18612049
chr13	jNXSensor	rigid_DNA	18612386	18612409	1000.0	+	0	R 18612386
chr13	jNXSensor	rigid_DNA	18612625	18612639	1000.0	+	0	R 18612625
chr13	jNXSensor	rigid_DNA	18613494	18613508	1000.0	+	0	R 18613494
chr13	jNXSensor	rigid_DNA	18613670	18613684	1000.0	+	0	R 18613670
chr13	jNXSensor	rigid_DNA	18613840	18613851	1000.0	+	0	R 18613840
chr13	jNXSensor	rigid_DNA	18614178	18614187	1000.0	+	0	R 18614178
chr13	jNXSensor	rigid_DNA	18614417	18614431	1000.0	+	0	R 18614417
chr13	jNXSensor	rigid_DNA	18615760	18615782	1000.0	+	0	R 18615760
chr13	jNXSensor	rigid_DNA	18616008	18616027	1000.0	+	0	R 18616008
chr13	jNXSensor	rigid_DNA	18616251	18616266	1000.0	+	0	R 18616251
chr13	jNXSensor	rigid_DNA	18616339	18616348	1000.0	+	0	R 18616339
chr13	jNXSensor	rigid_DNA	18617971	18617985	1000.0	+	0	R 18617971
chr13	jNXSensor	rigid_DNA	18618564	18618573	1000.0	+	0	R 18618564
chr13	jNXSensor	rigid_DNA	18622374	18622388	1000.0	+	0	R 18622374
chr13	jNXSensor	rigid_DNA	18622496	18622510	1000.0	+	0	R 18622496
chr13	jNXSensor	rigid_DNA	18622656	18622671	1000.0	+	0	R 18622656
chr13	jNXSensor	rigid_DNA	18623123	18623137	1000.0	+	0	R 18623123
chr13	jNXSensor	rigid_DNA	18623338	18623365	1000.0	+	0	R 18623338
chr13	jNXSensor	rigid_DNA	18623943	18623957	1000.0	+	0	R 18623943
chr13	jNXSensor	rigid_DNA	18624184	18624198	1000.0	+	0	R 18624184
chr13	jNXSensor	rigid_DNA	18624263	18624293	1000.0	+	0	R 18624263
chr13	jNXSensor	rigid_DNA	18624454	18624468	1000.0	+	0	R 18624454
chr13	jNXSensor	rigid_DNA	18624861	18624875	1000.0	+	0	R 18624861
chr13	jNXSensor	rigid_DNA	18625228	18625242	1000.0	+	0	R 18625228
chr13	jNXSensor	rigid_DNA	18626081	18626105	1000.0	+	0	R 18626081
chr13	jNXSensor	rigid_DNA	18626488	18626502	1000.0	+	0	R 18626488
chr13	jNXSensor	rigid_DNA	18626505	18626523	1000.0	+	0	R 18626505
chr13	jNXSensor	rigid_DNA	18627645	18627659	1000.0	+	0	R 18627645
chr13	jNXSensor	rigid_DNA	18627934	18627948	1000.0	+	0	R 18627934
chr13	jNXSensor	rigid_DNA	18628283	18628297	1000.0	+	0	R 18628283
chr13	jNXSensor	rigid_DNA	18629224	18629238	1000.0	+	0	R 18629224
chr13	jNXSensor	rigid_DNA	18629255	18629274	1000.0	+	0	R 18629255
chr13	jNXSensor	rigid_DNA	18629733	18629747	1000.0	+	0	R 18629733
chr13	jNXSensor	rigid_DNA	18630250	18630264	1000.0	+	0	R 18630250
chr13	jNXSensor	rigid_DNA	18630564	18630583	1000.0	+	0	R 18630564
chr13	jNXSensor	rigid_DNA	18630823	18630842	1000.0	+	0	R 18630823
chr13	jNXSensor	rigid_DNA	18630879	18630898	1000.0	+	0	R 18630879
chr13	jNXSensor	rigid_DNA	18630946	18630960	1000.0	+	0	R 18630946
chr13	jNXSensor	rigid_DNA	18631240	18631254	1000.0	+	0	R 18631240
chr13	jNXSensor	rigid_DNA	18632139	18632153	1000.0	+	0	R 18632139
chr13	jNXSensor	rigid_DNA	18632536	18632550	1000.0	+	0	R 18632536
chr13	jNXSensor	rigid_DNA	18633180	18633194	1000.0	+	0	R 18633180
chr13	jNXSensor	rigid_DNA	18633580	18633594	1000.0	+	0	R 18633580
chr13	jNXSensor	rigid_DNA	18633665	18633679	1000.0	+	0	R 18633665
chr13	jNXSensor	rigid_DNA	18634858	18634872	1000.0	+	0	R 18634858
chr13	jNXSensor	rigid_DNA	18635161	18635180	1000.0	+	0	R 18635161
chr13	jNXSensor	rigid_DNA	18635322	18635336	1000.0	+	0	R 18635322
chr13	jNXSensor	rigid_DNA	18637760	18637774	1000.0	+	0	R 18637760
chr13	jNXSensor	rigid_DNA	18638673	18638697	1000.0	+	0	R 18638673
chr13	jNXSensor	rigid_DNA	18638888	18638903	1000.0	+	0	R 18638888
chr13	jNXSensor	rigid_DNA	18639380	18639407	1000.0	+	0	R 18639380
chr13	jNXSensor	rigid_DNA	18640099	18640113	1000.0	+	0	R 18640099
chr13	jNXSensor	rigid_DNA	18640491	18640505	1000.0	+	0	R 18640491
chr13	jNXSensor	rigid_DNA	18641073	18641090	1000.0	+	0	R 18641073
chr13	jNXSensor	rigid_DNA	18641486	18641502	1000.0	+	0	R 18641486
chr13	jNXSensor	rigid_DNA	18642074	18642088	1000.0	+	0	R 18642074
chr13	jNXSensor	rigid_DNA	18642273	18642306	1000.0	+	0	R 18642273
chr13	jNXSensor	rigid_DNA	18643999	18644013	1000.0	+	0	R 18643999
chr13	jNXSensor	rigid_DNA	18645016	18645043	1000.0	+	0	R 18645016
chr13	jNXSensor	rigid_DNA	18645184	18645193	1000.0	+	0	R 18645184
chr13	jNXSensor	rigid_DNA	18645959	18645973	1000.0	+	0	R 18645959
chr13	jNXSensor	rigid_DNA	18646185	18646205	1000.0	+	0	R 18646185
chr13	jNXSensor	rigid_DNA	18646479	18646493	1000.0	+	0	R 18646479
chr13	jNXSensor	rigid_DNA	18646574	18646588	1000.0	+	0	R 18646574
chr13	jNXSensor	rigid_DNA	18648126	18648145	1000.0	+	0	R 18648126
chr13	jNXSensor	rigid_DNA	18648866	18648899	1000.0	+	0	R 18648866
chr13	jNXSensor	rigid_DNA	18649193	18649207	1000.0	+	0	R 18649193
chr13	jNXSensor	rigid_DNA	18649987	18650005	1000.0	+	0	R 18649987
chr13	jNXSensor	rigid_DNA	18652649	18652660	1000.0	+	0	R 18652649
chr13	jNXSensor	rigid_DNA	18652882	18652896	1000.0	+	0	R 18652882
chr13	jNXSensor	rigid_DNA	18653102	18653118	1000.0	+	0	R 18653102
chr13	jNXSensor	rigid_DNA	18653197	18653210	1000.0	+	0	R 18653197
chr13	jNXSensor	rigid_DNA	18653687	18653701	1000.0	+	0	R 18653687
chr13	jNXSensor	rigid_DNA	18653744	18653759	1000.0	+	0	R 18653744
chr13	jNXSensor	rigid_DNA	18653900	18653920	1000.0	+	0	R 18653900
chr13	jNXSensor	rigid_DNA	18654036	18654050	1000.0	+	0	R 18654036
chr13	jNXSensor	rigid_DNA	18654790	18654800	1000.0	+	0	R 18654790
chr13	jNXSensor	rigid_DNA	18654895	18654909	1000.0	+	0	R 18654895
chr13	jNXSensor	rigid_DNA	18655397	18655411	1000.0	+	0	R 18655397
chr13	jNXSensor	rigid_DNA	18656328	18656342	1000.0	+	0	R 18656328
chr13	jNXSensor	rigid_DNA	18657420	18657439	1000.0	+	0	R 18657420
chr13	jNXSensor	rigid_DNA	18657781	18657795	1000.0	+	0	R 18657781
chr13	jNXSensor	rigid_DNA	18658233	18658248	1000.0	+	0	R 18658233
chr13	jNXSensor	rigid_DNA	18659247	18659256	1000.0	+	0	R 18659247
chr13	jNXSensor	rigid_DNA	18659603	18659617	1000.0	+	0	R 18659603
chr13	jNXSensor	rigid_DNA	18659883	18659901	1000.0	+	0	R 18659883
chr13	jNXSensor	rigid_DNA	18660072	18660086	1000.0	+	0	R 18660072
chr13	jNXSensor	rigid_DNA	18660353	18660365	1000.0	+	0	R 18660353
chr13	jNXSensor	rigid_DNA	18662498	18662521	1000.0	+	0	R 18662498
chr13	jNXSensor	rigid_DNA	18663690	18663704	1000.0	+	0	R 18663690
chr13	jNXSensor	rigid_DNA	18664123	18664136	1000.0	+	0	R 18664123
chr13	jNXSensor	rigid_DNA	18664744	18664762	1000.0	+	0	R 18664744
chr13	jNXSensor	rigid_DNA	18665138	18665147	1000.0	+	0	R 18665138
chr13	jNXSensor	rigid_DNA	18666337	18666348	1000.0	+	0	R 18666337
chr13	jNXSensor	rigid_DNA	18666443	18666457	1000.0	+	0	R 18666443
chr13	jNXSensor	rigid_DNA	18666587	18666606	1000.0	+	0	R 18666587
chr13	jNXSensor	rigid_DNA	18666679	18666699	1000.0	+	0	R 18666679
chr13	jNXSensor	rigid_DNA	18666844	18666857	1000.0	+	0	R 18666844
chr13	jNXSensor	rigid_DNA	18667880	18667890	1000.0	+	0	R 18667880
chr13	jNXSensor	rigid_DNA	18668188	18668203	1000.0	+	0	R 18668188
chr13	jNXSensor	rigid_DNA	18668227	18668236	1000.0	+	0	R 18668227
chr13	jNXSensor	rigid_DNA	18668338	18668363	1000.0	+	0	R 18668338
chr13	jNXSensor	rigid_DNA	18668511	18668532	1000.0	+	0	R 18668511
chr13	jNXSensor	rigid_DNA	18668751	18668760	1000.0	+	0	R 18668751
chr13	jNXSensor	rigid_DNA	18668980	18668994	1000.0	+	0	R 18668980
chr13	jNXSensor	rigid_DNA	18669897	18669906	1000.0	+	0	R 18669897
chr13	jNXSensor	rigid_DNA	18670507	18670530	1000.0	+	0	R 18670507
chr13	jNXSensor	rigid_DNA	18670651	18670670	1000.0	+	0	R 18670651
chr13	jNXSensor	rigid_DNA	18672721	18672736	1000.0	+	0	R 18672721
chr13	jNXSensor	rigid_DNA	18672745	18672754	1000.0	+	0	R 18672745
chr13	jNXSensor	rigid_DNA	18673653	18673664	1000.0	+	0	R 18673653
chr13	jNXSensor	rigid_DNA	18674329	18674340	1000.0	+	0	R 18674329
chr13	jNXSensor	rigid_DNA	18674584	18674593	1000.0	+	0	R 18674584
chr13	jNXSensor	rigid_DNA	18676949	18676969	1000.0	+	0	R 18676949
chr13	jNXSensor	rigid_DNA	18677200	18677214	1000.0	+	0	R 18677200
chr13	jNXSensor	rigid_DNA	18680243	18680260	1000.0	+	0	R 18680243
chr13	jNXSensor	rigid_DNA	18684725	18684742	1000.0	+	0	R 18684725
chr13	jNXSensor	rigid_DNA	18688570	18688590	1000.0	+	0	R 18688570
chr13	jNXSensor	rigid_DNA	18691407	18691422	1000.0	+	0	R 18691407
chr13	jNXSensor	rigid_DNA	18692810	18692824	1000.0	+	0	R 18692810
chr13	jNXSensor	rigid_DNA	18694259	18694271	1000.0	+	0	R 18694259
chr13	jNXSensor	rigid_DNA	18694641	18694650	1000.0	+	0	R 18694641
chr13	jNXSensor	rigid_DNA	18694757	18694771	1000.0	+	0	R 18694757
chr13	jNXSensor	rigid_DNA	18695091	18695101	1000.0	+	0	R 18695091
chr13	jNXSensor	rigid_DNA	18695369	18695381	1000.0	+	0	R 18695369
chr13	jNXSensor	rigid_DNA	18695779	18695791	1000.0	+	0	R 18695779
chr13	jNXSensor	rigid_DNA	18696510	18696519	1000.0	+	0	R 18696510
chr13	jNXSensor	rigid_DNA	18697635	18697645	1000.0	+	0	R 18697635
chr13	jNXSensor	rigid_DNA	18697741	18697757	1000.0	+	0	R 18697741
chr13	jNXSensor	rigid_DNA	18698896	18698907	1000.0	+	0	R 18698896
chr13	jNXSensor	rigid_DNA	18699136	18699150	1000.0	+	0	R 18699136
chr13	jNXSensor	rigid_DNA	18699345	18699354	1000.0	+	0	R 18699345
chr13	jNXSensor	rigid_DNA	18700766	18700780	1000.0	+	0	R 18700766
chr13	jNXSensor	rigid_DNA	18700782	18700791	1000.0	+	0	R 18700782
chr13	jNXSensor	rigid_DNA	18701582	18701604	1000.0	+	0	R 18701582
chr13	jNXSensor	rigid_DNA	18701961	18701976	1000.0	+	0	R 18701961
chr13	jNXSensor	rigid_DNA	18702737	18702754	1000.0	+	0	R 18702737
chr13	jNXSensor	rigid_DNA	18702829	18702843	1000.0	+	0	R 18702829
chr13	jNXSensor	rigid_DNA	18703061	18703073	1000.0	+	0	R 18703061
chr13	jNXSensor	rigid_DNA	18704179	18704195	1000.0	+	0	R 18704179
chr13	jNXSensor	rigid_DNA	18704780	18704793	1000.0	+	0	R 18704780
chr13	jNXSensor	rigid_DNA	18708370	18708389	1000.0	+	0	R 18708370
chr13	jNXSensor	rigid_DNA	18708696	18708715	1000.0	+	0	R 18708696
chr13	jNXSensor	rigid_DNA	18716484	18716498	1000.0	+	0	R 18716484
chr13	jNXSensor	rigid_DNA	18718166	18718180	1000.0	+	0	R 18718166
chr13	jNXSensor	rigid_DNA	18718236	18718250	1000.0	+	0	R 18718236
chr13	jNXSensor	rigid_DNA	18718454	18718463	1000.0	+	0	R 18718454
chr13	jNXSensor	rigid_DNA	18721932	18721948	1000.0	+	0	R 18721932
chr13	jNXSensor	rigid_DNA	18726409	18726420	1000.0	+	0	R 18726409
chr13	jNXSensor	rigid_DNA	18734548	18734563	1000.0	+	0	R 18734548
chr13	jNXSensor	rigid_DNA	18735176	18735186	1000.0	+	0	R 18735176
chr13	jNXSensor	rigid_DNA	18737314	18737328	1000.0	+	0	R 18737314
chr13	jNXSensor	rigid_DNA	18739555	18739564	1000.0	+	0	R 18739555
chr13	jNXSensor	rigid_DNA	18742050	18742060	1000.0	+	0	R 18742050
chr13	jNXSensor	rigid_DNA	18743856	18743865	1000.0	+	0	R 18743856
chr13	jNXSensor	rigid_DNA	18745562	18745582	1000.0	+	0	R 18745562
chr13	jNXSensor	rigid_DNA	18750298	18750308	1000.0	+	0	R 18750298
chr13	jNXSensor	rigid_DNA	18751705	18751722	1000.0	+	0	R 18751705
chr13	jNXSensor	rigid_DNA	18754872	18754886	1000.0	+	0	R 18754872
chr13	jNXSensor	rigid_DNA	18755727	18755744	1000.0	+	0	R 18755727
chr13	jNXSensor	rigid_DNA	18757948	18757962	1000.0	+	0	R 18757948
chr13	jNXSensor	rigid_DNA	18759017	18759031	1000.0	+	0	R 18759017
chr13	jNXSensor	rigid_DNA	18759171	18759180	1000.0	+	0	R 18759171
chr13	jNXSensor	rigid_DNA	18762341	18762351	1000.0	+	0	R 18762341
chr13	jNXSensor	rigid_DNA	18762605	18762619	1000.0	+	0	R 18762605
chr13	jNXSensor	rigid_DNA	18763340	18763354	1000.0	+	0	R 18763340
chr13	jNXSensor	rigid_DNA	18770130	18770144	1000.0	+	0	R 18770130
chr13	jNXSensor	rigid_DNA	18772461	18772475	1000.0	+	0	R 18772461
chr13	jNXSensor	rigid_DNA	18775912	18775926	1000.0	+	0	R 18775912
chr13	jNXSensor	rigid_DNA	18776117	18776126	1000.0	+	0	R 18776117
chr13	jNXSensor	rigid_DNA	18777681	18777696	1000.0	+	0	R 18777681
chr13	jNXSensor	rigid_DNA	18777699	18777713	1000.0	+	0	R 18777699
chr13	jNXSensor	rigid_DNA	18777826	18777841	1000.0	+	0	R 18777826
chr13	jNXSensor	rigid_DNA	18777886	18777900	1000.0	+	0	R 18777886
chr13	jNXSensor	rigid_DNA	18780940	18780949	1000.0	+	0	R 18780940
chr13	jNXSensor	rigid_DNA	18783389	18783410	1000.0	+	0	R 18783389
chr13	jNXSensor	rigid_DNA	18787016	18787025	1000.0	+	0	R 18787016
chr13	jNXSensor	rigid_DNA	18790460	18790472	1000.0	+	0	R 18790460
chr13	jNXSensor	rigid_DNA	18794803	18794817	1000.0	+	0	R 18794803
chr13	jNXSensor	rigid_DNA	18795738	18795752	1000.0	+	0	R 18795738
chr13	jNXSensor	rigid_DNA	18796033	18796047	1000.0	+	0	R 18796033
chr13	jNXSensor	rigid_DNA	18796271	18796285	1000.0	+	0	R 18796271
chr13	jNXSensor	rigid_DNA	18798519	18798528	1000.0	+	0	R 18798519
chr13	jNXSensor	rigid_DNA	18811755	18811764	1000.0	+	0	R 18811755
chr13	jNXSensor	rigid_DNA	18816037	18816065	1000.0	+	0	R 18816037
chr13	jNXSensor	rigid_DNA	18816193	18816203	1000.0	+	0	R 18816193
chr13	jNXSensor	rigid_DNA	18816838	18816852	1000.0	+	0	R 18816838
chr13	jNXSensor	rigid_DNA	18816876	18816893	1000.0	+	0	R 18816876
chr13	jNXSensor	rigid_DNA	18816911	18816925	1000.0	+	0	R 18816911
chr13	jNXSensor	rigid_DNA	18817003	18817022	1000.0	+	0	R 18817003
chr13	jNXSensor	rigid_DNA	18817509	18817523	1000.0	+	0	R 18817509
chr13	jNXSensor	rigid_DNA	18817932	18817956	1000.0	+	0	R 18817932
chr13	jNXSensor	rigid_DNA	18819865	18819890	1000.0	+	0	R 18819865
chr13	jNXSensor	rigid_DNA	18820305	18820319	1000.0	+	0	R 18820305
chr13	jNXSensor	rigid_DNA	18821609	18821622	1000.0	+	0	R 18821609
chr13	jNXSensor	rigid_DNA	18822388	18822398	1000.0	+	0	R 18822388
chr13	jNXSensor	rigid_DNA	18822898	18822907	1000.0	+	0	R 18822898
chr13	jNXSensor	rigid_DNA	18823042	18823056	1000.0	+	0	R 18823042
chr13	jNXSensor	rigid_DNA	18824653	18824668	1000.0	+	0	R 18824653
chr13	jNXSensor	rigid_DNA	18826216	18826230	1000.0	+	0	R 18826216
chr13	jNXSensor	rigid_DNA	18827429	18827453	1000.0	+	0	R 18827429
chr13	jNXSensor	rigid_DNA	18828295	18828315	1000.0	+	0	R 18828295
chr13	jNXSensor	rigid_DNA	18828535	18828555	1000.0	+	0	R 18828535
chr13	jNXSensor	rigid_DNA	18828578	18828596	1000.0	+	0	R 18828578
chr13	jNXSensor	rigid_DNA	18828601	18828610	1000.0	+	0	R 18828601
chr13	jNXSensor	rigid_DNA	18828738	18828757	1000.0	+	0	R 18828738
chr13	jNXSensor	rigid_DNA	18828836	18828856	1000.0	+	0	R 18828836
chr13	jNXSensor	rigid_DNA	18828979	18828998	1000.0	+	0	R 18828979
chr13	jNXSensor	rigid_DNA	18829214	18829234	1000.0	+	0	R 18829214
chr13	jNXSensor	rigid_DNA	18830369	18830380	1000.0	+	0	R 18830369
chr13	jNXSensor	rigid_DNA	18830959	18830982	1000.0	+	0	R 18830959
chr13	jNXSensor	rigid_DNA	18831246	18831262	1000.0	+	0	R 18831246
chr13	jNXSensor	rigid_DNA	18831745	18831759	1000.0	+	0	R 18831745
chr13	jNXSensor	rigid_DNA	18832291	18832305	1000.0	+	0	R 18832291
chr13	jNXSensor	rigid_DNA	18832669	18832680	1000.0	+	0	R 18832669
chr13	jNXSensor	rigid_DNA	18833833	18833845	1000.0	+	0	R 18833833
chr13	jNXSensor	rigid_DNA	18834001	18834015	1000.0	+	0	R 18834001
chr13	jNXSensor	rigid_DNA	18834286	18834300	1000.0	+	0	R 18834286
chr13	jNXSensor	rigid_DNA	18835640	18835650	1000.0	+	0	R 18835640
chr13	jNXSensor	rigid_DNA	18835702	18835717	1000.0	+	0	R 18835702
chr13	jNXSensor	rigid_DNA	18836989	18837003	1000.0	+	0	R 18836989
chr13	jNXSensor	rigid_DNA	18837353	18837368	1000.0	+	0	R 18837353
chr13	jNXSensor	rigid_DNA	18837388	18837402	1000.0	+	0	R 18837388
chr13	jNXSensor	rigid_DNA	18837425	18837444	1000.0	+	0	R 18837425
chr13	jNXSensor	rigid_DNA	18837668	18837688	1000.0	+	0	R 18837668
chr13	jNXSensor	rigid_DNA	18839531	18839542	1000.0	+	0	R 18839531
chr13	jNXSensor	rigid_DNA	18839676	18839692	1000.0	+	0	R 18839676
chr13	jNXSensor	rigid_DNA	18839990	18840001	1000.0	+	0	R 18839990
chr13	jNXSensor	rigid_DNA	18841176	18841188	1000.0	+	0	R 18841176
chr13	jNXSensor	rigid_DNA	18842153	18842167	1000.0	+	0	R 18842153
chr13	jNXSensor	rigid_DNA	18842300	18842314	1000.0	+	0	R 18842300
chr13	jNXSensor	rigid_DNA	18842609	18842623	1000.0	+	0	R 18842609
chr13	jNXSensor	rigid_DNA	18842736	18842750	1000.0	+	0	R 18842736
chr13	jNXSensor	rigid_DNA	18842851	18842865	1000.0	+	0	R 18842851
chr13	jNXSensor	rigid_DNA	18844048	18844062	1000.0	+	0	R 18844048
chr13	jNXSensor	rigid_DNA	18844316	18844338	1000.0	+	0	R 18844316
chr13	jNXSensor	rigid_DNA	18846384	18846394	1000.0	+	0	R 18846384
chr13	jNXSensor	rigid_DNA	18848583	18848597	1000.0	+	0	R 18848583
chr13	jNXSensor	rigid_DNA	18849052	18849070	1000.0	+	0	R 18849052
chr13	jNXSensor	rigid_DNA	18850052	18850066	1000.0	+	0	R 18850052
chr13	jNXSensor	rigid_DNA	18852521	18852535	1000.0	+	0	R 18852521
chr13	jNXSensor	rigid_DNA	18854075	18854089	1000.0	+	0	R 18854075
chr13	jNXSensor	rigid_DNA	18854364	18854388	1000.0	+	0	R 18854364
chr13	jNXSensor	rigid_DNA	18854396	18854410	1000.0	+	0	R 18854396
chr13	jNXSensor	rigid_DNA	18854415	18854434	1000.0	+	0	R 18854415
chr13	jNXSensor	rigid_DNA	18854449	18854464	1000.0	+	0	R 18854449
chr13	jNXSensor	rigid_DNA	18854471	18854485	1000.0	+	0	R 18854471
chr13	jNXSensor	rigid_DNA	18854519	18854583	1000.0	+	0	R 18854519
chr13	jNXSensor	rigid_DNA	18854991	18855005	1000.0	+	0	R 18854991
chr13	jNXSensor	rigid_DNA	18855293	18855307	1000.0	+	0	R 18855293
chr13	jNXSensor	rigid_DNA	18857738	18857752	1000.0	+	0	R 18857738
chr13	jNXSensor	rigid_DNA	18858637	18858651	1000.0	+	0	R 18858637
chr13	jNXSensor	rigid_DNA	18858815	18858829	1000.0	+	0	R 18858815
chr13	jNXSensor	rigid_DNA	18859362	18859381	1000.0	+	0	R 18859362
chr13	jNXSensor	rigid_DNA	18859609	18859623	1000.0	+	0	R 18859609
chr13	jNXSensor	rigid_DNA	18859971	18859985	1000.0	+	0	R 18859971
chr13	jNXSensor	rigid_DNA	18860928	18860942	1000.0	+	0	R 18860928
chr13	jNXSensor	rigid_DNA	18861168	18861182	1000.0	+	0	R 18861168
chr13	jNXSensor	rigid_DNA	18861432	18861441	1000.0	+	0	R 18861432
chr13	jNXSensor	rigid_DNA	18861450	18861467	1000.0	+	0	R 18861450
chr13	jNXSensor	rigid_DNA	18861734	18861748	1000.0	+	0	R 18861734
chr13	jNXSensor	rigid_DNA	18863006	18863024	1000.0	+	0	R 18863006
chr13	jNXSensor	rigid_DNA	18863252	18863266	1000.0	+	0	R 18863252
chr13	jNXSensor	rigid_DNA	18863853	18863871	1000.0	+	0	R 18863853
chr13	jNXSensor	rigid_DNA	18866485	18866497	1000.0	+	0	R 18866485
chr13	jNXSensor	rigid_DNA	18866720	18866740	1000.0	+	0	R 18866720
chr13	jNXSensor	rigid_DNA	18866763	18866782	1000.0	+	0	R 18866763
chr13	jNXSensor	rigid_DNA	18866956	18866970	1000.0	+	0	R 18866956
chr13	jNXSensor	rigid_DNA	18870795	18870809	1000.0	+	0	R 18870795
chr13	jNXSensor	rigid_DNA	18873860	18873871	1000.0	+	0	R 18873860
chr13	jNXSensor	rigid_DNA	18874036	18874051	1000.0	+	0	R 18874036
chr13	jNXSensor	rigid_DNA	18874333	18874347	1000.0	+	0	R 18874333
chr13	jNXSensor	rigid_DNA	18875078	18875092	1000.0	+	0	R 18875078
chr13	jNXSensor	rigid_DNA	18875312	18875326	1000.0	+	0	R 18875312
chr13	jNXSensor	rigid_DNA	18877422	18877436	1000.0	+	0	R 18877422
chr13	jNXSensor	rigid_DNA	18877653	18877664	1000.0	+	0	R 18877653
chr13	jNXSensor	rigid_DNA	18878452	18878466	1000.0	+	0	R 18878452
chr13	jNXSensor	rigid_DNA	18878579	18878592	1000.0	+	0	R 18878579
chr13	jNXSensor	rigid_DNA	18879893	18879902	1000.0	+	0	R 18879893
chr13	jNXSensor	rigid_DNA	18880445	18880459	1000.0	+	0	R 18880445
chr13	jNXSensor	rigid_DNA	18880581	18880595	1000.0	+	0	R 18880581
chr13	jNXSensor	rigid_DNA	18881475	18881489	1000.0	+	0	R 18881475
chr13	jNXSensor	rigid_DNA	18884894	18884908	1000.0	+	0	R 18884894
chr13	jNXSensor	rigid_DNA	18884963	18884977	1000.0	+	0	R 18884963
chr13	jNXSensor	rigid_DNA	18885025	18885039	1000.0	+	0	R 18885025
chr13	jNXSensor	rigid_DNA	18885477	18885490	1000.0	+	0	R 18885477
chr13	jNXSensor	rigid_DNA	18887395	18887404	1000.0	+	0	R 18887395
chr13	jNXSensor	rigid_DNA	18888830	18888841	1000.0	+	0	R 18888830
chr13	jNXSensor	rigid_DNA	18893500	18893514	1000.0	+	0	R 18893500
chr13	jNXSensor	rigid_DNA	18894302	18894311	1000.0	+	0	R 18894302
chr13	jNXSensor	rigid_DNA	18895315	18895324	1000.0	+	0	R 18895315
chr13	jNXSensor	rigid_DNA	18898271	18898283	1000.0	+	0	R 18898271
chr13	jNXSensor	rigid_DNA	18898465	18898479	1000.0	+	0	R 18898465
chr13	jNXSensor	rigid_DNA	18899092	18899106	1000.0	+	0	R 18899092
chr13	jNXSensor	rigid_DNA	18899220	18899242	1000.0	+	0	R 18899220
chr13	jNXSensor	rigid_DNA	18899471	18899485	1000.0	+	0	R 18899471
chr13	jNXSensor	rigid_DNA	18899511	18899525	1000.0	+	0	R 18899511
chr13	jNXSensor	rigid_DNA	18899788	18899802	1000.0	+	0	R 18899788
chr13	jNXSensor	rigid_DNA	18900481	18900495	1000.0	+	0	R 18900481
chr13	jNXSensor	rigid_DNA	18900872	18900882	1000.0	+	0	R 18900872
chr13	jNXSensor	rigid_DNA	18901838	18901852	1000.0	+	0	R 18901838
chr13	jNXSensor	rigid_DNA	18903268	18903280	1000.0	+	0	R 18903268
chr13	jNXSensor	rigid_DNA	18904778	18904794	1000.0	+	0	R 18904778
chr13	jNXSensor	rigid_DNA	18907615	18907629	1000.0	+	0	R 18907615
chr13	jNXSensor	rigid_DNA	18908843	18908857	1000.0	+	0	R 18908843
chr13	jNXSensor	rigid_DNA	18912569	18912578	1000.0	+	0	R 18912569
chr13	jNXSensor	rigid_DNA	18912668	18912682	1000.0	+	0	R 18912668
chr13	jNXSensor	rigid_DNA	18913228	18913241	1000.0	+	0	R 18913228
chr13	jNXSensor	rigid_DNA	18914480	18914489	1000.0	+	0	R 18914480
chr13	jNXSensor	rigid_DNA	18915482	18915494	1000.0	+	0	R 18915482
chr13	jNXSensor	rigid_DNA	18915538	18915551	1000.0	+	0	R 18915538
chr13	jNXSensor	rigid_DNA	18916197	18916211	1000.0	+	0	R 18916197
chr13	jNXSensor	rigid_DNA	18916447	18916496	1000.0	+	0	R 18916447
chr13	jNXSensor	rigid_DNA	18925457	18925471	1000.0	+	0	R 18925457
chr13	jNXSensor	rigid_DNA	18929661	18929680	1000.0	+	0	R 18929661
chr13	jNXSensor	rigid_DNA	18932464	18932479	1000.0	+	0	R 18932464
chr13	jNXSensor	rigid_DNA	18934074	18934089	1000.0	+	0	R 18934074
chr13	jNXSensor	rigid_DNA	18934528	18934537	1000.0	+	0	R 18934528
chr13	jNXSensor	rigid_DNA	18934679	18934692	1000.0	+	0	R 18934679
chr13	jNXSensor	rigid_DNA	18935131	18935141	1000.0	+	0	R 18935131
chr13	jNXSensor	rigid_DNA	18935368	18935382	1000.0	+	0	R 18935368
chr13	jNXSensor	rigid_DNA	18936183	18936197	1000.0	+	0	R 18936183
chr13	jNXSensor	rigid_DNA	18936228	18936242	1000.0	+	0	R 18936228
chr13	jNXSensor	rigid_DNA	18939494	18939511	1000.0	+	0	R 18939494
chr13	jNXSensor	rigid_DNA	18940035	18940049	1000.0	+	0	R 18940035
chr13	jNXSensor	rigid_DNA	18940166	18940198	1000.0	+	0	R 18940166
chr13	jNXSensor	rigid_DNA	18943295	18943309	1000.0	+	0	R 18943295
chr13	jNXSensor	rigid_DNA	18945054	18945068	1000.0	+	0	R 18945054
chr13	jNXSensor	rigid_DNA	18945738	18945753	1000.0	+	0	R 18945738
chr13	jNXSensor	rigid_DNA	18947373	18947384	1000.0	+	0	R 18947373
chr13	jNXSensor	rigid_DNA	18949437	18949448	1000.0	+	0	R 18949437
chr13	jNXSensor	rigid_DNA	18952101	18952114	1000.0	+	0	R 18952101
chr13	jNXSensor	rigid_DNA	18957485	18957494	1000.0	+	0	R 18957485
chr13	jNXSensor	rigid_DNA	18958486	18958505	1000.0	+	0	R 18958486
chr13	jNXSensor	rigid_DNA	18958870	18958884	1000.0	+	0	R 18958870
chr13	jNXSensor	rigid_DNA	18959025	18959044	1000.0	+	0	R 18959025
chr13	jNXSensor	rigid_DNA	18959083	18959097	1000.0	+	0	R 18959083
chr13	jNXSensor	rigid_DNA	18962837	18962851	1000.0	+	0	R 18962837
chr13	jNXSensor	rigid_DNA	18965321	18965334	1000.0	+	0	R 18965321
chr13	jNXSensor	rigid_DNA	18968213	18968227	1000.0	+	0	R 18968213
chr13	jNXSensor	rigid_DNA	18968290	18968304	1000.0	+	0	R 18968290
chr13	jNXSensor	rigid_DNA	18968795	18968809	1000.0	+	0	R 18968795
chr13	jNXSensor	rigid_DNA	18969080	18969099	1000.0	+	0	R 18969080
chr13	jNXSensor	rigid_DNA	18969354	18969374	1000.0	+	0	R 18969354
chr13	jNXSensor	rigid_DNA	18974987	18974999	1000.0	+	0	R 18974987
chr13	jNXSensor	rigid_DNA	18976127	18976141	1000.0	+	0	R 18976127
chr13	jNXSensor	rigid_DNA	18978082	18978092	1000.0	+	0	R 18978082
chr13	jNXSensor	rigid_DNA	18978301	18978329	1000.0	+	0	R 18978301
chr13	jNXSensor	rigid_DNA	18978555	18978574	1000.0	+	0	R 18978555
chr13	jNXSensor	rigid_DNA	18979445	18979465	1000.0	+	0	R 18979445
chr13	jNXSensor	rigid_DNA	18984000	18984009	1000.0	+	0	R 18984000
chr13	jNXSensor	rigid_DNA	18984724	18984736	1000.0	+	0	R 18984724
chr13	jNXSensor	rigid_DNA	18987043	18987057	1000.0	+	0	R 18987043
chr13	jNXSensor	rigid_DNA	18989196	18989210	1000.0	+	0	R 18989196
chr13	jNXSensor	rigid_DNA	18989992	18990006	1000.0	+	0	R 18989992
chr13	jNXSensor	rigid_DNA	18994760	18994776	1000.0	+	0	R 18994760
chr13	jNXSensor	rigid_DNA	19000243	19000257	1000.0	+	0	R 19000243
chr13	jNXSensor	rigid_DNA	19000528	19000540	1000.0	+	0	R 19000528
chr13	jNXSensor	rigid_DNA	19002491	19002505	1000.0	+	0	R 19002491
chr13	jNXSensor	rigid_DNA	19003562	19003571	1000.0	+	0	R 19003562
chr13	jNXSensor	rigid_DNA	19003771	19003781	1000.0	+	0	R 19003771
chr13	jNXSensor	rigid_DNA	19003825	19003839	1000.0	+	0	R 19003825
chr13	jNXSensor	rigid_DNA	19008023	19008037	1000.0	+	0	R 19008023
chr13	jNXSensor	rigid_DNA	19009374	19009390	1000.0	+	0	R 19009374
chr13	jNXSensor	rigid_DNA	19009751	19009760	1000.0	+	0	R 19009751
chr13	jNXSensor	rigid_DNA	19010363	19010372	1000.0	+	0	R 19010363
chr13	jNXSensor	rigid_DNA	19010607	19010621	1000.0	+	0	R 19010607
chr13	jNXSensor	rigid_DNA	19011624	19011638	1000.0	+	0	R 19011624
chr13	jNXSensor	rigid_DNA	19015119	19015131	1000.0	+	0	R 19015119
chr13	jNXSensor	rigid_DNA	19015200	19015211	1000.0	+	0	R 19015200
chr13	jNXSensor	rigid_DNA	19015499	19015511	1000.0	+	0	R 19015499
chr13	jNXSensor	rigid_DNA	19015646	19015660	1000.0	+	0	R 19015646
chr13	jNXSensor	rigid_DNA	19016201	19016222	1000.0	+	0	R 19016201
chr13	jNXSensor	rigid_DNA	19016794	19016808	1000.0	+	0	R 19016794
chr13	jNXSensor	rigid_DNA	19018624	19018646	1000.0	+	0	R 19018624
chr13	jNXSensor	rigid_DNA	19019228	19019240	1000.0	+	0	R 19019228
chr13	jNXSensor	rigid_DNA	19021017	19021031	1000.0	+	0	R 19021017
chr13	jNXSensor	rigid_DNA	19021260	19021272	1000.0	+	0	R 19021260
chr13	jNXSensor	rigid_DNA	19022301	19022310	1000.0	+	0	R 19022301
chr13	jNXSensor	rigid_DNA	19027944	19027972	1000.0	+	0	R 19027944
chr13	jNXSensor	rigid_DNA	19031491	19031505	1000.0	+	0	R 19031491
chr13	jNXSensor	rigid_DNA	19031515	19031529	1000.0	+	0	R 19031515
chr13	jNXSensor	rigid_DNA	19031616	19031641	1000.0	+	0	R 19031616
chr13	jNXSensor	rigid_DNA	19031990	19032004	1000.0	+	0	R 19031990
chr13	jNXSensor	rigid_DNA	19032036	19032050	1000.0	+	0	R 19032036
chr13	jNXSensor	rigid_DNA	19032084	19032098	1000.0	+	0	R 19032084
chr13	jNXSensor	rigid_DNA	19032140	19032154	1000.0	+	0	R 19032140
chr13	jNXSensor	rigid_DNA	19032288	19032302	1000.0	+	0	R 19032288
chr13	jNXSensor	rigid_DNA	19032311	19032325	1000.0	+	0	R 19032311
chr13	jNXSensor	rigid_DNA	19032743	19032757	1000.0	+	0	R 19032743
chr13	jNXSensor	rigid_DNA	19032892	19032918	1000.0	+	0	R 19032892
chr13	jNXSensor	rigid_DNA	19032971	19032985	1000.0	+	0	R 19032971
chr13	jNXSensor	rigid_DNA	19033213	19033227	1000.0	+	0	R 19033213
chr13	jNXSensor	rigid_DNA	19033457	19033471	1000.0	+	0	R 19033457
chr13	jNXSensor	rigid_DNA	19033536	19033562	1000.0	+	0	R 19033536
chr13	jNXSensor	rigid_DNA	19033615	19033630	1000.0	+	0	R 19033615
chr13	jNXSensor	rigid_DNA	19033688	19033702	1000.0	+	0	R 19033688
chr13	jNXSensor	rigid_DNA	19033803	19033822	1000.0	+	0	R 19033803
chr13	jNXSensor	rigid_DNA	19033844	19033863	1000.0	+	0	R 19033844
chr13	jNXSensor	rigid_DNA	19033919	19033934	1000.0	+	0	R 19033919
chr13	jNXSensor	rigid_DNA	19033992	19034006	1000.0	+	0	R 19033992
chr13	jNXSensor	rigid_DNA	19034020	19034034	1000.0	+	0	R 19034020
chr13	jNXSensor	rigid_DNA	19034037	19034051	1000.0	+	0	R 19034037
chr13	jNXSensor	rigid_DNA	19034093	19034107	1000.0	+	0	R 19034093
chr13	jNXSensor	rigid_DNA	19034369	19034385	1000.0	+	0	R 19034369
chr13	jNXSensor	rigid_DNA	19034729	19034743	1000.0	+	0	R 19034729
chr13	jNXSensor	rigid_DNA	19034891	19034905	1000.0	+	0	R 19034891
chr13	jNXSensor	rigid_DNA	19034931	19034945	1000.0	+	0	R 19034931
chr13	jNXSensor	rigid_DNA	19035310	19035322	1000.0	+	0	R 19035310
chr13	jNXSensor	rigid_DNA	19036855	19036869	1000.0	+	0	R 19036855
chr13	jNXSensor	rigid_DNA	19037007	19037027	1000.0	+	0	R 19037007
chr13	jNXSensor	rigid_DNA	19037096	19037111	1000.0	+	0	R 19037096
chr13	jNXSensor	rigid_DNA	19037132	19037146	1000.0	+	0	R 19037132
chr13	jNXSensor	rigid_DNA	19037219	19037234	1000.0	+	0	R 19037219
chr13	jNXSensor	rigid_DNA	19037248	19037262	1000.0	+	0	R 19037248
chr13	jNXSensor	rigid_DNA	19037316	19037330	1000.0	+	0	R 19037316
chr13	jNXSensor	rigid_DNA	19037348	19037367	1000.0	+	0	R 19037348
chr13	jNXSensor	rigid_DNA	19037590	19037610	1000.0	+	0	R 19037590
chr13	jNXSensor	rigid_DNA	19037633	19037647	1000.0	+	0	R 19037633
chr13	jNXSensor	rigid_DNA	19038405	19038419	1000.0	+	0	R 19038405
chr13	jNXSensor	rigid_DNA	19039054	19039066	1000.0	+	0	R 19039054
chr13	jNXSensor	rigid_DNA	19042762	19042774	1000.0	+	0	R 19042762
chr13	jNXSensor	rigid_DNA	19043985	19043995	1000.0	+	0	R 19043985
chr13	jNXSensor	rigid_DNA	19044156	19044168	1000.0	+	0	R 19044156
chr13	jNXSensor	rigid_DNA	19045345	19045359	1000.0	+	0	R 19045345
chr13	jNXSensor	rigid_DNA	19045791	19045805	1000.0	+	0	R 19045791
chr13	jNXSensor	rigid_DNA	19045845	19045859	1000.0	+	0	R 19045845
chr13	jNXSensor	rigid_DNA	19045882	19045896	1000.0	+	0	R 19045882
chr13	jNXSensor	rigid_DNA	19046777	19046791	1000.0	+	0	R 19046777
chr13	jNXSensor	rigid_DNA	19046852	19046862	1000.0	+	0	R 19046852
chr13	jNXSensor	rigid_DNA	19047827	19047841	1000.0	+	0	R 19047827
chr13	jNXSensor	rigid_DNA	19052916	19052930	1000.0	+	0	R 19052916
chr13	jNXSensor	rigid_DNA	19055867	19055876	1000.0	+	0	R 19055867
chr13	jNXSensor	rigid_DNA	19056431	19056450	1000.0	+	0	R 19056431
chr13	jNXSensor	rigid_DNA	19056951	19056965	1000.0	+	0	R 19056951
chr13	jNXSensor	rigid_DNA	19057201	19057215	1000.0	+	0	R 19057201
chr13	jNXSensor	rigid_DNA	19057736	19057745	1000.0	+	0	R 19057736
chr13	jNXSensor	rigid_DNA	19059098	19059112	1000.0	+	0	R 19059098
chr13	jNXSensor	rigid_DNA	19059178	19059192	1000.0	+	0	R 19059178
chr13	jNXSensor	rigid_DNA	19060118	19060132	1000.0	+	0	R 19060118
chr13	jNXSensor	rigid_DNA	19060977	19060996	1000.0	+	0	R 19060977
chr13	jNXSensor	rigid_DNA	19061018	19061032	1000.0	+	0	R 19061018
chr13	jNXSensor	rigid_DNA	19062839	19062853	1000.0	+	0	R 19062839
chr13	jNXSensor	rigid_DNA	19062953	19062967	1000.0	+	0	R 19062953
chr13	jNXSensor	rigid_DNA	19063206	19063216	1000.0	+	0	R 19063206
chr13	jNXSensor	rigid_DNA	19064503	19064517	1000.0	+	0	R 19064503
chr13	jNXSensor	rigid_DNA	19065397	19065409	1000.0	+	0	R 19065397
chr13	jNXSensor	rigid_DNA	19065411	19065423	1000.0	+	0	R 19065411
chr13	jNXSensor	rigid_DNA	19067201	19067225	1000.0	+	0	R 19067201
chr13	jNXSensor	rigid_DNA	19067939	19067954	1000.0	+	0	R 19067939
chr13	jNXSensor	rigid_DNA	19068544	19068558	1000.0	+	0	R 19068544
chr13	jNXSensor	rigid_DNA	19068603	19068620	1000.0	+	0	R 19068603
chr13	jNXSensor	rigid_DNA	19068662	19068676	1000.0	+	0	R 19068662
chr13	jNXSensor	rigid_DNA	19068902	19068913	1000.0	+	0	R 19068902
chr13	jNXSensor	rigid_DNA	19069349	19069365	1000.0	+	0	R 19069349
chr13	jNXSensor	rigid_DNA	19069522	19069533	1000.0	+	0	R 19069522
chr13	jNXSensor	rigid_DNA	19070799	19070813	1000.0	+	0	R 19070799
chr13	jNXSensor	rigid_DNA	19071058	19071069	1000.0	+	0	R 19071058
chr13	jNXSensor	rigid_DNA	19071306	19071320	1000.0	+	0	R 19071306
chr13	jNXSensor	rigid_DNA	19072013	19072027	1000.0	+	0	R 19072013
chr13	jNXSensor	rigid_DNA	19072319	19072329	1000.0	+	0	R 19072319
chr13	jNXSensor	rigid_DNA	19073309	19073323	1000.0	+	0	R 19073309
chr13	jNXSensor	rigid_DNA	19073665	19073679	1000.0	+	0	R 19073665
chr13	jNXSensor	rigid_DNA	19073927	19073941	1000.0	+	0	R 19073927
chr13	jNXSensor	rigid_DNA	19073984	19074003	1000.0	+	0	R 19073984
chr13	jNXSensor	rigid_DNA	19074006	19074039	1000.0	+	0	R 19074006
chr13	jNXSensor	rigid_DNA	19074043	19074057	1000.0	+	0	R 19074043
chr13	jNXSensor	rigid_DNA	19074072	19074091	1000.0	+	0	R 19074072
chr13	jNXSensor	rigid_DNA	19074126	19074145	1000.0	+	0	R 19074126
chr13	jNXSensor	rigid_DNA	19074173	19074187	1000.0	+	0	R 19074173
chr13	jNXSensor	rigid_DNA	19074191	19074206	1000.0	+	0	R 19074191
chr13	jNXSensor	rigid_DNA	19074220	19074242	1000.0	+	0	R 19074220
chr13	jNXSensor	rigid_DNA	19074278	19074297	1000.0	+	0	R 19074278
chr13	jNXSensor	rigid_DNA	19074307	19074321	1000.0	+	0	R 19074307
chr13	jNXSensor	rigid_DNA	19074338	19074357	1000.0	+	0	R 19074338
chr13	jNXSensor	rigid_DNA	19074368	19074388	1000.0	+	0	R 19074368
chr13	jNXSensor	rigid_DNA	19074395	19074430	1000.0	+	0	R 19074395
chr13	jNXSensor	rigid_DNA	19074435	19074449	1000.0	+	0	R 19074435
chr13	jNXSensor	rigid_DNA	19074453	19074481	1000.0	+	0	R 19074453
chr13	jNXSensor	rigid_DNA	19074567	19074605	1000.0	+	0	R 19074567
chr13	jNXSensor	rigid_DNA	19074654	19074677	1000.0	+	0	R 19074654
chr13	jNXSensor	rigid_DNA	19077079	19077089	1000.0	+	0	R 19077079
chr13	jNXSensor	rigid_DNA	19077871	19077885	1000.0	+	0	R 19077871
chr13	jNXSensor	rigid_DNA	19078875	19078889	1000.0	+	0	R 19078875
chr13	jNXSensor	rigid_DNA	19079323	19079334	1000.0	+	0	R 19079323
chr13	jNXSensor	rigid_DNA	19079501	19079511	1000.0	+	0	R 19079501
chr13	jNXSensor	rigid_DNA	19080004	19080018	1000.0	+	0	R 19080004
chr13	jNXSensor	rigid_DNA	19080486	19080505	1000.0	+	0	R 19080486
chr13	jNXSensor	rigid_DNA	19080766	19080789	1000.0	+	0	R 19080766
chr13	jNXSensor	rigid_DNA	19081412	19081426	1000.0	+	0	R 19081412
chr13	jNXSensor	rigid_DNA	19082379	19082393	1000.0	+	0	R 19082379
chr13	jNXSensor	rigid_DNA	19082730	19082744	1000.0	+	0	R 19082730
chr13	jNXSensor	rigid_DNA	19083894	19083905	1000.0	+	0	R 19083894
chr13	jNXSensor	rigid_DNA	19089580	19089600	1000.0	+	0	R 19089580
chr13	jNXSensor	rigid_DNA	19092720	19092734	1000.0	+	0	R 19092720
chr13	jNXSensor	rigid_DNA	19093025	19093042	1000.0	+	0	R 19093025
chr13	jNXSensor	rigid_DNA	19094268	19094281	1000.0	+	0	R 19094268
chr13	jNXSensor	rigid_DNA	19094949	19094963	1000.0	+	0	R 19094949
chr13	jNXSensor	rigid_DNA	19095147	19095171	1000.0	+	0	R 19095147
chr13	jNXSensor	rigid_DNA	19097806	19097822	1000.0	+	0	R 19097806
chr13	jNXSensor	rigid_DNA	19098173	19098182	1000.0	+	0	R 19098173
chr13	jNXSensor	rigid_DNA	19098715	19098729	1000.0	+	0	R 19098715
chr13	jNXSensor	rigid_DNA	19098937	19098951	1000.0	+	0	R 19098937
chr13	jNXSensor	rigid_DNA	19100434	19100448	1000.0	+	0	R 19100434
chr13	jNXSensor	rigid_DNA	19103379	19103393	1000.0	+	0	R 19103379
chr13	jNXSensor	rigid_DNA	19103602	19103619	1000.0	+	0	R 19103602
chr13	jNXSensor	rigid_DNA	19104893	19104904	1000.0	+	0	R 19104893
chr13	jNXSensor	rigid_DNA	19105529	19105548	1000.0	+	0	R 19105529
chr13	jNXSensor	rigid_DNA	19105566	19105580	1000.0	+	0	R 19105566
chr13	jNXSensor	rigid_DNA	19105584	19105610	1000.0	+	0	R 19105584
chr13	jNXSensor	rigid_DNA	19105657	19105685	1000.0	+	0	R 19105657
chr13	jNXSensor	rigid_DNA	19105688	19105702	1000.0	+	0	R 19105688
chr13	jNXSensor	rigid_DNA	19105713	19105727	1000.0	+	0	R 19105713
chr13	jNXSensor	rigid_DNA	19105820	19105834	1000.0	+	0	R 19105820
chr13	jNXSensor	rigid_DNA	19106111	19106139	1000.0	+	0	R 19106111
chr13	jNXSensor	rigid_DNA	19107374	19107388	1000.0	+	0	R 19107374
chr13	jNXSensor	rigid_DNA	19107419	19107433	1000.0	+	0	R 19107419
chr13	jNXSensor	rigid_DNA	19108185	19108199	1000.0	+	0	R 19108185
chr13	jNXSensor	rigid_DNA	19108629	19108640	1000.0	+	0	R 19108629
chr13	jNXSensor	rigid_DNA	19108863	19108877	1000.0	+	0	R 19108863
chr13	jNXSensor	rigid_DNA	19109712	19109726	1000.0	+	0	R 19109712
chr13	jNXSensor	rigid_DNA	19109963	19109977	1000.0	+	0	R 19109963
chr13	jNXSensor	rigid_DNA	19110005	19110019	1000.0	+	0	R 19110005
chr13	jNXSensor	rigid_DNA	19110241	19110254	1000.0	+	0	R 19110241
chr13	jNXSensor	rigid_DNA	19110513	19110527	1000.0	+	0	R 19110513
chr13	jNXSensor	rigid_DNA	19110749	19110761	1000.0	+	0	R 19110749
chr13	jNXSensor	rigid_DNA	19111223	19111239	1000.0	+	0	R 19111223
chr13	jNXSensor	rigid_DNA	19111452	19111463	1000.0	+	0	R 19111452
chr13	jNXSensor	rigid_DNA	19111696	19111710	1000.0	+	0	R 19111696
chr13	jNXSensor	rigid_DNA	19112003	19112017	1000.0	+	0	R 19112003
chr13	jNXSensor	rigid_DNA	19112217	19112231	1000.0	+	0	R 19112217
chr13	jNXSensor	rigid_DNA	19112236	19112245	1000.0	+	0	R 19112236
chr13	jNXSensor	rigid_DNA	19112683	19112694	1000.0	+	0	R 19112683
chr13	jNXSensor	rigid_DNA	19113462	19113480	1000.0	+	0	R 19113462
chr13	jNXSensor	rigid_DNA	19113621	19113647	1000.0	+	0	R 19113621
chr13	jNXSensor	rigid_DNA	19113878	19113897	1000.0	+	0	R 19113878
chr13	jNXSensor	rigid_DNA	19114181	19114196	1000.0	+	0	R 19114181
chr13	jNXSensor	rigid_DNA	19114826	19114839	1000.0	+	0	R 19114826
chr13	jNXSensor	rigid_DNA	19117247	19117261	1000.0	+	0	R 19117247
chr13	jNXSensor	rigid_DNA	19117360	19117374	1000.0	+	0	R 19117360
chr13	jNXSensor	rigid_DNA	19117885	19117901	1000.0	+	0	R 19117885
chr13	jNXSensor	rigid_DNA	19119437	19119451	1000.0	+	0	R 19119437
chr13	jNXSensor	rigid_DNA	19120297	19120309	1000.0	+	0	R 19120297
chr13	jNXSensor	rigid_DNA	19123668	19123681	1000.0	+	0	R 19123668
chr13	jNXSensor	rigid_DNA	19123957	19123972	1000.0	+	0	R 19123957
chr13	jNXSensor	rigid_DNA	19123998	19124012	1000.0	+	0	R 19123998
chr13	jNXSensor	rigid_DNA	19124208	19124222	1000.0	+	0	R 19124208
chr13	jNXSensor	rigid_DNA	19124478	19124497	1000.0	+	0	R 19124478
chr13	jNXSensor	rigid_DNA	19124779	19124793	1000.0	+	0	R 19124779
chr13	jNXSensor	rigid_DNA	19125119	19125133	1000.0	+	0	R 19125119
chr13	jNXSensor	rigid_DNA	19126477	19126491	1000.0	+	0	R 19126477
chr13	jNXSensor	rigid_DNA	19126847	19126861	1000.0	+	0	R 19126847
chr13	jNXSensor	rigid_DNA	19127089	19127099	1000.0	+	0	R 19127089
chr13	jNXSensor	rigid_DNA	19128418	19128440	1000.0	+	0	R 19128418
chr13	jNXSensor	rigid_DNA	19128621	19128635	1000.0	+	0	R 19128621
chr13	jNXSensor	rigid_DNA	19128658	19128672	1000.0	+	0	R 19128658
chr13	jNXSensor	rigid_DNA	19129062	19129076	1000.0	+	0	R 19129062
chr13	jNXSensor	rigid_DNA	19129262	19129282	1000.0	+	0	R 19129262
chr13	jNXSensor	rigid_DNA	19129549	19129560	1000.0	+	0	R 19129549
chr13	jNXSensor	rigid_DNA	19129707	19129716	1000.0	+	0	R 19129707
chr13	jNXSensor	rigid_DNA	19131562	19131576	1000.0	+	0	R 19131562
chr13	jNXSensor	rigid_DNA	19131770	19131784	1000.0	+	0	R 19131770
chr13	jNXSensor	rigid_DNA	19131805	19131818	1000.0	+	0	R 19131805
chr13	jNXSensor	rigid_DNA	19132096	19132119	1000.0	+	0	R 19132096
chr13	jNXSensor	rigid_DNA	19132277	19132289	1000.0	+	0	R 19132277
chr13	jNXSensor	rigid_DNA	19132355	19132369	1000.0	+	0	R 19132355
chr13	jNXSensor	rigid_DNA	19133870	19133885	1000.0	+	0	R 19133870
chr13	jNXSensor	rigid_DNA	19134086	19134100	1000.0	+	0	R 19134086
chr13	jNXSensor	rigid_DNA	19134326	19134340	1000.0	+	0	R 19134326
chr13	jNXSensor	rigid_DNA	19134603	19134617	1000.0	+	0	R 19134603
chr13	jNXSensor	rigid_DNA	19135517	19135531	1000.0	+	0	R 19135517
chr13	jNXSensor	rigid_DNA	19135655	19135669	1000.0	+	0	R 19135655
chr13	jNXSensor	rigid_DNA	19135976	19135996	1000.0	+	0	R 19135976
chr13	jNXSensor	rigid_DNA	19136040	19136054	1000.0	+	0	R 19136040
chr13	jNXSensor	rigid_DNA	19136842	19136856	1000.0	+	0	R 19136842
chr13	jNXSensor	rigid_DNA	19136868	19136882	1000.0	+	0	R 19136868
chr13	jNXSensor	rigid_DNA	19137265	19137285	1000.0	+	0	R 19137265
chr13	jNXSensor	rigid_DNA	19137597	19137611	1000.0	+	0	R 19137597
chr13	jNXSensor	rigid_DNA	19137711	19137725	1000.0	+	0	R 19137711
chr13	jNXSensor	rigid_DNA	19139060	19139074	1000.0	+	0	R 19139060
chr13	jNXSensor	rigid_DNA	19139421	19139435	1000.0	+	0	R 19139421
chr13	jNXSensor	rigid_DNA	19139667	19139681	1000.0	+	0	R 19139667
chr13	jNXSensor	rigid_DNA	19140433	19140447	1000.0	+	0	R 19140433
chr13	jNXSensor	rigid_DNA	19141099	19141118	1000.0	+	0	R 19141099
chr13	jNXSensor	rigid_DNA	19141654	19141669	1000.0	+	0	R 19141654
chr13	jNXSensor	rigid_DNA	19142961	19142975	1000.0	+	0	R 19142961
chr13	jNXSensor	rigid_DNA	19144525	19144545	1000.0	+	0	R 19144525
chr13	jNXSensor	rigid_DNA	19144639	19144657	1000.0	+	0	R 19144639
chr13	jNXSensor	rigid_DNA	19144758	19144772	1000.0	+	0	R 19144758
chr13	jNXSensor	rigid_DNA	19145195	19145208	1000.0	+	0	R 19145195
chr13	jNXSensor	rigid_DNA	19145239	19145250	1000.0	+	0	R 19145239
chr13	jNXSensor	rigid_DNA	19149133	19149147	1000.0	+	0	R 19149133
chr13	jNXSensor	rigid_DNA	19149373	19149390	1000.0	+	0	R 19149373
chr13	jNXSensor	rigid_DNA	19150867	19150881	1000.0	+	0	R 19150867
chr13	jNXSensor	rigid_DNA	19151141	19151155	1000.0	+	0	R 19151141
chr13	jNXSensor	rigid_DNA	19154627	19154646	1000.0	+	0	R 19154627
chr13	jNXSensor	rigid_DNA	19155043	19155054	1000.0	+	0	R 19155043
chr13	jNXSensor	rigid_DNA	19159054	19159068	1000.0	+	0	R 19159054
chr13	jNXSensor	rigid_DNA	19161103	19161117	1000.0	+	0	R 19161103
chr13	jNXSensor	rigid_DNA	19163419	19163433	1000.0	+	0	R 19163419
chr13	jNXSensor	rigid_DNA	19166188	19166202	1000.0	+	0	R 19166188
chr13	jNXSensor	rigid_DNA	19166263	19166290	1000.0	+	0	R 19166263
chr13	jNXSensor	rigid_DNA	19168045	19168055	1000.0	+	0	R 19168045
chr13	jNXSensor	rigid_DNA	19175189	19175201	1000.0	+	0	R 19175189
chr13	jNXSensor	rigid_DNA	19175279	19175288	1000.0	+	0	R 19175279
chr13	jNXSensor	rigid_DNA	19177393	19177413	1000.0	+	0	R 19177393
chr13	jNXSensor	rigid_DNA	19177634	19177647	1000.0	+	0	R 19177634
chr13	jNXSensor	rigid_DNA	19178473	19178484	1000.0	+	0	R 19178473
chr13	jNXSensor	rigid_DNA	19181299	19181319	1000.0	+	0	R 19181299
chr13	jNXSensor	rigid_DNA	19182983	19182995	1000.0	+	0	R 19182983
chr13	jNXSensor	rigid_DNA	19183780	19183801	1000.0	+	0	R 19183780
chr13	jNXSensor	rigid_DNA	19183985	19183997	1000.0	+	0	R 19183985
chr13	jNXSensor	rigid_DNA	19185686	19185705	1000.0	+	0	R 19185686
chr13	jNXSensor	rigid_DNA	19186636	19186652	1000.0	+	0	R 19186636
chr13	jNXSensor	rigid_DNA	19186675	19186689	1000.0	+	0	R 19186675
chr13	jNXSensor	rigid_DNA	19186927	19186941	1000.0	+	0	R 19186927
chr13	jNXSensor	rigid_DNA	19189846	19189868	1000.0	+	0	R 19189846
chr13	jNXSensor	rigid_DNA	19190016	19190027	1000.0	+	0	R 19190016
chr13	jNXSensor	rigid_DNA	19195008	19195022	1000.0	+	0	R 19195008
chr13	jNXSensor	rigid_DNA	19196460	19196470	1000.0	+	0	R 19196460
chr13	jNXSensor	rigid_DNA	19196848	19196867	1000.0	+	0	R 19196848
chr13	jNXSensor	rigid_DNA	19196898	19196917	1000.0	+	0	R 19196898
chr13	jNXSensor	rigid_DNA	19197664	19197678	1000.0	+	0	R 19197664
chr13	jNXSensor	rigid_DNA	19198831	19198845	1000.0	+	0	R 19198831
chr13	jNXSensor	rigid_DNA	19199292	19199306	1000.0	+	0	R 19199292
chr13	jNXSensor	rigid_DNA	19199546	19199556	1000.0	+	0	R 19199546
chr13	jNXSensor	rigid_DNA	19201677	19201690	1000.0	+	0	R 19201677
chr13	jNXSensor	rigid_DNA	19201779	19201791	1000.0	+	0	R 19201779
chr13	jNXSensor	rigid_DNA	19203087	19203096	1000.0	+	0	R 19203087
chr13	jNXSensor	rigid_DNA	19203106	19203119	1000.0	+	0	R 19203106
chr13	jNXSensor	rigid_DNA	19204469	19204483	1000.0	+	0	R 19204469
chr13	jNXSensor	rigid_DNA	19205067	19205076	1000.0	+	0	R 19205067
chr13	jNXSensor	rigid_DNA	19205090	19205099	1000.0	+	0	R 19205090
chr13	jNXSensor	rigid_DNA	19206700	19206714	1000.0	+	0	R 19206700
chr13	jNXSensor	rigid_DNA	19206942	19206951	1000.0	+	0	R 19206942
chr13	jNXSensor	rigid_DNA	19207168	19207187	1000.0	+	0	R 19207168
chr13	jNXSensor	rigid_DNA	19207961	19207980	1000.0	+	0	R 19207961
chr13	jNXSensor	rigid_DNA	19208202	19208221	1000.0	+	0	R 19208202
chr13	jNXSensor	rigid_DNA	19208244	19208258	1000.0	+	0	R 19208244
chr13	jNXSensor	rigid_DNA	19208582	19208602	1000.0	+	0	R 19208582
chr13	jNXSensor	rigid_DNA	19211046	19211061	1000.0	+	0	R 19211046
chr13	jNXSensor	rigid_DNA	19211646	19211660	1000.0	+	0	R 19211646
chr13	jNXSensor	rigid_DNA	19212003	19212021	1000.0	+	0	R 19212003
chr13	jNXSensor	rigid_DNA	19212201	19212215	1000.0	+	0	R 19212201
chr13	jNXSensor	rigid_DNA	19212242	19212261	1000.0	+	0	R 19212242
chr13	jNXSensor	rigid_DNA	19212484	19212495	1000.0	+	0	R 19212484
chr13	jNXSensor	rigid_DNA	19213019	19213032	1000.0	+	0	R 19213019
chr13	jNXSensor	rigid_DNA	19213999	19214013	1000.0	+	0	R 19213999
chr13	jNXSensor	rigid_DNA	19214030	19214049	1000.0	+	0	R 19214030
chr13	jNXSensor	rigid_DNA	19214401	19214416	1000.0	+	0	R 19214401
chr13	jNXSensor	rigid_DNA	19214502	19214521	1000.0	+	0	R 19214502
chr13	jNXSensor	rigid_DNA	19214637	19214656	1000.0	+	0	R 19214637
chr13	jNXSensor	rigid_DNA	19215680	19215694	1000.0	+	0	R 19215680
chr13	jNXSensor	rigid_DNA	19216173	19216187	1000.0	+	0	R 19216173
chr13	jNXSensor	rigid_DNA	19216987	19217005	1000.0	+	0	R 19216987
chr13	jNXSensor	rigid_DNA	19217184	19217198	1000.0	+	0	R 19217184
chr13	jNXSensor	rigid_DNA	19217760	19217776	1000.0	+	0	R 19217760
chr13	jNXSensor	rigid_DNA	19218150	19218164	1000.0	+	0	R 19218150
chr13	jNXSensor	rigid_DNA	19218665	19218679	1000.0	+	0	R 19218665
chr13	jNXSensor	rigid_DNA	19220366	19220376	1000.0	+	0	R 19220366
chr13	jNXSensor	rigid_DNA	19221245	19221265	1000.0	+	0	R 19221245
chr13	jNXSensor	rigid_DNA	19221667	19221683	1000.0	+	0	R 19221667
chr13	jNXSensor	rigid_DNA	19221778	19221792	1000.0	+	0	R 19221778
chr13	jNXSensor	rigid_DNA	19222919	19222928	1000.0	+	0	R 19222919
chr13	jNXSensor	rigid_DNA	19223156	19223170	1000.0	+	0	R 19223156
chr13	jNXSensor	rigid_DNA	19223193	19223207	1000.0	+	0	R 19223193
chr13	jNXSensor	rigid_DNA	19223368	19223377	1000.0	+	0	R 19223368
chr13	jNXSensor	rigid_DNA	19223945	19223970	1000.0	+	0	R 19223945
chr13	jNXSensor	rigid_DNA	19225424	19225443	1000.0	+	0	R 19225424
chr13	jNXSensor	rigid_DNA	19226231	19226240	1000.0	+	0	R 19226231
chr13	jNXSensor	rigid_DNA	19226594	19226610	1000.0	+	0	R 19226594
chr13	jNXSensor	rigid_DNA	19227376	19227386	1000.0	+	0	R 19227376
chr13	jNXSensor	rigid_DNA	19227729	19227742	1000.0	+	0	R 19227729
chr13	jNXSensor	rigid_DNA	19228649	19228659	1000.0	+	0	R 19228649
chr13	jNXSensor	rigid_DNA	19228882	19228896	1000.0	+	0	R 19228882
chr13	jNXSensor	rigid_DNA	19229028	19229047	1000.0	+	0	R 19229028
chr13	jNXSensor	rigid_DNA	19229270	19229287	1000.0	+	0	R 19229270
chr13	jNXSensor	rigid_DNA	19230156	19230165	1000.0	+	0	R 19230156
chr13	jNXSensor	rigid_DNA	19230172	19230186	1000.0	+	0	R 19230172
chr13	jNXSensor	rigid_DNA	19230453	19230464	1000.0	+	0	R 19230453
chr13	jNXSensor	rigid_DNA	19230731	19230745	1000.0	+	0	R 19230731
chr13	jNXSensor	rigid_DNA	19230982	19230994	1000.0	+	0	R 19230982
chr13	jNXSensor	rigid_DNA	19232002	19232016	1000.0	+	0	R 19232002
chr13	jNXSensor	rigid_DNA	19232431	19232445	1000.0	+	0	R 19232431
chr13	jNXSensor	rigid_DNA	19232669	19232683	1000.0	+	0	R 19232669
chr13	jNXSensor	rigid_DNA	19233133	19233146	1000.0	+	0	R 19233133
chr13	jNXSensor	rigid_DNA	19235010	19235024	1000.0	+	0	R 19235010
chr13	jNXSensor	rigid_DNA	19235245	19235257	1000.0	+	0	R 19235245
chr13	jNXSensor	rigid_DNA	19235894	19235913	1000.0	+	0	R 19235894
chr13	jNXSensor	rigid_DNA	19236005	19236019	1000.0	+	0	R 19236005
chr13	jNXSensor	rigid_DNA	19236823	19236841	1000.0	+	0	R 19236823
chr13	jNXSensor	rigid_DNA	19237638	19237656	1000.0	+	0	R 19237638
chr13	jNXSensor	rigid_DNA	19238633	19238647	1000.0	+	0	R 19238633
chr13	jNXSensor	rigid_DNA	19239009	19239019	1000.0	+	0	R 19239009
chr13	jNXSensor	rigid_DNA	19239785	19239794	1000.0	+	0	R 19239785
chr13	jNXSensor	rigid_DNA	19241115	19241130	1000.0	+	0	R 19241115
chr13	jNXSensor	rigid_DNA	19241454	19241468	1000.0	+	0	R 19241454
chr13	jNXSensor	rigid_DNA	19241549	19241563	1000.0	+	0	R 19241549
chr13	jNXSensor	rigid_DNA	19243037	19243047	1000.0	+	0	R 19243037
chr13	jNXSensor	rigid_DNA	19243525	19243539	1000.0	+	0	R 19243525
chr13	jNXSensor	rigid_DNA	19243774	19243784	1000.0	+	0	R 19243774
chr13	jNXSensor	rigid_DNA	19245390	19245407	1000.0	+	0	R 19245390
chr13	jNXSensor	rigid_DNA	19245502	19245516	1000.0	+	0	R 19245502
chr13	jNXSensor	rigid_DNA	19245662	19245676	1000.0	+	0	R 19245662
chr13	jNXSensor	rigid_DNA	19246946	19246958	1000.0	+	0	R 19246946
chr13	jNXSensor	rigid_DNA	19246960	19246971	1000.0	+	0	R 19246960
chr13	jNXSensor	rigid_DNA	19247508	19247519	1000.0	+	0	R 19247508
chr13	jNXSensor	rigid_DNA	19247949	19247963	1000.0	+	0	R 19247949
chr13	jNXSensor	rigid_DNA	19248191	19248200	1000.0	+	0	R 19248191
chr13	jNXSensor	rigid_DNA	19248658	19248670	1000.0	+	0	R 19248658
chr13	jNXSensor	rigid_DNA	19248889	19248908	1000.0	+	0	R 19248889
chr13	jNXSensor	rigid_DNA	19248931	19248945	1000.0	+	0	R 19248931
chr13	jNXSensor	rigid_DNA	19249189	19249203	1000.0	+	0	R 19249189
chr13	jNXSensor	rigid_DNA	19249259	19249277	1000.0	+	0	R 19249259
chr13	jNXSensor	rigid_DNA	19249570	19249591	1000.0	+	0	R 19249570
chr13	jNXSensor	rigid_DNA	19249846	19249865	1000.0	+	0	R 19249846
chr13	jNXSensor	rigid_DNA	19250097	19250111	1000.0	+	0	R 19250097
chr13	jNXSensor	rigid_DNA	19250142	19250161	1000.0	+	0	R 19250142
chr13	jNXSensor	rigid_DNA	19250381	19250392	1000.0	+	0	R 19250381
chr13	jNXSensor	rigid_DNA	19250507	19250539	1000.0	+	0	R 19250507
chr13	jNXSensor	rigid_DNA	19250664	19250683	1000.0	+	0	R 19250664
chr13	jNXSensor	rigid_DNA	19250879	19250898	1000.0	+	0	R 19250879
chr13	jNXSensor	rigid_DNA	19250922	19250937	1000.0	+	0	R 19250922
chr13	jNXSensor	rigid_DNA	19251034	19251053	1000.0	+	0	R 19251034
chr13	jNXSensor	rigid_DNA	19251232	19251247	1000.0	+	0	R 19251232
chr13	jNXSensor	rigid_DNA	19251273	19251287	1000.0	+	0	R 19251273
chr13	jNXSensor	rigid_DNA	19251302	19251317	1000.0	+	0	R 19251302
chr13	jNXSensor	rigid_DNA	19251347	19251366	1000.0	+	0	R 19251347
chr13	jNXSensor	rigid_DNA	19251387	19251417	1000.0	+	0	R 19251387
chr13	jNXSensor	rigid_DNA	19251431	19251461	1000.0	+	0	R 19251431
chr13	jNXSensor	rigid_DNA	19251479	19251516	1000.0	+	0	R 19251479
chr13	jNXSensor	rigid_DNA	19251529	19251560	1000.0	+	0	R 19251529
chr13	jNXSensor	rigid_DNA	19251577	19251591	1000.0	+	0	R 19251577
chr13	jNXSensor	rigid_DNA	19251618	19251643	1000.0	+	0	R 19251618
chr13	jNXSensor	rigid_DNA	19251656	19251693	1000.0	+	0	R 19251656
chr13	jNXSensor	rigid_DNA	19251706	19251732	1000.0	+	0	R 19251706
chr13	jNXSensor	rigid_DNA	19251754	19251768	1000.0	+	0	R 19251754
chr13	jNXSensor	rigid_DNA	19251791	19251820	1000.0	+	0	R 19251791
chr13	jNXSensor	rigid_DNA	19251833	19251853	1000.0	+	0	R 19251833
chr13	jNXSensor	rigid_DNA	19251891	19251910	1000.0	+	0	R 19251891
chr13	jNXSensor	rigid_DNA	19251932	19251946	1000.0	+	0	R 19251932
chr13	jNXSensor	rigid_DNA	19251969	19251992	1000.0	+	0	R 19251969
chr13	jNXSensor	rigid_DNA	19252004	19252047	1000.0	+	0	R 19252004
chr13	jNXSensor	rigid_DNA	19252058	19252096	1000.0	+	0	R 19252058
chr13	jNXSensor	rigid_DNA	19252102	19252145	1000.0	+	0	R 19252102
chr13	jNXSensor	rigid_DNA	19252162	19252191	1000.0	+	0	R 19252162
chr13	jNXSensor	rigid_DNA	19252208	19252222	1000.0	+	0	R 19252208
chr13	jNXSensor	rigid_DNA	19252245	19252274	1000.0	+	0	R 19252245
chr13	jNXSensor	rigid_DNA	19252287	19252323	1000.0	+	0	R 19252287
chr13	jNXSensor	rigid_DNA	19252337	19252368	1000.0	+	0	R 19252337
chr13	jNXSensor	rigid_DNA	19252386	19252400	1000.0	+	0	R 19252386
chr13	jNXSensor	rigid_DNA	19253055	19253069	1000.0	+	0	R 19253055
chr13	jNXSensor	rigid_DNA	19253286	19253303	1000.0	+	0	R 19253286
chr13	jNXSensor	rigid_DNA	19253839	19253853	1000.0	+	0	R 19253839
chr13	jNXSensor	rigid_DNA	19254148	19254162	1000.0	+	0	R 19254148
chr13	jNXSensor	rigid_DNA	19254177	19254196	1000.0	+	0	R 19254177
chr13	jNXSensor	rigid_DNA	19254201	19254215	1000.0	+	0	R 19254201
chr13	jNXSensor	rigid_DNA	19254401	19254424	1000.0	+	0	R 19254401
chr13	jNXSensor	rigid_DNA	19254471	19254486	1000.0	+	0	R 19254471
chr13	jNXSensor	rigid_DNA	19254500	19254514	1000.0	+	0	R 19254500
chr13	jNXSensor	rigid_DNA	19254570	19254584	1000.0	+	0	R 19254570
chr13	jNXSensor	rigid_DNA	19254650	19254664	1000.0	+	0	R 19254650
chr13	jNXSensor	rigid_DNA	19254743	19254766	1000.0	+	0	R 19254743
chr13	jNXSensor	rigid_DNA	19254785	19254814	1000.0	+	0	R 19254785
chr13	jNXSensor	rigid_DNA	19254838	19254852	1000.0	+	0	R 19254838
chr13	jNXSensor	rigid_DNA	19255129	19255143	1000.0	+	0	R 19255129
chr13	jNXSensor	rigid_DNA	19255706	19255723	1000.0	+	0	R 19255706
chr13	jNXSensor	rigid_DNA	19256705	19256719	1000.0	+	0	R 19256705
chr13	jNXSensor	rigid_DNA	19257067	19257083	1000.0	+	0	R 19257067
chr13	jNXSensor	rigid_DNA	19257307	19257326	1000.0	+	0	R 19257307
chr13	jNXSensor	rigid_DNA	19257353	19257367	1000.0	+	0	R 19257353
chr13	jNXSensor	rigid_DNA	19258026	19258040	1000.0	+	0	R 19258026
chr13	jNXSensor	rigid_DNA	19258263	19258290	1000.0	+	0	R 19258263
chr13	jNXSensor	rigid_DNA	19258338	19258352	1000.0	+	0	R 19258338
chr13	jNXSensor	rigid_DNA	19258580	19258592	1000.0	+	0	R 19258580
chr13	jNXSensor	rigid_DNA	19258916	19258930	1000.0	+	0	R 19258916
chr13	jNXSensor	rigid_DNA	19259271	19259290	1000.0	+	0	R 19259271
chr13	jNXSensor	rigid_DNA	19259509	19259523	1000.0	+	0	R 19259509
chr13	jNXSensor	rigid_DNA	19260503	19260517	1000.0	+	0	R 19260503
chr13	jNXSensor	rigid_DNA	19260878	19260889	1000.0	+	0	R 19260878
chr13	jNXSensor	rigid_DNA	19261269	19261278	1000.0	+	0	R 19261269
chr13	jNXSensor	rigid_DNA	19262289	19262313	1000.0	+	0	R 19262289
chr13	jNXSensor	rigid_DNA	19262463	19262472	1000.0	+	0	R 19262463
chr13	jNXSensor	rigid_DNA	19262541	19262560	1000.0	+	0	R 19262541
chr13	jNXSensor	rigid_DNA	19263040	19263055	1000.0	+	0	R 19263040
chr13	jNXSensor	rigid_DNA	19264329	19264343	1000.0	+	0	R 19264329
chr13	jNXSensor	rigid_DNA	19264566	19264577	1000.0	+	0	R 19264566
chr13	jNXSensor	rigid_DNA	19264811	19264825	1000.0	+	0	R 19264811
chr13	jNXSensor	rigid_DNA	19264848	19264862	1000.0	+	0	R 19264848
chr13	jNXSensor	rigid_DNA	19265323	19265346	1000.0	+	0	R 19265323
chr13	jNXSensor	rigid_DNA	19265578	19265592	1000.0	+	0	R 19265578
chr13	jNXSensor	rigid_DNA	19265892	19265906	1000.0	+	0	R 19265892
chr13	jNXSensor	rigid_DNA	19266405	19266414	1000.0	+	0	R 19266405
chr13	jNXSensor	rigid_DNA	19266642	19266656	1000.0	+	0	R 19266642
chr13	jNXSensor	rigid_DNA	19266697	19266719	1000.0	+	0	R 19266697
chr13	jNXSensor	rigid_DNA	19267387	19267401	1000.0	+	0	R 19267387
chr13	jNXSensor	rigid_DNA	19267627	19267676	1000.0	+	0	R 19267627
chr13	jNXSensor	rigid_DNA	19268322	19268336	1000.0	+	0	R 19268322
chr13	jNXSensor	rigid_DNA	19269022	19269036	1000.0	+	0	R 19269022
chr13	jNXSensor	rigid_DNA	19269081	19269094	1000.0	+	0	R 19269081
chr13	jNXSensor	rigid_DNA	19269949	19269965	1000.0	+	0	R 19269949
chr13	jNXSensor	rigid_DNA	19269985	19269998	1000.0	+	0	R 19269985
chr13	jNXSensor	rigid_DNA	19270050	19270063	1000.0	+	0	R 19270050
chr13	jNXSensor	rigid_DNA	19271086	19271106	1000.0	+	0	R 19271086
chr13	jNXSensor	rigid_DNA	19272211	19272224	1000.0	+	0	R 19272211
chr13	jNXSensor	rigid_DNA	19273710	19273724	1000.0	+	0	R 19273710
chr13	jNXSensor	rigid_DNA	19274160	19274176	1000.0	+	0	R 19274160
chr13	jNXSensor	rigid_DNA	19274692	19274719	1000.0	+	0	R 19274692
chr13	jNXSensor	rigid_DNA	19274795	19274809	1000.0	+	0	R 19274795
chr13	jNXSensor	rigid_DNA	19275151	19275174	1000.0	+	0	R 19275151
chr13	jNXSensor	rigid_DNA	19276377	19276391	1000.0	+	0	R 19276377
chr13	jNXSensor	rigid_DNA	19276550	19276562	1000.0	+	0	R 19276550
chr13	jNXSensor	rigid_DNA	19276794	19276808	1000.0	+	0	R 19276794
chr13	jNXSensor	rigid_DNA	19276831	19276845	1000.0	+	0	R 19276831
chr13	jNXSensor	rigid_DNA	19277476	19277493	1000.0	+	0	R 19277476
chr13	jNXSensor	rigid_DNA	19277898	19277912	1000.0	+	0	R 19277898
chr13	jNXSensor	rigid_DNA	19278652	19278671	1000.0	+	0	R 19278652
chr13	jNXSensor	rigid_DNA	19279014	19279025	1000.0	+	0	R 19279014
chr13	jNXSensor	rigid_DNA	19279377	19279390	1000.0	+	0	R 19279377
chr13	jNXSensor	rigid_DNA	19280590	19280604	1000.0	+	0	R 19280590
chr13	jNXSensor	rigid_DNA	19280910	19280935	1000.0	+	0	R 19280910
chr13	jNXSensor	rigid_DNA	19281671	19281682	1000.0	+	0	R 19281671
chr13	jNXSensor	rigid_DNA	19282110	19282124	1000.0	+	0	R 19282110
chr13	jNXSensor	rigid_DNA	19282311	19282325	1000.0	+	0	R 19282311
chr13	jNXSensor	rigid_DNA	19282753	19282764	1000.0	+	0	R 19282753
chr13	jNXSensor	rigid_DNA	19283938	19283952	1000.0	+	0	R 19283938
chr13	jNXSensor	rigid_DNA	19283982	19283996	1000.0	+	0	R 19283982
chr13	jNXSensor	rigid_DNA	19284549	19284566	1000.0	+	0	R 19284549
chr13	jNXSensor	rigid_DNA	19285049	19285079	1000.0	+	0	R 19285049
chr13	jNXSensor	rigid_DNA	19285308	19285322	1000.0	+	0	R 19285308
chr13	jNXSensor	rigid_DNA	19285613	19285628	1000.0	+	0	R 19285613
chr13	jNXSensor	rigid_DNA	19285797	19285811	1000.0	+	0	R 19285797
chr13	jNXSensor	rigid_DNA	19286177	19286186	1000.0	+	0	R 19286177
chr13	jNXSensor	rigid_DNA	19286346	19286360	1000.0	+	0	R 19286346
chr13	jNXSensor	rigid_DNA	19286985	19286999	1000.0	+	0	R 19286985
chr13	jNXSensor	rigid_DNA	19287604	19287623	1000.0	+	0	R 19287604
chr13	jNXSensor	rigid_DNA	19288671	19288685	1000.0	+	0	R 19288671
chr13	jNXSensor	rigid_DNA	19289030	19289044	1000.0	+	0	R 19289030
chr13	jNXSensor	rigid_DNA	19289084	19289103	1000.0	+	0	R 19289084
chr13	jNXSensor	rigid_DNA	19290123	19290143	1000.0	+	0	R 19290123
chr13	jNXSensor	rigid_DNA	19290573	19290587	1000.0	+	0	R 19290573
chr13	jNXSensor	rigid_DNA	19290677	19290702	1000.0	+	0	R 19290677
chr13	jNXSensor	rigid_DNA	19291061	19291080	1000.0	+	0	R 19291061
chr13	jNXSensor	rigid_DNA	19291314	19291328	1000.0	+	0	R 19291314
chr13	jNXSensor	rigid_DNA	19291368	19291385	1000.0	+	0	R 19291368
chr13	jNXSensor	rigid_DNA	19291482	19291497	1000.0	+	0	R 19291482
chr13	jNXSensor	rigid_DNA	19291719	19291733	1000.0	+	0	R 19291719
chr13	jNXSensor	rigid_DNA	19292960	19292974	1000.0	+	0	R 19292960
chr13	jNXSensor	rigid_DNA	19293481	19293491	1000.0	+	0	R 19293481
chr13	jNXSensor	rigid_DNA	19293718	19293732	1000.0	+	0	R 19293718
chr13	jNXSensor	rigid_DNA	19293846	19293866	1000.0	+	0	R 19293846
chr13	jNXSensor	rigid_DNA	19294185	19294194	1000.0	+	0	R 19294185
chr13	jNXSensor	rigid_DNA	19297502	19297516	1000.0	+	0	R 19297502
chr13	jNXSensor	rigid_DNA	19297804	19297814	1000.0	+	0	R 19297804
chr13	jNXSensor	rigid_DNA	19297939	19297953	1000.0	+	0	R 19297939
chr13	jNXSensor	rigid_DNA	19298187	19298205	1000.0	+	0	R 19298187
chr13	jNXSensor	rigid_DNA	19298898	19298915	1000.0	+	0	R 19298898
chr13	jNXSensor	rigid_DNA	19299889	19299903	1000.0	+	0	R 19299889
chr13	jNXSensor	rigid_DNA	19300159	19300181	1000.0	+	0	R 19300159
chr13	jNXSensor	rigid_DNA	19301576	19301590	1000.0	+	0	R 19301576
chr13	jNXSensor	rigid_DNA	19302980	19302997	1000.0	+	0	R 19302980
chr13	jNXSensor	rigid_DNA	19303269	19303284	1000.0	+	0	R 19303269
chr13	jNXSensor	rigid_DNA	19303928	19303954	1000.0	+	0	R 19303928
chr13	jNXSensor	rigid_DNA	19304709	19304728	1000.0	+	0	R 19304709
chr13	jNXSensor	rigid_DNA	19306365	19306379	1000.0	+	0	R 19306365
chr13	jNXSensor	rigid_DNA	19306431	19306440	1000.0	+	0	R 19306431
chr13	jNXSensor	rigid_DNA	19306596	19306608	1000.0	+	0	R 19306596
chr13	jNXSensor	rigid_DNA	19307135	19307149	1000.0	+	0	R 19307135
chr13	jNXSensor	rigid_DNA	19307967	19307979	1000.0	+	0	R 19307967
chr13	jNXSensor	rigid_DNA	19308211	19308225	1000.0	+	0	R 19308211
chr13	jNXSensor	rigid_DNA	19308410	19308424	1000.0	+	0	R 19308410
chr13	jNXSensor	rigid_DNA	19309165	19309177	1000.0	+	0	R 19309165
chr13	jNXSensor	rigid_DNA	19309252	19309266	1000.0	+	0	R 19309252
chr13	jNXSensor	rigid_DNA	19309406	19309420	1000.0	+	0	R 19309406
chr13	jNXSensor	rigid_DNA	19309453	19309467	1000.0	+	0	R 19309453
chr13	jNXSensor	rigid_DNA	19311534	19311546	1000.0	+	0	R 19311534
chr13	jNXSensor	rigid_DNA	19312816	19312826	1000.0	+	0	R 19312816
chr13	jNXSensor	rigid_DNA	19313064	19313078	1000.0	+	0	R 19313064
chr13	jNXSensor	rigid_DNA	19313101	19313119	1000.0	+	0	R 19313101
chr13	jNXSensor	rigid_DNA	19313135	19313150	1000.0	+	0	R 19313135
chr13	jNXSensor	rigid_DNA	19313836	19313847	1000.0	+	0	R 19313836
chr13	jNXSensor	rigid_DNA	19313958	19313967	1000.0	+	0	R 19313958
chr13	jNXSensor	rigid_DNA	19314363	19314377	1000.0	+	0	R 19314363
chr13	jNXSensor	rigid_DNA	19314781	19314791	1000.0	+	0	R 19314781
chr13	jNXSensor	rigid_DNA	19314796	19314809	1000.0	+	0	R 19314796
chr13	jNXSensor	rigid_DNA	19314858	19314872	1000.0	+	0	R 19314858
chr13	jNXSensor	rigid_DNA	19314900	19314914	1000.0	+	0	R 19314900
chr13	jNXSensor	rigid_DNA	19315101	19315126	1000.0	+	0	R 19315101
chr13	jNXSensor	rigid_DNA	19315266	19315276	1000.0	+	0	R 19315266
chr13	jNXSensor	rigid_DNA	19315510	19315536	1000.0	+	0	R 19315510
chr13	jNXSensor	rigid_DNA	19315976	19315989	1000.0	+	0	R 19315976
chr13	jNXSensor	rigid_DNA	19316278	19316298	1000.0	+	0	R 19316278
chr13	jNXSensor	rigid_DNA	19317047	19317061	1000.0	+	0	R 19317047
chr13	jNXSensor	rigid_DNA	19317738	19317752	1000.0	+	0	R 19317738
chr13	jNXSensor	rigid_DNA	19318692	19318701	1000.0	+	0	R 19318692
chr13	jNXSensor	rigid_DNA	19318908	19318917	1000.0	+	0	R 19318908
chr13	jNXSensor	rigid_DNA	19319331	19319345	1000.0	+	0	R 19319331
chr13	jNXSensor	rigid_DNA	19319783	19319796	1000.0	+	0	R 19319783
chr13	jNXSensor	rigid_DNA	19319944	19319967	1000.0	+	0	R 19319944
chr13	jNXSensor	rigid_DNA	19320922	19320936	1000.0	+	0	R 19320922
chr13	jNXSensor	rigid_DNA	19321841	19321855	1000.0	+	0	R 19321841
chr13	jNXSensor	rigid_DNA	19322117	19322128	1000.0	+	0	R 19322117
chr13	jNXSensor	rigid_DNA	19322665	19322679	1000.0	+	0	R 19322665
chr13	jNXSensor	rigid_DNA	19323258	19323267	1000.0	+	0	R 19323258
chr13	jNXSensor	rigid_DNA	19324348	19324357	1000.0	+	0	R 19324348
chr13	jNXSensor	rigid_DNA	19325239	19325253	1000.0	+	0	R 19325239
chr13	jNXSensor	rigid_DNA	19325598	19325607	1000.0	+	0	R 19325598
chr13	jNXSensor	rigid_DNA	19325742	19325751	1000.0	+	0	R 19325742
chr13	jNXSensor	rigid_DNA	19325757	19325768	1000.0	+	0	R 19325757
chr13	jNXSensor	rigid_DNA	19326768	19326785	1000.0	+	0	R 19326768
chr13	jNXSensor	rigid_DNA	19327409	19327420	1000.0	+	0	R 19327409
chr13	jNXSensor	rigid_DNA	19327686	19327704	1000.0	+	0	R 19327686
chr13	jNXSensor	rigid_DNA	19328164	19328173	1000.0	+	0	R 19328164
chr13	jNXSensor	rigid_DNA	19328786	19328799	1000.0	+	0	R 19328786
chr13	jNXSensor	rigid_DNA	19329782	19329796	1000.0	+	0	R 19329782
chr13	jNXSensor	rigid_DNA	19330344	19330355	1000.0	+	0	R 19330344
chr13	jNXSensor	rigid_DNA	19330483	19330497	1000.0	+	0	R 19330483
chr13	jNXSensor	rigid_DNA	19330726	19330748	1000.0	+	0	R 19330726
chr13	jNXSensor	rigid_DNA	19331273	19331283	1000.0	+	0	R 19331273
chr13	jNXSensor	rigid_DNA	19331710	19331720	1000.0	+	0	R 19331710
chr13	jNXSensor	rigid_DNA	19332003	19332022	1000.0	+	0	R 19332003
chr13	jNXSensor	rigid_DNA	19332242	19332264	1000.0	+	0	R 19332242
chr13	jNXSensor	rigid_DNA	19332433	19332449	1000.0	+	0	R 19332433
chr13	jNXSensor	rigid_DNA	19332613	19332623	1000.0	+	0	R 19332613
chr13	jNXSensor	rigid_DNA	19332690	19332704	1000.0	+	0	R 19332690
chr13	jNXSensor	rigid_DNA	19333125	19333136	1000.0	+	0	R 19333125
chr13	jNXSensor	rigid_DNA	19333990	19334001	1000.0	+	0	R 19333990
chr13	jNXSensor	rigid_DNA	19334361	19334375	1000.0	+	0	R 19334361
chr13	jNXSensor	rigid_DNA	19334518	19334530	1000.0	+	0	R 19334518
chr13	jNXSensor	rigid_DNA	19334719	19334733	1000.0	+	0	R 19334719
chr13	jNXSensor	rigid_DNA	19334842	19334856	1000.0	+	0	R 19334842
chr13	jNXSensor	rigid_DNA	19335024	19335038	1000.0	+	0	R 19335024
chr13	jNXSensor	rigid_DNA	19335106	19335120	1000.0	+	0	R 19335106
chr13	jNXSensor	rigid_DNA	19335136	19335150	1000.0	+	0	R 19335136
chr13	jNXSensor	rigid_DNA	19335189	19335203	1000.0	+	0	R 19335189
chr13	jNXSensor	rigid_DNA	19335232	19335275	1000.0	+	0	R 19335232
chr13	jNXSensor	rigid_DNA	19335313	19335367	1000.0	+	0	R 19335313
chr13	jNXSensor	rigid_DNA	19335373	19335388	1000.0	+	0	R 19335373
chr13	jNXSensor	rigid_DNA	19335391	19335405	1000.0	+	0	R 19335391
chr13	jNXSensor	rigid_DNA	19335501	19335526	1000.0	+	0	R 19335501
chr13	jNXSensor	rigid_DNA	19335610	19335624	1000.0	+	0	R 19335610
chr13	jNXSensor	rigid_DNA	19335694	19335708	1000.0	+	0	R 19335694
chr13	jNXSensor	rigid_DNA	19335875	19335889	1000.0	+	0	R 19335875
chr13	jNXSensor	rigid_DNA	19335915	19335939	1000.0	+	0	R 19335915
chr13	jNXSensor	rigid_DNA	19335991	19336005	1000.0	+	0	R 19335991
chr13	jNXSensor	rigid_DNA	19336054	19336068	1000.0	+	0	R 19336054
chr13	jNXSensor	rigid_DNA	19336098	19336130	1000.0	+	0	R 19336098
chr13	jNXSensor	rigid_DNA	19336159	19336195	1000.0	+	0	R 19336159
chr13	jNXSensor	rigid_DNA	19336204	19336223	1000.0	+	0	R 19336204
chr13	jNXSensor	rigid_DNA	19336296	19336310	1000.0	+	0	R 19336296
chr13	jNXSensor	rigid_DNA	19336395	19336417	1000.0	+	0	R 19336395
chr13	jNXSensor	rigid_DNA	19336597	19336611	1000.0	+	0	R 19336597
chr13	jNXSensor	rigid_DNA	19336728	19336759	1000.0	+	0	R 19336728
chr13	jNXSensor	rigid_DNA	19336775	19336800	1000.0	+	0	R 19336775
chr13	jNXSensor	rigid_DNA	19336881	19336911	1000.0	+	0	R 19336881
chr13	jNXSensor	rigid_DNA	19337289	19337303	1000.0	+	0	R 19337289
chr13	jNXSensor	rigid_DNA	19338187	19338198	1000.0	+	0	R 19338187
chr13	jNXSensor	rigid_DNA	19338510	19338519	1000.0	+	0	R 19338510
chr13	jNXSensor	rigid_DNA	19338527	19338541	1000.0	+	0	R 19338527
chr13	jNXSensor	rigid_DNA	19339041	19339050	1000.0	+	0	R 19339041
chr13	jNXSensor	rigid_DNA	19339491	19339506	1000.0	+	0	R 19339491
chr13	jNXSensor	rigid_DNA	19339770	19339779	1000.0	+	0	R 19339770
chr13	jNXSensor	rigid_DNA	19341175	19341193	1000.0	+	0	R 19341175
chr13	jNXSensor	rigid_DNA	19341686	19341700	1000.0	+	0	R 19341686
chr13	jNXSensor	rigid_DNA	19342525	19342539	1000.0	+	0	R 19342525
chr13	jNXSensor	rigid_DNA	19342631	19342645	1000.0	+	0	R 19342631
chr13	jNXSensor	rigid_DNA	19344281	19344295	1000.0	+	0	R 19344281
chr13	jNXSensor	rigid_DNA	19347423	19347432	1000.0	+	0	R 19347423
chr13	jNXSensor	rigid_DNA	19347767	19347792	1000.0	+	0	R 19347767
chr13	jNXSensor	rigid_DNA	19348170	19348183	1000.0	+	0	R 19348170
chr13	jNXSensor	rigid_DNA	19349086	19349100	1000.0	+	0	R 19349086
chr13	jNXSensor	rigid_DNA	19349123	19349143	1000.0	+	0	R 19349123
chr13	jNXSensor	rigid_DNA	19349352	19349368	1000.0	+	0	R 19349352
chr13	jNXSensor	rigid_DNA	19350197	19350210	1000.0	+	0	R 19350197
chr13	jNXSensor	rigid_DNA	19350658	19350678	1000.0	+	0	R 19350658
chr13	jNXSensor	rigid_DNA	19352720	19352734	1000.0	+	0	R 19352720
chr13	jNXSensor	rigid_DNA	19353039	19353048	1000.0	+	0	R 19353039
chr13	jNXSensor	rigid_DNA	19354015	19354029	1000.0	+	0	R 19354015
chr13	jNXSensor	rigid_DNA	19354121	19354142	1000.0	+	0	R 19354121
chr13	jNXSensor	rigid_DNA	19356009	19356023	1000.0	+	0	R 19356009
chr13	jNXSensor	rigid_DNA	19356184	19356199	1000.0	+	0	R 19356184
chr13	jNXSensor	rigid_DNA	19356581	19356597	1000.0	+	0	R 19356581
chr13	jNXSensor	rigid_DNA	19356611	19356625	1000.0	+	0	R 19356611
chr13	jNXSensor	rigid_DNA	19357002	19357016	1000.0	+	0	R 19357002
chr13	jNXSensor	rigid_DNA	19357241	19357255	1000.0	+	0	R 19357241
chr13	jNXSensor	rigid_DNA	19357738	19357752	1000.0	+	0	R 19357738
chr13	jNXSensor	rigid_DNA	19357988	19358003	1000.0	+	0	R 19357988
chr13	jNXSensor	rigid_DNA	19358303	19358321	1000.0	+	0	R 19358303
chr13	jNXSensor	rigid_DNA	19358550	19358564	1000.0	+	0	R 19358550
chr13	jNXSensor	rigid_DNA	19358957	19358966	1000.0	+	0	R 19358957
chr13	jNXSensor	rigid_DNA	19359049	19359063	1000.0	+	0	R 19359049
chr13	jNXSensor	rigid_DNA	19359427	19359441	1000.0	+	0	R 19359427
chr13	jNXSensor	rigid_DNA	19359668	19359680	1000.0	+	0	R 19359668
chr13	jNXSensor	rigid_DNA	19360024	19360038	1000.0	+	0	R 19360024
chr13	jNXSensor	rigid_DNA	19360576	19360590	1000.0	+	0	R 19360576
chr13	jNXSensor	rigid_DNA	19360986	19361000	1000.0	+	0	R 19360986
chr13	jNXSensor	rigid_DNA	19361994	19362003	1000.0	+	0	R 19361994
chr13	jNXSensor	rigid_DNA	19362646	19362662	1000.0	+	0	R 19362646
chr13	jNXSensor	rigid_DNA	19363012	19363026	1000.0	+	0	R 19363012
chr13	jNXSensor	rigid_DNA	19363596	19363608	1000.0	+	0	R 19363596
chr13	jNXSensor	rigid_DNA	19363751	19363768	1000.0	+	0	R 19363751
chr13	jNXSensor	rigid_DNA	19364558	19364572	1000.0	+	0	R 19364558
chr13	jNXSensor	rigid_DNA	19364579	19364588	1000.0	+	0	R 19364579
chr13	jNXSensor	rigid_DNA	19364657	19364671	1000.0	+	0	R 19364657
chr13	jNXSensor	rigid_DNA	19364863	19364874	1000.0	+	0	R 19364863
chr13	jNXSensor	rigid_DNA	19365003	19365017	1000.0	+	0	R 19365003
chr13	jNXSensor	rigid_DNA	19365636	19365650	1000.0	+	0	R 19365636
chr13	jNXSensor	rigid_DNA	19366489	19366502	1000.0	+	0	R 19366489
chr13	jNXSensor	rigid_DNA	19366732	19366746	1000.0	+	0	R 19366732
chr13	jNXSensor	rigid_DNA	19367217	19367237	1000.0	+	0	R 19367217
chr13	jNXSensor	rigid_DNA	19368174	19368184	1000.0	+	0	R 19368174
chr13	jNXSensor	rigid_DNA	19368901	19368914	1000.0	+	0	R 19368901
chr13	jNXSensor	rigid_DNA	19368973	19368987	1000.0	+	0	R 19368973
chr13	jNXSensor	rigid_DNA	19369213	19369227	1000.0	+	0	R 19369213
chr13	jNXSensor	rigid_DNA	19369603	19369618	1000.0	+	0	R 19369603
chr13	jNXSensor	rigid_DNA	19369697	19369707	1000.0	+	0	R 19369697
chr13	jNXSensor	rigid_DNA	19370378	19370390	1000.0	+	0	R 19370378
chr13	jNXSensor	rigid_DNA	19371073	19371090	1000.0	+	0	R 19371073
chr13	jNXSensor	rigid_DNA	19371173	19371187	1000.0	+	0	R 19371173
chr13	jNXSensor	rigid_DNA	19371957	19371978	1000.0	+	0	R 19371957
chr13	jNXSensor	rigid_DNA	19372932	19372946	1000.0	+	0	R 19372932
chr13	jNXSensor	rigid_DNA	19373643	19373654	1000.0	+	0	R 19373643
chr13	jNXSensor	rigid_DNA	19375189	19375203	1000.0	+	0	R 19375189
chr13	jNXSensor	rigid_DNA	19375624	19375644	1000.0	+	0	R 19375624
chr13	jNXSensor	rigid_DNA	19375987	19375997	1000.0	+	0	R 19375987
chr13	jNXSensor	rigid_DNA	19376332	19376341	1000.0	+	0	R 19376332
chr13	jNXSensor	rigid_DNA	19376455	19376469	1000.0	+	0	R 19376455
chr13	jNXSensor	rigid_DNA	19377147	19377166	1000.0	+	0	R 19377147
chr13	jNXSensor	rigid_DNA	19377999	19378013	1000.0	+	0	R 19377999
chr13	jNXSensor	rigid_DNA	19379113	19379127	1000.0	+	0	R 19379113
chr13	jNXSensor	rigid_DNA	19379902	19379924	1000.0	+	0	R 19379902
chr13	jNXSensor	rigid_DNA	19381572	19381588	1000.0	+	0	R 19381572
chr13	jNXSensor	rigid_DNA	19381815	19381834	1000.0	+	0	R 19381815
chr13	jNXSensor	rigid_DNA	19382069	19382083	1000.0	+	0	R 19382069
chr13	jNXSensor	rigid_DNA	19382119	19382134	1000.0	+	0	R 19382119
chr13	jNXSensor	rigid_DNA	19382193	19382208	1000.0	+	0	R 19382193
chr13	jNXSensor	rigid_DNA	19382367	19382378	1000.0	+	0	R 19382367
chr13	jNXSensor	rigid_DNA	19382675	19382688	1000.0	+	0	R 19382675
chr13	jNXSensor	rigid_DNA	19383185	19383205	1000.0	+	0	R 19383185
chr13	jNXSensor	rigid_DNA	19384433	19384454	1000.0	+	0	R 19384433
chr13	jNXSensor	rigid_DNA	19385790	19385804	1000.0	+	0	R 19385790
chr13	jNXSensor	rigid_DNA	19385836	19385850	1000.0	+	0	R 19385836
chr13	jNXSensor	rigid_DNA	19387891	19387905	1000.0	+	0	R 19387891
chr13	jNXSensor	rigid_DNA	19388005	19388017	1000.0	+	0	R 19388005
chr13	jNXSensor	rigid_DNA	19388289	19388303	1000.0	+	0	R 19388289
chr13	jNXSensor	rigid_DNA	19388862	19388876	1000.0	+	0	R 19388862
chr13	jNXSensor	rigid_DNA	19389344	19389363	1000.0	+	0	R 19389344
chr13	jNXSensor	rigid_DNA	19389737	19389754	1000.0	+	0	R 19389737
chr13	jNXSensor	rigid_DNA	19390600	19390609	1000.0	+	0	R 19390600
chr13	jNXSensor	rigid_DNA	19390636	19390657	1000.0	+	0	R 19390636
chr13	jNXSensor	rigid_DNA	19391274	19391286	1000.0	+	0	R 19391274
chr13	jNXSensor	rigid_DNA	19391821	19391834	1000.0	+	0	R 19391821
chr13	jNXSensor	rigid_DNA	19392647	19392661	1000.0	+	0	R 19392647
chr13	jNXSensor	rigid_DNA	19393078	19393090	1000.0	+	0	R 19393078
chr13	jNXSensor	rigid_DNA	19394053	19394062	1000.0	+	0	R 19394053
chr13	jNXSensor	rigid_DNA	19394297	19394316	1000.0	+	0	R 19394297
chr13	jNXSensor	rigid_DNA	19394743	19394757	1000.0	+	0	R 19394743
chr13	jNXSensor	rigid_DNA	19395163	19395179	1000.0	+	0	R 19395163
chr13	jNXSensor	rigid_DNA	19395238	19395263	1000.0	+	0	R 19395238
chr13	jNXSensor	rigid_DNA	19395332	19395347	1000.0	+	0	R 19395332
chr13	jNXSensor	rigid_DNA	19395497	19395523	1000.0	+	0	R 19395497
chr13	jNXSensor	rigid_DNA	19395668	19395678	1000.0	+	0	R 19395668
chr13	jNXSensor	rigid_DNA	19395804	19395830	1000.0	+	0	R 19395804
chr13	jNXSensor	rigid_DNA	19396103	19396117	1000.0	+	0	R 19396103
chr13	jNXSensor	rigid_DNA	19397019	19397035	1000.0	+	0	R 19397019
chr13	jNXSensor	rigid_DNA	19397271	19397285	1000.0	+	0	R 19397271
chr13	jNXSensor	rigid_DNA	19398011	19398026	1000.0	+	0	R 19398011
chr13	jNXSensor	rigid_DNA	19398108	19398118	1000.0	+	0	R 19398108
chr13	jNXSensor	rigid_DNA	19398501	19398522	1000.0	+	0	R 19398501
chr13	jNXSensor	rigid_DNA	19398646	19398665	1000.0	+	0	R 19398646
chr13	jNXSensor	rigid_DNA	19400937	19400950	1000.0	+	0	R 19400937
chr13	jNXSensor	rigid_DNA	19401530	19401544	1000.0	+	0	R 19401530
chr13	jNXSensor	rigid_DNA	19402341	19402355	1000.0	+	0	R 19402341
chr13	jNXSensor	rigid_DNA	19403001	19403015	1000.0	+	0	R 19403001
chr13	jNXSensor	rigid_DNA	19403038	19403052	1000.0	+	0	R 19403038
chr13	jNXSensor	rigid_DNA	19403140	19403155	1000.0	+	0	R 19403140
chr13	jNXSensor	rigid_DNA	19403279	19403289	1000.0	+	0	R 19403279
chr13	jNXSensor	rigid_DNA	19403628	19403642	1000.0	+	0	R 19403628
chr13	jNXSensor	rigid_DNA	19404787	19404797	1000.0	+	0	R 19404787
chr13	jNXSensor	rigid_DNA	19406912	19406924	1000.0	+	0	R 19406912
chr13	jNXSensor	rigid_DNA	19407791	19407800	1000.0	+	0	R 19407791
chr13	jNXSensor	rigid_DNA	19409293	19409304	1000.0	+	0	R 19409293
chr13	jNXSensor	rigid_DNA	19409570	19409584	1000.0	+	0	R 19409570
chr13	jNXSensor	rigid_DNA	19409597	19409615	1000.0	+	0	R 19409597
chr13	jNXSensor	rigid_DNA	19409725	19409735	1000.0	+	0	R 19409725
chr13	jNXSensor	rigid_DNA	19409919	19409937	1000.0	+	0	R 19409919
chr13	jNXSensor	rigid_DNA	19410864	19410876	1000.0	+	0	R 19410864
chr13	jNXSensor	rigid_DNA	19411161	19411181	1000.0	+	0	R 19411161
chr13	jNXSensor	rigid_DNA	19411452	19411466	1000.0	+	0	R 19411452
chr13	jNXSensor	rigid_DNA	19413463	19413474	1000.0	+	0	R 19413463
chr13	jNXSensor	rigid_DNA	19413861	19413883	1000.0	+	0	R 19413861
chr13	jNXSensor	rigid_DNA	19413897	19413911	1000.0	+	0	R 19413897
chr13	jNXSensor	rigid_DNA	19414680	19414695	1000.0	+	0	R 19414680
chr13	jNXSensor	rigid_DNA	19417982	19417996	1000.0	+	0	R 19417982
chr13	jNXSensor	rigid_DNA	19418092	19418114	1000.0	+	0	R 19418092
chr13	jNXSensor	rigid_DNA	19419592	19419606	1000.0	+	0	R 19419592
chr13	jNXSensor	rigid_DNA	19419804	19419828	1000.0	+	0	R 19419804
chr13	jNXSensor	rigid_DNA	19419881	19419895	1000.0	+	0	R 19419881
chr13	jNXSensor	rigid_DNA	19420141	19420156	1000.0	+	0	R 19420141
chr13	jNXSensor	rigid_DNA	19421168	19421182	1000.0	+	0	R 19421168
chr13	jNXSensor	rigid_DNA	19421244	19421254	1000.0	+	0	R 19421244
chr13	jNXSensor	rigid_DNA	19421308	19421322	1000.0	+	0	R 19421308
chr13	jNXSensor	rigid_DNA	19422025	19422038	1000.0	+	0	R 19422025
chr13	jNXSensor	rigid_DNA	19423245	19423259	1000.0	+	0	R 19423245
chr13	jNXSensor	rigid_DNA	19423668	19423692	1000.0	+	0	R 19423668
chr13	jNXSensor	rigid_DNA	19425823	19425847	1000.0	+	0	R 19425823
chr13	jNXSensor	rigid_DNA	19426267	19426287	1000.0	+	0	R 19426267
chr13	jNXSensor	rigid_DNA	19426497	19426517	1000.0	+	0	R 19426497
chr13	jNXSensor	rigid_DNA	19426954	19426963	1000.0	+	0	R 19426954
chr13	jNXSensor	rigid_DNA	19427199	19427213	1000.0	+	0	R 19427199
chr13	jNXSensor	rigid_DNA	19429728	19429753	1000.0	+	0	R 19429728
chr13	jNXSensor	rigid_DNA	19429845	19429878	1000.0	+	0	R 19429845
chr13	jNXSensor	rigid_DNA	19429904	19429919	1000.0	+	0	R 19429904
chr13	jNXSensor	rigid_DNA	19429931	19429945	1000.0	+	0	R 19429931
chr13	jNXSensor	rigid_DNA	19430036	19430050	1000.0	+	0	R 19430036
chr13	jNXSensor	rigid_DNA	19430121	19430136	1000.0	+	0	R 19430121
chr13	jNXSensor	rigid_DNA	19430235	19430257	1000.0	+	0	R 19430235
chr13	jNXSensor	rigid_DNA	19430337	19430367	1000.0	+	0	R 19430337
chr13	jNXSensor	rigid_DNA	19430429	19430494	1000.0	+	0	R 19430429
chr13	jNXSensor	rigid_DNA	19430522	19430536	1000.0	+	0	R 19430522
chr13	jNXSensor	rigid_DNA	19430547	19430566	1000.0	+	0	R 19430547
chr13	jNXSensor	rigid_DNA	19430596	19430637	1000.0	+	0	R 19430596
chr13	jNXSensor	rigid_DNA	19430649	19430664	1000.0	+	0	R 19430649
chr13	jNXSensor	rigid_DNA	19430672	19430687	1000.0	+	0	R 19430672
chr13	jNXSensor	rigid_DNA	19430722	19430741	1000.0	+	0	R 19430722
chr13	jNXSensor	rigid_DNA	19430773	19430799	1000.0	+	0	R 19430773
chr13	jNXSensor	rigid_DNA	19430811	19430857	1000.0	+	0	R 19430811
chr13	jNXSensor	rigid_DNA	19430929	19430950	1000.0	+	0	R 19430929
chr13	jNXSensor	rigid_DNA	19430961	19430975	1000.0	+	0	R 19430961
chr13	jNXSensor	rigid_DNA	19431045	19431059	1000.0	+	0	R 19431045
chr13	jNXSensor	rigid_DNA	19431067	19431081	1000.0	+	0	R 19431067
chr13	jNXSensor	rigid_DNA	19431104	19431118	1000.0	+	0	R 19431104
chr13	jNXSensor	rigid_DNA	19431143	19431168	1000.0	+	0	R 19431143
chr13	jNXSensor	rigid_DNA	19431230	19431249	1000.0	+	0	R 19431230
chr13	jNXSensor	rigid_DNA	19431264	19431278	1000.0	+	0	R 19431264
chr13	jNXSensor	rigid_DNA	19431281	19431365	1000.0	+	0	R 19431281
chr13	jNXSensor	rigid_DNA	19431390	19431426	1000.0	+	0	R 19431390
chr13	jNXSensor	rigid_DNA	19431437	19431451	1000.0	+	0	R 19431437
chr13	jNXSensor	rigid_DNA	19431510	19431524	1000.0	+	0	R 19431510
chr13	jNXSensor	rigid_DNA	19431545	19431560	1000.0	+	0	R 19431545
chr13	jNXSensor	rigid_DNA	19431601	19431630	1000.0	+	0	R 19431601
chr13	jNXSensor	rigid_DNA	19431823	19431837	1000.0	+	0	R 19431823
chr13	jNXSensor	rigid_DNA	19433256	19433271	1000.0	+	0	R 19433256
chr13	jNXSensor	rigid_DNA	19434656	19434681	1000.0	+	0	R 19434656
chr13	jNXSensor	rigid_DNA	19434965	19434983	1000.0	+	0	R 19434965
chr13	jNXSensor	rigid_DNA	19435653	19435663	1000.0	+	0	R 19435653
chr13	jNXSensor	rigid_DNA	19436522	19436532	1000.0	+	0	R 19436522
chr13	jNXSensor	rigid_DNA	19436858	19436868	1000.0	+	0	R 19436858
chr13	jNXSensor	rigid_DNA	19437227	19437239	1000.0	+	0	R 19437227
chr13	jNXSensor	rigid_DNA	19437912	19437931	1000.0	+	0	R 19437912
chr13	jNXSensor	rigid_DNA	19438166	19438180	1000.0	+	0	R 19438166
chr13	jNXSensor	rigid_DNA	19438255	19438265	1000.0	+	0	R 19438255
chr13	jNXSensor	rigid_DNA	19438426	19438440	1000.0	+	0	R 19438426
chr13	jNXSensor	rigid_DNA	19438598	19438610	1000.0	+	0	R 19438598
chr13	jNXSensor	rigid_DNA	19438828	19438842	1000.0	+	0	R 19438828
chr13	jNXSensor	rigid_DNA	19441949	19441959	1000.0	+	0	R 19441949
chr13	jNXSensor	rigid_DNA	19442741	19442762	1000.0	+	0	R 19442741
chr13	jNXSensor	rigid_DNA	19443403	19443423	1000.0	+	0	R 19443403
chr13	jNXSensor	rigid_DNA	19444011	19444020	1000.0	+	0	R 19444011
chr13	jNXSensor	rigid_DNA	19444607	19444616	1000.0	+	0	R 19444607
chr13	jNXSensor	rigid_DNA	19445084	19445093	1000.0	+	0	R 19445084
chr13	jNXSensor	rigid_DNA	19445569	19445583	1000.0	+	0	R 19445569
chr13	jNXSensor	rigid_DNA	19445811	19445829	1000.0	+	0	R 19445811
chr13	jNXSensor	rigid_DNA	19445984	19445993	1000.0	+	0	R 19445984
chr13	jNXSensor	rigid_DNA	19446076	19446090	1000.0	+	0	R 19446076
chr13	jNXSensor	rigid_DNA	19446619	19446633	1000.0	+	0	R 19446619
chr13	jNXSensor	rigid_DNA	19447317	19447332	1000.0	+	0	R 19447317
chr13	jNXSensor	rigid_DNA	19448467	19448479	1000.0	+	0	R 19448467
chr13	jNXSensor	rigid_DNA	19449637	19449650	1000.0	+	0	R 19449637
chr13	jNXSensor	rigid_DNA	19449714	19449728	1000.0	+	0	R 19449714
chr13	jNXSensor	rigid_DNA	19449922	19449936	1000.0	+	0	R 19449922
chr13	jNXSensor	rigid_DNA	19450021	19450034	1000.0	+	0	R 19450021
chr13	jNXSensor	rigid_DNA	19450098	19450112	1000.0	+	0	R 19450098
chr13	jNXSensor	rigid_DNA	19450564	19450573	1000.0	+	0	R 19450564
chr13	jNXSensor	rigid_DNA	19451569	19451586	1000.0	+	0	R 19451569
chr13	jNXSensor	rigid_DNA	19452650	19452664	1000.0	+	0	R 19452650
chr13	jNXSensor	rigid_DNA	19452893	19452916	1000.0	+	0	R 19452893
chr13	jNXSensor	rigid_DNA	19453443	19453453	1000.0	+	0	R 19453443
chr13	jNXSensor	rigid_DNA	19454422	19454444	1000.0	+	0	R 19454422
chr13	jNXSensor	rigid_DNA	19454675	19454689	1000.0	+	0	R 19454675
chr13	jNXSensor	rigid_DNA	19455288	19455302	1000.0	+	0	R 19455288
chr13	jNXSensor	rigid_DNA	19455528	19455547	1000.0	+	0	R 19455528
chr13	jNXSensor	rigid_DNA	19457849	19457859	1000.0	+	0	R 19457849
chr13	jNXSensor	rigid_DNA	19458512	19458522	1000.0	+	0	R 19458512
chr13	jNXSensor	rigid_DNA	19459252	19459280	1000.0	+	0	R 19459252
chr13	jNXSensor	rigid_DNA	19459409	19459418	1000.0	+	0	R 19459409
chr13	jNXSensor	rigid_DNA	19459438	19459452	1000.0	+	0	R 19459438
chr13	jNXSensor	rigid_DNA	19459687	19459711	1000.0	+	0	R 19459687
chr13	jNXSensor	rigid_DNA	19463765	19463780	1000.0	+	0	R 19463765
chr13	jNXSensor	rigid_DNA	19464818	19464829	1000.0	+	0	R 19464818
chr13	jNXSensor	rigid_DNA	19466339	19466353	1000.0	+	0	R 19466339
chr13	jNXSensor	rigid_DNA	19466829	19466843	1000.0	+	0	R 19466829
chr13	jNXSensor	rigid_DNA	19467143	19467159	1000.0	+	0	R 19467143
chr13	jNXSensor	rigid_DNA	19468567	19468576	1000.0	+	0	R 19468567
chr13	jNXSensor	rigid_DNA	19471152	19471166	1000.0	+	0	R 19471152
chr13	jNXSensor	rigid_DNA	19473535	19473552	1000.0	+	0	R 19473535
chr13	jNXSensor	rigid_DNA	19475779	19475791	1000.0	+	0	R 19475779
chr13	jNXSensor	rigid_DNA	19478373	19478398	1000.0	+	0	R 19478373
chr13	jNXSensor	rigid_DNA	19479283	19479292	1000.0	+	0	R 19479283
chr13	jNXSensor	rigid_DNA	19479761	19479778	1000.0	+	0	R 19479761
chr13	jNXSensor	rigid_DNA	19480008	19480022	1000.0	+	0	R 19480008
chr13	jNXSensor	rigid_DNA	19483026	19483040	1000.0	+	0	R 19483026
chr13	jNXSensor	rigid_DNA	19483719	19483732	1000.0	+	0	R 19483719
chr13	jNXSensor	rigid_DNA	19483889	19483900	1000.0	+	0	R 19483889
chr13	jNXSensor	rigid_DNA	19484273	19484287	1000.0	+	0	R 19484273
chr13	jNXSensor	rigid_DNA	19484325	19484334	1000.0	+	0	R 19484325
chr13	jNXSensor	rigid_DNA	19486295	19486309	1000.0	+	0	R 19486295
chr13	jNXSensor	rigid_DNA	19486903	19486922	1000.0	+	0	R 19486903
chr13	jNXSensor	rigid_DNA	19489756	19489767	1000.0	+	0	R 19489756
chr13	jNXSensor	rigid_DNA	19491221	19491233	1000.0	+	0	R 19491221
chr13	jNXSensor	rigid_DNA	19492094	19492103	1000.0	+	0	R 19492094
chr13	jNXSensor	rigid_DNA	19492375	19492391	1000.0	+	0	R 19492375
chr13	jNXSensor	rigid_DNA	19492612	19492626	1000.0	+	0	R 19492612
chr13	jNXSensor	rigid_DNA	19492648	19492666	1000.0	+	0	R 19492648
chr13	jNXSensor	rigid_DNA	19493121	19493133	1000.0	+	0	R 19493121
chr13	jNXSensor	rigid_DNA	19493357	19493376	1000.0	+	0	R 19493357
chr13	jNXSensor	rigid_DNA	19493508	19493523	1000.0	+	0	R 19493508
chr13	jNXSensor	rigid_DNA	19496081	19496093	1000.0	+	0	R 19496081
chr13	jNXSensor	rigid_DNA	19496841	19496850	1000.0	+	0	R 19496841
chr13	jNXSensor	rigid_DNA	19497713	19497727	1000.0	+	0	R 19497713
chr13	jNXSensor	rigid_DNA	19500949	19500963	1000.0	+	0	R 19500949
chr13	jNXSensor	rigid_DNA	19501942	19501954	1000.0	+	0	R 19501942
chr13	jNXSensor	rigid_DNA	19501977	19501991	1000.0	+	0	R 19501977
chr13	jNXSensor	rigid_DNA	19502373	19502387	1000.0	+	0	R 19502373
chr13	jNXSensor	rigid_DNA	19502539	19502556	1000.0	+	0	R 19502539
chr13	jNXSensor	rigid_DNA	19502780	19502799	1000.0	+	0	R 19502780
chr13	jNXSensor	rigid_DNA	19504006	19504022	1000.0	+	0	R 19504006
chr13	jNXSensor	rigid_DNA	19504487	19504501	1000.0	+	0	R 19504487
chr13	jNXSensor	rigid_DNA	19504555	19504569	1000.0	+	0	R 19504555
chr13	jNXSensor	rigid_DNA	19504740	19504766	1000.0	+	0	R 19504740
chr13	jNXSensor	rigid_DNA	19509354	19509377	1000.0	+	0	R 19509354
chr13	jNXSensor	rigid_DNA	19510932	19510945	1000.0	+	0	R 19510932
chr13	jNXSensor	rigid_DNA	19511614	19511631	1000.0	+	0	R 19511614
chr13	jNXSensor	rigid_DNA	19516908	19516923	1000.0	+	0	R 19516908
chr13	jNXSensor	rigid_DNA	19516948	19516962	1000.0	+	0	R 19516948
chr13	jNXSensor	rigid_DNA	19517190	19517212	1000.0	+	0	R 19517190
chr13	jNXSensor	rigid_DNA	19518219	19518234	1000.0	+	0	R 19518219
chr13	jNXSensor	rigid_DNA	19518695	19518705	1000.0	+	0	R 19518695
chr13	jNXSensor	rigid_DNA	19520945	19520959	1000.0	+	0	R 19520945
chr13	jNXSensor	rigid_DNA	19522369	19522378	1000.0	+	0	R 19522369
chr13	jNXSensor	rigid_DNA	19523396	19523412	1000.0	+	0	R 19523396
chr13	jNXSensor	rigid_DNA	19524552	19524561	1000.0	+	0	R 19524552
chr13	jNXSensor	rigid_DNA	19525265	19525279	1000.0	+	0	R 19525265
chr13	jNXSensor	rigid_DNA	19527137	19527152	1000.0	+	0	R 19527137
chr13	jNXSensor	rigid_DNA	19527938	19527949	1000.0	+	0	R 19527938
chr13	jNXSensor	rigid_DNA	19531359	19531370	1000.0	+	0	R 19531359
chr13	jNXSensor	rigid_DNA	19531471	19531481	1000.0	+	0	R 19531471
chr13	jNXSensor	rigid_DNA	19531824	19531834	1000.0	+	0	R 19531824
chr13	jNXSensor	rigid_DNA	19532819	19532830	1000.0	+	0	R 19532819
chr13	jNXSensor	rigid_DNA	19533737	19533747	1000.0	+	0	R 19533737
chr13	jNXSensor	rigid_DNA	19535544	19535566	1000.0	+	0	R 19535544
chr13	jNXSensor	rigid_DNA	19536462	19536476	1000.0	+	0	R 19536462
chr13	jNXSensor	rigid_DNA	19541560	19541569	1000.0	+	0	R 19541560
chr13	jNXSensor	rigid_DNA	19541661	19541670	1000.0	+	0	R 19541661
chr13	jNXSensor	rigid_DNA	19541982	19541991	1000.0	+	0	R 19541982
chr13	jNXSensor	rigid_DNA	19544418	19544432	1000.0	+	0	R 19544418
chr13	jNXSensor	rigid_DNA	19545055	19545066	1000.0	+	0	R 19545055
chr13	jNXSensor	rigid_DNA	19546684	19546696	1000.0	+	0	R 19546684
chr13	jNXSensor	rigid_DNA	19546920	19546939	1000.0	+	0	R 19546920
chr13	jNXSensor	rigid_DNA	19547811	19547842	1000.0	+	0	R 19547811
chr13	jNXSensor	rigid_DNA	19549988	19550000	1000.0	+	0	R 19549988
chr13	jNXSensor	rigid_DNA	19550204	19550218	1000.0	+	0	R 19550204
chr13	jNXSensor	rigid_DNA	19550292	19550301	1000.0	+	0	R 19550292
chr13	jNXSensor	rigid_DNA	19551155	19551166	1000.0	+	0	R 19551155
chr13	jNXSensor	rigid_DNA	19551457	19551483	1000.0	+	0	R 19551457
chr13	jNXSensor	rigid_DNA	19552632	19552643	1000.0	+	0	R 19552632
chr13	jNXSensor	rigid_DNA	19552877	19552891	1000.0	+	0	R 19552877
chr13	jNXSensor	rigid_DNA	19553874	19553883	1000.0	+	0	R 19553874
chr13	jNXSensor	rigid_DNA	19554139	19554151	1000.0	+	0	R 19554139
chr13	jNXSensor	rigid_DNA	19559412	19559422	1000.0	+	0	R 19559412
chr13	jNXSensor	rigid_DNA	19565559	19565573	1000.0	+	0	R 19565559
chr13	jNXSensor	rigid_DNA	19565644	19565659	1000.0	+	0	R 19565644
chr13	jNXSensor	rigid_DNA	19569289	19569319	1000.0	+	0	R 19569289
chr13	jNXSensor	rigid_DNA	19569328	19569352	1000.0	+	0	R 19569328
chr13	jNXSensor	rigid_DNA	19569574	19569588	1000.0	+	0	R 19569574
chr13	jNXSensor	rigid_DNA	19572466	19572480	1000.0	+	0	R 19572466
chr13	jNXSensor	rigid_DNA	19573173	19573182	1000.0	+	0	R 19573173
chr13	jNXSensor	rigid_DNA	19574490	19574504	1000.0	+	0	R 19574490
chr13	jNXSensor	rigid_DNA	19576903	19576917	1000.0	+	0	R 19576903
chr13	jNXSensor	rigid_DNA	19577071	19577085	1000.0	+	0	R 19577071
chr13	jNXSensor	rigid_DNA	19577101	19577120	1000.0	+	0	R 19577101
chr13	jNXSensor	rigid_DNA	19577822	19577836	1000.0	+	0	R 19577822
chr13	jNXSensor	rigid_DNA	19578569	19578583	1000.0	+	0	R 19578569
chr13	jNXSensor	rigid_DNA	19580008	19580019	1000.0	+	0	R 19580008
chr13	jNXSensor	rigid_DNA	19580423	19580437	1000.0	+	0	R 19580423
chr13	jNXSensor	rigid_DNA	19581973	19581983	1000.0	+	0	R 19581973
chr13	jNXSensor	rigid_DNA	19582271	19582282	1000.0	+	0	R 19582271
chr13	jNXSensor	rigid_DNA	19582860	19582874	1000.0	+	0	R 19582860
chr13	jNXSensor	rigid_DNA	19583022	19583036	1000.0	+	0	R 19583022
chr13	jNXSensor	rigid_DNA	19583637	19583653	1000.0	+	0	R 19583637
chr13	jNXSensor	rigid_DNA	19583900	19583917	1000.0	+	0	R 19583900
chr13	jNXSensor	rigid_DNA	19584224	19584233	1000.0	+	0	R 19584224
chr13	jNXSensor	rigid_DNA	19584869	19584883	1000.0	+	0	R 19584869
chr13	jNXSensor	rigid_DNA	19585775	19585789	1000.0	+	0	R 19585775
chr13	jNXSensor	rigid_DNA	19586417	19586431	1000.0	+	0	R 19586417
chr13	jNXSensor	rigid_DNA	19587024	19587038	1000.0	+	0	R 19587024
chr13	jNXSensor	rigid_DNA	19587132	19587146	1000.0	+	0	R 19587132
chr13	jNXSensor	rigid_DNA	19587783	19587797	1000.0	+	0	R 19587783
chr13	jNXSensor	rigid_DNA	19588063	19588073	1000.0	+	0	R 19588063
chr13	jNXSensor	rigid_DNA	19588199	19588212	1000.0	+	0	R 19588199
chr13	jNXSensor	rigid_DNA	19588509	19588528	1000.0	+	0	R 19588509
chr13	jNXSensor	rigid_DNA	19589796	19589807	1000.0	+	0	R 19589796
chr13	jNXSensor	rigid_DNA	19589809	19589818	1000.0	+	0	R 19589809
chr13	jNXSensor	rigid_DNA	19589950	19589966	1000.0	+	0	R 19589950
chr13	jNXSensor	rigid_DNA	19590524	19590544	1000.0	+	0	R 19590524
chr13	jNXSensor	rigid_DNA	19590629	19590648	1000.0	+	0	R 19590629
chr13	jNXSensor	rigid_DNA	19590661	19590675	1000.0	+	0	R 19590661
chr13	jNXSensor	rigid_DNA	19590681	19590695	1000.0	+	0	R 19590681
chr13	jNXSensor	rigid_DNA	19590955	19590979	1000.0	+	0	R 19590955
chr13	jNXSensor	rigid_DNA	19590983	19590997	1000.0	+	0	R 19590983
chr13	jNXSensor	rigid_DNA	19591002	19591071	1000.0	+	0	R 19591002
chr13	jNXSensor	rigid_DNA	19591098	19591112	1000.0	+	0	R 19591098
chr13	jNXSensor	rigid_DNA	19591135	19591149	1000.0	+	0	R 19591135
chr13	jNXSensor	rigid_DNA	19591152	19591166	1000.0	+	0	R 19591152
chr13	jNXSensor	rigid_DNA	19591192	19591206	1000.0	+	0	R 19591192
chr13	jNXSensor	rigid_DNA	19591565	19591580	1000.0	+	0	R 19591565
chr13	jNXSensor	rigid_DNA	19593204	19593218	1000.0	+	0	R 19593204
chr13	jNXSensor	rigid_DNA	19594418	19594432	1000.0	+	0	R 19594418
chr13	jNXSensor	rigid_DNA	19595026	19595042	1000.0	+	0	R 19595026
chr13	jNXSensor	rigid_DNA	19595290	19595304	1000.0	+	0	R 19595290
chr13	jNXSensor	rigid_DNA	19595953	19595972	1000.0	+	0	R 19595953
chr13	jNXSensor	rigid_DNA	19596128	19596145	1000.0	+	0	R 19596128
chr13	jNXSensor	rigid_DNA	19596834	19596848	1000.0	+	0	R 19596834
chr13	jNXSensor	rigid_DNA	19596921	19596935	1000.0	+	0	R 19596921
chr13	jNXSensor	rigid_DNA	19597121	19597159	1000.0	+	0	R 19597121
chr13	jNXSensor	rigid_DNA	19598622	19598639	1000.0	+	0	R 19598622
chr13	jNXSensor	rigid_DNA	19599062	19599077	1000.0	+	0	R 19599062
chr13	jNXSensor	rigid_DNA	19599177	19599196	1000.0	+	0	R 19599177
chr13	jNXSensor	rigid_DNA	19599421	19599439	1000.0	+	0	R 19599421
chr13	jNXSensor	rigid_DNA	19599823	19599837	1000.0	+	0	R 19599823
chr13	jNXSensor	rigid_DNA	19599843	19599857	1000.0	+	0	R 19599843
chr13	jNXSensor	rigid_DNA	19599870	19599889	1000.0	+	0	R 19599870
chr13	jNXSensor	rigid_DNA	19599957	19599987	1000.0	+	0	R 19599957
chr13	jNXSensor	rigid_DNA	19600024	19600052	1000.0	+	0	R 19600024
chr13	jNXSensor	rigid_DNA	19600164	19600183	1000.0	+	0	R 19600164
chr13	jNXSensor	rigid_DNA	19600236	19600251	1000.0	+	0	R 19600236
chr13	jNXSensor	rigid_DNA	19600307	19600353	1000.0	+	0	R 19600307
chr13	jNXSensor	rigid_DNA	19600401	19600421	1000.0	+	0	R 19600401
chr13	jNXSensor	rigid_DNA	19600497	19600517	1000.0	+	0	R 19600497
chr13	jNXSensor	rigid_DNA	19600527	19600541	1000.0	+	0	R 19600527
chr13	jNXSensor	rigid_DNA	19600546	19600560	1000.0	+	0	R 19600546
chr13	jNXSensor	rigid_DNA	19600680	19600700	1000.0	+	0	R 19600680
chr13	jNXSensor	rigid_DNA	19600850	19600864	1000.0	+	0	R 19600850
chr13	jNXSensor	rigid_DNA	19600878	19600893	1000.0	+	0	R 19600878
chr13	jNXSensor	rigid_DNA	19601051	19601065	1000.0	+	0	R 19601051
chr13	jNXSensor	rigid_DNA	19601442	19601456	1000.0	+	0	R 19601442
chr13	jNXSensor	rigid_DNA	19601494	19601513	1000.0	+	0	R 19601494
chr13	jNXSensor	rigid_DNA	19601536	19601555	1000.0	+	0	R 19601536
chr13	jNXSensor	rigid_DNA	19603365	19603380	1000.0	+	0	R 19603365
chr13	jNXSensor	rigid_DNA	19603385	19603399	1000.0	+	0	R 19603385
chr13	jNXSensor	rigid_DNA	19604572	19604586	1000.0	+	0	R 19604572
[truncated: 69,954 more rows]
