# Supplementary material for: Prediction and analysis of nucleosome exclusion regions in the human genome
Source: BMC Genomics. 2008 Apr 22;9:186. doi: 10.1186/1471-2164-9-186 (PMC2386137; doi:10.1186/1471-2164-9-186)
Supplement: Additional file 6 — Nucleosome exclusion scores in wiggle format. A zip file containing the whole annotations for human genome nucleosome exclusion scores in wiggle format, a single *.wig file for each chromosome. [file 1471-2164-9-186-S6.zip › chr14.gff]

chr14	jNXSensor	rigid_DNA	18100212	18100222	1000.0	+	0	R 18100212
chr14	jNXSensor	rigid_DNA	18122832	18122841	1000.0	+	0	R 18122832
chr14	jNXSensor	rigid_DNA	18130168	18130188	1000.0	+	0	R 18130168
chr14	jNXSensor	rigid_DNA	18130292	18130308	1000.0	+	0	R 18130292
chr14	jNXSensor	rigid_DNA	18135896	18135916	1000.0	+	0	R 18135896
chr14	jNXSensor	rigid_DNA	18136175	18136189	1000.0	+	0	R 18136175
chr14	jNXSensor	rigid_DNA	18136676	18136685	1000.0	+	0	R 18136676
chr14	jNXSensor	rigid_DNA	18139157	18139168	1000.0	+	0	R 18139157
chr14	jNXSensor	rigid_DNA	18139452	18139466	1000.0	+	0	R 18139452
chr14	jNXSensor	rigid_DNA	18143002	18143018	1000.0	+	0	R 18143002
chr14	jNXSensor	rigid_DNA	18145150	18145159	1000.0	+	0	R 18145150
chr14	jNXSensor	rigid_DNA	18145446	18145461	1000.0	+	0	R 18145446
chr14	jNXSensor	rigid_DNA	18145557	18145571	1000.0	+	0	R 18145557
chr14	jNXSensor	rigid_DNA	18145792	18145805	1000.0	+	0	R 18145792
chr14	jNXSensor	rigid_DNA	18149672	18149681	1000.0	+	0	R 18149672
chr14	jNXSensor	rigid_DNA	18149831	18149851	1000.0	+	0	R 18149831
chr14	jNXSensor	rigid_DNA	18153815	18153838	1000.0	+	0	R 18153815
chr14	jNXSensor	rigid_DNA	18154391	18154427	1000.0	+	0	R 18154391
chr14	jNXSensor	rigid_DNA	18156781	18156804	1000.0	+	0	R 18156781
chr14	jNXSensor	rigid_DNA	18157529	18157543	1000.0	+	0	R 18157529
chr14	jNXSensor	rigid_DNA	18158073	18158087	1000.0	+	0	R 18158073
chr14	jNXSensor	rigid_DNA	18158483	18158492	1000.0	+	0	R 18158483
chr14	jNXSensor	rigid_DNA	18158901	18158922	1000.0	+	0	R 18158901
chr14	jNXSensor	rigid_DNA	18159055	18159074	1000.0	+	0	R 18159055
chr14	jNXSensor	rigid_DNA	18159154	18159169	1000.0	+	0	R 18159154
chr14	jNXSensor	rigid_DNA	18159197	18159211	1000.0	+	0	R 18159197
chr14	jNXSensor	rigid_DNA	18159458	18159472	1000.0	+	0	R 18159458
chr14	jNXSensor	rigid_DNA	18160081	18160095	1000.0	+	0	R 18160081
chr14	jNXSensor	rigid_DNA	18160484	18160494	1000.0	+	0	R 18160484
chr14	jNXSensor	rigid_DNA	18160796	18160805	1000.0	+	0	R 18160796
chr14	jNXSensor	rigid_DNA	18161730	18161743	1000.0	+	0	R 18161730
chr14	jNXSensor	rigid_DNA	18162662	18162677	1000.0	+	0	R 18162662
chr14	jNXSensor	rigid_DNA	18164790	18164805	1000.0	+	0	R 18164790
chr14	jNXSensor	rigid_DNA	18165167	18165181	1000.0	+	0	R 18165167
chr14	jNXSensor	rigid_DNA	18165327	18165336	1000.0	+	0	R 18165327
chr14	jNXSensor	rigid_DNA	18166935	18166950	1000.0	+	0	R 18166935
chr14	jNXSensor	rigid_DNA	18168651	18168663	1000.0	+	0	R 18168651
chr14	jNXSensor	rigid_DNA	18169242	18169256	1000.0	+	0	R 18169242
chr14	jNXSensor	rigid_DNA	18170810	18170824	1000.0	+	0	R 18170810
chr14	jNXSensor	rigid_DNA	18171092	18171106	1000.0	+	0	R 18171092
chr14	jNXSensor	rigid_DNA	18172307	18172333	1000.0	+	0	R 18172307
chr14	jNXSensor	rigid_DNA	18172594	18172608	1000.0	+	0	R 18172594
chr14	jNXSensor	rigid_DNA	18176110	18176119	1000.0	+	0	R 18176110
chr14	jNXSensor	rigid_DNA	18176310	18176323	1000.0	+	0	R 18176310
chr14	jNXSensor	rigid_DNA	18176611	18176623	1000.0	+	0	R 18176611
chr14	jNXSensor	rigid_DNA	18177104	18177118	1000.0	+	0	R 18177104
chr14	jNXSensor	rigid_DNA	18177627	18177651	1000.0	+	0	R 18177627
chr14	jNXSensor	rigid_DNA	18178113	18178127	1000.0	+	0	R 18178113
chr14	jNXSensor	rigid_DNA	18178856	18178870	1000.0	+	0	R 18178856
chr14	jNXSensor	rigid_DNA	18179053	18179067	1000.0	+	0	R 18179053
chr14	jNXSensor	rigid_DNA	18179263	18179277	1000.0	+	0	R 18179263
chr14	jNXSensor	rigid_DNA	18179301	18179315	1000.0	+	0	R 18179301
chr14	jNXSensor	rigid_DNA	18179428	18179447	1000.0	+	0	R 18179428
chr14	jNXSensor	rigid_DNA	18179759	18179773	1000.0	+	0	R 18179759
chr14	jNXSensor	rigid_DNA	18180085	18180100	1000.0	+	0	R 18180085
chr14	jNXSensor	rigid_DNA	18180291	18180310	1000.0	+	0	R 18180291
chr14	jNXSensor	rigid_DNA	18180490	18180505	1000.0	+	0	R 18180490
chr14	jNXSensor	rigid_DNA	18180538	18180557	1000.0	+	0	R 18180538
chr14	jNXSensor	rigid_DNA	18181136	18181150	1000.0	+	0	R 18181136
chr14	jNXSensor	rigid_DNA	18181466	18181477	1000.0	+	0	R 18181466
chr14	jNXSensor	rigid_DNA	18185151	18185160	1000.0	+	0	R 18185151
chr14	jNXSensor	rigid_DNA	18189028	18189042	1000.0	+	0	R 18189028
chr14	jNXSensor	rigid_DNA	18193482	18193493	1000.0	+	0	R 18193482
chr14	jNXSensor	rigid_DNA	18193817	18193826	1000.0	+	0	R 18193817
chr14	jNXSensor	rigid_DNA	18200059	18200073	1000.0	+	0	R 18200059
chr14	jNXSensor	rigid_DNA	18200202	18200211	1000.0	+	0	R 18200202
chr14	jNXSensor	rigid_DNA	18202163	18202177	1000.0	+	0	R 18202163
chr14	jNXSensor	rigid_DNA	18203502	18203516	1000.0	+	0	R 18203502
chr14	jNXSensor	rigid_DNA	18205718	18205728	1000.0	+	0	R 18205718
chr14	jNXSensor	rigid_DNA	18207124	18207133	1000.0	+	0	R 18207124
chr14	jNXSensor	rigid_DNA	18207753	18207766	1000.0	+	0	R 18207753
chr14	jNXSensor	rigid_DNA	18210020	18210034	1000.0	+	0	R 18210020
chr14	jNXSensor	rigid_DNA	18210155	18210169	1000.0	+	0	R 18210155
chr14	jNXSensor	rigid_DNA	18211126	18211140	1000.0	+	0	R 18211126
chr14	jNXSensor	rigid_DNA	18211370	18211386	1000.0	+	0	R 18211370
chr14	jNXSensor	rigid_DNA	18214132	18214146	1000.0	+	0	R 18214132
chr14	jNXSensor	rigid_DNA	18216059	18216068	1000.0	+	0	R 18216059
chr14	jNXSensor	rigid_DNA	18216291	18216305	1000.0	+	0	R 18216291
chr14	jNXSensor	rigid_DNA	18221572	18221588	1000.0	+	0	R 18221572
chr14	jNXSensor	rigid_DNA	18221736	18221751	1000.0	+	0	R 18221736
chr14	jNXSensor	rigid_DNA	18224267	18224276	1000.0	+	0	R 18224267
chr14	jNXSensor	rigid_DNA	18224839	18224853	1000.0	+	0	R 18224839
chr14	jNXSensor	rigid_DNA	18225355	18225370	1000.0	+	0	R 18225355
chr14	jNXSensor	rigid_DNA	18228332	18228348	1000.0	+	0	R 18228332
chr14	jNXSensor	rigid_DNA	18229991	18230005	1000.0	+	0	R 18229991
chr14	jNXSensor	rigid_DNA	18232204	18232222	1000.0	+	0	R 18232204
chr14	jNXSensor	rigid_DNA	18234509	18234526	1000.0	+	0	R 18234509
chr14	jNXSensor	rigid_DNA	18237531	18237543	1000.0	+	0	R 18237531
chr14	jNXSensor	rigid_DNA	18238781	18238794	1000.0	+	0	R 18238781
chr14	jNXSensor	rigid_DNA	18244218	18244230	1000.0	+	0	R 18244218
chr14	jNXSensor	rigid_DNA	18246092	18246106	1000.0	+	0	R 18246092
chr14	jNXSensor	rigid_DNA	18246326	18246345	1000.0	+	0	R 18246326
chr14	jNXSensor	rigid_DNA	18247303	18247316	1000.0	+	0	R 18247303
chr14	jNXSensor	rigid_DNA	18249431	18249445	1000.0	+	0	R 18249431
chr14	jNXSensor	rigid_DNA	18254363	18254377	1000.0	+	0	R 18254363
chr14	jNXSensor	rigid_DNA	18259936	18259948	1000.0	+	0	R 18259936
chr14	jNXSensor	rigid_DNA	18261961	18261971	1000.0	+	0	R 18261961
chr14	jNXSensor	rigid_DNA	18265019	18265033	1000.0	+	0	R 18265019
chr14	jNXSensor	rigid_DNA	18266256	18266274	1000.0	+	0	R 18266256
chr14	jNXSensor	rigid_DNA	18271366	18271380	1000.0	+	0	R 18271366
chr14	jNXSensor	rigid_DNA	18312394	18312408	1000.0	+	0	R 18312394
chr14	jNXSensor	rigid_DNA	18345819	18345833	1000.0	+	0	R 18345819
chr14	jNXSensor	rigid_DNA	18391836	18391850	1000.0	+	0	R 18391836
chr14	jNXSensor	rigid_DNA	18392197	18392211	1000.0	+	0	R 18392197
chr14	jNXSensor	rigid_DNA	18392438	18392451	1000.0	+	0	R 18392438
chr14	jNXSensor	rigid_DNA	18393052	18393061	1000.0	+	0	R 18393052
chr14	jNXSensor	rigid_DNA	18393412	18393422	1000.0	+	0	R 18393412
chr14	jNXSensor	rigid_DNA	18400338	18400349	1000.0	+	0	R 18400338
chr14	jNXSensor	rigid_DNA	18404437	18404446	1000.0	+	0	R 18404437
chr14	jNXSensor	rigid_DNA	18407107	18407124	1000.0	+	0	R 18407107
chr14	jNXSensor	rigid_DNA	18407506	18407520	1000.0	+	0	R 18407506
chr14	jNXSensor	rigid_DNA	18408724	18408739	1000.0	+	0	R 18408724
chr14	jNXSensor	rigid_DNA	18408966	18408980	1000.0	+	0	R 18408966
chr14	jNXSensor	rigid_DNA	18413991	18414005	1000.0	+	0	R 18413991
chr14	jNXSensor	rigid_DNA	18414185	18414205	1000.0	+	0	R 18414185
chr14	jNXSensor	rigid_DNA	18419895	18419905	1000.0	+	0	R 18419895
chr14	jNXSensor	rigid_DNA	18425894	18425909	1000.0	+	0	R 18425894
chr14	jNXSensor	rigid_DNA	18428240	18428254	1000.0	+	0	R 18428240
chr14	jNXSensor	rigid_DNA	18428917	18428931	1000.0	+	0	R 18428917
chr14	jNXSensor	rigid_DNA	18429189	18429203	1000.0	+	0	R 18429189
chr14	jNXSensor	rigid_DNA	18429441	18429455	1000.0	+	0	R 18429441
chr14	jNXSensor	rigid_DNA	18429597	18429618	1000.0	+	0	R 18429597
chr14	jNXSensor	rigid_DNA	18429625	18429655	1000.0	+	0	R 18429625
chr14	jNXSensor	rigid_DNA	18429662	18429676	1000.0	+	0	R 18429662
chr14	jNXSensor	rigid_DNA	18430032	18430046	1000.0	+	0	R 18430032
chr14	jNXSensor	rigid_DNA	18430314	18430338	1000.0	+	0	R 18430314
chr14	jNXSensor	rigid_DNA	18430347	18430363	1000.0	+	0	R 18430347
chr14	jNXSensor	rigid_DNA	18430366	18430385	1000.0	+	0	R 18430366
chr14	jNXSensor	rigid_DNA	18430438	18430463	1000.0	+	0	R 18430438
chr14	jNXSensor	rigid_DNA	18430572	18430596	1000.0	+	0	R 18430572
chr14	jNXSensor	rigid_DNA	18430623	18430652	1000.0	+	0	R 18430623
chr14	jNXSensor	rigid_DNA	18430732	18430751	1000.0	+	0	R 18430732
chr14	jNXSensor	rigid_DNA	18430796	18430814	1000.0	+	0	R 18430796
chr14	jNXSensor	rigid_DNA	18430980	18430994	1000.0	+	0	R 18430980
chr14	jNXSensor	rigid_DNA	18431405	18431424	1000.0	+	0	R 18431405
chr14	jNXSensor	rigid_DNA	18435396	18435411	1000.0	+	0	R 18435396
chr14	jNXSensor	rigid_DNA	18436990	18437006	1000.0	+	0	R 18436990
chr14	jNXSensor	rigid_DNA	18438390	18438399	1000.0	+	0	R 18438390
chr14	jNXSensor	rigid_DNA	18442419	18442433	1000.0	+	0	R 18442419
chr14	jNXSensor	rigid_DNA	18442476	18442491	1000.0	+	0	R 18442476
chr14	jNXSensor	rigid_DNA	18443123	18443148	1000.0	+	0	R 18443123
chr14	jNXSensor	rigid_DNA	18445156	18445180	1000.0	+	0	R 18445156
chr14	jNXSensor	rigid_DNA	18457543	18457567	1000.0	+	0	R 18457543
chr14	jNXSensor	rigid_DNA	18458633	18458647	1000.0	+	0	R 18458633
chr14	jNXSensor	rigid_DNA	18459990	18459999	1000.0	+	0	R 18459990
chr14	jNXSensor	rigid_DNA	18466426	18466435	1000.0	+	0	R 18466426
chr14	jNXSensor	rigid_DNA	18466845	18466858	1000.0	+	0	R 18466845
chr14	jNXSensor	rigid_DNA	18468357	18468367	1000.0	+	0	R 18468357
chr14	jNXSensor	rigid_DNA	18473268	18473293	1000.0	+	0	R 18473268
chr14	jNXSensor	rigid_DNA	18473328	18473360	1000.0	+	0	R 18473328
chr14	jNXSensor	rigid_DNA	18473366	18473380	1000.0	+	0	R 18473366
chr14	jNXSensor	rigid_DNA	18473403	18473421	1000.0	+	0	R 18473403
chr14	jNXSensor	rigid_DNA	18473443	18473457	1000.0	+	0	R 18473443
chr14	jNXSensor	rigid_DNA	18473634	18473643	1000.0	+	0	R 18473634
chr14	jNXSensor	rigid_DNA	18473662	18473676	1000.0	+	0	R 18473662
chr14	jNXSensor	rigid_DNA	18476547	18476570	1000.0	+	0	R 18476547
chr14	jNXSensor	rigid_DNA	18478019	18478028	1000.0	+	0	R 18478019
chr14	jNXSensor	rigid_DNA	18480340	18480353	1000.0	+	0	R 18480340
chr14	jNXSensor	rigid_DNA	18481584	18481598	1000.0	+	0	R 18481584
chr14	jNXSensor	rigid_DNA	18483701	18483715	1000.0	+	0	R 18483701
chr14	jNXSensor	rigid_DNA	18483753	18483772	1000.0	+	0	R 18483753
chr14	jNXSensor	rigid_DNA	18484061	18484071	1000.0	+	0	R 18484061
chr14	jNXSensor	rigid_DNA	18485857	18485877	1000.0	+	0	R 18485857
chr14	jNXSensor	rigid_DNA	18489823	18489837	1000.0	+	0	R 18489823
chr14	jNXSensor	rigid_DNA	18490069	18490094	1000.0	+	0	R 18490069
chr14	jNXSensor	rigid_DNA	18491034	18491048	1000.0	+	0	R 18491034
chr14	jNXSensor	rigid_DNA	18491382	18491396	1000.0	+	0	R 18491382
chr14	jNXSensor	rigid_DNA	18491955	18491970	1000.0	+	0	R 18491955
chr14	jNXSensor	rigid_DNA	18491981	18491995	1000.0	+	0	R 18491981
chr14	jNXSensor	rigid_DNA	18492198	18492222	1000.0	+	0	R 18492198
chr14	jNXSensor	rigid_DNA	18492542	18492559	1000.0	+	0	R 18492542
chr14	jNXSensor	rigid_DNA	18492647	18492661	1000.0	+	0	R 18492647
chr14	jNXSensor	rigid_DNA	18492736	18492751	1000.0	+	0	R 18492736
chr14	jNXSensor	rigid_DNA	18492763	18492797	1000.0	+	0	R 18492763
chr14	jNXSensor	rigid_DNA	18492824	18492847	1000.0	+	0	R 18492824
chr14	jNXSensor	rigid_DNA	18492851	18492865	1000.0	+	0	R 18492851
chr14	jNXSensor	rigid_DNA	18492931	18492967	1000.0	+	0	R 18492931
chr14	jNXSensor	rigid_DNA	18492999	18493013	1000.0	+	0	R 18492999
chr14	jNXSensor	rigid_DNA	18493038	18493058	1000.0	+	0	R 18493038
chr14	jNXSensor	rigid_DNA	18493834	18493851	1000.0	+	0	R 18493834
chr14	jNXSensor	rigid_DNA	18494072	18494092	1000.0	+	0	R 18494072
chr14	jNXSensor	rigid_DNA	18499413	18499427	1000.0	+	0	R 18499413
chr14	jNXSensor	rigid_DNA	18500652	18500661	1000.0	+	0	R 18500652
chr14	jNXSensor	rigid_DNA	18502658	18502668	1000.0	+	0	R 18502658
chr14	jNXSensor	rigid_DNA	18504604	18504613	1000.0	+	0	R 18504604
chr14	jNXSensor	rigid_DNA	18504995	18505012	1000.0	+	0	R 18504995
chr14	jNXSensor	rigid_DNA	18505834	18505848	1000.0	+	0	R 18505834
chr14	jNXSensor	rigid_DNA	18506551	18506565	1000.0	+	0	R 18506551
chr14	jNXSensor	rigid_DNA	18506801	18506820	1000.0	+	0	R 18506801
chr14	jNXSensor	rigid_DNA	18507610	18507620	1000.0	+	0	R 18507610
chr14	jNXSensor	rigid_DNA	18507752	18507766	1000.0	+	0	R 18507752
chr14	jNXSensor	rigid_DNA	18507847	18507867	1000.0	+	0	R 18507847
chr14	jNXSensor	rigid_DNA	18508289	18508311	1000.0	+	0	R 18508289
chr14	jNXSensor	rigid_DNA	18510412	18510426	1000.0	+	0	R 18510412
chr14	jNXSensor	rigid_DNA	18511056	18511073	1000.0	+	0	R 18511056
chr14	jNXSensor	rigid_DNA	18512149	18512162	1000.0	+	0	R 18512149
chr14	jNXSensor	rigid_DNA	18512749	18512759	1000.0	+	0	R 18512749
chr14	jNXSensor	rigid_DNA	18513134	18513151	1000.0	+	0	R 18513134
chr14	jNXSensor	rigid_DNA	18516101	18516115	1000.0	+	0	R 18516101
chr14	jNXSensor	rigid_DNA	18516999	18517009	1000.0	+	0	R 18516999
chr14	jNXSensor	rigid_DNA	18518054	18518064	1000.0	+	0	R 18518054
chr14	jNXSensor	rigid_DNA	18518756	18518770	1000.0	+	0	R 18518756
chr14	jNXSensor	rigid_DNA	18519065	18519079	1000.0	+	0	R 18519065
chr14	jNXSensor	rigid_DNA	18520625	18520636	1000.0	+	0	R 18520625
chr14	jNXSensor	rigid_DNA	18521023	18521037	1000.0	+	0	R 18521023
chr14	jNXSensor	rigid_DNA	18521260	18521274	1000.0	+	0	R 18521260
chr14	jNXSensor	rigid_DNA	18521885	18521894	1000.0	+	0	R 18521885
chr14	jNXSensor	rigid_DNA	18523289	18523303	1000.0	+	0	R 18523289
chr14	jNXSensor	rigid_DNA	18523524	18523537	1000.0	+	0	R 18523524
chr14	jNXSensor	rigid_DNA	18523539	18523551	1000.0	+	0	R 18523539
chr14	jNXSensor	rigid_DNA	18523623	18523637	1000.0	+	0	R 18523623
chr14	jNXSensor	rigid_DNA	18524128	18524143	1000.0	+	0	R 18524128
chr14	jNXSensor	rigid_DNA	18524547	18524571	1000.0	+	0	R 18524547
chr14	jNXSensor	rigid_DNA	18524878	18524893	1000.0	+	0	R 18524878
chr14	jNXSensor	rigid_DNA	18525345	18525364	1000.0	+	0	R 18525345
chr14	jNXSensor	rigid_DNA	18525749	18525763	1000.0	+	0	R 18525749
chr14	jNXSensor	rigid_DNA	18525991	18526006	1000.0	+	0	R 18525991
chr14	jNXSensor	rigid_DNA	18526972	18526982	1000.0	+	0	R 18526972
chr14	jNXSensor	rigid_DNA	18527228	18527242	1000.0	+	0	R 18527228
chr14	jNXSensor	rigid_DNA	18527356	18527375	1000.0	+	0	R 18527356
chr14	jNXSensor	rigid_DNA	18527657	18527671	1000.0	+	0	R 18527657
chr14	jNXSensor	rigid_DNA	18528019	18528042	1000.0	+	0	R 18528019
chr14	jNXSensor	rigid_DNA	18528558	18528568	1000.0	+	0	R 18528558
chr14	jNXSensor	rigid_DNA	18529044	18529061	1000.0	+	0	R 18529044
chr14	jNXSensor	rigid_DNA	18529766	18529782	1000.0	+	0	R 18529766
chr14	jNXSensor	rigid_DNA	18530017	18530031	1000.0	+	0	R 18530017
chr14	jNXSensor	rigid_DNA	18530218	18530232	1000.0	+	0	R 18530218
chr14	jNXSensor	rigid_DNA	18530364	18530378	1000.0	+	0	R 18530364
chr14	jNXSensor	rigid_DNA	18531691	18531703	1000.0	+	0	R 18531691
chr14	jNXSensor	rigid_DNA	18531779	18531788	1000.0	+	0	R 18531779
chr14	jNXSensor	rigid_DNA	18532712	18532724	1000.0	+	0	R 18532712
chr14	jNXSensor	rigid_DNA	18533099	18533113	1000.0	+	0	R 18533099
chr14	jNXSensor	rigid_DNA	18536283	18536305	1000.0	+	0	R 18536283
chr14	jNXSensor	rigid_DNA	18536505	18536519	1000.0	+	0	R 18536505
chr14	jNXSensor	rigid_DNA	18536646	18536657	1000.0	+	0	R 18536646
chr14	jNXSensor	rigid_DNA	18537720	18537740	1000.0	+	0	R 18537720
chr14	jNXSensor	rigid_DNA	18537960	18537971	1000.0	+	0	R 18537960
chr14	jNXSensor	rigid_DNA	18538506	18538520	1000.0	+	0	R 18538506
chr14	jNXSensor	rigid_DNA	18538939	18538953	1000.0	+	0	R 18538939
chr14	jNXSensor	rigid_DNA	18539410	18539424	1000.0	+	0	R 18539410
chr14	jNXSensor	rigid_DNA	18539681	18539695	1000.0	+	0	R 18539681
chr14	jNXSensor	rigid_DNA	18540585	18540594	1000.0	+	0	R 18540585
chr14	jNXSensor	rigid_DNA	18541935	18541949	1000.0	+	0	R 18541935
chr14	jNXSensor	rigid_DNA	18544478	18544499	1000.0	+	0	R 18544478
chr14	jNXSensor	rigid_DNA	18546446	18546465	1000.0	+	0	R 18546446
chr14	jNXSensor	rigid_DNA	18546577	18546596	1000.0	+	0	R 18546577
chr14	jNXSensor	rigid_DNA	18546659	18546673	1000.0	+	0	R 18546659
chr14	jNXSensor	rigid_DNA	18547358	18547372	1000.0	+	0	R 18547358
chr14	jNXSensor	rigid_DNA	18547639	18547653	1000.0	+	0	R 18547639
chr14	jNXSensor	rigid_DNA	18548679	18548699	1000.0	+	0	R 18548679
chr14	jNXSensor	rigid_DNA	18548743	18548757	1000.0	+	0	R 18548743
chr14	jNXSensor	rigid_DNA	18550268	18550280	1000.0	+	0	R 18550268
chr14	jNXSensor	rigid_DNA	18551208	18551224	1000.0	+	0	R 18551208
chr14	jNXSensor	rigid_DNA	18551520	18551534	1000.0	+	0	R 18551520
chr14	jNXSensor	rigid_DNA	18551761	18551776	1000.0	+	0	R 18551761
chr14	jNXSensor	rigid_DNA	18554892	18554907	1000.0	+	0	R 18554892
chr14	jNXSensor	rigid_DNA	18559081	18559100	1000.0	+	0	R 18559081
chr14	jNXSensor	rigid_DNA	18560973	18560987	1000.0	+	0	R 18560973
chr14	jNXSensor	rigid_DNA	18567420	18567434	1000.0	+	0	R 18567420
chr14	jNXSensor	rigid_DNA	18568047	18568061	1000.0	+	0	R 18568047
chr14	jNXSensor	rigid_DNA	18568556	18568570	1000.0	+	0	R 18568556
chr14	jNXSensor	rigid_DNA	18568922	18568936	1000.0	+	0	R 18568922
chr14	jNXSensor	rigid_DNA	18569341	18569364	1000.0	+	0	R 18569341
chr14	jNXSensor	rigid_DNA	18569512	18569531	1000.0	+	0	R 18569512
chr14	jNXSensor	rigid_DNA	18569831	18569860	1000.0	+	0	R 18569831
chr14	jNXSensor	rigid_DNA	18570134	18570148	1000.0	+	0	R 18570134
chr14	jNXSensor	rigid_DNA	18570730	18570745	1000.0	+	0	R 18570730
chr14	jNXSensor	rigid_DNA	18571329	18571343	1000.0	+	0	R 18571329
chr14	jNXSensor	rigid_DNA	18571600	18571614	1000.0	+	0	R 18571600
chr14	jNXSensor	rigid_DNA	18571896	18571910	1000.0	+	0	R 18571896
chr14	jNXSensor	rigid_DNA	18571916	18571937	1000.0	+	0	R 18571916
chr14	jNXSensor	rigid_DNA	18572421	18572435	1000.0	+	0	R 18572421
chr14	jNXSensor	rigid_DNA	18572796	18572810	1000.0	+	0	R 18572796
chr14	jNXSensor	rigid_DNA	18573031	18573047	1000.0	+	0	R 18573031
chr14	jNXSensor	rigid_DNA	18573351	18573370	1000.0	+	0	R 18573351
chr14	jNXSensor	rigid_DNA	18574270	18574284	1000.0	+	0	R 18574270
chr14	jNXSensor	rigid_DNA	18575018	18575032	1000.0	+	0	R 18575018
chr14	jNXSensor	rigid_DNA	18575235	18575254	1000.0	+	0	R 18575235
chr14	jNXSensor	rigid_DNA	18575455	18575474	1000.0	+	0	R 18575455
chr14	jNXSensor	rigid_DNA	18575578	18575592	1000.0	+	0	R 18575578
chr14	jNXSensor	rigid_DNA	18576099	18576113	1000.0	+	0	R 18576099
chr14	jNXSensor	rigid_DNA	18576205	18576219	1000.0	+	0	R 18576205
chr14	jNXSensor	rigid_DNA	18576336	18576354	1000.0	+	0	R 18576336
chr14	jNXSensor	rigid_DNA	18576436	18576461	1000.0	+	0	R 18576436
chr14	jNXSensor	rigid_DNA	18576570	18576584	1000.0	+	0	R 18576570
chr14	jNXSensor	rigid_DNA	18577095	18577113	1000.0	+	0	R 18577095
chr14	jNXSensor	rigid_DNA	18577542	18577556	1000.0	+	0	R 18577542
chr14	jNXSensor	rigid_DNA	18577654	18577668	1000.0	+	0	R 18577654
chr14	jNXSensor	rigid_DNA	18578646	18578657	1000.0	+	0	R 18578646
chr14	jNXSensor	rigid_DNA	18579047	18579059	1000.0	+	0	R 18579047
chr14	jNXSensor	rigid_DNA	18579289	18579303	1000.0	+	0	R 18579289
chr14	jNXSensor	rigid_DNA	18583101	18583115	1000.0	+	0	R 18583101
chr14	jNXSensor	rigid_DNA	18583641	18583655	1000.0	+	0	R 18583641
chr14	jNXSensor	rigid_DNA	18583920	18583935	1000.0	+	0	R 18583920
chr14	jNXSensor	rigid_DNA	18584388	18584398	1000.0	+	0	R 18584388
chr14	jNXSensor	rigid_DNA	18585430	18585439	1000.0	+	0	R 18585430
chr14	jNXSensor	rigid_DNA	18585826	18585840	1000.0	+	0	R 18585826
chr14	jNXSensor	rigid_DNA	18586108	18586118	1000.0	+	0	R 18586108
chr14	jNXSensor	rigid_DNA	18589643	18589662	1000.0	+	0	R 18589643
chr14	jNXSensor	rigid_DNA	18591582	18591598	1000.0	+	0	R 18591582
chr14	jNXSensor	rigid_DNA	18592820	18592834	1000.0	+	0	R 18592820
chr14	jNXSensor	rigid_DNA	18594113	18594127	1000.0	+	0	R 18594113
chr14	jNXSensor	rigid_DNA	18596283	18596297	1000.0	+	0	R 18596283
chr14	jNXSensor	rigid_DNA	18599083	18599098	1000.0	+	0	R 18599083
chr14	jNXSensor	rigid_DNA	18599863	18599877	1000.0	+	0	R 18599863
chr14	jNXSensor	rigid_DNA	18599911	18599920	1000.0	+	0	R 18599911
chr14	jNXSensor	rigid_DNA	18608683	18608697	1000.0	+	0	R 18608683
chr14	jNXSensor	rigid_DNA	18608999	18609013	1000.0	+	0	R 18608999
chr14	jNXSensor	rigid_DNA	18609036	18609050	1000.0	+	0	R 18609036
chr14	jNXSensor	rigid_DNA	18611019	18611028	1000.0	+	0	R 18611019
chr14	jNXSensor	rigid_DNA	18612869	18612888	1000.0	+	0	R 18612869
chr14	jNXSensor	rigid_DNA	18613242	18613256	1000.0	+	0	R 18613242
chr14	jNXSensor	rigid_DNA	18618010	18618019	1000.0	+	0	R 18618010
chr14	jNXSensor	rigid_DNA	18618478	18618492	1000.0	+	0	R 18618478
chr14	jNXSensor	rigid_DNA	18619172	18619186	1000.0	+	0	R 18619172
chr14	jNXSensor	rigid_DNA	18621479	18621491	1000.0	+	0	R 18621479
chr14	jNXSensor	rigid_DNA	18622047	18622056	1000.0	+	0	R 18622047
chr14	jNXSensor	rigid_DNA	18622646	18622776	1000.0	+	0	R 18622646
chr14	jNXSensor	rigid_DNA	18622891	18622905	1000.0	+	0	R 18622891
chr14	jNXSensor	rigid_DNA	18622992	18623006	1000.0	+	0	R 18622992
chr14	jNXSensor	rigid_DNA	18623010	18623024	1000.0	+	0	R 18623010
chr14	jNXSensor	rigid_DNA	18623143	18623157	1000.0	+	0	R 18623143
chr14	jNXSensor	rigid_DNA	18623172	18623186	1000.0	+	0	R 18623172
chr14	jNXSensor	rigid_DNA	18623193	18623218	1000.0	+	0	R 18623193
chr14	jNXSensor	rigid_DNA	18623256	18623280	1000.0	+	0	R 18623256
chr14	jNXSensor	rigid_DNA	18623392	18623406	1000.0	+	0	R 18623392
chr14	jNXSensor	rigid_DNA	18623945	18623959	1000.0	+	0	R 18623945
chr14	jNXSensor	rigid_DNA	18624028	18624043	1000.0	+	0	R 18624028
chr14	jNXSensor	rigid_DNA	18624764	18624778	1000.0	+	0	R 18624764
chr14	jNXSensor	rigid_DNA	18625349	18625360	1000.0	+	0	R 18625349
chr14	jNXSensor	rigid_DNA	18629353	18629363	1000.0	+	0	R 18629353
chr14	jNXSensor	rigid_DNA	18630700	18630715	1000.0	+	0	R 18630700
chr14	jNXSensor	rigid_DNA	18633210	18633219	1000.0	+	0	R 18633210
chr14	jNXSensor	rigid_DNA	18638690	18638703	1000.0	+	0	R 18638690
chr14	jNXSensor	rigid_DNA	18638773	18638782	1000.0	+	0	R 18638773
chr14	jNXSensor	rigid_DNA	18640175	18640189	1000.0	+	0	R 18640175
chr14	jNXSensor	rigid_DNA	18640888	18640904	1000.0	+	0	R 18640888
chr14	jNXSensor	rigid_DNA	18641465	18641477	1000.0	+	0	R 18641465
chr14	jNXSensor	rigid_DNA	18641843	18641876	1000.0	+	0	R 18641843
chr14	jNXSensor	rigid_DNA	18646821	18646832	1000.0	+	0	R 18646821
chr14	jNXSensor	rigid_DNA	18647650	18647664	1000.0	+	0	R 18647650
chr14	jNXSensor	rigid_DNA	18650293	18650307	1000.0	+	0	R 18650293
chr14	jNXSensor	rigid_DNA	18654903	18654917	1000.0	+	0	R 18654903
chr14	jNXSensor	rigid_DNA	18655557	18655571	1000.0	+	0	R 18655557
chr14	jNXSensor	rigid_DNA	18655748	18655762	1000.0	+	0	R 18655748
chr14	jNXSensor	rigid_DNA	18656379	18656393	1000.0	+	0	R 18656379
chr14	jNXSensor	rigid_DNA	18658567	18658581	1000.0	+	0	R 18658567
chr14	jNXSensor	rigid_DNA	18660053	18660062	1000.0	+	0	R 18660053
chr14	jNXSensor	rigid_DNA	18660212	18660221	1000.0	+	0	R 18660212
chr14	jNXSensor	rigid_DNA	18670567	18670581	1000.0	+	0	R 18670567
chr14	jNXSensor	rigid_DNA	18672845	18672859	1000.0	+	0	R 18672845
chr14	jNXSensor	rigid_DNA	18674338	18674352	1000.0	+	0	R 18674338
chr14	jNXSensor	rigid_DNA	18675319	18675343	1000.0	+	0	R 18675319
chr14	jNXSensor	rigid_DNA	18680047	18680056	1000.0	+	0	R 18680047
chr14	jNXSensor	rigid_DNA	18680254	18680264	1000.0	+	0	R 18680254
chr14	jNXSensor	rigid_DNA	18681232	18681248	1000.0	+	0	R 18681232
chr14	jNXSensor	rigid_DNA	18683488	18683498	1000.0	+	0	R 18683488
chr14	jNXSensor	rigid_DNA	18683718	18683737	1000.0	+	0	R 18683718
chr14	jNXSensor	rigid_DNA	18684011	18684031	1000.0	+	0	R 18684011
chr14	jNXSensor	rigid_DNA	18684265	18684279	1000.0	+	0	R 18684265
chr14	jNXSensor	rigid_DNA	18684607	18684621	1000.0	+	0	R 18684607
chr14	jNXSensor	rigid_DNA	18684692	18684711	1000.0	+	0	R 18684692
chr14	jNXSensor	rigid_DNA	18684725	18684745	1000.0	+	0	R 18684725
chr14	jNXSensor	rigid_DNA	18684803	18684823	1000.0	+	0	R 18684803
chr14	jNXSensor	rigid_DNA	18684920	18684931	1000.0	+	0	R 18684920
chr14	jNXSensor	rigid_DNA	18685153	18685173	1000.0	+	0	R 18685153
chr14	jNXSensor	rigid_DNA	18685768	18685782	1000.0	+	0	R 18685768
chr14	jNXSensor	rigid_DNA	18691894	18691908	1000.0	+	0	R 18691894
chr14	jNXSensor	rigid_DNA	18694556	18694571	1000.0	+	0	R 18694556
chr14	jNXSensor	rigid_DNA	18694640	18694654	1000.0	+	0	R 18694640
chr14	jNXSensor	rigid_DNA	18694676	18694690	1000.0	+	0	R 18694676
chr14	jNXSensor	rigid_DNA	18694750	18694764	1000.0	+	0	R 18694750
chr14	jNXSensor	rigid_DNA	18694896	18694910	1000.0	+	0	R 18694896
chr14	jNXSensor	rigid_DNA	18695345	18695371	1000.0	+	0	R 18695345
chr14	jNXSensor	rigid_DNA	18695386	18695400	1000.0	+	0	R 18695386
chr14	jNXSensor	rigid_DNA	18695467	18695487	1000.0	+	0	R 18695467
chr14	jNXSensor	rigid_DNA	18695588	18695603	1000.0	+	0	R 18695588
chr14	jNXSensor	rigid_DNA	18695665	18695679	1000.0	+	0	R 18695665
chr14	jNXSensor	rigid_DNA	18695705	18695719	1000.0	+	0	R 18695705
chr14	jNXSensor	rigid_DNA	18695732	18695746	1000.0	+	0	R 18695732
chr14	jNXSensor	rigid_DNA	18695872	18695886	1000.0	+	0	R 18695872
chr14	jNXSensor	rigid_DNA	18695960	18695974	1000.0	+	0	R 18695960
chr14	jNXSensor	rigid_DNA	18696027	18696041	1000.0	+	0	R 18696027
chr14	jNXSensor	rigid_DNA	18696093	18696107	1000.0	+	0	R 18696093
chr14	jNXSensor	rigid_DNA	18696313	18696327	1000.0	+	0	R 18696313
chr14	jNXSensor	rigid_DNA	18696396	18696413	1000.0	+	0	R 18696396
chr14	jNXSensor	rigid_DNA	18696435	18696449	1000.0	+	0	R 18696435
chr14	jNXSensor	rigid_DNA	18696625	18696639	1000.0	+	0	R 18696625
chr14	jNXSensor	rigid_DNA	18706225	18706234	1000.0	+	0	R 18706225
chr14	jNXSensor	rigid_DNA	18706254	18706268	1000.0	+	0	R 18706254
chr14	jNXSensor	rigid_DNA	18706858	18706867	1000.0	+	0	R 18706858
chr14	jNXSensor	rigid_DNA	18708364	18708378	1000.0	+	0	R 18708364
chr14	jNXSensor	rigid_DNA	18710405	18710419	1000.0	+	0	R 18710405
chr14	jNXSensor	rigid_DNA	18710424	18710444	1000.0	+	0	R 18710424
chr14	jNXSensor	rigid_DNA	18710580	18710594	1000.0	+	0	R 18710580
chr14	jNXSensor	rigid_DNA	18710707	18710721	1000.0	+	0	R 18710707
chr14	jNXSensor	rigid_DNA	18710871	18710892	1000.0	+	0	R 18710871
chr14	jNXSensor	rigid_DNA	18710899	18710913	1000.0	+	0	R 18710899
chr14	jNXSensor	rigid_DNA	18711453	18711467	1000.0	+	0	R 18711453
chr14	jNXSensor	rigid_DNA	18712030	18712044	1000.0	+	0	R 18712030
chr14	jNXSensor	rigid_DNA	18712046	18712060	1000.0	+	0	R 18712046
chr14	jNXSensor	rigid_DNA	18712458	18712472	1000.0	+	0	R 18712458
chr14	jNXSensor	rigid_DNA	18712503	18712517	1000.0	+	0	R 18712503
chr14	jNXSensor	rigid_DNA	18712525	18712540	1000.0	+	0	R 18712525
chr14	jNXSensor	rigid_DNA	18712869	18712883	1000.0	+	0	R 18712869
chr14	jNXSensor	rigid_DNA	18714280	18714294	1000.0	+	0	R 18714280
chr14	jNXSensor	rigid_DNA	18714968	18714978	1000.0	+	0	R 18714968
chr14	jNXSensor	rigid_DNA	18716690	18716709	1000.0	+	0	R 18716690
chr14	jNXSensor	rigid_DNA	18716984	18716998	1000.0	+	0	R 18716984
chr14	jNXSensor	rigid_DNA	18717156	18717170	1000.0	+	0	R 18717156
chr14	jNXSensor	rigid_DNA	18717299	18717314	1000.0	+	0	R 18717299
chr14	jNXSensor	rigid_DNA	18717963	18717977	1000.0	+	0	R 18717963
chr14	jNXSensor	rigid_DNA	18718165	18718185	1000.0	+	0	R 18718165
chr14	jNXSensor	rigid_DNA	18718188	18718202	1000.0	+	0	R 18718188
chr14	jNXSensor	rigid_DNA	18719362	18719376	1000.0	+	0	R 18719362
chr14	jNXSensor	rigid_DNA	18719389	18719404	1000.0	+	0	R 18719389
chr14	jNXSensor	rigid_DNA	18719518	18719538	1000.0	+	0	R 18719518
chr14	jNXSensor	rigid_DNA	18719559	18719573	1000.0	+	0	R 18719559
chr14	jNXSensor	rigid_DNA	18719875	18719889	1000.0	+	0	R 18719875
chr14	jNXSensor	rigid_DNA	18720154	18720168	1000.0	+	0	R 18720154
chr14	jNXSensor	rigid_DNA	18720234	18720248	1000.0	+	0	R 18720234
chr14	jNXSensor	rigid_DNA	18720269	18720295	1000.0	+	0	R 18720269
chr14	jNXSensor	rigid_DNA	18720851	18720865	1000.0	+	0	R 18720851
chr14	jNXSensor	rigid_DNA	18721936	18721956	1000.0	+	0	R 18721936
chr14	jNXSensor	rigid_DNA	18722710	18722742	1000.0	+	0	R 18722710
chr14	jNXSensor	rigid_DNA	18724050	18724064	1000.0	+	0	R 18724050
chr14	jNXSensor	rigid_DNA	18725597	18725611	1000.0	+	0	R 18725597
chr14	jNXSensor	rigid_DNA	18726071	18726080	1000.0	+	0	R 18726071
chr14	jNXSensor	rigid_DNA	18726308	18726322	1000.0	+	0	R 18726308
chr14	jNXSensor	rigid_DNA	18733433	18733445	1000.0	+	0	R 18733433
chr14	jNXSensor	rigid_DNA	18734917	18734929	1000.0	+	0	R 18734917
chr14	jNXSensor	rigid_DNA	18736176	18736186	1000.0	+	0	R 18736176
chr14	jNXSensor	rigid_DNA	18739440	18739454	1000.0	+	0	R 18739440
chr14	jNXSensor	rigid_DNA	18739707	18739717	1000.0	+	0	R 18739707
chr14	jNXSensor	rigid_DNA	18742248	18742259	1000.0	+	0	R 18742248
chr14	jNXSensor	rigid_DNA	18743963	18743989	1000.0	+	0	R 18743963
chr14	jNXSensor	rigid_DNA	18747282	18747295	1000.0	+	0	R 18747282
chr14	jNXSensor	rigid_DNA	18747689	18747698	1000.0	+	0	R 18747689
chr14	jNXSensor	rigid_DNA	18750950	18750964	1000.0	+	0	R 18750950
chr14	jNXSensor	rigid_DNA	18751498	18751512	1000.0	+	0	R 18751498
chr14	jNXSensor	rigid_DNA	18751891	18751905	1000.0	+	0	R 18751891
chr14	jNXSensor	rigid_DNA	18752964	18752978	1000.0	+	0	R 18752964
chr14	jNXSensor	rigid_DNA	18753582	18753596	1000.0	+	0	R 18753582
chr14	jNXSensor	rigid_DNA	18753654	18753674	1000.0	+	0	R 18753654
chr14	jNXSensor	rigid_DNA	18754507	18754521	1000.0	+	0	R 18754507
chr14	jNXSensor	rigid_DNA	18754695	18754709	1000.0	+	0	R 18754695
chr14	jNXSensor	rigid_DNA	18754717	18754731	1000.0	+	0	R 18754717
chr14	jNXSensor	rigid_DNA	18755062	18755076	1000.0	+	0	R 18755062
chr14	jNXSensor	rigid_DNA	18755098	18755112	1000.0	+	0	R 18755098
chr14	jNXSensor	rigid_DNA	18755149	18755173	1000.0	+	0	R 18755149
chr14	jNXSensor	rigid_DNA	18755181	18755195	1000.0	+	0	R 18755181
chr14	jNXSensor	rigid_DNA	18755241	18755255	1000.0	+	0	R 18755241
chr14	jNXSensor	rigid_DNA	18755264	18755320	1000.0	+	0	R 18755264
chr14	jNXSensor	rigid_DNA	18755398	18755417	1000.0	+	0	R 18755398
chr14	jNXSensor	rigid_DNA	18755472	18755489	1000.0	+	0	R 18755472
chr14	jNXSensor	rigid_DNA	18755505	18755530	1000.0	+	0	R 18755505
chr14	jNXSensor	rigid_DNA	18755537	18755551	1000.0	+	0	R 18755537
chr14	jNXSensor	rigid_DNA	18755558	18755573	1000.0	+	0	R 18755558
chr14	jNXSensor	rigid_DNA	18755581	18755600	1000.0	+	0	R 18755581
chr14	jNXSensor	rigid_DNA	18755603	18755623	1000.0	+	0	R 18755603
chr14	jNXSensor	rigid_DNA	18755781	18755796	1000.0	+	0	R 18755781
chr14	jNXSensor	rigid_DNA	18755806	18755820	1000.0	+	0	R 18755806
chr14	jNXSensor	rigid_DNA	18756041	18756080	1000.0	+	0	R 18756041
chr14	jNXSensor	rigid_DNA	18756207	18756226	1000.0	+	0	R 18756207
chr14	jNXSensor	rigid_DNA	18756267	18756301	1000.0	+	0	R 18756267
chr14	jNXSensor	rigid_DNA	18756451	18756466	1000.0	+	0	R 18756451
chr14	jNXSensor	rigid_DNA	18756496	18756510	1000.0	+	0	R 18756496
chr14	jNXSensor	rigid_DNA	18756518	18756532	1000.0	+	0	R 18756518
chr14	jNXSensor	rigid_DNA	18756641	18756665	1000.0	+	0	R 18756641
chr14	jNXSensor	rigid_DNA	18756668	18756683	1000.0	+	0	R 18756668
chr14	jNXSensor	rigid_DNA	18756706	18756725	1000.0	+	0	R 18756706
chr14	jNXSensor	rigid_DNA	18756881	18756901	1000.0	+	0	R 18756881
chr14	jNXSensor	rigid_DNA	18756924	18756945	1000.0	+	0	R 18756924
chr14	jNXSensor	rigid_DNA	18757059	18757073	1000.0	+	0	R 18757059
chr14	jNXSensor	rigid_DNA	18757140	18757159	1000.0	+	0	R 18757140
chr14	jNXSensor	rigid_DNA	18757169	18757188	1000.0	+	0	R 18757169
chr14	jNXSensor	rigid_DNA	18757196	18757215	1000.0	+	0	R 18757196
chr14	jNXSensor	rigid_DNA	18757275	18757294	1000.0	+	0	R 18757275
chr14	jNXSensor	rigid_DNA	18757297	18757316	1000.0	+	0	R 18757297
chr14	jNXSensor	rigid_DNA	18758210	18758222	1000.0	+	0	R 18758210
chr14	jNXSensor	rigid_DNA	18759244	18759266	1000.0	+	0	R 18759244
chr14	jNXSensor	rigid_DNA	18760042	18760051	1000.0	+	0	R 18760042
chr14	jNXSensor	rigid_DNA	18760382	18760391	1000.0	+	0	R 18760382
chr14	jNXSensor	rigid_DNA	18765678	18765698	1000.0	+	0	R 18765678
chr14	jNXSensor	rigid_DNA	18765706	18765715	1000.0	+	0	R 18765706
chr14	jNXSensor	rigid_DNA	18765729	18765743	1000.0	+	0	R 18765729
chr14	jNXSensor	rigid_DNA	18766112	18766173	1000.0	+	0	R 18766112
chr14	jNXSensor	rigid_DNA	18766943	18766957	1000.0	+	0	R 18766943
chr14	jNXSensor	rigid_DNA	18768920	18768934	1000.0	+	0	R 18768920
chr14	jNXSensor	rigid_DNA	18768936	18768945	1000.0	+	0	R 18768936
chr14	jNXSensor	rigid_DNA	18769095	18769108	1000.0	+	0	R 18769095
chr14	jNXSensor	rigid_DNA	18773438	18773451	1000.0	+	0	R 18773438
chr14	jNXSensor	rigid_DNA	18777033	18777047	1000.0	+	0	R 18777033
chr14	jNXSensor	rigid_DNA	18777934	18777958	1000.0	+	0	R 18777934
chr14	jNXSensor	rigid_DNA	18778173	18778193	1000.0	+	0	R 18778173
chr14	jNXSensor	rigid_DNA	18779224	18779242	1000.0	+	0	R 18779224
chr14	jNXSensor	rigid_DNA	18779303	18779319	1000.0	+	0	R 18779303
chr14	jNXSensor	rigid_DNA	18784190	18784204	1000.0	+	0	R 18784190
chr14	jNXSensor	rigid_DNA	18784491	18784505	1000.0	+	0	R 18784491
chr14	jNXSensor	rigid_DNA	18785602	18785616	1000.0	+	0	R 18785602
chr14	jNXSensor	rigid_DNA	18786752	18786761	1000.0	+	0	R 18786752
chr14	jNXSensor	rigid_DNA	18787531	18787545	1000.0	+	0	R 18787531
chr14	jNXSensor	rigid_DNA	18788114	18788129	1000.0	+	0	R 18788114
chr14	jNXSensor	rigid_DNA	18789015	18789024	1000.0	+	0	R 18789015
chr14	jNXSensor	rigid_DNA	18789042	18789069	1000.0	+	0	R 18789042
chr14	jNXSensor	rigid_DNA	18789134	18789148	1000.0	+	0	R 18789134
chr14	jNXSensor	rigid_DNA	18789183	18789205	1000.0	+	0	R 18789183
chr14	jNXSensor	rigid_DNA	18789310	18789324	1000.0	+	0	R 18789310
chr14	jNXSensor	rigid_DNA	18789443	18789462	1000.0	+	0	R 18789443
chr14	jNXSensor	rigid_DNA	18789902	18789917	1000.0	+	0	R 18789902
chr14	jNXSensor	rigid_DNA	18789934	18789953	1000.0	+	0	R 18789934
chr14	jNXSensor	rigid_DNA	18790006	18790020	1000.0	+	0	R 18790006
chr14	jNXSensor	rigid_DNA	18790389	18790413	1000.0	+	0	R 18790389
chr14	jNXSensor	rigid_DNA	18790450	18790469	1000.0	+	0	R 18790450
chr14	jNXSensor	rigid_DNA	18790488	18790503	1000.0	+	0	R 18790488
chr14	jNXSensor	rigid_DNA	18790528	18790543	1000.0	+	0	R 18790528
chr14	jNXSensor	rigid_DNA	18790548	18790567	1000.0	+	0	R 18790548
chr14	jNXSensor	rigid_DNA	18790595	18790609	1000.0	+	0	R 18790595
chr14	jNXSensor	rigid_DNA	18790628	18790653	1000.0	+	0	R 18790628
chr14	jNXSensor	rigid_DNA	18790663	18790685	1000.0	+	0	R 18790663
chr14	jNXSensor	rigid_DNA	18791361	18791375	1000.0	+	0	R 18791361
chr14	jNXSensor	rigid_DNA	18791566	18791580	1000.0	+	0	R 18791566
chr14	jNXSensor	rigid_DNA	18793962	18793971	1000.0	+	0	R 18793962
chr14	jNXSensor	rigid_DNA	18798379	18798398	1000.0	+	0	R 18798379
chr14	jNXSensor	rigid_DNA	18798660	18798670	1000.0	+	0	R 18798660
chr14	jNXSensor	rigid_DNA	18799175	18799197	1000.0	+	0	R 18799175
chr14	jNXSensor	rigid_DNA	18806796	18806810	1000.0	+	0	R 18806796
chr14	jNXSensor	rigid_DNA	18814662	18814688	1000.0	+	0	R 18814662
chr14	jNXSensor	rigid_DNA	18814749	18814763	1000.0	+	0	R 18814749
chr14	jNXSensor	rigid_DNA	18814894	18814915	1000.0	+	0	R 18814894
chr14	jNXSensor	rigid_DNA	18814973	18814992	1000.0	+	0	R 18814973
chr14	jNXSensor	rigid_DNA	18815102	18815112	1000.0	+	0	R 18815102
chr14	jNXSensor	rigid_DNA	18815131	18815145	1000.0	+	0	R 18815131
chr14	jNXSensor	rigid_DNA	18815169	18815200	1000.0	+	0	R 18815169
chr14	jNXSensor	rigid_DNA	18815375	18815394	1000.0	+	0	R 18815375
chr14	jNXSensor	rigid_DNA	18815414	18815429	1000.0	+	0	R 18815414
chr14	jNXSensor	rigid_DNA	18815447	18815477	1000.0	+	0	R 18815447
chr14	jNXSensor	rigid_DNA	18815551	18815567	1000.0	+	0	R 18815551
chr14	jNXSensor	rigid_DNA	18815592	18815606	1000.0	+	0	R 18815592
chr14	jNXSensor	rigid_DNA	18815626	18815657	1000.0	+	0	R 18815626
chr14	jNXSensor	rigid_DNA	18815685	18815699	1000.0	+	0	R 18815685
chr14	jNXSensor	rigid_DNA	18815786	18815800	1000.0	+	0	R 18815786
chr14	jNXSensor	rigid_DNA	18815867	18815886	1000.0	+	0	R 18815867
chr14	jNXSensor	rigid_DNA	18815985	18815999	1000.0	+	0	R 18815985
chr14	jNXSensor	rigid_DNA	18816238	18816252	1000.0	+	0	R 18816238
chr14	jNXSensor	rigid_DNA	18816383	18816401	1000.0	+	0	R 18816383
chr14	jNXSensor	rigid_DNA	18816423	18816442	1000.0	+	0	R 18816423
chr14	jNXSensor	rigid_DNA	18816504	18816518	1000.0	+	0	R 18816504
chr14	jNXSensor	rigid_DNA	18816589	18816600	1000.0	+	0	R 18816589
chr14	jNXSensor	rigid_DNA	18816675	18816689	1000.0	+	0	R 18816675
chr14	jNXSensor	rigid_DNA	18816813	18816825	1000.0	+	0	R 18816813
chr14	jNXSensor	rigid_DNA	18816845	18816864	1000.0	+	0	R 18816845
chr14	jNXSensor	rigid_DNA	18816884	18816904	1000.0	+	0	R 18816884
chr14	jNXSensor	rigid_DNA	18817009	18817036	1000.0	+	0	R 18817009
chr14	jNXSensor	rigid_DNA	18817095	18817126	1000.0	+	0	R 18817095
chr14	jNXSensor	rigid_DNA	18817222	18817234	1000.0	+	0	R 18817222
chr14	jNXSensor	rigid_DNA	18817253	18817272	1000.0	+	0	R 18817253
chr14	jNXSensor	rigid_DNA	18817304	18817318	1000.0	+	0	R 18817304
chr14	jNXSensor	rigid_DNA	18817349	18817363	1000.0	+	0	R 18817349
chr14	jNXSensor	rigid_DNA	18817418	18817428	1000.0	+	0	R 18817418
chr14	jNXSensor	rigid_DNA	18817456	18817470	1000.0	+	0	R 18817456
chr14	jNXSensor	rigid_DNA	18819735	18819749	1000.0	+	0	R 18819735
chr14	jNXSensor	rigid_DNA	18826065	18826080	1000.0	+	0	R 18826065
chr14	jNXSensor	rigid_DNA	18827656	18827679	1000.0	+	0	R 18827656
chr14	jNXSensor	rigid_DNA	18827893	18827912	1000.0	+	0	R 18827893
chr14	jNXSensor	rigid_DNA	18830421	18830430	1000.0	+	0	R 18830421
chr14	jNXSensor	rigid_DNA	18832176	18832190	1000.0	+	0	R 18832176
chr14	jNXSensor	rigid_DNA	18836430	18836444	1000.0	+	0	R 18836430
chr14	jNXSensor	rigid_DNA	18836472	18836486	1000.0	+	0	R 18836472
chr14	jNXSensor	rigid_DNA	18836948	18836972	1000.0	+	0	R 18836948
chr14	jNXSensor	rigid_DNA	18837056	18837070	1000.0	+	0	R 18837056
chr14	jNXSensor	rigid_DNA	18837137	18837156	1000.0	+	0	R 18837137
chr14	jNXSensor	rigid_DNA	18837318	18837332	1000.0	+	0	R 18837318
chr14	jNXSensor	rigid_DNA	18837355	18837374	1000.0	+	0	R 18837355
chr14	jNXSensor	rigid_DNA	18837392	18837411	1000.0	+	0	R 18837392
chr14	jNXSensor	rigid_DNA	18837423	18837442	1000.0	+	0	R 18837423
chr14	jNXSensor	rigid_DNA	18837553	18837567	1000.0	+	0	R 18837553
chr14	jNXSensor	rigid_DNA	18837846	18837860	1000.0	+	0	R 18837846
chr14	jNXSensor	rigid_DNA	18838157	18838171	1000.0	+	0	R 18838157
chr14	jNXSensor	rigid_DNA	18839475	18839489	1000.0	+	0	R 18839475
chr14	jNXSensor	rigid_DNA	18840519	18840533	1000.0	+	0	R 18840519
chr14	jNXSensor	rigid_DNA	18843176	18843188	1000.0	+	0	R 18843176
chr14	jNXSensor	rigid_DNA	18846488	18846502	1000.0	+	0	R 18846488
chr14	jNXSensor	rigid_DNA	18846610	18846629	1000.0	+	0	R 18846610
chr14	jNXSensor	rigid_DNA	18848640	18848654	1000.0	+	0	R 18848640
chr14	jNXSensor	rigid_DNA	18849035	18849049	1000.0	+	0	R 18849035
chr14	jNXSensor	rigid_DNA	18852682	18852701	1000.0	+	0	R 18852682
chr14	jNXSensor	rigid_DNA	18855621	18855635	1000.0	+	0	R 18855621
chr14	jNXSensor	rigid_DNA	18855795	18855810	1000.0	+	0	R 18855795
chr14	jNXSensor	rigid_DNA	18856135	18856154	1000.0	+	0	R 18856135
chr14	jNXSensor	rigid_DNA	18857082	18857096	1000.0	+	0	R 18857082
chr14	jNXSensor	rigid_DNA	18857267	18857281	1000.0	+	0	R 18857267
chr14	jNXSensor	rigid_DNA	18859207	18859221	1000.0	+	0	R 18859207
chr14	jNXSensor	rigid_DNA	18860037	18860051	1000.0	+	0	R 18860037
chr14	jNXSensor	rigid_DNA	18879822	18879831	1000.0	+	0	R 18879822
chr14	jNXSensor	rigid_DNA	18881835	18881861	1000.0	+	0	R 18881835
chr14	jNXSensor	rigid_DNA	18882494	18882509	1000.0	+	0	R 18882494
chr14	jNXSensor	rigid_DNA	18882552	18882566	1000.0	+	0	R 18882552
chr14	jNXSensor	rigid_DNA	18886581	18886597	1000.0	+	0	R 18886581
chr14	jNXSensor	rigid_DNA	18887903	18887917	1000.0	+	0	R 18887903
chr14	jNXSensor	rigid_DNA	18888133	18888151	1000.0	+	0	R 18888133
chr14	jNXSensor	rigid_DNA	18888355	18888365	1000.0	+	0	R 18888355
chr14	jNXSensor	rigid_DNA	18889748	18889763	1000.0	+	0	R 18889748
chr14	jNXSensor	rigid_DNA	18898302	18898329	1000.0	+	0	R 18898302
chr14	jNXSensor	rigid_DNA	18898386	18898401	1000.0	+	0	R 18898386
chr14	jNXSensor	rigid_DNA	18898503	18898529	1000.0	+	0	R 18898503
chr14	jNXSensor	rigid_DNA	18898549	18898568	1000.0	+	0	R 18898549
chr14	jNXSensor	rigid_DNA	18898586	18898597	1000.0	+	0	R 18898586
chr14	jNXSensor	rigid_DNA	18898723	18898737	1000.0	+	0	R 18898723
chr14	jNXSensor	rigid_DNA	18898806	18898821	1000.0	+	0	R 18898806
chr14	jNXSensor	rigid_DNA	18898894	18898908	1000.0	+	0	R 18898894
chr14	jNXSensor	rigid_DNA	18898935	18898949	1000.0	+	0	R 18898935
chr14	jNXSensor	rigid_DNA	18898970	18898989	1000.0	+	0	R 18898970
chr14	jNXSensor	rigid_DNA	18899009	18899024	1000.0	+	0	R 18899009
chr14	jNXSensor	rigid_DNA	18899157	18899171	1000.0	+	0	R 18899157
chr14	jNXSensor	rigid_DNA	18899405	18899424	1000.0	+	0	R 18899405
chr14	jNXSensor	rigid_DNA	18899524	18899543	1000.0	+	0	R 18899524
chr14	jNXSensor	rigid_DNA	18899610	18899624	1000.0	+	0	R 18899610
chr14	jNXSensor	rigid_DNA	18899711	18899725	1000.0	+	0	R 18899711
chr14	jNXSensor	rigid_DNA	18899753	18899784	1000.0	+	0	R 18899753
chr14	jNXSensor	rigid_DNA	18899804	18899818	1000.0	+	0	R 18899804
chr14	jNXSensor	rigid_DNA	18899841	18899857	1000.0	+	0	R 18899841
chr14	jNXSensor	rigid_DNA	18899933	18899963	1000.0	+	0	R 18899933
chr14	jNXSensor	rigid_DNA	18899981	18899996	1000.0	+	0	R 18899981
chr14	jNXSensor	rigid_DNA	18900016	18900035	1000.0	+	0	R 18900016
chr14	jNXSensor	rigid_DNA	18900215	18900246	1000.0	+	0	R 18900215
chr14	jNXSensor	rigid_DNA	18900270	18900284	1000.0	+	0	R 18900270
chr14	jNXSensor	rigid_DNA	18900301	18900312	1000.0	+	0	R 18900301
chr14	jNXSensor	rigid_DNA	18900424	18900443	1000.0	+	0	R 18900424
chr14	jNXSensor	rigid_DNA	18900499	18900517	1000.0	+	0	R 18900499
chr14	jNXSensor	rigid_DNA	18900651	18900665	1000.0	+	0	R 18900651
chr14	jNXSensor	rigid_DNA	18900724	18900753	1000.0	+	0	R 18900724
chr14	jNXSensor	rigid_DNA	18908607	18908621	1000.0	+	0	R 18908607
chr14	jNXSensor	rigid_DNA	18916221	18916243	1000.0	+	0	R 18916221
chr14	jNXSensor	rigid_DNA	18916748	18916757	1000.0	+	0	R 18916748
chr14	jNXSensor	rigid_DNA	18917017	18917038	1000.0	+	0	R 18917017
chr14	jNXSensor	rigid_DNA	18921434	18921443	1000.0	+	0	R 18921434
chr14	jNXSensor	rigid_DNA	18923825	18923841	1000.0	+	0	R 18923825
chr14	jNXSensor	rigid_DNA	18924034	18924048	1000.0	+	0	R 18924034
chr14	jNXSensor	rigid_DNA	18924724	18924746	1000.0	+	0	R 18924724
chr14	jNXSensor	rigid_DNA	18924756	18924781	1000.0	+	0	R 18924756
chr14	jNXSensor	rigid_DNA	18924800	18924814	1000.0	+	0	R 18924800
chr14	jNXSensor	rigid_DNA	18924842	18924861	1000.0	+	0	R 18924842
chr14	jNXSensor	rigid_DNA	18924906	18924921	1000.0	+	0	R 18924906
chr14	jNXSensor	rigid_DNA	18924940	18924959	1000.0	+	0	R 18924940
chr14	jNXSensor	rigid_DNA	18924996	18925020	1000.0	+	0	R 18924996
chr14	jNXSensor	rigid_DNA	18925389	18925403	1000.0	+	0	R 18925389
chr14	jNXSensor	rigid_DNA	18925456	18925475	1000.0	+	0	R 18925456
chr14	jNXSensor	rigid_DNA	18925492	18925507	1000.0	+	0	R 18925492
chr14	jNXSensor	rigid_DNA	18925947	18925966	1000.0	+	0	R 18925947
chr14	jNXSensor	rigid_DNA	18926085	18926099	1000.0	+	0	R 18926085
chr14	jNXSensor	rigid_DNA	18926204	18926226	1000.0	+	0	R 18926204
chr14	jNXSensor	rigid_DNA	18926261	18926275	1000.0	+	0	R 18926261
chr14	jNXSensor	rigid_DNA	18926372	18926381	1000.0	+	0	R 18926372
chr14	jNXSensor	rigid_DNA	18927269	18927284	1000.0	+	0	R 18927269
chr14	jNXSensor	rigid_DNA	18927854	18927868	1000.0	+	0	R 18927854
chr14	jNXSensor	rigid_DNA	18928655	18928666	1000.0	+	0	R 18928655
chr14	jNXSensor	rigid_DNA	18929804	18929818	1000.0	+	0	R 18929804
chr14	jNXSensor	rigid_DNA	18930915	18930929	1000.0	+	0	R 18930915
chr14	jNXSensor	rigid_DNA	18936099	18936114	1000.0	+	0	R 18936099
chr14	jNXSensor	rigid_DNA	18936177	18936195	1000.0	+	0	R 18936177
chr14	jNXSensor	rigid_DNA	18937226	18937246	1000.0	+	0	R 18937226
chr14	jNXSensor	rigid_DNA	18937459	18937470	1000.0	+	0	R 18937459
chr14	jNXSensor	rigid_DNA	18938381	18938395	1000.0	+	0	R 18938381
chr14	jNXSensor	rigid_DNA	18941979	18941988	1000.0	+	0	R 18941979
chr14	jNXSensor	rigid_DNA	18946314	18946329	1000.0	+	0	R 18946314
chr14	jNXSensor	rigid_DNA	18946489	18946504	1000.0	+	0	R 18946489
chr14	jNXSensor	rigid_DNA	18948460	18948474	1000.0	+	0	R 18948460
chr14	jNXSensor	rigid_DNA	18949245	18949283	1000.0	+	0	R 18949245
chr14	jNXSensor	rigid_DNA	18949652	18949666	1000.0	+	0	R 18949652
chr14	jNXSensor	rigid_DNA	18949678	18949687	1000.0	+	0	R 18949678
chr14	jNXSensor	rigid_DNA	18949695	18949711	1000.0	+	0	R 18949695
chr14	jNXSensor	rigid_DNA	18954993	18955003	1000.0	+	0	R 18954993
chr14	jNXSensor	rigid_DNA	18955334	18955343	1000.0	+	0	R 18955334
chr14	jNXSensor	rigid_DNA	18956118	18956147	1000.0	+	0	R 18956118
chr14	jNXSensor	rigid_DNA	18958074	18958093	1000.0	+	0	R 18958074
chr14	jNXSensor	rigid_DNA	18958096	18958115	1000.0	+	0	R 18958096
chr14	jNXSensor	rigid_DNA	18958175	18958194	1000.0	+	0	R 18958175
chr14	jNXSensor	rigid_DNA	18958202	18958221	1000.0	+	0	R 18958202
chr14	jNXSensor	rigid_DNA	18958231	18958250	1000.0	+	0	R 18958231
chr14	jNXSensor	rigid_DNA	18958317	18958331	1000.0	+	0	R 18958317
chr14	jNXSensor	rigid_DNA	18958445	18958466	1000.0	+	0	R 18958445
chr14	jNXSensor	rigid_DNA	18958489	18958509	1000.0	+	0	R 18958489
chr14	jNXSensor	rigid_DNA	18958624	18958638	1000.0	+	0	R 18958624
chr14	jNXSensor	rigid_DNA	18958665	18958684	1000.0	+	0	R 18958665
chr14	jNXSensor	rigid_DNA	18958707	18958722	1000.0	+	0	R 18958707
chr14	jNXSensor	rigid_DNA	18958725	18958750	1000.0	+	0	R 18958725
chr14	jNXSensor	rigid_DNA	18958858	18958872	1000.0	+	0	R 18958858
chr14	jNXSensor	rigid_DNA	18958880	18958894	1000.0	+	0	R 18958880
chr14	jNXSensor	rigid_DNA	18958905	18958919	1000.0	+	0	R 18958905
chr14	jNXSensor	rigid_DNA	18958924	18958939	1000.0	+	0	R 18958924
chr14	jNXSensor	rigid_DNA	18959089	18959123	1000.0	+	0	R 18959089
chr14	jNXSensor	rigid_DNA	18959164	18959183	1000.0	+	0	R 18959164
chr14	jNXSensor	rigid_DNA	18959310	18959349	1000.0	+	0	R 18959310
chr14	jNXSensor	rigid_DNA	18959594	18959609	1000.0	+	0	R 18959594
chr14	jNXSensor	rigid_DNA	18959754	18959787	1000.0	+	0	R 18959754
chr14	jNXSensor	rigid_DNA	18959790	18959809	1000.0	+	0	R 18959790
chr14	jNXSensor	rigid_DNA	18959817	18959832	1000.0	+	0	R 18959817
chr14	jNXSensor	rigid_DNA	18959839	18959853	1000.0	+	0	R 18959839
chr14	jNXSensor	rigid_DNA	18959860	18959885	1000.0	+	0	R 18959860
chr14	jNXSensor	rigid_DNA	18959901	18959917	1000.0	+	0	R 18959901
chr14	jNXSensor	rigid_DNA	18959972	18959991	1000.0	+	0	R 18959972
chr14	jNXSensor	rigid_DNA	18960069	18960125	1000.0	+	0	R 18960069
chr14	jNXSensor	rigid_DNA	18960134	18960148	1000.0	+	0	R 18960134
chr14	jNXSensor	rigid_DNA	18960216	18960235	1000.0	+	0	R 18960216
chr14	jNXSensor	rigid_DNA	18960277	18960291	1000.0	+	0	R 18960277
chr14	jNXSensor	rigid_DNA	18960313	18960327	1000.0	+	0	R 18960313
chr14	jNXSensor	rigid_DNA	18960658	18960672	1000.0	+	0	R 18960658
chr14	jNXSensor	rigid_DNA	18960680	18960694	1000.0	+	0	R 18960680
chr14	jNXSensor	rigid_DNA	18961715	18961730	1000.0	+	0	R 18961715
chr14	jNXSensor	rigid_DNA	18961794	18961808	1000.0	+	0	R 18961794
chr14	jNXSensor	rigid_DNA	18962412	18962426	1000.0	+	0	R 18962412
chr14	jNXSensor	rigid_DNA	18963484	18963498	1000.0	+	0	R 18963484
chr14	jNXSensor	rigid_DNA	18963875	18963889	1000.0	+	0	R 18963875
chr14	jNXSensor	rigid_DNA	18964423	18964437	1000.0	+	0	R 18964423
chr14	jNXSensor	rigid_DNA	18967687	18967696	1000.0	+	0	R 18967687
chr14	jNXSensor	rigid_DNA	18968080	18968094	1000.0	+	0	R 18968080
chr14	jNXSensor	rigid_DNA	18971387	18971402	1000.0	+	0	R 18971387
chr14	jNXSensor	rigid_DNA	18973106	18973116	1000.0	+	0	R 18973106
chr14	jNXSensor	rigid_DNA	18975910	18975924	1000.0	+	0	R 18975910
chr14	jNXSensor	rigid_DNA	18979178	18979188	1000.0	+	0	R 18979178
chr14	jNXSensor	rigid_DNA	18980435	18980447	1000.0	+	0	R 18980435
chr14	jNXSensor	rigid_DNA	18981916	18981929	1000.0	+	0	R 18981916
chr14	jNXSensor	rigid_DNA	18982317	18982326	1000.0	+	0	R 18982317
chr14	jNXSensor	rigid_DNA	18989042	18989056	1000.0	+	0	R 18989042
chr14	jNXSensor	rigid_DNA	18989282	18989292	1000.0	+	0	R 18989282
chr14	jNXSensor	rigid_DNA	18989754	18989768	1000.0	+	0	R 18989754
chr14	jNXSensor	rigid_DNA	18991301	18991315	1000.0	+	0	R 18991301
chr14	jNXSensor	rigid_DNA	18992621	18992630	1000.0	+	0	R 18992621
chr14	jNXSensor	rigid_DNA	18992642	18992654	1000.0	+	0	R 18992642
chr14	jNXSensor	rigid_DNA	18993411	18993430	1000.0	+	0	R 18993411
chr14	jNXSensor	rigid_DNA	18994503	18994517	1000.0	+	0	R 18994503
chr14	jNXSensor	rigid_DNA	18995073	18995099	1000.0	+	0	R 18995073
chr14	jNXSensor	rigid_DNA	18995120	18995134	1000.0	+	0	R 18995120
chr14	jNXSensor	rigid_DNA	18995200	18995214	1000.0	+	0	R 18995200
chr14	jNXSensor	rigid_DNA	18995479	18995493	1000.0	+	0	R 18995479
chr14	jNXSensor	rigid_DNA	18995795	18995809	1000.0	+	0	R 18995795
chr14	jNXSensor	rigid_DNA	18995830	18995850	1000.0	+	0	R 18995830
chr14	jNXSensor	rigid_DNA	18995964	18995979	1000.0	+	0	R 18995964
chr14	jNXSensor	rigid_DNA	18995992	18996006	1000.0	+	0	R 18995992
chr14	jNXSensor	rigid_DNA	18997165	18997179	1000.0	+	0	R 18997165
chr14	jNXSensor	rigid_DNA	18997182	18997202	1000.0	+	0	R 18997182
chr14	jNXSensor	rigid_DNA	18997390	18997404	1000.0	+	0	R 18997390
chr14	jNXSensor	rigid_DNA	18998053	18998068	1000.0	+	0	R 18998053
chr14	jNXSensor	rigid_DNA	18998197	18998211	1000.0	+	0	R 18998197
chr14	jNXSensor	rigid_DNA	18998369	18998383	1000.0	+	0	R 18998369
chr14	jNXSensor	rigid_DNA	18998683	18998697	1000.0	+	0	R 18998683
chr14	jNXSensor	rigid_DNA	19000412	19000421	1000.0	+	0	R 19000412
chr14	jNXSensor	rigid_DNA	19001352	19001366	1000.0	+	0	R 19001352
chr14	jNXSensor	rigid_DNA	19002507	19002521	1000.0	+	0	R 19002507
chr14	jNXSensor	rigid_DNA	19002850	19002865	1000.0	+	0	R 19002850
chr14	jNXSensor	rigid_DNA	19002873	19002887	1000.0	+	0	R 19002873
chr14	jNXSensor	rigid_DNA	19002918	19002932	1000.0	+	0	R 19002918
chr14	jNXSensor	rigid_DNA	19003330	19003344	1000.0	+	0	R 19003330
chr14	jNXSensor	rigid_DNA	19003346	19003360	1000.0	+	0	R 19003346
chr14	jNXSensor	rigid_DNA	19003923	19003937	1000.0	+	0	R 19003923
chr14	jNXSensor	rigid_DNA	19004477	19004491	1000.0	+	0	R 19004477
chr14	jNXSensor	rigid_DNA	19004498	19004519	1000.0	+	0	R 19004498
chr14	jNXSensor	rigid_DNA	19004669	19004683	1000.0	+	0	R 19004669
chr14	jNXSensor	rigid_DNA	19004796	19004810	1000.0	+	0	R 19004796
chr14	jNXSensor	rigid_DNA	19004946	19004966	1000.0	+	0	R 19004946
chr14	jNXSensor	rigid_DNA	19004971	19004985	1000.0	+	0	R 19004971
chr14	jNXSensor	rigid_DNA	19007012	19007026	1000.0	+	0	R 19007012
chr14	jNXSensor	rigid_DNA	19008522	19008532	1000.0	+	0	R 19008522
chr14	jNXSensor	rigid_DNA	19009124	19009138	1000.0	+	0	R 19009124
chr14	jNXSensor	rigid_DNA	19009156	19009166	1000.0	+	0	R 19009156
chr14	jNXSensor	rigid_DNA	19009416	19009425	1000.0	+	0	R 19009416
chr14	jNXSensor	rigid_DNA	19018757	19018771	1000.0	+	0	R 19018757
chr14	jNXSensor	rigid_DNA	19018947	19018961	1000.0	+	0	R 19018947
chr14	jNXSensor	rigid_DNA	19018983	19019000	1000.0	+	0	R 19018983
chr14	jNXSensor	rigid_DNA	19019070	19019084	1000.0	+	0	R 19019070
chr14	jNXSensor	rigid_DNA	19019290	19019304	1000.0	+	0	R 19019290
chr14	jNXSensor	rigid_DNA	19019356	19019370	1000.0	+	0	R 19019356
chr14	jNXSensor	rigid_DNA	19019423	19019437	1000.0	+	0	R 19019423
chr14	jNXSensor	rigid_DNA	19019511	19019525	1000.0	+	0	R 19019511
chr14	jNXSensor	rigid_DNA	19019651	19019665	1000.0	+	0	R 19019651
chr14	jNXSensor	rigid_DNA	19019678	19019692	1000.0	+	0	R 19019678
chr14	jNXSensor	rigid_DNA	19019718	19019732	1000.0	+	0	R 19019718
chr14	jNXSensor	rigid_DNA	19019794	19019809	1000.0	+	0	R 19019794
chr14	jNXSensor	rigid_DNA	19019910	19019930	1000.0	+	0	R 19019910
chr14	jNXSensor	rigid_DNA	19019952	19019966	1000.0	+	0	R 19019952
chr14	jNXSensor	rigid_DNA	19019997	19020011	1000.0	+	0	R 19019997
chr14	jNXSensor	rigid_DNA	19020026	19020052	1000.0	+	0	R 19020026
chr14	jNXSensor	rigid_DNA	19020485	19020499	1000.0	+	0	R 19020485
chr14	jNXSensor	rigid_DNA	19020631	19020645	1000.0	+	0	R 19020631
chr14	jNXSensor	rigid_DNA	19020705	19020719	1000.0	+	0	R 19020705
chr14	jNXSensor	rigid_DNA	19020741	19020755	1000.0	+	0	R 19020741
chr14	jNXSensor	rigid_DNA	19020824	19020839	1000.0	+	0	R 19020824
chr14	jNXSensor	rigid_DNA	19023487	19023501	1000.0	+	0	R 19023487
chr14	jNXSensor	rigid_DNA	19029617	19029631	1000.0	+	0	R 19029617
chr14	jNXSensor	rigid_DNA	19029867	19029881	1000.0	+	0	R 19029867
chr14	jNXSensor	rigid_DNA	19030224	19030236	1000.0	+	0	R 19030224
chr14	jNXSensor	rigid_DNA	19030462	19030473	1000.0	+	0	R 19030462
chr14	jNXSensor	rigid_DNA	19030572	19030592	1000.0	+	0	R 19030572
chr14	jNXSensor	rigid_DNA	19030594	19030612	1000.0	+	0	R 19030594
chr14	jNXSensor	rigid_DNA	19030656	19030670	1000.0	+	0	R 19030656
chr14	jNXSensor	rigid_DNA	19030685	19030699	1000.0	+	0	R 19030685
chr14	jNXSensor	rigid_DNA	19030774	19030788	1000.0	+	0	R 19030774
chr14	jNXSensor	rigid_DNA	19031112	19031126	1000.0	+	0	R 19031112
chr14	jNXSensor	rigid_DNA	19031360	19031380	1000.0	+	0	R 19031360
chr14	jNXSensor	rigid_DNA	19031654	19031673	1000.0	+	0	R 19031654
chr14	jNXSensor	rigid_DNA	19031891	19031900	1000.0	+	0	R 19031891
chr14	jNXSensor	rigid_DNA	19034136	19034151	1000.0	+	0	R 19034136
chr14	jNXSensor	rigid_DNA	19035181	19035192	1000.0	+	0	R 19035181
chr14	jNXSensor	rigid_DNA	19040059	19040085	1000.0	+	0	R 19040059
chr14	jNXSensor	rigid_DNA	19042554	19042568	1000.0	+	0	R 19042554
chr14	jNXSensor	rigid_DNA	19044833	19044847	1000.0	+	0	R 19044833
chr14	jNXSensor	rigid_DNA	19053418	19053427	1000.0	+	0	R 19053418
chr14	jNXSensor	rigid_DNA	19053442	19053452	1000.0	+	0	R 19053442
chr14	jNXSensor	rigid_DNA	19055057	19055071	1000.0	+	0	R 19055057
chr14	jNXSensor	rigid_DNA	19057245	19057259	1000.0	+	0	R 19057245
chr14	jNXSensor	rigid_DNA	19057876	19057890	1000.0	+	0	R 19057876
chr14	jNXSensor	rigid_DNA	19058067	19058081	1000.0	+	0	R 19058067
chr14	jNXSensor	rigid_DNA	19058721	19058735	1000.0	+	0	R 19058721
chr14	jNXSensor	rigid_DNA	19063331	19063345	1000.0	+	0	R 19063331
chr14	jNXSensor	rigid_DNA	19065974	19065988	1000.0	+	0	R 19065974
chr14	jNXSensor	rigid_DNA	19066805	19066816	1000.0	+	0	R 19066805
chr14	jNXSensor	rigid_DNA	19071777	19071802	1000.0	+	0	R 19071777
chr14	jNXSensor	rigid_DNA	19072168	19072187	1000.0	+	0	R 19072168
chr14	jNXSensor	rigid_DNA	19072739	19072755	1000.0	+	0	R 19072739
chr14	jNXSensor	rigid_DNA	19073456	19073470	1000.0	+	0	R 19073456
chr14	jNXSensor	rigid_DNA	19074861	19074870	1000.0	+	0	R 19074861
chr14	jNXSensor	rigid_DNA	19074940	19074954	1000.0	+	0	R 19074940
chr14	jNXSensor	rigid_DNA	19080425	19080438	1000.0	+	0	R 19080425
chr14	jNXSensor	rigid_DNA	19082831	19082840	1000.0	+	0	R 19082831
chr14	jNXSensor	rigid_DNA	19082948	19082963	1000.0	+	0	R 19082948
chr14	jNXSensor	rigid_DNA	19084300	19084310	1000.0	+	0	R 19084300
chr14	jNXSensor	rigid_DNA	19088304	19088315	1000.0	+	0	R 19088304
chr14	jNXSensor	rigid_DNA	19088868	19088883	1000.0	+	0	R 19088868
chr14	jNXSensor	rigid_DNA	19089596	19089611	1000.0	+	0	R 19089596
chr14	jNXSensor	rigid_DNA	19089680	19089694	1000.0	+	0	R 19089680
chr14	jNXSensor	rigid_DNA	19090233	19090247	1000.0	+	0	R 19090233
chr14	jNXSensor	rigid_DNA	19090359	19090383	1000.0	+	0	R 19090359
chr14	jNXSensor	rigid_DNA	19090421	19090446	1000.0	+	0	R 19090421
chr14	jNXSensor	rigid_DNA	19090453	19090467	1000.0	+	0	R 19090453
chr14	jNXSensor	rigid_DNA	19090482	19090496	1000.0	+	0	R 19090482
chr14	jNXSensor	rigid_DNA	19090636	19090650	1000.0	+	0	R 19090636
chr14	jNXSensor	rigid_DNA	19090686	19090700	1000.0	+	0	R 19090686
chr14	jNXSensor	rigid_DNA	19090737	19090751	1000.0	+	0	R 19090737
chr14	jNXSensor	rigid_DNA	19090813	19090828	1000.0	+	0	R 19090813
chr14	jNXSensor	rigid_DNA	19090866	19090957	1000.0	+	0	R 19090866
chr14	jNXSensor	rigid_DNA	19090970	19090984	1000.0	+	0	R 19090970
chr14	jNXSensor	rigid_DNA	19092135	19092148	1000.0	+	0	R 19092135
chr14	jNXSensor	rigid_DNA	19094430	19094444	1000.0	+	0	R 19094430
chr14	jNXSensor	rigid_DNA	19095122	19095136	1000.0	+	0	R 19095122
chr14	jNXSensor	rigid_DNA	19095593	19095602	1000.0	+	0	R 19095593
chr14	jNXSensor	rigid_DNA	19100204	19100218	1000.0	+	0	R 19100204
chr14	jNXSensor	rigid_DNA	19100572	19100591	1000.0	+	0	R 19100572
chr14	jNXSensor	rigid_DNA	19103541	19103550	1000.0	+	0	R 19103541
chr14	jNXSensor	rigid_DNA	19104410	19104424	1000.0	+	0	R 19104410
chr14	jNXSensor	rigid_DNA	19104447	19104461	1000.0	+	0	R 19104447
chr14	jNXSensor	rigid_DNA	19104761	19104775	1000.0	+	0	R 19104761
chr14	jNXSensor	rigid_DNA	19107975	19107994	1000.0	+	0	R 19107975
chr14	jNXSensor	rigid_DNA	19113545	19113554	1000.0	+	0	R 19113545
chr14	jNXSensor	rigid_DNA	19113590	19113604	1000.0	+	0	R 19113590
chr14	jNXSensor	rigid_DNA	19114369	19114384	1000.0	+	0	R 19114369
chr14	jNXSensor	rigid_DNA	19117169	19117183	1000.0	+	0	R 19117169
chr14	jNXSensor	rigid_DNA	19119337	19119352	1000.0	+	0	R 19119337
chr14	jNXSensor	rigid_DNA	19120633	19120647	1000.0	+	0	R 19120633
chr14	jNXSensor	rigid_DNA	19121867	19121882	1000.0	+	0	R 19121867
chr14	jNXSensor	rigid_DNA	19123805	19123824	1000.0	+	0	R 19123805
chr14	jNXSensor	rigid_DNA	19127347	19127358	1000.0	+	0	R 19127347
chr14	jNXSensor	rigid_DNA	19127499	19127508	1000.0	+	0	R 19127499
chr14	jNXSensor	rigid_DNA	19127628	19127642	1000.0	+	0	R 19127628
chr14	jNXSensor	rigid_DNA	19128027	19128036	1000.0	+	0	R 19128027
chr14	jNXSensor	rigid_DNA	19129068	19129079	1000.0	+	0	R 19129068
chr14	jNXSensor	rigid_DNA	19129532	19129549	1000.0	+	0	R 19129532
chr14	jNXSensor	rigid_DNA	19129816	19129830	1000.0	+	0	R 19129816
chr14	jNXSensor	rigid_DNA	19130356	19130370	1000.0	+	0	R 19130356
chr14	jNXSensor	rigid_DNA	19134164	19134178	1000.0	+	0	R 19134164
chr14	jNXSensor	rigid_DNA	19134406	19134418	1000.0	+	0	R 19134406
chr14	jNXSensor	rigid_DNA	19134808	19134820	1000.0	+	0	R 19134808
chr14	jNXSensor	rigid_DNA	19135800	19135814	1000.0	+	0	R 19135800
chr14	jNXSensor	rigid_DNA	19135911	19135925	1000.0	+	0	R 19135911
chr14	jNXSensor	rigid_DNA	19136354	19136372	1000.0	+	0	R 19136354
chr14	jNXSensor	rigid_DNA	19136883	19136897	1000.0	+	0	R 19136883
chr14	jNXSensor	rigid_DNA	19137006	19137031	1000.0	+	0	R 19137006
chr14	jNXSensor	rigid_DNA	19137113	19137131	1000.0	+	0	R 19137113
chr14	jNXSensor	rigid_DNA	19137150	19137171	1000.0	+	0	R 19137150
chr14	jNXSensor	rigid_DNA	19137251	19137265	1000.0	+	0	R 19137251
chr14	jNXSensor	rigid_DNA	19137357	19137371	1000.0	+	0	R 19137357
chr14	jNXSensor	rigid_DNA	19137878	19137892	1000.0	+	0	R 19137878
chr14	jNXSensor	rigid_DNA	19138001	19138015	1000.0	+	0	R 19138001
chr14	jNXSensor	rigid_DNA	19138216	19138235	1000.0	+	0	R 19138216
chr14	jNXSensor	rigid_DNA	19138438	19138452	1000.0	+	0	R 19138438
chr14	jNXSensor	rigid_DNA	19139186	19139200	1000.0	+	0	R 19139186
chr14	jNXSensor	rigid_DNA	19140094	19140106	1000.0	+	0	R 19140094
chr14	jNXSensor	rigid_DNA	19140167	19140181	1000.0	+	0	R 19140167
chr14	jNXSensor	rigid_DNA	19140412	19140427	1000.0	+	0	R 19140412
chr14	jNXSensor	rigid_DNA	19140650	19140664	1000.0	+	0	R 19140650
chr14	jNXSensor	rigid_DNA	19141025	19141039	1000.0	+	0	R 19141025
chr14	jNXSensor	rigid_DNA	19141523	19141544	1000.0	+	0	R 19141523
chr14	jNXSensor	rigid_DNA	19141550	19141564	1000.0	+	0	R 19141550
chr14	jNXSensor	rigid_DNA	19141846	19141860	1000.0	+	0	R 19141846
chr14	jNXSensor	rigid_DNA	19142117	19142131	1000.0	+	0	R 19142117
chr14	jNXSensor	rigid_DNA	19142716	19142731	1000.0	+	0	R 19142716
chr14	jNXSensor	rigid_DNA	19143314	19143328	1000.0	+	0	R 19143314
chr14	jNXSensor	rigid_DNA	19143602	19143631	1000.0	+	0	R 19143602
chr14	jNXSensor	rigid_DNA	19143930	19143949	1000.0	+	0	R 19143930
chr14	jNXSensor	rigid_DNA	19144097	19144120	1000.0	+	0	R 19144097
chr14	jNXSensor	rigid_DNA	19144526	19144540	1000.0	+	0	R 19144526
chr14	jNXSensor	rigid_DNA	19144891	19144905	1000.0	+	0	R 19144891
chr14	jNXSensor	rigid_DNA	19145400	19145414	1000.0	+	0	R 19145400
chr14	jNXSensor	rigid_DNA	19146027	19146041	1000.0	+	0	R 19146027
chr14	jNXSensor	rigid_DNA	19154356	19154375	1000.0	+	0	R 19154356
chr14	jNXSensor	rigid_DNA	19156091	19156102	1000.0	+	0	R 19156091
chr14	jNXSensor	rigid_DNA	19157953	19157967	1000.0	+	0	R 19157953
chr14	jNXSensor	rigid_DNA	19158540	19158555	1000.0	+	0	R 19158540
chr14	jNXSensor	rigid_DNA	19161672	19161683	1000.0	+	0	R 19161672
chr14	jNXSensor	rigid_DNA	19162220	19162245	1000.0	+	0	R 19162220
chr14	jNXSensor	rigid_DNA	19163173	19163183	1000.0	+	0	R 19163173
chr14	jNXSensor	rigid_DNA	19164707	19164721	1000.0	+	0	R 19164707
chr14	jNXSensor	rigid_DNA	19164771	19164785	1000.0	+	0	R 19164771
chr14	jNXSensor	rigid_DNA	19165087	19165101	1000.0	+	0	R 19165087
chr14	jNXSensor	rigid_DNA	19165806	19165822	1000.0	+	0	R 19165806
chr14	jNXSensor	rigid_DNA	19166997	19167016	1000.0	+	0	R 19166997
chr14	jNXSensor	rigid_DNA	19168962	19168981	1000.0	+	0	R 19168962
chr14	jNXSensor	rigid_DNA	19171508	19171522	1000.0	+	0	R 19171508
chr14	jNXSensor	rigid_DNA	19172136	19172145	1000.0	+	0	R 19172136
chr14	jNXSensor	rigid_DNA	19173404	19173418	1000.0	+	0	R 19173404
chr14	jNXSensor	rigid_DNA	19173833	19173858	1000.0	+	0	R 19173833
chr14	jNXSensor	rigid_DNA	19173982	19173996	1000.0	+	0	R 19173982
chr14	jNXSensor	rigid_DNA	19174369	19174384	1000.0	+	0	R 19174369
chr14	jNXSensor	rigid_DNA	19174683	19174693	1000.0	+	0	R 19174683
chr14	jNXSensor	rigid_DNA	19174921	19174935	1000.0	+	0	R 19174921
chr14	jNXSensor	rigid_DNA	19175444	19175458	1000.0	+	0	R 19175444
chr14	jNXSensor	rigid_DNA	19176111	19176125	1000.0	+	0	R 19176111
chr14	jNXSensor	rigid_DNA	19176180	19176194	1000.0	+	0	R 19176180
chr14	jNXSensor	rigid_DNA	19176217	19176231	1000.0	+	0	R 19176217
chr14	jNXSensor	rigid_DNA	19176751	19176770	1000.0	+	0	R 19176751
chr14	jNXSensor	rigid_DNA	19176942	19176968	1000.0	+	0	R 19176942
chr14	jNXSensor	rigid_DNA	19177004	19177024	1000.0	+	0	R 19177004
chr14	jNXSensor	rigid_DNA	19177029	19177045	1000.0	+	0	R 19177029
chr14	jNXSensor	rigid_DNA	19178761	19178775	1000.0	+	0	R 19178761
chr14	jNXSensor	rigid_DNA	19179487	19179499	1000.0	+	0	R 19179487
chr14	jNXSensor	rigid_DNA	19179729	19179743	1000.0	+	0	R 19179729
chr14	jNXSensor	rigid_DNA	19180132	19180151	1000.0	+	0	R 19180132
chr14	jNXSensor	rigid_DNA	19180589	19180604	1000.0	+	0	R 19180589
chr14	jNXSensor	rigid_DNA	19180910	19180921	1000.0	+	0	R 19180910
chr14	jNXSensor	rigid_DNA	19181333	19181349	1000.0	+	0	R 19181333
chr14	jNXSensor	rigid_DNA	19181829	19181849	1000.0	+	0	R 19181829
chr14	jNXSensor	rigid_DNA	19181914	19181923	1000.0	+	0	R 19181914
chr14	jNXSensor	rigid_DNA	19182163	19182177	1000.0	+	0	R 19182163
chr14	jNXSensor	rigid_DNA	19184183	19184197	1000.0	+	0	R 19184183
chr14	jNXSensor	rigid_DNA	19184420	19184434	1000.0	+	0	R 19184420
chr14	jNXSensor	rigid_DNA	19186373	19186387	1000.0	+	0	R 19186373
chr14	jNXSensor	rigid_DNA	19186675	19186689	1000.0	+	0	R 19186675
chr14	jNXSensor	rigid_DNA	19187380	19187390	1000.0	+	0	R 19187380
chr14	jNXSensor	rigid_DNA	19189329	19189339	1000.0	+	0	R 19189329
chr14	jNXSensor	rigid_DNA	19192319	19192337	1000.0	+	0	R 19192319
chr14	jNXSensor	rigid_DNA	19192712	19192722	1000.0	+	0	R 19192712
chr14	jNXSensor	rigid_DNA	19194398	19194414	1000.0	+	0	R 19194398
chr14	jNXSensor	rigid_DNA	19195046	19195060	1000.0	+	0	R 19195046
chr14	jNXSensor	rigid_DNA	19200116	19200130	1000.0	+	0	R 19200116
chr14	jNXSensor	rigid_DNA	19200455	19200465	1000.0	+	0	R 19200455
chr14	jNXSensor	rigid_DNA	19205443	19205463	1000.0	+	0	R 19205443
chr14	jNXSensor	rigid_DNA	19205682	19205697	1000.0	+	0	R 19205682
chr14	jNXSensor	rigid_DNA	19206473	19206493	1000.0	+	0	R 19206473
chr14	jNXSensor	rigid_DNA	19206507	19206537	1000.0	+	0	R 19206507
chr14	jNXSensor	rigid_DNA	19206564	19206597	1000.0	+	0	R 19206564
chr14	jNXSensor	rigid_DNA	19206663	19206677	1000.0	+	0	R 19206663
chr14	jNXSensor	rigid_DNA	19206681	19206704	1000.0	+	0	R 19206681
chr14	jNXSensor	rigid_DNA	19206731	19206765	1000.0	+	0	R 19206731
chr14	jNXSensor	rigid_DNA	19206777	19206792	1000.0	+	0	R 19206777
chr14	jNXSensor	rigid_DNA	19206857	19206881	1000.0	+	0	R 19206857
chr14	jNXSensor	rigid_DNA	19206967	19206977	1000.0	+	0	R 19206967
chr14	jNXSensor	rigid_DNA	19207303	19207323	1000.0	+	0	R 19207303
chr14	jNXSensor	rigid_DNA	19207446	19207465	1000.0	+	0	R 19207446
chr14	jNXSensor	rigid_DNA	19207520	19207544	1000.0	+	0	R 19207520
chr14	jNXSensor	rigid_DNA	19208127	19208141	1000.0	+	0	R 19208127
chr14	jNXSensor	rigid_DNA	19208499	19208513	1000.0	+	0	R 19208499
chr14	jNXSensor	rigid_DNA	19209449	19209469	1000.0	+	0	R 19209449
chr14	jNXSensor	rigid_DNA	19209703	19209717	1000.0	+	0	R 19209703
chr14	jNXSensor	rigid_DNA	19213630	19213639	1000.0	+	0	R 19213630
chr14	jNXSensor	rigid_DNA	19213667	19213687	1000.0	+	0	R 19213667
chr14	jNXSensor	rigid_DNA	19215471	19215480	1000.0	+	0	R 19215471
chr14	jNXSensor	rigid_DNA	19215771	19215790	1000.0	+	0	R 19215771
chr14	jNXSensor	rigid_DNA	19215828	19215842	1000.0	+	0	R 19215828
chr14	jNXSensor	rigid_DNA	19218238	19218252	1000.0	+	0	R 19218238
chr14	jNXSensor	rigid_DNA	19219182	19219194	1000.0	+	0	R 19219182
chr14	jNXSensor	rigid_DNA	19219685	19219694	1000.0	+	0	R 19219685
chr14	jNXSensor	rigid_DNA	19221504	19221514	1000.0	+	0	R 19221504
chr14	jNXSensor	rigid_DNA	19222963	19222982	1000.0	+	0	R 19222963
chr14	jNXSensor	rigid_DNA	19225846	19225860	1000.0	+	0	R 19225846
chr14	jNXSensor	rigid_DNA	19225877	19225886	1000.0	+	0	R 19225877
chr14	jNXSensor	rigid_DNA	19226044	19226058	1000.0	+	0	R 19226044
chr14	jNXSensor	rigid_DNA	19226065	19226079	1000.0	+	0	R 19226065
chr14	jNXSensor	rigid_DNA	19226101	19226123	1000.0	+	0	R 19226101
chr14	jNXSensor	rigid_DNA	19226142	19226156	1000.0	+	0	R 19226142
chr14	jNXSensor	rigid_DNA	19226162	19226194	1000.0	+	0	R 19226162
chr14	jNXSensor	rigid_DNA	19226229	19226254	1000.0	+	0	R 19226229
chr14	jNXSensor	rigid_DNA	19226929	19226943	1000.0	+	0	R 19226929
chr14	jNXSensor	rigid_DNA	19230941	19230955	1000.0	+	0	R 19230941
chr14	jNXSensor	rigid_DNA	19231154	19231164	1000.0	+	0	R 19231154
chr14	jNXSensor	rigid_DNA	19232663	19232678	1000.0	+	0	R 19232663
chr14	jNXSensor	rigid_DNA	19240869	19240889	1000.0	+	0	R 19240869
chr14	jNXSensor	rigid_DNA	19240994	19241008	1000.0	+	0	R 19240994
chr14	jNXSensor	rigid_DNA	19241947	19241964	1000.0	+	0	R 19241947
chr14	jNXSensor	rigid_DNA	19251947	19251966	1000.0	+	0	R 19251947
chr14	jNXSensor	rigid_DNA	19251989	19252003	1000.0	+	0	R 19251989
chr14	jNXSensor	rigid_DNA	19252086	19252106	1000.0	+	0	R 19252086
chr14	jNXSensor	rigid_DNA	19252237	19252284	1000.0	+	0	R 19252237
chr14	jNXSensor	rigid_DNA	19254602	19254611	1000.0	+	0	R 19254602
chr14	jNXSensor	rigid_DNA	19254664	19254693	1000.0	+	0	R 19254664
chr14	jNXSensor	rigid_DNA	19256701	19256728	1000.0	+	0	R 19256701
chr14	jNXSensor	rigid_DNA	19257362	19257377	1000.0	+	0	R 19257362
chr14	jNXSensor	rigid_DNA	19257420	19257434	1000.0	+	0	R 19257420
chr14	jNXSensor	rigid_DNA	19258015	19258026	1000.0	+	0	R 19258015
chr14	jNXSensor	rigid_DNA	19258028	19258038	1000.0	+	0	R 19258028
chr14	jNXSensor	rigid_DNA	19272769	19272783	1000.0	+	0	R 19272769
chr14	jNXSensor	rigid_DNA	19275071	19275080	1000.0	+	0	R 19275071
chr14	jNXSensor	rigid_DNA	19277389	19277399	1000.0	+	0	R 19277389
chr14	jNXSensor	rigid_DNA	19277475	19277489	1000.0	+	0	R 19277475
chr14	jNXSensor	rigid_DNA	19277834	19277848	1000.0	+	0	R 19277834
chr14	jNXSensor	rigid_DNA	19280152	19280164	1000.0	+	0	R 19280152
chr14	jNXSensor	rigid_DNA	19287356	19287374	1000.0	+	0	R 19287356
chr14	jNXSensor	rigid_DNA	19287604	19287633	1000.0	+	0	R 19287604
chr14	jNXSensor	rigid_DNA	19287991	19288000	1000.0	+	0	R 19287991
chr14	jNXSensor	rigid_DNA	19289533	19289544	1000.0	+	0	R 19289533
chr14	jNXSensor	rigid_DNA	19291077	19291091	1000.0	+	0	R 19291077
chr14	jNXSensor	rigid_DNA	19298222	19298236	1000.0	+	0	R 19298222
chr14	jNXSensor	rigid_DNA	19299387	19299396	1000.0	+	0	R 19299387
chr14	jNXSensor	rigid_DNA	19301769	19301779	1000.0	+	0	R 19301769
chr14	jNXSensor	rigid_DNA	19303662	19303671	1000.0	+	0	R 19303662
chr14	jNXSensor	rigid_DNA	19309375	19309384	1000.0	+	0	R 19309375
chr14	jNXSensor	rigid_DNA	19311398	19311412	1000.0	+	0	R 19311398
chr14	jNXSensor	rigid_DNA	19312954	19312968	1000.0	+	0	R 19312954
chr14	jNXSensor	rigid_DNA	19324215	19324232	1000.0	+	0	R 19324215
chr14	jNXSensor	rigid_DNA	19324814	19324828	1000.0	+	0	R 19324814
chr14	jNXSensor	rigid_DNA	19325264	19325287	1000.0	+	0	R 19325264
chr14	jNXSensor	rigid_DNA	19325555	19325569	1000.0	+	0	R 19325555
chr14	jNXSensor	rigid_DNA	19328546	19328560	1000.0	+	0	R 19328546
chr14	jNXSensor	rigid_DNA	19338186	19338200	1000.0	+	0	R 19338186
chr14	jNXSensor	rigid_DNA	19338472	19338486	1000.0	+	0	R 19338472
chr14	jNXSensor	rigid_DNA	19338724	19338738	1000.0	+	0	R 19338724
chr14	jNXSensor	rigid_DNA	19338748	19338762	1000.0	+	0	R 19338748
chr14	jNXSensor	rigid_DNA	19338844	19338858	1000.0	+	0	R 19338844
chr14	jNXSensor	rigid_DNA	19338978	19338992	1000.0	+	0	R 19338978
chr14	jNXSensor	rigid_DNA	19339284	19339298	1000.0	+	0	R 19339284
chr14	jNXSensor	rigid_DNA	19340918	19340932	1000.0	+	0	R 19340918
chr14	jNXSensor	rigid_DNA	19340979	19340997	1000.0	+	0	R 19340979
chr14	jNXSensor	rigid_DNA	19345183	19345193	1000.0	+	0	R 19345183
chr14	jNXSensor	rigid_DNA	19346823	19346832	1000.0	+	0	R 19346823
chr14	jNXSensor	rigid_DNA	19347152	19347163	1000.0	+	0	R 19347152
chr14	jNXSensor	rigid_DNA	19350302	19350312	1000.0	+	0	R 19350302
chr14	jNXSensor	rigid_DNA	19350329	19350343	1000.0	+	0	R 19350329
chr14	jNXSensor	rigid_DNA	19351841	19351854	1000.0	+	0	R 19351841
chr14	jNXSensor	rigid_DNA	19353655	19353668	1000.0	+	0	R 19353655
chr14	jNXSensor	rigid_DNA	19359161	19359180	1000.0	+	0	R 19359161
chr14	jNXSensor	rigid_DNA	19361797	19361807	1000.0	+	0	R 19361797
chr14	jNXSensor	rigid_DNA	19362191	19362200	1000.0	+	0	R 19362191
chr14	jNXSensor	rigid_DNA	19366382	19366392	1000.0	+	0	R 19366382
chr14	jNXSensor	rigid_DNA	19368869	19368881	1000.0	+	0	R 19368869
chr14	jNXSensor	rigid_DNA	19370163	19370175	1000.0	+	0	R 19370163
chr14	jNXSensor	rigid_DNA	19372275	19372289	1000.0	+	0	R 19372275
chr14	jNXSensor	rigid_DNA	19372471	19372485	1000.0	+	0	R 19372471
chr14	jNXSensor	rigid_DNA	19372667	19372681	1000.0	+	0	R 19372667
chr14	jNXSensor	rigid_DNA	19372878	19372892	1000.0	+	0	R 19372878
chr14	jNXSensor	rigid_DNA	19378204	19378213	1000.0	+	0	R 19378204
chr14	jNXSensor	rigid_DNA	19382180	19382190	1000.0	+	0	R 19382180
chr14	jNXSensor	rigid_DNA	19382456	19382470	1000.0	+	0	R 19382456
chr14	jNXSensor	rigid_DNA	19383605	19383625	1000.0	+	0	R 19383605
chr14	jNXSensor	rigid_DNA	19383689	19383703	1000.0	+	0	R 19383689
chr14	jNXSensor	rigid_DNA	19393069	19393091	1000.0	+	0	R 19393069
chr14	jNXSensor	rigid_DNA	19393308	19393322	1000.0	+	0	R 19393308
chr14	jNXSensor	rigid_DNA	19394085	19394103	1000.0	+	0	R 19394085
chr14	jNXSensor	rigid_DNA	19398906	19398916	1000.0	+	0	R 19398906
chr14	jNXSensor	rigid_DNA	19399904	19399918	1000.0	+	0	R 19399904
chr14	jNXSensor	rigid_DNA	19399941	19399961	1000.0	+	0	R 19399941
chr14	jNXSensor	rigid_DNA	19400039	19400058	1000.0	+	0	R 19400039
chr14	jNXSensor	rigid_DNA	19400182	19400198	1000.0	+	0	R 19400182
chr14	jNXSensor	rigid_DNA	19403717	19403731	1000.0	+	0	R 19403717
chr14	jNXSensor	rigid_DNA	19403755	19403769	1000.0	+	0	R 19403755
chr14	jNXSensor	rigid_DNA	19403958	19403972	1000.0	+	0	R 19403958
chr14	jNXSensor	rigid_DNA	19404077	19404096	1000.0	+	0	R 19404077
chr14	jNXSensor	rigid_DNA	19404120	19404135	1000.0	+	0	R 19404120
chr14	jNXSensor	rigid_DNA	19404200	19404214	1000.0	+	0	R 19404200
chr14	jNXSensor	rigid_DNA	19404472	19404486	1000.0	+	0	R 19404472
chr14	jNXSensor	rigid_DNA	19404511	19404526	1000.0	+	0	R 19404511
chr14	jNXSensor	rigid_DNA	19404580	19404599	1000.0	+	0	R 19404580
chr14	jNXSensor	rigid_DNA	19404629	19404644	1000.0	+	0	R 19404629
chr14	jNXSensor	rigid_DNA	19404656	19404691	1000.0	+	0	R 19404656
chr14	jNXSensor	rigid_DNA	19404708	19404722	1000.0	+	0	R 19404708
chr14	jNXSensor	rigid_DNA	19404745	19404763	1000.0	+	0	R 19404745
chr14	jNXSensor	rigid_DNA	19406461	19406475	1000.0	+	0	R 19406461
chr14	jNXSensor	rigid_DNA	19407999	19408020	1000.0	+	0	R 19407999
chr14	jNXSensor	rigid_DNA	19411621	19411640	1000.0	+	0	R 19411621
chr14	jNXSensor	rigid_DNA	19412208	19412221	1000.0	+	0	R 19412208
chr14	jNXSensor	rigid_DNA	19414214	19414233	1000.0	+	0	R 19414214
chr14	jNXSensor	rigid_DNA	19418239	19418250	1000.0	+	0	R 19418239
chr14	jNXSensor	rigid_DNA	19419818	19419828	1000.0	+	0	R 19419818
chr14	jNXSensor	rigid_DNA	19420572	19420586	1000.0	+	0	R 19420572
chr14	jNXSensor	rigid_DNA	19420818	19420827	1000.0	+	0	R 19420818
chr14	jNXSensor	rigid_DNA	19420829	19420844	1000.0	+	0	R 19420829
chr14	jNXSensor	rigid_DNA	19422328	19422342	1000.0	+	0	R 19422328
chr14	jNXSensor	rigid_DNA	19428616	19428625	1000.0	+	0	R 19428616
chr14	jNXSensor	rigid_DNA	19429408	19429425	1000.0	+	0	R 19429408
chr14	jNXSensor	rigid_DNA	19429652	19429666	1000.0	+	0	R 19429652
chr14	jNXSensor	rigid_DNA	19436211	19436222	1000.0	+	0	R 19436211
chr14	jNXSensor	rigid_DNA	19436247	19436256	1000.0	+	0	R 19436247
chr14	jNXSensor	rigid_DNA	19436876	19436886	1000.0	+	0	R 19436876
chr14	jNXSensor	rigid_DNA	19440074	19440088	1000.0	+	0	R 19440074
chr14	jNXSensor	rigid_DNA	19440187	19440201	1000.0	+	0	R 19440187
chr14	jNXSensor	rigid_DNA	19443375	19443384	1000.0	+	0	R 19443375
chr14	jNXSensor	rigid_DNA	19449363	19449378	1000.0	+	0	R 19449363
chr14	jNXSensor	rigid_DNA	19454233	19454247	1000.0	+	0	R 19454233
chr14	jNXSensor	rigid_DNA	19455380	19455396	1000.0	+	0	R 19455380
chr14	jNXSensor	rigid_DNA	19460589	19460599	1000.0	+	0	R 19460589
chr14	jNXSensor	rigid_DNA	19460655	19460665	1000.0	+	0	R 19460655
chr14	jNXSensor	rigid_DNA	19462117	19462131	1000.0	+	0	R 19462117
chr14	jNXSensor	rigid_DNA	19462400	19462426	1000.0	+	0	R 19462400
chr14	jNXSensor	rigid_DNA	19463363	19463372	1000.0	+	0	R 19463363
chr14	jNXSensor	rigid_DNA	19464518	19464532	1000.0	+	0	R 19464518
chr14	jNXSensor	rigid_DNA	19471231	19471240	1000.0	+	0	R 19471231
chr14	jNXSensor	rigid_DNA	19471600	19471609	1000.0	+	0	R 19471600
chr14	jNXSensor	rigid_DNA	19472675	19472686	1000.0	+	0	R 19472675
chr14	jNXSensor	rigid_DNA	19485085	19485103	1000.0	+	0	R 19485085
chr14	jNXSensor	rigid_DNA	19485131	19485146	1000.0	+	0	R 19485131
chr14	jNXSensor	rigid_DNA	19485367	19485389	1000.0	+	0	R 19485367
chr14	jNXSensor	rigid_DNA	19486020	19486029	1000.0	+	0	R 19486020
chr14	jNXSensor	rigid_DNA	19493122	19493131	1000.0	+	0	R 19493122
chr14	jNXSensor	rigid_DNA	19497875	19497889	1000.0	+	0	R 19497875
chr14	jNXSensor	rigid_DNA	19497912	19497926	1000.0	+	0	R 19497912
chr14	jNXSensor	rigid_DNA	19498009	19498029	1000.0	+	0	R 19498009
chr14	jNXSensor	rigid_DNA	19498160	19498185	1000.0	+	0	R 19498160
chr14	jNXSensor	rigid_DNA	19505850	19505864	1000.0	+	0	R 19505850
chr14	jNXSensor	rigid_DNA	19506977	19506986	1000.0	+	0	R 19506977
chr14	jNXSensor	rigid_DNA	19516178	19516187	1000.0	+	0	R 19516178
chr14	jNXSensor	rigid_DNA	19518622	19518636	1000.0	+	0	R 19518622
chr14	jNXSensor	rigid_DNA	19519718	19519736	1000.0	+	0	R 19519718
chr14	jNXSensor	rigid_DNA	19520236	19520250	1000.0	+	0	R 19520236
chr14	jNXSensor	rigid_DNA	19520786	19520800	1000.0	+	0	R 19520786
chr14	jNXSensor	rigid_DNA	19521123	19521137	1000.0	+	0	R 19521123
chr14	jNXSensor	rigid_DNA	19523154	19523168	1000.0	+	0	R 19523154
chr14	jNXSensor	rigid_DNA	19525118	19525127	1000.0	+	0	R 19525118
chr14	jNXSensor	rigid_DNA	19525741	19525753	1000.0	+	0	R 19525741
chr14	jNXSensor	rigid_DNA	19526883	19526893	1000.0	+	0	R 19526883
chr14	jNXSensor	rigid_DNA	19527052	19527065	1000.0	+	0	R 19527052
chr14	jNXSensor	rigid_DNA	19527520	19527532	1000.0	+	0	R 19527520
chr14	jNXSensor	rigid_DNA	19527718	19527727	1000.0	+	0	R 19527718
chr14	jNXSensor	rigid_DNA	19529161	19529175	1000.0	+	0	R 19529161
chr14	jNXSensor	rigid_DNA	19532083	19532097	1000.0	+	0	R 19532083
chr14	jNXSensor	rigid_DNA	19537833	19537847	1000.0	+	0	R 19537833
chr14	jNXSensor	rigid_DNA	19543631	19543641	1000.0	+	0	R 19543631
chr14	jNXSensor	rigid_DNA	19545160	19545171	1000.0	+	0	R 19545160
chr14	jNXSensor	rigid_DNA	19548962	19548971	1000.0	+	0	R 19548962
chr14	jNXSensor	rigid_DNA	19561883	19561893	1000.0	+	0	R 19561883
chr14	jNXSensor	rigid_DNA	19565111	19565120	1000.0	+	0	R 19565111
chr14	jNXSensor	rigid_DNA	19565350	19565364	1000.0	+	0	R 19565350
chr14	jNXSensor	rigid_DNA	19569770	19569796	1000.0	+	0	R 19569770
chr14	jNXSensor	rigid_DNA	19569898	19569912	1000.0	+	0	R 19569898
chr14	jNXSensor	rigid_DNA	19575137	19575149	1000.0	+	0	R 19575137
chr14	jNXSensor	rigid_DNA	19580692	19580703	1000.0	+	0	R 19580692
chr14	jNXSensor	rigid_DNA	19583458	19583469	1000.0	+	0	R 19583458
chr14	jNXSensor	rigid_DNA	19583730	19583744	1000.0	+	0	R 19583730
chr14	jNXSensor	rigid_DNA	19583894	19583908	1000.0	+	0	R 19583894
chr14	jNXSensor	rigid_DNA	19589561	19589575	1000.0	+	0	R 19589561
chr14	jNXSensor	rigid_DNA	19592069	19592079	1000.0	+	0	R 19592069
chr14	jNXSensor	rigid_DNA	19602154	19602174	1000.0	+	0	R 19602154
chr14	jNXSensor	rigid_DNA	19606838	19606848	1000.0	+	0	R 19606838
chr14	jNXSensor	rigid_DNA	19607393	19607403	1000.0	+	0	R 19607393
chr14	jNXSensor	rigid_DNA	19609244	19609256	1000.0	+	0	R 19609244
chr14	jNXSensor	rigid_DNA	19609318	19609332	1000.0	+	0	R 19609318
chr14	jNXSensor	rigid_DNA	19609652	19609674	1000.0	+	0	R 19609652
chr14	jNXSensor	rigid_DNA	19609863	19609883	1000.0	+	0	R 19609863
chr14	jNXSensor	rigid_DNA	19611731	19611745	1000.0	+	0	R 19611731
chr14	jNXSensor	rigid_DNA	19613315	19613325	1000.0	+	0	R 19613315
chr14	jNXSensor	rigid_DNA	19616582	19616597	1000.0	+	0	R 19616582
chr14	jNXSensor	rigid_DNA	19616890	19616908	1000.0	+	0	R 19616890
chr14	jNXSensor	rigid_DNA	19623090	19623104	1000.0	+	0	R 19623090
chr14	jNXSensor	rigid_DNA	19623437	19623451	1000.0	+	0	R 19623437
chr14	jNXSensor	rigid_DNA	19623539	19623553	1000.0	+	0	R 19623539
chr14	jNXSensor	rigid_DNA	19624318	19624336	1000.0	+	0	R 19624318
chr14	jNXSensor	rigid_DNA	19625188	19625202	1000.0	+	0	R 19625188
chr14	jNXSensor	rigid_DNA	19626092	19626106	1000.0	+	0	R 19626092
chr14	jNXSensor	rigid_DNA	19626333	19626348	1000.0	+	0	R 19626333
chr14	jNXSensor	rigid_DNA	19637062	19637076	1000.0	+	0	R 19637062
chr14	jNXSensor	rigid_DNA	19637193	19637207	1000.0	+	0	R 19637193
chr14	jNXSensor	rigid_DNA	19637227	19637241	1000.0	+	0	R 19637227
chr14	jNXSensor	rigid_DNA	19637256	19637281	1000.0	+	0	R 19637256
chr14	jNXSensor	rigid_DNA	19637300	19637320	1000.0	+	0	R 19637300
chr14	jNXSensor	rigid_DNA	19637424	19637450	1000.0	+	0	R 19637424
chr14	jNXSensor	rigid_DNA	19637471	19637485	1000.0	+	0	R 19637471
chr14	jNXSensor	rigid_DNA	19642078	19642098	1000.0	+	0	R 19642078
chr14	jNXSensor	rigid_DNA	19658760	19658774	1000.0	+	0	R 19658760
chr14	jNXSensor	rigid_DNA	19671583	19671597	1000.0	+	0	R 19671583
chr14	jNXSensor	rigid_DNA	19671796	19671810	1000.0	+	0	R 19671796
chr14	jNXSensor	rigid_DNA	19675750	19675760	1000.0	+	0	R 19675750
chr14	jNXSensor	rigid_DNA	19678881	19678891	1000.0	+	0	R 19678881
chr14	jNXSensor	rigid_DNA	19684512	19684521	1000.0	+	0	R 19684512
chr14	jNXSensor	rigid_DNA	19692193	19692204	1000.0	+	0	R 19692193
chr14	jNXSensor	rigid_DNA	19694450	19694459	1000.0	+	0	R 19694450
chr14	jNXSensor	rigid_DNA	19695127	19695136	1000.0	+	0	R 19695127
chr14	jNXSensor	rigid_DNA	19698902	19698911	1000.0	+	0	R 19698902
chr14	jNXSensor	rigid_DNA	19700363	19700377	1000.0	+	0	R 19700363
chr14	jNXSensor	rigid_DNA	19700647	19700661	1000.0	+	0	R 19700647
chr14	jNXSensor	rigid_DNA	19706711	19706726	1000.0	+	0	R 19706711
chr14	jNXSensor	rigid_DNA	19707135	19707145	1000.0	+	0	R 19707135
chr14	jNXSensor	rigid_DNA	19707372	19707386	1000.0	+	0	R 19707372
chr14	jNXSensor	rigid_DNA	19707615	19707660	1000.0	+	0	R 19707615
chr14	jNXSensor	rigid_DNA	19707974	19707988	1000.0	+	0	R 19707974
chr14	jNXSensor	rigid_DNA	19709016	19709030	1000.0	+	0	R 19709016
chr14	jNXSensor	rigid_DNA	19709257	19709286	1000.0	+	0	R 19709257
chr14	jNXSensor	rigid_DNA	19709683	19709697	1000.0	+	0	R 19709683
chr14	jNXSensor	rigid_DNA	19709762	19709778	1000.0	+	0	R 19709762
chr14	jNXSensor	rigid_DNA	19709935	19709946	1000.0	+	0	R 19709935
chr14	jNXSensor	rigid_DNA	19709997	19710006	1000.0	+	0	R 19709997
chr14	jNXSensor	rigid_DNA	19713596	19713605	1000.0	+	0	R 19713596
chr14	jNXSensor	rigid_DNA	19714723	19714732	1000.0	+	0	R 19714723
chr14	jNXSensor	rigid_DNA	19715099	19715113	1000.0	+	0	R 19715099
chr14	jNXSensor	rigid_DNA	19715223	19715232	1000.0	+	0	R 19715223
chr14	jNXSensor	rigid_DNA	19715407	19715417	1000.0	+	0	R 19715407
chr14	jNXSensor	rigid_DNA	19715935	19715949	1000.0	+	0	R 19715935
chr14	jNXSensor	rigid_DNA	19716791	19716805	1000.0	+	0	R 19716791
chr14	jNXSensor	rigid_DNA	19717278	19717292	1000.0	+	0	R 19717278
chr14	jNXSensor	rigid_DNA	19721930	19721939	1000.0	+	0	R 19721930
chr14	jNXSensor	rigid_DNA	19725188	19725201	1000.0	+	0	R 19725188
chr14	jNXSensor	rigid_DNA	19726030	19726039	1000.0	+	0	R 19726030
chr14	jNXSensor	rigid_DNA	19729891	19729909	1000.0	+	0	R 19729891
chr14	jNXSensor	rigid_DNA	19730138	19730152	1000.0	+	0	R 19730138
chr14	jNXSensor	rigid_DNA	19735494	19735519	1000.0	+	0	R 19735494
chr14	jNXSensor	rigid_DNA	19736428	19736437	1000.0	+	0	R 19736428
chr14	jNXSensor	rigid_DNA	19736486	19736500	1000.0	+	0	R 19736486
chr14	jNXSensor	rigid_DNA	19736731	19736748	1000.0	+	0	R 19736731
chr14	jNXSensor	rigid_DNA	19738156	19738174	1000.0	+	0	R 19738156
chr14	jNXSensor	rigid_DNA	19739195	19739218	1000.0	+	0	R 19739195
chr14	jNXSensor	rigid_DNA	19740318	19740328	1000.0	+	0	R 19740318
chr14	jNXSensor	rigid_DNA	19740997	19741018	1000.0	+	0	R 19740997
chr14	jNXSensor	rigid_DNA	19741226	19741244	1000.0	+	0	R 19741226
chr14	jNXSensor	rigid_DNA	19744580	19744594	1000.0	+	0	R 19744580
chr14	jNXSensor	rigid_DNA	19747062	19747080	1000.0	+	0	R 19747062
chr14	jNXSensor	rigid_DNA	19749456	19749470	1000.0	+	0	R 19749456
chr14	jNXSensor	rigid_DNA	19749749	19749763	1000.0	+	0	R 19749749
chr14	jNXSensor	rigid_DNA	19749989	19750003	1000.0	+	0	R 19749989
chr14	jNXSensor	rigid_DNA	19750201	19750220	1000.0	+	0	R 19750201
chr14	jNXSensor	rigid_DNA	19750303	19750322	1000.0	+	0	R 19750303
chr14	jNXSensor	rigid_DNA	19750427	19750446	1000.0	+	0	R 19750427
chr14	jNXSensor	rigid_DNA	19750470	19750484	1000.0	+	0	R 19750470
chr14	jNXSensor	rigid_DNA	19750508	19750522	1000.0	+	0	R 19750508
chr14	jNXSensor	rigid_DNA	19750593	19750613	1000.0	+	0	R 19750593
chr14	jNXSensor	rigid_DNA	19750628	19750652	1000.0	+	0	R 19750628
chr14	jNXSensor	rigid_DNA	19750678	19750712	1000.0	+	0	R 19750678
chr14	jNXSensor	rigid_DNA	19750727	19750751	1000.0	+	0	R 19750727
chr14	jNXSensor	rigid_DNA	19750777	19750801	1000.0	+	0	R 19750777
chr14	jNXSensor	rigid_DNA	19750828	19750863	1000.0	+	0	R 19750828
chr14	jNXSensor	rigid_DNA	19750878	19750903	1000.0	+	0	R 19750878
chr14	jNXSensor	rigid_DNA	19750928	19750943	1000.0	+	0	R 19750928
chr14	jNXSensor	rigid_DNA	19750979	19751004	1000.0	+	0	R 19750979
chr14	jNXSensor	rigid_DNA	19751030	19751049	1000.0	+	0	R 19751030
chr14	jNXSensor	rigid_DNA	19751077	19751091	1000.0	+	0	R 19751077
chr14	jNXSensor	rigid_DNA	19751129	19751143	1000.0	+	0	R 19751129
chr14	jNXSensor	rigid_DNA	19751146	19751187	1000.0	+	0	R 19751146
chr14	jNXSensor	rigid_DNA	19751448	19751463	1000.0	+	0	R 19751448
chr14	jNXSensor	rigid_DNA	19751544	19751555	1000.0	+	0	R 19751544
chr14	jNXSensor	rigid_DNA	19753488	19753500	1000.0	+	0	R 19753488
chr14	jNXSensor	rigid_DNA	19754468	19754482	1000.0	+	0	R 19754468
chr14	jNXSensor	rigid_DNA	19754745	19754759	1000.0	+	0	R 19754745
chr14	jNXSensor	rigid_DNA	19755119	19755138	1000.0	+	0	R 19755119
chr14	jNXSensor	rigid_DNA	19755716	19755733	1000.0	+	0	R 19755716
chr14	jNXSensor	rigid_DNA	19756183	19756194	1000.0	+	0	R 19756183
chr14	jNXSensor	rigid_DNA	19756455	19756469	1000.0	+	0	R 19756455
chr14	jNXSensor	rigid_DNA	19758544	19758556	1000.0	+	0	R 19758544
chr14	jNXSensor	rigid_DNA	19763316	19763346	1000.0	+	0	R 19763316
chr14	jNXSensor	rigid_DNA	19773862	19773882	1000.0	+	0	R 19773862
chr14	jNXSensor	rigid_DNA	19776901	19776916	1000.0	+	0	R 19776901
chr14	jNXSensor	rigid_DNA	19777411	19777429	1000.0	+	0	R 19777411
chr14	jNXSensor	rigid_DNA	19777452	19777466	1000.0	+	0	R 19777452
chr14	jNXSensor	rigid_DNA	19777693	19777702	1000.0	+	0	R 19777693
chr14	jNXSensor	rigid_DNA	19778579	19778594	1000.0	+	0	R 19778579
chr14	jNXSensor	rigid_DNA	19779664	19779679	1000.0	+	0	R 19779664
chr14	jNXSensor	rigid_DNA	19780145	19780159	1000.0	+	0	R 19780145
chr14	jNXSensor	rigid_DNA	19782483	19782500	1000.0	+	0	R 19782483
chr14	jNXSensor	rigid_DNA	19782905	19782919	1000.0	+	0	R 19782905
chr14	jNXSensor	rigid_DNA	19786225	19786243	1000.0	+	0	R 19786225
chr14	jNXSensor	rigid_DNA	19786311	19786327	1000.0	+	0	R 19786311
chr14	jNXSensor	rigid_DNA	19786456	19786467	1000.0	+	0	R 19786456
chr14	jNXSensor	rigid_DNA	19786588	19786599	1000.0	+	0	R 19786588
chr14	jNXSensor	rigid_DNA	19786844	19786853	1000.0	+	0	R 19786844
chr14	jNXSensor	rigid_DNA	19786995	19787009	1000.0	+	0	R 19786995
chr14	jNXSensor	rigid_DNA	19787705	19787717	1000.0	+	0	R 19787705
chr14	jNXSensor	rigid_DNA	19790384	19790393	1000.0	+	0	R 19790384
chr14	jNXSensor	rigid_DNA	19791362	19791376	1000.0	+	0	R 19791362
chr14	jNXSensor	rigid_DNA	19791504	19791514	1000.0	+	0	R 19791504
chr14	jNXSensor	rigid_DNA	19792670	19792684	1000.0	+	0	R 19792670
chr14	jNXSensor	rigid_DNA	19797009	19797023	1000.0	+	0	R 19797009
chr14	jNXSensor	rigid_DNA	19797027	19797050	1000.0	+	0	R 19797027
chr14	jNXSensor	rigid_DNA	19797200	19797209	1000.0	+	0	R 19797200
chr14	jNXSensor	rigid_DNA	19799088	19799104	1000.0	+	0	R 19799088
chr14	jNXSensor	rigid_DNA	19799254	19799263	1000.0	+	0	R 19799254
chr14	jNXSensor	rigid_DNA	19799331	19799350	1000.0	+	0	R 19799331
chr14	jNXSensor	rigid_DNA	19800755	19800769	1000.0	+	0	R 19800755
chr14	jNXSensor	rigid_DNA	19805555	19805569	1000.0	+	0	R 19805555
chr14	jNXSensor	rigid_DNA	19807222	19807236	1000.0	+	0	R 19807222
chr14	jNXSensor	rigid_DNA	19807318	19807332	1000.0	+	0	R 19807318
chr14	jNXSensor	rigid_DNA	19807425	19807439	1000.0	+	0	R 19807425
chr14	jNXSensor	rigid_DNA	19807873	19807887	1000.0	+	0	R 19807873
chr14	jNXSensor	rigid_DNA	19810081	19810095	1000.0	+	0	R 19810081
chr14	jNXSensor	rigid_DNA	19810895	19810909	1000.0	+	0	R 19810895
chr14	jNXSensor	rigid_DNA	19812032	19812050	1000.0	+	0	R 19812032
chr14	jNXSensor	rigid_DNA	19817236	19817253	1000.0	+	0	R 19817236
chr14	jNXSensor	rigid_DNA	19817864	19817882	1000.0	+	0	R 19817864
chr14	jNXSensor	rigid_DNA	19818225	19818239	1000.0	+	0	R 19818225
chr14	jNXSensor	rigid_DNA	19818474	19818493	1000.0	+	0	R 19818474
chr14	jNXSensor	rigid_DNA	19823335	19823345	1000.0	+	0	R 19823335
chr14	jNXSensor	rigid_DNA	19824746	19824756	1000.0	+	0	R 19824746
chr14	jNXSensor	rigid_DNA	19827130	19827142	1000.0	+	0	R 19827130
chr14	jNXSensor	rigid_DNA	19829063	19829072	1000.0	+	0	R 19829063
chr14	jNXSensor	rigid_DNA	19833665	19833677	1000.0	+	0	R 19833665
chr14	jNXSensor	rigid_DNA	19835772	19835784	1000.0	+	0	R 19835772
chr14	jNXSensor	rigid_DNA	19838155	19838178	1000.0	+	0	R 19838155
chr14	jNXSensor	rigid_DNA	19840885	19840896	1000.0	+	0	R 19840885
chr14	jNXSensor	rigid_DNA	19841190	19841205	1000.0	+	0	R 19841190
chr14	jNXSensor	rigid_DNA	19842595	19842609	1000.0	+	0	R 19842595
chr14	jNXSensor	rigid_DNA	19845414	19845428	1000.0	+	0	R 19845414
chr14	jNXSensor	rigid_DNA	19847260	19847280	1000.0	+	0	R 19847260
chr14	jNXSensor	rigid_DNA	19847460	19847479	1000.0	+	0	R 19847460
chr14	jNXSensor	rigid_DNA	19847586	19847605	1000.0	+	0	R 19847586
chr14	jNXSensor	rigid_DNA	19847710	19847729	1000.0	+	0	R 19847710
chr14	jNXSensor	rigid_DNA	19847753	19847768	1000.0	+	0	R 19847753
chr14	jNXSensor	rigid_DNA	19847870	19847884	1000.0	+	0	R 19847870
chr14	jNXSensor	rigid_DNA	19847986	19848001	1000.0	+	0	R 19847986
chr14	jNXSensor	rigid_DNA	19848023	19848038	1000.0	+	0	R 19848023
chr14	jNXSensor	rigid_DNA	19848093	19848117	1000.0	+	0	R 19848093
chr14	jNXSensor	rigid_DNA	19848138	19848168	1000.0	+	0	R 19848138
chr14	jNXSensor	rigid_DNA	19848229	19848243	1000.0	+	0	R 19848229
chr14	jNXSensor	rigid_DNA	19848270	19848284	1000.0	+	0	R 19848270
chr14	jNXSensor	rigid_DNA	19848308	19848344	1000.0	+	0	R 19848308
chr14	jNXSensor	rigid_DNA	19848368	19848388	1000.0	+	0	R 19848368
chr14	jNXSensor	rigid_DNA	19848405	19848419	1000.0	+	0	R 19848405
chr14	jNXSensor	rigid_DNA	19848442	19848471	1000.0	+	0	R 19848442
chr14	jNXSensor	rigid_DNA	19848484	19848500	1000.0	+	0	R 19848484
chr14	jNXSensor	rigid_DNA	19848532	19848546	1000.0	+	0	R 19848532
chr14	jNXSensor	rigid_DNA	19848569	19848598	1000.0	+	0	R 19848569
chr14	jNXSensor	rigid_DNA	19848601	19848647	1000.0	+	0	R 19848601
chr14	jNXSensor	rigid_DNA	19848660	19848691	1000.0	+	0	R 19848660
chr14	jNXSensor	rigid_DNA	19848708	19848722	1000.0	+	0	R 19848708
chr14	jNXSensor	rigid_DNA	19849287	19849296	1000.0	+	0	R 19849287
chr14	jNXSensor	rigid_DNA	19849300	19849316	1000.0	+	0	R 19849300
chr14	jNXSensor	rigid_DNA	19850386	19850395	1000.0	+	0	R 19850386
chr14	jNXSensor	rigid_DNA	19852808	19852826	1000.0	+	0	R 19852808
chr14	jNXSensor	rigid_DNA	19853090	19853108	1000.0	+	0	R 19853090
chr14	jNXSensor	rigid_DNA	19853136	19853163	1000.0	+	0	R 19853136
chr14	jNXSensor	rigid_DNA	19854241	19854256	1000.0	+	0	R 19854241
chr14	jNXSensor	rigid_DNA	19854865	19854884	1000.0	+	0	R 19854865
chr14	jNXSensor	rigid_DNA	19855173	19855187	1000.0	+	0	R 19855173
chr14	jNXSensor	rigid_DNA	19855403	19855414	1000.0	+	0	R 19855403
chr14	jNXSensor	rigid_DNA	19855903	19855922	1000.0	+	0	R 19855903
chr14	jNXSensor	rigid_DNA	19856190	19856208	1000.0	+	0	R 19856190
chr14	jNXSensor	rigid_DNA	19856474	19856488	1000.0	+	0	R 19856474
chr14	jNXSensor	rigid_DNA	19858561	19858575	1000.0	+	0	R 19858561
chr14	jNXSensor	rigid_DNA	19858804	19858822	1000.0	+	0	R 19858804
chr14	jNXSensor	rigid_DNA	19859136	19859148	1000.0	+	0	R 19859136
chr14	jNXSensor	rigid_DNA	19859457	19859469	1000.0	+	0	R 19859457
chr14	jNXSensor	rigid_DNA	19859597	19859611	1000.0	+	0	R 19859597
chr14	jNXSensor	rigid_DNA	19860622	19860637	1000.0	+	0	R 19860622
chr14	jNXSensor	rigid_DNA	19861500	19861514	1000.0	+	0	R 19861500
chr14	jNXSensor	rigid_DNA	19861575	19861587	1000.0	+	0	R 19861575
chr14	jNXSensor	rigid_DNA	19861686	19861700	1000.0	+	0	R 19861686
chr14	jNXSensor	rigid_DNA	19861917	19861939	1000.0	+	0	R 19861917
chr14	jNXSensor	rigid_DNA	19863142	19863156	1000.0	+	0	R 19863142
chr14	jNXSensor	rigid_DNA	19863179	19863199	1000.0	+	0	R 19863179
chr14	jNXSensor	rigid_DNA	19863420	19863434	1000.0	+	0	R 19863420
chr14	jNXSensor	rigid_DNA	19866597	19866606	1000.0	+	0	R 19866597
chr14	jNXSensor	rigid_DNA	19868104	19868117	1000.0	+	0	R 19868104
chr14	jNXSensor	rigid_DNA	19868598	19868608	1000.0	+	0	R 19868598
chr14	jNXSensor	rigid_DNA	19868863	19868877	1000.0	+	0	R 19868863
chr14	jNXSensor	rigid_DNA	19870026	19870050	1000.0	+	0	R 19870026
chr14	jNXSensor	rigid_DNA	19870176	19870195	1000.0	+	0	R 19870176
chr14	jNXSensor	rigid_DNA	19872175	19872188	1000.0	+	0	R 19872175
chr14	jNXSensor	rigid_DNA	19872854	19872873	1000.0	+	0	R 19872854
chr14	jNXSensor	rigid_DNA	19873801	19873815	1000.0	+	0	R 19873801
chr14	jNXSensor	rigid_DNA	19874325	19874339	1000.0	+	0	R 19874325
chr14	jNXSensor	rigid_DNA	19875396	19875410	1000.0	+	0	R 19875396
chr14	jNXSensor	rigid_DNA	19878046	19878055	1000.0	+	0	R 19878046
chr14	jNXSensor	rigid_DNA	19878485	19878504	1000.0	+	0	R 19878485
chr14	jNXSensor	rigid_DNA	19878531	19878545	1000.0	+	0	R 19878531
chr14	jNXSensor	rigid_DNA	19880363	19880381	1000.0	+	0	R 19880363
chr14	jNXSensor	rigid_DNA	19880726	19880738	1000.0	+	0	R 19880726
chr14	jNXSensor	rigid_DNA	19880895	19880906	1000.0	+	0	R 19880895
chr14	jNXSensor	rigid_DNA	19880971	19880991	1000.0	+	0	R 19880971
chr14	jNXSensor	rigid_DNA	19881018	19881034	1000.0	+	0	R 19881018
chr14	jNXSensor	rigid_DNA	19881043	19881064	1000.0	+	0	R 19881043
chr14	jNXSensor	rigid_DNA	19881185	19881219	1000.0	+	0	R 19881185
chr14	jNXSensor	rigid_DNA	19881643	19881663	1000.0	+	0	R 19881643
chr14	jNXSensor	rigid_DNA	19881668	19881683	1000.0	+	0	R 19881668
chr14	jNXSensor	rigid_DNA	19881706	19881730	1000.0	+	0	R 19881706
chr14	jNXSensor	rigid_DNA	19882565	19882579	1000.0	+	0	R 19882565
chr14	jNXSensor	rigid_DNA	19884321	19884344	1000.0	+	0	R 19884321
chr14	jNXSensor	rigid_DNA	19884484	19884498	1000.0	+	0	R 19884484
chr14	jNXSensor	rigid_DNA	19885010	19885025	1000.0	+	0	R 19885010
chr14	jNXSensor	rigid_DNA	19885398	19885432	1000.0	+	0	R 19885398
chr14	jNXSensor	rigid_DNA	19885871	19885886	1000.0	+	0	R 19885871
chr14	jNXSensor	rigid_DNA	19886396	19886408	1000.0	+	0	R 19886396
chr14	jNXSensor	rigid_DNA	19887020	19887030	1000.0	+	0	R 19887020
chr14	jNXSensor	rigid_DNA	19887096	19887110	1000.0	+	0	R 19887096
chr14	jNXSensor	rigid_DNA	19887427	19887441	1000.0	+	0	R 19887427
chr14	jNXSensor	rigid_DNA	19887722	19887731	1000.0	+	0	R 19887722
chr14	jNXSensor	rigid_DNA	19890558	19890567	1000.0	+	0	R 19890558
chr14	jNXSensor	rigid_DNA	19890879	19890892	1000.0	+	0	R 19890879
chr14	jNXSensor	rigid_DNA	19892454	19892468	1000.0	+	0	R 19892454
chr14	jNXSensor	rigid_DNA	19892703	19892712	1000.0	+	0	R 19892703
chr14	jNXSensor	rigid_DNA	19893992	19894006	1000.0	+	0	R 19893992
chr14	jNXSensor	rigid_DNA	19897708	19897718	1000.0	+	0	R 19897708
chr14	jNXSensor	rigid_DNA	19898139	19898153	1000.0	+	0	R 19898139
chr14	jNXSensor	rigid_DNA	19900460	19900474	1000.0	+	0	R 19900460
chr14	jNXSensor	rigid_DNA	19901443	19901457	1000.0	+	0	R 19901443
chr14	jNXSensor	rigid_DNA	19903276	19903291	1000.0	+	0	R 19903276
chr14	jNXSensor	rigid_DNA	19903479	19903493	1000.0	+	0	R 19903479
chr14	jNXSensor	rigid_DNA	19905368	19905383	1000.0	+	0	R 19905368
chr14	jNXSensor	rigid_DNA	19905615	19905629	1000.0	+	0	R 19905615
chr14	jNXSensor	rigid_DNA	19906535	19906549	1000.0	+	0	R 19906535
chr14	jNXSensor	rigid_DNA	19907010	19907023	1000.0	+	0	R 19907010
chr14	jNXSensor	rigid_DNA	19907254	19907268	1000.0	+	0	R 19907254
chr14	jNXSensor	rigid_DNA	19907300	19907314	1000.0	+	0	R 19907300
chr14	jNXSensor	rigid_DNA	19907872	19907885	1000.0	+	0	R 19907872
chr14	jNXSensor	rigid_DNA	19907918	19907930	1000.0	+	0	R 19907918
chr14	jNXSensor	rigid_DNA	19908160	19908174	1000.0	+	0	R 19908160
chr14	jNXSensor	rigid_DNA	19910743	19910762	1000.0	+	0	R 19910743
chr14	jNXSensor	rigid_DNA	19911965	19911979	1000.0	+	0	R 19911965
chr14	jNXSensor	rigid_DNA	19912090	19912103	1000.0	+	0	R 19912090
chr14	jNXSensor	rigid_DNA	19912847	19912861	1000.0	+	0	R 19912847
chr14	jNXSensor	rigid_DNA	19913096	19913109	1000.0	+	0	R 19913096
chr14	jNXSensor	rigid_DNA	19913400	19913414	1000.0	+	0	R 19913400
chr14	jNXSensor	rigid_DNA	19913731	19913745	1000.0	+	0	R 19913731
chr14	jNXSensor	rigid_DNA	19914103	19914130	1000.0	+	0	R 19914103
chr14	jNXSensor	rigid_DNA	19914317	19914331	1000.0	+	0	R 19914317
chr14	jNXSensor	rigid_DNA	19914419	19914433	1000.0	+	0	R 19914419
chr14	jNXSensor	rigid_DNA	19915215	19915228	1000.0	+	0	R 19915215
chr14	jNXSensor	rigid_DNA	19915435	19915449	1000.0	+	0	R 19915435
chr14	jNXSensor	rigid_DNA	19915542	19915556	1000.0	+	0	R 19915542
chr14	jNXSensor	rigid_DNA	19915713	19915727	1000.0	+	0	R 19915713
chr14	jNXSensor	rigid_DNA	19916097	19916125	1000.0	+	0	R 19916097
chr14	jNXSensor	rigid_DNA	19916215	19916229	1000.0	+	0	R 19916215
chr14	jNXSensor	rigid_DNA	19920175	19920189	1000.0	+	0	R 19920175
chr14	jNXSensor	rigid_DNA	19920757	19920771	1000.0	+	0	R 19920757
chr14	jNXSensor	rigid_DNA	19920884	19920898	1000.0	+	0	R 19920884
chr14	jNXSensor	rigid_DNA	19921099	19921114	1000.0	+	0	R 19921099
chr14	jNXSensor	rigid_DNA	19921146	19921160	1000.0	+	0	R 19921146
chr14	jNXSensor	rigid_DNA	19922084	19922098	1000.0	+	0	R 19922084
chr14	jNXSensor	rigid_DNA	19922129	19922143	1000.0	+	0	R 19922129
chr14	jNXSensor	rigid_DNA	19924411	19924425	1000.0	+	0	R 19924411
chr14	jNXSensor	rigid_DNA	19924515	19924529	1000.0	+	0	R 19924515
chr14	jNXSensor	rigid_DNA	19924938	19924950	1000.0	+	0	R 19924938
chr14	jNXSensor	rigid_DNA	19925392	19925401	1000.0	+	0	R 19925392
chr14	jNXSensor	rigid_DNA	19925551	19925561	1000.0	+	0	R 19925551
chr14	jNXSensor	rigid_DNA	19926316	19926330	1000.0	+	0	R 19926316
chr14	jNXSensor	rigid_DNA	19926870	19926884	1000.0	+	0	R 19926870
chr14	jNXSensor	rigid_DNA	19927040	19927054	1000.0	+	0	R 19927040
chr14	jNXSensor	rigid_DNA	19927147	19927160	1000.0	+	0	R 19927147
chr14	jNXSensor	rigid_DNA	19928199	19928213	1000.0	+	0	R 19928199
chr14	jNXSensor	rigid_DNA	19929146	19929165	1000.0	+	0	R 19929146
chr14	jNXSensor	rigid_DNA	19931216	19931226	1000.0	+	0	R 19931216
chr14	jNXSensor	rigid_DNA	19931715	19931729	1000.0	+	0	R 19931715
chr14	jNXSensor	rigid_DNA	19931785	19931797	1000.0	+	0	R 19931785
chr14	jNXSensor	rigid_DNA	19932087	19932096	1000.0	+	0	R 19932087
chr14	jNXSensor	rigid_DNA	19932474	19932495	1000.0	+	0	R 19932474
chr14	jNXSensor	rigid_DNA	19932740	19932754	1000.0	+	0	R 19932740
chr14	jNXSensor	rigid_DNA	19933415	19933429	1000.0	+	0	R 19933415
chr14	jNXSensor	rigid_DNA	19933705	19933719	1000.0	+	0	R 19933705
chr14	jNXSensor	rigid_DNA	19934892	19934902	1000.0	+	0	R 19934892
chr14	jNXSensor	rigid_DNA	19935509	19935518	1000.0	+	0	R 19935509
chr14	jNXSensor	rigid_DNA	19935761	19935770	1000.0	+	0	R 19935761
chr14	jNXSensor	rigid_DNA	19935999	19936013	1000.0	+	0	R 19935999
chr14	jNXSensor	rigid_DNA	19936376	19936391	1000.0	+	0	R 19936376
chr14	jNXSensor	rigid_DNA	19936506	19936517	1000.0	+	0	R 19936506
chr14	jNXSensor	rigid_DNA	19936904	19936914	1000.0	+	0	R 19936904
chr14	jNXSensor	rigid_DNA	19937135	19937149	1000.0	+	0	R 19937135
chr14	jNXSensor	rigid_DNA	19937632	19937656	1000.0	+	0	R 19937632
chr14	jNXSensor	rigid_DNA	19937919	19937933	1000.0	+	0	R 19937919
chr14	jNXSensor	rigid_DNA	19938137	19938161	1000.0	+	0	R 19938137
chr14	jNXSensor	rigid_DNA	19938497	19938521	1000.0	+	0	R 19938497
chr14	jNXSensor	rigid_DNA	19938568	19938578	1000.0	+	0	R 19938568
chr14	jNXSensor	rigid_DNA	19940033	19940047	1000.0	+	0	R 19940033
chr14	jNXSensor	rigid_DNA	19941159	19941180	1000.0	+	0	R 19941159
chr14	jNXSensor	rigid_DNA	19941730	19941745	1000.0	+	0	R 19941730
chr14	jNXSensor	rigid_DNA	19942112	19942126	1000.0	+	0	R 19942112
chr14	jNXSensor	rigid_DNA	19942356	19942372	1000.0	+	0	R 19942356
chr14	jNXSensor	rigid_DNA	19944011	19944025	1000.0	+	0	R 19944011
chr14	jNXSensor	rigid_DNA	19945582	19945601	1000.0	+	0	R 19945582
chr14	jNXSensor	rigid_DNA	19946100	19946114	1000.0	+	0	R 19946100
chr14	jNXSensor	rigid_DNA	19946766	19946780	1000.0	+	0	R 19946766
chr14	jNXSensor	rigid_DNA	19946832	19946842	1000.0	+	0	R 19946832
chr14	jNXSensor	rigid_DNA	19947741	19947755	1000.0	+	0	R 19947741
chr14	jNXSensor	rigid_DNA	19947778	19947798	1000.0	+	0	R 19947778
chr14	jNXSensor	rigid_DNA	19948020	19948055	1000.0	+	0	R 19948020
chr14	jNXSensor	rigid_DNA	19948599	19948611	1000.0	+	0	R 19948599
chr14	jNXSensor	rigid_DNA	19948802	19948826	1000.0	+	0	R 19948802
chr14	jNXSensor	rigid_DNA	19949682	19949692	1000.0	+	0	R 19949682
chr14	jNXSensor	rigid_DNA	19949946	19949956	1000.0	+	0	R 19949946
chr14	jNXSensor	rigid_DNA	19950680	19950701	1000.0	+	0	R 19950680
chr14	jNXSensor	rigid_DNA	19951201	19951227	1000.0	+	0	R 19951201
chr14	jNXSensor	rigid_DNA	19951275	19951289	1000.0	+	0	R 19951275
chr14	jNXSensor	rigid_DNA	19951330	19951344	1000.0	+	0	R 19951330
chr14	jNXSensor	rigid_DNA	19951456	19951470	1000.0	+	0	R 19951456
chr14	jNXSensor	rigid_DNA	19951529	19951548	1000.0	+	0	R 19951529
chr14	jNXSensor	rigid_DNA	19951561	19951585	1000.0	+	0	R 19951561
chr14	jNXSensor	rigid_DNA	19951598	19951612	1000.0	+	0	R 19951598
chr14	jNXSensor	rigid_DNA	19953004	19953018	1000.0	+	0	R 19953004
chr14	jNXSensor	rigid_DNA	19953729	19953738	1000.0	+	0	R 19953729
chr14	jNXSensor	rigid_DNA	19955357	19955373	1000.0	+	0	R 19955357
chr14	jNXSensor	rigid_DNA	19955518	19955531	1000.0	+	0	R 19955518
chr14	jNXSensor	rigid_DNA	19956661	19956675	1000.0	+	0	R 19956661
chr14	jNXSensor	rigid_DNA	19957010	19957019	1000.0	+	0	R 19957010
chr14	jNXSensor	rigid_DNA	19957552	19957566	1000.0	+	0	R 19957552
chr14	jNXSensor	rigid_DNA	19957981	19958001	1000.0	+	0	R 19957981
chr14	jNXSensor	rigid_DNA	19958394	19958403	1000.0	+	0	R 19958394
chr14	jNXSensor	rigid_DNA	19958700	19958714	1000.0	+	0	R 19958700
chr14	jNXSensor	rigid_DNA	19958874	19958904	1000.0	+	0	R 19958874
chr14	jNXSensor	rigid_DNA	19960430	19960444	1000.0	+	0	R 19960430
chr14	jNXSensor	rigid_DNA	19964494	19964513	1000.0	+	0	R 19964494
chr14	jNXSensor	rigid_DNA	19965204	19965216	1000.0	+	0	R 19965204
chr14	jNXSensor	rigid_DNA	19965466	19965480	1000.0	+	0	R 19965466
chr14	jNXSensor	rigid_DNA	19966178	19966193	1000.0	+	0	R 19966178
chr14	jNXSensor	rigid_DNA	19966352	19966366	1000.0	+	0	R 19966352
chr14	jNXSensor	rigid_DNA	19966938	19966952	1000.0	+	0	R 19966938
chr14	jNXSensor	rigid_DNA	19967089	19967108	1000.0	+	0	R 19967089
chr14	jNXSensor	rigid_DNA	19967887	19967914	1000.0	+	0	R 19967887
chr14	jNXSensor	rigid_DNA	19967959	19967973	1000.0	+	0	R 19967959
chr14	jNXSensor	rigid_DNA	19968147	19968161	1000.0	+	0	R 19968147
chr14	jNXSensor	rigid_DNA	19968444	19968458	1000.0	+	0	R 19968444
chr14	jNXSensor	rigid_DNA	19968470	19968484	1000.0	+	0	R 19968470
chr14	jNXSensor	rigid_DNA	19969527	19969541	1000.0	+	0	R 19969527
chr14	jNXSensor	rigid_DNA	19970119	19970131	1000.0	+	0	R 19970119
chr14	jNXSensor	rigid_DNA	19970359	19970373	1000.0	+	0	R 19970359
chr14	jNXSensor	rigid_DNA	19970404	19970418	1000.0	+	0	R 19970404
chr14	jNXSensor	rigid_DNA	19970466	19970477	1000.0	+	0	R 19970466
chr14	jNXSensor	rigid_DNA	19972254	19972268	1000.0	+	0	R 19972254
chr14	jNXSensor	rigid_DNA	19972542	19972556	1000.0	+	0	R 19972542
chr14	jNXSensor	rigid_DNA	19972930	19972944	1000.0	+	0	R 19972930
chr14	jNXSensor	rigid_DNA	19973235	19973254	1000.0	+	0	R 19973235
chr14	jNXSensor	rigid_DNA	19973274	19973293	1000.0	+	0	R 19973274
chr14	jNXSensor	rigid_DNA	19973322	19973336	1000.0	+	0	R 19973322
chr14	jNXSensor	rigid_DNA	19973491	19973511	1000.0	+	0	R 19973491
chr14	jNXSensor	rigid_DNA	19973689	19973703	1000.0	+	0	R 19973689
chr14	jNXSensor	rigid_DNA	19974281	19974295	1000.0	+	0	R 19974281
chr14	jNXSensor	rigid_DNA	19974499	19974513	1000.0	+	0	R 19974499
chr14	jNXSensor	rigid_DNA	19974691	19974705	1000.0	+	0	R 19974691
chr14	jNXSensor	rigid_DNA	19975021	19975035	1000.0	+	0	R 19975021
chr14	jNXSensor	rigid_DNA	19975585	19975599	1000.0	+	0	R 19975585
chr14	jNXSensor	rigid_DNA	19975665	19975684	1000.0	+	0	R 19975665
chr14	jNXSensor	rigid_DNA	19976443	19976457	1000.0	+	0	R 19976443
chr14	jNXSensor	rigid_DNA	19976857	19976871	1000.0	+	0	R 19976857
chr14	jNXSensor	rigid_DNA	19977700	19977712	1000.0	+	0	R 19977700
chr14	jNXSensor	rigid_DNA	19977969	19977984	1000.0	+	0	R 19977969
chr14	jNXSensor	rigid_DNA	19978346	19978360	1000.0	+	0	R 19978346
chr14	jNXSensor	rigid_DNA	19978396	19978410	1000.0	+	0	R 19978396
chr14	jNXSensor	rigid_DNA	19981235	19981249	1000.0	+	0	R 19981235
chr14	jNXSensor	rigid_DNA	19981274	19981289	1000.0	+	0	R 19981274
chr14	jNXSensor	rigid_DNA	19983049	19983063	1000.0	+	0	R 19983049
chr14	jNXSensor	rigid_DNA	19984640	19984654	1000.0	+	0	R 19984640
chr14	jNXSensor	rigid_DNA	19984943	19984957	1000.0	+	0	R 19984943
chr14	jNXSensor	rigid_DNA	19988045	19988058	1000.0	+	0	R 19988045
chr14	jNXSensor	rigid_DNA	19988870	19988884	1000.0	+	0	R 19988870
chr14	jNXSensor	rigid_DNA	19989418	19989432	1000.0	+	0	R 19989418
chr14	jNXSensor	rigid_DNA	19989511	19989525	1000.0	+	0	R 19989511
chr14	jNXSensor	rigid_DNA	19990131	19990150	1000.0	+	0	R 19990131
chr14	jNXSensor	rigid_DNA	19990708	19990723	1000.0	+	0	R 19990708
chr14	jNXSensor	rigid_DNA	19990954	19990968	1000.0	+	0	R 19990954
chr14	jNXSensor	rigid_DNA	19991370	19991382	1000.0	+	0	R 19991370
chr14	jNXSensor	rigid_DNA	19991614	19991628	1000.0	+	0	R 19991614
chr14	jNXSensor	rigid_DNA	19991742	19991756	1000.0	+	0	R 19991742
chr14	jNXSensor	rigid_DNA	19991783	19991797	1000.0	+	0	R 19991783
chr14	jNXSensor	rigid_DNA	19992595	19992609	1000.0	+	0	R 19992595
chr14	jNXSensor	rigid_DNA	19992673	19992687	1000.0	+	0	R 19992673
chr14	jNXSensor	rigid_DNA	19992887	19992901	1000.0	+	0	R 19992887
chr14	jNXSensor	rigid_DNA	19993258	19993272	1000.0	+	0	R 19993258
chr14	jNXSensor	rigid_DNA	19993665	19993679	1000.0	+	0	R 19993665
chr14	jNXSensor	rigid_DNA	19995103	19995117	1000.0	+	0	R 19995103
chr14	jNXSensor	rigid_DNA	19995142	19995156	1000.0	+	0	R 19995142
chr14	jNXSensor	rigid_DNA	19995260	19995274	1000.0	+	0	R 19995260
chr14	jNXSensor	rigid_DNA	19995924	19995938	1000.0	+	0	R 19995924
chr14	jNXSensor	rigid_DNA	19996184	19996225	1000.0	+	0	R 19996184
chr14	jNXSensor	rigid_DNA	19997598	19997612	1000.0	+	0	R 19997598
chr14	jNXSensor	rigid_DNA	19997667	19997681	1000.0	+	0	R 19997667
chr14	jNXSensor	rigid_DNA	19999092	19999116	1000.0	+	0	R 19999092
chr14	jNXSensor	rigid_DNA	19999143	19999157	1000.0	+	0	R 19999143
chr14	jNXSensor	rigid_DNA	19999161	19999175	1000.0	+	0	R 19999161
chr14	jNXSensor	rigid_DNA	19999183	19999197	1000.0	+	0	R 19999183
chr14	jNXSensor	rigid_DNA	19999213	19999235	1000.0	+	0	R 19999213
chr14	jNXSensor	rigid_DNA	19999238	19999252	1000.0	+	0	R 19999238
chr14	jNXSensor	rigid_DNA	19999257	19999279	1000.0	+	0	R 19999257
chr14	jNXSensor	rigid_DNA	19999328	19999347	1000.0	+	0	R 19999328
chr14	jNXSensor	rigid_DNA	19999361	19999375	1000.0	+	0	R 19999361
chr14	jNXSensor	rigid_DNA	19999385	19999419	1000.0	+	0	R 19999385
chr14	jNXSensor	rigid_DNA	19999425	19999459	1000.0	+	0	R 19999425
chr14	jNXSensor	rigid_DNA	19999477	19999499	1000.0	+	0	R 19999477
chr14	jNXSensor	rigid_DNA	20000301	20000319	1000.0	+	0	R 20000301
chr14	jNXSensor	rigid_DNA	20001373	20001392	1000.0	+	0	R 20001373
chr14	jNXSensor	rigid_DNA	20001679	20001689	1000.0	+	0	R 20001679
chr14	jNXSensor	rigid_DNA	20001904	20001918	1000.0	+	0	R 20001904
chr14	jNXSensor	rigid_DNA	20003555	20003569	1000.0	+	0	R 20003555
chr14	jNXSensor	rigid_DNA	20004159	20004168	1000.0	+	0	R 20004159
chr14	jNXSensor	rigid_DNA	20006072	20006082	1000.0	+	0	R 20006072
chr14	jNXSensor	rigid_DNA	20006946	20006960	1000.0	+	0	R 20006946
chr14	jNXSensor	rigid_DNA	20007205	20007241	1000.0	+	0	R 20007205
chr14	jNXSensor	rigid_DNA	20007325	20007339	1000.0	+	0	R 20007325
chr14	jNXSensor	rigid_DNA	20007449	20007483	1000.0	+	0	R 20007449
chr14	jNXSensor	rigid_DNA	20007561	20007575	1000.0	+	0	R 20007561
chr14	jNXSensor	rigid_DNA	20007702	20007716	1000.0	+	0	R 20007702
chr14	jNXSensor	rigid_DNA	20008131	20008146	1000.0	+	0	R 20008131
chr14	jNXSensor	rigid_DNA	20009197	20009221	1000.0	+	0	R 20009197
chr14	jNXSensor	rigid_DNA	20009336	20009350	1000.0	+	0	R 20009336
chr14	jNXSensor	rigid_DNA	20011325	20011339	1000.0	+	0	R 20011325
chr14	jNXSensor	rigid_DNA	20014218	20014232	1000.0	+	0	R 20014218
chr14	jNXSensor	rigid_DNA	20015593	20015607	1000.0	+	0	R 20015593
chr14	jNXSensor	rigid_DNA	20015820	20015834	1000.0	+	0	R 20015820
chr14	jNXSensor	rigid_DNA	20016027	20016050	1000.0	+	0	R 20016027
chr14	jNXSensor	rigid_DNA	20016324	20016338	1000.0	+	0	R 20016324
chr14	jNXSensor	rigid_DNA	20018116	20018127	1000.0	+	0	R 20018116
chr14	jNXSensor	rigid_DNA	20020135	20020145	1000.0	+	0	R 20020135
chr14	jNXSensor	rigid_DNA	20022560	20022570	1000.0	+	0	R 20022560
chr14	jNXSensor	rigid_DNA	20023225	20023239	1000.0	+	0	R 20023225
chr14	jNXSensor	rigid_DNA	20023270	20023284	1000.0	+	0	R 20023270
chr14	jNXSensor	rigid_DNA	20023632	20023650	1000.0	+	0	R 20023632
chr14	jNXSensor	rigid_DNA	20024111	20024125	1000.0	+	0	R 20024111
chr14	jNXSensor	rigid_DNA	20026027	20026053	1000.0	+	0	R 20026027
chr14	jNXSensor	rigid_DNA	20027723	20027737	1000.0	+	0	R 20027723
chr14	jNXSensor	rigid_DNA	20028585	20028604	1000.0	+	0	R 20028585
chr14	jNXSensor	rigid_DNA	20029194	20029213	1000.0	+	0	R 20029194
chr14	jNXSensor	rigid_DNA	20029442	20029457	1000.0	+	0	R 20029442
chr14	jNXSensor	rigid_DNA	20032364	20032389	1000.0	+	0	R 20032364
chr14	jNXSensor	rigid_DNA	20032956	20032971	1000.0	+	0	R 20032956
chr14	jNXSensor	rigid_DNA	20033645	20033665	1000.0	+	0	R 20033645
chr14	jNXSensor	rigid_DNA	20033681	20033695	1000.0	+	0	R 20033681
chr14	jNXSensor	rigid_DNA	20035178	20035187	1000.0	+	0	R 20035178
chr14	jNXSensor	rigid_DNA	20035253	20035266	1000.0	+	0	R 20035253
chr14	jNXSensor	rigid_DNA	20035500	20035514	1000.0	+	0	R 20035500
chr14	jNXSensor	rigid_DNA	20035859	20035873	1000.0	+	0	R 20035859
chr14	jNXSensor	rigid_DNA	20035896	20035916	1000.0	+	0	R 20035896
chr14	jNXSensor	rigid_DNA	20036136	20036162	1000.0	+	0	R 20036136
chr14	jNXSensor	rigid_DNA	20036319	20036328	1000.0	+	0	R 20036319
chr14	jNXSensor	rigid_DNA	20038826	20038840	1000.0	+	0	R 20038826
chr14	jNXSensor	rigid_DNA	20042445	20042465	1000.0	+	0	R 20042445
chr14	jNXSensor	rigid_DNA	20042543	20042563	1000.0	+	0	R 20042543
chr14	jNXSensor	rigid_DNA	20042687	20042705	1000.0	+	0	R 20042687
chr14	jNXSensor	rigid_DNA	20042908	20042923	1000.0	+	0	R 20042908
chr14	jNXSensor	rigid_DNA	20043431	20043450	1000.0	+	0	R 20043431
chr14	jNXSensor	rigid_DNA	20043557	20043576	1000.0	+	0	R 20043557
chr14	jNXSensor	rigid_DNA	20043681	20043700	1000.0	+	0	R 20043681
chr14	jNXSensor	rigid_DNA	20043841	20043855	1000.0	+	0	R 20043841
chr14	jNXSensor	rigid_DNA	20043881	20043895	1000.0	+	0	R 20043881
chr14	jNXSensor	rigid_DNA	20044034	20044049	1000.0	+	0	R 20044034
chr14	jNXSensor	rigid_DNA	20044075	20044089	1000.0	+	0	R 20044075
chr14	jNXSensor	rigid_DNA	20044104	20044128	1000.0	+	0	R 20044104
chr14	jNXSensor	rigid_DNA	20044149	20044179	1000.0	+	0	R 20044149
chr14	jNXSensor	rigid_DNA	20044194	20044225	1000.0	+	0	R 20044194
chr14	jNXSensor	rigid_DNA	20044242	20044256	1000.0	+	0	R 20044242
chr14	jNXSensor	rigid_DNA	20044279	20044308	1000.0	+	0	R 20044279
chr14	jNXSensor	rigid_DNA	20044322	20044343	1000.0	+	0	R 20044322
chr14	jNXSensor	rigid_DNA	20044370	20044384	1000.0	+	0	R 20044370
chr14	jNXSensor	rigid_DNA	20044407	20044436	1000.0	+	0	R 20044407
chr14	jNXSensor	rigid_DNA	20044451	20044485	1000.0	+	0	R 20044451
chr14	jNXSensor	rigid_DNA	20044499	20044520	1000.0	+	0	R 20044499
chr14	jNXSensor	rigid_DNA	20044547	20044561	1000.0	+	0	R 20044547
chr14	jNXSensor	rigid_DNA	20044584	20044598	1000.0	+	0	R 20044584
chr14	jNXSensor	rigid_DNA	20044627	20044647	1000.0	+	0	R 20044627
chr14	jNXSensor	rigid_DNA	20044674	20044710	1000.0	+	0	R 20044674
chr14	jNXSensor	rigid_DNA	20044723	20044759	1000.0	+	0	R 20044723
chr14	jNXSensor	rigid_DNA	20044773	20044809	1000.0	+	0	R 20044773
chr14	jNXSensor	rigid_DNA	20044823	20044853	1000.0	+	0	R 20044823
chr14	jNXSensor	rigid_DNA	20044870	20044884	1000.0	+	0	R 20044870
chr14	jNXSensor	rigid_DNA	20044907	20044936	1000.0	+	0	R 20044907
chr14	jNXSensor	rigid_DNA	20044949	20044985	1000.0	+	0	R 20044949
chr14	jNXSensor	rigid_DNA	20044999	20045020	1000.0	+	0	R 20044999
chr14	jNXSensor	rigid_DNA	20045047	20045061	1000.0	+	0	R 20045047
chr14	jNXSensor	rigid_DNA	20045174	20045188	1000.0	+	0	R 20045174
chr14	jNXSensor	rigid_DNA	20045781	20045800	1000.0	+	0	R 20045781
chr14	jNXSensor	rigid_DNA	20046976	20046987	1000.0	+	0	R 20046976
chr14	jNXSensor	rigid_DNA	20047294	20047308	1000.0	+	0	R 20047294
chr14	jNXSensor	rigid_DNA	20047953	20047969	1000.0	+	0	R 20047953
chr14	jNXSensor	rigid_DNA	20048124	20048139	1000.0	+	0	R 20048124
chr14	jNXSensor	rigid_DNA	20048523	20048549	1000.0	+	0	R 20048523
chr14	jNXSensor	rigid_DNA	20053511	20053525	1000.0	+	0	R 20053511
chr14	jNXSensor	rigid_DNA	20053642	20053656	1000.0	+	0	R 20053642
chr14	jNXSensor	rigid_DNA	20053730	20053754	1000.0	+	0	R 20053730
chr14	jNXSensor	rigid_DNA	20055719	20055733	1000.0	+	0	R 20055719
chr14	jNXSensor	rigid_DNA	20055988	20056002	1000.0	+	0	R 20055988
chr14	jNXSensor	rigid_DNA	20056205	20056227	1000.0	+	0	R 20056205
chr14	jNXSensor	rigid_DNA	20056445	20056470	1000.0	+	0	R 20056445
chr14	jNXSensor	rigid_DNA	20056497	20056511	1000.0	+	0	R 20056497
chr14	jNXSensor	rigid_DNA	20056955	20056976	1000.0	+	0	R 20056955
chr14	jNXSensor	rigid_DNA	20057570	20057584	1000.0	+	0	R 20057570
chr14	jNXSensor	rigid_DNA	20057731	20057745	1000.0	+	0	R 20057731
chr14	jNXSensor	rigid_DNA	20059670	20059680	1000.0	+	0	R 20059670
chr14	jNXSensor	rigid_DNA	20060272	20060286	1000.0	+	0	R 20060272
chr14	jNXSensor	rigid_DNA	20061323	20061337	1000.0	+	0	R 20061323
chr14	jNXSensor	rigid_DNA	20061368	20061382	1000.0	+	0	R 20061368
chr14	jNXSensor	rigid_DNA	20063719	20063733	1000.0	+	0	R 20063719
chr14	jNXSensor	rigid_DNA	20065813	20065823	1000.0	+	0	R 20065813
chr14	jNXSensor	rigid_DNA	20066021	20066036	1000.0	+	0	R 20066021
chr14	jNXSensor	rigid_DNA	20067126	20067144	1000.0	+	0	R 20067126
chr14	jNXSensor	rigid_DNA	20068766	20068775	1000.0	+	0	R 20068766
chr14	jNXSensor	rigid_DNA	20071432	20071442	1000.0	+	0	R 20071432
chr14	jNXSensor	rigid_DNA	20071593	20071603	1000.0	+	0	R 20071593
chr14	jNXSensor	rigid_DNA	20071850	20071864	1000.0	+	0	R 20071850
chr14	jNXSensor	rigid_DNA	20072174	20072186	1000.0	+	0	R 20072174
chr14	jNXSensor	rigid_DNA	20074356	20074370	1000.0	+	0	R 20074356
chr14	jNXSensor	rigid_DNA	20075508	20075521	1000.0	+	0	R 20075508
chr14	jNXSensor	rigid_DNA	20075742	20075761	1000.0	+	0	R 20075742
chr14	jNXSensor	rigid_DNA	20076484	20076498	1000.0	+	0	R 20076484
chr14	jNXSensor	rigid_DNA	20076938	20076950	1000.0	+	0	R 20076938
chr14	jNXSensor	rigid_DNA	20078020	20078034	1000.0	+	0	R 20078020
chr14	jNXSensor	rigid_DNA	20078099	20078113	1000.0	+	0	R 20078099
chr14	jNXSensor	rigid_DNA	20078982	20079002	1000.0	+	0	R 20078982
chr14	jNXSensor	rigid_DNA	20084544	20084554	1000.0	+	0	R 20084544
chr14	jNXSensor	rigid_DNA	20086092	20086106	1000.0	+	0	R 20086092
chr14	jNXSensor	rigid_DNA	20087450	20087462	1000.0	+	0	R 20087450
chr14	jNXSensor	rigid_DNA	20087673	20087687	1000.0	+	0	R 20087673
chr14	jNXSensor	rigid_DNA	20090974	20090988	1000.0	+	0	R 20090974
chr14	jNXSensor	rigid_DNA	20091034	20091049	1000.0	+	0	R 20091034
chr14	jNXSensor	rigid_DNA	20091962	20091975	1000.0	+	0	R 20091962
chr14	jNXSensor	rigid_DNA	20093577	20093588	1000.0	+	0	R 20093577
chr14	jNXSensor	rigid_DNA	20097123	20097133	1000.0	+	0	R 20097123
chr14	jNXSensor	rigid_DNA	20101781	20101795	1000.0	+	0	R 20101781
chr14	jNXSensor	rigid_DNA	20102238	20102257	1000.0	+	0	R 20102238
chr14	jNXSensor	rigid_DNA	20104597	20104606	1000.0	+	0	R 20104597
chr14	jNXSensor	rigid_DNA	20104955	20104969	1000.0	+	0	R 20104955
chr14	jNXSensor	rigid_DNA	20105502	20105521	1000.0	+	0	R 20105502
chr14	jNXSensor	rigid_DNA	20106529	20106543	1000.0	+	0	R 20106529
chr14	jNXSensor	rigid_DNA	20109560	20109574	1000.0	+	0	R 20109560
chr14	jNXSensor	rigid_DNA	20112600	20112610	1000.0	+	0	R 20112600
chr14	jNXSensor	rigid_DNA	20113487	20113496	1000.0	+	0	R 20113487
chr14	jNXSensor	rigid_DNA	20113885	20113899	1000.0	+	0	R 20113885
chr14	jNXSensor	rigid_DNA	20114178	20114192	1000.0	+	0	R 20114178
chr14	jNXSensor	rigid_DNA	20114422	20114433	1000.0	+	0	R 20114422
chr14	jNXSensor	rigid_DNA	20119782	20119799	1000.0	+	0	R 20119782
chr14	jNXSensor	rigid_DNA	20121637	20121651	1000.0	+	0	R 20121637
chr14	jNXSensor	rigid_DNA	20127257	20127271	1000.0	+	0	R 20127257
chr14	jNXSensor	rigid_DNA	20127499	20127513	1000.0	+	0	R 20127499
chr14	jNXSensor	rigid_DNA	20127536	20127550	1000.0	+	0	R 20127536
chr14	jNXSensor	rigid_DNA	20127742	20127756	1000.0	+	0	R 20127742
chr14	jNXSensor	rigid_DNA	20129430	20129445	1000.0	+	0	R 20129430
chr14	jNXSensor	rigid_DNA	20130880	20130889	1000.0	+	0	R 20130880
chr14	jNXSensor	rigid_DNA	20131517	20131533	1000.0	+	0	R 20131517
chr14	jNXSensor	rigid_DNA	20133389	20133416	1000.0	+	0	R 20133389
chr14	jNXSensor	rigid_DNA	20134164	20134178	1000.0	+	0	R 20134164
chr14	jNXSensor	rigid_DNA	20138913	20138931	1000.0	+	0	R 20138913
chr14	jNXSensor	rigid_DNA	20139477	20139491	1000.0	+	0	R 20139477
chr14	jNXSensor	rigid_DNA	20139650	20139664	1000.0	+	0	R 20139650
chr14	jNXSensor	rigid_DNA	20141461	20141475	1000.0	+	0	R 20141461
chr14	jNXSensor	rigid_DNA	20142303	20142317	1000.0	+	0	R 20142303
chr14	jNXSensor	rigid_DNA	20143739	20143751	1000.0	+	0	R 20143739
chr14	jNXSensor	rigid_DNA	20147551	20147565	1000.0	+	0	R 20147551
chr14	jNXSensor	rigid_DNA	20147770	20147790	1000.0	+	0	R 20147770
chr14	jNXSensor	rigid_DNA	20147799	20147813	1000.0	+	0	R 20147799
chr14	jNXSensor	rigid_DNA	20147843	20147857	1000.0	+	0	R 20147843
chr14	jNXSensor	rigid_DNA	20148135	20148149	1000.0	+	0	R 20148135
chr14	jNXSensor	rigid_DNA	20148770	20148784	1000.0	+	0	R 20148770
chr14	jNXSensor	rigid_DNA	20152154	20152168	1000.0	+	0	R 20152154
chr14	jNXSensor	rigid_DNA	20153224	20153237	1000.0	+	0	R 20153224
chr14	jNXSensor	rigid_DNA	20157580	20157593	1000.0	+	0	R 20157580
chr14	jNXSensor	rigid_DNA	20158092	20158113	1000.0	+	0	R 20158092
chr14	jNXSensor	rigid_DNA	20158337	20158356	1000.0	+	0	R 20158337
chr14	jNXSensor	rigid_DNA	20159404	20159414	1000.0	+	0	R 20159404
chr14	jNXSensor	rigid_DNA	20159994	20160003	1000.0	+	0	R 20159994
chr14	jNXSensor	rigid_DNA	20160716	20160731	1000.0	+	0	R 20160716
chr14	jNXSensor	rigid_DNA	20160994	20161008	1000.0	+	0	R 20160994
chr14	jNXSensor	rigid_DNA	20161018	20161034	1000.0	+	0	R 20161018
chr14	jNXSensor	rigid_DNA	20161081	20161095	1000.0	+	0	R 20161081
chr14	jNXSensor	rigid_DNA	20162008	20162022	1000.0	+	0	R 20162008
chr14	jNXSensor	rigid_DNA	20162735	20162749	1000.0	+	0	R 20162735
chr14	jNXSensor	rigid_DNA	20162792	20162806	1000.0	+	0	R 20162792
chr14	jNXSensor	rigid_DNA	20163832	20163846	1000.0	+	0	R 20163832
chr14	jNXSensor	rigid_DNA	20164034	20164054	1000.0	+	0	R 20164034
chr14	jNXSensor	rigid_DNA	20164112	20164123	1000.0	+	0	R 20164112
chr14	jNXSensor	rigid_DNA	20164895	20164909	1000.0	+	0	R 20164895
chr14	jNXSensor	rigid_DNA	20164949	20164963	1000.0	+	0	R 20164949
chr14	jNXSensor	rigid_DNA	20164969	20164984	1000.0	+	0	R 20164969
chr14	jNXSensor	rigid_DNA	20170814	20170828	1000.0	+	0	R 20170814
chr14	jNXSensor	rigid_DNA	20171503	20171523	1000.0	+	0	R 20171503
chr14	jNXSensor	rigid_DNA	20177132	20177148	1000.0	+	0	R 20177132
chr14	jNXSensor	rigid_DNA	20178643	20178670	1000.0	+	0	R 20178643
chr14	jNXSensor	rigid_DNA	20180291	20180305	1000.0	+	0	R 20180291
chr14	jNXSensor	rigid_DNA	20180460	20180474	1000.0	+	0	R 20180460
chr14	jNXSensor	rigid_DNA	20183312	20183321	1000.0	+	0	R 20183312
chr14	jNXSensor	rigid_DNA	20183377	20183393	1000.0	+	0	R 20183377
chr14	jNXSensor	rigid_DNA	20184799	20184813	1000.0	+	0	R 20184799
chr14	jNXSensor	rigid_DNA	20184844	20184858	1000.0	+	0	R 20184844
chr14	jNXSensor	rigid_DNA	20184998	20185012	1000.0	+	0	R 20184998
chr14	jNXSensor	rigid_DNA	20185557	20185577	1000.0	+	0	R 20185557
chr14	jNXSensor	rigid_DNA	20185600	20185614	1000.0	+	0	R 20185600
chr14	jNXSensor	rigid_DNA	20186756	20186770	1000.0	+	0	R 20186756
chr14	jNXSensor	rigid_DNA	20187767	20187782	1000.0	+	0	R 20187767
chr14	jNXSensor	rigid_DNA	20187810	20187829	1000.0	+	0	R 20187810
chr14	jNXSensor	rigid_DNA	20188753	20188774	1000.0	+	0	R 20188753
chr14	jNXSensor	rigid_DNA	20189125	20189137	1000.0	+	0	R 20189125
chr14	jNXSensor	rigid_DNA	20191309	20191323	1000.0	+	0	R 20191309
chr14	jNXSensor	rigid_DNA	20191514	20191527	1000.0	+	0	R 20191514
chr14	jNXSensor	rigid_DNA	20191650	20191670	1000.0	+	0	R 20191650
chr14	jNXSensor	rigid_DNA	20192236	20192253	1000.0	+	0	R 20192236
chr14	jNXSensor	rigid_DNA	20192863	20192880	1000.0	+	0	R 20192863
chr14	jNXSensor	rigid_DNA	20197681	20197695	1000.0	+	0	R 20197681
chr14	jNXSensor	rigid_DNA	20198215	20198238	1000.0	+	0	R 20198215
chr14	jNXSensor	rigid_DNA	20198476	20198490	1000.0	+	0	R 20198476
chr14	jNXSensor	rigid_DNA	20198709	20198723	1000.0	+	0	R 20198709
chr14	jNXSensor	rigid_DNA	20198946	20198962	1000.0	+	0	R 20198946
chr14	jNXSensor	rigid_DNA	20198984	20198998	1000.0	+	0	R 20198984
chr14	jNXSensor	rigid_DNA	20199870	20199882	1000.0	+	0	R 20199870
chr14	jNXSensor	rigid_DNA	20200212	20200226	1000.0	+	0	R 20200212
chr14	jNXSensor	rigid_DNA	20200397	20200411	1000.0	+	0	R 20200397
chr14	jNXSensor	rigid_DNA	20200717	20200728	1000.0	+	0	R 20200717
chr14	jNXSensor	rigid_DNA	20200920	20200934	1000.0	+	0	R 20200920
chr14	jNXSensor	rigid_DNA	20201681	20201695	1000.0	+	0	R 20201681
chr14	jNXSensor	rigid_DNA	20201966	20201980	1000.0	+	0	R 20201966
chr14	jNXSensor	rigid_DNA	20202004	20202013	1000.0	+	0	R 20202004
chr14	jNXSensor	rigid_DNA	20202205	20202223	1000.0	+	0	R 20202205
chr14	jNXSensor	rigid_DNA	20202354	20202372	1000.0	+	0	R 20202354
chr14	jNXSensor	rigid_DNA	20203513	20203527	1000.0	+	0	R 20203513
chr14	jNXSensor	rigid_DNA	20203637	20203651	1000.0	+	0	R 20203637
chr14	jNXSensor	rigid_DNA	20203696	20203710	1000.0	+	0	R 20203696
chr14	jNXSensor	rigid_DNA	20203956	20203971	1000.0	+	0	R 20203956
chr14	jNXSensor	rigid_DNA	20204187	20204201	1000.0	+	0	R 20204187
chr14	jNXSensor	rigid_DNA	20204718	20204732	1000.0	+	0	R 20204718
chr14	jNXSensor	rigid_DNA	20205002	20205018	1000.0	+	0	R 20205002
chr14	jNXSensor	rigid_DNA	20205182	20205196	1000.0	+	0	R 20205182
chr14	jNXSensor	rigid_DNA	20205748	20205767	1000.0	+	0	R 20205748
chr14	jNXSensor	rigid_DNA	20206962	20206976	1000.0	+	0	R 20206962
chr14	jNXSensor	rigid_DNA	20207598	20207612	1000.0	+	0	R 20207598
chr14	jNXSensor	rigid_DNA	20208347	20208357	1000.0	+	0	R 20208347
chr14	jNXSensor	rigid_DNA	20209459	20209473	1000.0	+	0	R 20209459
chr14	jNXSensor	rigid_DNA	20209632	20209648	1000.0	+	0	R 20209632
chr14	jNXSensor	rigid_DNA	20210916	20210932	1000.0	+	0	R 20210916
chr14	jNXSensor	rigid_DNA	20211165	20211179	1000.0	+	0	R 20211165
chr14	jNXSensor	rigid_DNA	20211202	20211216	1000.0	+	0	R 20211202
chr14	jNXSensor	rigid_DNA	20211666	20211680	1000.0	+	0	R 20211666
chr14	jNXSensor	rigid_DNA	20212047	20212061	1000.0	+	0	R 20212047
chr14	jNXSensor	rigid_DNA	20212761	20212775	1000.0	+	0	R 20212761
chr14	jNXSensor	rigid_DNA	20213073	20213085	1000.0	+	0	R 20213073
chr14	jNXSensor	rigid_DNA	20213403	20213414	1000.0	+	0	R 20213403
chr14	jNXSensor	rigid_DNA	20213899	20213913	1000.0	+	0	R 20213899
chr14	jNXSensor	rigid_DNA	20213941	20213955	1000.0	+	0	R 20213941
chr14	jNXSensor	rigid_DNA	20215466	20215480	1000.0	+	0	R 20215466
chr14	jNXSensor	rigid_DNA	20215583	20215592	1000.0	+	0	R 20215583
chr14	jNXSensor	rigid_DNA	20215816	20215836	1000.0	+	0	R 20215816
chr14	jNXSensor	rigid_DNA	20216282	20216299	1000.0	+	0	R 20216282
chr14	jNXSensor	rigid_DNA	20217509	20217519	1000.0	+	0	R 20217509
chr14	jNXSensor	rigid_DNA	20219990	20220009	1000.0	+	0	R 20219990
chr14	jNXSensor	rigid_DNA	20220390	20220414	1000.0	+	0	R 20220390
chr14	jNXSensor	rigid_DNA	20220657	20220678	1000.0	+	0	R 20220657
chr14	jNXSensor	rigid_DNA	20220825	20220839	1000.0	+	0	R 20220825
chr14	jNXSensor	rigid_DNA	20220935	20220949	1000.0	+	0	R 20220935
chr14	jNXSensor	rigid_DNA	20220970	20220995	1000.0	+	0	R 20220970
chr14	jNXSensor	rigid_DNA	20221011	20221026	1000.0	+	0	R 20221011
chr14	jNXSensor	rigid_DNA	20222416	20222449	1000.0	+	0	R 20222416
chr14	jNXSensor	rigid_DNA	20222508	20222522	1000.0	+	0	R 20222508
chr14	jNXSensor	rigid_DNA	20222536	20222550	1000.0	+	0	R 20222536
chr14	jNXSensor	rigid_DNA	20223758	20223772	1000.0	+	0	R 20223758
chr14	jNXSensor	rigid_DNA	20224039	20224058	1000.0	+	0	R 20224039
chr14	jNXSensor	rigid_DNA	20227125	20227139	1000.0	+	0	R 20227125
chr14	jNXSensor	rigid_DNA	20227915	20227930	1000.0	+	0	R 20227915
chr14	jNXSensor	rigid_DNA	20227936	20227950	1000.0	+	0	R 20227936
chr14	jNXSensor	rigid_DNA	20227973	20227987	1000.0	+	0	R 20227973
chr14	jNXSensor	rigid_DNA	20228070	20228090	1000.0	+	0	R 20228070
chr14	jNXSensor	rigid_DNA	20228221	20228247	1000.0	+	0	R 20228221
chr14	jNXSensor	rigid_DNA	20229477	20229491	1000.0	+	0	R 20229477
chr14	jNXSensor	rigid_DNA	20231088	20231107	1000.0	+	0	R 20231088
chr14	jNXSensor	rigid_DNA	20231130	20231148	1000.0	+	0	R 20231130
chr14	jNXSensor	rigid_DNA	20232297	20232316	1000.0	+	0	R 20232297
chr14	jNXSensor	rigid_DNA	20233394	20233409	1000.0	+	0	R 20233394
chr14	jNXSensor	rigid_DNA	20233720	20233734	1000.0	+	0	R 20233720
chr14	jNXSensor	rigid_DNA	20234731	20234743	1000.0	+	0	R 20234731
chr14	jNXSensor	rigid_DNA	20236182	20236191	1000.0	+	0	R 20236182
chr14	jNXSensor	rigid_DNA	20239054	20239069	1000.0	+	0	R 20239054
chr14	jNXSensor	rigid_DNA	20239583	20239597	1000.0	+	0	R 20239583
chr14	jNXSensor	rigid_DNA	20240224	20240238	1000.0	+	0	R 20240224
chr14	jNXSensor	rigid_DNA	20240457	20240474	1000.0	+	0	R 20240457
chr14	jNXSensor	rigid_DNA	20244379	20244393	1000.0	+	0	R 20244379
chr14	jNXSensor	rigid_DNA	20244789	20244803	1000.0	+	0	R 20244789
chr14	jNXSensor	rigid_DNA	20248220	20248234	1000.0	+	0	R 20248220
chr14	jNXSensor	rigid_DNA	20250095	20250111	1000.0	+	0	R 20250095
chr14	jNXSensor	rigid_DNA	20250684	20250705	1000.0	+	0	R 20250684
chr14	jNXSensor	rigid_DNA	20253706	20253720	1000.0	+	0	R 20253706
chr14	jNXSensor	rigid_DNA	20253951	20253965	1000.0	+	0	R 20253951
chr14	jNXSensor	rigid_DNA	20256360	20256373	1000.0	+	0	R 20256360
chr14	jNXSensor	rigid_DNA	20259018	20259028	1000.0	+	0	R 20259018
chr14	jNXSensor	rigid_DNA	20260206	20260221	1000.0	+	0	R 20260206
chr14	jNXSensor	rigid_DNA	20260889	20260903	1000.0	+	0	R 20260889
chr14	jNXSensor	rigid_DNA	20261131	20261150	1000.0	+	0	R 20261131
chr14	jNXSensor	rigid_DNA	20261249	20261275	1000.0	+	0	R 20261249
chr14	jNXSensor	rigid_DNA	20261286	20261300	1000.0	+	0	R 20261286
chr14	jNXSensor	rigid_DNA	20261414	20261491	1000.0	+	0	R 20261414
chr14	jNXSensor	rigid_DNA	20261497	20261516	1000.0	+	0	R 20261497
chr14	jNXSensor	rigid_DNA	20261541	20261569	1000.0	+	0	R 20261541
chr14	jNXSensor	rigid_DNA	20261581	20261596	1000.0	+	0	R 20261581
chr14	jNXSensor	rigid_DNA	20261620	20261641	1000.0	+	0	R 20261620
chr14	jNXSensor	rigid_DNA	20261684	20261699	1000.0	+	0	R 20261684
chr14	jNXSensor	rigid_DNA	20262261	20262270	1000.0	+	0	R 20262261
chr14	jNXSensor	rigid_DNA	20263792	20263813	1000.0	+	0	R 20263792
chr14	jNXSensor	rigid_DNA	20263834	20263848	1000.0	+	0	R 20263834
chr14	jNXSensor	rigid_DNA	20263988	20264002	1000.0	+	0	R 20263988
chr14	jNXSensor	rigid_DNA	20267271	20267285	1000.0	+	0	R 20267271
chr14	jNXSensor	rigid_DNA	20267308	20267328	1000.0	+	0	R 20267308
chr14	jNXSensor	rigid_DNA	20267567	20267576	1000.0	+	0	R 20267567
chr14	jNXSensor	rigid_DNA	20270379	20270393	1000.0	+	0	R 20270379
chr14	jNXSensor	rigid_DNA	20270532	20270546	1000.0	+	0	R 20270532
chr14	jNXSensor	rigid_DNA	20271511	20271525	1000.0	+	0	R 20271511
chr14	jNXSensor	rigid_DNA	20272861	20272875	1000.0	+	0	R 20272861
chr14	jNXSensor	rigid_DNA	20274107	20274122	1000.0	+	0	R 20274107
chr14	jNXSensor	rigid_DNA	20275054	20275069	1000.0	+	0	R 20275054
chr14	jNXSensor	rigid_DNA	20276324	20276338	1000.0	+	0	R 20276324
chr14	jNXSensor	rigid_DNA	20278785	20278800	1000.0	+	0	R 20278785
chr14	jNXSensor	rigid_DNA	20278954	20278968	1000.0	+	0	R 20278954
chr14	jNXSensor	rigid_DNA	20279742	20279760	1000.0	+	0	R 20279742
chr14	jNXSensor	rigid_DNA	20280764	20280775	1000.0	+	0	R 20280764
chr14	jNXSensor	rigid_DNA	20283223	20283236	1000.0	+	0	R 20283223
chr14	jNXSensor	rigid_DNA	20283525	20283538	1000.0	+	0	R 20283525
chr14	jNXSensor	rigid_DNA	20284149	20284163	1000.0	+	0	R 20284149
chr14	jNXSensor	rigid_DNA	20285102	20285119	1000.0	+	0	R 20285102
chr14	jNXSensor	rigid_DNA	20286931	20286949	1000.0	+	0	R 20286931
chr14	jNXSensor	rigid_DNA	20290304	20290318	1000.0	+	0	R 20290304
chr14	jNXSensor	rigid_DNA	20291809	20291823	1000.0	+	0	R 20291809
chr14	jNXSensor	rigid_DNA	20291885	20291899	1000.0	+	0	R 20291885
chr14	jNXSensor	rigid_DNA	20292012	20292035	1000.0	+	0	R 20292012
chr14	jNXSensor	rigid_DNA	20292180	20292192	1000.0	+	0	R 20292180
chr14	jNXSensor	rigid_DNA	20294091	20294105	1000.0	+	0	R 20294091
chr14	jNXSensor	rigid_DNA	20297704	20297718	1000.0	+	0	R 20297704
chr14	jNXSensor	rigid_DNA	20299607	20299621	1000.0	+	0	R 20299607
chr14	jNXSensor	rigid_DNA	20299960	20299969	1000.0	+	0	R 20299960
chr14	jNXSensor	rigid_DNA	20301635	20301649	1000.0	+	0	R 20301635
chr14	jNXSensor	rigid_DNA	20301877	20301890	1000.0	+	0	R 20301877
chr14	jNXSensor	rigid_DNA	20302945	20302964	1000.0	+	0	R 20302945
chr14	jNXSensor	rigid_DNA	20303738	20303757	1000.0	+	0	R 20303738
chr14	jNXSensor	rigid_DNA	20305605	20305614	1000.0	+	0	R 20305605
chr14	jNXSensor	rigid_DNA	20305725	20305739	1000.0	+	0	R 20305725
chr14	jNXSensor	rigid_DNA	20305860	20305874	1000.0	+	0	R 20305860
chr14	jNXSensor	rigid_DNA	20306662	20306676	1000.0	+	0	R 20306662
chr14	jNXSensor	rigid_DNA	20308127	20308141	1000.0	+	0	R 20308127
chr14	jNXSensor	rigid_DNA	20311624	20311641	1000.0	+	0	R 20311624
chr14	jNXSensor	rigid_DNA	20312454	20312470	1000.0	+	0	R 20312454
chr14	jNXSensor	rigid_DNA	20312522	20312539	1000.0	+	0	R 20312522
chr14	jNXSensor	rigid_DNA	20315002	20315016	1000.0	+	0	R 20315002
chr14	jNXSensor	rigid_DNA	20317355	20317366	1000.0	+	0	R 20317355
chr14	jNXSensor	rigid_DNA	20317595	20317609	1000.0	+	0	R 20317595
chr14	jNXSensor	rigid_DNA	20318776	20318795	1000.0	+	0	R 20318776
chr14	jNXSensor	rigid_DNA	20320558	20320572	1000.0	+	0	R 20320558
chr14	jNXSensor	rigid_DNA	20321281	20321295	1000.0	+	0	R 20321281
chr14	jNXSensor	rigid_DNA	20321525	20321543	1000.0	+	0	R 20321525
chr14	jNXSensor	rigid_DNA	20323104	20323118	1000.0	+	0	R 20323104
chr14	jNXSensor	rigid_DNA	20323156	20323166	1000.0	+	0	R 20323156
chr14	jNXSensor	rigid_DNA	20323564	20323578	1000.0	+	0	R 20323564
chr14	jNXSensor	rigid_DNA	20323952	20323986	1000.0	+	0	R 20323952
chr14	jNXSensor	rigid_DNA	20324252	20324270	1000.0	+	0	R 20324252
chr14	jNXSensor	rigid_DNA	20325573	20325587	1000.0	+	0	R 20325573
chr14	jNXSensor	rigid_DNA	20325610	20325624	1000.0	+	0	R 20325610
chr14	jNXSensor	rigid_DNA	20325851	20325863	1000.0	+	0	R 20325851
chr14	jNXSensor	rigid_DNA	20329072	20329086	1000.0	+	0	R 20329072
chr14	jNXSensor	rigid_DNA	20330107	20330121	1000.0	+	0	R 20330107
chr14	jNXSensor	rigid_DNA	20330348	20330358	1000.0	+	0	R 20330348
chr14	jNXSensor	rigid_DNA	20331105	20331125	1000.0	+	0	R 20331105
chr14	jNXSensor	rigid_DNA	20333141	20333166	1000.0	+	0	R 20333141
chr14	jNXSensor	rigid_DNA	20333736	20333747	1000.0	+	0	R 20333736
chr14	jNXSensor	rigid_DNA	20334175	20334189	1000.0	+	0	R 20334175
chr14	jNXSensor	rigid_DNA	20334273	20334282	1000.0	+	0	R 20334273
chr14	jNXSensor	rigid_DNA	20334466	20334479	1000.0	+	0	R 20334466
chr14	jNXSensor	rigid_DNA	20334783	20334799	1000.0	+	0	R 20334783
chr14	jNXSensor	rigid_DNA	20335027	20335041	1000.0	+	0	R 20335027
chr14	jNXSensor	rigid_DNA	20336302	20336311	1000.0	+	0	R 20336302
chr14	jNXSensor	rigid_DNA	20336734	20336748	1000.0	+	0	R 20336734
chr14	jNXSensor	rigid_DNA	20338508	20338521	1000.0	+	0	R 20338508
chr14	jNXSensor	rigid_DNA	20338955	20338966	1000.0	+	0	R 20338955
chr14	jNXSensor	rigid_DNA	20339984	20339998	1000.0	+	0	R 20339984
chr14	jNXSensor	rigid_DNA	20340568	20340582	1000.0	+	0	R 20340568
chr14	jNXSensor	rigid_DNA	20341314	20341328	1000.0	+	0	R 20341314
chr14	jNXSensor	rigid_DNA	20343057	20343071	1000.0	+	0	R 20343057
chr14	jNXSensor	rigid_DNA	20343986	20344000	1000.0	+	0	R 20343986
chr14	jNXSensor	rigid_DNA	20344217	20344229	1000.0	+	0	R 20344217
chr14	jNXSensor	rigid_DNA	20347163	20347174	1000.0	+	0	R 20347163
chr14	jNXSensor	rigid_DNA	20348792	20348817	1000.0	+	0	R 20348792
chr14	jNXSensor	rigid_DNA	20349613	20349627	1000.0	+	0	R 20349613
chr14	jNXSensor	rigid_DNA	20350252	20350266	1000.0	+	0	R 20350252
chr14	jNXSensor	rigid_DNA	20350656	20350675	1000.0	+	0	R 20350656
chr14	jNXSensor	rigid_DNA	20350896	20350910	1000.0	+	0	R 20350896
chr14	jNXSensor	rigid_DNA	20352059	20352073	1000.0	+	0	R 20352059
chr14	jNXSensor	rigid_DNA	20352166	20352180	1000.0	+	0	R 20352166
chr14	jNXSensor	rigid_DNA	20353779	20353793	1000.0	+	0	R 20353779
chr14	jNXSensor	rigid_DNA	20354757	20354781	1000.0	+	0	R 20354757
chr14	jNXSensor	rigid_DNA	20357184	20357198	1000.0	+	0	R 20357184
chr14	jNXSensor	rigid_DNA	20357607	20357621	1000.0	+	0	R 20357607
chr14	jNXSensor	rigid_DNA	20357890	20357914	1000.0	+	0	R 20357890
chr14	jNXSensor	rigid_DNA	20358222	20358236	1000.0	+	0	R 20358222
chr14	jNXSensor	rigid_DNA	20358477	20358491	1000.0	+	0	R 20358477
chr14	jNXSensor	rigid_DNA	20359227	20359238	1000.0	+	0	R 20359227
chr14	jNXSensor	rigid_DNA	20359297	20359311	1000.0	+	0	R 20359297
chr14	jNXSensor	rigid_DNA	20360643	20360657	1000.0	+	0	R 20360643
chr14	jNXSensor	rigid_DNA	20362222	20362236	1000.0	+	0	R 20362222
chr14	jNXSensor	rigid_DNA	20364952	20364975	1000.0	+	0	R 20364952
chr14	jNXSensor	rigid_DNA	20365504	20365518	1000.0	+	0	R 20365504
chr14	jNXSensor	rigid_DNA	20366174	20366188	1000.0	+	0	R 20366174
chr14	jNXSensor	rigid_DNA	20366208	20366227	1000.0	+	0	R 20366208
chr14	jNXSensor	rigid_DNA	20366302	20366311	1000.0	+	0	R 20366302
chr14	jNXSensor	rigid_DNA	20366392	20366406	1000.0	+	0	R 20366392
chr14	jNXSensor	rigid_DNA	20370019	20370033	1000.0	+	0	R 20370019
chr14	jNXSensor	rigid_DNA	20372022	20372032	1000.0	+	0	R 20372022
chr14	jNXSensor	rigid_DNA	20372817	20372831	1000.0	+	0	R 20372817
chr14	jNXSensor	rigid_DNA	20373466	20373480	1000.0	+	0	R 20373466
chr14	jNXSensor	rigid_DNA	20373886	20373900	1000.0	+	0	R 20373886
chr14	jNXSensor	rigid_DNA	20375401	20375415	1000.0	+	0	R 20375401
chr14	jNXSensor	rigid_DNA	20376488	20376502	1000.0	+	0	R 20376488
chr14	jNXSensor	rigid_DNA	20377541	20377552	1000.0	+	0	R 20377541
chr14	jNXSensor	rigid_DNA	20378131	20378145	1000.0	+	0	R 20378131
[truncated: 88,470 more rows]
