# Supplementary material for: Prediction and analysis of nucleosome exclusion regions in the human genome
Source: BMC Genomics. 2008 Apr 22;9:186. doi: 10.1186/1471-2164-9-186 (PMC2386137; doi:10.1186/1471-2164-9-186)
Supplement: Additional file 6 — Nucleosome exclusion scores in wiggle format. A zip file containing the whole annotations for human genome nucleosome exclusion scores in wiggle format, a single *.wig file for each chromosome. [file 1471-2164-9-186-S6.zip › chr15.gff]

chr15	jNXSensor	rigid_DNA	18272549	18272564	1000.0	+	0	R 18272549
chr15	jNXSensor	rigid_DNA	18282139	18282157	1000.0	+	0	R 18282139
chr15	jNXSensor	rigid_DNA	18282183	18282194	1000.0	+	0	R 18282183
chr15	jNXSensor	rigid_DNA	18282216	18282252	1000.0	+	0	R 18282216
chr15	jNXSensor	rigid_DNA	18288221	18288235	1000.0	+	0	R 18288221
chr15	jNXSensor	rigid_DNA	18306979	18306988	1000.0	+	0	R 18306979
chr15	jNXSensor	rigid_DNA	18307010	18307023	1000.0	+	0	R 18307010
chr15	jNXSensor	rigid_DNA	18307248	18307267	1000.0	+	0	R 18307248
chr15	jNXSensor	rigid_DNA	18310174	18310184	1000.0	+	0	R 18310174
chr15	jNXSensor	rigid_DNA	18310486	18310501	1000.0	+	0	R 18310486
chr15	jNXSensor	rigid_DNA	18313759	18313773	1000.0	+	0	R 18313759
chr15	jNXSensor	rigid_DNA	18314043	18314053	1000.0	+	0	R 18314043
chr15	jNXSensor	rigid_DNA	18314094	18314112	1000.0	+	0	R 18314094
chr15	jNXSensor	rigid_DNA	18314335	18314344	1000.0	+	0	R 18314335
chr15	jNXSensor	rigid_DNA	18315078	18315087	1000.0	+	0	R 18315078
chr15	jNXSensor	rigid_DNA	18316190	18316202	1000.0	+	0	R 18316190
chr15	jNXSensor	rigid_DNA	18316489	18316504	1000.0	+	0	R 18316489
chr15	jNXSensor	rigid_DNA	18316526	18316540	1000.0	+	0	R 18316526
chr15	jNXSensor	rigid_DNA	18316600	18316614	1000.0	+	0	R 18316600
chr15	jNXSensor	rigid_DNA	18320863	18320876	1000.0	+	0	R 18320863
chr15	jNXSensor	rigid_DNA	18324173	18324187	1000.0	+	0	R 18324173
chr15	jNXSensor	rigid_DNA	18324613	18324632	1000.0	+	0	R 18324613
chr15	jNXSensor	rigid_DNA	18324844	18324860	1000.0	+	0	R 18324844
chr15	jNXSensor	rigid_DNA	18325413	18325430	1000.0	+	0	R 18325413
chr15	jNXSensor	rigid_DNA	18327191	18327201	1000.0	+	0	R 18327191
chr15	jNXSensor	rigid_DNA	18328117	18328126	1000.0	+	0	R 18328117
chr15	jNXSensor	rigid_DNA	18328780	18328789	1000.0	+	0	R 18328780
chr15	jNXSensor	rigid_DNA	18330004	18330018	1000.0	+	0	R 18330004
chr15	jNXSensor	rigid_DNA	18330611	18330620	1000.0	+	0	R 18330611
chr15	jNXSensor	rigid_DNA	18332256	18332271	1000.0	+	0	R 18332256
chr15	jNXSensor	rigid_DNA	18332361	18332376	1000.0	+	0	R 18332361
chr15	jNXSensor	rigid_DNA	18333752	18333761	1000.0	+	0	R 18333752
chr15	jNXSensor	rigid_DNA	18334112	18334124	1000.0	+	0	R 18334112
chr15	jNXSensor	rigid_DNA	18334697	18334706	1000.0	+	0	R 18334697
chr15	jNXSensor	rigid_DNA	18336245	18336261	1000.0	+	0	R 18336245
chr15	jNXSensor	rigid_DNA	18337741	18337762	1000.0	+	0	R 18337741
chr15	jNXSensor	rigid_DNA	18338025	18338040	1000.0	+	0	R 18338025
chr15	jNXSensor	rigid_DNA	18340903	18340917	1000.0	+	0	R 18340903
chr15	jNXSensor	rigid_DNA	18341562	18341571	1000.0	+	0	R 18341562
chr15	jNXSensor	rigid_DNA	18341764	18341779	1000.0	+	0	R 18341764
chr15	jNXSensor	rigid_DNA	18342067	18342076	1000.0	+	0	R 18342067
chr15	jNXSensor	rigid_DNA	18342249	18342260	1000.0	+	0	R 18342249
chr15	jNXSensor	rigid_DNA	18342509	18342523	1000.0	+	0	R 18342509
chr15	jNXSensor	rigid_DNA	18342546	18342560	1000.0	+	0	R 18342546
chr15	jNXSensor	rigid_DNA	18343066	18343081	1000.0	+	0	R 18343066
chr15	jNXSensor	rigid_DNA	18344531	18344540	1000.0	+	0	R 18344531
chr15	jNXSensor	rigid_DNA	18345327	18345338	1000.0	+	0	R 18345327
chr15	jNXSensor	rigid_DNA	18348390	18348404	1000.0	+	0	R 18348390
chr15	jNXSensor	rigid_DNA	18349594	18349603	1000.0	+	0	R 18349594
chr15	jNXSensor	rigid_DNA	18352601	18352615	1000.0	+	0	R 18352601
chr15	jNXSensor	rigid_DNA	18352842	18352865	1000.0	+	0	R 18352842
chr15	jNXSensor	rigid_DNA	18364055	18364064	1000.0	+	0	R 18364055
chr15	jNXSensor	rigid_DNA	18364171	18364185	1000.0	+	0	R 18364171
chr15	jNXSensor	rigid_DNA	18364189	18364206	1000.0	+	0	R 18364189
chr15	jNXSensor	rigid_DNA	18364226	18364241	1000.0	+	0	R 18364226
chr15	jNXSensor	rigid_DNA	18364258	18364274	1000.0	+	0	R 18364258
chr15	jNXSensor	rigid_DNA	18364306	18364321	1000.0	+	0	R 18364306
chr15	jNXSensor	rigid_DNA	18364344	18364360	1000.0	+	0	R 18364344
chr15	jNXSensor	rigid_DNA	18364369	18364384	1000.0	+	0	R 18364369
chr15	jNXSensor	rigid_DNA	18364390	18364405	1000.0	+	0	R 18364390
chr15	jNXSensor	rigid_DNA	18364434	18364450	1000.0	+	0	R 18364434
chr15	jNXSensor	rigid_DNA	18364497	18364511	1000.0	+	0	R 18364497
chr15	jNXSensor	rigid_DNA	18364562	18364576	1000.0	+	0	R 18364562
chr15	jNXSensor	rigid_DNA	18364623	18364637	1000.0	+	0	R 18364623
chr15	jNXSensor	rigid_DNA	18364650	18364664	1000.0	+	0	R 18364650
chr15	jNXSensor	rigid_DNA	18364690	18364705	1000.0	+	0	R 18364690
chr15	jNXSensor	rigid_DNA	18364936	18364950	1000.0	+	0	R 18364936
chr15	jNXSensor	rigid_DNA	18365063	18365087	1000.0	+	0	R 18365063
chr15	jNXSensor	rigid_DNA	18365898	18365915	1000.0	+	0	R 18365898
chr15	jNXSensor	rigid_DNA	18366136	18366148	1000.0	+	0	R 18366136
chr15	jNXSensor	rigid_DNA	18371546	18371560	1000.0	+	0	R 18371546
chr15	jNXSensor	rigid_DNA	18373480	18373498	1000.0	+	0	R 18373480
chr15	jNXSensor	rigid_DNA	18373521	18373535	1000.0	+	0	R 18373521
chr15	jNXSensor	rigid_DNA	18375339	18375349	1000.0	+	0	R 18375339
chr15	jNXSensor	rigid_DNA	18377753	18377767	1000.0	+	0	R 18377753
chr15	jNXSensor	rigid_DNA	18396377	18396386	1000.0	+	0	R 18396377
chr15	jNXSensor	rigid_DNA	18397749	18397761	1000.0	+	0	R 18397749
chr15	jNXSensor	rigid_DNA	18398989	18399003	1000.0	+	0	R 18398989
chr15	jNXSensor	rigid_DNA	18399092	18399102	1000.0	+	0	R 18399092
chr15	jNXSensor	rigid_DNA	18400215	18400229	1000.0	+	0	R 18400215
chr15	jNXSensor	rigid_DNA	18401953	18401967	1000.0	+	0	R 18401953
chr15	jNXSensor	rigid_DNA	18404433	18404444	1000.0	+	0	R 18404433
chr15	jNXSensor	rigid_DNA	18408707	18408724	1000.0	+	0	R 18408707
chr15	jNXSensor	rigid_DNA	18408825	18408850	1000.0	+	0	R 18408825
chr15	jNXSensor	rigid_DNA	18408856	18408870	1000.0	+	0	R 18408856
chr15	jNXSensor	rigid_DNA	18408891	18408908	1000.0	+	0	R 18408891
chr15	jNXSensor	rigid_DNA	18408939	18408958	1000.0	+	0	R 18408939
chr15	jNXSensor	rigid_DNA	18409006	18409021	1000.0	+	0	R 18409006
chr15	jNXSensor	rigid_DNA	18409028	18409063	1000.0	+	0	R 18409028
chr15	jNXSensor	rigid_DNA	18409099	18409117	1000.0	+	0	R 18409099
chr15	jNXSensor	rigid_DNA	18409139	18409156	1000.0	+	0	R 18409139
chr15	jNXSensor	rigid_DNA	18409160	18409176	1000.0	+	0	R 18409160
chr15	jNXSensor	rigid_DNA	18409259	18409292	1000.0	+	0	R 18409259
chr15	jNXSensor	rigid_DNA	18409300	18409315	1000.0	+	0	R 18409300
chr15	jNXSensor	rigid_DNA	18409323	18409338	1000.0	+	0	R 18409323
chr15	jNXSensor	rigid_DNA	18409353	18409368	1000.0	+	0	R 18409353
chr15	jNXSensor	rigid_DNA	18409374	18409389	1000.0	+	0	R 18409374
chr15	jNXSensor	rigid_DNA	18409416	18409440	1000.0	+	0	R 18409416
chr15	jNXSensor	rigid_DNA	18409529	18409549	1000.0	+	0	R 18409529
chr15	jNXSensor	rigid_DNA	18409596	18409612	1000.0	+	0	R 18409596
chr15	jNXSensor	rigid_DNA	18409633	18409653	1000.0	+	0	R 18409633
chr15	jNXSensor	rigid_DNA	18409660	18409674	1000.0	+	0	R 18409660
chr15	jNXSensor	rigid_DNA	18409703	18409717	1000.0	+	0	R 18409703
chr15	jNXSensor	rigid_DNA	18409741	18409756	1000.0	+	0	R 18409741
chr15	jNXSensor	rigid_DNA	18409780	18409799	1000.0	+	0	R 18409780
chr15	jNXSensor	rigid_DNA	18409846	18409863	1000.0	+	0	R 18409846
chr15	jNXSensor	rigid_DNA	18409905	18409923	1000.0	+	0	R 18409905
chr15	jNXSensor	rigid_DNA	18409990	18410004	1000.0	+	0	R 18409990
chr15	jNXSensor	rigid_DNA	18410028	18410046	1000.0	+	0	R 18410028
chr15	jNXSensor	rigid_DNA	18410062	18410076	1000.0	+	0	R 18410062
chr15	jNXSensor	rigid_DNA	18413914	18413933	1000.0	+	0	R 18413914
chr15	jNXSensor	rigid_DNA	18417158	18417168	1000.0	+	0	R 18417158
chr15	jNXSensor	rigid_DNA	18423130	18423139	1000.0	+	0	R 18423130
chr15	jNXSensor	rigid_DNA	18423888	18423902	1000.0	+	0	R 18423888
chr15	jNXSensor	rigid_DNA	18424429	18424439	1000.0	+	0	R 18424429
chr15	jNXSensor	rigid_DNA	18428208	18428222	1000.0	+	0	R 18428208
chr15	jNXSensor	rigid_DNA	18431241	18431255	1000.0	+	0	R 18431241
chr15	jNXSensor	rigid_DNA	18438709	18438723	1000.0	+	0	R 18438709
chr15	jNXSensor	rigid_DNA	18439187	18439203	1000.0	+	0	R 18439187
chr15	jNXSensor	rigid_DNA	18440417	18440431	1000.0	+	0	R 18440417
chr15	jNXSensor	rigid_DNA	18442935	18442947	1000.0	+	0	R 18442935
chr15	jNXSensor	rigid_DNA	18444020	18444040	1000.0	+	0	R 18444020
chr15	jNXSensor	rigid_DNA	18445117	18445127	1000.0	+	0	R 18445117
chr15	jNXSensor	rigid_DNA	18452799	18452813	1000.0	+	0	R 18452799
chr15	jNXSensor	rigid_DNA	18452844	18452858	1000.0	+	0	R 18452844
chr15	jNXSensor	rigid_DNA	18452861	18452875	1000.0	+	0	R 18452861
chr15	jNXSensor	rigid_DNA	18453106	18453120	1000.0	+	0	R 18453106
chr15	jNXSensor	rigid_DNA	18454963	18454977	1000.0	+	0	R 18454963
chr15	jNXSensor	rigid_DNA	18455153	18455172	1000.0	+	0	R 18455153
chr15	jNXSensor	rigid_DNA	18455467	18455486	1000.0	+	0	R 18455467
chr15	jNXSensor	rigid_DNA	18457566	18457575	1000.0	+	0	R 18457566
chr15	jNXSensor	rigid_DNA	18458761	18458775	1000.0	+	0	R 18458761
chr15	jNXSensor	rigid_DNA	18467009	18467023	1000.0	+	0	R 18467009
chr15	jNXSensor	rigid_DNA	18467610	18467619	1000.0	+	0	R 18467610
chr15	jNXSensor	rigid_DNA	18468249	18468263	1000.0	+	0	R 18468249
chr15	jNXSensor	rigid_DNA	18468282	18468296	1000.0	+	0	R 18468282
chr15	jNXSensor	rigid_DNA	18468362	18468376	1000.0	+	0	R 18468362
chr15	jNXSensor	rigid_DNA	18468452	18468472	1000.0	+	0	R 18468452
chr15	jNXSensor	rigid_DNA	18468626	18468640	1000.0	+	0	R 18468626
chr15	jNXSensor	rigid_DNA	18468880	18468909	1000.0	+	0	R 18468880
chr15	jNXSensor	rigid_DNA	18468965	18468979	1000.0	+	0	R 18468965
chr15	jNXSensor	rigid_DNA	18469227	18469241	1000.0	+	0	R 18469227
chr15	jNXSensor	rigid_DNA	18469440	18469454	1000.0	+	0	R 18469440
chr15	jNXSensor	rigid_DNA	18470383	18470397	1000.0	+	0	R 18470383
chr15	jNXSensor	rigid_DNA	18471286	18471300	1000.0	+	0	R 18471286
chr15	jNXSensor	rigid_DNA	18472225	18472239	1000.0	+	0	R 18472225
chr15	jNXSensor	rigid_DNA	18472263	18472277	1000.0	+	0	R 18472263
chr15	jNXSensor	rigid_DNA	18474733	18474752	1000.0	+	0	R 18474733
chr15	jNXSensor	rigid_DNA	18474897	18474911	1000.0	+	0	R 18474897
chr15	jNXSensor	rigid_DNA	18474968	18474982	1000.0	+	0	R 18474968
chr15	jNXSensor	rigid_DNA	18475085	18475104	1000.0	+	0	R 18475085
chr15	jNXSensor	rigid_DNA	18475319	18475333	1000.0	+	0	R 18475319
chr15	jNXSensor	rigid_DNA	18475357	18475371	1000.0	+	0	R 18475357
chr15	jNXSensor	rigid_DNA	18475947	18475961	1000.0	+	0	R 18475947
chr15	jNXSensor	rigid_DNA	18476195	18476209	1000.0	+	0	R 18476195
chr15	jNXSensor	rigid_DNA	18476363	18476377	1000.0	+	0	R 18476363
chr15	jNXSensor	rigid_DNA	18476887	18476901	1000.0	+	0	R 18476887
chr15	jNXSensor	rigid_DNA	18477621	18477640	1000.0	+	0	R 18477621
chr15	jNXSensor	rigid_DNA	18477918	18477932	1000.0	+	0	R 18477918
chr15	jNXSensor	rigid_DNA	18478423	18478437	1000.0	+	0	R 18478423
chr15	jNXSensor	rigid_DNA	18478723	18478749	1000.0	+	0	R 18478723
chr15	jNXSensor	rigid_DNA	18478896	18478910	1000.0	+	0	R 18478896
chr15	jNXSensor	rigid_DNA	18479699	18479714	1000.0	+	0	R 18479699
chr15	jNXSensor	rigid_DNA	18480438	18480452	1000.0	+	0	R 18480438
chr15	jNXSensor	rigid_DNA	18480462	18480476	1000.0	+	0	R 18480462
chr15	jNXSensor	rigid_DNA	18481832	18481846	1000.0	+	0	R 18481832
chr15	jNXSensor	rigid_DNA	18482035	18482049	1000.0	+	0	R 18482035
chr15	jNXSensor	rigid_DNA	18482060	18482074	1000.0	+	0	R 18482060
chr15	jNXSensor	rigid_DNA	18482250	18482265	1000.0	+	0	R 18482250
chr15	jNXSensor	rigid_DNA	18482543	18482557	1000.0	+	0	R 18482543
chr15	jNXSensor	rigid_DNA	18482957	18482971	1000.0	+	0	R 18482957
chr15	jNXSensor	rigid_DNA	18483585	18483599	1000.0	+	0	R 18483585
chr15	jNXSensor	rigid_DNA	18483866	18483889	1000.0	+	0	R 18483866
chr15	jNXSensor	rigid_DNA	18483997	18484011	1000.0	+	0	R 18483997
chr15	jNXSensor	rigid_DNA	18484194	18484208	1000.0	+	0	R 18484194
chr15	jNXSensor	rigid_DNA	18485100	18485114	1000.0	+	0	R 18485100
chr15	jNXSensor	rigid_DNA	18485212	18485231	1000.0	+	0	R 18485212
chr15	jNXSensor	rigid_DNA	18485427	18485442	1000.0	+	0	R 18485427
chr15	jNXSensor	rigid_DNA	18485660	18485674	1000.0	+	0	R 18485660
chr15	jNXSensor	rigid_DNA	18485741	18485755	1000.0	+	0	R 18485741
chr15	jNXSensor	rigid_DNA	18486744	18486758	1000.0	+	0	R 18486744
chr15	jNXSensor	rigid_DNA	18486914	18486928	1000.0	+	0	R 18486914
chr15	jNXSensor	rigid_DNA	18488365	18488379	1000.0	+	0	R 18488365
chr15	jNXSensor	rigid_DNA	18489200	18489214	1000.0	+	0	R 18489200
chr15	jNXSensor	rigid_DNA	18489245	18489259	1000.0	+	0	R 18489245
chr15	jNXSensor	rigid_DNA	18491970	18491979	1000.0	+	0	R 18491970
chr15	jNXSensor	rigid_DNA	18492213	18492227	1000.0	+	0	R 18492213
chr15	jNXSensor	rigid_DNA	18493880	18493892	1000.0	+	0	R 18493880
chr15	jNXSensor	rigid_DNA	18494319	18494333	1000.0	+	0	R 18494319
chr15	jNXSensor	rigid_DNA	18496570	18496579	1000.0	+	0	R 18496570
chr15	jNXSensor	rigid_DNA	18502900	18502920	1000.0	+	0	R 18502900
chr15	jNXSensor	rigid_DNA	18503437	18503455	1000.0	+	0	R 18503437
chr15	jNXSensor	rigid_DNA	18503478	18503498	1000.0	+	0	R 18503478
chr15	jNXSensor	rigid_DNA	18503719	18503744	1000.0	+	0	R 18503719
chr15	jNXSensor	rigid_DNA	18504347	18504356	1000.0	+	0	R 18504347
chr15	jNXSensor	rigid_DNA	18506560	18506579	1000.0	+	0	R 18506560
chr15	jNXSensor	rigid_DNA	18509364	18509378	1000.0	+	0	R 18509364
chr15	jNXSensor	rigid_DNA	18509784	18509798	1000.0	+	0	R 18509784
chr15	jNXSensor	rigid_DNA	18509937	18509951	1000.0	+	0	R 18509937
chr15	jNXSensor	rigid_DNA	18511302	18511316	1000.0	+	0	R 18511302
chr15	jNXSensor	rigid_DNA	18511363	18511377	1000.0	+	0	R 18511363
chr15	jNXSensor	rigid_DNA	18513710	18513729	1000.0	+	0	R 18513710
chr15	jNXSensor	rigid_DNA	18519390	18519409	1000.0	+	0	R 18519390
chr15	jNXSensor	rigid_DNA	18522580	18522594	1000.0	+	0	R 18522580
chr15	jNXSensor	rigid_DNA	18526612	18526623	1000.0	+	0	R 18526612
chr15	jNXSensor	rigid_DNA	18527271	18527285	1000.0	+	0	R 18527271
chr15	jNXSensor	rigid_DNA	18528262	18528276	1000.0	+	0	R 18528262
chr15	jNXSensor	rigid_DNA	18528642	18528656	1000.0	+	0	R 18528642
chr15	jNXSensor	rigid_DNA	18531265	18531284	1000.0	+	0	R 18531265
chr15	jNXSensor	rigid_DNA	18533147	18533172	1000.0	+	0	R 18533147
chr15	jNXSensor	rigid_DNA	18533669	18533680	1000.0	+	0	R 18533669
chr15	jNXSensor	rigid_DNA	18534189	18534203	1000.0	+	0	R 18534189
chr15	jNXSensor	rigid_DNA	18534272	18534281	1000.0	+	0	R 18534272
chr15	jNXSensor	rigid_DNA	18534555	18534569	1000.0	+	0	R 18534555
chr15	jNXSensor	rigid_DNA	18536612	18536663	1000.0	+	0	R 18536612
chr15	jNXSensor	rigid_DNA	18536936	18536945	1000.0	+	0	R 18536936
chr15	jNXSensor	rigid_DNA	18537952	18537967	1000.0	+	0	R 18537952
chr15	jNXSensor	rigid_DNA	18538187	18538211	1000.0	+	0	R 18538187
chr15	jNXSensor	rigid_DNA	18538377	18538396	1000.0	+	0	R 18538377
chr15	jNXSensor	rigid_DNA	18538540	18538554	1000.0	+	0	R 18538540
chr15	jNXSensor	rigid_DNA	18538638	18538652	1000.0	+	0	R 18538638
chr15	jNXSensor	rigid_DNA	18538673	18538692	1000.0	+	0	R 18538673
chr15	jNXSensor	rigid_DNA	18538737	18538751	1000.0	+	0	R 18538737
chr15	jNXSensor	rigid_DNA	18539198	18539212	1000.0	+	0	R 18539198
chr15	jNXSensor	rigid_DNA	18539348	18539386	1000.0	+	0	R 18539348
chr15	jNXSensor	rigid_DNA	18539443	18539457	1000.0	+	0	R 18539443
chr15	jNXSensor	rigid_DNA	18539608	18539644	1000.0	+	0	R 18539608
chr15	jNXSensor	rigid_DNA	18539656	18539713	1000.0	+	0	R 18539656
chr15	jNXSensor	rigid_DNA	18540447	18540460	1000.0	+	0	R 18540447
chr15	jNXSensor	rigid_DNA	18540792	18540806	1000.0	+	0	R 18540792
chr15	jNXSensor	rigid_DNA	18541156	18541170	1000.0	+	0	R 18541156
chr15	jNXSensor	rigid_DNA	18542122	18542132	1000.0	+	0	R 18542122
chr15	jNXSensor	rigid_DNA	18543815	18543828	1000.0	+	0	R 18543815
chr15	jNXSensor	rigid_DNA	18544507	18544532	1000.0	+	0	R 18544507
chr15	jNXSensor	rigid_DNA	18545448	18545468	1000.0	+	0	R 18545448
chr15	jNXSensor	rigid_DNA	18545963	18545979	1000.0	+	0	R 18545963
chr15	jNXSensor	rigid_DNA	18546612	18546626	1000.0	+	0	R 18546612
chr15	jNXSensor	rigid_DNA	18548570	18548584	1000.0	+	0	R 18548570
chr15	jNXSensor	rigid_DNA	18548786	18548805	1000.0	+	0	R 18548786
chr15	jNXSensor	rigid_DNA	18548907	18548921	1000.0	+	0	R 18548907
chr15	jNXSensor	rigid_DNA	18549149	18549164	1000.0	+	0	R 18549149
chr15	jNXSensor	rigid_DNA	18549394	18549408	1000.0	+	0	R 18549394
chr15	jNXSensor	rigid_DNA	18550049	18550059	1000.0	+	0	R 18550049
chr15	jNXSensor	rigid_DNA	18550289	18550308	1000.0	+	0	R 18550289
chr15	jNXSensor	rigid_DNA	18551828	18551840	1000.0	+	0	R 18551828
chr15	jNXSensor	rigid_DNA	18553143	18553155	1000.0	+	0	R 18553143
chr15	jNXSensor	rigid_DNA	18553898	18553913	1000.0	+	0	R 18553898
chr15	jNXSensor	rigid_DNA	18555179	18555193	1000.0	+	0	R 18555179
chr15	jNXSensor	rigid_DNA	18555271	18555290	1000.0	+	0	R 18555271
chr15	jNXSensor	rigid_DNA	18555482	18555506	1000.0	+	0	R 18555482
chr15	jNXSensor	rigid_DNA	18556473	18556483	1000.0	+	0	R 18556473
chr15	jNXSensor	rigid_DNA	18556713	18556727	1000.0	+	0	R 18556713
chr15	jNXSensor	rigid_DNA	18556930	18556944	1000.0	+	0	R 18556930
chr15	jNXSensor	rigid_DNA	18557214	18557228	1000.0	+	0	R 18557214
chr15	jNXSensor	rigid_DNA	18557521	18557532	1000.0	+	0	R 18557521
chr15	jNXSensor	rigid_DNA	18559515	18559529	1000.0	+	0	R 18559515
chr15	jNXSensor	rigid_DNA	18559679	18559693	1000.0	+	0	R 18559679
chr15	jNXSensor	rigid_DNA	18560288	18560299	1000.0	+	0	R 18560288
chr15	jNXSensor	rigid_DNA	18560689	18560702	1000.0	+	0	R 18560689
chr15	jNXSensor	rigid_DNA	18563922	18563935	1000.0	+	0	R 18563922
chr15	jNXSensor	rigid_DNA	18564032	18564046	1000.0	+	0	R 18564032
chr15	jNXSensor	rigid_DNA	18564807	18564821	1000.0	+	0	R 18564807
chr15	jNXSensor	rigid_DNA	18564917	18564934	1000.0	+	0	R 18564917
chr15	jNXSensor	rigid_DNA	18564937	18564951	1000.0	+	0	R 18564937
chr15	jNXSensor	rigid_DNA	18565207	18565234	1000.0	+	0	R 18565207
chr15	jNXSensor	rigid_DNA	18565331	18565345	1000.0	+	0	R 18565331
chr15	jNXSensor	rigid_DNA	18565449	18565461	1000.0	+	0	R 18565449
chr15	jNXSensor	rigid_DNA	18566207	18566221	1000.0	+	0	R 18566207
chr15	jNXSensor	rigid_DNA	18568316	18568330	1000.0	+	0	R 18568316
chr15	jNXSensor	rigid_DNA	18568360	18568374	1000.0	+	0	R 18568360
chr15	jNXSensor	rigid_DNA	18568412	18568426	1000.0	+	0	R 18568412
chr15	jNXSensor	rigid_DNA	18568649	18568663	1000.0	+	0	R 18568649
chr15	jNXSensor	rigid_DNA	18569195	18569209	1000.0	+	0	R 18569195
chr15	jNXSensor	rigid_DNA	18569225	18569253	1000.0	+	0	R 18569225
chr15	jNXSensor	rigid_DNA	18569291	18569305	1000.0	+	0	R 18569291
chr15	jNXSensor	rigid_DNA	18569361	18569375	1000.0	+	0	R 18569361
chr15	jNXSensor	rigid_DNA	18570024	18570038	1000.0	+	0	R 18570024
chr15	jNXSensor	rigid_DNA	18571240	18571254	1000.0	+	0	R 18571240
chr15	jNXSensor	rigid_DNA	18571335	18571349	1000.0	+	0	R 18571335
chr15	jNXSensor	rigid_DNA	18571480	18571494	1000.0	+	0	R 18571480
chr15	jNXSensor	rigid_DNA	18572707	18572721	1000.0	+	0	R 18572707
chr15	jNXSensor	rigid_DNA	18573660	18573669	1000.0	+	0	R 18573660
chr15	jNXSensor	rigid_DNA	18574914	18574928	1000.0	+	0	R 18574914
chr15	jNXSensor	rigid_DNA	18578597	18578611	1000.0	+	0	R 18578597
chr15	jNXSensor	rigid_DNA	18578871	18578885	1000.0	+	0	R 18578871
chr15	jNXSensor	rigid_DNA	18579212	18579227	1000.0	+	0	R 18579212
chr15	jNXSensor	rigid_DNA	18579435	18579449	1000.0	+	0	R 18579435
chr15	jNXSensor	rigid_DNA	18579605	18579619	1000.0	+	0	R 18579605
chr15	jNXSensor	rigid_DNA	18579853	18579867	1000.0	+	0	R 18579853
chr15	jNXSensor	rigid_DNA	18579876	18579890	1000.0	+	0	R 18579876
chr15	jNXSensor	rigid_DNA	18579955	18579969	1000.0	+	0	R 18579955
chr15	jNXSensor	rigid_DNA	18580578	18580592	1000.0	+	0	R 18580578
chr15	jNXSensor	rigid_DNA	18580820	18580838	1000.0	+	0	R 18580820
chr15	jNXSensor	rigid_DNA	18583717	18583729	1000.0	+	0	R 18583717
chr15	jNXSensor	rigid_DNA	18584749	18584776	1000.0	+	0	R 18584749
chr15	jNXSensor	rigid_DNA	18586801	18586815	1000.0	+	0	R 18586801
chr15	jNXSensor	rigid_DNA	18588919	18588928	1000.0	+	0	R 18588919
chr15	jNXSensor	rigid_DNA	18590131	18590145	1000.0	+	0	R 18590131
chr15	jNXSensor	rigid_DNA	18590762	18590776	1000.0	+	0	R 18590762
chr15	jNXSensor	rigid_DNA	18590793	18590807	1000.0	+	0	R 18590793
chr15	jNXSensor	rigid_DNA	18592187	18592212	1000.0	+	0	R 18592187
chr15	jNXSensor	rigid_DNA	18593459	18593471	1000.0	+	0	R 18593459
chr15	jNXSensor	rigid_DNA	18604741	18604755	1000.0	+	0	R 18604741
chr15	jNXSensor	rigid_DNA	18604758	18604772	1000.0	+	0	R 18604758
chr15	jNXSensor	rigid_DNA	18604797	18604817	1000.0	+	0	R 18604797
chr15	jNXSensor	rigid_DNA	18605028	18605042	1000.0	+	0	R 18605028
chr15	jNXSensor	rigid_DNA	18605067	18605087	1000.0	+	0	R 18605067
chr15	jNXSensor	rigid_DNA	18605093	18605107	1000.0	+	0	R 18605093
chr15	jNXSensor	rigid_DNA	18605171	18605196	1000.0	+	0	R 18605171
chr15	jNXSensor	rigid_DNA	18605267	18605281	1000.0	+	0	R 18605267
chr15	jNXSensor	rigid_DNA	18605380	18605410	1000.0	+	0	R 18605380
chr15	jNXSensor	rigid_DNA	18605413	18605433	1000.0	+	0	R 18605413
chr15	jNXSensor	rigid_DNA	18605478	18605492	1000.0	+	0	R 18605478
chr15	jNXSensor	rigid_DNA	18605531	18605545	1000.0	+	0	R 18605531
chr15	jNXSensor	rigid_DNA	18605973	18605987	1000.0	+	0	R 18605973
chr15	jNXSensor	rigid_DNA	18606013	18606027	1000.0	+	0	R 18606013
chr15	jNXSensor	rigid_DNA	18606176	18606190	1000.0	+	0	R 18606176
chr15	jNXSensor	rigid_DNA	18606592	18606607	1000.0	+	0	R 18606592
chr15	jNXSensor	rigid_DNA	18606709	18606723	1000.0	+	0	R 18606709
chr15	jNXSensor	rigid_DNA	18606924	18606944	1000.0	+	0	R 18606924
chr15	jNXSensor	rigid_DNA	18607013	18607032	1000.0	+	0	R 18607013
chr15	jNXSensor	rigid_DNA	18607156	18607170	1000.0	+	0	R 18607156
chr15	jNXSensor	rigid_DNA	18607189	18607203	1000.0	+	0	R 18607189
chr15	jNXSensor	rigid_DNA	18607221	18607252	1000.0	+	0	R 18607221
chr15	jNXSensor	rigid_DNA	18607279	18607293	1000.0	+	0	R 18607279
chr15	jNXSensor	rigid_DNA	18607598	18607612	1000.0	+	0	R 18607598
chr15	jNXSensor	rigid_DNA	18607672	18607686	1000.0	+	0	R 18607672
chr15	jNXSensor	rigid_DNA	18607867	18607881	1000.0	+	0	R 18607867
chr15	jNXSensor	rigid_DNA	18607915	18607929	1000.0	+	0	R 18607915
chr15	jNXSensor	rigid_DNA	18607995	18608019	1000.0	+	0	R 18607995
chr15	jNXSensor	rigid_DNA	18608079	18608100	1000.0	+	0	R 18608079
chr15	jNXSensor	rigid_DNA	18608103	18608117	1000.0	+	0	R 18608103
chr15	jNXSensor	rigid_DNA	18608136	18608150	1000.0	+	0	R 18608136
chr15	jNXSensor	rigid_DNA	18608178	18608209	1000.0	+	0	R 18608178
chr15	jNXSensor	rigid_DNA	18608269	18608283	1000.0	+	0	R 18608269
chr15	jNXSensor	rigid_DNA	18608293	18608312	1000.0	+	0	R 18608293
chr15	jNXSensor	rigid_DNA	18608383	18608397	1000.0	+	0	R 18608383
chr15	jNXSensor	rigid_DNA	18608412	18608446	1000.0	+	0	R 18608412
chr15	jNXSensor	rigid_DNA	18608459	18608483	1000.0	+	0	R 18608459
chr15	jNXSensor	rigid_DNA	18608497	18608511	1000.0	+	0	R 18608497
chr15	jNXSensor	rigid_DNA	18608542	18608556	1000.0	+	0	R 18608542
chr15	jNXSensor	rigid_DNA	18608559	18608579	1000.0	+	0	R 18608559
chr15	jNXSensor	rigid_DNA	18608594	18608613	1000.0	+	0	R 18608594
chr15	jNXSensor	rigid_DNA	18608652	18608671	1000.0	+	0	R 18608652
chr15	jNXSensor	rigid_DNA	18608689	18608709	1000.0	+	0	R 18608689
chr15	jNXSensor	rigid_DNA	18608821	18608841	1000.0	+	0	R 18608821
chr15	jNXSensor	rigid_DNA	18608870	18608884	1000.0	+	0	R 18608870
chr15	jNXSensor	rigid_DNA	18609120	18609134	1000.0	+	0	R 18609120
chr15	jNXSensor	rigid_DNA	18609148	18609162	1000.0	+	0	R 18609148
chr15	jNXSensor	rigid_DNA	18609355	18609369	1000.0	+	0	R 18609355
chr15	jNXSensor	rigid_DNA	18609395	18609409	1000.0	+	0	R 18609395
chr15	jNXSensor	rigid_DNA	18609430	18609444	1000.0	+	0	R 18609430
chr15	jNXSensor	rigid_DNA	18609629	18609648	1000.0	+	0	R 18609629
chr15	jNXSensor	rigid_DNA	18609916	18609930	1000.0	+	0	R 18609916
chr15	jNXSensor	rigid_DNA	18609948	18609962	1000.0	+	0	R 18609948
chr15	jNXSensor	rigid_DNA	18610141	18610155	1000.0	+	0	R 18610141
chr15	jNXSensor	rigid_DNA	18610564	18610578	1000.0	+	0	R 18610564
chr15	jNXSensor	rigid_DNA	18610672	18610686	1000.0	+	0	R 18610672
chr15	jNXSensor	rigid_DNA	18610956	18610970	1000.0	+	0	R 18610956
chr15	jNXSensor	rigid_DNA	18611031	18611050	1000.0	+	0	R 18611031
chr15	jNXSensor	rigid_DNA	18612633	18612647	1000.0	+	0	R 18612633
chr15	jNXSensor	rigid_DNA	18612915	18612944	1000.0	+	0	R 18612915
chr15	jNXSensor	rigid_DNA	18613132	18613169	1000.0	+	0	R 18613132
chr15	jNXSensor	rigid_DNA	18613258	18613279	1000.0	+	0	R 18613258
chr15	jNXSensor	rigid_DNA	18613352	18613366	1000.0	+	0	R 18613352
chr15	jNXSensor	rigid_DNA	18613396	18613412	1000.0	+	0	R 18613396
chr15	jNXSensor	rigid_DNA	18613440	18613456	1000.0	+	0	R 18613440
chr15	jNXSensor	rigid_DNA	18613520	18613534	1000.0	+	0	R 18613520
chr15	jNXSensor	rigid_DNA	18613564	18613585	1000.0	+	0	R 18613564
chr15	jNXSensor	rigid_DNA	18613608	18613624	1000.0	+	0	R 18613608
chr15	jNXSensor	rigid_DNA	18613654	18613668	1000.0	+	0	R 18613654
chr15	jNXSensor	rigid_DNA	18613675	18613689	1000.0	+	0	R 18613675
chr15	jNXSensor	rigid_DNA	18613747	18613761	1000.0	+	0	R 18613747
chr15	jNXSensor	rigid_DNA	18613914	18613933	1000.0	+	0	R 18613914
chr15	jNXSensor	rigid_DNA	18613943	18613957	1000.0	+	0	R 18613943
chr15	jNXSensor	rigid_DNA	18614122	18614146	1000.0	+	0	R 18614122
chr15	jNXSensor	rigid_DNA	18614722	18614736	1000.0	+	0	R 18614722
chr15	jNXSensor	rigid_DNA	18615116	18615130	1000.0	+	0	R 18615116
chr15	jNXSensor	rigid_DNA	18616924	18616938	1000.0	+	0	R 18616924
chr15	jNXSensor	rigid_DNA	18617814	18617828	1000.0	+	0	R 18617814
chr15	jNXSensor	rigid_DNA	18618321	18618341	1000.0	+	0	R 18618321
chr15	jNXSensor	rigid_DNA	18618562	18618583	1000.0	+	0	R 18618562
chr15	jNXSensor	rigid_DNA	18622483	18622497	1000.0	+	0	R 18622483
chr15	jNXSensor	rigid_DNA	18622657	18622675	1000.0	+	0	R 18622657
chr15	jNXSensor	rigid_DNA	18624037	18624054	1000.0	+	0	R 18624037
chr15	jNXSensor	rigid_DNA	18627308	18627325	1000.0	+	0	R 18627308
chr15	jNXSensor	rigid_DNA	18627547	18627561	1000.0	+	0	R 18627547
chr15	jNXSensor	rigid_DNA	18628123	18628137	1000.0	+	0	R 18628123
chr15	jNXSensor	rigid_DNA	18628685	18628699	1000.0	+	0	R 18628685
chr15	jNXSensor	rigid_DNA	18629207	18629221	1000.0	+	0	R 18629207
chr15	jNXSensor	rigid_DNA	18631610	18631627	1000.0	+	0	R 18631610
chr15	jNXSensor	rigid_DNA	18631879	18631893	1000.0	+	0	R 18631879
chr15	jNXSensor	rigid_DNA	18632120	18632142	1000.0	+	0	R 18632120
chr15	jNXSensor	rigid_DNA	18633301	18633317	1000.0	+	0	R 18633301
chr15	jNXSensor	rigid_DNA	18633608	18633622	1000.0	+	0	R 18633608
chr15	jNXSensor	rigid_DNA	18633651	18633683	1000.0	+	0	R 18633651
chr15	jNXSensor	rigid_DNA	18633692	18633706	1000.0	+	0	R 18633692
chr15	jNXSensor	rigid_DNA	18633804	18633823	1000.0	+	0	R 18633804
chr15	jNXSensor	rigid_DNA	18633856	18633875	1000.0	+	0	R 18633856
chr15	jNXSensor	rigid_DNA	18634143	18634157	1000.0	+	0	R 18634143
chr15	jNXSensor	rigid_DNA	18634184	18634198	1000.0	+	0	R 18634184
chr15	jNXSensor	rigid_DNA	18634264	18634284	1000.0	+	0	R 18634264
chr15	jNXSensor	rigid_DNA	18635571	18635585	1000.0	+	0	R 18635571
chr15	jNXSensor	rigid_DNA	18635850	18635864	1000.0	+	0	R 18635850
chr15	jNXSensor	rigid_DNA	18635878	18635892	1000.0	+	0	R 18635878
chr15	jNXSensor	rigid_DNA	18636352	18636366	1000.0	+	0	R 18636352
chr15	jNXSensor	rigid_DNA	18636673	18636686	1000.0	+	0	R 18636673
chr15	jNXSensor	rigid_DNA	18637883	18637897	1000.0	+	0	R 18637883
chr15	jNXSensor	rigid_DNA	18638090	18638101	1000.0	+	0	R 18638090
chr15	jNXSensor	rigid_DNA	18638570	18638580	1000.0	+	0	R 18638570
chr15	jNXSensor	rigid_DNA	18639836	18639860	1000.0	+	0	R 18639836
chr15	jNXSensor	rigid_DNA	18640008	18640021	1000.0	+	0	R 18640008
chr15	jNXSensor	rigid_DNA	18640140	18640154	1000.0	+	0	R 18640140
chr15	jNXSensor	rigid_DNA	18640420	18640439	1000.0	+	0	R 18640420
chr15	jNXSensor	rigid_DNA	18641856	18641870	1000.0	+	0	R 18641856
chr15	jNXSensor	rigid_DNA	18642328	18642337	1000.0	+	0	R 18642328
chr15	jNXSensor	rigid_DNA	18645303	18645352	1000.0	+	0	R 18645303
chr15	jNXSensor	rigid_DNA	18645618	18645632	1000.0	+	0	R 18645618
chr15	jNXSensor	rigid_DNA	18648902	18648921	1000.0	+	0	R 18648902
chr15	jNXSensor	rigid_DNA	18649159	18649173	1000.0	+	0	R 18649159
chr15	jNXSensor	rigid_DNA	18650339	18650353	1000.0	+	0	R 18650339
chr15	jNXSensor	rigid_DNA	18650398	18650412	1000.0	+	0	R 18650398
chr15	jNXSensor	rigid_DNA	18651506	18651515	1000.0	+	0	R 18651506
chr15	jNXSensor	rigid_DNA	18653101	18653115	1000.0	+	0	R 18653101
chr15	jNXSensor	rigid_DNA	18658908	18658922	1000.0	+	0	R 18658908
chr15	jNXSensor	rigid_DNA	18666465	18666479	1000.0	+	0	R 18666465
chr15	jNXSensor	rigid_DNA	18667474	18667488	1000.0	+	0	R 18667474
chr15	jNXSensor	rigid_DNA	18668563	18668573	1000.0	+	0	R 18668563
chr15	jNXSensor	rigid_DNA	18669122	18669136	1000.0	+	0	R 18669122
chr15	jNXSensor	rigid_DNA	18669153	18669178	1000.0	+	0	R 18669153
chr15	jNXSensor	rigid_DNA	18669199	18669239	1000.0	+	0	R 18669199
chr15	jNXSensor	rigid_DNA	18669252	18669276	1000.0	+	0	R 18669252
chr15	jNXSensor	rigid_DNA	18669341	18669356	1000.0	+	0	R 18669341
chr15	jNXSensor	rigid_DNA	18669409	18669424	1000.0	+	0	R 18669409
chr15	jNXSensor	rigid_DNA	18669448	18669463	1000.0	+	0	R 18669448
chr15	jNXSensor	rigid_DNA	18669680	18669694	1000.0	+	0	R 18669680
chr15	jNXSensor	rigid_DNA	18669804	18669818	1000.0	+	0	R 18669804
chr15	jNXSensor	rigid_DNA	18670187	18670201	1000.0	+	0	R 18670187
chr15	jNXSensor	rigid_DNA	18672245	18672266	1000.0	+	0	R 18672245
chr15	jNXSensor	rigid_DNA	18674413	18674427	1000.0	+	0	R 18674413
chr15	jNXSensor	rigid_DNA	18677456	18677466	1000.0	+	0	R 18677456
chr15	jNXSensor	rigid_DNA	18678271	18678293	1000.0	+	0	R 18678271
chr15	jNXSensor	rigid_DNA	18678335	18678346	1000.0	+	0	R 18678335
chr15	jNXSensor	rigid_DNA	18678467	18678481	1000.0	+	0	R 18678467
chr15	jNXSensor	rigid_DNA	18678923	18678937	1000.0	+	0	R 18678923
chr15	jNXSensor	rigid_DNA	18679655	18679684	1000.0	+	0	R 18679655
chr15	jNXSensor	rigid_DNA	18681254	18681268	1000.0	+	0	R 18681254
chr15	jNXSensor	rigid_DNA	18681277	18681292	1000.0	+	0	R 18681277
chr15	jNXSensor	rigid_DNA	18682808	18682822	1000.0	+	0	R 18682808
chr15	jNXSensor	rigid_DNA	18683256	18683268	1000.0	+	0	R 18683256
chr15	jNXSensor	rigid_DNA	18684568	18684582	1000.0	+	0	R 18684568
chr15	jNXSensor	rigid_DNA	18685011	18685023	1000.0	+	0	R 18685011
chr15	jNXSensor	rigid_DNA	18685141	18685155	1000.0	+	0	R 18685141
chr15	jNXSensor	rigid_DNA	18687773	18687787	1000.0	+	0	R 18687773
chr15	jNXSensor	rigid_DNA	18688344	18688368	1000.0	+	0	R 18688344
chr15	jNXSensor	rigid_DNA	18693959	18693973	1000.0	+	0	R 18693959
chr15	jNXSensor	rigid_DNA	18694738	18694751	1000.0	+	0	R 18694738
chr15	jNXSensor	rigid_DNA	18695010	18695024	1000.0	+	0	R 18695010
chr15	jNXSensor	rigid_DNA	18695313	18695327	1000.0	+	0	R 18695313
chr15	jNXSensor	rigid_DNA	18695380	18695389	1000.0	+	0	R 18695380
chr15	jNXSensor	rigid_DNA	18695578	18695593	1000.0	+	0	R 18695578
chr15	jNXSensor	rigid_DNA	18696616	18696630	1000.0	+	0	R 18696616
chr15	jNXSensor	rigid_DNA	18697161	18697180	1000.0	+	0	R 18697161
chr15	jNXSensor	rigid_DNA	18697410	18697421	1000.0	+	0	R 18697410
chr15	jNXSensor	rigid_DNA	18697529	18697538	1000.0	+	0	R 18697529
chr15	jNXSensor	rigid_DNA	18698087	18698101	1000.0	+	0	R 18698087
chr15	jNXSensor	rigid_DNA	18698315	18698334	1000.0	+	0	R 18698315
chr15	jNXSensor	rigid_DNA	18698559	18698572	1000.0	+	0	R 18698559
chr15	jNXSensor	rigid_DNA	18698771	18698785	1000.0	+	0	R 18698771
chr15	jNXSensor	rigid_DNA	18698913	18698929	1000.0	+	0	R 18698913
chr15	jNXSensor	rigid_DNA	18699024	18699038	1000.0	+	0	R 18699024
chr15	jNXSensor	rigid_DNA	18699556	18699565	1000.0	+	0	R 18699556
chr15	jNXSensor	rigid_DNA	18699796	18699810	1000.0	+	0	R 18699796
chr15	jNXSensor	rigid_DNA	18699857	18699868	1000.0	+	0	R 18699857
chr15	jNXSensor	rigid_DNA	18700487	18700501	1000.0	+	0	R 18700487
chr15	jNXSensor	rigid_DNA	18701008	18701019	1000.0	+	0	R 18701008
chr15	jNXSensor	rigid_DNA	18702402	18702420	1000.0	+	0	R 18702402
chr15	jNXSensor	rigid_DNA	18702436	18702450	1000.0	+	0	R 18702436
chr15	jNXSensor	rigid_DNA	18703106	18703120	1000.0	+	0	R 18703106
chr15	jNXSensor	rigid_DNA	18703765	18703774	1000.0	+	0	R 18703765
chr15	jNXSensor	rigid_DNA	18704060	18704074	1000.0	+	0	R 18704060
chr15	jNXSensor	rigid_DNA	18704313	18704323	1000.0	+	0	R 18704313
chr15	jNXSensor	rigid_DNA	18705169	18705180	1000.0	+	0	R 18705169
chr15	jNXSensor	rigid_DNA	18705230	18705244	1000.0	+	0	R 18705230
chr15	jNXSensor	rigid_DNA	18706001	18706015	1000.0	+	0	R 18706001
chr15	jNXSensor	rigid_DNA	18706954	18706972	1000.0	+	0	R 18706954
chr15	jNXSensor	rigid_DNA	18707027	18707041	1000.0	+	0	R 18707027
chr15	jNXSensor	rigid_DNA	18708302	18708316	1000.0	+	0	R 18708302
chr15	jNXSensor	rigid_DNA	18708829	18708843	1000.0	+	0	R 18708829
chr15	jNXSensor	rigid_DNA	18709469	18709483	1000.0	+	0	R 18709469
chr15	jNXSensor	rigid_DNA	18709762	18709781	1000.0	+	0	R 18709762
chr15	jNXSensor	rigid_DNA	18710306	18710320	1000.0	+	0	R 18710306
chr15	jNXSensor	rigid_DNA	18711336	18711350	1000.0	+	0	R 18711336
chr15	jNXSensor	rigid_DNA	18711634	18711648	1000.0	+	0	R 18711634
chr15	jNXSensor	rigid_DNA	18713081	18713100	1000.0	+	0	R 18713081
chr15	jNXSensor	rigid_DNA	18713104	18713118	1000.0	+	0	R 18713104
chr15	jNXSensor	rigid_DNA	18713292	18713306	1000.0	+	0	R 18713292
chr15	jNXSensor	rigid_DNA	18713347	18713362	1000.0	+	0	R 18713347
chr15	jNXSensor	rigid_DNA	18714603	18714616	1000.0	+	0	R 18714603
chr15	jNXSensor	rigid_DNA	18714638	18714652	1000.0	+	0	R 18714638
chr15	jNXSensor	rigid_DNA	18715692	18715706	1000.0	+	0	R 18715692
chr15	jNXSensor	rigid_DNA	18716095	18716109	1000.0	+	0	R 18716095
chr15	jNXSensor	rigid_DNA	18716898	18716912	1000.0	+	0	R 18716898
chr15	jNXSensor	rigid_DNA	18717123	18717142	1000.0	+	0	R 18717123
chr15	jNXSensor	rigid_DNA	18717737	18717761	1000.0	+	0	R 18717737
chr15	jNXSensor	rigid_DNA	18717775	18717784	1000.0	+	0	R 18717775
chr15	jNXSensor	rigid_DNA	18719565	18719579	1000.0	+	0	R 18719565
chr15	jNXSensor	rigid_DNA	18719730	18719744	1000.0	+	0	R 18719730
chr15	jNXSensor	rigid_DNA	18719805	18719823	1000.0	+	0	R 18719805
chr15	jNXSensor	rigid_DNA	18719993	18720022	1000.0	+	0	R 18719993
chr15	jNXSensor	rigid_DNA	18720590	18720599	1000.0	+	0	R 18720590
chr15	jNXSensor	rigid_DNA	18721046	18721060	1000.0	+	0	R 18721046
chr15	jNXSensor	rigid_DNA	18721555	18721569	1000.0	+	0	R 18721555
chr15	jNXSensor	rigid_DNA	18722001	18722015	1000.0	+	0	R 18722001
chr15	jNXSensor	rigid_DNA	18722105	18722118	1000.0	+	0	R 18722105
chr15	jNXSensor	rigid_DNA	18722385	18722399	1000.0	+	0	R 18722385
chr15	jNXSensor	rigid_DNA	18722509	18722523	1000.0	+	0	R 18722509
chr15	jNXSensor	rigid_DNA	18723279	18723289	1000.0	+	0	R 18723279
chr15	jNXSensor	rigid_DNA	18724163	18724178	1000.0	+	0	R 18724163
chr15	jNXSensor	rigid_DNA	18724221	18724235	1000.0	+	0	R 18724221
chr15	jNXSensor	rigid_DNA	18724460	18724481	1000.0	+	0	R 18724460
chr15	jNXSensor	rigid_DNA	18724751	18724766	1000.0	+	0	R 18724751
chr15	jNXSensor	rigid_DNA	18725193	18725202	1000.0	+	0	R 18725193
chr15	jNXSensor	rigid_DNA	18725792	18725806	1000.0	+	0	R 18725792
chr15	jNXSensor	rigid_DNA	18727245	18727259	1000.0	+	0	R 18727245
chr15	jNXSensor	rigid_DNA	18727501	18727511	1000.0	+	0	R 18727501
chr15	jNXSensor	rigid_DNA	18727877	18727891	1000.0	+	0	R 18727877
chr15	jNXSensor	rigid_DNA	18728585	18728602	1000.0	+	0	R 18728585
chr15	jNXSensor	rigid_DNA	18729442	18729457	1000.0	+	0	R 18729442
chr15	jNXSensor	rigid_DNA	18729976	18729990	1000.0	+	0	R 18729976
chr15	jNXSensor	rigid_DNA	18730538	18730552	1000.0	+	0	R 18730538
chr15	jNXSensor	rigid_DNA	18730780	18730813	1000.0	+	0	R 18730780
chr15	jNXSensor	rigid_DNA	18731589	18731605	1000.0	+	0	R 18731589
chr15	jNXSensor	rigid_DNA	18732756	18732767	1000.0	+	0	R 18732756
chr15	jNXSensor	rigid_DNA	18733081	18733090	1000.0	+	0	R 18733081
chr15	jNXSensor	rigid_DNA	18733698	18733715	1000.0	+	0	R 18733698
chr15	jNXSensor	rigid_DNA	18734178	18734192	1000.0	+	0	R 18734178
chr15	jNXSensor	rigid_DNA	18734408	18734422	1000.0	+	0	R 18734408
chr15	jNXSensor	rigid_DNA	18734436	18734445	1000.0	+	0	R 18734436
chr15	jNXSensor	rigid_DNA	18735369	18735388	1000.0	+	0	R 18735369
chr15	jNXSensor	rigid_DNA	18735452	18735471	1000.0	+	0	R 18735452
chr15	jNXSensor	rigid_DNA	18735697	18735716	1000.0	+	0	R 18735697
chr15	jNXSensor	rigid_DNA	18735864	18735876	1000.0	+	0	R 18735864
chr15	jNXSensor	rigid_DNA	18736729	18736738	1000.0	+	0	R 18736729
chr15	jNXSensor	rigid_DNA	18737046	18737060	1000.0	+	0	R 18737046
chr15	jNXSensor	rigid_DNA	18738141	18738160	1000.0	+	0	R 18738141
chr15	jNXSensor	rigid_DNA	18738349	18738364	1000.0	+	0	R 18738349
chr15	jNXSensor	rigid_DNA	18738852	18738884	1000.0	+	0	R 18738852
chr15	jNXSensor	rigid_DNA	18738967	18738986	1000.0	+	0	R 18738967
chr15	jNXSensor	rigid_DNA	18740381	18740395	1000.0	+	0	R 18740381
chr15	jNXSensor	rigid_DNA	18740654	18740668	1000.0	+	0	R 18740654
chr15	jNXSensor	rigid_DNA	18740734	18740758	1000.0	+	0	R 18740734
chr15	jNXSensor	rigid_DNA	18740908	18740918	1000.0	+	0	R 18740908
chr15	jNXSensor	rigid_DNA	18742514	18742528	1000.0	+	0	R 18742514
chr15	jNXSensor	rigid_DNA	18742748	18742770	1000.0	+	0	R 18742748
chr15	jNXSensor	rigid_DNA	18743678	18743691	1000.0	+	0	R 18743678
chr15	jNXSensor	rigid_DNA	18743882	18743896	1000.0	+	0	R 18743882
chr15	jNXSensor	rigid_DNA	18744154	18744168	1000.0	+	0	R 18744154
chr15	jNXSensor	rigid_DNA	18744291	18744304	1000.0	+	0	R 18744291
chr15	jNXSensor	rigid_DNA	18745086	18745103	1000.0	+	0	R 18745086
chr15	jNXSensor	rigid_DNA	18745379	18745393	1000.0	+	0	R 18745379
chr15	jNXSensor	rigid_DNA	18745650	18745664	1000.0	+	0	R 18745650
chr15	jNXSensor	rigid_DNA	18745905	18745919	1000.0	+	0	R 18745905
chr15	jNXSensor	rigid_DNA	18746011	18746025	1000.0	+	0	R 18746011
chr15	jNXSensor	rigid_DNA	18746351	18746365	1000.0	+	0	R 18746351
chr15	jNXSensor	rigid_DNA	18746538	18746552	1000.0	+	0	R 18746538
chr15	jNXSensor	rigid_DNA	18746558	18746572	1000.0	+	0	R 18746558
chr15	jNXSensor	rigid_DNA	18747337	18747351	1000.0	+	0	R 18747337
chr15	jNXSensor	rigid_DNA	18747782	18747796	1000.0	+	0	R 18747782
chr15	jNXSensor	rigid_DNA	18747950	18747965	1000.0	+	0	R 18747950
chr15	jNXSensor	rigid_DNA	18748100	18748137	1000.0	+	0	R 18748100
chr15	jNXSensor	rigid_DNA	18749209	18749223	1000.0	+	0	R 18749209
chr15	jNXSensor	rigid_DNA	18750754	18750773	1000.0	+	0	R 18750754
chr15	jNXSensor	rigid_DNA	18751635	18751649	1000.0	+	0	R 18751635
chr15	jNXSensor	rigid_DNA	18753656	18753675	1000.0	+	0	R 18753656
chr15	jNXSensor	rigid_DNA	18753975	18753991	1000.0	+	0	R 18753975
chr15	jNXSensor	rigid_DNA	18755044	18755058	1000.0	+	0	R 18755044
chr15	jNXSensor	rigid_DNA	18756642	18756661	1000.0	+	0	R 18756642
chr15	jNXSensor	rigid_DNA	18758080	18758094	1000.0	+	0	R 18758080
chr15	jNXSensor	rigid_DNA	18758652	18758666	1000.0	+	0	R 18758652
chr15	jNXSensor	rigid_DNA	18759537	18759551	1000.0	+	0	R 18759537
chr15	jNXSensor	rigid_DNA	18759774	18759789	1000.0	+	0	R 18759774
chr15	jNXSensor	rigid_DNA	18759921	18759940	1000.0	+	0	R 18759921
chr15	jNXSensor	rigid_DNA	18760008	18760022	1000.0	+	0	R 18760008
chr15	jNXSensor	rigid_DNA	18760105	18760119	1000.0	+	0	R 18760105
chr15	jNXSensor	rigid_DNA	18760135	18760155	1000.0	+	0	R 18760135
chr15	jNXSensor	rigid_DNA	18760188	18760219	1000.0	+	0	R 18760188
chr15	jNXSensor	rigid_DNA	18760224	18760238	1000.0	+	0	R 18760224
chr15	jNXSensor	rigid_DNA	18760249	18760269	1000.0	+	0	R 18760249
chr15	jNXSensor	rigid_DNA	18760284	18760305	1000.0	+	0	R 18760284
chr15	jNXSensor	rigid_DNA	18760321	18760335	1000.0	+	0	R 18760321
chr15	jNXSensor	rigid_DNA	18760370	18760391	1000.0	+	0	R 18760370
chr15	jNXSensor	rigid_DNA	18760406	18760439	1000.0	+	0	R 18760406
chr15	jNXSensor	rigid_DNA	18760535	18760558	1000.0	+	0	R 18760535
chr15	jNXSensor	rigid_DNA	18760572	18760591	1000.0	+	0	R 18760572
chr15	jNXSensor	rigid_DNA	18760766	18760780	1000.0	+	0	R 18760766
chr15	jNXSensor	rigid_DNA	18760837	18760852	1000.0	+	0	R 18760837
chr15	jNXSensor	rigid_DNA	18761580	18761594	1000.0	+	0	R 18761580
chr15	jNXSensor	rigid_DNA	18762138	18762148	1000.0	+	0	R 18762138
chr15	jNXSensor	rigid_DNA	18762946	18762966	1000.0	+	0	R 18762946
chr15	jNXSensor	rigid_DNA	18765858	18765877	1000.0	+	0	R 18765858
chr15	jNXSensor	rigid_DNA	18766217	18766231	1000.0	+	0	R 18766217
chr15	jNXSensor	rigid_DNA	18766329	18766343	1000.0	+	0	R 18766329
chr15	jNXSensor	rigid_DNA	18766399	18766413	1000.0	+	0	R 18766399
chr15	jNXSensor	rigid_DNA	18766752	18766776	1000.0	+	0	R 18766752
chr15	jNXSensor	rigid_DNA	18766916	18766930	1000.0	+	0	R 18766916
chr15	jNXSensor	rigid_DNA	18766946	18766960	1000.0	+	0	R 18766946
chr15	jNXSensor	rigid_DNA	18766978	18766992	1000.0	+	0	R 18766978
chr15	jNXSensor	rigid_DNA	18767274	18767293	1000.0	+	0	R 18767274
chr15	jNXSensor	rigid_DNA	18767502	18767516	1000.0	+	0	R 18767502
chr15	jNXSensor	rigid_DNA	18767766	18767780	1000.0	+	0	R 18767766
chr15	jNXSensor	rigid_DNA	18767946	18767960	1000.0	+	0	R 18767946
chr15	jNXSensor	rigid_DNA	18768016	18768030	1000.0	+	0	R 18768016
chr15	jNXSensor	rigid_DNA	18768058	18768080	1000.0	+	0	R 18768058
chr15	jNXSensor	rigid_DNA	18768191	18768211	1000.0	+	0	R 18768191
chr15	jNXSensor	rigid_DNA	18768228	18768247	1000.0	+	0	R 18768228
chr15	jNXSensor	rigid_DNA	18768286	18768305	1000.0	+	0	R 18768286
chr15	jNXSensor	rigid_DNA	18768343	18768357	1000.0	+	0	R 18768343
chr15	jNXSensor	rigid_DNA	18768454	18768468	1000.0	+	0	R 18768454
chr15	jNXSensor	rigid_DNA	18768652	18768666	1000.0	+	0	R 18768652
chr15	jNXSensor	rigid_DNA	18768670	18768689	1000.0	+	0	R 18768670
chr15	jNXSensor	rigid_DNA	18768692	18768716	1000.0	+	0	R 18768692
chr15	jNXSensor	rigid_DNA	18768749	18768763	1000.0	+	0	R 18768749
chr15	jNXSensor	rigid_DNA	18768778	18768792	1000.0	+	0	R 18768778
chr15	jNXSensor	rigid_DNA	18768863	18768882	1000.0	+	0	R 18768863
chr15	jNXSensor	rigid_DNA	18768892	18768906	1000.0	+	0	R 18768892
chr15	jNXSensor	rigid_DNA	18768983	18768997	1000.0	+	0	R 18768983
chr15	jNXSensor	rigid_DNA	18769025	18769039	1000.0	+	0	R 18769025
chr15	jNXSensor	rigid_DNA	18769058	18769072	1000.0	+	0	R 18769058
chr15	jNXSensor	rigid_DNA	18769075	18769113	1000.0	+	0	R 18769075
chr15	jNXSensor	rigid_DNA	18769173	18769197	1000.0	+	0	R 18769173
chr15	jNXSensor	rigid_DNA	18769294	18769325	1000.0	+	0	R 18769294
chr15	jNXSensor	rigid_DNA	18769338	18769352	1000.0	+	0	R 18769338
chr15	jNXSensor	rigid_DNA	18769507	18769521	1000.0	+	0	R 18769507
chr15	jNXSensor	rigid_DNA	18769581	18769595	1000.0	+	0	R 18769581
chr15	jNXSensor	rigid_DNA	18769615	18769629	1000.0	+	0	R 18769615
chr15	jNXSensor	rigid_DNA	18769900	18769914	1000.0	+	0	R 18769900
chr15	jNXSensor	rigid_DNA	18769958	18769972	1000.0	+	0	R 18769958
chr15	jNXSensor	rigid_DNA	18769990	18770009	1000.0	+	0	R 18769990
chr15	jNXSensor	rigid_DNA	18770139	18770158	1000.0	+	0	R 18770139
chr15	jNXSensor	rigid_DNA	18770371	18770385	1000.0	+	0	R 18770371
chr15	jNXSensor	rigid_DNA	18770466	18770480	1000.0	+	0	R 18770466
chr15	jNXSensor	rigid_DNA	18770884	18770898	1000.0	+	0	R 18770884
chr15	jNXSensor	rigid_DNA	18771047	18771061	1000.0	+	0	R 18771047
chr15	jNXSensor	rigid_DNA	18771087	18771101	1000.0	+	0	R 18771087
chr15	jNXSensor	rigid_DNA	18771270	18771284	1000.0	+	0	R 18771270
chr15	jNXSensor	rigid_DNA	18771291	18771310	1000.0	+	0	R 18771291
chr15	jNXSensor	rigid_DNA	18771500	18771514	1000.0	+	0	R 18771500
chr15	jNXSensor	rigid_DNA	18771528	18771542	1000.0	+	0	R 18771528
chr15	jNXSensor	rigid_DNA	18771581	18771595	1000.0	+	0	R 18771581
chr15	jNXSensor	rigid_DNA	18771624	18771638	1000.0	+	0	R 18771624
chr15	jNXSensor	rigid_DNA	18771640	18771654	1000.0	+	0	R 18771640
chr15	jNXSensor	rigid_DNA	18771698	18771712	1000.0	+	0	R 18771698
chr15	jNXSensor	rigid_DNA	18771867	18771898	1000.0	+	0	R 18771867
chr15	jNXSensor	rigid_DNA	18771905	18771919	1000.0	+	0	R 18771905
chr15	jNXSensor	rigid_DNA	18771936	18771950	1000.0	+	0	R 18771936
chr15	jNXSensor	rigid_DNA	18771962	18771998	1000.0	+	0	R 18771962
chr15	jNXSensor	rigid_DNA	18772068	18772088	1000.0	+	0	R 18772068
chr15	jNXSensor	rigid_DNA	18772097	18772111	1000.0	+	0	R 18772097
chr15	jNXSensor	rigid_DNA	18772242	18772256	1000.0	+	0	R 18772242
chr15	jNXSensor	rigid_DNA	18772262	18772282	1000.0	+	0	R 18772262
chr15	jNXSensor	rigid_DNA	18772284	18772298	1000.0	+	0	R 18772284
chr15	jNXSensor	rigid_DNA	18772307	18772321	1000.0	+	0	R 18772307
chr15	jNXSensor	rigid_DNA	18772510	18772524	1000.0	+	0	R 18772510
chr15	jNXSensor	rigid_DNA	18772532	18772552	1000.0	+	0	R 18772532
chr15	jNXSensor	rigid_DNA	18772577	18772591	1000.0	+	0	R 18772577
chr15	jNXSensor	rigid_DNA	18772594	18772608	1000.0	+	0	R 18772594
chr15	jNXSensor	rigid_DNA	18776724	18776758	1000.0	+	0	R 18776724
chr15	jNXSensor	rigid_DNA	18785277	18785286	1000.0	+	0	R 18785277
chr15	jNXSensor	rigid_DNA	18786229	18786247	1000.0	+	0	R 18786229
chr15	jNXSensor	rigid_DNA	18790610	18790625	1000.0	+	0	R 18790610
chr15	jNXSensor	rigid_DNA	18791871	18791893	1000.0	+	0	R 18791871
chr15	jNXSensor	rigid_DNA	18793275	18793289	1000.0	+	0	R 18793275
chr15	jNXSensor	rigid_DNA	18793306	18793320	1000.0	+	0	R 18793306
chr15	jNXSensor	rigid_DNA	18793939	18793959	1000.0	+	0	R 18793939
chr15	jNXSensor	rigid_DNA	18795160	18795169	1000.0	+	0	R 18795160
chr15	jNXSensor	rigid_DNA	18797279	18797293	1000.0	+	0	R 18797279
chr15	jNXSensor	rigid_DNA	18799292	18799306	1000.0	+	0	R 18799292
chr15	jNXSensor	rigid_DNA	18799844	18799864	1000.0	+	0	R 18799844
chr15	jNXSensor	rigid_DNA	18803225	18803245	1000.0	+	0	R 18803225
chr15	jNXSensor	rigid_DNA	18803475	18803489	1000.0	+	0	R 18803475
chr15	jNXSensor	rigid_DNA	18804203	18804217	1000.0	+	0	R 18804203
chr15	jNXSensor	rigid_DNA	18804226	18804240	1000.0	+	0	R 18804226
chr15	jNXSensor	rigid_DNA	18804644	18804658	1000.0	+	0	R 18804644
chr15	jNXSensor	rigid_DNA	18804841	18804855	1000.0	+	0	R 18804841
chr15	jNXSensor	rigid_DNA	18805689	18805703	1000.0	+	0	R 18805689
chr15	jNXSensor	rigid_DNA	18805857	18805871	1000.0	+	0	R 18805857
chr15	jNXSensor	rigid_DNA	18806025	18806039	1000.0	+	0	R 18806025
chr15	jNXSensor	rigid_DNA	18806264	18806278	1000.0	+	0	R 18806264
chr15	jNXSensor	rigid_DNA	18807337	18807360	1000.0	+	0	R 18807337
chr15	jNXSensor	rigid_DNA	18807389	18807403	1000.0	+	0	R 18807389
chr15	jNXSensor	rigid_DNA	18807510	18807524	1000.0	+	0	R 18807510
chr15	jNXSensor	rigid_DNA	18808701	18808758	1000.0	+	0	R 18808701
chr15	jNXSensor	rigid_DNA	18809386	18809401	1000.0	+	0	R 18809386
chr15	jNXSensor	rigid_DNA	18809485	18809510	1000.0	+	0	R 18809485
chr15	jNXSensor	rigid_DNA	18810372	18810386	1000.0	+	0	R 18810372
chr15	jNXSensor	rigid_DNA	18810598	18810617	1000.0	+	0	R 18810598
chr15	jNXSensor	rigid_DNA	18810822	18810847	1000.0	+	0	R 18810822
chr15	jNXSensor	rigid_DNA	18810863	18810877	1000.0	+	0	R 18810863
chr15	jNXSensor	rigid_DNA	18810954	18810974	1000.0	+	0	R 18810954
chr15	jNXSensor	rigid_DNA	18811004	18811018	1000.0	+	0	R 18811004
chr15	jNXSensor	rigid_DNA	18811782	18811796	1000.0	+	0	R 18811782
chr15	jNXSensor	rigid_DNA	18812628	18812642	1000.0	+	0	R 18812628
chr15	jNXSensor	rigid_DNA	18812974	18812988	1000.0	+	0	R 18812974
chr15	jNXSensor	rigid_DNA	18813402	18813424	1000.0	+	0	R 18813402
chr15	jNXSensor	rigid_DNA	18813531	18813556	1000.0	+	0	R 18813531
chr15	jNXSensor	rigid_DNA	18813986	18814000	1000.0	+	0	R 18813986
chr15	jNXSensor	rigid_DNA	18814233	18814263	1000.0	+	0	R 18814233
chr15	jNXSensor	rigid_DNA	18814423	18814437	1000.0	+	0	R 18814423
chr15	jNXSensor	rigid_DNA	18814535	18814549	1000.0	+	0	R 18814535
chr15	jNXSensor	rigid_DNA	18814593	18814613	1000.0	+	0	R 18814593
chr15	jNXSensor	rigid_DNA	18814666	18814680	1000.0	+	0	R 18814666
chr15	jNXSensor	rigid_DNA	18814804	18814823	1000.0	+	0	R 18814804
chr15	jNXSensor	rigid_DNA	18815003	18815017	1000.0	+	0	R 18815003
chr15	jNXSensor	rigid_DNA	18815051	18815065	1000.0	+	0	R 18815051
chr15	jNXSensor	rigid_DNA	18815094	18815108	1000.0	+	0	R 18815094
chr15	jNXSensor	rigid_DNA	18815136	18815150	1000.0	+	0	R 18815136
chr15	jNXSensor	rigid_DNA	18815156	18815170	1000.0	+	0	R 18815156
chr15	jNXSensor	rigid_DNA	18815440	18815454	1000.0	+	0	R 18815440
chr15	jNXSensor	rigid_DNA	18815477	18815491	1000.0	+	0	R 18815477
chr15	jNXSensor	rigid_DNA	18815529	18815553	1000.0	+	0	R 18815529
chr15	jNXSensor	rigid_DNA	18815659	18815673	1000.0	+	0	R 18815659
chr15	jNXSensor	rigid_DNA	18816217	18816231	1000.0	+	0	R 18816217
chr15	jNXSensor	rigid_DNA	18816381	18816395	1000.0	+	0	R 18816381
chr15	jNXSensor	rigid_DNA	18816586	18816605	1000.0	+	0	R 18816586
chr15	jNXSensor	rigid_DNA	18816951	18816965	1000.0	+	0	R 18816951
chr15	jNXSensor	rigid_DNA	18817211	18817225	1000.0	+	0	R 18817211
chr15	jNXSensor	rigid_DNA	18817495	18817509	1000.0	+	0	R 18817495
chr15	jNXSensor	rigid_DNA	18818014	18818028	1000.0	+	0	R 18818014
chr15	jNXSensor	rigid_DNA	18818361	18818376	1000.0	+	0	R 18818361
chr15	jNXSensor	rigid_DNA	18818503	18818523	1000.0	+	0	R 18818503
chr15	jNXSensor	rigid_DNA	18818762	18818776	1000.0	+	0	R 18818762
chr15	jNXSensor	rigid_DNA	18820869	18820883	1000.0	+	0	R 18820869
chr15	jNXSensor	rigid_DNA	18821145	18821154	1000.0	+	0	R 18821145
chr15	jNXSensor	rigid_DNA	18821933	18821958	1000.0	+	0	R 18821933
chr15	jNXSensor	rigid_DNA	18821972	18821986	1000.0	+	0	R 18821972
chr15	jNXSensor	rigid_DNA	18822049	18822063	1000.0	+	0	R 18822049
chr15	jNXSensor	rigid_DNA	18822183	18822197	1000.0	+	0	R 18822183
chr15	jNXSensor	rigid_DNA	18822202	18822216	1000.0	+	0	R 18822202
chr15	jNXSensor	rigid_DNA	18822325	18822344	1000.0	+	0	R 18822325
chr15	jNXSensor	rigid_DNA	18822573	18822587	1000.0	+	0	R 18822573
chr15	jNXSensor	rigid_DNA	18822658	18822678	1000.0	+	0	R 18822658
chr15	jNXSensor	rigid_DNA	18822896	18822916	1000.0	+	0	R 18822896
chr15	jNXSensor	rigid_DNA	18823002	18823016	1000.0	+	0	R 18823002
chr15	jNXSensor	rigid_DNA	18823043	18823067	1000.0	+	0	R 18823043
chr15	jNXSensor	rigid_DNA	18823159	18823178	1000.0	+	0	R 18823159
chr15	jNXSensor	rigid_DNA	18823231	18823250	1000.0	+	0	R 18823231
chr15	jNXSensor	rigid_DNA	18823492	18823506	1000.0	+	0	R 18823492
chr15	jNXSensor	rigid_DNA	18823513	18823528	1000.0	+	0	R 18823513
chr15	jNXSensor	rigid_DNA	18823612	18823627	1000.0	+	0	R 18823612
chr15	jNXSensor	rigid_DNA	18823684	18823698	1000.0	+	0	R 18823684
chr15	jNXSensor	rigid_DNA	18823726	18823755	1000.0	+	0	R 18823726
chr15	jNXSensor	rigid_DNA	18823804	18823818	1000.0	+	0	R 18823804
chr15	jNXSensor	rigid_DNA	18823864	18823884	1000.0	+	0	R 18823864
chr15	jNXSensor	rigid_DNA	18823993	18824007	1000.0	+	0	R 18823993
chr15	jNXSensor	rigid_DNA	18824147	18824162	1000.0	+	0	R 18824147
chr15	jNXSensor	rigid_DNA	18830113	18830122	1000.0	+	0	R 18830113
chr15	jNXSensor	rigid_DNA	18833461	18833475	1000.0	+	0	R 18833461
chr15	jNXSensor	rigid_DNA	18838731	18838747	1000.0	+	0	R 18838731
chr15	jNXSensor	rigid_DNA	18838786	18838800	1000.0	+	0	R 18838786
chr15	jNXSensor	rigid_DNA	18840752	18840766	1000.0	+	0	R 18840752
chr15	jNXSensor	rigid_DNA	18842410	18842419	1000.0	+	0	R 18842410
chr15	jNXSensor	rigid_DNA	18845590	18845607	1000.0	+	0	R 18845590
chr15	jNXSensor	rigid_DNA	18866426	18866439	1000.0	+	0	R 18866426
chr15	jNXSensor	rigid_DNA	18867096	18867108	1000.0	+	0	R 18867096
chr15	jNXSensor	rigid_DNA	18871581	18871591	1000.0	+	0	R 18871581
chr15	jNXSensor	rigid_DNA	18872257	18872273	1000.0	+	0	R 18872257
chr15	jNXSensor	rigid_DNA	18876569	18876578	1000.0	+	0	R 18876569
chr15	jNXSensor	rigid_DNA	18876764	18876773	1000.0	+	0	R 18876764
chr15	jNXSensor	rigid_DNA	18882540	18882555	1000.0	+	0	R 18882540
chr15	jNXSensor	rigid_DNA	18883977	18883991	1000.0	+	0	R 18883977
chr15	jNXSensor	rigid_DNA	18884064	18884073	1000.0	+	0	R 18884064
chr15	jNXSensor	rigid_DNA	18888063	18888075	1000.0	+	0	R 18888063
chr15	jNXSensor	rigid_DNA	18892712	18892726	1000.0	+	0	R 18892712
chr15	jNXSensor	rigid_DNA	18894693	18894703	1000.0	+	0	R 18894693
chr15	jNXSensor	rigid_DNA	18895112	18895131	1000.0	+	0	R 18895112
chr15	jNXSensor	rigid_DNA	18895620	18895634	1000.0	+	0	R 18895620
chr15	jNXSensor	rigid_DNA	18896399	18896418	1000.0	+	0	R 18896399
chr15	jNXSensor	rigid_DNA	18896712	18896726	1000.0	+	0	R 18896712
chr15	jNXSensor	rigid_DNA	18896954	18896976	1000.0	+	0	R 18896954
chr15	jNXSensor	rigid_DNA	18897125	18897141	1000.0	+	0	R 18897125
chr15	jNXSensor	rigid_DNA	18897508	18897522	1000.0	+	0	R 18897508
chr15	jNXSensor	rigid_DNA	18898958	18898972	1000.0	+	0	R 18898958
chr15	jNXSensor	rigid_DNA	18900164	18900178	1000.0	+	0	R 18900164
chr15	jNXSensor	rigid_DNA	18900248	18900268	1000.0	+	0	R 18900248
chr15	jNXSensor	rigid_DNA	18900491	18900511	1000.0	+	0	R 18900491
chr15	jNXSensor	rigid_DNA	18902162	18902176	1000.0	+	0	R 18902162
chr15	jNXSensor	rigid_DNA	18902685	18902699	1000.0	+	0	R 18902685
chr15	jNXSensor	rigid_DNA	18903087	18903106	1000.0	+	0	R 18903087
chr15	jNXSensor	rigid_DNA	18904349	18904363	1000.0	+	0	R 18904349
chr15	jNXSensor	rigid_DNA	18904994	18905011	1000.0	+	0	R 18904994
chr15	jNXSensor	rigid_DNA	18906208	18906222	1000.0	+	0	R 18906208
chr15	jNXSensor	rigid_DNA	18906665	18906679	1000.0	+	0	R 18906665
chr15	jNXSensor	rigid_DNA	18908554	18908573	1000.0	+	0	R 18908554
chr15	jNXSensor	rigid_DNA	18908822	18908836	1000.0	+	0	R 18908822
chr15	jNXSensor	rigid_DNA	18909830	18909844	1000.0	+	0	R 18909830
chr15	jNXSensor	rigid_DNA	18909938	18909952	1000.0	+	0	R 18909938
chr15	jNXSensor	rigid_DNA	18910046	18910060	1000.0	+	0	R 18910046
chr15	jNXSensor	rigid_DNA	18910100	18910114	1000.0	+	0	R 18910100
chr15	jNXSensor	rigid_DNA	18911903	18911922	1000.0	+	0	R 18911903
chr15	jNXSensor	rigid_DNA	18914665	18914679	1000.0	+	0	R 18914665
chr15	jNXSensor	rigid_DNA	18914811	18914834	1000.0	+	0	R 18914811
chr15	jNXSensor	rigid_DNA	18915124	18915138	1000.0	+	0	R 18915124
chr15	jNXSensor	rigid_DNA	18915369	18915383	1000.0	+	0	R 18915369
chr15	jNXSensor	rigid_DNA	18915911	18915925	1000.0	+	0	R 18915911
chr15	jNXSensor	rigid_DNA	18916463	18916477	1000.0	+	0	R 18916463
chr15	jNXSensor	rigid_DNA	18916885	18916895	1000.0	+	0	R 18916885
chr15	jNXSensor	rigid_DNA	18917658	18917677	1000.0	+	0	R 18917658
chr15	jNXSensor	rigid_DNA	18917774	18917788	1000.0	+	0	R 18917774
chr15	jNXSensor	rigid_DNA	18920410	18920422	1000.0	+	0	R 18920410
chr15	jNXSensor	rigid_DNA	18921283	18921292	1000.0	+	0	R 18921283
chr15	jNXSensor	rigid_DNA	18921739	18921753	1000.0	+	0	R 18921739
chr15	jNXSensor	rigid_DNA	18921981	18921992	1000.0	+	0	R 18921981
chr15	jNXSensor	rigid_DNA	18923776	18923788	1000.0	+	0	R 18923776
chr15	jNXSensor	rigid_DNA	18924787	18924802	1000.0	+	0	R 18924787
chr15	jNXSensor	rigid_DNA	18924924	18924938	1000.0	+	0	R 18924924
chr15	jNXSensor	rigid_DNA	18925751	18925761	1000.0	+	0	R 18925751
chr15	jNXSensor	rigid_DNA	18925794	18925804	1000.0	+	0	R 18925794
chr15	jNXSensor	rigid_DNA	18926412	18926424	1000.0	+	0	R 18926412
chr15	jNXSensor	rigid_DNA	18927857	18927871	1000.0	+	0	R 18927857
chr15	jNXSensor	rigid_DNA	18928484	18928498	1000.0	+	0	R 18928484
chr15	jNXSensor	rigid_DNA	18929684	18929698	1000.0	+	0	R 18929684
chr15	jNXSensor	rigid_DNA	18929721	18929735	1000.0	+	0	R 18929721
chr15	jNXSensor	rigid_DNA	18930643	18930653	1000.0	+	0	R 18930643
chr15	jNXSensor	rigid_DNA	18930773	18930793	1000.0	+	0	R 18930773
chr15	jNXSensor	rigid_DNA	18930838	18930848	1000.0	+	0	R 18930838
chr15	jNXSensor	rigid_DNA	18931181	18931195	1000.0	+	0	R 18931181
chr15	jNXSensor	rigid_DNA	18931259	18931273	1000.0	+	0	R 18931259
chr15	jNXSensor	rigid_DNA	18932182	18932196	1000.0	+	0	R 18932182
chr15	jNXSensor	rigid_DNA	18932422	18932446	1000.0	+	0	R 18932422
chr15	jNXSensor	rigid_DNA	18932472	18932486	1000.0	+	0	R 18932472
chr15	jNXSensor	rigid_DNA	18934388	18934401	1000.0	+	0	R 18934388
chr15	jNXSensor	rigid_DNA	18935259	18935272	1000.0	+	0	R 18935259
chr15	jNXSensor	rigid_DNA	18935497	18935507	1000.0	+	0	R 18935497
chr15	jNXSensor	rigid_DNA	18937953	18937969	1000.0	+	0	R 18937953
chr15	jNXSensor	rigid_DNA	18938266	18938277	1000.0	+	0	R 18938266
chr15	jNXSensor	rigid_DNA	18939593	18939606	1000.0	+	0	R 18939593
chr15	jNXSensor	rigid_DNA	18940813	18940827	1000.0	+	0	R 18940813
chr15	jNXSensor	rigid_DNA	18941217	18941237	1000.0	+	0	R 18941217
chr15	jNXSensor	rigid_DNA	18941537	18941551	1000.0	+	0	R 18941537
chr15	jNXSensor	rigid_DNA	18942553	18942567	1000.0	+	0	R 18942553
chr15	jNXSensor	rigid_DNA	18942794	18942808	1000.0	+	0	R 18942794
chr15	jNXSensor	rigid_DNA	18943903	18943917	1000.0	+	0	R 18943903
chr15	jNXSensor	rigid_DNA	18944075	18944090	1000.0	+	0	R 18944075
chr15	jNXSensor	rigid_DNA	18945238	18945252	1000.0	+	0	R 18945238
chr15	jNXSensor	rigid_DNA	18946709	18946719	1000.0	+	0	R 18946709
chr15	jNXSensor	rigid_DNA	18946834	18946846	1000.0	+	0	R 18946834
chr15	jNXSensor	rigid_DNA	18947428	18947440	1000.0	+	0	R 18947428
chr15	jNXSensor	rigid_DNA	18947535	18947549	1000.0	+	0	R 18947535
chr15	jNXSensor	rigid_DNA	18947713	18947728	1000.0	+	0	R 18947713
chr15	jNXSensor	rigid_DNA	18948065	18948078	1000.0	+	0	R 18948065
chr15	jNXSensor	rigid_DNA	18949066	18949080	1000.0	+	0	R 18949066
chr15	jNXSensor	rigid_DNA	18949310	18949325	1000.0	+	0	R 18949310
chr15	jNXSensor	rigid_DNA	18949327	18949340	1000.0	+	0	R 18949327
chr15	jNXSensor	rigid_DNA	18949849	18949863	1000.0	+	0	R 18949849
chr15	jNXSensor	rigid_DNA	18950093	18950138	1000.0	+	0	R 18950093
chr15	jNXSensor	rigid_DNA	18950700	18950727	1000.0	+	0	R 18950700
chr15	jNXSensor	rigid_DNA	18950979	18950991	1000.0	+	0	R 18950979
chr15	jNXSensor	rigid_DNA	18951055	18951065	1000.0	+	0	R 18951055
chr15	jNXSensor	rigid_DNA	18951292	18951306	1000.0	+	0	R 18951292
chr15	jNXSensor	rigid_DNA	18953172	18953191	1000.0	+	0	R 18953172
chr15	jNXSensor	rigid_DNA	18953414	18953451	1000.0	+	0	R 18953414
chr15	jNXSensor	rigid_DNA	18953637	18953649	1000.0	+	0	R 18953637
chr15	jNXSensor	rigid_DNA	18954790	18954804	1000.0	+	0	R 18954790
chr15	jNXSensor	rigid_DNA	18955936	18955947	1000.0	+	0	R 18955936
chr15	jNXSensor	rigid_DNA	18957446	18957466	1000.0	+	0	R 18957446
chr15	jNXSensor	rigid_DNA	18957542	18957556	1000.0	+	0	R 18957542
chr15	jNXSensor	rigid_DNA	18958070	18958084	1000.0	+	0	R 18958070
chr15	jNXSensor	rigid_DNA	18958943	18958963	1000.0	+	0	R 18958943
chr15	jNXSensor	rigid_DNA	18959619	18959634	1000.0	+	0	R 18959619
chr15	jNXSensor	rigid_DNA	18959735	18959745	1000.0	+	0	R 18959735
chr15	jNXSensor	rigid_DNA	18960489	18960504	1000.0	+	0	R 18960489
chr15	jNXSensor	rigid_DNA	18960963	18960982	1000.0	+	0	R 18960963
chr15	jNXSensor	rigid_DNA	18961051	18961080	1000.0	+	0	R 18961051
chr15	jNXSensor	rigid_DNA	18961295	18961309	1000.0	+	0	R 18961295
chr15	jNXSensor	rigid_DNA	18961316	18961339	1000.0	+	0	R 18961316
chr15	jNXSensor	rigid_DNA	18962484	18962503	1000.0	+	0	R 18962484
chr15	jNXSensor	rigid_DNA	18962570	18962580	1000.0	+	0	R 18962570
chr15	jNXSensor	rigid_DNA	18962732	18962753	1000.0	+	0	R 18962732
chr15	jNXSensor	rigid_DNA	18963450	18963469	1000.0	+	0	R 18963450
chr15	jNXSensor	rigid_DNA	18963690	18963711	1000.0	+	0	R 18963690
chr15	jNXSensor	rigid_DNA	18965276	18965290	1000.0	+	0	R 18965276
chr15	jNXSensor	rigid_DNA	18965519	18965538	1000.0	+	0	R 18965519
chr15	jNXSensor	rigid_DNA	18965687	18965701	1000.0	+	0	R 18965687
chr15	jNXSensor	rigid_DNA	18965773	18965782	1000.0	+	0	R 18965773
chr15	jNXSensor	rigid_DNA	18966379	18966391	1000.0	+	0	R 18966379
chr15	jNXSensor	rigid_DNA	18966660	18966674	1000.0	+	0	R 18966660
chr15	jNXSensor	rigid_DNA	18967633	18967647	1000.0	+	0	R 18967633
chr15	jNXSensor	rigid_DNA	18967670	18967684	1000.0	+	0	R 18967670
chr15	jNXSensor	rigid_DNA	18967908	18967924	1000.0	+	0	R 18967908
chr15	jNXSensor	rigid_DNA	18968584	18968593	1000.0	+	0	R 18968584
chr15	jNXSensor	rigid_DNA	18968634	18968648	1000.0	+	0	R 18968634
chr15	jNXSensor	rigid_DNA	18968841	18968855	1000.0	+	0	R 18968841
chr15	jNXSensor	rigid_DNA	18968875	18968898	1000.0	+	0	R 18968875
chr15	jNXSensor	rigid_DNA	18969414	18969430	1000.0	+	0	R 18969414
chr15	jNXSensor	rigid_DNA	18969656	18969670	1000.0	+	0	R 18969656
chr15	jNXSensor	rigid_DNA	18969772	18969781	1000.0	+	0	R 18969772
chr15	jNXSensor	rigid_DNA	18970690	18970704	1000.0	+	0	R 18970690
chr15	jNXSensor	rigid_DNA	18971235	18971254	1000.0	+	0	R 18971235
chr15	jNXSensor	rigid_DNA	18971260	18971356	1000.0	+	0	R 18971260
chr15	jNXSensor	rigid_DNA	18971380	18971422	1000.0	+	0	R 18971380
chr15	jNXSensor	rigid_DNA	18971445	18971469	1000.0	+	0	R 18971445
chr15	jNXSensor	rigid_DNA	18971472	18971499	1000.0	+	0	R 18971472
chr15	jNXSensor	rigid_DNA	18971503	18971522	1000.0	+	0	R 18971503
chr15	jNXSensor	rigid_DNA	18971633	18971647	1000.0	+	0	R 18971633
chr15	jNXSensor	rigid_DNA	18971661	18971675	1000.0	+	0	R 18971661
chr15	jNXSensor	rigid_DNA	18971727	18971746	1000.0	+	0	R 18971727
chr15	jNXSensor	rigid_DNA	18971831	18971850	1000.0	+	0	R 18971831
chr15	jNXSensor	rigid_DNA	18972499	18972513	1000.0	+	0	R 18972499
chr15	jNXSensor	rigid_DNA	18974111	18974125	1000.0	+	0	R 18974111
chr15	jNXSensor	rigid_DNA	18974233	18974247	1000.0	+	0	R 18974233
chr15	jNXSensor	rigid_DNA	18974903	18974917	1000.0	+	0	R 18974903
chr15	jNXSensor	rigid_DNA	18974993	18975007	1000.0	+	0	R 18974993
chr15	jNXSensor	rigid_DNA	18975200	18975220	1000.0	+	0	R 18975200
chr15	jNXSensor	rigid_DNA	18975379	18975390	1000.0	+	0	R 18975379
chr15	jNXSensor	rigid_DNA	18975811	18975825	1000.0	+	0	R 18975811
chr15	jNXSensor	rigid_DNA	18976055	18976071	1000.0	+	0	R 18976055
chr15	jNXSensor	rigid_DNA	18976082	18976096	1000.0	+	0	R 18976082
chr15	jNXSensor	rigid_DNA	18976315	18976332	1000.0	+	0	R 18976315
chr15	jNXSensor	rigid_DNA	18976867	18976887	1000.0	+	0	R 18976867
chr15	jNXSensor	rigid_DNA	18977183	18977197	1000.0	+	0	R 18977183
chr15	jNXSensor	rigid_DNA	18977273	18977287	1000.0	+	0	R 18977273
chr15	jNXSensor	rigid_DNA	18978316	18978335	1000.0	+	0	R 18978316
chr15	jNXSensor	rigid_DNA	18978948	18978962	1000.0	+	0	R 18978948
chr15	jNXSensor	rigid_DNA	18979191	18979203	1000.0	+	0	R 18979191
chr15	jNXSensor	rigid_DNA	18980424	18980438	1000.0	+	0	R 18980424
chr15	jNXSensor	rigid_DNA	18980751	18980765	1000.0	+	0	R 18980751
chr15	jNXSensor	rigid_DNA	18981007	18981021	1000.0	+	0	R 18981007
chr15	jNXSensor	rigid_DNA	18982785	18982799	1000.0	+	0	R 18982785
chr15	jNXSensor	rigid_DNA	18983040	18983059	1000.0	+	0	R 18983040
chr15	jNXSensor	rigid_DNA	18983290	18983301	1000.0	+	0	R 18983290
chr15	jNXSensor	rigid_DNA	18984030	18984044	1000.0	+	0	R 18984030
chr15	jNXSensor	rigid_DNA	18984167	18984181	1000.0	+	0	R 18984167
chr15	jNXSensor	rigid_DNA	18984864	18984882	1000.0	+	0	R 18984864
chr15	jNXSensor	rigid_DNA	18986239	18986261	1000.0	+	0	R 18986239
chr15	jNXSensor	rigid_DNA	18987245	18987259	1000.0	+	0	R 18987245
chr15	jNXSensor	rigid_DNA	18987307	18987322	1000.0	+	0	R 18987307
chr15	jNXSensor	rigid_DNA	18987325	18987375	1000.0	+	0	R 18987325
chr15	jNXSensor	rigid_DNA	18988033	18988047	1000.0	+	0	R 18988033
chr15	jNXSensor	rigid_DNA	18988813	18988833	1000.0	+	0	R 18988813
chr15	jNXSensor	rigid_DNA	18990366	18990380	1000.0	+	0	R 18990366
chr15	jNXSensor	rigid_DNA	18991697	18991711	1000.0	+	0	R 18991697
chr15	jNXSensor	rigid_DNA	18991763	18991777	1000.0	+	0	R 18991763
chr15	jNXSensor	rigid_DNA	18992685	18992699	1000.0	+	0	R 18992685
chr15	jNXSensor	rigid_DNA	18993220	18993234	1000.0	+	0	R 18993220
chr15	jNXSensor	rigid_DNA	18993275	18993289	1000.0	+	0	R 18993275
chr15	jNXSensor	rigid_DNA	18994564	18994578	1000.0	+	0	R 18994564
chr15	jNXSensor	rigid_DNA	18995272	18995286	1000.0	+	0	R 18995272
chr15	jNXSensor	rigid_DNA	18995375	18995394	1000.0	+	0	R 18995375
chr15	jNXSensor	rigid_DNA	18996214	18996228	1000.0	+	0	R 18996214
chr15	jNXSensor	rigid_DNA	18996943	18996962	1000.0	+	0	R 18996943
chr15	jNXSensor	rigid_DNA	18998166	18998180	1000.0	+	0	R 18998166
chr15	jNXSensor	rigid_DNA	18998416	18998425	1000.0	+	0	R 18998416
chr15	jNXSensor	rigid_DNA	18998906	18998920	1000.0	+	0	R 18998906
chr15	jNXSensor	rigid_DNA	18998973	18998987	1000.0	+	0	R 18998973
chr15	jNXSensor	rigid_DNA	18999216	18999242	1000.0	+	0	R 18999216
chr15	jNXSensor	rigid_DNA	19001455	19001469	1000.0	+	0	R 19001455
chr15	jNXSensor	rigid_DNA	19001844	19001858	1000.0	+	0	R 19001844
chr15	jNXSensor	rigid_DNA	19002347	19002362	1000.0	+	0	R 19002347
chr15	jNXSensor	rigid_DNA	19003301	19003315	1000.0	+	0	R 19003301
chr15	jNXSensor	rigid_DNA	19003509	19003528	1000.0	+	0	R 19003509
chr15	jNXSensor	rigid_DNA	19004074	19004088	1000.0	+	0	R 19004074
chr15	jNXSensor	rigid_DNA	19004540	19004554	1000.0	+	0	R 19004540
chr15	jNXSensor	rigid_DNA	19006427	19006441	1000.0	+	0	R 19006427
chr15	jNXSensor	rigid_DNA	19006686	19006700	1000.0	+	0	R 19006686
chr15	jNXSensor	rigid_DNA	19006739	19006753	1000.0	+	0	R 19006739
chr15	jNXSensor	rigid_DNA	19006806	19006825	1000.0	+	0	R 19006806
chr15	jNXSensor	rigid_DNA	19006909	19006923	1000.0	+	0	R 19006909
chr15	jNXSensor	rigid_DNA	19006927	19006941	1000.0	+	0	R 19006927
chr15	jNXSensor	rigid_DNA	19006945	19006959	1000.0	+	0	R 19006945
chr15	jNXSensor	rigid_DNA	19006963	19006977	1000.0	+	0	R 19006963
chr15	jNXSensor	rigid_DNA	19006981	19006995	1000.0	+	0	R 19006981
chr15	jNXSensor	rigid_DNA	19006999	19007013	1000.0	+	0	R 19006999
chr15	jNXSensor	rigid_DNA	19007288	19007302	1000.0	+	0	R 19007288
chr15	jNXSensor	rigid_DNA	19010788	19010802	1000.0	+	0	R 19010788
chr15	jNXSensor	rigid_DNA	19012571	19012590	1000.0	+	0	R 19012571
chr15	jNXSensor	rigid_DNA	19014082	19014096	1000.0	+	0	R 19014082
chr15	jNXSensor	rigid_DNA	19014410	19014424	1000.0	+	0	R 19014410
chr15	jNXSensor	rigid_DNA	19014648	19014662	1000.0	+	0	R 19014648
chr15	jNXSensor	rigid_DNA	19015090	19015104	1000.0	+	0	R 19015090
chr15	jNXSensor	rigid_DNA	19015524	19015533	1000.0	+	0	R 19015524
chr15	jNXSensor	rigid_DNA	19015612	19015626	1000.0	+	0	R 19015612
chr15	jNXSensor	rigid_DNA	19015649	19015667	1000.0	+	0	R 19015649
chr15	jNXSensor	rigid_DNA	19015738	19015752	1000.0	+	0	R 19015738
chr15	jNXSensor	rigid_DNA	19015823	19015832	1000.0	+	0	R 19015823
chr15	jNXSensor	rigid_DNA	19016318	19016346	1000.0	+	0	R 19016318
chr15	jNXSensor	rigid_DNA	19016504	19016518	1000.0	+	0	R 19016504
chr15	jNXSensor	rigid_DNA	19016587	19016598	1000.0	+	0	R 19016587
chr15	jNXSensor	rigid_DNA	19016649	19016664	1000.0	+	0	R 19016649
chr15	jNXSensor	rigid_DNA	19016745	19016766	1000.0	+	0	R 19016745
chr15	jNXSensor	rigid_DNA	19016829	19016849	1000.0	+	0	R 19016829
chr15	jNXSensor	rigid_DNA	19016872	19016890	1000.0	+	0	R 19016872
chr15	jNXSensor	rigid_DNA	19017044	19017054	1000.0	+	0	R 19017044
chr15	jNXSensor	rigid_DNA	19017205	19017216	1000.0	+	0	R 19017205
chr15	jNXSensor	rigid_DNA	19017377	19017391	1000.0	+	0	R 19017377
chr15	jNXSensor	rigid_DNA	19017476	19017488	1000.0	+	0	R 19017476
chr15	jNXSensor	rigid_DNA	19018067	19018081	1000.0	+	0	R 19018067
chr15	jNXSensor	rigid_DNA	19018295	19018307	1000.0	+	0	R 19018295
chr15	jNXSensor	rigid_DNA	19021667	19021681	1000.0	+	0	R 19021667
chr15	jNXSensor	rigid_DNA	19022553	19022573	1000.0	+	0	R 19022553
chr15	jNXSensor	rigid_DNA	19023269	19023283	1000.0	+	0	R 19023269
chr15	jNXSensor	rigid_DNA	19023471	19023484	1000.0	+	0	R 19023471
chr15	jNXSensor	rigid_DNA	19023702	19023716	1000.0	+	0	R 19023702
chr15	jNXSensor	rigid_DNA	19023760	19023779	1000.0	+	0	R 19023760
chr15	jNXSensor	rigid_DNA	19024438	19024449	1000.0	+	0	R 19024438
chr15	jNXSensor	rigid_DNA	19027482	19027496	1000.0	+	0	R 19027482
chr15	jNXSensor	rigid_DNA	19027598	19027612	1000.0	+	0	R 19027598
chr15	jNXSensor	rigid_DNA	19027791	19027805	1000.0	+	0	R 19027791
chr15	jNXSensor	rigid_DNA	19029709	19029723	1000.0	+	0	R 19029709
chr15	jNXSensor	rigid_DNA	19030387	19030401	1000.0	+	0	R 19030387
chr15	jNXSensor	rigid_DNA	19030703	19030717	1000.0	+	0	R 19030703
chr15	jNXSensor	rigid_DNA	19031634	19031653	1000.0	+	0	R 19031634
chr15	jNXSensor	rigid_DNA	19031656	19031670	1000.0	+	0	R 19031656
chr15	jNXSensor	rigid_DNA	19032197	19032211	1000.0	+	0	R 19032197
chr15	jNXSensor	rigid_DNA	19033123	19033137	1000.0	+	0	R 19033123
chr15	jNXSensor	rigid_DNA	19033161	19033176	1000.0	+	0	R 19033161
chr15	jNXSensor	rigid_DNA	19034428	19034442	1000.0	+	0	R 19034428
chr15	jNXSensor	rigid_DNA	19034599	19034613	1000.0	+	0	R 19034599
chr15	jNXSensor	rigid_DNA	19034923	19034937	1000.0	+	0	R 19034923
chr15	jNXSensor	rigid_DNA	19035681	19035696	1000.0	+	0	R 19035681
chr15	jNXSensor	rigid_DNA	19035710	19035724	1000.0	+	0	R 19035710
chr15	jNXSensor	rigid_DNA	19036028	19036042	1000.0	+	0	R 19036028
chr15	jNXSensor	rigid_DNA	19036350	19036364	1000.0	+	0	R 19036350
chr15	jNXSensor	rigid_DNA	19036518	19036532	1000.0	+	0	R 19036518
chr15	jNXSensor	rigid_DNA	19036886	19036900	1000.0	+	0	R 19036886
chr15	jNXSensor	rigid_DNA	19037055	19037069	1000.0	+	0	R 19037055
chr15	jNXSensor	rigid_DNA	19037072	19037087	1000.0	+	0	R 19037072
chr15	jNXSensor	rigid_DNA	19037105	19037130	1000.0	+	0	R 19037105
chr15	jNXSensor	rigid_DNA	19037390	19037414	1000.0	+	0	R 19037390
chr15	jNXSensor	rigid_DNA	19037591	19037605	1000.0	+	0	R 19037591
chr15	jNXSensor	rigid_DNA	19037828	19037842	1000.0	+	0	R 19037828
chr15	jNXSensor	rigid_DNA	19039776	19039790	1000.0	+	0	R 19039776
chr15	jNXSensor	rigid_DNA	19041354	19041363	1000.0	+	0	R 19041354
chr15	jNXSensor	rigid_DNA	19041764	19041783	1000.0	+	0	R 19041764
chr15	jNXSensor	rigid_DNA	19043598	19043608	1000.0	+	0	R 19043598
chr15	jNXSensor	rigid_DNA	19043837	19043848	1000.0	+	0	R 19043837
chr15	jNXSensor	rigid_DNA	19044836	19044848	1000.0	+	0	R 19044836
chr15	jNXSensor	rigid_DNA	19045001	19045010	1000.0	+	0	R 19045001
chr15	jNXSensor	rigid_DNA	19045249	19045269	1000.0	+	0	R 19045249
chr15	jNXSensor	rigid_DNA	19045462	19045476	1000.0	+	0	R 19045462
chr15	jNXSensor	rigid_DNA	19045710	19045726	1000.0	+	0	R 19045710
chr15	jNXSensor	rigid_DNA	19046186	19046196	1000.0	+	0	R 19046186
chr15	jNXSensor	rigid_DNA	19046629	19046648	1000.0	+	0	R 19046629
chr15	jNXSensor	rigid_DNA	19046801	19046815	1000.0	+	0	R 19046801
chr15	jNXSensor	rigid_DNA	19046875	19046894	1000.0	+	0	R 19046875
chr15	jNXSensor	rigid_DNA	19046903	19046917	1000.0	+	0	R 19046903
chr15	jNXSensor	rigid_DNA	19046934	19046953	1000.0	+	0	R 19046934
chr15	jNXSensor	rigid_DNA	19046966	19046986	1000.0	+	0	R 19046966
chr15	jNXSensor	rigid_DNA	19047022	19047053	1000.0	+	0	R 19047022
chr15	jNXSensor	rigid_DNA	19047087	19047118	1000.0	+	0	R 19047087
chr15	jNXSensor	rigid_DNA	19047235	19047268	1000.0	+	0	R 19047235
chr15	jNXSensor	rigid_DNA	19047280	19047294	1000.0	+	0	R 19047280
chr15	jNXSensor	rigid_DNA	19047303	19047317	1000.0	+	0	R 19047303
chr15	jNXSensor	rigid_DNA	19047359	19047373	1000.0	+	0	R 19047359
chr15	jNXSensor	rigid_DNA	19047447	19047461	1000.0	+	0	R 19047447
chr15	jNXSensor	rigid_DNA	19047464	19047478	1000.0	+	0	R 19047464
chr15	jNXSensor	rigid_DNA	19047516	19047530	1000.0	+	0	R 19047516
chr15	jNXSensor	rigid_DNA	19047605	19047619	1000.0	+	0	R 19047605
chr15	jNXSensor	rigid_DNA	19047651	19047671	1000.0	+	0	R 19047651
chr15	jNXSensor	rigid_DNA	19047687	19047719	1000.0	+	0	R 19047687
chr15	jNXSensor	rigid_DNA	19047890	19047904	1000.0	+	0	R 19047890
chr15	jNXSensor	rigid_DNA	19047912	19047951	1000.0	+	0	R 19047912
chr15	jNXSensor	rigid_DNA	19047971	19047985	1000.0	+	0	R 19047971
chr15	jNXSensor	rigid_DNA	19048118	19048132	1000.0	+	0	R 19048118
chr15	jNXSensor	rigid_DNA	19048192	19048206	1000.0	+	0	R 19048192
chr15	jNXSensor	rigid_DNA	19048247	19048261	1000.0	+	0	R 19048247
chr15	jNXSensor	rigid_DNA	19050583	19050595	1000.0	+	0	R 19050583
chr15	jNXSensor	rigid_DNA	19050912	19050921	1000.0	+	0	R 19050912
chr15	jNXSensor	rigid_DNA	19052081	19052095	1000.0	+	0	R 19052081
chr15	jNXSensor	rigid_DNA	19052331	19052345	1000.0	+	0	R 19052331
chr15	jNXSensor	rigid_DNA	19053685	19053704	1000.0	+	0	R 19053685
chr15	jNXSensor	rigid_DNA	19056500	19056519	1000.0	+	0	R 19056500
chr15	jNXSensor	rigid_DNA	19057442	19057456	1000.0	+	0	R 19057442
chr15	jNXSensor	rigid_DNA	19057479	19057493	1000.0	+	0	R 19057479
chr15	jNXSensor	rigid_DNA	19057558	19057572	1000.0	+	0	R 19057558
chr15	jNXSensor	rigid_DNA	19057579	19057598	1000.0	+	0	R 19057579
chr15	jNXSensor	rigid_DNA	19057741	19057760	1000.0	+	0	R 19057741
chr15	jNXSensor	rigid_DNA	19057763	19057782	1000.0	+	0	R 19057763
chr15	jNXSensor	rigid_DNA	19059234	19059248	1000.0	+	0	R 19059234
chr15	jNXSensor	rigid_DNA	19061180	19061194	1000.0	+	0	R 19061180
chr15	jNXSensor	rigid_DNA	19061554	19061568	1000.0	+	0	R 19061554
chr15	jNXSensor	rigid_DNA	19062191	19062205	1000.0	+	0	R 19062191
chr15	jNXSensor	rigid_DNA	19062722	19062737	1000.0	+	0	R 19062722
chr15	jNXSensor	rigid_DNA	19062795	19062809	1000.0	+	0	R 19062795
chr15	jNXSensor	rigid_DNA	19062861	19062875	1000.0	+	0	R 19062861
chr15	jNXSensor	rigid_DNA	19063369	19063389	1000.0	+	0	R 19063369
chr15	jNXSensor	rigid_DNA	19064534	19064548	1000.0	+	0	R 19064534
chr15	jNXSensor	rigid_DNA	19064619	19064634	1000.0	+	0	R 19064619
chr15	jNXSensor	rigid_DNA	19068648	19068664	1000.0	+	0	R 19068648
chr15	jNXSensor	rigid_DNA	19068716	19068730	1000.0	+	0	R 19068716
chr15	jNXSensor	rigid_DNA	19069190	19069201	1000.0	+	0	R 19069190
chr15	jNXSensor	rigid_DNA	19070196	19070205	1000.0	+	0	R 19070196
chr15	jNXSensor	rigid_DNA	19071283	19071297	1000.0	+	0	R 19071283
chr15	jNXSensor	rigid_DNA	19072359	19072369	1000.0	+	0	R 19072359
chr15	jNXSensor	rigid_DNA	19073916	19073936	1000.0	+	0	R 19073916
chr15	jNXSensor	rigid_DNA	19074892	19074907	1000.0	+	0	R 19074892
chr15	jNXSensor	rigid_DNA	19075633	19075647	1000.0	+	0	R 19075633
chr15	jNXSensor	rigid_DNA	19076171	19076185	1000.0	+	0	R 19076171
chr15	jNXSensor	rigid_DNA	19076640	19076652	1000.0	+	0	R 19076640
chr15	jNXSensor	rigid_DNA	19077115	19077129	1000.0	+	0	R 19077115
chr15	jNXSensor	rigid_DNA	19078460	19078474	1000.0	+	0	R 19078460
chr15	jNXSensor	rigid_DNA	19078484	19078498	1000.0	+	0	R 19078484
chr15	jNXSensor	rigid_DNA	19080118	19080132	1000.0	+	0	R 19080118
chr15	jNXSensor	rigid_DNA	19080952	19080966	1000.0	+	0	R 19080952
chr15	jNXSensor	rigid_DNA	19080989	19081003	1000.0	+	0	R 19080989
chr15	jNXSensor	rigid_DNA	19081231	19081246	1000.0	+	0	R 19081231
chr15	jNXSensor	rigid_DNA	19081395	19081429	1000.0	+	0	R 19081395
chr15	jNXSensor	rigid_DNA	19085042	19085056	1000.0	+	0	R 19085042
chr15	jNXSensor	rigid_DNA	19086826	19086839	1000.0	+	0	R 19086826
chr15	jNXSensor	rigid_DNA	19087605	19087619	1000.0	+	0	R 19087605
chr15	jNXSensor	rigid_DNA	19087641	19087655	1000.0	+	0	R 19087641
chr15	jNXSensor	rigid_DNA	19089653	19089668	1000.0	+	0	R 19089653
chr15	jNXSensor	rigid_DNA	19093989	19094003	1000.0	+	0	R 19093989
chr15	jNXSensor	rigid_DNA	19094006	19094029	1000.0	+	0	R 19094006
chr15	jNXSensor	rigid_DNA	19094045	19094059	1000.0	+	0	R 19094045
chr15	jNXSensor	rigid_DNA	19094065	19094087	1000.0	+	0	R 19094065
chr15	jNXSensor	rigid_DNA	19094116	19094130	1000.0	+	0	R 19094116
chr15	jNXSensor	rigid_DNA	19094226	19094240	1000.0	+	0	R 19094226
chr15	jNXSensor	rigid_DNA	19094296	19094320	1000.0	+	0	R 19094296
chr15	jNXSensor	rigid_DNA	19094511	19094521	1000.0	+	0	R 19094511
chr15	jNXSensor	rigid_DNA	19094624	19094638	1000.0	+	0	R 19094624
chr15	jNXSensor	rigid_DNA	19094956	19094970	1000.0	+	0	R 19094956
chr15	jNXSensor	rigid_DNA	19102967	19102981	1000.0	+	0	R 19102967
chr15	jNXSensor	rigid_DNA	19105852	19105866	1000.0	+	0	R 19105852
chr15	jNXSensor	rigid_DNA	19115827	19115837	1000.0	+	0	R 19115827
chr15	jNXSensor	rigid_DNA	19120107	19120116	1000.0	+	0	R 19120107
chr15	jNXSensor	rigid_DNA	19130774	19130783	1000.0	+	0	R 19130774
chr15	jNXSensor	rigid_DNA	19133849	19133869	1000.0	+	0	R 19133849
chr15	jNXSensor	rigid_DNA	19135442	19135474	1000.0	+	0	R 19135442
chr15	jNXSensor	rigid_DNA	19139362	19139372	1000.0	+	0	R 19139362
chr15	jNXSensor	rigid_DNA	19145831	19145840	1000.0	+	0	R 19145831
chr15	jNXSensor	rigid_DNA	19147905	19147914	1000.0	+	0	R 19147905
chr15	jNXSensor	rigid_DNA	19148627	19148640	1000.0	+	0	R 19148627
chr15	jNXSensor	rigid_DNA	19151705	19151717	1000.0	+	0	R 19151705
chr15	jNXSensor	rigid_DNA	19156566	19156580	1000.0	+	0	R 19156566
chr15	jNXSensor	rigid_DNA	19157312	19157326	1000.0	+	0	R 19157312
chr15	jNXSensor	rigid_DNA	19157423	19157437	1000.0	+	0	R 19157423
chr15	jNXSensor	rigid_DNA	19157780	19157794	1000.0	+	0	R 19157780
chr15	jNXSensor	rigid_DNA	19157872	19157895	1000.0	+	0	R 19157872
chr15	jNXSensor	rigid_DNA	19158036	19158050	1000.0	+	0	R 19158036
chr15	jNXSensor	rigid_DNA	19158160	19158174	1000.0	+	0	R 19158160
chr15	jNXSensor	rigid_DNA	19158557	19158582	1000.0	+	0	R 19158557
chr15	jNXSensor	rigid_DNA	19158612	19158626	1000.0	+	0	R 19158612
chr15	jNXSensor	rigid_DNA	19158664	19158678	1000.0	+	0	R 19158664
chr15	jNXSensor	rigid_DNA	19158802	19158816	1000.0	+	0	R 19158802
chr15	jNXSensor	rigid_DNA	19158829	19158843	1000.0	+	0	R 19158829
chr15	jNXSensor	rigid_DNA	19159024	19159039	1000.0	+	0	R 19159024
chr15	jNXSensor	rigid_DNA	19163236	19163246	1000.0	+	0	R 19163236
chr15	jNXSensor	rigid_DNA	19163394	19163404	1000.0	+	0	R 19163394
chr15	jNXSensor	rigid_DNA	19167819	19167830	1000.0	+	0	R 19167819
chr15	jNXSensor	rigid_DNA	19170356	19170370	1000.0	+	0	R 19170356
chr15	jNXSensor	rigid_DNA	19170640	19170654	1000.0	+	0	R 19170640
chr15	jNXSensor	rigid_DNA	19177945	19177963	1000.0	+	0	R 19177945
chr15	jNXSensor	rigid_DNA	19177986	19178000	1000.0	+	0	R 19177986
chr15	jNXSensor	rigid_DNA	19178229	19178248	1000.0	+	0	R 19178229
chr15	jNXSensor	rigid_DNA	19178680	19178694	1000.0	+	0	R 19178680
chr15	jNXSensor	rigid_DNA	19179177	19179201	1000.0	+	0	R 19179177
chr15	jNXSensor	rigid_DNA	19179331	19179347	1000.0	+	0	R 19179331
chr15	jNXSensor	rigid_DNA	19180160	19180178	1000.0	+	0	R 19180160
chr15	jNXSensor	rigid_DNA	19181632	19181646	1000.0	+	0	R 19181632
chr15	jNXSensor	rigid_DNA	19182331	19182343	1000.0	+	0	R 19182331
chr15	jNXSensor	rigid_DNA	19183547	19183562	1000.0	+	0	R 19183547
chr15	jNXSensor	rigid_DNA	19183834	19183849	1000.0	+	0	R 19183834
chr15	jNXSensor	rigid_DNA	19185296	19185315	1000.0	+	0	R 19185296
chr15	jNXSensor	rigid_DNA	19188442	19188456	1000.0	+	0	R 19188442
chr15	jNXSensor	rigid_DNA	19188922	19188936	1000.0	+	0	R 19188922
chr15	jNXSensor	rigid_DNA	19196138	19196152	1000.0	+	0	R 19196138
chr15	jNXSensor	rigid_DNA	19198821	19198830	1000.0	+	0	R 19198821
chr15	jNXSensor	rigid_DNA	19201232	19201241	1000.0	+	0	R 19201232
chr15	jNXSensor	rigid_DNA	19201996	19202007	1000.0	+	0	R 19201996
chr15	jNXSensor	rigid_DNA	19202731	19202745	1000.0	+	0	R 19202731
chr15	jNXSensor	rigid_DNA	19202956	19202965	1000.0	+	0	R 19202956
chr15	jNXSensor	rigid_DNA	19206391	19206405	1000.0	+	0	R 19206391
chr15	jNXSensor	rigid_DNA	19206673	19206690	1000.0	+	0	R 19206673
chr15	jNXSensor	rigid_DNA	19207421	19207445	1000.0	+	0	R 19207421
chr15	jNXSensor	rigid_DNA	19212266	19212280	1000.0	+	0	R 19212266
chr15	jNXSensor	rigid_DNA	19212937	19212958	1000.0	+	0	R 19212937
chr15	jNXSensor	rigid_DNA	19214038	19214047	1000.0	+	0	R 19214038
chr15	jNXSensor	rigid_DNA	19214543	19214571	1000.0	+	0	R 19214543
chr15	jNXSensor	rigid_DNA	19214633	19214647	1000.0	+	0	R 19214633
chr15	jNXSensor	rigid_DNA	19214804	19214818	1000.0	+	0	R 19214804
chr15	jNXSensor	rigid_DNA	19215165	19215177	1000.0	+	0	R 19215165
chr15	jNXSensor	rigid_DNA	19218728	19218737	1000.0	+	0	R 19218728
chr15	jNXSensor	rigid_DNA	19220099	19220117	1000.0	+	0	R 19220099
chr15	jNXSensor	rigid_DNA	19220732	19220746	1000.0	+	0	R 19220732
chr15	jNXSensor	rigid_DNA	19220835	19220871	1000.0	+	0	R 19220835
chr15	jNXSensor	rigid_DNA	19220959	19220973	1000.0	+	0	R 19220959
chr15	jNXSensor	rigid_DNA	19220989	19221003	1000.0	+	0	R 19220989
chr15	jNXSensor	rigid_DNA	19221021	19221040	1000.0	+	0	R 19221021
chr15	jNXSensor	rigid_DNA	19221111	19221170	1000.0	+	0	R 19221111
chr15	jNXSensor	rigid_DNA	19221187	19221202	1000.0	+	0	R 19221187
chr15	jNXSensor	rigid_DNA	19221290	19221309	1000.0	+	0	R 19221290
chr15	jNXSensor	rigid_DNA	19221343	19221367	1000.0	+	0	R 19221343
chr15	jNXSensor	rigid_DNA	19221401	19221419	1000.0	+	0	R 19221401
chr15	jNXSensor	rigid_DNA	19221467	19221486	1000.0	+	0	R 19221467
chr15	jNXSensor	rigid_DNA	19221496	19221515	1000.0	+	0	R 19221496
chr15	jNXSensor	rigid_DNA	19221581	19221595	1000.0	+	0	R 19221581
chr15	jNXSensor	rigid_DNA	19221953	19221963	1000.0	+	0	R 19221953
chr15	jNXSensor	rigid_DNA	19222951	19222974	1000.0	+	0	R 19222951
chr15	jNXSensor	rigid_DNA	19227185	19227199	1000.0	+	0	R 19227185
chr15	jNXSensor	rigid_DNA	19228372	19228386	1000.0	+	0	R 19228372
chr15	jNXSensor	rigid_DNA	19228678	19228697	1000.0	+	0	R 19228678
chr15	jNXSensor	rigid_DNA	19228847	19228861	1000.0	+	0	R 19228847
chr15	jNXSensor	rigid_DNA	19229100	19229114	1000.0	+	0	R 19229100
chr15	jNXSensor	rigid_DNA	19229200	19229225	1000.0	+	0	R 19229200
chr15	jNXSensor	rigid_DNA	19229692	19229706	1000.0	+	0	R 19229692
chr15	jNXSensor	rigid_DNA	19230157	19230171	1000.0	+	0	R 19230157
chr15	jNXSensor	rigid_DNA	19230562	19230576	1000.0	+	0	R 19230562
chr15	jNXSensor	rigid_DNA	19230703	19230717	1000.0	+	0	R 19230703
chr15	jNXSensor	rigid_DNA	19230875	19230889	1000.0	+	0	R 19230875
chr15	jNXSensor	rigid_DNA	19232513	19232523	1000.0	+	0	R 19232513
chr15	jNXSensor	rigid_DNA	19233394	19233403	1000.0	+	0	R 19233394
chr15	jNXSensor	rigid_DNA	19238746	19238765	1000.0	+	0	R 19238746
chr15	jNXSensor	rigid_DNA	19240258	19240272	1000.0	+	0	R 19240258
chr15	jNXSensor	rigid_DNA	19240590	19240605	1000.0	+	0	R 19240590
chr15	jNXSensor	rigid_DNA	19240759	19240774	1000.0	+	0	R 19240759
chr15	jNXSensor	rigid_DNA	19240801	19240824	1000.0	+	0	R 19240801
chr15	jNXSensor	rigid_DNA	19240865	19240879	1000.0	+	0	R 19240865
chr15	jNXSensor	rigid_DNA	19240916	19240930	1000.0	+	0	R 19240916
chr15	jNXSensor	rigid_DNA	19240994	19241010	1000.0	+	0	R 19240994
chr15	jNXSensor	rigid_DNA	19241039	19241053	1000.0	+	0	R 19241039
chr15	jNXSensor	rigid_DNA	19241070	19241084	1000.0	+	0	R 19241070
chr15	jNXSensor	rigid_DNA	19241091	19241132	1000.0	+	0	R 19241091
chr15	jNXSensor	rigid_DNA	19241141	19241155	1000.0	+	0	R 19241141
chr15	jNXSensor	rigid_DNA	19241260	19241310	1000.0	+	0	R 19241260
chr15	jNXSensor	rigid_DNA	19241312	19241337	1000.0	+	0	R 19241312
chr15	jNXSensor	rigid_DNA	19241457	19241480	1000.0	+	0	R 19241457
chr15	jNXSensor	rigid_DNA	19241565	19241584	1000.0	+	0	R 19241565
chr15	jNXSensor	rigid_DNA	19244572	19244584	1000.0	+	0	R 19244572
chr15	jNXSensor	rigid_DNA	19246118	19246132	1000.0	+	0	R 19246118
chr15	jNXSensor	rigid_DNA	19248498	19248512	1000.0	+	0	R 19248498
chr15	jNXSensor	rigid_DNA	19248850	19248864	1000.0	+	0	R 19248850
chr15	jNXSensor	rigid_DNA	19248934	19248949	1000.0	+	0	R 19248934
chr15	jNXSensor	rigid_DNA	19249194	19249208	1000.0	+	0	R 19249194
chr15	jNXSensor	rigid_DNA	19249289	19249303	1000.0	+	0	R 19249289
chr15	jNXSensor	rigid_DNA	19249346	19249360	1000.0	+	0	R 19249346
chr15	jNXSensor	rigid_DNA	19249502	19249521	1000.0	+	0	R 19249502
chr15	jNXSensor	rigid_DNA	19249687	19249701	1000.0	+	0	R 19249687
chr15	jNXSensor	rigid_DNA	19249709	19249724	1000.0	+	0	R 19249709
chr15	jNXSensor	rigid_DNA	19249754	19249768	1000.0	+	0	R 19249754
chr15	jNXSensor	rigid_DNA	19249886	19249900	1000.0	+	0	R 19249886
chr15	jNXSensor	rigid_DNA	19250774	19250788	1000.0	+	0	R 19250774
chr15	jNXSensor	rigid_DNA	19251339	19251353	1000.0	+	0	R 19251339
chr15	jNXSensor	rigid_DNA	19251356	19251370	1000.0	+	0	R 19251356
chr15	jNXSensor	rigid_DNA	19251404	19251419	1000.0	+	0	R 19251404
chr15	jNXSensor	rigid_DNA	19251647	19251661	1000.0	+	0	R 19251647
chr15	jNXSensor	rigid_DNA	19254096	19254110	1000.0	+	0	R 19254096
chr15	jNXSensor	rigid_DNA	19258100	19258137	1000.0	+	0	R 19258100
chr15	jNXSensor	rigid_DNA	19260799	19260815	1000.0	+	0	R 19260799
chr15	jNXSensor	rigid_DNA	19264520	19264534	1000.0	+	0	R 19264520
chr15	jNXSensor	rigid_DNA	19264611	19264625	1000.0	+	0	R 19264611
chr15	jNXSensor	rigid_DNA	19264869	19264893	1000.0	+	0	R 19264869
chr15	jNXSensor	rigid_DNA	19264959	19264974	1000.0	+	0	R 19264959
chr15	jNXSensor	rigid_DNA	19265181	19265195	1000.0	+	0	R 19265181
chr15	jNXSensor	rigid_DNA	19265242	19265261	1000.0	+	0	R 19265242
chr15	jNXSensor	rigid_DNA	19265314	19265328	1000.0	+	0	R 19265314
chr15	jNXSensor	rigid_DNA	19265539	19265553	1000.0	+	0	R 19265539
chr15	jNXSensor	rigid_DNA	19265566	19265580	1000.0	+	0	R 19265566
chr15	jNXSensor	rigid_DNA	19265606	19265620	1000.0	+	0	R 19265606
chr15	jNXSensor	rigid_DNA	19265681	19265700	1000.0	+	0	R 19265681
chr15	jNXSensor	rigid_DNA	19265915	19265930	1000.0	+	0	R 19265915
chr15	jNXSensor	rigid_DNA	19266292	19266312	1000.0	+	0	R 19266292
chr15	jNXSensor	rigid_DNA	19266447	19266461	1000.0	+	0	R 19266447
chr15	jNXSensor	rigid_DNA	19266678	19266693	1000.0	+	0	R 19266678
chr15	jNXSensor	rigid_DNA	19267784	19267799	1000.0	+	0	R 19267784
chr15	jNXSensor	rigid_DNA	19270178	19270202	1000.0	+	0	R 19270178
chr15	jNXSensor	rigid_DNA	19270233	19270252	1000.0	+	0	R 19270233
chr15	jNXSensor	rigid_DNA	19275602	19275632	1000.0	+	0	R 19275602
chr15	jNXSensor	rigid_DNA	19278779	19278793	1000.0	+	0	R 19278779
chr15	jNXSensor	rigid_DNA	19279030	19279044	1000.0	+	0	R 19279030
chr15	jNXSensor	rigid_DNA	19279660	19279674	1000.0	+	0	R 19279660
chr15	jNXSensor	rigid_DNA	19279736	19279755	1000.0	+	0	R 19279736
chr15	jNXSensor	rigid_DNA	19279757	19279775	1000.0	+	0	R 19279757
chr15	jNXSensor	rigid_DNA	19279813	19279827	1000.0	+	0	R 19279813
chr15	jNXSensor	rigid_DNA	19279847	19279862	1000.0	+	0	R 19279847
chr15	jNXSensor	rigid_DNA	19279937	19279952	1000.0	+	0	R 19279937
chr15	jNXSensor	rigid_DNA	19280015	19280034	1000.0	+	0	R 19280015
chr15	jNXSensor	rigid_DNA	19280049	19280063	1000.0	+	0	R 19280049
chr15	jNXSensor	rigid_DNA	19280536	19280550	1000.0	+	0	R 19280536
chr15	jNXSensor	rigid_DNA	19280817	19280831	1000.0	+	0	R 19280817
chr15	jNXSensor	rigid_DNA	19281062	19281072	1000.0	+	0	R 19281062
chr15	jNXSensor	rigid_DNA	19281863	19281882	1000.0	+	0	R 19281863
chr15	jNXSensor	rigid_DNA	19281952	19281966	1000.0	+	0	R 19281952
chr15	jNXSensor	rigid_DNA	19282343	19282358	1000.0	+	0	R 19282343
chr15	jNXSensor	rigid_DNA	19282499	19282519	1000.0	+	0	R 19282499
chr15	jNXSensor	rigid_DNA	19282577	19282597	1000.0	+	0	R 19282577
chr15	jNXSensor	rigid_DNA	19282606	19282620	1000.0	+	0	R 19282606
chr15	jNXSensor	rigid_DNA	19282700	19282714	1000.0	+	0	R 19282700
chr15	jNXSensor	rigid_DNA	19282761	19282775	1000.0	+	0	R 19282761
chr15	jNXSensor	rigid_DNA	19284313	19284322	1000.0	+	0	R 19284313
chr15	jNXSensor	rigid_DNA	19286918	19286933	1000.0	+	0	R 19286918
chr15	jNXSensor	rigid_DNA	19287003	19287017	1000.0	+	0	R 19287003
chr15	jNXSensor	rigid_DNA	19288542	19288556	1000.0	+	0	R 19288542
chr15	jNXSensor	rigid_DNA	19293382	19293419	1000.0	+	0	R 19293382
chr15	jNXSensor	rigid_DNA	19294646	19294660	1000.0	+	0	R 19294646
chr15	jNXSensor	rigid_DNA	19294955	19294969	1000.0	+	0	R 19294955
chr15	jNXSensor	rigid_DNA	19295651	19295665	1000.0	+	0	R 19295651
chr15	jNXSensor	rigid_DNA	19297501	19297515	1000.0	+	0	R 19297501
chr15	jNXSensor	rigid_DNA	19298200	19298214	1000.0	+	0	R 19298200
chr15	jNXSensor	rigid_DNA	19300529	19300543	1000.0	+	0	R 19300529
chr15	jNXSensor	rigid_DNA	19301196	19301243	1000.0	+	0	R 19301196
chr15	jNXSensor	rigid_DNA	19301513	19301527	1000.0	+	0	R 19301513
chr15	jNXSensor	rigid_DNA	19301532	19301548	1000.0	+	0	R 19301532
chr15	jNXSensor	rigid_DNA	19302627	19302641	1000.0	+	0	R 19302627
chr15	jNXSensor	rigid_DNA	19303406	19303421	1000.0	+	0	R 19303406
chr15	jNXSensor	rigid_DNA	19303889	19303903	1000.0	+	0	R 19303889
chr15	jNXSensor	rigid_DNA	19319395	19319404	1000.0	+	0	R 19319395
chr15	jNXSensor	rigid_DNA	19325313	19325327	1000.0	+	0	R 19325313
chr15	jNXSensor	rigid_DNA	19328417	19328426	1000.0	+	0	R 19328417
chr15	jNXSensor	rigid_DNA	19329244	19329256	1000.0	+	0	R 19329244
chr15	jNXSensor	rigid_DNA	19330370	19330379	1000.0	+	0	R 19330370
chr15	jNXSensor	rigid_DNA	19330683	19330693	1000.0	+	0	R 19330683
chr15	jNXSensor	rigid_DNA	19330718	19330729	1000.0	+	0	R 19330718
chr15	jNXSensor	rigid_DNA	19334280	19334294	1000.0	+	0	R 19334280
chr15	jNXSensor	rigid_DNA	19335760	19335774	1000.0	+	0	R 19335760
chr15	jNXSensor	rigid_DNA	19336313	19336327	1000.0	+	0	R 19336313
chr15	jNXSensor	rigid_DNA	19336444	19336467	1000.0	+	0	R 19336444
chr15	jNXSensor	rigid_DNA	19336509	19336529	1000.0	+	0	R 19336509
chr15	jNXSensor	rigid_DNA	19336536	19336550	1000.0	+	0	R 19336536
chr15	jNXSensor	rigid_DNA	19336757	19336790	1000.0	+	0	R 19336757
chr15	jNXSensor	rigid_DNA	19337083	19337098	1000.0	+	0	R 19337083
chr15	jNXSensor	rigid_DNA	19337162	19337186	1000.0	+	0	R 19337162
chr15	jNXSensor	rigid_DNA	19339512	19339526	1000.0	+	0	R 19339512
chr15	jNXSensor	rigid_DNA	19342833	19342844	1000.0	+	0	R 19342833
chr15	jNXSensor	rigid_DNA	19343131	19343140	1000.0	+	0	R 19343131
chr15	jNXSensor	rigid_DNA	19345526	19345540	1000.0	+	0	R 19345526
chr15	jNXSensor	rigid_DNA	19347245	19347260	1000.0	+	0	R 19347245
chr15	jNXSensor	rigid_DNA	19347291	19347305	1000.0	+	0	R 19347291
chr15	jNXSensor	rigid_DNA	19347553	19347591	1000.0	+	0	R 19347553
chr15	jNXSensor	rigid_DNA	19347636	19347650	1000.0	+	0	R 19347636
chr15	jNXSensor	rigid_DNA	19347751	19347766	1000.0	+	0	R 19347751
chr15	jNXSensor	rigid_DNA	19347776	19347796	1000.0	+	0	R 19347776
chr15	jNXSensor	rigid_DNA	19347920	19347934	1000.0	+	0	R 19347920
chr15	jNXSensor	rigid_DNA	19347948	19347967	1000.0	+	0	R 19347948
chr15	jNXSensor	rigid_DNA	19347979	19347998	1000.0	+	0	R 19347979
chr15	jNXSensor	rigid_DNA	19348021	19348035	1000.0	+	0	R 19348021
chr15	jNXSensor	rigid_DNA	19348086	19348100	1000.0	+	0	R 19348086
chr15	jNXSensor	rigid_DNA	19348111	19348125	1000.0	+	0	R 19348111
chr15	jNXSensor	rigid_DNA	19348247	19348265	1000.0	+	0	R 19348247
chr15	jNXSensor	rigid_DNA	19348320	19348334	1000.0	+	0	R 19348320
chr15	jNXSensor	rigid_DNA	19348341	19348356	1000.0	+	0	R 19348341
chr15	jNXSensor	rigid_DNA	19348411	19348435	1000.0	+	0	R 19348411
chr15	jNXSensor	rigid_DNA	19348492	19348506	1000.0	+	0	R 19348492
chr15	jNXSensor	rigid_DNA	19348618	19348638	1000.0	+	0	R 19348618
chr15	jNXSensor	rigid_DNA	19348681	19348708	1000.0	+	0	R 19348681
chr15	jNXSensor	rigid_DNA	19348716	19348751	1000.0	+	0	R 19348716
chr15	jNXSensor	rigid_DNA	19348756	19348806	1000.0	+	0	R 19348756
chr15	jNXSensor	rigid_DNA	19348813	19348840	1000.0	+	0	R 19348813
chr15	jNXSensor	rigid_DNA	19348852	19348866	1000.0	+	0	R 19348852
chr15	jNXSensor	rigid_DNA	19348988	19349002	1000.0	+	0	R 19348988
chr15	jNXSensor	rigid_DNA	19349103	19349118	1000.0	+	0	R 19349103
chr15	jNXSensor	rigid_DNA	19349657	19349676	1000.0	+	0	R 19349657
chr15	jNXSensor	rigid_DNA	19349818	19349832	1000.0	+	0	R 19349818
chr15	jNXSensor	rigid_DNA	19351259	19351268	1000.0	+	0	R 19351259
chr15	jNXSensor	rigid_DNA	19351375	19351393	1000.0	+	0	R 19351375
chr15	jNXSensor	rigid_DNA	19351658	19351671	1000.0	+	0	R 19351658
chr15	jNXSensor	rigid_DNA	19352355	19352369	1000.0	+	0	R 19352355
chr15	jNXSensor	rigid_DNA	19352764	19352778	1000.0	+	0	R 19352764
chr15	jNXSensor	rigid_DNA	19353830	19353845	1000.0	+	0	R 19353830
chr15	jNXSensor	rigid_DNA	19354030	19354044	1000.0	+	0	R 19354030
chr15	jNXSensor	rigid_DNA	19354115	19354129	1000.0	+	0	R 19354115
chr15	jNXSensor	rigid_DNA	19357894	19357908	1000.0	+	0	R 19357894
chr15	jNXSensor	rigid_DNA	19368054	19368063	1000.0	+	0	R 19368054
chr15	jNXSensor	rigid_DNA	19369876	19369888	1000.0	+	0	R 19369876
chr15	jNXSensor	rigid_DNA	19370249	19370263	1000.0	+	0	R 19370249
chr15	jNXSensor	rigid_DNA	19376337	19376349	1000.0	+	0	R 19376337
chr15	jNXSensor	rigid_DNA	19376494	19376504	1000.0	+	0	R 19376494
chr15	jNXSensor	rigid_DNA	19376535	19376550	1000.0	+	0	R 19376535
chr15	jNXSensor	rigid_DNA	19380940	19380954	1000.0	+	0	R 19380940
chr15	jNXSensor	rigid_DNA	19382887	19382901	1000.0	+	0	R 19382887
chr15	jNXSensor	rigid_DNA	19384102	19384113	1000.0	+	0	R 19384102
chr15	jNXSensor	rigid_DNA	19386147	19386161	1000.0	+	0	R 19386147
chr15	jNXSensor	rigid_DNA	19387755	19387764	1000.0	+	0	R 19387755
chr15	jNXSensor	rigid_DNA	19388491	19388510	1000.0	+	0	R 19388491
chr15	jNXSensor	rigid_DNA	19389105	19389119	1000.0	+	0	R 19389105
chr15	jNXSensor	rigid_DNA	19391003	19391015	1000.0	+	0	R 19391003
chr15	jNXSensor	rigid_DNA	19391606	19391633	1000.0	+	0	R 19391606
chr15	jNXSensor	rigid_DNA	19394786	19394800	1000.0	+	0	R 19394786
chr15	jNXSensor	rigid_DNA	19396306	19396318	1000.0	+	0	R 19396306
chr15	jNXSensor	rigid_DNA	19399889	19399903	1000.0	+	0	R 19399889
chr15	jNXSensor	rigid_DNA	19400069	19400079	1000.0	+	0	R 19400069
chr15	jNXSensor	rigid_DNA	19402916	19402930	1000.0	+	0	R 19402916
chr15	jNXSensor	rigid_DNA	19404928	19404942	1000.0	+	0	R 19404928
chr15	jNXSensor	rigid_DNA	19405644	19405671	1000.0	+	0	R 19405644
chr15	jNXSensor	rigid_DNA	19406361	19406382	1000.0	+	0	R 19406361
chr15	jNXSensor	rigid_DNA	19408927	19408945	1000.0	+	0	R 19408927
chr15	jNXSensor	rigid_DNA	19409587	19409602	1000.0	+	0	R 19409587
chr15	jNXSensor	rigid_DNA	19409745	19409763	1000.0	+	0	R 19409745
chr15	jNXSensor	rigid_DNA	19409868	19409897	1000.0	+	0	R 19409868
chr15	jNXSensor	rigid_DNA	19409983	19409997	1000.0	+	0	R 19409983
chr15	jNXSensor	rigid_DNA	19410001	19410020	1000.0	+	0	R 19410001
chr15	jNXSensor	rigid_DNA	19410659	19410673	1000.0	+	0	R 19410659
chr15	jNXSensor	rigid_DNA	19410771	19410792	1000.0	+	0	R 19410771
chr15	jNXSensor	rigid_DNA	19410897	19410912	1000.0	+	0	R 19410897
chr15	jNXSensor	rigid_DNA	19410919	19410933	1000.0	+	0	R 19410919
chr15	jNXSensor	rigid_DNA	19411010	19411024	1000.0	+	0	R 19411010
chr15	jNXSensor	rigid_DNA	19411252	19411276	1000.0	+	0	R 19411252
chr15	jNXSensor	rigid_DNA	19411397	19411416	1000.0	+	0	R 19411397
chr15	jNXSensor	rigid_DNA	19411434	19411448	1000.0	+	0	R 19411434
chr15	jNXSensor	rigid_DNA	19411605	19411619	1000.0	+	0	R 19411605
chr15	jNXSensor	rigid_DNA	19411641	19411655	1000.0	+	0	R 19411641
chr15	jNXSensor	rigid_DNA	19411787	19411801	1000.0	+	0	R 19411787
chr15	jNXSensor	rigid_DNA	19411885	19411904	1000.0	+	0	R 19411885
chr15	jNXSensor	rigid_DNA	19412108	19412127	1000.0	+	0	R 19412108
chr15	jNXSensor	rigid_DNA	19412166	19412191	1000.0	+	0	R 19412166
chr15	jNXSensor	rigid_DNA	19412219	19412233	1000.0	+	0	R 19412219
chr15	jNXSensor	rigid_DNA	19412750	19412775	1000.0	+	0	R 19412750
chr15	jNXSensor	rigid_DNA	19412910	19412938	1000.0	+	0	R 19412910
chr15	jNXSensor	rigid_DNA	19413370	19413384	1000.0	+	0	R 19413370
chr15	jNXSensor	rigid_DNA	19413611	19413625	1000.0	+	0	R 19413611
chr15	jNXSensor	rigid_DNA	19421850	19421864	1000.0	+	0	R 19421850
chr15	jNXSensor	rigid_DNA	19422087	19422107	1000.0	+	0	R 19422087
chr15	jNXSensor	rigid_DNA	19423167	19423181	1000.0	+	0	R 19423167
chr15	jNXSensor	rigid_DNA	19423367	19423384	1000.0	+	0	R 19423367
chr15	jNXSensor	rigid_DNA	19428396	19428405	1000.0	+	0	R 19428396
chr15	jNXSensor	rigid_DNA	19429538	19429556	1000.0	+	0	R 19429538
chr15	jNXSensor	rigid_DNA	19430706	19430726	1000.0	+	0	R 19430706
chr15	jNXSensor	rigid_DNA	19436451	19436466	1000.0	+	0	R 19436451
chr15	jNXSensor	rigid_DNA	19440128	19440142	1000.0	+	0	R 19440128
chr15	jNXSensor	rigid_DNA	19442979	19442993	1000.0	+	0	R 19442979
chr15	jNXSensor	rigid_DNA	19447227	19447241	1000.0	+	0	R 19447227
chr15	jNXSensor	rigid_DNA	19448305	19448319	1000.0	+	0	R 19448305
chr15	jNXSensor	rigid_DNA	19454790	19454804	1000.0	+	0	R 19454790
chr15	jNXSensor	rigid_DNA	19459577	19459587	1000.0	+	0	R 19459577
chr15	jNXSensor	rigid_DNA	19460048	19460059	1000.0	+	0	R 19460048
chr15	jNXSensor	rigid_DNA	19462528	19462537	1000.0	+	0	R 19462528
chr15	jNXSensor	rigid_DNA	19464702	19464716	1000.0	+	0	R 19464702
chr15	jNXSensor	rigid_DNA	19470143	19470157	1000.0	+	0	R 19470143
chr15	jNXSensor	rigid_DNA	19478392	19478406	1000.0	+	0	R 19478392
chr15	jNXSensor	rigid_DNA	19479624	19479638	1000.0	+	0	R 19479624
chr15	jNXSensor	rigid_DNA	19479657	19479671	1000.0	+	0	R 19479657
chr15	jNXSensor	rigid_DNA	19479737	19479751	1000.0	+	0	R 19479737
chr15	jNXSensor	rigid_DNA	19479827	19479847	1000.0	+	0	R 19479827
chr15	jNXSensor	rigid_DNA	19480001	19480015	1000.0	+	0	R 19480001
chr15	jNXSensor	rigid_DNA	19480255	19480284	1000.0	+	0	R 19480255
chr15	jNXSensor	rigid_DNA	19480340	19480354	1000.0	+	0	R 19480340
chr15	jNXSensor	rigid_DNA	19480602	19480616	1000.0	+	0	R 19480602
chr15	jNXSensor	rigid_DNA	19480815	19480829	1000.0	+	0	R 19480815
chr15	jNXSensor	rigid_DNA	19481758	19481772	1000.0	+	0	R 19481758
chr15	jNXSensor	rigid_DNA	19482661	19482675	1000.0	+	0	R 19482661
chr15	jNXSensor	rigid_DNA	19483600	19483614	1000.0	+	0	R 19483600
chr15	jNXSensor	rigid_DNA	19483638	19483652	1000.0	+	0	R 19483638
chr15	jNXSensor	rigid_DNA	19486100	19486119	1000.0	+	0	R 19486100
chr15	jNXSensor	rigid_DNA	19486264	19486278	1000.0	+	0	R 19486264
chr15	jNXSensor	rigid_DNA	19486335	19486349	1000.0	+	0	R 19486335
chr15	jNXSensor	rigid_DNA	19486457	19486471	1000.0	+	0	R 19486457
chr15	jNXSensor	rigid_DNA	19486686	19486700	1000.0	+	0	R 19486686
chr15	jNXSensor	rigid_DNA	19486724	19486738	1000.0	+	0	R 19486724
chr15	jNXSensor	rigid_DNA	19487314	19487328	1000.0	+	0	R 19487314
chr15	jNXSensor	rigid_DNA	19487731	19487745	1000.0	+	0	R 19487731
chr15	jNXSensor	rigid_DNA	19488255	19488269	1000.0	+	0	R 19488255
chr15	jNXSensor	rigid_DNA	19488989	19489008	1000.0	+	0	R 19488989
chr15	jNXSensor	rigid_DNA	19489286	19489300	1000.0	+	0	R 19489286
chr15	jNXSensor	rigid_DNA	19489791	19489805	1000.0	+	0	R 19489791
chr15	jNXSensor	rigid_DNA	19490092	19490118	1000.0	+	0	R 19490092
chr15	jNXSensor	rigid_DNA	19490265	19490279	1000.0	+	0	R 19490265
chr15	jNXSensor	rigid_DNA	19491068	19491083	1000.0	+	0	R 19491068
chr15	jNXSensor	rigid_DNA	19491807	19491821	1000.0	+	0	R 19491807
chr15	jNXSensor	rigid_DNA	19491831	19491845	1000.0	+	0	R 19491831
chr15	jNXSensor	rigid_DNA	19493201	19493215	1000.0	+	0	R 19493201
chr15	jNXSensor	rigid_DNA	19493404	19493418	1000.0	+	0	R 19493404
chr15	jNXSensor	rigid_DNA	19493429	19493443	1000.0	+	0	R 19493429
chr15	jNXSensor	rigid_DNA	19493619	19493634	1000.0	+	0	R 19493619
chr15	jNXSensor	rigid_DNA	19493912	19493926	1000.0	+	0	R 19493912
chr15	jNXSensor	rigid_DNA	19494326	19494340	1000.0	+	0	R 19494326
chr15	jNXSensor	rigid_DNA	19494954	19494968	1000.0	+	0	R 19494954
chr15	jNXSensor	rigid_DNA	19495235	19495258	1000.0	+	0	R 19495235
chr15	jNXSensor	rigid_DNA	19495366	19495380	1000.0	+	0	R 19495366
chr15	jNXSensor	rigid_DNA	19495563	19495577	1000.0	+	0	R 19495563
chr15	jNXSensor	rigid_DNA	19496469	19496483	1000.0	+	0	R 19496469
chr15	jNXSensor	rigid_DNA	19496585	19496600	1000.0	+	0	R 19496585
chr15	jNXSensor	rigid_DNA	19496796	19496811	1000.0	+	0	R 19496796
chr15	jNXSensor	rigid_DNA	19497029	19497044	1000.0	+	0	R 19497029
chr15	jNXSensor	rigid_DNA	19497110	19497124	1000.0	+	0	R 19497110
chr15	jNXSensor	rigid_DNA	19498113	19498127	1000.0	+	0	R 19498113
chr15	jNXSensor	rigid_DNA	19498283	19498297	1000.0	+	0	R 19498283
chr15	jNXSensor	rigid_DNA	19499734	19499748	1000.0	+	0	R 19499734
chr15	jNXSensor	rigid_DNA	19500614	19500628	1000.0	+	0	R 19500614
chr15	jNXSensor	rigid_DNA	19503347	19503356	1000.0	+	0	R 19503347
chr15	jNXSensor	rigid_DNA	19503590	19503604	1000.0	+	0	R 19503590
chr15	jNXSensor	rigid_DNA	19505696	19505710	1000.0	+	0	R 19505696
chr15	jNXSensor	rigid_DNA	19514272	19514292	1000.0	+	0	R 19514272
chr15	jNXSensor	rigid_DNA	19514809	19514827	1000.0	+	0	R 19514809
chr15	jNXSensor	rigid_DNA	19515091	19515106	1000.0	+	0	R 19515091
chr15	jNXSensor	rigid_DNA	19515709	19515718	1000.0	+	0	R 19515709
chr15	jNXSensor	rigid_DNA	19517991	19518010	1000.0	+	0	R 19517991
chr15	jNXSensor	rigid_DNA	19520793	19520807	1000.0	+	0	R 19520793
chr15	jNXSensor	rigid_DNA	19521213	19521227	1000.0	+	0	R 19521213
chr15	jNXSensor	rigid_DNA	19521366	19521380	1000.0	+	0	R 19521366
chr15	jNXSensor	rigid_DNA	19522731	19522745	1000.0	+	0	R 19522731
chr15	jNXSensor	rigid_DNA	19522792	19522806	1000.0	+	0	R 19522792
chr15	jNXSensor	rigid_DNA	19525139	19525158	1000.0	+	0	R 19525139
chr15	jNXSensor	rigid_DNA	19530818	19530842	1000.0	+	0	R 19530818
chr15	jNXSensor	rigid_DNA	19534007	19534021	1000.0	+	0	R 19534007
chr15	jNXSensor	rigid_DNA	19537046	19537055	1000.0	+	0	R 19537046
chr15	jNXSensor	rigid_DNA	19537296	19537310	1000.0	+	0	R 19537296
chr15	jNXSensor	rigid_DNA	19538444	19538455	1000.0	+	0	R 19538444
chr15	jNXSensor	rigid_DNA	19539103	19539117	1000.0	+	0	R 19539103
chr15	jNXSensor	rigid_DNA	19540102	19540116	1000.0	+	0	R 19540102
chr15	jNXSensor	rigid_DNA	19540481	19540496	1000.0	+	0	R 19540481
chr15	jNXSensor	rigid_DNA	19543105	19543124	1000.0	+	0	R 19543105
chr15	jNXSensor	rigid_DNA	19544987	19545012	1000.0	+	0	R 19544987
chr15	jNXSensor	rigid_DNA	19545509	19545521	1000.0	+	0	R 19545509
chr15	jNXSensor	rigid_DNA	19546030	19546044	1000.0	+	0	R 19546030
chr15	jNXSensor	rigid_DNA	19546113	19546122	1000.0	+	0	R 19546113
chr15	jNXSensor	rigid_DNA	19546396	19546410	1000.0	+	0	R 19546396
chr15	jNXSensor	rigid_DNA	19548453	19548497	1000.0	+	0	R 19548453
chr15	jNXSensor	rigid_DNA	19548770	19548779	1000.0	+	0	R 19548770
chr15	jNXSensor	rigid_DNA	19549786	19549801	1000.0	+	0	R 19549786
chr15	jNXSensor	rigid_DNA	19550021	19550045	1000.0	+	0	R 19550021
chr15	jNXSensor	rigid_DNA	19550211	19550230	1000.0	+	0	R 19550211
chr15	jNXSensor	rigid_DNA	19550374	19550388	1000.0	+	0	R 19550374
chr15	jNXSensor	rigid_DNA	19550472	19550486	1000.0	+	0	R 19550472
chr15	jNXSensor	rigid_DNA	19550507	19550526	1000.0	+	0	R 19550507
chr15	jNXSensor	rigid_DNA	19550571	19550585	1000.0	+	0	R 19550571
chr15	jNXSensor	rigid_DNA	19551032	19551046	1000.0	+	0	R 19551032
chr15	jNXSensor	rigid_DNA	19551182	19551220	1000.0	+	0	R 19551182
chr15	jNXSensor	rigid_DNA	19551277	19551291	1000.0	+	0	R 19551277
chr15	jNXSensor	rigid_DNA	19551442	19551474	1000.0	+	0	R 19551442
chr15	jNXSensor	rigid_DNA	19551490	19551547	1000.0	+	0	R 19551490
chr15	jNXSensor	rigid_DNA	19552281	19552294	1000.0	+	0	R 19552281
chr15	jNXSensor	rigid_DNA	19552626	19552640	1000.0	+	0	R 19552626
chr15	jNXSensor	rigid_DNA	19552990	19553004	1000.0	+	0	R 19552990
chr15	jNXSensor	rigid_DNA	19553954	19553964	1000.0	+	0	R 19553954
chr15	jNXSensor	rigid_DNA	19555648	19555661	1000.0	+	0	R 19555648
chr15	jNXSensor	rigid_DNA	19556340	19556365	1000.0	+	0	R 19556340
chr15	jNXSensor	rigid_DNA	19557281	19557300	1000.0	+	0	R 19557281
chr15	jNXSensor	rigid_DNA	19557795	19557811	1000.0	+	0	R 19557795
chr15	jNXSensor	rigid_DNA	19558444	19558458	1000.0	+	0	R 19558444
chr15	jNXSensor	rigid_DNA	19560402	19560416	1000.0	+	0	R 19560402
chr15	jNXSensor	rigid_DNA	19560618	19560637	1000.0	+	0	R 19560618
chr15	jNXSensor	rigid_DNA	19560739	19560753	1000.0	+	0	R 19560739
chr15	jNXSensor	rigid_DNA	19560981	19560996	1000.0	+	0	R 19560981
chr15	jNXSensor	rigid_DNA	19561226	19561240	1000.0	+	0	R 19561226
chr15	jNXSensor	rigid_DNA	19561881	19561891	1000.0	+	0	R 19561881
chr15	jNXSensor	rigid_DNA	19562121	19562140	1000.0	+	0	R 19562121
chr15	jNXSensor	rigid_DNA	19563662	19563675	1000.0	+	0	R 19563662
chr15	jNXSensor	rigid_DNA	19564978	19564988	1000.0	+	0	R 19564978
chr15	jNXSensor	rigid_DNA	19565733	19565748	1000.0	+	0	R 19565733
chr15	jNXSensor	rigid_DNA	19567014	19567028	1000.0	+	0	R 19567014
chr15	jNXSensor	rigid_DNA	19567106	19567125	1000.0	+	0	R 19567106
chr15	jNXSensor	rigid_DNA	19567317	19567341	1000.0	+	0	R 19567317
chr15	jNXSensor	rigid_DNA	19568308	19568318	1000.0	+	0	R 19568308
chr15	jNXSensor	rigid_DNA	19568548	19568562	1000.0	+	0	R 19568548
chr15	jNXSensor	rigid_DNA	19568765	19568779	1000.0	+	0	R 19568765
chr15	jNXSensor	rigid_DNA	19569049	19569063	1000.0	+	0	R 19569049
chr15	jNXSensor	rigid_DNA	19569356	19569367	1000.0	+	0	R 19569356
chr15	jNXSensor	rigid_DNA	19571350	19571364	1000.0	+	0	R 19571350
chr15	jNXSensor	rigid_DNA	19571514	19571528	1000.0	+	0	R 19571514
chr15	jNXSensor	rigid_DNA	19572123	19572134	1000.0	+	0	R 19572123
chr15	jNXSensor	rigid_DNA	19572519	19572533	1000.0	+	0	R 19572519
chr15	jNXSensor	rigid_DNA	19575748	19575761	1000.0	+	0	R 19575748
chr15	jNXSensor	rigid_DNA	19575858	19575872	1000.0	+	0	R 19575858
chr15	jNXSensor	rigid_DNA	19576633	19576647	1000.0	+	0	R 19576633
chr15	jNXSensor	rigid_DNA	19576743	19576760	1000.0	+	0	R 19576743
chr15	jNXSensor	rigid_DNA	19576763	19576777	1000.0	+	0	R 19576763
chr15	jNXSensor	rigid_DNA	19577033	19577061	1000.0	+	0	R 19577033
chr15	jNXSensor	rigid_DNA	19577158	19577172	1000.0	+	0	R 19577158
chr15	jNXSensor	rigid_DNA	19577276	19577288	1000.0	+	0	R 19577276
chr15	jNXSensor	rigid_DNA	19578034	19578048	1000.0	+	0	R 19578034
chr15	jNXSensor	rigid_DNA	19579891	19579905	1000.0	+	0	R 19579891
chr15	jNXSensor	rigid_DNA	19579935	19579949	1000.0	+	0	R 19579935
chr15	jNXSensor	rigid_DNA	19579987	19580001	1000.0	+	0	R 19579987
chr15	jNXSensor	rigid_DNA	19580224	19580238	1000.0	+	0	R 19580224
chr15	jNXSensor	rigid_DNA	19580364	19580378	1000.0	+	0	R 19580364
chr15	jNXSensor	rigid_DNA	19580601	19580615	1000.0	+	0	R 19580601
chr15	jNXSensor	rigid_DNA	19581194	19581208	1000.0	+	0	R 19581194
chr15	jNXSensor	rigid_DNA	19581224	19581252	1000.0	+	0	R 19581224
chr15	jNXSensor	rigid_DNA	19581290	19581304	1000.0	+	0	R 19581290
chr15	jNXSensor	rigid_DNA	19581360	19581374	1000.0	+	0	R 19581360
chr15	jNXSensor	rigid_DNA	19582544	19582558	1000.0	+	0	R 19582544
chr15	jNXSensor	rigid_DNA	19582818	19582832	1000.0	+	0	R 19582818
chr15	jNXSensor	rigid_DNA	19583950	19583964	1000.0	+	0	R 19583950
chr15	jNXSensor	rigid_DNA	19586170	19586184	1000.0	+	0	R 19586170
chr15	jNXSensor	rigid_DNA	19589454	19589468	1000.0	+	0	R 19589454
chr15	jNXSensor	rigid_DNA	19589858	19589870	1000.0	+	0	R 19589858
chr15	jNXSensor	rigid_DNA	19590130	19590144	1000.0	+	0	R 19590130
chr15	jNXSensor	rigid_DNA	19590471	19590485	1000.0	+	0	R 19590471
chr15	jNXSensor	rigid_DNA	19590695	19590709	1000.0	+	0	R 19590695
chr15	jNXSensor	rigid_DNA	19590865	19590879	1000.0	+	0	R 19590865
chr15	jNXSensor	rigid_DNA	19591113	19591127	1000.0	+	0	R 19591113
chr15	jNXSensor	rigid_DNA	19591136	19591150	1000.0	+	0	R 19591136
chr15	jNXSensor	rigid_DNA	19591215	19591229	1000.0	+	0	R 19591215
chr15	jNXSensor	rigid_DNA	19591838	19591852	1000.0	+	0	R 19591838
chr15	jNXSensor	rigid_DNA	19592080	19592104	1000.0	+	0	R 19592080
chr15	jNXSensor	rigid_DNA	19594981	19594992	1000.0	+	0	R 19594981
chr15	jNXSensor	rigid_DNA	19596012	19596035	1000.0	+	0	R 19596012
chr15	jNXSensor	rigid_DNA	19598058	19598072	1000.0	+	0	R 19598058
chr15	jNXSensor	rigid_DNA	19600176	19600185	1000.0	+	0	R 19600176
chr15	jNXSensor	rigid_DNA	19601388	19601408	1000.0	+	0	R 19601388
chr15	jNXSensor	rigid_DNA	19602019	19602033	1000.0	+	0	R 19602019
chr15	jNXSensor	rigid_DNA	19602050	19602064	1000.0	+	0	R 19602050
chr15	jNXSensor	rigid_DNA	19603444	19603462	1000.0	+	0	R 19603444
chr15	jNXSensor	rigid_DNA	19604709	19604721	1000.0	+	0	R 19604709
chr15	jNXSensor	rigid_DNA	19616002	19616016	1000.0	+	0	R 19616002
chr15	jNXSensor	rigid_DNA	19616019	19616033	1000.0	+	0	R 19616019
chr15	jNXSensor	rigid_DNA	19616058	19616078	1000.0	+	0	R 19616058
chr15	jNXSensor	rigid_DNA	19616289	19616303	1000.0	+	0	R 19616289
chr15	jNXSensor	rigid_DNA	19616328	19616348	1000.0	+	0	R 19616328
chr15	jNXSensor	rigid_DNA	19616354	19616368	1000.0	+	0	R 19616354
chr15	jNXSensor	rigid_DNA	19616432	19616457	1000.0	+	0	R 19616432
chr15	jNXSensor	rigid_DNA	19616528	19616542	1000.0	+	0	R 19616528
chr15	jNXSensor	rigid_DNA	19616641	19616671	1000.0	+	0	R 19616641
chr15	jNXSensor	rigid_DNA	19616674	19616694	1000.0	+	0	R 19616674
chr15	jNXSensor	rigid_DNA	19616739	19616753	1000.0	+	0	R 19616739
chr15	jNXSensor	rigid_DNA	19616792	19616806	1000.0	+	0	R 19616792
chr15	jNXSensor	rigid_DNA	19617234	19617248	1000.0	+	0	R 19617234
chr15	jNXSensor	rigid_DNA	19617274	19617288	1000.0	+	0	R 19617274
chr15	jNXSensor	rigid_DNA	19617437	19617451	1000.0	+	0	R 19617437
chr15	jNXSensor	rigid_DNA	19617853	19617868	1000.0	+	0	R 19617853
chr15	jNXSensor	rigid_DNA	19617970	19617984	1000.0	+	0	R 19617970
chr15	jNXSensor	rigid_DNA	19618185	19618205	1000.0	+	0	R 19618185
chr15	jNXSensor	rigid_DNA	19618274	19618293	1000.0	+	0	R 19618274
chr15	jNXSensor	rigid_DNA	19618417	19618431	1000.0	+	0	R 19618417
chr15	jNXSensor	rigid_DNA	19618450	19618464	1000.0	+	0	R 19618450
chr15	jNXSensor	rigid_DNA	19618482	19618513	1000.0	+	0	R 19618482
chr15	jNXSensor	rigid_DNA	19618540	19618554	1000.0	+	0	R 19618540
chr15	jNXSensor	rigid_DNA	19618859	19618873	1000.0	+	0	R 19618859
chr15	jNXSensor	rigid_DNA	19618933	19618947	1000.0	+	0	R 19618933
chr15	jNXSensor	rigid_DNA	19619128	19619142	1000.0	+	0	R 19619128
chr15	jNXSensor	rigid_DNA	19619176	19619190	1000.0	+	0	R 19619176
chr15	jNXSensor	rigid_DNA	19619256	19619280	1000.0	+	0	R 19619256
chr15	jNXSensor	rigid_DNA	19619340	19619361	1000.0	+	0	R 19619340
chr15	jNXSensor	rigid_DNA	19619364	19619378	1000.0	+	0	R 19619364
chr15	jNXSensor	rigid_DNA	19619397	19619411	1000.0	+	0	R 19619397
chr15	jNXSensor	rigid_DNA	19619439	19619470	1000.0	+	0	R 19619439
chr15	jNXSensor	rigid_DNA	19619530	19619544	1000.0	+	0	R 19619530
chr15	jNXSensor	rigid_DNA	19619554	19619573	1000.0	+	0	R 19619554
chr15	jNXSensor	rigid_DNA	19619644	19619658	1000.0	+	0	R 19619644
chr15	jNXSensor	rigid_DNA	19619673	19619707	1000.0	+	0	R 19619673
chr15	jNXSensor	rigid_DNA	19619720	19619744	1000.0	+	0	R 19619720
chr15	jNXSensor	rigid_DNA	19619758	19619772	1000.0	+	0	R 19619758
chr15	jNXSensor	rigid_DNA	19619803	19619817	1000.0	+	0	R 19619803
chr15	jNXSensor	rigid_DNA	19619820	19619840	1000.0	+	0	R 19619820
chr15	jNXSensor	rigid_DNA	19619855	19619874	1000.0	+	0	R 19619855
chr15	jNXSensor	rigid_DNA	19619913	19619932	1000.0	+	0	R 19619913
chr15	jNXSensor	rigid_DNA	19619950	19619970	1000.0	+	0	R 19619950
chr15	jNXSensor	rigid_DNA	19620082	19620102	1000.0	+	0	R 19620082
chr15	jNXSensor	rigid_DNA	19620131	19620145	1000.0	+	0	R 19620131
chr15	jNXSensor	rigid_DNA	19620381	19620395	1000.0	+	0	R 19620381
chr15	jNXSensor	rigid_DNA	19620409	19620423	1000.0	+	0	R 19620409
chr15	jNXSensor	rigid_DNA	19620616	19620630	1000.0	+	0	R 19620616
chr15	jNXSensor	rigid_DNA	19620656	19620670	1000.0	+	0	R 19620656
chr15	jNXSensor	rigid_DNA	19620691	19620705	1000.0	+	0	R 19620691
chr15	jNXSensor	rigid_DNA	19620890	19620909	1000.0	+	0	R 19620890
chr15	jNXSensor	rigid_DNA	19621177	19621191	1000.0	+	0	R 19621177
chr15	jNXSensor	rigid_DNA	19621209	19621223	1000.0	+	0	R 19621209
chr15	jNXSensor	rigid_DNA	19621402	19621416	1000.0	+	0	R 19621402
chr15	jNXSensor	rigid_DNA	19621825	19621839	1000.0	+	0	R 19621825
chr15	jNXSensor	rigid_DNA	19621933	19621947	1000.0	+	0	R 19621933
chr15	jNXSensor	rigid_DNA	19622217	19622231	1000.0	+	0	R 19622217
chr15	jNXSensor	rigid_DNA	19622292	19622311	1000.0	+	0	R 19622292
chr15	jNXSensor	rigid_DNA	19623893	19623907	1000.0	+	0	R 19623893
chr15	jNXSensor	rigid_DNA	19624175	19624204	1000.0	+	0	R 19624175
chr15	jNXSensor	rigid_DNA	19624392	19624429	1000.0	+	0	R 19624392
chr15	jNXSensor	rigid_DNA	19624518	19624539	1000.0	+	0	R 19624518
chr15	jNXSensor	rigid_DNA	19624612	19624626	1000.0	+	0	R 19624612
chr15	jNXSensor	rigid_DNA	19624656	19624672	1000.0	+	0	R 19624656
chr15	jNXSensor	rigid_DNA	19624674	19624690	1000.0	+	0	R 19624674
chr15	jNXSensor	rigid_DNA	19624718	19624734	1000.0	+	0	R 19624718
chr15	jNXSensor	rigid_DNA	19624780	19624794	1000.0	+	0	R 19624780
chr15	jNXSensor	rigid_DNA	19624824	19624840	1000.0	+	0	R 19624824
chr15	jNXSensor	rigid_DNA	19624850	19624866	1000.0	+	0	R 19624850
chr15	jNXSensor	rigid_DNA	19624896	19624910	1000.0	+	0	R 19624896
chr15	jNXSensor	rigid_DNA	19624917	19624931	1000.0	+	0	R 19624917
chr15	jNXSensor	rigid_DNA	19624989	19625003	1000.0	+	0	R 19624989
chr15	jNXSensor	rigid_DNA	19625156	19625175	1000.0	+	0	R 19625156
chr15	jNXSensor	rigid_DNA	19625185	19625199	1000.0	+	0	R 19625185
chr15	jNXSensor	rigid_DNA	19625364	19625384	1000.0	+	0	R 19625364
chr15	jNXSensor	rigid_DNA	19625964	19625978	1000.0	+	0	R 19625964
chr15	jNXSensor	rigid_DNA	19626358	19626372	1000.0	+	0	R 19626358
chr15	jNXSensor	rigid_DNA	19628166	19628180	1000.0	+	0	R 19628166
chr15	jNXSensor	rigid_DNA	19629056	19629070	1000.0	+	0	R 19629056
chr15	jNXSensor	rigid_DNA	19629563	19629583	1000.0	+	0	R 19629563
chr15	jNXSensor	rigid_DNA	19629804	19629833	1000.0	+	0	R 19629804
chr15	jNXSensor	rigid_DNA	19633735	19633749	1000.0	+	0	R 19633735
chr15	jNXSensor	rigid_DNA	19633909	19633927	1000.0	+	0	R 19633909
chr15	jNXSensor	rigid_DNA	19635289	19635306	1000.0	+	0	R 19635289
chr15	jNXSensor	rigid_DNA	19638560	19638577	1000.0	+	0	R 19638560
chr15	jNXSensor	rigid_DNA	19638799	19638813	1000.0	+	0	R 19638799
chr15	jNXSensor	rigid_DNA	19639375	19639389	1000.0	+	0	R 19639375
chr15	jNXSensor	rigid_DNA	19639939	19639953	1000.0	+	0	R 19639939
chr15	jNXSensor	rigid_DNA	19640461	19640475	1000.0	+	0	R 19640461
chr15	jNXSensor	rigid_DNA	19642865	19642880	1000.0	+	0	R 19642865
chr15	jNXSensor	rigid_DNA	19643132	19643146	1000.0	+	0	R 19643132
chr15	jNXSensor	rigid_DNA	19644540	19644560	1000.0	+	0	R 19644540
chr15	jNXSensor	rigid_DNA	19644851	19644870	1000.0	+	0	R 19644851
chr15	jNXSensor	rigid_DNA	19644892	19644931	1000.0	+	0	R 19644892
chr15	jNXSensor	rigid_DNA	19644940	19644959	1000.0	+	0	R 19644940
chr15	jNXSensor	rigid_DNA	19645052	19645071	1000.0	+	0	R 19645052
chr15	jNXSensor	rigid_DNA	19645102	19645123	1000.0	+	0	R 19645102
chr15	jNXSensor	rigid_DNA	19645391	19645405	1000.0	+	0	R 19645391
chr15	jNXSensor	rigid_DNA	19645432	19645446	1000.0	+	0	R 19645432
chr15	jNXSensor	rigid_DNA	19645512	19645529	1000.0	+	0	R 19645512
chr15	jNXSensor	rigid_DNA	19646816	19646830	1000.0	+	0	R 19646816
chr15	jNXSensor	rigid_DNA	19647095	19647109	1000.0	+	0	R 19647095
chr15	jNXSensor	rigid_DNA	19647123	19647137	1000.0	+	0	R 19647123
chr15	jNXSensor	rigid_DNA	19647597	19647611	1000.0	+	0	R 19647597
chr15	jNXSensor	rigid_DNA	19647918	19647934	1000.0	+	0	R 19647918
chr15	jNXSensor	rigid_DNA	19649131	19649145	1000.0	+	0	R 19649131
chr15	jNXSensor	rigid_DNA	19649338	19649349	1000.0	+	0	R 19649338
chr15	jNXSensor	rigid_DNA	19649818	19649828	1000.0	+	0	R 19649818
chr15	jNXSensor	rigid_DNA	19651087	19651107	1000.0	+	0	R 19651087
chr15	jNXSensor	rigid_DNA	19651255	19651268	1000.0	+	0	R 19651255
chr15	jNXSensor	rigid_DNA	19651387	19651401	1000.0	+	0	R 19651387
chr15	jNXSensor	rigid_DNA	19651668	19651687	1000.0	+	0	R 19651668
chr15	jNXSensor	rigid_DNA	19653104	19653118	1000.0	+	0	R 19653104
chr15	jNXSensor	rigid_DNA	19653576	19653585	1000.0	+	0	R 19653576
chr15	jNXSensor	rigid_DNA	19654333	19654342	1000.0	+	0	R 19654333
chr15	jNXSensor	rigid_DNA	19656554	19656582	1000.0	+	0	R 19656554
chr15	jNXSensor	rigid_DNA	19656848	19656862	1000.0	+	0	R 19656848
chr15	jNXSensor	rigid_DNA	19660173	19660192	1000.0	+	0	R 19660173
chr15	jNXSensor	rigid_DNA	19660430	19660444	1000.0	+	0	R 19660430
chr15	jNXSensor	rigid_DNA	19661669	19661683	1000.0	+	0	R 19661669
chr15	jNXSensor	rigid_DNA	19662772	19662783	1000.0	+	0	R 19662772
chr15	jNXSensor	rigid_DNA	19766813	19766830	1000.0	+	0	R 19766813
chr15	jNXSensor	rigid_DNA	19770491	19770505	1000.0	+	0	R 19770491
chr15	jNXSensor	rigid_DNA	19773342	19773356	1000.0	+	0	R 19773342
chr15	jNXSensor	rigid_DNA	19777588	19777602	1000.0	+	0	R 19777588
chr15	jNXSensor	rigid_DNA	19778665	19778679	1000.0	+	0	R 19778665
chr15	jNXSensor	rigid_DNA	19785149	19785163	1000.0	+	0	R 19785149
chr15	jNXSensor	rigid_DNA	19789949	19789959	1000.0	+	0	R 19789949
chr15	jNXSensor	rigid_DNA	19790421	19790432	1000.0	+	0	R 19790421
chr15	jNXSensor	rigid_DNA	19802479	19802493	1000.0	+	0	R 19802479
chr15	jNXSensor	rigid_DNA	19803990	19804004	1000.0	+	0	R 19803990
chr15	jNXSensor	rigid_DNA	19804076	19804087	1000.0	+	0	R 19804076
chr15	jNXSensor	rigid_DNA	19804240	19804258	1000.0	+	0	R 19804240
chr15	jNXSensor	rigid_DNA	19804893	19804912	1000.0	+	0	R 19804893
chr15	jNXSensor	rigid_DNA	19804951	19804965	1000.0	+	0	R 19804951
chr15	jNXSensor	rigid_DNA	19821623	19821637	1000.0	+	0	R 19821623
chr15	jNXSensor	rigid_DNA	19825336	19825350	1000.0	+	0	R 19825336
chr15	jNXSensor	rigid_DNA	19825431	19825450	1000.0	+	0	R 19825431
chr15	jNXSensor	rigid_DNA	19825716	19825727	1000.0	+	0	R 19825716
chr15	jNXSensor	rigid_DNA	19825803	19825817	1000.0	+	0	R 19825803
chr15	jNXSensor	rigid_DNA	19826163	19826177	1000.0	+	0	R 19826163
chr15	jNXSensor	rigid_DNA	19831350	19831359	1000.0	+	0	R 19831350
chr15	jNXSensor	rigid_DNA	19833219	19833228	1000.0	+	0	R 19833219
chr15	jNXSensor	rigid_DNA	19835952	19835964	1000.0	+	0	R 19835952
chr15	jNXSensor	rigid_DNA	19836113	19836126	1000.0	+	0	R 19836113
chr15	jNXSensor	rigid_DNA	19837652	19837663	1000.0	+	0	R 19837652
chr15	jNXSensor	rigid_DNA	19837892	19837901	1000.0	+	0	R 19837892
chr15	jNXSensor	rigid_DNA	19839293	19839307	1000.0	+	0	R 19839293
chr15	jNXSensor	rigid_DNA	19847538	19847548	1000.0	+	0	R 19847538
chr15	jNXSensor	rigid_DNA	19848756	19848770	1000.0	+	0	R 19848756
chr15	jNXSensor	rigid_DNA	19849200	19849218	1000.0	+	0	R 19849200
chr15	jNXSensor	rigid_DNA	19851781	19851793	1000.0	+	0	R 19851781
chr15	jNXSensor	rigid_DNA	19856026	19856035	1000.0	+	0	R 19856026
chr15	jNXSensor	rigid_DNA	19864607	19864621	1000.0	+	0	R 19864607
chr15	jNXSensor	rigid_DNA	19874817	19874828	1000.0	+	0	R 19874817
chr15	jNXSensor	rigid_DNA	19875057	19875071	1000.0	+	0	R 19875057
chr15	jNXSensor	rigid_DNA	19875091	19875105	1000.0	+	0	R 19875091
chr15	jNXSensor	rigid_DNA	19878075	19878089	1000.0	+	0	R 19878075
chr15	jNXSensor	rigid_DNA	19882160	19882174	1000.0	+	0	R 19882160
chr15	jNXSensor	rigid_DNA	19887656	19887670	1000.0	+	0	R 19887656
chr15	jNXSensor	rigid_DNA	19887698	19887717	1000.0	+	0	R 19887698
chr15	jNXSensor	rigid_DNA	19887968	19887982	1000.0	+	0	R 19887968
chr15	jNXSensor	rigid_DNA	19888005	19888019	1000.0	+	0	R 19888005
chr15	jNXSensor	rigid_DNA	19888257	19888271	1000.0	+	0	R 19888257
chr15	jNXSensor	rigid_DNA	19888347	19888367	1000.0	+	0	R 19888347
chr15	jNXSensor	rigid_DNA	19888487	19888501	1000.0	+	0	R 19888487
chr15	jNXSensor	rigid_DNA	19888756	19888777	1000.0	+	0	R 19888756
chr15	jNXSensor	rigid_DNA	19888812	19888826	1000.0	+	0	R 19888812
chr15	jNXSensor	rigid_DNA	19890435	19890449	1000.0	+	0	R 19890435
chr15	jNXSensor	rigid_DNA	19890498	19890520	1000.0	+	0	R 19890498
chr15	jNXSensor	rigid_DNA	19891176	19891186	1000.0	+	0	R 19891176
chr15	jNXSensor	rigid_DNA	19891861	19891871	1000.0	+	0	R 19891861
chr15	jNXSensor	rigid_DNA	19894724	19894734	1000.0	+	0	R 19894724
chr15	jNXSensor	rigid_DNA	19899967	19899986	1000.0	+	0	R 19899967
chr15	jNXSensor	rigid_DNA	19900136	19900147	1000.0	+	0	R 19900136
chr15	jNXSensor	rigid_DNA	19900374	19900383	1000.0	+	0	R 19900374
chr15	jNXSensor	rigid_DNA	19903244	19903254	1000.0	+	0	R 19903244
chr15	jNXSensor	rigid_DNA	19908513	19908532	1000.0	+	0	R 19908513
chr15	jNXSensor	rigid_DNA	19911562	19911573	1000.0	+	0	R 19911562
chr15	jNXSensor	rigid_DNA	19913183	19913197	1000.0	+	0	R 19913183
chr15	jNXSensor	rigid_DNA	19915758	19915768	1000.0	+	0	R 19915758
chr15	jNXSensor	rigid_DNA	19918250	19918265	1000.0	+	0	R 19918250
chr15	jNXSensor	rigid_DNA	19921842	19921856	1000.0	+	0	R 19921842
chr15	jNXSensor	rigid_DNA	19922249	19922263	1000.0	+	0	R 19922249
chr15	jNXSensor	rigid_DNA	19922816	19922825	1000.0	+	0	R 19922816
chr15	jNXSensor	rigid_DNA	19926878	19926903	1000.0	+	0	R 19926878
chr15	jNXSensor	rigid_DNA	19927218	19927243	1000.0	+	0	R 19927218
chr15	jNXSensor	rigid_DNA	19927686	19927700	1000.0	+	0	R 19927686
chr15	jNXSensor	rigid_DNA	19928830	19928844	1000.0	+	0	R 19928830
chr15	jNXSensor	rigid_DNA	19929853	19929867	1000.0	+	0	R 19929853
chr15	jNXSensor	rigid_DNA	19931209	19931223	1000.0	+	0	R 19931209
chr15	jNXSensor	rigid_DNA	19931549	19931563	1000.0	+	0	R 19931549
chr15	jNXSensor	rigid_DNA	19934543	19934557	1000.0	+	0	R 19934543
chr15	jNXSensor	rigid_DNA	19935115	19935129	1000.0	+	0	R 19935115
chr15	jNXSensor	rigid_DNA	19935309	19935323	1000.0	+	0	R 19935309
chr15	jNXSensor	rigid_DNA	19939566	19939585	1000.0	+	0	R 19939566
chr15	jNXSensor	rigid_DNA	19941523	19941532	1000.0	+	0	R 19941523
chr15	jNXSensor	rigid_DNA	19941845	19941860	1000.0	+	0	R 19941845
chr15	jNXSensor	rigid_DNA	19944881	19944895	1000.0	+	0	R 19944881
chr15	jNXSensor	rigid_DNA	19945816	19945831	1000.0	+	0	R 19945816
chr15	jNXSensor	rigid_DNA	19945858	19945872	1000.0	+	0	R 19945858
chr15	jNXSensor	rigid_DNA	19946299	19946313	1000.0	+	0	R 19946299
chr15	jNXSensor	rigid_DNA	19949538	19949554	1000.0	+	0	R 19949538
chr15	jNXSensor	rigid_DNA	19950810	19950824	1000.0	+	0	R 19950810
chr15	jNXSensor	rigid_DNA	19950868	19950882	1000.0	+	0	R 19950868
chr15	jNXSensor	rigid_DNA	19957570	19957584	1000.0	+	0	R 19957570
chr15	jNXSensor	rigid_DNA	19960997	19961006	1000.0	+	0	R 19960997
chr15	jNXSensor	rigid_DNA	19969303	19969317	1000.0	+	0	R 19969303
chr15	jNXSensor	rigid_DNA	19969374	19969388	1000.0	+	0	R 19969374
chr15	jNXSensor	rigid_DNA	19969727	19969741	1000.0	+	0	R 19969727
chr15	jNXSensor	rigid_DNA	19972971	19972985	1000.0	+	0	R 19972971
chr15	jNXSensor	rigid_DNA	19974131	19974150	1000.0	+	0	R 19974131
chr15	jNXSensor	rigid_DNA	19974177	19974193	1000.0	+	0	R 19974177
chr15	jNXSensor	rigid_DNA	19974217	19974231	1000.0	+	0	R 19974217
chr15	jNXSensor	rigid_DNA	19974444	19974470	1000.0	+	0	R 19974444
chr15	jNXSensor	rigid_DNA	19981065	19981079	1000.0	+	0	R 19981065
chr15	jNXSensor	rigid_DNA	19985873	19985892	1000.0	+	0	R 19985873
chr15	jNXSensor	rigid_DNA	19987268	19987282	1000.0	+	0	R 19987268
chr15	jNXSensor	rigid_DNA	19987408	19987422	1000.0	+	0	R 19987408
chr15	jNXSensor	rigid_DNA	19987512	19987526	1000.0	+	0	R 19987512
chr15	jNXSensor	rigid_DNA	19991216	19991230	1000.0	+	0	R 19991216
chr15	jNXSensor	rigid_DNA	19994506	19994520	1000.0	+	0	R 19994506
chr15	jNXSensor	rigid_DNA	19996926	19996946	1000.0	+	0	R 19996926
chr15	jNXSensor	rigid_DNA	20003833	20003848	1000.0	+	0	R 20003833
chr15	jNXSensor	rigid_DNA	20004941	20004964	1000.0	+	0	R 20004941
chr15	jNXSensor	rigid_DNA	20005267	20005281	1000.0	+	0	R 20005267
chr15	jNXSensor	rigid_DNA	20005514	20005532	1000.0	+	0	R 20005514
chr15	jNXSensor	rigid_DNA	20006949	20006958	1000.0	+	0	R 20006949
chr15	jNXSensor	rigid_DNA	20007761	20007777	1000.0	+	0	R 20007761
chr15	jNXSensor	rigid_DNA	20008039	20008053	1000.0	+	0	R 20008039
chr15	jNXSensor	rigid_DNA	20008294	20008311	1000.0	+	0	R 20008294
chr15	jNXSensor	rigid_DNA	20008534	20008554	1000.0	+	0	R 20008534
chr15	jNXSensor	rigid_DNA	20008959	20008978	1000.0	+	0	R 20008959
chr15	jNXSensor	rigid_DNA	20009009	20009023	1000.0	+	0	R 20009009
chr15	jNXSensor	rigid_DNA	20009252	20009268	1000.0	+	0	R 20009252
chr15	jNXSensor	rigid_DNA	20009802	20009822	1000.0	+	0	R 20009802
chr15	jNXSensor	rigid_DNA	20010045	20010064	1000.0	+	0	R 20010045
chr15	jNXSensor	rigid_DNA	20010103	20010118	1000.0	+	0	R 20010103
chr15	jNXSensor	rigid_DNA	20010154	20010171	1000.0	+	0	R 20010154
chr15	jNXSensor	rigid_DNA	20010397	20010416	1000.0	+	0	R 20010397
chr15	jNXSensor	rigid_DNA	20010840	20010858	1000.0	+	0	R 20010840
chr15	jNXSensor	rigid_DNA	20011628	20011642	1000.0	+	0	R 20011628
chr15	jNXSensor	rigid_DNA	20011672	20011686	1000.0	+	0	R 20011672
chr15	jNXSensor	rigid_DNA	20012023	20012042	1000.0	+	0	R 20012023
chr15	jNXSensor	rigid_DNA	20012113	20012127	1000.0	+	0	R 20012113
chr15	jNXSensor	rigid_DNA	20012399	20012409	1000.0	+	0	R 20012399
chr15	jNXSensor	rigid_DNA	20012489	20012503	1000.0	+	0	R 20012489
chr15	jNXSensor	rigid_DNA	20012718	20012732	1000.0	+	0	R 20012718
chr15	jNXSensor	rigid_DNA	20012748	20012762	1000.0	+	0	R 20012748
chr15	jNXSensor	rigid_DNA	20012826	20012840	1000.0	+	0	R 20012826
chr15	jNXSensor	rigid_DNA	20014170	20014190	1000.0	+	0	R 20014170
chr15	jNXSensor	rigid_DNA	20014659	20014677	1000.0	+	0	R 20014659
chr15	jNXSensor	rigid_DNA	20014957	20014967	1000.0	+	0	R 20014957
chr15	jNXSensor	rigid_DNA	20016053	20016067	1000.0	+	0	R 20016053
chr15	jNXSensor	rigid_DNA	20017520	20017534	1000.0	+	0	R 20017520
chr15	jNXSensor	rigid_DNA	20018784	20018798	1000.0	+	0	R 20018784
chr15	jNXSensor	rigid_DNA	20019070	20019089	1000.0	+	0	R 20019070
chr15	jNXSensor	rigid_DNA	20019474	20019488	1000.0	+	0	R 20019474
chr15	jNXSensor	rigid_DNA	20020273	20020287	1000.0	+	0	R 20020273
chr15	jNXSensor	rigid_DNA	20020955	20020964	1000.0	+	0	R 20020955
chr15	jNXSensor	rigid_DNA	20022101	20022115	1000.0	+	0	R 20022101
chr15	jNXSensor	rigid_DNA	20022768	20022777	1000.0	+	0	R 20022768
chr15	jNXSensor	rigid_DNA	20022945	20022959	1000.0	+	0	R 20022945
chr15	jNXSensor	rigid_DNA	20023288	20023300	1000.0	+	0	R 20023288
chr15	jNXSensor	rigid_DNA	20023551	20023565	1000.0	+	0	R 20023551
chr15	jNXSensor	rigid_DNA	20023968	20023980	1000.0	+	0	R 20023968
chr15	jNXSensor	rigid_DNA	20026515	20026529	1000.0	+	0	R 20026515
chr15	jNXSensor	rigid_DNA	20026627	20026641	1000.0	+	0	R 20026627
chr15	jNXSensor	rigid_DNA	20026668	20026682	1000.0	+	0	R 20026668
chr15	jNXSensor	rigid_DNA	20026877	20026891	1000.0	+	0	R 20026877
chr15	jNXSensor	rigid_DNA	20028016	20028040	1000.0	+	0	R 20028016
chr15	jNXSensor	rigid_DNA	20028452	20028471	1000.0	+	0	R 20028452
chr15	jNXSensor	rigid_DNA	20028559	20028574	1000.0	+	0	R 20028559
chr15	jNXSensor	rigid_DNA	20029145	20029159	1000.0	+	0	R 20029145
chr15	jNXSensor	rigid_DNA	20029205	20029219	1000.0	+	0	R 20029205
chr15	jNXSensor	rigid_DNA	20029924	20029945	1000.0	+	0	R 20029924
chr15	jNXSensor	rigid_DNA	20030925	20030940	1000.0	+	0	R 20030925
chr15	jNXSensor	rigid_DNA	20030988	20031002	1000.0	+	0	R 20030988
chr15	jNXSensor	rigid_DNA	20031160	20031176	1000.0	+	0	R 20031160
chr15	jNXSensor	rigid_DNA	20031212	20031226	1000.0	+	0	R 20031212
chr15	jNXSensor	rigid_DNA	20031291	20031305	1000.0	+	0	R 20031291
chr15	jNXSensor	rigid_DNA	20031838	20031852	1000.0	+	0	R 20031838
chr15	jNXSensor	rigid_DNA	20032091	20032100	1000.0	+	0	R 20032091
chr15	jNXSensor	rigid_DNA	20033141	20033161	1000.0	+	0	R 20033141
chr15	jNXSensor	rigid_DNA	20033848	20033865	1000.0	+	0	R 20033848
chr15	jNXSensor	rigid_DNA	20034153	20034170	1000.0	+	0	R 20034153
chr15	jNXSensor	rigid_DNA	20034210	20034224	1000.0	+	0	R 20034210
chr15	jNXSensor	rigid_DNA	20034452	20034469	1000.0	+	0	R 20034452
chr15	jNXSensor	rigid_DNA	20034838	20034852	1000.0	+	0	R 20034838
chr15	jNXSensor	rigid_DNA	20036320	20036334	1000.0	+	0	R 20036320
chr15	jNXSensor	rigid_DNA	20036554	20036568	1000.0	+	0	R 20036554
chr15	jNXSensor	rigid_DNA	20037020	20037031	1000.0	+	0	R 20037020
chr15	jNXSensor	rigid_DNA	20038084	20038109	1000.0	+	0	R 20038084
chr15	jNXSensor	rigid_DNA	20038294	20038308	1000.0	+	0	R 20038294
chr15	jNXSensor	rigid_DNA	20038338	20038352	1000.0	+	0	R 20038338
chr15	jNXSensor	rigid_DNA	20038582	20038596	1000.0	+	0	R 20038582
chr15	jNXSensor	rigid_DNA	20038987	20039002	1000.0	+	0	R 20038987
chr15	jNXSensor	rigid_DNA	20039026	20039040	1000.0	+	0	R 20039026
chr15	jNXSensor	rigid_DNA	20039262	20039273	1000.0	+	0	R 20039262
chr15	jNXSensor	rigid_DNA	20040239	20040253	1000.0	+	0	R 20040239
chr15	jNXSensor	rigid_DNA	20040555	20040569	1000.0	+	0	R 20040555
chr15	jNXSensor	rigid_DNA	20042020	20042034	1000.0	+	0	R 20042020
chr15	jNXSensor	rigid_DNA	20043153	20043167	1000.0	+	0	R 20043153
chr15	jNXSensor	rigid_DNA	20043522	20043536	1000.0	+	0	R 20043522
chr15	jNXSensor	rigid_DNA	20044235	20044249	1000.0	+	0	R 20044235
chr15	jNXSensor	rigid_DNA	20044391	20044410	1000.0	+	0	R 20044391
chr15	jNXSensor	rigid_DNA	20045261	20045275	1000.0	+	0	R 20045261
chr15	jNXSensor	rigid_DNA	20045725	20045739	1000.0	+	0	R 20045725
chr15	jNXSensor	rigid_DNA	20045954	20045968	1000.0	+	0	R 20045954
chr15	jNXSensor	rigid_DNA	20045990	20046004	1000.0	+	0	R 20045990
chr15	jNXSensor	rigid_DNA	20046067	20046081	1000.0	+	0	R 20046067
chr15	jNXSensor	rigid_DNA	20046202	20046221	1000.0	+	0	R 20046202
chr15	jNXSensor	rigid_DNA	20046248	20046262	1000.0	+	0	R 20046248
chr15	jNXSensor	rigid_DNA	20046408	20046422	1000.0	+	0	R 20046408
chr15	jNXSensor	rigid_DNA	20046448	20046462	1000.0	+	0	R 20046448
chr15	jNXSensor	rigid_DNA	20046564	20046593	1000.0	+	0	R 20046564
chr15	jNXSensor	rigid_DNA	20046816	20046845	1000.0	+	0	R 20046816
chr15	jNXSensor	rigid_DNA	20046914	20046948	1000.0	+	0	R 20046914
chr15	jNXSensor	rigid_DNA	20046955	20046969	1000.0	+	0	R 20046955
chr15	jNXSensor	rigid_DNA	20047050	20047092	1000.0	+	0	R 20047050
chr15	jNXSensor	rigid_DNA	20047165	20047193	1000.0	+	0	R 20047165
chr15	jNXSensor	rigid_DNA	20047202	20047228	1000.0	+	0	R 20047202
chr15	jNXSensor	rigid_DNA	20047230	20047250	1000.0	+	0	R 20047230
chr15	jNXSensor	rigid_DNA	20047258	20047276	1000.0	+	0	R 20047258
chr15	jNXSensor	rigid_DNA	20047279	20047298	1000.0	+	0	R 20047279
chr15	jNXSensor	rigid_DNA	20047328	20047343	1000.0	+	0	R 20047328
chr15	jNXSensor	rigid_DNA	20047365	20047385	1000.0	+	0	R 20047365
chr15	jNXSensor	rigid_DNA	20047399	20047413	1000.0	+	0	R 20047399
chr15	jNXSensor	rigid_DNA	20047419	20047479	1000.0	+	0	R 20047419
chr15	jNXSensor	rigid_DNA	20047481	20047668	1000.0	+	0	R 20047481
chr15	jNXSensor	rigid_DNA	20047961	20047975	1000.0	+	0	R 20047961
chr15	jNXSensor	rigid_DNA	20048159	20048174	1000.0	+	0	R 20048159
chr15	jNXSensor	rigid_DNA	20048196	20048210	1000.0	+	0	R 20048196
chr15	jNXSensor	rigid_DNA	20048279	20048293	1000.0	+	0	R 20048279
chr15	jNXSensor	rigid_DNA	20048301	20048327	1000.0	+	0	R 20048301
chr15	jNXSensor	rigid_DNA	20048511	20048526	1000.0	+	0	R 20048511
chr15	jNXSensor	rigid_DNA	20048575	20048594	1000.0	+	0	R 20048575
chr15	jNXSensor	rigid_DNA	20048630	20048645	1000.0	+	0	R 20048630
chr15	jNXSensor	rigid_DNA	20048814	20048828	1000.0	+	0	R 20048814
chr15	jNXSensor	rigid_DNA	20048929	20048944	1000.0	+	0	R 20048929
chr15	jNXSensor	rigid_DNA	20050144	20050159	1000.0	+	0	R 20050144
chr15	jNXSensor	rigid_DNA	20053035	20053044	1000.0	+	0	R 20053035
chr15	jNXSensor	rigid_DNA	20054156	20054181	1000.0	+	0	R 20054156
chr15	jNXSensor	rigid_DNA	20055481	20055495	1000.0	+	0	R 20055481
chr15	jNXSensor	rigid_DNA	20056400	20056418	1000.0	+	0	R 20056400
chr15	jNXSensor	rigid_DNA	20056670	20056680	1000.0	+	0	R 20056670
chr15	jNXSensor	rigid_DNA	20057267	20057281	1000.0	+	0	R 20057267
chr15	jNXSensor	rigid_DNA	20058312	20058326	1000.0	+	0	R 20058312
chr15	jNXSensor	rigid_DNA	20059671	20059685	1000.0	+	0	R 20059671
chr15	jNXSensor	rigid_DNA	20060284	20060300	1000.0	+	0	R 20060284
chr15	jNXSensor	rigid_DNA	20060530	20060544	1000.0	+	0	R 20060530
chr15	jNXSensor	rigid_DNA	20060854	20060868	1000.0	+	0	R 20060854
chr15	jNXSensor	rigid_DNA	20061092	20061107	1000.0	+	0	R 20061092
chr15	jNXSensor	rigid_DNA	20061879	20061893	1000.0	+	0	R 20061879
chr15	jNXSensor	rigid_DNA	20062007	20062021	1000.0	+	0	R 20062007
chr15	jNXSensor	rigid_DNA	20062071	20062085	1000.0	+	0	R 20062071
chr15	jNXSensor	rigid_DNA	20062134	20062148	1000.0	+	0	R 20062134
chr15	jNXSensor	rigid_DNA	20062198	20062212	1000.0	+	0	R 20062198
chr15	jNXSensor	rigid_DNA	20062328	20062342	1000.0	+	0	R 20062328
chr15	jNXSensor	rigid_DNA	20062688	20062703	1000.0	+	0	R 20062688
chr15	jNXSensor	rigid_DNA	20062707	20062726	1000.0	+	0	R 20062707
chr15	jNXSensor	rigid_DNA	20062957	20062971	1000.0	+	0	R 20062957
chr15	jNXSensor	rigid_DNA	20063934	20063948	1000.0	+	0	R 20063934
chr15	jNXSensor	rigid_DNA	20065819	20065829	1000.0	+	0	R 20065819
chr15	jNXSensor	rigid_DNA	20066957	20066976	1000.0	+	0	R 20066957
chr15	jNXSensor	rigid_DNA	20067254	20067266	1000.0	+	0	R 20067254
chr15	jNXSensor	rigid_DNA	20067501	20067515	1000.0	+	0	R 20067501
chr15	jNXSensor	rigid_DNA	20068232	20068246	1000.0	+	0	R 20068232
chr15	jNXSensor	rigid_DNA	20069346	20069356	1000.0	+	0	R 20069346
chr15	jNXSensor	rigid_DNA	20069920	20069937	1000.0	+	0	R 20069920
chr15	jNXSensor	rigid_DNA	20070978	20070997	1000.0	+	0	R 20070978
chr15	jNXSensor	rigid_DNA	20071375	20071391	1000.0	+	0	R 20071375
chr15	jNXSensor	rigid_DNA	20073730	20073742	1000.0	+	0	R 20073730
chr15	jNXSensor	rigid_DNA	20074012	20074022	1000.0	+	0	R 20074012
chr15	jNXSensor	rigid_DNA	20078005	20078019	1000.0	+	0	R 20078005
chr15	jNXSensor	rigid_DNA	20080196	20080210	1000.0	+	0	R 20080196
chr15	jNXSensor	rigid_DNA	20081152	20081166	1000.0	+	0	R 20081152
chr15	jNXSensor	rigid_DNA	20084824	20084833	1000.0	+	0	R 20084824
chr15	jNXSensor	rigid_DNA	20088889	20088909	1000.0	+	0	R 20088889
chr15	jNXSensor	rigid_DNA	20089130	20089168	1000.0	+	0	R 20089130
chr15	jNXSensor	rigid_DNA	20089567	20089581	1000.0	+	0	R 20089567
chr15	jNXSensor	rigid_DNA	20092717	20092731	1000.0	+	0	R 20092717
chr15	jNXSensor	rigid_DNA	20097375	20097386	1000.0	+	0	R 20097375
chr15	jNXSensor	rigid_DNA	20197577	20197591	1000.0	+	0	R 20197577
chr15	jNXSensor	rigid_DNA	20197735	20197760	1000.0	+	0	R 20197735
chr15	jNXSensor	rigid_DNA	20197840	20197867	1000.0	+	0	R 20197840
chr15	jNXSensor	rigid_DNA	20197966	20197981	1000.0	+	0	R 20197966
chr15	jNXSensor	rigid_DNA	20197986	20198001	1000.0	+	0	R 20197986
chr15	jNXSensor	rigid_DNA	20198006	20198020	1000.0	+	0	R 20198006
chr15	jNXSensor	rigid_DNA	20198170	20198184	1000.0	+	0	R 20198170
chr15	jNXSensor	rigid_DNA	20198228	20198242	1000.0	+	0	R 20198228
chr15	jNXSensor	rigid_DNA	20198244	20198259	1000.0	+	0	R 20198244
chr15	jNXSensor	rigid_DNA	20198262	20198305	1000.0	+	0	R 20198262
chr15	jNXSensor	rigid_DNA	20198314	20198328	1000.0	+	0	R 20198314
chr15	jNXSensor	rigid_DNA	20198411	20198425	1000.0	+	0	R 20198411
chr15	jNXSensor	rigid_DNA	20198557	20198590	1000.0	+	0	R 20198557
chr15	jNXSensor	rigid_DNA	20198663	20198683	1000.0	+	0	R 20198663
chr15	jNXSensor	rigid_DNA	20198830	20198850	1000.0	+	0	R 20198830
chr15	jNXSensor	rigid_DNA	20199120	20199134	1000.0	+	0	R 20199120
chr15	jNXSensor	rigid_DNA	20200312	20200330	1000.0	+	0	R 20200312
chr15	jNXSensor	rigid_DNA	20201177	20201197	1000.0	+	0	R 20201177
chr15	jNXSensor	rigid_DNA	20203640	20203675	1000.0	+	0	R 20203640
chr15	jNXSensor	rigid_DNA	20204511	20204529	1000.0	+	0	R 20204511
chr15	jNXSensor	rigid_DNA	20204976	20204990	1000.0	+	0	R 20204976
chr15	jNXSensor	rigid_DNA	20206639	20206653	1000.0	+	0	R 20206639
chr15	jNXSensor	rigid_DNA	20206688	20206702	1000.0	+	0	R 20206688
[truncated: 90,831 more rows]
