# Supplementary material for: Prediction and analysis of nucleosome exclusion regions in the human genome
Source: BMC Genomics. 2008 Apr 22;9:186. doi: 10.1186/1471-2164-9-186 (PMC2386137; doi:10.1186/1471-2164-9-186)
Supplement: Additional file 6 — Nucleosome exclusion scores in wiggle format. A zip file containing the whole annotations for human genome nucleosome exclusion scores in wiggle format, a single *.wig file for each chromosome. [file 1471-2164-9-186-S6.zip › chr16.gff]

chr16	jNXSensor	rigid_DNA	154	173	1000.0	+	0	R 154
chr16	jNXSensor	rigid_DNA	427	443	1000.0	+	0	R 427
chr16	jNXSensor	rigid_DNA	570	596	1000.0	+	0	R 570
chr16	jNXSensor	rigid_DNA	599	625	1000.0	+	0	R 599
chr16	jNXSensor	rigid_DNA	657	671	1000.0	+	0	R 657
chr16	jNXSensor	rigid_DNA	677	708	1000.0	+	0	R 677
chr16	jNXSensor	rigid_DNA	727	766	1000.0	+	0	R 727
chr16	jNXSensor	rigid_DNA	791	805	1000.0	+	0	R 791
chr16	jNXSensor	rigid_DNA	900	914	1000.0	+	0	R 900
chr16	jNXSensor	rigid_DNA	959	973	1000.0	+	0	R 959
chr16	jNXSensor	rigid_DNA	1949	1963	1000.0	+	0	R 1949
chr16	jNXSensor	rigid_DNA	1994	2008	1000.0	+	0	R 1994
chr16	jNXSensor	rigid_DNA	2097	2116	1000.0	+	0	R 2097
chr16	jNXSensor	rigid_DNA	2261	2275	1000.0	+	0	R 2261
chr16	jNXSensor	rigid_DNA	2662	2682	1000.0	+	0	R 2662
chr16	jNXSensor	rigid_DNA	3178	3192	1000.0	+	0	R 3178
chr16	jNXSensor	rigid_DNA	3430	3450	1000.0	+	0	R 3430
chr16	jNXSensor	rigid_DNA	3615	3629	1000.0	+	0	R 3615
chr16	jNXSensor	rigid_DNA	4560	4574	1000.0	+	0	R 4560
chr16	jNXSensor	rigid_DNA	4621	4640	1000.0	+	0	R 4621
chr16	jNXSensor	rigid_DNA	5070	5084	1000.0	+	0	R 5070
chr16	jNXSensor	rigid_DNA	5325	5339	1000.0	+	0	R 5325
chr16	jNXSensor	rigid_DNA	5448	5462	1000.0	+	0	R 5448
chr16	jNXSensor	rigid_DNA	5588	5607	1000.0	+	0	R 5588
chr16	jNXSensor	rigid_DNA	5680	5694	1000.0	+	0	R 5680
chr16	jNXSensor	rigid_DNA	5750	5770	1000.0	+	0	R 5750
chr16	jNXSensor	rigid_DNA	6409	6423	1000.0	+	0	R 6409
chr16	jNXSensor	rigid_DNA	7145	7178	1000.0	+	0	R 7145
chr16	jNXSensor	rigid_DNA	7222	7236	1000.0	+	0	R 7222
chr16	jNXSensor	rigid_DNA	7240	7259	1000.0	+	0	R 7240
chr16	jNXSensor	rigid_DNA	7486	7500	1000.0	+	0	R 7486
chr16	jNXSensor	rigid_DNA	8143	8157	1000.0	+	0	R 8143
chr16	jNXSensor	rigid_DNA	8907	8921	1000.0	+	0	R 8907
chr16	jNXSensor	rigid_DNA	9335	9349	1000.0	+	0	R 9335
chr16	jNXSensor	rigid_DNA	10589	10603	1000.0	+	0	R 10589
chr16	jNXSensor	rigid_DNA	12833	12863	1000.0	+	0	R 12833
chr16	jNXSensor	rigid_DNA	13014	13029	1000.0	+	0	R 13014
chr16	jNXSensor	rigid_DNA	13096	13110	1000.0	+	0	R 13096
chr16	jNXSensor	rigid_DNA	13122	13136	1000.0	+	0	R 13122
chr16	jNXSensor	rigid_DNA	13394	13418	1000.0	+	0	R 13394
chr16	jNXSensor	rigid_DNA	13645	13659	1000.0	+	0	R 13645
chr16	jNXSensor	rigid_DNA	13844	13858	1000.0	+	0	R 13844
chr16	jNXSensor	rigid_DNA	13863	13885	1000.0	+	0	R 13863
chr16	jNXSensor	rigid_DNA	15247	15265	1000.0	+	0	R 15247
chr16	jNXSensor	rigid_DNA	15414	15425	1000.0	+	0	R 15414
chr16	jNXSensor	rigid_DNA	15969	15983	1000.0	+	0	R 15969
chr16	jNXSensor	rigid_DNA	16220	16235	1000.0	+	0	R 16220
chr16	jNXSensor	rigid_DNA	16357	16371	1000.0	+	0	R 16357
chr16	jNXSensor	rigid_DNA	16614	16628	1000.0	+	0	R 16614
chr16	jNXSensor	rigid_DNA	17185	17199	1000.0	+	0	R 17185
chr16	jNXSensor	rigid_DNA	19026	19040	1000.0	+	0	R 19026
chr16	jNXSensor	rigid_DNA	19489	19508	1000.0	+	0	R 19489
chr16	jNXSensor	rigid_DNA	20184	20198	1000.0	+	0	R 20184
chr16	jNXSensor	rigid_DNA	21102	21116	1000.0	+	0	R 21102
chr16	jNXSensor	rigid_DNA	21238	21252	1000.0	+	0	R 21238
chr16	jNXSensor	rigid_DNA	21755	21769	1000.0	+	0	R 21755
chr16	jNXSensor	rigid_DNA	23308	23327	1000.0	+	0	R 23308
chr16	jNXSensor	rigid_DNA	24265	24279	1000.0	+	0	R 24265
chr16	jNXSensor	rigid_DNA	24780	24794	1000.0	+	0	R 24780
chr16	jNXSensor	rigid_DNA	24820	24834	1000.0	+	0	R 24820
chr16	jNXSensor	rigid_DNA	25291	25305	1000.0	+	0	R 25291
chr16	jNXSensor	rigid_DNA	25340	25354	1000.0	+	0	R 25340
chr16	jNXSensor	rigid_DNA	25365	25396	1000.0	+	0	R 25365
chr16	jNXSensor	rigid_DNA	25509	25523	1000.0	+	0	R 25509
chr16	jNXSensor	rigid_DNA	25957	25971	1000.0	+	0	R 25957
chr16	jNXSensor	rigid_DNA	26003	26017	1000.0	+	0	R 26003
chr16	jNXSensor	rigid_DNA	26795	26809	1000.0	+	0	R 26795
chr16	jNXSensor	rigid_DNA	27064	27081	1000.0	+	0	R 27064
chr16	jNXSensor	rigid_DNA	27316	27330	1000.0	+	0	R 27316
chr16	jNXSensor	rigid_DNA	28445	28460	1000.0	+	0	R 28445
chr16	jNXSensor	rigid_DNA	28495	28509	1000.0	+	0	R 28495
chr16	jNXSensor	rigid_DNA	29355	29369	1000.0	+	0	R 29355
chr16	jNXSensor	rigid_DNA	29493	29512	1000.0	+	0	R 29493
chr16	jNXSensor	rigid_DNA	29634	29648	1000.0	+	0	R 29634
chr16	jNXSensor	rigid_DNA	31564	31578	1000.0	+	0	R 31564
chr16	jNXSensor	rigid_DNA	31658	31672	1000.0	+	0	R 31658
chr16	jNXSensor	rigid_DNA	32712	32726	1000.0	+	0	R 32712
chr16	jNXSensor	rigid_DNA	33855	33869	1000.0	+	0	R 33855
chr16	jNXSensor	rigid_DNA	34166	34189	1000.0	+	0	R 34166
chr16	jNXSensor	rigid_DNA	35105	35124	1000.0	+	0	R 35105
chr16	jNXSensor	rigid_DNA	35145	35158	1000.0	+	0	R 35145
chr16	jNXSensor	rigid_DNA	36256	36269	1000.0	+	0	R 36256
chr16	jNXSensor	rigid_DNA	37640	37659	1000.0	+	0	R 37640
chr16	jNXSensor	rigid_DNA	37850	37872	1000.0	+	0	R 37850
chr16	jNXSensor	rigid_DNA	37893	37908	1000.0	+	0	R 37893
chr16	jNXSensor	rigid_DNA	38332	38346	1000.0	+	0	R 38332
chr16	jNXSensor	rigid_DNA	38529	38547	1000.0	+	0	R 38529
chr16	jNXSensor	rigid_DNA	38570	38589	1000.0	+	0	R 38570
chr16	jNXSensor	rigid_DNA	38811	38822	1000.0	+	0	R 38811
chr16	jNXSensor	rigid_DNA	39493	39504	1000.0	+	0	R 39493
chr16	jNXSensor	rigid_DNA	39641	39656	1000.0	+	0	R 39641
chr16	jNXSensor	rigid_DNA	40200	40220	1000.0	+	0	R 40200
chr16	jNXSensor	rigid_DNA	40859	40873	1000.0	+	0	R 40859
chr16	jNXSensor	rigid_DNA	41991	42005	1000.0	+	0	R 41991
chr16	jNXSensor	rigid_DNA	42020	42034	1000.0	+	0	R 42020
chr16	jNXSensor	rigid_DNA	42205	42224	1000.0	+	0	R 42205
chr16	jNXSensor	rigid_DNA	42252	42266	1000.0	+	0	R 42252
chr16	jNXSensor	rigid_DNA	42340	42354	1000.0	+	0	R 42340
chr16	jNXSensor	rigid_DNA	42447	42487	1000.0	+	0	R 42447
chr16	jNXSensor	rigid_DNA	42491	42505	1000.0	+	0	R 42491
chr16	jNXSensor	rigid_DNA	42528	42542	1000.0	+	0	R 42528
chr16	jNXSensor	rigid_DNA	42766	42795	1000.0	+	0	R 42766
chr16	jNXSensor	rigid_DNA	43228	43242	1000.0	+	0	R 43228
chr16	jNXSensor	rigid_DNA	43386	43401	1000.0	+	0	R 43386
chr16	jNXSensor	rigid_DNA	43425	43439	1000.0	+	0	R 43425
chr16	jNXSensor	rigid_DNA	43445	43475	1000.0	+	0	R 43445
chr16	jNXSensor	rigid_DNA	43561	43575	1000.0	+	0	R 43561
chr16	jNXSensor	rigid_DNA	43640	43654	1000.0	+	0	R 43640
chr16	jNXSensor	rigid_DNA	43722	43736	1000.0	+	0	R 43722
chr16	jNXSensor	rigid_DNA	43773	43799	1000.0	+	0	R 43773
chr16	jNXSensor	rigid_DNA	43809	43828	1000.0	+	0	R 43809
chr16	jNXSensor	rigid_DNA	43846	43860	1000.0	+	0	R 43846
chr16	jNXSensor	rigid_DNA	43916	43935	1000.0	+	0	R 43916
chr16	jNXSensor	rigid_DNA	44068	44088	1000.0	+	0	R 44068
chr16	jNXSensor	rigid_DNA	44096	44130	1000.0	+	0	R 44096
chr16	jNXSensor	rigid_DNA	44218	44232	1000.0	+	0	R 44218
chr16	jNXSensor	rigid_DNA	44327	44341	1000.0	+	0	R 44327
chr16	jNXSensor	rigid_DNA	44497	44511	1000.0	+	0	R 44497
chr16	jNXSensor	rigid_DNA	44921	44941	1000.0	+	0	R 44921
chr16	jNXSensor	rigid_DNA	44964	44978	1000.0	+	0	R 44964
chr16	jNXSensor	rigid_DNA	45117	45131	1000.0	+	0	R 45117
chr16	jNXSensor	rigid_DNA	45179	45193	1000.0	+	0	R 45179
chr16	jNXSensor	rigid_DNA	45644	45658	1000.0	+	0	R 45644
chr16	jNXSensor	rigid_DNA	46219	46233	1000.0	+	0	R 46219
chr16	jNXSensor	rigid_DNA	46334	46348	1000.0	+	0	R 46334
chr16	jNXSensor	rigid_DNA	46637	46651	1000.0	+	0	R 46637
chr16	jNXSensor	rigid_DNA	46689	46703	1000.0	+	0	R 46689
chr16	jNXSensor	rigid_DNA	46894	46908	1000.0	+	0	R 46894
chr16	jNXSensor	rigid_DNA	47256	47270	1000.0	+	0	R 47256
chr16	jNXSensor	rigid_DNA	47400	47414	1000.0	+	0	R 47400
chr16	jNXSensor	rigid_DNA	47799	47813	1000.0	+	0	R 47799
chr16	jNXSensor	rigid_DNA	48666	48685	1000.0	+	0	R 48666
chr16	jNXSensor	rigid_DNA	48792	48806	1000.0	+	0	R 48792
chr16	jNXSensor	rigid_DNA	49141	49155	1000.0	+	0	R 49141
chr16	jNXSensor	rigid_DNA	49182	49196	1000.0	+	0	R 49182
chr16	jNXSensor	rigid_DNA	49220	49234	1000.0	+	0	R 49220
chr16	jNXSensor	rigid_DNA	49504	49518	1000.0	+	0	R 49504
chr16	jNXSensor	rigid_DNA	50953	50967	1000.0	+	0	R 50953
chr16	jNXSensor	rigid_DNA	51190	51209	1000.0	+	0	R 51190
chr16	jNXSensor	rigid_DNA	51322	51336	1000.0	+	0	R 51322
chr16	jNXSensor	rigid_DNA	51345	51375	1000.0	+	0	R 51345
chr16	jNXSensor	rigid_DNA	51439	51453	1000.0	+	0	R 51439
chr16	jNXSensor	rigid_DNA	51516	51531	1000.0	+	0	R 51516
chr16	jNXSensor	rigid_DNA	51558	51572	1000.0	+	0	R 51558
chr16	jNXSensor	rigid_DNA	51610	51629	1000.0	+	0	R 51610
chr16	jNXSensor	rigid_DNA	51728	51754	1000.0	+	0	R 51728
chr16	jNXSensor	rigid_DNA	51766	51785	1000.0	+	0	R 51766
chr16	jNXSensor	rigid_DNA	51922	51936	1000.0	+	0	R 51922
chr16	jNXSensor	rigid_DNA	51947	51966	1000.0	+	0	R 51947
chr16	jNXSensor	rigid_DNA	52004	52019	1000.0	+	0	R 52004
chr16	jNXSensor	rigid_DNA	52074	52088	1000.0	+	0	R 52074
chr16	jNXSensor	rigid_DNA	52103	52117	1000.0	+	0	R 52103
chr16	jNXSensor	rigid_DNA	52306	52320	1000.0	+	0	R 52306
chr16	jNXSensor	rigid_DNA	52893	52908	1000.0	+	0	R 52893
chr16	jNXSensor	rigid_DNA	52936	52950	1000.0	+	0	R 52936
chr16	jNXSensor	rigid_DNA	52979	52994	1000.0	+	0	R 52979
chr16	jNXSensor	rigid_DNA	53020	53044	1000.0	+	0	R 53020
chr16	jNXSensor	rigid_DNA	53146	53165	1000.0	+	0	R 53146
chr16	jNXSensor	rigid_DNA	53522	53536	1000.0	+	0	R 53522
chr16	jNXSensor	rigid_DNA	53706	53720	1000.0	+	0	R 53706
chr16	jNXSensor	rigid_DNA	53791	53810	1000.0	+	0	R 53791
chr16	jNXSensor	rigid_DNA	54377	54391	1000.0	+	0	R 54377
chr16	jNXSensor	rigid_DNA	55031	55045	1000.0	+	0	R 55031
chr16	jNXSensor	rigid_DNA	55881	55904	1000.0	+	0	R 55881
chr16	jNXSensor	rigid_DNA	55952	55966	1000.0	+	0	R 55952
chr16	jNXSensor	rigid_DNA	56068	56082	1000.0	+	0	R 56068
chr16	jNXSensor	rigid_DNA	56236	56260	1000.0	+	0	R 56236
chr16	jNXSensor	rigid_DNA	57053	57067	1000.0	+	0	R 57053
chr16	jNXSensor	rigid_DNA	57585	57599	1000.0	+	0	R 57585
chr16	jNXSensor	rigid_DNA	57762	57776	1000.0	+	0	R 57762
chr16	jNXSensor	rigid_DNA	57791	57805	1000.0	+	0	R 57791
chr16	jNXSensor	rigid_DNA	58335	58361	1000.0	+	0	R 58335
chr16	jNXSensor	rigid_DNA	58374	58388	1000.0	+	0	R 58374
chr16	jNXSensor	rigid_DNA	58424	58438	1000.0	+	0	R 58424
chr16	jNXSensor	rigid_DNA	58526	58545	1000.0	+	0	R 58526
chr16	jNXSensor	rigid_DNA	58596	58615	1000.0	+	0	R 58596
chr16	jNXSensor	rigid_DNA	58658	58672	1000.0	+	0	R 58658
chr16	jNXSensor	rigid_DNA	59127	59142	1000.0	+	0	R 59127
chr16	jNXSensor	rigid_DNA	59343	59357	1000.0	+	0	R 59343
chr16	jNXSensor	rigid_DNA	60610	60624	1000.0	+	0	R 60610
chr16	jNXSensor	rigid_DNA	61031	61050	1000.0	+	0	R 61031
chr16	jNXSensor	rigid_DNA	61336	61350	1000.0	+	0	R 61336
chr16	jNXSensor	rigid_DNA	61427	61446	1000.0	+	0	R 61427
chr16	jNXSensor	rigid_DNA	61627	61641	1000.0	+	0	R 61627
chr16	jNXSensor	rigid_DNA	61717	61731	1000.0	+	0	R 61717
chr16	jNXSensor	rigid_DNA	61751	61765	1000.0	+	0	R 61751
chr16	jNXSensor	rigid_DNA	62210	62225	1000.0	+	0	R 62210
chr16	jNXSensor	rigid_DNA	62258	62273	1000.0	+	0	R 62258
chr16	jNXSensor	rigid_DNA	62282	62306	1000.0	+	0	R 62282
chr16	jNXSensor	rigid_DNA	62329	62389	1000.0	+	0	R 62329
chr16	jNXSensor	rigid_DNA	62391	62405	1000.0	+	0	R 62391
chr16	jNXSensor	rigid_DNA	62438	62502	1000.0	+	0	R 62438
chr16	jNXSensor	rigid_DNA	62512	62528	1000.0	+	0	R 62512
chr16	jNXSensor	rigid_DNA	62561	62588	1000.0	+	0	R 62561
chr16	jNXSensor	rigid_DNA	62593	62626	1000.0	+	0	R 62593
chr16	jNXSensor	rigid_DNA	62642	62687	1000.0	+	0	R 62642
chr16	jNXSensor	rigid_DNA	62706	62731	1000.0	+	0	R 62706
chr16	jNXSensor	rigid_DNA	62744	62765	1000.0	+	0	R 62744
chr16	jNXSensor	rigid_DNA	62768	62787	1000.0	+	0	R 62768
chr16	jNXSensor	rigid_DNA	62838	62852	1000.0	+	0	R 62838
chr16	jNXSensor	rigid_DNA	63282	63296	1000.0	+	0	R 63282
chr16	jNXSensor	rigid_DNA	63352	63371	1000.0	+	0	R 63352
chr16	jNXSensor	rigid_DNA	63436	63455	1000.0	+	0	R 63436
chr16	jNXSensor	rigid_DNA	63632	63646	1000.0	+	0	R 63632
chr16	jNXSensor	rigid_DNA	63711	63725	1000.0	+	0	R 63711
chr16	jNXSensor	rigid_DNA	64179	64193	1000.0	+	0	R 64179
chr16	jNXSensor	rigid_DNA	64592	64606	1000.0	+	0	R 64592
chr16	jNXSensor	rigid_DNA	65529	65543	1000.0	+	0	R 65529
chr16	jNXSensor	rigid_DNA	65630	65644	1000.0	+	0	R 65630
chr16	jNXSensor	rigid_DNA	65911	65925	1000.0	+	0	R 65911
chr16	jNXSensor	rigid_DNA	66445	66460	1000.0	+	0	R 66445
chr16	jNXSensor	rigid_DNA	66902	66916	1000.0	+	0	R 66902
chr16	jNXSensor	rigid_DNA	66939	66953	1000.0	+	0	R 66939
chr16	jNXSensor	rigid_DNA	67303	67317	1000.0	+	0	R 67303
chr16	jNXSensor	rigid_DNA	67353	67367	1000.0	+	0	R 67353
chr16	jNXSensor	rigid_DNA	67393	67412	1000.0	+	0	R 67393
chr16	jNXSensor	rigid_DNA	67456	67470	1000.0	+	0	R 67456
chr16	jNXSensor	rigid_DNA	67641	67655	1000.0	+	0	R 67641
chr16	jNXSensor	rigid_DNA	67684	67711	1000.0	+	0	R 67684
chr16	jNXSensor	rigid_DNA	67763	67787	1000.0	+	0	R 67763
chr16	jNXSensor	rigid_DNA	67792	67811	1000.0	+	0	R 67792
chr16	jNXSensor	rigid_DNA	67821	67840	1000.0	+	0	R 67821
chr16	jNXSensor	rigid_DNA	67854	67868	1000.0	+	0	R 67854
chr16	jNXSensor	rigid_DNA	67940	67955	1000.0	+	0	R 67940
chr16	jNXSensor	rigid_DNA	67960	67975	1000.0	+	0	R 67960
chr16	jNXSensor	rigid_DNA	67986	68004	1000.0	+	0	R 67986
chr16	jNXSensor	rigid_DNA	68057	68076	1000.0	+	0	R 68057
chr16	jNXSensor	rigid_DNA	68128	68156	1000.0	+	0	R 68128
chr16	jNXSensor	rigid_DNA	68186	68200	1000.0	+	0	R 68186
chr16	jNXSensor	rigid_DNA	68203	68227	1000.0	+	0	R 68203
chr16	jNXSensor	rigid_DNA	68258	68279	1000.0	+	0	R 68258
chr16	jNXSensor	rigid_DNA	68291	68332	1000.0	+	0	R 68291
chr16	jNXSensor	rigid_DNA	68337	68362	1000.0	+	0	R 68337
chr16	jNXSensor	rigid_DNA	68371	68385	1000.0	+	0	R 68371
chr16	jNXSensor	rigid_DNA	68390	68413	1000.0	+	0	R 68390
chr16	jNXSensor	rigid_DNA	68434	68457	1000.0	+	0	R 68434
chr16	jNXSensor	rigid_DNA	68506	68521	1000.0	+	0	R 68506
chr16	jNXSensor	rigid_DNA	68535	68554	1000.0	+	0	R 68535
chr16	jNXSensor	rigid_DNA	68701	68715	1000.0	+	0	R 68701
chr16	jNXSensor	rigid_DNA	68781	68800	1000.0	+	0	R 68781
chr16	jNXSensor	rigid_DNA	69150	69164	1000.0	+	0	R 69150
chr16	jNXSensor	rigid_DNA	69428	69442	1000.0	+	0	R 69428
chr16	jNXSensor	rigid_DNA	69552	69566	1000.0	+	0	R 69552
chr16	jNXSensor	rigid_DNA	69673	69688	1000.0	+	0	R 69673
chr16	jNXSensor	rigid_DNA	70089	70103	1000.0	+	0	R 70089
chr16	jNXSensor	rigid_DNA	70296	70310	1000.0	+	0	R 70296
chr16	jNXSensor	rigid_DNA	70814	70823	1000.0	+	0	R 70814
chr16	jNXSensor	rigid_DNA	71236	71251	1000.0	+	0	R 71236
chr16	jNXSensor	rigid_DNA	71493	71512	1000.0	+	0	R 71493
chr16	jNXSensor	rigid_DNA	72021	72035	1000.0	+	0	R 72021
chr16	jNXSensor	rigid_DNA	72078	72092	1000.0	+	0	R 72078
chr16	jNXSensor	rigid_DNA	72135	72149	1000.0	+	0	R 72135
chr16	jNXSensor	rigid_DNA	72485	72504	1000.0	+	0	R 72485
chr16	jNXSensor	rigid_DNA	72777	72791	1000.0	+	0	R 72777
chr16	jNXSensor	rigid_DNA	73010	73024	1000.0	+	0	R 73010
chr16	jNXSensor	rigid_DNA	73163	73177	1000.0	+	0	R 73163
chr16	jNXSensor	rigid_DNA	73376	73390	1000.0	+	0	R 73376
chr16	jNXSensor	rigid_DNA	73447	73475	1000.0	+	0	R 73447
chr16	jNXSensor	rigid_DNA	73498	73518	1000.0	+	0	R 73498
chr16	jNXSensor	rigid_DNA	73633	73647	1000.0	+	0	R 73633
chr16	jNXSensor	rigid_DNA	73740	73754	1000.0	+	0	R 73740
chr16	jNXSensor	rigid_DNA	74046	74060	1000.0	+	0	R 74046
chr16	jNXSensor	rigid_DNA	74471	74485	1000.0	+	0	R 74471
chr16	jNXSensor	rigid_DNA	74718	74732	1000.0	+	0	R 74718
chr16	jNXSensor	rigid_DNA	74909	74935	1000.0	+	0	R 74909
chr16	jNXSensor	rigid_DNA	75115	75129	1000.0	+	0	R 75115
chr16	jNXSensor	rigid_DNA	75280	75294	1000.0	+	0	R 75280
chr16	jNXSensor	rigid_DNA	75486	75500	1000.0	+	0	R 75486
chr16	jNXSensor	rigid_DNA	75544	75558	1000.0	+	0	R 75544
chr16	jNXSensor	rigid_DNA	75661	75675	1000.0	+	0	R 75661
chr16	jNXSensor	rigid_DNA	75720	75734	1000.0	+	0	R 75720
chr16	jNXSensor	rigid_DNA	75993	76007	1000.0	+	0	R 75993
chr16	jNXSensor	rigid_DNA	76075	76090	1000.0	+	0	R 76075
chr16	jNXSensor	rigid_DNA	76457	76471	1000.0	+	0	R 76457
chr16	jNXSensor	rigid_DNA	76566	76580	1000.0	+	0	R 76566
chr16	jNXSensor	rigid_DNA	76632	76652	1000.0	+	0	R 76632
chr16	jNXSensor	rigid_DNA	76690	76704	1000.0	+	0	R 76690
chr16	jNXSensor	rigid_DNA	77025	77039	1000.0	+	0	R 77025
chr16	jNXSensor	rigid_DNA	77228	77237	1000.0	+	0	R 77228
chr16	jNXSensor	rigid_DNA	77539	77550	1000.0	+	0	R 77539
chr16	jNXSensor	rigid_DNA	77868	77886	1000.0	+	0	R 77868
chr16	jNXSensor	rigid_DNA	78387	78407	1000.0	+	0	R 78387
chr16	jNXSensor	rigid_DNA	78479	78504	1000.0	+	0	R 78479
chr16	jNXSensor	rigid_DNA	79083	79097	1000.0	+	0	R 79083
chr16	jNXSensor	rigid_DNA	79297	79316	1000.0	+	0	R 79297
chr16	jNXSensor	rigid_DNA	79690	79705	1000.0	+	0	R 79690
chr16	jNXSensor	rigid_DNA	80449	80463	1000.0	+	0	R 80449
chr16	jNXSensor	rigid_DNA	80472	80492	1000.0	+	0	R 80472
chr16	jNXSensor	rigid_DNA	82604	82619	1000.0	+	0	R 82604
chr16	jNXSensor	rigid_DNA	82858	82872	1000.0	+	0	R 82858
chr16	jNXSensor	rigid_DNA	83092	83106	1000.0	+	0	R 83092
chr16	jNXSensor	rigid_DNA	83361	83375	1000.0	+	0	R 83361
chr16	jNXSensor	rigid_DNA	83398	83412	1000.0	+	0	R 83398
chr16	jNXSensor	rigid_DNA	83563	83581	1000.0	+	0	R 83563
chr16	jNXSensor	rigid_DNA	83843	83857	1000.0	+	0	R 83843
chr16	jNXSensor	rigid_DNA	84505	84519	1000.0	+	0	R 84505
chr16	jNXSensor	rigid_DNA	85972	85986	1000.0	+	0	R 85972
chr16	jNXSensor	rigid_DNA	86087	86101	1000.0	+	0	R 86087
chr16	jNXSensor	rigid_DNA	86609	86623	1000.0	+	0	R 86609
chr16	jNXSensor	rigid_DNA	86647	86668	1000.0	+	0	R 86647
chr16	jNXSensor	rigid_DNA	87015	87029	1000.0	+	0	R 87015
chr16	jNXSensor	rigid_DNA	87257	87269	1000.0	+	0	R 87257
chr16	jNXSensor	rigid_DNA	87409	87428	1000.0	+	0	R 87409
chr16	jNXSensor	rigid_DNA	87514	87533	1000.0	+	0	R 87514
chr16	jNXSensor	rigid_DNA	87732	87746	1000.0	+	0	R 87732
chr16	jNXSensor	rigid_DNA	87821	87836	1000.0	+	0	R 87821
chr16	jNXSensor	rigid_DNA	88694	88708	1000.0	+	0	R 88694
chr16	jNXSensor	rigid_DNA	88736	88750	1000.0	+	0	R 88736
chr16	jNXSensor	rigid_DNA	89401	89415	1000.0	+	0	R 89401
chr16	jNXSensor	rigid_DNA	89634	89651	1000.0	+	0	R 89634
chr16	jNXSensor	rigid_DNA	89958	89975	1000.0	+	0	R 89958
chr16	jNXSensor	rigid_DNA	89983	89992	1000.0	+	0	R 89983
chr16	jNXSensor	rigid_DNA	90120	90139	1000.0	+	0	R 90120
chr16	jNXSensor	rigid_DNA	90685	90699	1000.0	+	0	R 90685
chr16	jNXSensor	rigid_DNA	90969	90988	1000.0	+	0	R 90969
chr16	jNXSensor	rigid_DNA	92706	92720	1000.0	+	0	R 92706
chr16	jNXSensor	rigid_DNA	93141	93150	1000.0	+	0	R 93141
chr16	jNXSensor	rigid_DNA	93295	93323	1000.0	+	0	R 93295
chr16	jNXSensor	rigid_DNA	93696	93711	1000.0	+	0	R 93696
chr16	jNXSensor	rigid_DNA	93735	93754	1000.0	+	0	R 93735
chr16	jNXSensor	rigid_DNA	93834	93848	1000.0	+	0	R 93834
chr16	jNXSensor	rigid_DNA	94125	94141	1000.0	+	0	R 94125
chr16	jNXSensor	rigid_DNA	96490	96509	1000.0	+	0	R 96490
chr16	jNXSensor	rigid_DNA	96628	96656	1000.0	+	0	R 96628
chr16	jNXSensor	rigid_DNA	97214	97228	1000.0	+	0	R 97214
chr16	jNXSensor	rigid_DNA	97401	97421	1000.0	+	0	R 97401
chr16	jNXSensor	rigid_DNA	97593	97610	1000.0	+	0	R 97593
chr16	jNXSensor	rigid_DNA	98952	98966	1000.0	+	0	R 98952
chr16	jNXSensor	rigid_DNA	98968	98977	1000.0	+	0	R 98968
chr16	jNXSensor	rigid_DNA	100032	100046	1000.0	+	0	R 100032
chr16	jNXSensor	rigid_DNA	101119	101133	1000.0	+	0	R 101119
chr16	jNXSensor	rigid_DNA	101156	101175	1000.0	+	0	R 101156
chr16	jNXSensor	rigid_DNA	101455	101464	1000.0	+	0	R 101455
chr16	jNXSensor	rigid_DNA	103545	103559	1000.0	+	0	R 103545
chr16	jNXSensor	rigid_DNA	104961	104972	1000.0	+	0	R 104961
chr16	jNXSensor	rigid_DNA	104982	104992	1000.0	+	0	R 104982
chr16	jNXSensor	rigid_DNA	105490	105501	1000.0	+	0	R 105490
chr16	jNXSensor	rigid_DNA	106790	106804	1000.0	+	0	R 106790
chr16	jNXSensor	rigid_DNA	106974	106985	1000.0	+	0	R 106974
chr16	jNXSensor	rigid_DNA	107579	107594	1000.0	+	0	R 107579
chr16	jNXSensor	rigid_DNA	107680	107694	1000.0	+	0	R 107680
chr16	jNXSensor	rigid_DNA	107949	107963	1000.0	+	0	R 107949
chr16	jNXSensor	rigid_DNA	108780	108794	1000.0	+	0	R 108780
chr16	jNXSensor	rigid_DNA	108869	108883	1000.0	+	0	R 108869
chr16	jNXSensor	rigid_DNA	108889	108903	1000.0	+	0	R 108889
chr16	jNXSensor	rigid_DNA	108928	108942	1000.0	+	0	R 108928
chr16	jNXSensor	rigid_DNA	108948	108962	1000.0	+	0	R 108948
chr16	jNXSensor	rigid_DNA	108968	108982	1000.0	+	0	R 108968
chr16	jNXSensor	rigid_DNA	109008	109022	1000.0	+	0	R 109008
chr16	jNXSensor	rigid_DNA	109779	109798	1000.0	+	0	R 109779
chr16	jNXSensor	rigid_DNA	109954	109968	1000.0	+	0	R 109954
chr16	jNXSensor	rigid_DNA	110255	110269	1000.0	+	0	R 110255
chr16	jNXSensor	rigid_DNA	110277	110291	1000.0	+	0	R 110277
chr16	jNXSensor	rigid_DNA	111619	111629	1000.0	+	0	R 111619
chr16	jNXSensor	rigid_DNA	112015	112035	1000.0	+	0	R 112015
chr16	jNXSensor	rigid_DNA	113061	113075	1000.0	+	0	R 113061
chr16	jNXSensor	rigid_DNA	113273	113287	1000.0	+	0	R 113273
chr16	jNXSensor	rigid_DNA	114348	114358	1000.0	+	0	R 114348
chr16	jNXSensor	rigid_DNA	114447	114461	1000.0	+	0	R 114447
chr16	jNXSensor	rigid_DNA	115076	115096	1000.0	+	0	R 115076
chr16	jNXSensor	rigid_DNA	115726	115740	1000.0	+	0	R 115726
chr16	jNXSensor	rigid_DNA	115750	115764	1000.0	+	0	R 115750
chr16	jNXSensor	rigid_DNA	116254	116269	1000.0	+	0	R 116254
chr16	jNXSensor	rigid_DNA	116386	116400	1000.0	+	0	R 116386
chr16	jNXSensor	rigid_DNA	117235	117259	1000.0	+	0	R 117235
chr16	jNXSensor	rigid_DNA	117522	117537	1000.0	+	0	R 117522
chr16	jNXSensor	rigid_DNA	117654	117671	1000.0	+	0	R 117654
chr16	jNXSensor	rigid_DNA	117896	117915	1000.0	+	0	R 117896
chr16	jNXSensor	rigid_DNA	117994	118008	1000.0	+	0	R 117994
chr16	jNXSensor	rigid_DNA	118484	118503	1000.0	+	0	R 118484
chr16	jNXSensor	rigid_DNA	118526	118540	1000.0	+	0	R 118526
chr16	jNXSensor	rigid_DNA	118692	118706	1000.0	+	0	R 118692
chr16	jNXSensor	rigid_DNA	118767	118779	1000.0	+	0	R 118767
chr16	jNXSensor	rigid_DNA	119847	119861	1000.0	+	0	R 119847
chr16	jNXSensor	rigid_DNA	120466	120480	1000.0	+	0	R 120466
chr16	jNXSensor	rigid_DNA	121237	121251	1000.0	+	0	R 121237
chr16	jNXSensor	rigid_DNA	121478	121494	1000.0	+	0	R 121478
chr16	jNXSensor	rigid_DNA	121597	121618	1000.0	+	0	R 121597
chr16	jNXSensor	rigid_DNA	122008	122022	1000.0	+	0	R 122008
chr16	jNXSensor	rigid_DNA	122668	122686	1000.0	+	0	R 122668
chr16	jNXSensor	rigid_DNA	122952	122970	1000.0	+	0	R 122952
chr16	jNXSensor	rigid_DNA	123400	123410	1000.0	+	0	R 123400
chr16	jNXSensor	rigid_DNA	123470	123490	1000.0	+	0	R 123470
chr16	jNXSensor	rigid_DNA	124694	124718	1000.0	+	0	R 124694
chr16	jNXSensor	rigid_DNA	124941	124961	1000.0	+	0	R 124941
chr16	jNXSensor	rigid_DNA	124984	124998	1000.0	+	0	R 124984
chr16	jNXSensor	rigid_DNA	125608	125629	1000.0	+	0	R 125608
chr16	jNXSensor	rigid_DNA	126447	126466	1000.0	+	0	R 126447
chr16	jNXSensor	rigid_DNA	126531	126541	1000.0	+	0	R 126531
chr16	jNXSensor	rigid_DNA	126687	126701	1000.0	+	0	R 126687
chr16	jNXSensor	rigid_DNA	126928	126942	1000.0	+	0	R 126928
chr16	jNXSensor	rigid_DNA	126965	126979	1000.0	+	0	R 126965
chr16	jNXSensor	rigid_DNA	127045	127070	1000.0	+	0	R 127045
chr16	jNXSensor	rigid_DNA	127551	127566	1000.0	+	0	R 127551
chr16	jNXSensor	rigid_DNA	127811	127825	1000.0	+	0	R 127811
chr16	jNXSensor	rigid_DNA	127993	128002	1000.0	+	0	R 127993
chr16	jNXSensor	rigid_DNA	128068	128082	1000.0	+	0	R 128068
chr16	jNXSensor	rigid_DNA	128105	128142	1000.0	+	0	R 128105
chr16	jNXSensor	rigid_DNA	128270	128301	1000.0	+	0	R 128270
chr16	jNXSensor	rigid_DNA	128312	128332	1000.0	+	0	R 128312
chr16	jNXSensor	rigid_DNA	128344	128364	1000.0	+	0	R 128344
chr16	jNXSensor	rigid_DNA	128382	128396	1000.0	+	0	R 128382
chr16	jNXSensor	rigid_DNA	128700	128714	1000.0	+	0	R 128700
chr16	jNXSensor	rigid_DNA	128720	128751	1000.0	+	0	R 128720
chr16	jNXSensor	rigid_DNA	128753	128768	1000.0	+	0	R 128753
chr16	jNXSensor	rigid_DNA	128806	128820	1000.0	+	0	R 128806
chr16	jNXSensor	rigid_DNA	128922	128940	1000.0	+	0	R 128922
chr16	jNXSensor	rigid_DNA	128963	128983	1000.0	+	0	R 128963
chr16	jNXSensor	rigid_DNA	129189	129202	1000.0	+	0	R 129189
chr16	jNXSensor	rigid_DNA	129223	129232	1000.0	+	0	R 129223
chr16	jNXSensor	rigid_DNA	129236	129250	1000.0	+	0	R 129236
chr16	jNXSensor	rigid_DNA	129273	129287	1000.0	+	0	R 129273
chr16	jNXSensor	rigid_DNA	129350	129366	1000.0	+	0	R 129350
chr16	jNXSensor	rigid_DNA	129516	129539	1000.0	+	0	R 129516
chr16	jNXSensor	rigid_DNA	129650	129669	1000.0	+	0	R 129650
chr16	jNXSensor	rigid_DNA	130938	130957	1000.0	+	0	R 130938
chr16	jNXSensor	rigid_DNA	131579	131594	1000.0	+	0	R 131579
chr16	jNXSensor	rigid_DNA	131744	131759	1000.0	+	0	R 131744
chr16	jNXSensor	rigid_DNA	132051	132061	1000.0	+	0	R 132051
chr16	jNXSensor	rigid_DNA	132403	132417	1000.0	+	0	R 132403
chr16	jNXSensor	rigid_DNA	132770	132784	1000.0	+	0	R 132770
chr16	jNXSensor	rigid_DNA	133133	133153	1000.0	+	0	R 133133
chr16	jNXSensor	rigid_DNA	133219	133233	1000.0	+	0	R 133219
chr16	jNXSensor	rigid_DNA	133696	133710	1000.0	+	0	R 133696
chr16	jNXSensor	rigid_DNA	133904	133918	1000.0	+	0	R 133904
chr16	jNXSensor	rigid_DNA	134646	134666	1000.0	+	0	R 134646
chr16	jNXSensor	rigid_DNA	134819	134834	1000.0	+	0	R 134819
chr16	jNXSensor	rigid_DNA	135667	135681	1000.0	+	0	R 135667
chr16	jNXSensor	rigid_DNA	135909	135923	1000.0	+	0	R 135909
chr16	jNXSensor	rigid_DNA	136299	136308	1000.0	+	0	R 136299
chr16	jNXSensor	rigid_DNA	136468	136478	1000.0	+	0	R 136468
chr16	jNXSensor	rigid_DNA	137800	137814	1000.0	+	0	R 137800
chr16	jNXSensor	rigid_DNA	137879	137894	1000.0	+	0	R 137879
chr16	jNXSensor	rigid_DNA	138216	138230	1000.0	+	0	R 138216
chr16	jNXSensor	rigid_DNA	138451	138463	1000.0	+	0	R 138451
chr16	jNXSensor	rigid_DNA	138889	138904	1000.0	+	0	R 138889
chr16	jNXSensor	rigid_DNA	139853	139867	1000.0	+	0	R 139853
chr16	jNXSensor	rigid_DNA	140345	140359	1000.0	+	0	R 140345
chr16	jNXSensor	rigid_DNA	140587	140599	1000.0	+	0	R 140587
chr16	jNXSensor	rigid_DNA	140751	140760	1000.0	+	0	R 140751
chr16	jNXSensor	rigid_DNA	141497	141516	1000.0	+	0	R 141497
chr16	jNXSensor	rigid_DNA	141809	141823	1000.0	+	0	R 141809
chr16	jNXSensor	rigid_DNA	141885	141912	1000.0	+	0	R 141885
chr16	jNXSensor	rigid_DNA	142449	142463	1000.0	+	0	R 142449
chr16	jNXSensor	rigid_DNA	142476	142490	1000.0	+	0	R 142476
chr16	jNXSensor	rigid_DNA	142831	142845	1000.0	+	0	R 142831
chr16	jNXSensor	rigid_DNA	142894	142908	1000.0	+	0	R 142894
chr16	jNXSensor	rigid_DNA	143068	143092	1000.0	+	0	R 143068
chr16	jNXSensor	rigid_DNA	143383	143397	1000.0	+	0	R 143383
chr16	jNXSensor	rigid_DNA	143466	143480	1000.0	+	0	R 143466
chr16	jNXSensor	rigid_DNA	143699	143713	1000.0	+	0	R 143699
chr16	jNXSensor	rigid_DNA	143716	143730	1000.0	+	0	R 143716
chr16	jNXSensor	rigid_DNA	143743	143766	1000.0	+	0	R 143743
chr16	jNXSensor	rigid_DNA	143843	143857	1000.0	+	0	R 143843
chr16	jNXSensor	rigid_DNA	143869	143890	1000.0	+	0	R 143869
chr16	jNXSensor	rigid_DNA	143963	143977	1000.0	+	0	R 143963
chr16	jNXSensor	rigid_DNA	143987	144006	1000.0	+	0	R 143987
chr16	jNXSensor	rigid_DNA	144098	144244	1000.0	+	0	R 144098
chr16	jNXSensor	rigid_DNA	144254	144270	1000.0	+	0	R 144254
chr16	jNXSensor	rigid_DNA	144296	144321	1000.0	+	0	R 144296
chr16	jNXSensor	rigid_DNA	144329	144343	1000.0	+	0	R 144329
chr16	jNXSensor	rigid_DNA	144400	144419	1000.0	+	0	R 144400
chr16	jNXSensor	rigid_DNA	144430	144444	1000.0	+	0	R 144430
chr16	jNXSensor	rigid_DNA	144528	144562	1000.0	+	0	R 144528
chr16	jNXSensor	rigid_DNA	144659	144674	1000.0	+	0	R 144659
chr16	jNXSensor	rigid_DNA	144681	144695	1000.0	+	0	R 144681
chr16	jNXSensor	rigid_DNA	144746	144761	1000.0	+	0	R 144746
chr16	jNXSensor	rigid_DNA	144846	144860	1000.0	+	0	R 144846
chr16	jNXSensor	rigid_DNA	145344	145354	1000.0	+	0	R 145344
chr16	jNXSensor	rigid_DNA	145376	145396	1000.0	+	0	R 145376
chr16	jNXSensor	rigid_DNA	145625	145639	1000.0	+	0	R 145625
chr16	jNXSensor	rigid_DNA	145662	145676	1000.0	+	0	R 145662
chr16	jNXSensor	rigid_DNA	146110	146124	1000.0	+	0	R 146110
chr16	jNXSensor	rigid_DNA	146168	146182	1000.0	+	0	R 146168
chr16	jNXSensor	rigid_DNA	146447	146462	1000.0	+	0	R 146447
chr16	jNXSensor	rigid_DNA	146534	146548	1000.0	+	0	R 146534
chr16	jNXSensor	rigid_DNA	147546	147562	1000.0	+	0	R 147546
chr16	jNXSensor	rigid_DNA	148010	148024	1000.0	+	0	R 148010
chr16	jNXSensor	rigid_DNA	148253	148266	1000.0	+	0	R 148253
chr16	jNXSensor	rigid_DNA	149100	149119	1000.0	+	0	R 149100
chr16	jNXSensor	rigid_DNA	150912	150926	1000.0	+	0	R 150912
chr16	jNXSensor	rigid_DNA	151209	151223	1000.0	+	0	R 151209
chr16	jNXSensor	rigid_DNA	151901	151915	1000.0	+	0	R 151901
chr16	jNXSensor	rigid_DNA	153043	153057	1000.0	+	0	R 153043
chr16	jNXSensor	rigid_DNA	153106	153120	1000.0	+	0	R 153106
chr16	jNXSensor	rigid_DNA	153294	153318	1000.0	+	0	R 153294
chr16	jNXSensor	rigid_DNA	153378	153392	1000.0	+	0	R 153378
chr16	jNXSensor	rigid_DNA	153453	153472	1000.0	+	0	R 153453
chr16	jNXSensor	rigid_DNA	153481	153495	1000.0	+	0	R 153481
chr16	jNXSensor	rigid_DNA	153509	153528	1000.0	+	0	R 153509
chr16	jNXSensor	rigid_DNA	153537	153556	1000.0	+	0	R 153537
chr16	jNXSensor	rigid_DNA	153565	153584	1000.0	+	0	R 153565
chr16	jNXSensor	rigid_DNA	153973	153987	1000.0	+	0	R 153973
chr16	jNXSensor	rigid_DNA	154056	154070	1000.0	+	0	R 154056
chr16	jNXSensor	rigid_DNA	154289	154303	1000.0	+	0	R 154289
chr16	jNXSensor	rigid_DNA	154306	154320	1000.0	+	0	R 154306
chr16	jNXSensor	rigid_DNA	154333	154356	1000.0	+	0	R 154333
chr16	jNXSensor	rigid_DNA	154433	154447	1000.0	+	0	R 154433
chr16	jNXSensor	rigid_DNA	154459	154480	1000.0	+	0	R 154459
chr16	jNXSensor	rigid_DNA	154553	154567	1000.0	+	0	R 154553
chr16	jNXSensor	rigid_DNA	154577	154596	1000.0	+	0	R 154577
chr16	jNXSensor	rigid_DNA	154688	155006	1000.0	+	0	R 154688
chr16	jNXSensor	rigid_DNA	155010	155026	1000.0	+	0	R 155010
chr16	jNXSensor	rigid_DNA	155052	155077	1000.0	+	0	R 155052
chr16	jNXSensor	rigid_DNA	155085	155099	1000.0	+	0	R 155085
chr16	jNXSensor	rigid_DNA	155156	155175	1000.0	+	0	R 155156
chr16	jNXSensor	rigid_DNA	155186	155205	1000.0	+	0	R 155186
chr16	jNXSensor	rigid_DNA	155316	155330	1000.0	+	0	R 155316
chr16	jNXSensor	rigid_DNA	155376	155390	1000.0	+	0	R 155376
chr16	jNXSensor	rigid_DNA	155441	155461	1000.0	+	0	R 155441
chr16	jNXSensor	rigid_DNA	155632	155646	1000.0	+	0	R 155632
chr16	jNXSensor	rigid_DNA	155868	155913	1000.0	+	0	R 155868
chr16	jNXSensor	rigid_DNA	155922	155937	1000.0	+	0	R 155922
chr16	jNXSensor	rigid_DNA	155952	155978	1000.0	+	0	R 155952
chr16	jNXSensor	rigid_DNA	156144	156163	1000.0	+	0	R 156144
chr16	jNXSensor	rigid_DNA	156177	156196	1000.0	+	0	R 156177
chr16	jNXSensor	rigid_DNA	156221	156235	1000.0	+	0	R 156221
chr16	jNXSensor	rigid_DNA	156344	156358	1000.0	+	0	R 156344
chr16	jNXSensor	rigid_DNA	156513	156527	1000.0	+	0	R 156513
chr16	jNXSensor	rigid_DNA	156530	156544	1000.0	+	0	R 156530
chr16	jNXSensor	rigid_DNA	156938	156952	1000.0	+	0	R 156938
chr16	jNXSensor	rigid_DNA	157482	157496	1000.0	+	0	R 157482
chr16	jNXSensor	rigid_DNA	157536	157550	1000.0	+	0	R 157536
chr16	jNXSensor	rigid_DNA	157869	157883	1000.0	+	0	R 157869
chr16	jNXSensor	rigid_DNA	157946	157959	1000.0	+	0	R 157946
chr16	jNXSensor	rigid_DNA	158101	158115	1000.0	+	0	R 158101
chr16	jNXSensor	rigid_DNA	158510	158524	1000.0	+	0	R 158510
chr16	jNXSensor	rigid_DNA	159399	159413	1000.0	+	0	R 159399
chr16	jNXSensor	rigid_DNA	159546	159560	1000.0	+	0	R 159546
chr16	jNXSensor	rigid_DNA	160112	160126	1000.0	+	0	R 160112
chr16	jNXSensor	rigid_DNA	160277	160291	1000.0	+	0	R 160277
chr16	jNXSensor	rigid_DNA	161218	161234	1000.0	+	0	R 161218
chr16	jNXSensor	rigid_DNA	161507	161521	1000.0	+	0	R 161507
chr16	jNXSensor	rigid_DNA	161769	161783	1000.0	+	0	R 161769
chr16	jNXSensor	rigid_DNA	161877	161891	1000.0	+	0	R 161877
chr16	jNXSensor	rigid_DNA	162196	162216	1000.0	+	0	R 162196
chr16	jNXSensor	rigid_DNA	162363	162383	1000.0	+	0	R 162363
chr16	jNXSensor	rigid_DNA	162408	162428	1000.0	+	0	R 162408
chr16	jNXSensor	rigid_DNA	162478	162507	1000.0	+	0	R 162478
chr16	jNXSensor	rigid_DNA	162530	162544	1000.0	+	0	R 162530
chr16	jNXSensor	rigid_DNA	162552	162572	1000.0	+	0	R 162552
chr16	jNXSensor	rigid_DNA	162591	162622	1000.0	+	0	R 162591
chr16	jNXSensor	rigid_DNA	162628	162650	1000.0	+	0	R 162628
chr16	jNXSensor	rigid_DNA	162692	162708	1000.0	+	0	R 162692
chr16	jNXSensor	rigid_DNA	162712	162764	1000.0	+	0	R 162712
chr16	jNXSensor	rigid_DNA	162779	162800	1000.0	+	0	R 162779
chr16	jNXSensor	rigid_DNA	162811	162844	1000.0	+	0	R 162811
chr16	jNXSensor	rigid_DNA	162859	162874	1000.0	+	0	R 162859
chr16	jNXSensor	rigid_DNA	162969	162983	1000.0	+	0	R 162969
chr16	jNXSensor	rigid_DNA	163044	163058	1000.0	+	0	R 163044
chr16	jNXSensor	rigid_DNA	163333	163351	1000.0	+	0	R 163333
chr16	jNXSensor	rigid_DNA	163419	163439	1000.0	+	0	R 163419
chr16	jNXSensor	rigid_DNA	163630	163649	1000.0	+	0	R 163630
chr16	jNXSensor	rigid_DNA	163803	163817	1000.0	+	0	R 163803
chr16	jNXSensor	rigid_DNA	164369	164383	1000.0	+	0	R 164369
chr16	jNXSensor	rigid_DNA	165036	165047	1000.0	+	0	R 165036
chr16	jNXSensor	rigid_DNA	165064	165073	1000.0	+	0	R 165064
chr16	jNXSensor	rigid_DNA	165216	165230	1000.0	+	0	R 165216
chr16	jNXSensor	rigid_DNA	165554	165573	1000.0	+	0	R 165554
chr16	jNXSensor	rigid_DNA	166000	166020	1000.0	+	0	R 166000
chr16	jNXSensor	rigid_DNA	166167	166187	1000.0	+	0	R 166167
chr16	jNXSensor	rigid_DNA	166212	166226	1000.0	+	0	R 166212
chr16	jNXSensor	rigid_DNA	166282	166311	1000.0	+	0	R 166282
chr16	jNXSensor	rigid_DNA	166334	166348	1000.0	+	0	R 166334
chr16	jNXSensor	rigid_DNA	166356	166376	1000.0	+	0	R 166356
chr16	jNXSensor	rigid_DNA	166395	166426	1000.0	+	0	R 166395
chr16	jNXSensor	rigid_DNA	166432	166454	1000.0	+	0	R 166432
chr16	jNXSensor	rigid_DNA	166496	166512	1000.0	+	0	R 166496
chr16	jNXSensor	rigid_DNA	166516	166568	1000.0	+	0	R 166516
chr16	jNXSensor	rigid_DNA	166583	166604	1000.0	+	0	R 166583
chr16	jNXSensor	rigid_DNA	166615	166648	1000.0	+	0	R 166615
chr16	jNXSensor	rigid_DNA	166663	166678	1000.0	+	0	R 166663
chr16	jNXSensor	rigid_DNA	166773	166787	1000.0	+	0	R 166773
chr16	jNXSensor	rigid_DNA	166848	166862	1000.0	+	0	R 166848
chr16	jNXSensor	rigid_DNA	167137	167155	1000.0	+	0	R 167137
chr16	jNXSensor	rigid_DNA	167223	167243	1000.0	+	0	R 167223
chr16	jNXSensor	rigid_DNA	168676	168690	1000.0	+	0	R 168676
chr16	jNXSensor	rigid_DNA	169494	169508	1000.0	+	0	R 169494
chr16	jNXSensor	rigid_DNA	170311	170325	1000.0	+	0	R 170311
chr16	jNXSensor	rigid_DNA	170341	170356	1000.0	+	0	R 170341
chr16	jNXSensor	rigid_DNA	170377	170391	1000.0	+	0	R 170377
chr16	jNXSensor	rigid_DNA	170395	170412	1000.0	+	0	R 170395
chr16	jNXSensor	rigid_DNA	170415	170435	1000.0	+	0	R 170415
chr16	jNXSensor	rigid_DNA	170440	170471	1000.0	+	0	R 170440
chr16	jNXSensor	rigid_DNA	170478	170492	1000.0	+	0	R 170478
chr16	jNXSensor	rigid_DNA	170584	170643	1000.0	+	0	R 170584
chr16	jNXSensor	rigid_DNA	170901	170946	1000.0	+	0	R 170901
chr16	jNXSensor	rigid_DNA	171117	171141	1000.0	+	0	R 171117
chr16	jNXSensor	rigid_DNA	171223	171238	1000.0	+	0	R 171223
chr16	jNXSensor	rigid_DNA	171245	171259	1000.0	+	0	R 171245
chr16	jNXSensor	rigid_DNA	171379	171411	1000.0	+	0	R 171379
chr16	jNXSensor	rigid_DNA	171426	171453	1000.0	+	0	R 171426
chr16	jNXSensor	rigid_DNA	171475	171494	1000.0	+	0	R 171475
chr16	jNXSensor	rigid_DNA	171518	171532	1000.0	+	0	R 171518
chr16	jNXSensor	rigid_DNA	171572	171596	1000.0	+	0	R 171572
chr16	jNXSensor	rigid_DNA	171609	171623	1000.0	+	0	R 171609
chr16	jNXSensor	rigid_DNA	171646	171661	1000.0	+	0	R 171646
chr16	jNXSensor	rigid_DNA	172136	172150	1000.0	+	0	R 172136
chr16	jNXSensor	rigid_DNA	172173	172193	1000.0	+	0	R 172173
chr16	jNXSensor	rigid_DNA	172306	172320	1000.0	+	0	R 172306
chr16	jNXSensor	rigid_DNA	172338	172352	1000.0	+	0	R 172338
chr16	jNXSensor	rigid_DNA	172586	172599	1000.0	+	0	R 172586
chr16	jNXSensor	rigid_DNA	172967	172981	1000.0	+	0	R 172967
chr16	jNXSensor	rigid_DNA	173000	173014	1000.0	+	0	R 173000
chr16	jNXSensor	rigid_DNA	173448	173469	1000.0	+	0	R 173448
chr16	jNXSensor	rigid_DNA	173694	173708	1000.0	+	0	R 173694
chr16	jNXSensor	rigid_DNA	173940	173954	1000.0	+	0	R 173940
chr16	jNXSensor	rigid_DNA	174187	174204	1000.0	+	0	R 174187
chr16	jNXSensor	rigid_DNA	174241	174255	1000.0	+	0	R 174241
chr16	jNXSensor	rigid_DNA	174403	174423	1000.0	+	0	R 174403
chr16	jNXSensor	rigid_DNA	175086	175102	1000.0	+	0	R 175086
chr16	jNXSensor	rigid_DNA	177987	178001	1000.0	+	0	R 177987
chr16	jNXSensor	rigid_DNA	178109	178123	1000.0	+	0	R 178109
chr16	jNXSensor	rigid_DNA	178350	178365	1000.0	+	0	R 178350
chr16	jNXSensor	rigid_DNA	178422	178453	1000.0	+	0	R 178422
chr16	jNXSensor	rigid_DNA	178727	178741	1000.0	+	0	R 178727
chr16	jNXSensor	rigid_DNA	179273	179287	1000.0	+	0	R 179273
chr16	jNXSensor	rigid_DNA	179426	179440	1000.0	+	0	R 179426
chr16	jNXSensor	rigid_DNA	179462	179476	1000.0	+	0	R 179462
chr16	jNXSensor	rigid_DNA	180023	180043	1000.0	+	0	R 180023
chr16	jNXSensor	rigid_DNA	180056	180070	1000.0	+	0	R 180056
chr16	jNXSensor	rigid_DNA	180106	180120	1000.0	+	0	R 180106
chr16	jNXSensor	rigid_DNA	180639	180653	1000.0	+	0	R 180639
chr16	jNXSensor	rigid_DNA	180887	180897	1000.0	+	0	R 180887
chr16	jNXSensor	rigid_DNA	182503	182521	1000.0	+	0	R 182503
chr16	jNXSensor	rigid_DNA	182789	182804	1000.0	+	0	R 182789
chr16	jNXSensor	rigid_DNA	182832	182846	1000.0	+	0	R 182832
chr16	jNXSensor	rigid_DNA	183154	183163	1000.0	+	0	R 183154
chr16	jNXSensor	rigid_DNA	183259	183273	1000.0	+	0	R 183259
chr16	jNXSensor	rigid_DNA	183429	183443	1000.0	+	0	R 183429
chr16	jNXSensor	rigid_DNA	183740	183754	1000.0	+	0	R 183740
chr16	jNXSensor	rigid_DNA	183807	183821	1000.0	+	0	R 183807
chr16	jNXSensor	rigid_DNA	184044	184064	1000.0	+	0	R 184044
chr16	jNXSensor	rigid_DNA	184105	184116	1000.0	+	0	R 184105
chr16	jNXSensor	rigid_DNA	184354	184368	1000.0	+	0	R 184354
chr16	jNXSensor	rigid_DNA	185259	185270	1000.0	+	0	R 185259
chr16	jNXSensor	rigid_DNA	185435	185444	1000.0	+	0	R 185435
chr16	jNXSensor	rigid_DNA	186105	186114	1000.0	+	0	R 186105
chr16	jNXSensor	rigid_DNA	186907	186925	1000.0	+	0	R 186907
chr16	jNXSensor	rigid_DNA	187020	187034	1000.0	+	0	R 187020
chr16	jNXSensor	rigid_DNA	187153	187167	1000.0	+	0	R 187153
chr16	jNXSensor	rigid_DNA	187208	187231	1000.0	+	0	R 187208
chr16	jNXSensor	rigid_DNA	187355	187374	1000.0	+	0	R 187355
chr16	jNXSensor	rigid_DNA	187458	187472	1000.0	+	0	R 187458
chr16	jNXSensor	rigid_DNA	187986	188004	1000.0	+	0	R 187986
chr16	jNXSensor	rigid_DNA	188038	188052	1000.0	+	0	R 188038
chr16	jNXSensor	rigid_DNA	188279	188306	1000.0	+	0	R 188279
chr16	jNXSensor	rigid_DNA	188695	188704	1000.0	+	0	R 188695
chr16	jNXSensor	rigid_DNA	188800	188814	1000.0	+	0	R 188800
chr16	jNXSensor	rigid_DNA	189757	189779	1000.0	+	0	R 189757
chr16	jNXSensor	rigid_DNA	189989	189998	1000.0	+	0	R 189989
chr16	jNXSensor	rigid_DNA	190047	190061	1000.0	+	0	R 190047
chr16	jNXSensor	rigid_DNA	190144	190158	1000.0	+	0	R 190144
chr16	jNXSensor	rigid_DNA	190417	190433	1000.0	+	0	R 190417
chr16	jNXSensor	rigid_DNA	190578	190589	1000.0	+	0	R 190578
chr16	jNXSensor	rigid_DNA	190943	190957	1000.0	+	0	R 190943
chr16	jNXSensor	rigid_DNA	191171	191188	1000.0	+	0	R 191171
chr16	jNXSensor	rigid_DNA	191243	191266	1000.0	+	0	R 191243
chr16	jNXSensor	rigid_DNA	191443	191457	1000.0	+	0	R 191443
chr16	jNXSensor	rigid_DNA	191591	191606	1000.0	+	0	R 191591
chr16	jNXSensor	rigid_DNA	191738	191761	1000.0	+	0	R 191738
chr16	jNXSensor	rigid_DNA	193707	193723	1000.0	+	0	R 193707
chr16	jNXSensor	rigid_DNA	193729	193748	1000.0	+	0	R 193729
chr16	jNXSensor	rigid_DNA	193780	193794	1000.0	+	0	R 193780
chr16	jNXSensor	rigid_DNA	194202	194216	1000.0	+	0	R 194202
chr16	jNXSensor	rigid_DNA	194289	194305	1000.0	+	0	R 194289
chr16	jNXSensor	rigid_DNA	194594	194607	1000.0	+	0	R 194594
chr16	jNXSensor	rigid_DNA	195830	195845	1000.0	+	0	R 195830
chr16	jNXSensor	rigid_DNA	196891	196914	1000.0	+	0	R 196891
chr16	jNXSensor	rigid_DNA	197201	197215	1000.0	+	0	R 197201
chr16	jNXSensor	rigid_DNA	197731	197745	1000.0	+	0	R 197731
chr16	jNXSensor	rigid_DNA	198009	198018	1000.0	+	0	R 198009
chr16	jNXSensor	rigid_DNA	198644	198658	1000.0	+	0	R 198644
chr16	jNXSensor	rigid_DNA	199249	199263	1000.0	+	0	R 199249
chr16	jNXSensor	rigid_DNA	199490	199507	1000.0	+	0	R 199490
chr16	jNXSensor	rigid_DNA	200046	200060	1000.0	+	0	R 200046
chr16	jNXSensor	rigid_DNA	201053	201065	1000.0	+	0	R 201053
chr16	jNXSensor	rigid_DNA	202010	202029	1000.0	+	0	R 202010
chr16	jNXSensor	rigid_DNA	202783	202794	1000.0	+	0	R 202783
chr16	jNXSensor	rigid_DNA	203395	203404	1000.0	+	0	R 203395
chr16	jNXSensor	rigid_DNA	203652	203666	1000.0	+	0	R 203652
chr16	jNXSensor	rigid_DNA	203689	203703	1000.0	+	0	R 203689
chr16	jNXSensor	rigid_DNA	204076	204085	1000.0	+	0	R 204076
chr16	jNXSensor	rigid_DNA	205338	205356	1000.0	+	0	R 205338
chr16	jNXSensor	rigid_DNA	205379	205393	1000.0	+	0	R 205379
chr16	jNXSensor	rigid_DNA	205624	205639	1000.0	+	0	R 205624
chr16	jNXSensor	rigid_DNA	205801	205814	1000.0	+	0	R 205801
chr16	jNXSensor	rigid_DNA	205982	206001	1000.0	+	0	R 205982
chr16	jNXSensor	rigid_DNA	206009	206018	1000.0	+	0	R 206009
chr16	jNXSensor	rigid_DNA	206381	206400	1000.0	+	0	R 206381
chr16	jNXSensor	rigid_DNA	206627	206641	1000.0	+	0	R 206627
chr16	jNXSensor	rigid_DNA	206990	207004	1000.0	+	0	R 206990
chr16	jNXSensor	rigid_DNA	207020	207030	1000.0	+	0	R 207020
chr16	jNXSensor	rigid_DNA	207561	207575	1000.0	+	0	R 207561
chr16	jNXSensor	rigid_DNA	207708	207731	1000.0	+	0	R 207708
chr16	jNXSensor	rigid_DNA	207797	207811	1000.0	+	0	R 207797
chr16	jNXSensor	rigid_DNA	208027	208043	1000.0	+	0	R 208027
chr16	jNXSensor	rigid_DNA	208194	208205	1000.0	+	0	R 208194
chr16	jNXSensor	rigid_DNA	208925	208951	1000.0	+	0	R 208925
chr16	jNXSensor	rigid_DNA	209149	209168	1000.0	+	0	R 209149
chr16	jNXSensor	rigid_DNA	209870	209882	1000.0	+	0	R 209870
chr16	jNXSensor	rigid_DNA	211187	211216	1000.0	+	0	R 211187
chr16	jNXSensor	rigid_DNA	211414	211429	1000.0	+	0	R 211414
chr16	jNXSensor	rigid_DNA	211502	211516	1000.0	+	0	R 211502
chr16	jNXSensor	rigid_DNA	211713	211722	1000.0	+	0	R 211713
chr16	jNXSensor	rigid_DNA	212330	212346	1000.0	+	0	R 212330
chr16	jNXSensor	rigid_DNA	212641	212655	1000.0	+	0	R 212641
chr16	jNXSensor	rigid_DNA	212952	212970	1000.0	+	0	R 212952
chr16	jNXSensor	rigid_DNA	213118	213138	1000.0	+	0	R 213118
chr16	jNXSensor	rigid_DNA	213676	213687	1000.0	+	0	R 213676
chr16	jNXSensor	rigid_DNA	214525	214534	1000.0	+	0	R 214525
chr16	jNXSensor	rigid_DNA	214832	214842	1000.0	+	0	R 214832
chr16	jNXSensor	rigid_DNA	215487	215503	1000.0	+	0	R 215487
chr16	jNXSensor	rigid_DNA	215732	215746	1000.0	+	0	R 215732
chr16	jNXSensor	rigid_DNA	215799	215809	1000.0	+	0	R 215799
chr16	jNXSensor	rigid_DNA	216096	216110	1000.0	+	0	R 216096
chr16	jNXSensor	rigid_DNA	218864	218878	1000.0	+	0	R 218864
chr16	jNXSensor	rigid_DNA	218977	219011	1000.0	+	0	R 218977
chr16	jNXSensor	rigid_DNA	219130	219159	1000.0	+	0	R 219130
chr16	jNXSensor	rigid_DNA	219165	219190	1000.0	+	0	R 219165
chr16	jNXSensor	rigid_DNA	219198	219212	1000.0	+	0	R 219198
chr16	jNXSensor	rigid_DNA	219214	219235	1000.0	+	0	R 219214
chr16	jNXSensor	rigid_DNA	219278	219297	1000.0	+	0	R 219278
chr16	jNXSensor	rigid_DNA	219344	219373	1000.0	+	0	R 219344
chr16	jNXSensor	rigid_DNA	219385	219404	1000.0	+	0	R 219385
chr16	jNXSensor	rigid_DNA	219450	219469	1000.0	+	0	R 219450
chr16	jNXSensor	rigid_DNA	219485	219500	1000.0	+	0	R 219485
chr16	jNXSensor	rigid_DNA	219871	219885	1000.0	+	0	R 219871
chr16	jNXSensor	rigid_DNA	220368	220377	1000.0	+	0	R 220368
chr16	jNXSensor	rigid_DNA	220503	220523	1000.0	+	0	R 220503
chr16	jNXSensor	rigid_DNA	220699	220713	1000.0	+	0	R 220699
chr16	jNXSensor	rigid_DNA	220740	220754	1000.0	+	0	R 220740
chr16	jNXSensor	rigid_DNA	221115	221134	1000.0	+	0	R 221115
chr16	jNXSensor	rigid_DNA	221165	221182	1000.0	+	0	R 221165
chr16	jNXSensor	rigid_DNA	222223	222237	1000.0	+	0	R 222223
chr16	jNXSensor	rigid_DNA	222327	222346	1000.0	+	0	R 222327
chr16	jNXSensor	rigid_DNA	222867	222876	1000.0	+	0	R 222867
chr16	jNXSensor	rigid_DNA	223786	223801	1000.0	+	0	R 223786
chr16	jNXSensor	rigid_DNA	224032	224046	1000.0	+	0	R 224032
chr16	jNXSensor	rigid_DNA	224079	224108	1000.0	+	0	R 224079
chr16	jNXSensor	rigid_DNA	224331	224351	1000.0	+	0	R 224331
chr16	jNXSensor	rigid_DNA	224374	224396	1000.0	+	0	R 224374
chr16	jNXSensor	rigid_DNA	224480	224494	1000.0	+	0	R 224480
chr16	jNXSensor	rigid_DNA	224698	224712	1000.0	+	0	R 224698
chr16	jNXSensor	rigid_DNA	224744	224763	1000.0	+	0	R 224744
chr16	jNXSensor	rigid_DNA	224775	224795	1000.0	+	0	R 224775
chr16	jNXSensor	rigid_DNA	224807	224840	1000.0	+	0	R 224807
chr16	jNXSensor	rigid_DNA	224893	224924	1000.0	+	0	R 224893
chr16	jNXSensor	rigid_DNA	224926	224940	1000.0	+	0	R 224926
chr16	jNXSensor	rigid_DNA	225011	225045	1000.0	+	0	R 225011
chr16	jNXSensor	rigid_DNA	225186	225205	1000.0	+	0	R 225186
chr16	jNXSensor	rigid_DNA	225241	225255	1000.0	+	0	R 225241
chr16	jNXSensor	rigid_DNA	225349	225363	1000.0	+	0	R 225349
chr16	jNXSensor	rigid_DNA	225373	225388	1000.0	+	0	R 225373
chr16	jNXSensor	rigid_DNA	225874	225888	1000.0	+	0	R 225874
chr16	jNXSensor	rigid_DNA	225911	225930	1000.0	+	0	R 225911
chr16	jNXSensor	rigid_DNA	226203	226217	1000.0	+	0	R 226203
chr16	jNXSensor	rigid_DNA	226628	226642	1000.0	+	0	R 226628
chr16	jNXSensor	rigid_DNA	226665	226685	1000.0	+	0	R 226665
chr16	jNXSensor	rigid_DNA	226828	226846	1000.0	+	0	R 226828
chr16	jNXSensor	rigid_DNA	227153	227167	1000.0	+	0	R 227153
chr16	jNXSensor	rigid_DNA	227714	227729	1000.0	+	0	R 227714
chr16	jNXSensor	rigid_DNA	227951	227965	1000.0	+	0	R 227951
chr16	jNXSensor	rigid_DNA	228307	228321	1000.0	+	0	R 228307
chr16	jNXSensor	rigid_DNA	228525	228539	1000.0	+	0	R 228525
chr16	jNXSensor	rigid_DNA	228766	228786	1000.0	+	0	R 228766
chr16	jNXSensor	rigid_DNA	228788	228797	1000.0	+	0	R 228788
chr16	jNXSensor	rigid_DNA	228920	228932	1000.0	+	0	R 228920
chr16	jNXSensor	rigid_DNA	229088	229097	1000.0	+	0	R 229088
chr16	jNXSensor	rigid_DNA	229335	229349	1000.0	+	0	R 229335
chr16	jNXSensor	rigid_DNA	229615	229632	1000.0	+	0	R 229615
chr16	jNXSensor	rigid_DNA	230503	230519	1000.0	+	0	R 230503
chr16	jNXSensor	rigid_DNA	231276	231286	1000.0	+	0	R 231276
chr16	jNXSensor	rigid_DNA	231589	231600	1000.0	+	0	R 231589
chr16	jNXSensor	rigid_DNA	231639	231653	1000.0	+	0	R 231639
chr16	jNXSensor	rigid_DNA	231676	231696	1000.0	+	0	R 231676
chr16	jNXSensor	rigid_DNA	231906	231923	1000.0	+	0	R 231906
chr16	jNXSensor	rigid_DNA	232053	232068	1000.0	+	0	R 232053
chr16	jNXSensor	rigid_DNA	232613	232628	1000.0	+	0	R 232613
chr16	jNXSensor	rigid_DNA	232982	232997	1000.0	+	0	R 232982
chr16	jNXSensor	rigid_DNA	233820	233834	1000.0	+	0	R 233820
chr16	jNXSensor	rigid_DNA	233973	233986	1000.0	+	0	R 233973
chr16	jNXSensor	rigid_DNA	234215	234229	1000.0	+	0	R 234215
chr16	jNXSensor	rigid_DNA	234252	234271	1000.0	+	0	R 234252
chr16	jNXSensor	rigid_DNA	234683	234705	1000.0	+	0	R 234683
chr16	jNXSensor	rigid_DNA	235083	235097	1000.0	+	0	R 235083
chr16	jNXSensor	rigid_DNA	235425	235440	1000.0	+	0	R 235425
chr16	jNXSensor	rigid_DNA	235586	235600	1000.0	+	0	R 235586
chr16	jNXSensor	rigid_DNA	235665	235675	1000.0	+	0	R 235665
chr16	jNXSensor	rigid_DNA	236284	236298	1000.0	+	0	R 236284
chr16	jNXSensor	rigid_DNA	236418	236439	1000.0	+	0	R 236418
chr16	jNXSensor	rigid_DNA	236727	236738	1000.0	+	0	R 236727
chr16	jNXSensor	rigid_DNA	237020	237034	1000.0	+	0	R 237020
chr16	jNXSensor	rigid_DNA	237297	237306	1000.0	+	0	R 237297
chr16	jNXSensor	rigid_DNA	237376	237390	1000.0	+	0	R 237376
chr16	jNXSensor	rigid_DNA	237439	237450	1000.0	+	0	R 237439
chr16	jNXSensor	rigid_DNA	237675	237694	1000.0	+	0	R 237675
chr16	jNXSensor	rigid_DNA	239558	239572	1000.0	+	0	R 239558
chr16	jNXSensor	rigid_DNA	240215	240229	1000.0	+	0	R 240215
chr16	jNXSensor	rigid_DNA	240419	240433	1000.0	+	0	R 240419
chr16	jNXSensor	rigid_DNA	241489	241503	1000.0	+	0	R 241489
chr16	jNXSensor	rigid_DNA	241517	241531	1000.0	+	0	R 241517
chr16	jNXSensor	rigid_DNA	241680	241706	1000.0	+	0	R 241680
chr16	jNXSensor	rigid_DNA	242003	242021	1000.0	+	0	R 242003
chr16	jNXSensor	rigid_DNA	242186	242201	1000.0	+	0	R 242186
chr16	jNXSensor	rigid_DNA	242470	242484	1000.0	+	0	R 242470
chr16	jNXSensor	rigid_DNA	243482	243492	1000.0	+	0	R 243482
chr16	jNXSensor	rigid_DNA	243623	243637	1000.0	+	0	R 243623
chr16	jNXSensor	rigid_DNA	243715	243735	1000.0	+	0	R 243715
chr16	jNXSensor	rigid_DNA	244096	244110	1000.0	+	0	R 244096
chr16	jNXSensor	rigid_DNA	244548	244568	1000.0	+	0	R 244548
chr16	jNXSensor	rigid_DNA	244686	244705	1000.0	+	0	R 244686
chr16	jNXSensor	rigid_DNA	244726	244740	1000.0	+	0	R 244726
chr16	jNXSensor	rigid_DNA	245237	245251	1000.0	+	0	R 245237
chr16	jNXSensor	rigid_DNA	245777	245791	1000.0	+	0	R 245777
chr16	jNXSensor	rigid_DNA	245948	245962	1000.0	+	0	R 245948
chr16	jNXSensor	rigid_DNA	246741	246759	1000.0	+	0	R 246741
chr16	jNXSensor	rigid_DNA	247121	247140	1000.0	+	0	R 247121
chr16	jNXSensor	rigid_DNA	247237	247262	1000.0	+	0	R 247237
chr16	jNXSensor	rigid_DNA	247493	247507	1000.0	+	0	R 247493
chr16	jNXSensor	rigid_DNA	247606	247615	1000.0	+	0	R 247606
chr16	jNXSensor	rigid_DNA	247786	247800	1000.0	+	0	R 247786
chr16	jNXSensor	rigid_DNA	247852	247861	1000.0	+	0	R 247852
chr16	jNXSensor	rigid_DNA	248156	248173	1000.0	+	0	R 248156
chr16	jNXSensor	rigid_DNA	248724	248738	1000.0	+	0	R 248724
chr16	jNXSensor	rigid_DNA	249442	249456	1000.0	+	0	R 249442
chr16	jNXSensor	rigid_DNA	249907	249930	1000.0	+	0	R 249907
chr16	jNXSensor	rigid_DNA	250005	250019	1000.0	+	0	R 250005
chr16	jNXSensor	rigid_DNA	250340	250354	1000.0	+	0	R 250340
chr16	jNXSensor	rigid_DNA	250458	250472	1000.0	+	0	R 250458
chr16	jNXSensor	rigid_DNA	250501	250515	1000.0	+	0	R 250501
chr16	jNXSensor	rigid_DNA	250591	250611	1000.0	+	0	R 250591
chr16	jNXSensor	rigid_DNA	251468	251482	1000.0	+	0	R 251468
chr16	jNXSensor	rigid_DNA	251808	251822	1000.0	+	0	R 251808
chr16	jNXSensor	rigid_DNA	251950	251964	1000.0	+	0	R 251950
chr16	jNXSensor	rigid_DNA	252473	252488	1000.0	+	0	R 252473
chr16	jNXSensor	rigid_DNA	252556	252574	1000.0	+	0	R 252556
chr16	jNXSensor	rigid_DNA	252590	252604	1000.0	+	0	R 252590
chr16	jNXSensor	rigid_DNA	252654	252668	1000.0	+	0	R 252654
chr16	jNXSensor	rigid_DNA	252807	252820	1000.0	+	0	R 252807
chr16	jNXSensor	rigid_DNA	252826	252837	1000.0	+	0	R 252826
chr16	jNXSensor	rigid_DNA	252933	252947	1000.0	+	0	R 252933
chr16	jNXSensor	rigid_DNA	253059	253079	1000.0	+	0	R 253059
chr16	jNXSensor	rigid_DNA	253215	253239	1000.0	+	0	R 253215
chr16	jNXSensor	rigid_DNA	253380	253394	1000.0	+	0	R 253380
chr16	jNXSensor	rigid_DNA	253465	253479	1000.0	+	0	R 253465
chr16	jNXSensor	rigid_DNA	253487	253511	1000.0	+	0	R 253487
chr16	jNXSensor	rigid_DNA	253920	253934	1000.0	+	0	R 253920
chr16	jNXSensor	rigid_DNA	254001	254015	1000.0	+	0	R 254001
chr16	jNXSensor	rigid_DNA	254056	254075	1000.0	+	0	R 254056
chr16	jNXSensor	rigid_DNA	254093	254112	1000.0	+	0	R 254093
chr16	jNXSensor	rigid_DNA	254170	254184	1000.0	+	0	R 254170
chr16	jNXSensor	rigid_DNA	254203	254217	1000.0	+	0	R 254203
chr16	jNXSensor	rigid_DNA	254620	254634	1000.0	+	0	R 254620
chr16	jNXSensor	rigid_DNA	254652	254666	1000.0	+	0	R 254652
chr16	jNXSensor	rigid_DNA	254726	254745	1000.0	+	0	R 254726
chr16	jNXSensor	rigid_DNA	255445	255459	1000.0	+	0	R 255445
chr16	jNXSensor	rigid_DNA	255565	255579	1000.0	+	0	R 255565
chr16	jNXSensor	rigid_DNA	255855	255879	1000.0	+	0	R 255855
chr16	jNXSensor	rigid_DNA	255907	255926	1000.0	+	0	R 255907
chr16	jNXSensor	rigid_DNA	255962	255976	1000.0	+	0	R 255962
chr16	jNXSensor	rigid_DNA	256216	256235	1000.0	+	0	R 256216
chr16	jNXSensor	rigid_DNA	256340	256354	1000.0	+	0	R 256340
chr16	jNXSensor	rigid_DNA	256387	256406	1000.0	+	0	R 256387
chr16	jNXSensor	rigid_DNA	256491	256505	1000.0	+	0	R 256491
chr16	jNXSensor	rigid_DNA	256824	256838	1000.0	+	0	R 256824
chr16	jNXSensor	rigid_DNA	256891	256915	1000.0	+	0	R 256891
chr16	jNXSensor	rigid_DNA	256969	256984	1000.0	+	0	R 256969
chr16	jNXSensor	rigid_DNA	257022	257036	1000.0	+	0	R 257022
chr16	jNXSensor	rigid_DNA	257141	257160	1000.0	+	0	R 257141
chr16	jNXSensor	rigid_DNA	257180	257194	1000.0	+	0	R 257180
chr16	jNXSensor	rigid_DNA	257250	257265	1000.0	+	0	R 257250
chr16	jNXSensor	rigid_DNA	258388	258407	1000.0	+	0	R 258388
chr16	jNXSensor	rigid_DNA	258619	258638	1000.0	+	0	R 258619
chr16	jNXSensor	rigid_DNA	258863	258877	1000.0	+	0	R 258863
chr16	jNXSensor	rigid_DNA	258930	258944	1000.0	+	0	R 258930
chr16	jNXSensor	rigid_DNA	259083	259097	1000.0	+	0	R 259083
chr16	jNXSensor	rigid_DNA	259135	259149	1000.0	+	0	R 259135
chr16	jNXSensor	rigid_DNA	260371	260386	1000.0	+	0	R 260371
chr16	jNXSensor	rigid_DNA	260572	260592	1000.0	+	0	R 260572
chr16	jNXSensor	rigid_DNA	260660	260674	1000.0	+	0	R 260660
chr16	jNXSensor	rigid_DNA	260714	260728	1000.0	+	0	R 260714
chr16	jNXSensor	rigid_DNA	260837	260851	1000.0	+	0	R 260837
chr16	jNXSensor	rigid_DNA	260921	260935	1000.0	+	0	R 260921
chr16	jNXSensor	rigid_DNA	261019	261034	1000.0	+	0	R 261019
chr16	jNXSensor	rigid_DNA	261122	261136	1000.0	+	0	R 261122
chr16	jNXSensor	rigid_DNA	261180	261199	1000.0	+	0	R 261180
chr16	jNXSensor	rigid_DNA	261255	261269	1000.0	+	0	R 261255
chr16	jNXSensor	rigid_DNA	261492	261506	1000.0	+	0	R 261492
chr16	jNXSensor	rigid_DNA	262120	262134	1000.0	+	0	R 262120
chr16	jNXSensor	rigid_DNA	262275	262289	1000.0	+	0	R 262275
chr16	jNXSensor	rigid_DNA	262729	262743	1000.0	+	0	R 262729
chr16	jNXSensor	rigid_DNA	262873	262887	1000.0	+	0	R 262873
chr16	jNXSensor	rigid_DNA	262919	262944	1000.0	+	0	R 262919
chr16	jNXSensor	rigid_DNA	263168	263182	1000.0	+	0	R 263168
chr16	jNXSensor	rigid_DNA	263429	263458	1000.0	+	0	R 263429
chr16	jNXSensor	rigid_DNA	263603	263617	1000.0	+	0	R 263603
chr16	jNXSensor	rigid_DNA	263649	263663	1000.0	+	0	R 263649
chr16	jNXSensor	rigid_DNA	263670	263709	1000.0	+	0	R 263670
chr16	jNXSensor	rigid_DNA	263733	263757	1000.0	+	0	R 263733
chr16	jNXSensor	rigid_DNA	263868	263883	1000.0	+	0	R 263868
chr16	jNXSensor	rigid_DNA	263968	263983	1000.0	+	0	R 263968
chr16	jNXSensor	rigid_DNA	264011	264037	1000.0	+	0	R 264011
chr16	jNXSensor	rigid_DNA	264193	264208	1000.0	+	0	R 264193
chr16	jNXSensor	rigid_DNA	264354	264368	1000.0	+	0	R 264354
chr16	jNXSensor	rigid_DNA	264523	264537	1000.0	+	0	R 264523
chr16	jNXSensor	rigid_DNA	264571	264585	1000.0	+	0	R 264571
chr16	jNXSensor	rigid_DNA	264601	264615	1000.0	+	0	R 264601
chr16	jNXSensor	rigid_DNA	264679	264693	1000.0	+	0	R 264679
chr16	jNXSensor	rigid_DNA	264927	264957	1000.0	+	0	R 264927
chr16	jNXSensor	rigid_DNA	265023	265037	1000.0	+	0	R 265023
chr16	jNXSensor	rigid_DNA	265086	265100	1000.0	+	0	R 265086
chr16	jNXSensor	rigid_DNA	265106	265126	1000.0	+	0	R 265106
chr16	jNXSensor	rigid_DNA	265225	265239	1000.0	+	0	R 265225
chr16	jNXSensor	rigid_DNA	265359	265400	1000.0	+	0	R 265359
chr16	jNXSensor	rigid_DNA	265437	265451	1000.0	+	0	R 265437
chr16	jNXSensor	rigid_DNA	265533	265547	1000.0	+	0	R 265533
chr16	jNXSensor	rigid_DNA	265555	265574	1000.0	+	0	R 265555
chr16	jNXSensor	rigid_DNA	265598	265615	1000.0	+	0	R 265598
chr16	jNXSensor	rigid_DNA	265631	265679	1000.0	+	0	R 265631
chr16	jNXSensor	rigid_DNA	265700	265725	1000.0	+	0	R 265700
chr16	jNXSensor	rigid_DNA	265740	265772	1000.0	+	0	R 265740
chr16	jNXSensor	rigid_DNA	265785	265812	1000.0	+	0	R 265785
chr16	jNXSensor	rigid_DNA	265870	265936	1000.0	+	0	R 265870
chr16	jNXSensor	rigid_DNA	265948	265986	1000.0	+	0	R 265948
chr16	jNXSensor	rigid_DNA	265989	266008	1000.0	+	0	R 265989
chr16	jNXSensor	rigid_DNA	266013	266032	1000.0	+	0	R 266013
chr16	jNXSensor	rigid_DNA	266166	266185	1000.0	+	0	R 266166
chr16	jNXSensor	rigid_DNA	266282	266306	1000.0	+	0	R 266282
chr16	jNXSensor	rigid_DNA	266453	266473	1000.0	+	0	R 266453
chr16	jNXSensor	rigid_DNA	266733	266747	1000.0	+	0	R 266733
chr16	jNXSensor	rigid_DNA	266766	266784	1000.0	+	0	R 266766
chr16	jNXSensor	rigid_DNA	266848	266862	1000.0	+	0	R 266848
chr16	jNXSensor	rigid_DNA	266927	266941	1000.0	+	0	R 266927
chr16	jNXSensor	rigid_DNA	267320	267334	1000.0	+	0	R 267320
chr16	jNXSensor	rigid_DNA	267455	267469	1000.0	+	0	R 267455
chr16	jNXSensor	rigid_DNA	267620	267634	1000.0	+	0	R 267620
chr16	jNXSensor	rigid_DNA	267639	267658	1000.0	+	0	R 267639
chr16	jNXSensor	rigid_DNA	268167	268177	1000.0	+	0	R 268167
chr16	jNXSensor	rigid_DNA	268179	268189	1000.0	+	0	R 268179
chr16	jNXSensor	rigid_DNA	268266	268280	1000.0	+	0	R 268266
chr16	jNXSensor	rigid_DNA	268324	268333	1000.0	+	0	R 268324
chr16	jNXSensor	rigid_DNA	268745	268764	1000.0	+	0	R 268745
chr16	jNXSensor	rigid_DNA	268768	268787	1000.0	+	0	R 268768
chr16	jNXSensor	rigid_DNA	268904	268918	1000.0	+	0	R 268904
chr16	jNXSensor	rigid_DNA	268966	268980	1000.0	+	0	R 268966
chr16	jNXSensor	rigid_DNA	269009	269028	1000.0	+	0	R 269009
chr16	jNXSensor	rigid_DNA	269537	269551	1000.0	+	0	R 269537
chr16	jNXSensor	rigid_DNA	269829	269843	1000.0	+	0	R 269829
chr16	jNXSensor	rigid_DNA	270065	270079	1000.0	+	0	R 270065
chr16	jNXSensor	rigid_DNA	270137	270161	1000.0	+	0	R 270137
chr16	jNXSensor	rigid_DNA	270199	270231	1000.0	+	0	R 270199
chr16	jNXSensor	rigid_DNA	270253	270272	1000.0	+	0	R 270253
chr16	jNXSensor	rigid_DNA	270276	270291	1000.0	+	0	R 270276
chr16	jNXSensor	rigid_DNA	270312	270351	1000.0	+	0	R 270312
chr16	jNXSensor	rigid_DNA	270365	270392	1000.0	+	0	R 270365
chr16	jNXSensor	rigid_DNA	270410	270429	1000.0	+	0	R 270410
chr16	jNXSensor	rigid_DNA	270444	270485	1000.0	+	0	R 270444
chr16	jNXSensor	rigid_DNA	270504	270533	1000.0	+	0	R 270504
chr16	jNXSensor	rigid_DNA	270543	270579	1000.0	+	0	R 270543
chr16	jNXSensor	rigid_DNA	270611	270645	1000.0	+	0	R 270611
chr16	jNXSensor	rigid_DNA	270651	270683	1000.0	+	0	R 270651
chr16	jNXSensor	rigid_DNA	270761	270789	1000.0	+	0	R 270761
chr16	jNXSensor	rigid_DNA	270796	270810	1000.0	+	0	R 270796
chr16	jNXSensor	rigid_DNA	270814	270829	1000.0	+	0	R 270814
chr16	jNXSensor	rigid_DNA	270837	270851	1000.0	+	0	R 270837
chr16	jNXSensor	rigid_DNA	270856	270881	1000.0	+	0	R 270856
chr16	jNXSensor	rigid_DNA	270883	270897	1000.0	+	0	R 270883
chr16	jNXSensor	rigid_DNA	270937	270973	1000.0	+	0	R 270937
chr16	jNXSensor	rigid_DNA	271015	271035	1000.0	+	0	R 271015
chr16	jNXSensor	rigid_DNA	271102	271117	1000.0	+	0	R 271102
chr16	jNXSensor	rigid_DNA	271150	271169	1000.0	+	0	R 271150
chr16	jNXSensor	rigid_DNA	271203	271218	1000.0	+	0	R 271203
chr16	jNXSensor	rigid_DNA	271307	271330	1000.0	+	0	R 271307
chr16	jNXSensor	rigid_DNA	271351	271366	1000.0	+	0	R 271351
chr16	jNXSensor	rigid_DNA	271387	271402	1000.0	+	0	R 271387
chr16	jNXSensor	rigid_DNA	271428	271442	1000.0	+	0	R 271428
chr16	jNXSensor	rigid_DNA	271455	271469	1000.0	+	0	R 271455
chr16	jNXSensor	rigid_DNA	271561	271575	1000.0	+	0	R 271561
chr16	jNXSensor	rigid_DNA	271579	271593	1000.0	+	0	R 271579
chr16	jNXSensor	rigid_DNA	271730	271745	1000.0	+	0	R 271730
chr16	jNXSensor	rigid_DNA	271766	271780	1000.0	+	0	R 271766
chr16	jNXSensor	rigid_DNA	271817	271831	1000.0	+	0	R 271817
chr16	jNXSensor	rigid_DNA	271908	271922	1000.0	+	0	R 271908
chr16	jNXSensor	rigid_DNA	272027	272041	1000.0	+	0	R 272027
chr16	jNXSensor	rigid_DNA	272078	272092	1000.0	+	0	R 272078
chr16	jNXSensor	rigid_DNA	272180	272194	1000.0	+	0	R 272180
chr16	jNXSensor	rigid_DNA	272395	272409	1000.0	+	0	R 272395
chr16	jNXSensor	rigid_DNA	272517	272532	1000.0	+	0	R 272517
chr16	jNXSensor	rigid_DNA	272536	272580	1000.0	+	0	R 272536
chr16	jNXSensor	rigid_DNA	272600	272614	1000.0	+	0	R 272600
chr16	jNXSensor	rigid_DNA	272695	272710	1000.0	+	0	R 272695
chr16	jNXSensor	rigid_DNA	272947	272967	1000.0	+	0	R 272947
chr16	jNXSensor	rigid_DNA	273034	273073	1000.0	+	0	R 273034
chr16	jNXSensor	rigid_DNA	273144	273159	1000.0	+	0	R 273144
chr16	jNXSensor	rigid_DNA	273322	273342	1000.0	+	0	R 273322
chr16	jNXSensor	rigid_DNA	273389	273415	1000.0	+	0	R 273389
chr16	jNXSensor	rigid_DNA	273426	273440	1000.0	+	0	R 273426
chr16	jNXSensor	rigid_DNA	273821	273841	1000.0	+	0	R 273821
chr16	jNXSensor	rigid_DNA	274409	274428	1000.0	+	0	R 274409
chr16	jNXSensor	rigid_DNA	274493	274508	1000.0	+	0	R 274493
chr16	jNXSensor	rigid_DNA	274564	274583	1000.0	+	0	R 274564
chr16	jNXSensor	rigid_DNA	274617	274642	1000.0	+	0	R 274617
chr16	jNXSensor	rigid_DNA	274738	274753	1000.0	+	0	R 274738
chr16	jNXSensor	rigid_DNA	274805	274824	1000.0	+	0	R 274805
chr16	jNXSensor	rigid_DNA	274844	274858	1000.0	+	0	R 274844
chr16	jNXSensor	rigid_DNA	275036	275050	1000.0	+	0	R 275036
chr16	jNXSensor	rigid_DNA	275218	275232	1000.0	+	0	R 275218
chr16	jNXSensor	rigid_DNA	275260	275279	1000.0	+	0	R 275260
chr16	jNXSensor	rigid_DNA	275378	275392	1000.0	+	0	R 275378
chr16	jNXSensor	rigid_DNA	275424	275438	1000.0	+	0	R 275424
chr16	jNXSensor	rigid_DNA	275761	275775	1000.0	+	0	R 275761
chr16	jNXSensor	rigid_DNA	275841	275855	1000.0	+	0	R 275841
chr16	jNXSensor	rigid_DNA	275864	275878	1000.0	+	0	R 275864
chr16	jNXSensor	rigid_DNA	275910	275924	1000.0	+	0	R 275910
chr16	jNXSensor	rigid_DNA	275951	275965	1000.0	+	0	R 275951
chr16	jNXSensor	rigid_DNA	275968	275982	1000.0	+	0	R 275968
chr16	jNXSensor	rigid_DNA	275985	275999	1000.0	+	0	R 275985
chr16	jNXSensor	rigid_DNA	276008	276022	1000.0	+	0	R 276008
chr16	jNXSensor	rigid_DNA	276188	276203	1000.0	+	0	R 276188
chr16	jNXSensor	rigid_DNA	276214	276229	1000.0	+	0	R 276214
chr16	jNXSensor	rigid_DNA	276504	276524	1000.0	+	0	R 276504
chr16	jNXSensor	rigid_DNA	277000	277031	1000.0	+	0	R 277000
chr16	jNXSensor	rigid_DNA	277819	277838	1000.0	+	0	R 277819
chr16	jNXSensor	rigid_DNA	278087	278101	1000.0	+	0	R 278087
chr16	jNXSensor	rigid_DNA	278312	278326	1000.0	+	0	R 278312
chr16	jNXSensor	rigid_DNA	278362	278376	1000.0	+	0	R 278362
chr16	jNXSensor	rigid_DNA	278388	278402	1000.0	+	0	R 278388
chr16	jNXSensor	rigid_DNA	278438	278452	1000.0	+	0	R 278438
chr16	jNXSensor	rigid_DNA	278864	278878	1000.0	+	0	R 278864
chr16	jNXSensor	rigid_DNA	279084	279096	1000.0	+	0	R 279084
chr16	jNXSensor	rigid_DNA	279385	279399	1000.0	+	0	R 279385
chr16	jNXSensor	rigid_DNA	279417	279432	1000.0	+	0	R 279417
chr16	jNXSensor	rigid_DNA	279508	279533	1000.0	+	0	R 279508
chr16	jNXSensor	rigid_DNA	279695	279709	1000.0	+	0	R 279695
chr16	jNXSensor	rigid_DNA	279741	279760	1000.0	+	0	R 279741
chr16	jNXSensor	rigid_DNA	279861	279875	1000.0	+	0	R 279861
chr16	jNXSensor	rigid_DNA	280053	280068	1000.0	+	0	R 280053
chr16	jNXSensor	rigid_DNA	280084	280098	1000.0	+	0	R 280084
chr16	jNXSensor	rigid_DNA	280204	280218	1000.0	+	0	R 280204
chr16	jNXSensor	rigid_DNA	280473	280487	1000.0	+	0	R 280473
chr16	jNXSensor	rigid_DNA	280556	280576	1000.0	+	0	R 280556
chr16	jNXSensor	rigid_DNA	281101	281115	1000.0	+	0	R 281101
chr16	jNXSensor	rigid_DNA	281132	281161	1000.0	+	0	R 281132
chr16	jNXSensor	rigid_DNA	281240	281259	1000.0	+	0	R 281240
chr16	jNXSensor	rigid_DNA	281267	281282	1000.0	+	0	R 281267
chr16	jNXSensor	rigid_DNA	281344	281358	1000.0	+	0	R 281344
chr16	jNXSensor	rigid_DNA	281728	281744	1000.0	+	0	R 281728
chr16	jNXSensor	rigid_DNA	282037	282051	1000.0	+	0	R 282037
chr16	jNXSensor	rigid_DNA	282159	282173	1000.0	+	0	R 282159
chr16	jNXSensor	rigid_DNA	282221	282235	1000.0	+	0	R 282221
chr16	jNXSensor	rigid_DNA	282532	282550	1000.0	+	0	R 282532
chr16	jNXSensor	rigid_DNA	282632	282646	1000.0	+	0	R 282632
chr16	jNXSensor	rigid_DNA	282826	282840	1000.0	+	0	R 282826
chr16	jNXSensor	rigid_DNA	282853	282867	1000.0	+	0	R 282853
chr16	jNXSensor	rigid_DNA	283134	283148	1000.0	+	0	R 283134
chr16	jNXSensor	rigid_DNA	283164	283178	1000.0	+	0	R 283164
chr16	jNXSensor	rigid_DNA	283260	283275	1000.0	+	0	R 283260
chr16	jNXSensor	rigid_DNA	283306	283320	1000.0	+	0	R 283306
chr16	jNXSensor	rigid_DNA	283461	283475	1000.0	+	0	R 283461
chr16	jNXSensor	rigid_DNA	283646	283661	1000.0	+	0	R 283646
chr16	jNXSensor	rigid_DNA	283937	283951	1000.0	+	0	R 283937
chr16	jNXSensor	rigid_DNA	284462	284485	1000.0	+	0	R 284462
chr16	jNXSensor	rigid_DNA	284514	284528	1000.0	+	0	R 284514
chr16	jNXSensor	rigid_DNA	284757	284781	1000.0	+	0	R 284757
chr16	jNXSensor	rigid_DNA	284989	285003	1000.0	+	0	R 284989
chr16	jNXSensor	rigid_DNA	285065	285082	1000.0	+	0	R 285065
chr16	jNXSensor	rigid_DNA	285098	285108	1000.0	+	0	R 285098
chr16	jNXSensor	rigid_DNA	285358	285372	1000.0	+	0	R 285358
chr16	jNXSensor	rigid_DNA	285680	285694	1000.0	+	0	R 285680
chr16	jNXSensor	rigid_DNA	285726	285740	1000.0	+	0	R 285726
chr16	jNXSensor	rigid_DNA	286139	286153	1000.0	+	0	R 286139
chr16	jNXSensor	rigid_DNA	286189	286209	1000.0	+	0	R 286189
chr16	jNXSensor	rigid_DNA	286308	286322	1000.0	+	0	R 286308
chr16	jNXSensor	rigid_DNA	286445	286459	1000.0	+	0	R 286445
chr16	jNXSensor	rigid_DNA	286518	286543	1000.0	+	0	R 286518
chr16	jNXSensor	rigid_DNA	286631	286645	1000.0	+	0	R 286631
chr16	jNXSensor	rigid_DNA	286998	287017	1000.0	+	0	R 286998
chr16	jNXSensor	rigid_DNA	287252	287277	1000.0	+	0	R 287252
chr16	jNXSensor	rigid_DNA	287835	287855	1000.0	+	0	R 287835
chr16	jNXSensor	rigid_DNA	288026	288051	1000.0	+	0	R 288026
chr16	jNXSensor	rigid_DNA	288174	288195	1000.0	+	0	R 288174
chr16	jNXSensor	rigid_DNA	288207	288221	1000.0	+	0	R 288207
chr16	jNXSensor	rigid_DNA	288349	288391	1000.0	+	0	R 288349
chr16	jNXSensor	rigid_DNA	289052	289073	1000.0	+	0	R 289052
chr16	jNXSensor	rigid_DNA	289603	289617	1000.0	+	0	R 289603
chr16	jNXSensor	rigid_DNA	290370	290379	1000.0	+	0	R 290370
chr16	jNXSensor	rigid_DNA	290610	290624	1000.0	+	0	R 290610
chr16	jNXSensor	rigid_DNA	290709	290723	1000.0	+	0	R 290709
chr16	jNXSensor	rigid_DNA	291030	291044	1000.0	+	0	R 291030
chr16	jNXSensor	rigid_DNA	291294	291309	1000.0	+	0	R 291294
chr16	jNXSensor	rigid_DNA	291426	291440	1000.0	+	0	R 291426
chr16	jNXSensor	rigid_DNA	291478	291492	1000.0	+	0	R 291478
chr16	jNXSensor	rigid_DNA	291772	291786	1000.0	+	0	R 291772
chr16	jNXSensor	rigid_DNA	291945	291959	1000.0	+	0	R 291945
chr16	jNXSensor	rigid_DNA	292195	292214	1000.0	+	0	R 292195
chr16	jNXSensor	rigid_DNA	292565	292579	1000.0	+	0	R 292565
chr16	jNXSensor	rigid_DNA	293068	293082	1000.0	+	0	R 293068
chr16	jNXSensor	rigid_DNA	293296	293310	1000.0	+	0	R 293296
chr16	jNXSensor	rigid_DNA	293386	293399	1000.0	+	0	R 293386
chr16	jNXSensor	rigid_DNA	293624	293644	1000.0	+	0	R 293624
chr16	jNXSensor	rigid_DNA	293885	293899	1000.0	+	0	R 293885
chr16	jNXSensor	rigid_DNA	294103	294117	1000.0	+	0	R 294103
chr16	jNXSensor	rigid_DNA	294199	294224	1000.0	+	0	R 294199
chr16	jNXSensor	rigid_DNA	294269	294283	1000.0	+	0	R 294269
chr16	jNXSensor	rigid_DNA	294820	294834	1000.0	+	0	R 294820
chr16	jNXSensor	rigid_DNA	295029	295047	1000.0	+	0	R 295029
chr16	jNXSensor	rigid_DNA	295094	295119	1000.0	+	0	R 295094
chr16	jNXSensor	rigid_DNA	296722	296736	1000.0	+	0	R 296722
chr16	jNXSensor	rigid_DNA	296865	296879	1000.0	+	0	R 296865
chr16	jNXSensor	rigid_DNA	297464	297478	1000.0	+	0	R 297464
chr16	jNXSensor	rigid_DNA	297644	297658	1000.0	+	0	R 297644
chr16	jNXSensor	rigid_DNA	297840	297855	1000.0	+	0	R 297840
chr16	jNXSensor	rigid_DNA	298082	298097	1000.0	+	0	R 298082
chr16	jNXSensor	rigid_DNA	298116	298130	1000.0	+	0	R 298116
chr16	jNXSensor	rigid_DNA	298483	298497	1000.0	+	0	R 298483
chr16	jNXSensor	rigid_DNA	298587	298601	1000.0	+	0	R 298587
chr16	jNXSensor	rigid_DNA	299295	299307	1000.0	+	0	R 299295
chr16	jNXSensor	rigid_DNA	299466	299480	1000.0	+	0	R 299466
chr16	jNXSensor	rigid_DNA	299619	299634	1000.0	+	0	R 299619
chr16	jNXSensor	rigid_DNA	300059	300073	1000.0	+	0	R 300059
chr16	jNXSensor	rigid_DNA	300291	300305	1000.0	+	0	R 300291
chr16	jNXSensor	rigid_DNA	300639	300659	1000.0	+	0	R 300639
chr16	jNXSensor	rigid_DNA	300681	300700	1000.0	+	0	R 300681
chr16	jNXSensor	rigid_DNA	301273	301292	1000.0	+	0	R 301273
chr16	jNXSensor	rigid_DNA	301314	301333	1000.0	+	0	R 301314
chr16	jNXSensor	rigid_DNA	301531	301551	1000.0	+	0	R 301531
chr16	jNXSensor	rigid_DNA	301827	301851	1000.0	+	0	R 301827
chr16	jNXSensor	rigid_DNA	301893	301907	1000.0	+	0	R 301893
chr16	jNXSensor	rigid_DNA	302536	302550	1000.0	+	0	R 302536
chr16	jNXSensor	rigid_DNA	303603	303617	1000.0	+	0	R 303603
chr16	jNXSensor	rigid_DNA	305550	305564	1000.0	+	0	R 305550
chr16	jNXSensor	rigid_DNA	305587	305601	1000.0	+	0	R 305587
chr16	jNXSensor	rigid_DNA	305834	305853	1000.0	+	0	R 305834
chr16	jNXSensor	rigid_DNA	306414	306428	1000.0	+	0	R 306414
chr16	jNXSensor	rigid_DNA	307177	307191	1000.0	+	0	R 307177
chr16	jNXSensor	rigid_DNA	307213	307227	1000.0	+	0	R 307213
chr16	jNXSensor	rigid_DNA	307271	307285	1000.0	+	0	R 307271
chr16	jNXSensor	rigid_DNA	307462	307476	1000.0	+	0	R 307462
chr16	jNXSensor	rigid_DNA	307623	307637	1000.0	+	0	R 307623
chr16	jNXSensor	rigid_DNA	308522	308536	1000.0	+	0	R 308522
chr16	jNXSensor	rigid_DNA	308729	308743	1000.0	+	0	R 308729
chr16	jNXSensor	rigid_DNA	309700	309715	1000.0	+	0	R 309700
chr16	jNXSensor	rigid_DNA	310745	310758	1000.0	+	0	R 310745
chr16	jNXSensor	rigid_DNA	310986	311000	1000.0	+	0	R 310986
chr16	jNXSensor	rigid_DNA	311703	311717	1000.0	+	0	R 311703
chr16	jNXSensor	rigid_DNA	312148	312162	1000.0	+	0	R 312148
chr16	jNXSensor	rigid_DNA	313162	313176	1000.0	+	0	R 313162
chr16	jNXSensor	rigid_DNA	313199	313213	1000.0	+	0	R 313199
chr16	jNXSensor	rigid_DNA	313296	313311	1000.0	+	0	R 313296
chr16	jNXSensor	rigid_DNA	313440	313454	1000.0	+	0	R 313440
chr16	jNXSensor	rigid_DNA	313541	313555	1000.0	+	0	R 313541
chr16	jNXSensor	rigid_DNA	314120	314134	1000.0	+	0	R 314120
chr16	jNXSensor	rigid_DNA	314262	314281	1000.0	+	0	R 314262
chr16	jNXSensor	rigid_DNA	314337	314351	1000.0	+	0	R 314337
chr16	jNXSensor	rigid_DNA	314760	314774	1000.0	+	0	R 314760
chr16	jNXSensor	rigid_DNA	314819	314850	1000.0	+	0	R 314819
chr16	jNXSensor	rigid_DNA	315067	315086	1000.0	+	0	R 315067
chr16	jNXSensor	rigid_DNA	315102	315127	1000.0	+	0	R 315102
chr16	jNXSensor	rigid_DNA	315143	315168	1000.0	+	0	R 315143
chr16	jNXSensor	rigid_DNA	315200	315228	1000.0	+	0	R 315200
chr16	jNXSensor	rigid_DNA	315317	315332	1000.0	+	0	R 315317
chr16	jNXSensor	rigid_DNA	315407	315421	1000.0	+	0	R 315407
chr16	jNXSensor	rigid_DNA	315473	315492	1000.0	+	0	R 315473
chr16	jNXSensor	rigid_DNA	316356	316374	1000.0	+	0	R 316356
chr16	jNXSensor	rigid_DNA	316508	316527	1000.0	+	0	R 316508
chr16	jNXSensor	rigid_DNA	316738	316752	1000.0	+	0	R 316738
chr16	jNXSensor	rigid_DNA	316900	316920	1000.0	+	0	R 316900
chr16	jNXSensor	rigid_DNA	316999	317014	1000.0	+	0	R 316999
chr16	jNXSensor	rigid_DNA	317143	317153	1000.0	+	0	R 317143
chr16	jNXSensor	rigid_DNA	317616	317634	1000.0	+	0	R 317616
chr16	jNXSensor	rigid_DNA	318105	318124	1000.0	+	0	R 318105
chr16	jNXSensor	rigid_DNA	318455	318475	1000.0	+	0	R 318455
chr16	jNXSensor	rigid_DNA	318535	318547	1000.0	+	0	R 318535
chr16	jNXSensor	rigid_DNA	318994	319008	1000.0	+	0	R 318994
chr16	jNXSensor	rigid_DNA	319274	319296	1000.0	+	0	R 319274
chr16	jNXSensor	rigid_DNA	319791	319806	1000.0	+	0	R 319791
chr16	jNXSensor	rigid_DNA	320068	320079	1000.0	+	0	R 320068
chr16	jNXSensor	rigid_DNA	321246	321255	1000.0	+	0	R 321246
chr16	jNXSensor	rigid_DNA	321359	321373	1000.0	+	0	R 321359
chr16	jNXSensor	rigid_DNA	322337	322356	1000.0	+	0	R 322337
chr16	jNXSensor	rigid_DNA	322577	322587	1000.0	+	0	R 322577
chr16	jNXSensor	rigid_DNA	322594	322603	1000.0	+	0	R 322594
chr16	jNXSensor	rigid_DNA	322665	322681	1000.0	+	0	R 322665
chr16	jNXSensor	rigid_DNA	323097	323111	1000.0	+	0	R 323097
chr16	jNXSensor	rigid_DNA	323257	323271	1000.0	+	0	R 323257
chr16	jNXSensor	rigid_DNA	323299	323313	1000.0	+	0	R 323299
chr16	jNXSensor	rigid_DNA	323335	323345	1000.0	+	0	R 323335
chr16	jNXSensor	rigid_DNA	323437	323450	1000.0	+	0	R 323437
chr16	jNXSensor	rigid_DNA	325994	326013	1000.0	+	0	R 325994
chr16	jNXSensor	rigid_DNA	326129	326143	1000.0	+	0	R 326129
chr16	jNXSensor	rigid_DNA	326818	326835	1000.0	+	0	R 326818
chr16	jNXSensor	rigid_DNA	327151	327178	1000.0	+	0	R 327151
chr16	jNXSensor	rigid_DNA	327499	327518	1000.0	+	0	R 327499
chr16	jNXSensor	rigid_DNA	327831	327845	1000.0	+	0	R 327831
chr16	jNXSensor	rigid_DNA	328054	328068	1000.0	+	0	R 328054
chr16	jNXSensor	rigid_DNA	328115	328129	1000.0	+	0	R 328115
chr16	jNXSensor	rigid_DNA	328248	328267	1000.0	+	0	R 328248
chr16	jNXSensor	rigid_DNA	328305	328319	1000.0	+	0	R 328305
chr16	jNXSensor	rigid_DNA	328929	328941	1000.0	+	0	R 328929
chr16	jNXSensor	rigid_DNA	329198	329222	1000.0	+	0	R 329198
chr16	jNXSensor	rigid_DNA	329349	329362	1000.0	+	0	R 329349
chr16	jNXSensor	rigid_DNA	329512	329533	1000.0	+	0	R 329512
chr16	jNXSensor	rigid_DNA	329608	329622	1000.0	+	0	R 329608
chr16	jNXSensor	rigid_DNA	329680	329694	1000.0	+	0	R 329680
chr16	jNXSensor	rigid_DNA	329763	329787	1000.0	+	0	R 329763
chr16	jNXSensor	rigid_DNA	329858	329877	1000.0	+	0	R 329858
chr16	jNXSensor	rigid_DNA	330050	330060	1000.0	+	0	R 330050
chr16	jNXSensor	rigid_DNA	330141	330155	1000.0	+	0	R 330141
chr16	jNXSensor	rigid_DNA	330164	330183	1000.0	+	0	R 330164
chr16	jNXSensor	rigid_DNA	330550	330564	1000.0	+	0	R 330550
chr16	jNXSensor	rigid_DNA	330964	330979	1000.0	+	0	R 330964
chr16	jNXSensor	rigid_DNA	331035	331050	1000.0	+	0	R 331035
chr16	jNXSensor	rigid_DNA	331217	331231	1000.0	+	0	R 331217
chr16	jNXSensor	rigid_DNA	331323	331337	1000.0	+	0	R 331323
chr16	jNXSensor	rigid_DNA	331364	331388	1000.0	+	0	R 331364
chr16	jNXSensor	rigid_DNA	331403	331427	1000.0	+	0	R 331403
chr16	jNXSensor	rigid_DNA	331447	331461	1000.0	+	0	R 331447
chr16	jNXSensor	rigid_DNA	331503	331518	1000.0	+	0	R 331503
chr16	jNXSensor	rigid_DNA	331543	331562	1000.0	+	0	R 331543
chr16	jNXSensor	rigid_DNA	331626	331645	1000.0	+	0	R 331626
chr16	jNXSensor	rigid_DNA	332057	332071	1000.0	+	0	R 332057
chr16	jNXSensor	rigid_DNA	332083	332097	1000.0	+	0	R 332083
chr16	jNXSensor	rigid_DNA	332328	332342	1000.0	+	0	R 332328
chr16	jNXSensor	rigid_DNA	332629	332643	1000.0	+	0	R 332629
chr16	jNXSensor	rigid_DNA	332702	332716	1000.0	+	0	R 332702
chr16	jNXSensor	rigid_DNA	333416	333432	1000.0	+	0	R 333416
chr16	jNXSensor	rigid_DNA	334009	334022	1000.0	+	0	R 334009
chr16	jNXSensor	rigid_DNA	334431	334446	1000.0	+	0	R 334431
chr16	jNXSensor	rigid_DNA	334478	334487	1000.0	+	0	R 334478
chr16	jNXSensor	rigid_DNA	334732	334751	1000.0	+	0	R 334732
chr16	jNXSensor	rigid_DNA	335018	335032	1000.0	+	0	R 335018
chr16	jNXSensor	rigid_DNA	335437	335451	1000.0	+	0	R 335437
chr16	jNXSensor	rigid_DNA	335474	335488	1000.0	+	0	R 335474
chr16	jNXSensor	rigid_DNA	335716	335729	1000.0	+	0	R 335716
chr16	jNXSensor	rigid_DNA	336130	336144	1000.0	+	0	R 336130
chr16	jNXSensor	rigid_DNA	336789	336803	1000.0	+	0	R 336789
chr16	jNXSensor	rigid_DNA	336834	336848	1000.0	+	0	R 336834
chr16	jNXSensor	rigid_DNA	336907	336921	1000.0	+	0	R 336907
chr16	jNXSensor	rigid_DNA	338806	338815	1000.0	+	0	R 338806
chr16	jNXSensor	rigid_DNA	338858	338877	1000.0	+	0	R 338858
chr16	jNXSensor	rigid_DNA	339370	339384	1000.0	+	0	R 339370
chr16	jNXSensor	rigid_DNA	340038	340052	1000.0	+	0	R 340038
chr16	jNXSensor	rigid_DNA	340424	340438	1000.0	+	0	R 340424
chr16	jNXSensor	rigid_DNA	341134	341148	1000.0	+	0	R 341134
chr16	jNXSensor	rigid_DNA	341611	341622	1000.0	+	0	R 341611
chr16	jNXSensor	rigid_DNA	341968	341982	1000.0	+	0	R 341968
chr16	jNXSensor	rigid_DNA	342008	342022	1000.0	+	0	R 342008
chr16	jNXSensor	rigid_DNA	342029	342049	1000.0	+	0	R 342029
chr16	jNXSensor	rigid_DNA	342092	342107	1000.0	+	0	R 342092
chr16	jNXSensor	rigid_DNA	342121	342150	1000.0	+	0	R 342121
chr16	jNXSensor	rigid_DNA	342174	342192	1000.0	+	0	R 342174
chr16	jNXSensor	rigid_DNA	342201	342216	1000.0	+	0	R 342201
chr16	jNXSensor	rigid_DNA	342220	342234	1000.0	+	0	R 342220
chr16	jNXSensor	rigid_DNA	342253	342273	1000.0	+	0	R 342253
chr16	jNXSensor	rigid_DNA	342286	342364	1000.0	+	0	R 342286
chr16	jNXSensor	rigid_DNA	342386	342440	1000.0	+	0	R 342386
chr16	jNXSensor	rigid_DNA	342444	342496	1000.0	+	0	R 342444
chr16	jNXSensor	rigid_DNA	342503	342563	1000.0	+	0	R 342503
chr16	jNXSensor	rigid_DNA	342576	342595	1000.0	+	0	R 342576
chr16	jNXSensor	rigid_DNA	342601	342615	1000.0	+	0	R 342601
chr16	jNXSensor	rigid_DNA	342629	342644	1000.0	+	0	R 342629
chr16	jNXSensor	rigid_DNA	342650	342664	1000.0	+	0	R 342650
chr16	jNXSensor	rigid_DNA	342681	342722	1000.0	+	0	R 342681
chr16	jNXSensor	rigid_DNA	342725	342751	1000.0	+	0	R 342725
chr16	jNXSensor	rigid_DNA	342761	342777	1000.0	+	0	R 342761
chr16	jNXSensor	rigid_DNA	342782	342807	1000.0	+	0	R 342782
chr16	jNXSensor	rigid_DNA	342836	342852	1000.0	+	0	R 342836
chr16	jNXSensor	rigid_DNA	342876	342890	1000.0	+	0	R 342876
chr16	jNXSensor	rigid_DNA	342914	342954	1000.0	+	0	R 342914
chr16	jNXSensor	rigid_DNA	342976	343003	1000.0	+	0	R 342976
chr16	jNXSensor	rigid_DNA	343014	343028	1000.0	+	0	R 343014
chr16	jNXSensor	rigid_DNA	343047	343089	1000.0	+	0	R 343047
chr16	jNXSensor	rigid_DNA	343150	343189	1000.0	+	0	R 343150
chr16	jNXSensor	rigid_DNA	343204	343223	1000.0	+	0	R 343204
chr16	jNXSensor	rigid_DNA	343285	343300	1000.0	+	0	R 343285
chr16	jNXSensor	rigid_DNA	343316	343330	1000.0	+	0	R 343316
chr16	jNXSensor	rigid_DNA	343397	343420	1000.0	+	0	R 343397
chr16	jNXSensor	rigid_DNA	343438	343464	1000.0	+	0	R 343438
chr16	jNXSensor	rigid_DNA	343506	343520	1000.0	+	0	R 343506
chr16	jNXSensor	rigid_DNA	343717	343741	1000.0	+	0	R 343717
chr16	jNXSensor	rigid_DNA	343776	343790	1000.0	+	0	R 343776
chr16	jNXSensor	rigid_DNA	343803	343817	1000.0	+	0	R 343803
chr16	jNXSensor	rigid_DNA	343893	343912	1000.0	+	0	R 343893
chr16	jNXSensor	rigid_DNA	343916	343930	1000.0	+	0	R 343916
chr16	jNXSensor	rigid_DNA	343954	343968	1000.0	+	0	R 343954
chr16	jNXSensor	rigid_DNA	344285	344299	1000.0	+	0	R 344285
chr16	jNXSensor	rigid_DNA	344611	344625	1000.0	+	0	R 344611
chr16	jNXSensor	rigid_DNA	344768	344782	1000.0	+	0	R 344768
chr16	jNXSensor	rigid_DNA	345014	345033	1000.0	+	0	R 345014
chr16	jNXSensor	rigid_DNA	345150	345164	1000.0	+	0	R 345150
chr16	jNXSensor	rigid_DNA	345195	345210	1000.0	+	0	R 345195
chr16	jNXSensor	rigid_DNA	345372	345396	1000.0	+	0	R 345372
chr16	jNXSensor	rigid_DNA	345859	345873	1000.0	+	0	R 345859
chr16	jNXSensor	rigid_DNA	345945	345959	1000.0	+	0	R 345945
chr16	jNXSensor	rigid_DNA	346284	346298	1000.0	+	0	R 346284
chr16	jNXSensor	rigid_DNA	346422	346436	1000.0	+	0	R 346422
chr16	jNXSensor	rigid_DNA	346803	346817	1000.0	+	0	R 346803
chr16	jNXSensor	rigid_DNA	346884	346903	1000.0	+	0	R 346884
chr16	jNXSensor	rigid_DNA	346908	346922	1000.0	+	0	R 346908
chr16	jNXSensor	rigid_DNA	346928	346942	1000.0	+	0	R 346928
chr16	jNXSensor	rigid_DNA	347109	347123	1000.0	+	0	R 347109
chr16	jNXSensor	rigid_DNA	347161	347175	1000.0	+	0	R 347161
chr16	jNXSensor	rigid_DNA	347769	347781	1000.0	+	0	R 347769
chr16	jNXSensor	rigid_DNA	348027	348046	1000.0	+	0	R 348027
chr16	jNXSensor	rigid_DNA	348136	348150	1000.0	+	0	R 348136
chr16	jNXSensor	rigid_DNA	348299	348313	1000.0	+	0	R 348299
chr16	jNXSensor	rigid_DNA	348452	348466	1000.0	+	0	R 348452
chr16	jNXSensor	rigid_DNA	348991	349008	1000.0	+	0	R 348991
chr16	jNXSensor	rigid_DNA	349052	349066	1000.0	+	0	R 349052
chr16	jNXSensor	rigid_DNA	349078	349092	1000.0	+	0	R 349078
chr16	jNXSensor	rigid_DNA	349223	349247	1000.0	+	0	R 349223
chr16	jNXSensor	rigid_DNA	349415	349434	1000.0	+	0	R 349415
chr16	jNXSensor	rigid_DNA	349442	349456	1000.0	+	0	R 349442
chr16	jNXSensor	rigid_DNA	349498	349512	1000.0	+	0	R 349498
chr16	jNXSensor	rigid_DNA	349689	349704	1000.0	+	0	R 349689
chr16	jNXSensor	rigid_DNA	349970	349984	1000.0	+	0	R 349970
chr16	jNXSensor	rigid_DNA	350009	350028	1000.0	+	0	R 350009
chr16	jNXSensor	rigid_DNA	350060	350075	1000.0	+	0	R 350060
chr16	jNXSensor	rigid_DNA	350093	350107	1000.0	+	0	R 350093
chr16	jNXSensor	rigid_DNA	350148	350163	1000.0	+	0	R 350148
chr16	jNXSensor	rigid_DNA	350206	350220	1000.0	+	0	R 350206
chr16	jNXSensor	rigid_DNA	350447	350471	1000.0	+	0	R 350447
chr16	jNXSensor	rigid_DNA	350584	350598	1000.0	+	0	R 350584
chr16	jNXSensor	rigid_DNA	350649	350663	1000.0	+	0	R 350649
chr16	jNXSensor	rigid_DNA	351024	351035	1000.0	+	0	R 351024
chr16	jNXSensor	rigid_DNA	351101	351120	1000.0	+	0	R 351101
chr16	jNXSensor	rigid_DNA	351173	351187	1000.0	+	0	R 351173
chr16	jNXSensor	rigid_DNA	351322	351348	1000.0	+	0	R 351322
chr16	jNXSensor	rigid_DNA	351390	351409	1000.0	+	0	R 351390
chr16	jNXSensor	rigid_DNA	351447	351461	1000.0	+	0	R 351447
chr16	jNXSensor	rigid_DNA	352190	352205	1000.0	+	0	R 352190
chr16	jNXSensor	rigid_DNA	352691	352705	1000.0	+	0	R 352691
chr16	jNXSensor	rigid_DNA	352809	352835	1000.0	+	0	R 352809
chr16	jNXSensor	rigid_DNA	353071	353085	1000.0	+	0	R 353071
chr16	jNXSensor	rigid_DNA	353185	353214	1000.0	+	0	R 353185
chr16	jNXSensor	rigid_DNA	353228	353247	1000.0	+	0	R 353228
chr16	jNXSensor	rigid_DNA	353345	353359	1000.0	+	0	R 353345
chr16	jNXSensor	rigid_DNA	353398	353412	1000.0	+	0	R 353398
chr16	jNXSensor	rigid_DNA	353477	353491	1000.0	+	0	R 353477
chr16	jNXSensor	rigid_DNA	353704	353718	1000.0	+	0	R 353704
chr16	jNXSensor	rigid_DNA	353776	353795	1000.0	+	0	R 353776
chr16	jNXSensor	rigid_DNA	353960	353975	1000.0	+	0	R 353960
chr16	jNXSensor	rigid_DNA	354153	354167	1000.0	+	0	R 354153
chr16	jNXSensor	rigid_DNA	354177	354192	1000.0	+	0	R 354177
chr16	jNXSensor	rigid_DNA	354198	354277	1000.0	+	0	R 354198
chr16	jNXSensor	rigid_DNA	354359	354373	1000.0	+	0	R 354359
chr16	jNXSensor	rigid_DNA	354449	354463	1000.0	+	0	R 354449
chr16	jNXSensor	rigid_DNA	354565	354585	1000.0	+	0	R 354565
chr16	jNXSensor	rigid_DNA	354754	354773	1000.0	+	0	R 354754
chr16	jNXSensor	rigid_DNA	354785	354799	1000.0	+	0	R 354785
chr16	jNXSensor	rigid_DNA	354970	354984	1000.0	+	0	R 354970
chr16	jNXSensor	rigid_DNA	355033	355047	1000.0	+	0	R 355033
chr16	jNXSensor	rigid_DNA	355165	355174	1000.0	+	0	R 355165
chr16	jNXSensor	rigid_DNA	355692	355712	1000.0	+	0	R 355692
chr16	jNXSensor	rigid_DNA	355751	355761	1000.0	+	0	R 355751
chr16	jNXSensor	rigid_DNA	355996	356010	1000.0	+	0	R 355996
chr16	jNXSensor	rigid_DNA	356156	356175	1000.0	+	0	R 356156
chr16	jNXSensor	rigid_DNA	356195	356226	1000.0	+	0	R 356195
chr16	jNXSensor	rigid_DNA	356429	356443	1000.0	+	0	R 356429
chr16	jNXSensor	rigid_DNA	357009	357023	1000.0	+	0	R 357009
chr16	jNXSensor	rigid_DNA	357416	357435	1000.0	+	0	R 357416
chr16	jNXSensor	rigid_DNA	357484	357499	1000.0	+	0	R 357484
chr16	jNXSensor	rigid_DNA	357573	357588	1000.0	+	0	R 357573
chr16	jNXSensor	rigid_DNA	357810	357829	1000.0	+	0	R 357810
chr16	jNXSensor	rigid_DNA	357929	357943	1000.0	+	0	R 357929
chr16	jNXSensor	rigid_DNA	358158	358172	1000.0	+	0	R 358158
chr16	jNXSensor	rigid_DNA	358213	358227	1000.0	+	0	R 358213
chr16	jNXSensor	rigid_DNA	358447	358462	1000.0	+	0	R 358447
chr16	jNXSensor	rigid_DNA	358479	358493	1000.0	+	0	R 358479
chr16	jNXSensor	rigid_DNA	358520	358539	1000.0	+	0	R 358520
chr16	jNXSensor	rigid_DNA	358750	358769	1000.0	+	0	R 358750
chr16	jNXSensor	rigid_DNA	358774	358788	1000.0	+	0	R 358774
chr16	jNXSensor	rigid_DNA	359275	359289	1000.0	+	0	R 359275
chr16	jNXSensor	rigid_DNA	359302	359316	1000.0	+	0	R 359302
chr16	jNXSensor	rigid_DNA	359364	359379	1000.0	+	0	R 359364
chr16	jNXSensor	rigid_DNA	359381	359400	1000.0	+	0	R 359381
chr16	jNXSensor	rigid_DNA	359859	359874	1000.0	+	0	R 359859
chr16	jNXSensor	rigid_DNA	359917	359931	1000.0	+	0	R 359917
chr16	jNXSensor	rigid_DNA	359968	359983	1000.0	+	0	R 359968
chr16	jNXSensor	rigid_DNA	360038	360052	1000.0	+	0	R 360038
chr16	jNXSensor	rigid_DNA	360141	360155	1000.0	+	0	R 360141
chr16	jNXSensor	rigid_DNA	360215	360234	1000.0	+	0	R 360215
chr16	jNXSensor	rigid_DNA	360260	360279	1000.0	+	0	R 360260
chr16	jNXSensor	rigid_DNA	360286	360300	1000.0	+	0	R 360286
chr16	jNXSensor	rigid_DNA	360312	360332	1000.0	+	0	R 360312
chr16	jNXSensor	rigid_DNA	360338	360358	1000.0	+	0	R 360338
chr16	jNXSensor	rigid_DNA	360364	360384	1000.0	+	0	R 360364
chr16	jNXSensor	rigid_DNA	360397	360416	1000.0	+	0	R 360397
chr16	jNXSensor	rigid_DNA	360461	360478	1000.0	+	0	R 360461
chr16	jNXSensor	rigid_DNA	360516	360530	1000.0	+	0	R 360516
chr16	jNXSensor	rigid_DNA	360540	360554	1000.0	+	0	R 360540
chr16	jNXSensor	rigid_DNA	360604	360618	1000.0	+	0	R 360604
chr16	jNXSensor	rigid_DNA	360707	360722	1000.0	+	0	R 360707
chr16	jNXSensor	rigid_DNA	361292	361306	1000.0	+	0	R 361292
chr16	jNXSensor	rigid_DNA	361395	361417	1000.0	+	0	R 361395
chr16	jNXSensor	rigid_DNA	361827	361841	1000.0	+	0	R 361827
chr16	jNXSensor	rigid_DNA	362061	362080	1000.0	+	0	R 362061
chr16	jNXSensor	rigid_DNA	362102	362116	1000.0	+	0	R 362102
chr16	jNXSensor	rigid_DNA	362229	362243	1000.0	+	0	R 362229
chr16	jNXSensor	rigid_DNA	362260	362274	1000.0	+	0	R 362260
chr16	jNXSensor	rigid_DNA	362483	362497	1000.0	+	0	R 362483
chr16	jNXSensor	rigid_DNA	362792	362806	1000.0	+	0	R 362792
chr16	jNXSensor	rigid_DNA	363098	363117	1000.0	+	0	R 363098
chr16	jNXSensor	rigid_DNA	363238	363257	1000.0	+	0	R 363238
chr16	jNXSensor	rigid_DNA	363339	363353	1000.0	+	0	R 363339
chr16	jNXSensor	rigid_DNA	363432	363451	1000.0	+	0	R 363432
chr16	jNXSensor	rigid_DNA	363899	363913	1000.0	+	0	R 363899
chr16	jNXSensor	rigid_DNA	364059	364074	1000.0	+	0	R 364059
chr16	jNXSensor	rigid_DNA	364120	364134	1000.0	+	0	R 364120
chr16	jNXSensor	rigid_DNA	364182	364196	1000.0	+	0	R 364182
chr16	jNXSensor	rigid_DNA	364211	364225	1000.0	+	0	R 364211
chr16	jNXSensor	rigid_DNA	364394	364408	1000.0	+	0	R 364394
chr16	jNXSensor	rigid_DNA	364417	364436	1000.0	+	0	R 364417
chr16	jNXSensor	rigid_DNA	364510	364529	1000.0	+	0	R 364510
chr16	jNXSensor	rigid_DNA	364674	364688	1000.0	+	0	R 364674
chr16	jNXSensor	rigid_DNA	364730	364752	1000.0	+	0	R 364730
chr16	jNXSensor	rigid_DNA	365290	365322	1000.0	+	0	R 365290
chr16	jNXSensor	rigid_DNA	365444	365458	1000.0	+	0	R 365444
chr16	jNXSensor	rigid_DNA	365535	365549	1000.0	+	0	R 365535
chr16	jNXSensor	rigid_DNA	365815	365834	1000.0	+	0	R 365815
chr16	jNXSensor	rigid_DNA	365889	365903	1000.0	+	0	R 365889
chr16	jNXSensor	rigid_DNA	365982	365996	1000.0	+	0	R 365982
chr16	jNXSensor	rigid_DNA	366079	366112	1000.0	+	0	R 366079
chr16	jNXSensor	rigid_DNA	366504	366518	1000.0	+	0	R 366504
chr16	jNXSensor	rigid_DNA	366579	366593	1000.0	+	0	R 366579
chr16	jNXSensor	rigid_DNA	366621	366635	1000.0	+	0	R 366621
chr16	jNXSensor	rigid_DNA	366653	366667	1000.0	+	0	R 366653
chr16	jNXSensor	rigid_DNA	366736	366750	1000.0	+	0	R 366736
chr16	jNXSensor	rigid_DNA	366933	366947	1000.0	+	0	R 366933
chr16	jNXSensor	rigid_DNA	366993	367007	1000.0	+	0	R 366993
chr16	jNXSensor	rigid_DNA	367020	367035	1000.0	+	0	R 367020
chr16	jNXSensor	rigid_DNA	367358	367373	1000.0	+	0	R 367358
chr16	jNXSensor	rigid_DNA	367432	367451	1000.0	+	0	R 367432
chr16	jNXSensor	rigid_DNA	367561	367582	1000.0	+	0	R 367561
chr16	jNXSensor	rigid_DNA	367623	367667	1000.0	+	0	R 367623
chr16	jNXSensor	rigid_DNA	367942	367956	1000.0	+	0	R 367942
chr16	jNXSensor	rigid_DNA	368140	368154	1000.0	+	0	R 368140
chr16	jNXSensor	rigid_DNA	368158	368172	1000.0	+	0	R 368158
chr16	jNXSensor	rigid_DNA	368176	368190	1000.0	+	0	R 368176
chr16	jNXSensor	rigid_DNA	368194	368208	1000.0	+	0	R 368194
chr16	jNXSensor	rigid_DNA	368212	368226	1000.0	+	0	R 368212
chr16	jNXSensor	rigid_DNA	368230	368244	1000.0	+	0	R 368230
chr16	jNXSensor	rigid_DNA	368248	368262	1000.0	+	0	R 368248
chr16	jNXSensor	rigid_DNA	368266	368280	1000.0	+	0	R 368266
chr16	jNXSensor	rigid_DNA	368284	368298	1000.0	+	0	R 368284
chr16	jNXSensor	rigid_DNA	368302	368316	1000.0	+	0	R 368302
chr16	jNXSensor	rigid_DNA	368320	368334	1000.0	+	0	R 368320
chr16	jNXSensor	rigid_DNA	368356	368370	1000.0	+	0	R 368356
chr16	jNXSensor	rigid_DNA	368374	368388	1000.0	+	0	R 368374
chr16	jNXSensor	rigid_DNA	368392	368406	1000.0	+	0	R 368392
chr16	jNXSensor	rigid_DNA	368410	368424	1000.0	+	0	R 368410
chr16	jNXSensor	rigid_DNA	368428	368442	1000.0	+	0	R 368428
chr16	jNXSensor	rigid_DNA	368446	368460	1000.0	+	0	R 368446
chr16	jNXSensor	rigid_DNA	368464	368478	1000.0	+	0	R 368464
chr16	jNXSensor	rigid_DNA	368500	368514	1000.0	+	0	R 368500
chr16	jNXSensor	rigid_DNA	368518	368532	1000.0	+	0	R 368518
chr16	jNXSensor	rigid_DNA	368966	368980	1000.0	+	0	R 368966
chr16	jNXSensor	rigid_DNA	369078	369092	1000.0	+	0	R 369078
chr16	jNXSensor	rigid_DNA	369146	369165	1000.0	+	0	R 369146
chr16	jNXSensor	rigid_DNA	369393	369412	1000.0	+	0	R 369393
chr16	jNXSensor	rigid_DNA	369575	369594	1000.0	+	0	R 369575
chr16	jNXSensor	rigid_DNA	369901	369915	1000.0	+	0	R 369901
chr16	jNXSensor	rigid_DNA	369935	369949	1000.0	+	0	R 369935
chr16	jNXSensor	rigid_DNA	370374	370385	1000.0	+	0	R 370374
chr16	jNXSensor	rigid_DNA	370793	370824	1000.0	+	0	R 370793
chr16	jNXSensor	rigid_DNA	370869	370883	1000.0	+	0	R 370869
chr16	jNXSensor	rigid_DNA	370970	370984	1000.0	+	0	R 370970
chr16	jNXSensor	rigid_DNA	371067	371081	1000.0	+	0	R 371067
chr16	jNXSensor	rigid_DNA	371189	371204	1000.0	+	0	R 371189
chr16	jNXSensor	rigid_DNA	371257	371272	1000.0	+	0	R 371257
chr16	jNXSensor	rigid_DNA	371317	371332	1000.0	+	0	R 371317
chr16	jNXSensor	rigid_DNA	371398	371419	1000.0	+	0	R 371398
chr16	jNXSensor	rigid_DNA	371441	371459	1000.0	+	0	R 371441
chr16	jNXSensor	rigid_DNA	371505	371524	1000.0	+	0	R 371505
chr16	jNXSensor	rigid_DNA	371568	371609	1000.0	+	0	R 371568
chr16	jNXSensor	rigid_DNA	371643	371698	1000.0	+	0	R 371643
chr16	jNXSensor	rigid_DNA	371722	371746	1000.0	+	0	R 371722
chr16	jNXSensor	rigid_DNA	371777	371896	1000.0	+	0	R 371777
chr16	jNXSensor	rigid_DNA	371928	371977	1000.0	+	0	R 371928
chr16	jNXSensor	rigid_DNA	371981	372076	1000.0	+	0	R 371981
chr16	jNXSensor	rigid_DNA	372083	372097	1000.0	+	0	R 372083
chr16	jNXSensor	rigid_DNA	372110	372154	1000.0	+	0	R 372110
chr16	jNXSensor	rigid_DNA	372161	372175	1000.0	+	0	R 372161
chr16	jNXSensor	rigid_DNA	372179	372193	1000.0	+	0	R 372179
chr16	jNXSensor	rigid_DNA	372209	372228	1000.0	+	0	R 372209
chr16	jNXSensor	rigid_DNA	372245	372286	1000.0	+	0	R 372245
chr16	jNXSensor	rigid_DNA	372297	372311	1000.0	+	0	R 372297
chr16	jNXSensor	rigid_DNA	372322	372346	1000.0	+	0	R 372322
chr16	jNXSensor	rigid_DNA	372379	372417	1000.0	+	0	R 372379
chr16	jNXSensor	rigid_DNA	372437	372457	1000.0	+	0	R 372437
chr16	jNXSensor	rigid_DNA	373201	373214	1000.0	+	0	R 373201
chr16	jNXSensor	rigid_DNA	373348	373362	1000.0	+	0	R 373348
chr16	jNXSensor	rigid_DNA	373775	373789	1000.0	+	0	R 373775
chr16	jNXSensor	rigid_DNA	374024	374038	1000.0	+	0	R 374024
chr16	jNXSensor	rigid_DNA	374473	374487	1000.0	+	0	R 374473
chr16	jNXSensor	rigid_DNA	374574	374588	1000.0	+	0	R 374574
chr16	jNXSensor	rigid_DNA	374857	374871	1000.0	+	0	R 374857
chr16	jNXSensor	rigid_DNA	375168	375181	1000.0	+	0	R 375168
chr16	jNXSensor	rigid_DNA	375312	375333	1000.0	+	0	R 375312
chr16	jNXSensor	rigid_DNA	375553	375573	1000.0	+	0	R 375553
chr16	jNXSensor	rigid_DNA	375620	375643	1000.0	+	0	R 375620
chr16	jNXSensor	rigid_DNA	375909	375923	1000.0	+	0	R 375909
chr16	jNXSensor	rigid_DNA	376124	376138	1000.0	+	0	R 376124
chr16	jNXSensor	rigid_DNA	376244	376254	1000.0	+	0	R 376244
chr16	jNXSensor	rigid_DNA	376713	376725	1000.0	+	0	R 376713
chr16	jNXSensor	rigid_DNA	376728	376747	1000.0	+	0	R 376728
chr16	jNXSensor	rigid_DNA	377289	377299	1000.0	+	0	R 377289
chr16	jNXSensor	rigid_DNA	377487	377501	1000.0	+	0	R 377487
chr16	jNXSensor	rigid_DNA	377754	377776	1000.0	+	0	R 377754
chr16	jNXSensor	rigid_DNA	377927	377947	1000.0	+	0	R 377927
chr16	jNXSensor	rigid_DNA	378800	378809	1000.0	+	0	R 378800
chr16	jNXSensor	rigid_DNA	379040	379060	1000.0	+	0	R 379040
chr16	jNXSensor	rigid_DNA	379166	379180	1000.0	+	0	R 379166
chr16	jNXSensor	rigid_DNA	379617	379631	1000.0	+	0	R 379617
chr16	jNXSensor	rigid_DNA	379993	380006	1000.0	+	0	R 379993
chr16	jNXSensor	rigid_DNA	380466	380484	1000.0	+	0	R 380466
chr16	jNXSensor	rigid_DNA	380507	380521	1000.0	+	0	R 380507
chr16	jNXSensor	rigid_DNA	380833	380847	1000.0	+	0	R 380833
chr16	jNXSensor	rigid_DNA	382575	382591	1000.0	+	0	R 382575
chr16	jNXSensor	rigid_DNA	383602	383611	1000.0	+	0	R 383602
chr16	jNXSensor	rigid_DNA	383988	384003	1000.0	+	0	R 383988
chr16	jNXSensor	rigid_DNA	384344	384358	1000.0	+	0	R 384344
chr16	jNXSensor	rigid_DNA	384809	384823	1000.0	+	0	R 384809
chr16	jNXSensor	rigid_DNA	384932	384946	1000.0	+	0	R 384932
chr16	jNXSensor	rigid_DNA	385091	385100	1000.0	+	0	R 385091
chr16	jNXSensor	rigid_DNA	385484	385500	1000.0	+	0	R 385484
chr16	jNXSensor	rigid_DNA	385722	385742	1000.0	+	0	R 385722
chr16	jNXSensor	rigid_DNA	385940	385954	1000.0	+	0	R 385940
chr16	jNXSensor	rigid_DNA	386111	386125	1000.0	+	0	R 386111
chr16	jNXSensor	rigid_DNA	386559	386573	1000.0	+	0	R 386559
chr16	jNXSensor	rigid_DNA	387086	387160	1000.0	+	0	R 387086
chr16	jNXSensor	rigid_DNA	387163	387189	1000.0	+	0	R 387163
chr16	jNXSensor	rigid_DNA	387203	387223	1000.0	+	0	R 387203
chr16	jNXSensor	rigid_DNA	387248	387295	1000.0	+	0	R 387248
chr16	jNXSensor	rigid_DNA	387302	387317	1000.0	+	0	R 387302
chr16	jNXSensor	rigid_DNA	387321	387354	1000.0	+	0	R 387321
chr16	jNXSensor	rigid_DNA	387359	387379	1000.0	+	0	R 387359
chr16	jNXSensor	rigid_DNA	387396	387410	1000.0	+	0	R 387396
chr16	jNXSensor	rigid_DNA	387420	387443	1000.0	+	0	R 387420
chr16	jNXSensor	rigid_DNA	387457	387486	1000.0	+	0	R 387457
chr16	jNXSensor	rigid_DNA	387520	387535	1000.0	+	0	R 387520
chr16	jNXSensor	rigid_DNA	387570	387603	1000.0	+	0	R 387570
chr16	jNXSensor	rigid_DNA	387630	387644	1000.0	+	0	R 387630
chr16	jNXSensor	rigid_DNA	387649	387669	1000.0	+	0	R 387649
chr16	jNXSensor	rigid_DNA	387693	387707	1000.0	+	0	R 387693
chr16	jNXSensor	rigid_DNA	387731	387764	1000.0	+	0	R 387731
chr16	jNXSensor	rigid_DNA	387818	387848	1000.0	+	0	R 387818
chr16	jNXSensor	rigid_DNA	388055	388069	1000.0	+	0	R 388055
chr16	jNXSensor	rigid_DNA	388126	388140	1000.0	+	0	R 388126
chr16	jNXSensor	rigid_DNA	389008	389022	1000.0	+	0	R 389008
chr16	jNXSensor	rigid_DNA	389200	389225	1000.0	+	0	R 389200
chr16	jNXSensor	rigid_DNA	389485	389500	1000.0	+	0	R 389485
chr16	jNXSensor	rigid_DNA	389972	389986	1000.0	+	0	R 389972
chr16	jNXSensor	rigid_DNA	390050	390064	1000.0	+	0	R 390050
chr16	jNXSensor	rigid_DNA	390250	390264	1000.0	+	0	R 390250
chr16	jNXSensor	rigid_DNA	390464	390479	1000.0	+	0	R 390464
chr16	jNXSensor	rigid_DNA	390897	390911	1000.0	+	0	R 390897
chr16	jNXSensor	rigid_DNA	390982	390997	1000.0	+	0	R 390982
chr16	jNXSensor	rigid_DNA	391034	391054	1000.0	+	0	R 391034
chr16	jNXSensor	rigid_DNA	391071	391089	1000.0	+	0	R 391071
chr16	jNXSensor	rigid_DNA	391106	391129	1000.0	+	0	R 391106
chr16	jNXSensor	rigid_DNA	391147	391156	1000.0	+	0	R 391147
chr16	jNXSensor	rigid_DNA	391390	391410	1000.0	+	0	R 391390
chr16	jNXSensor	rigid_DNA	391433	391458	1000.0	+	0	R 391433
chr16	jNXSensor	rigid_DNA	391487	391537	1000.0	+	0	R 391487
chr16	jNXSensor	rigid_DNA	391548	391562	1000.0	+	0	R 391548
chr16	jNXSensor	rigid_DNA	391700	391729	1000.0	+	0	R 391700
chr16	jNXSensor	rigid_DNA	391733	391753	1000.0	+	0	R 391733
chr16	jNXSensor	rigid_DNA	391768	391796	1000.0	+	0	R 391768
chr16	jNXSensor	rigid_DNA	391805	391827	1000.0	+	0	R 391805
chr16	jNXSensor	rigid_DNA	391836	391858	1000.0	+	0	R 391836
chr16	jNXSensor	rigid_DNA	391863	391878	1000.0	+	0	R 391863
chr16	jNXSensor	rigid_DNA	391923	391937	1000.0	+	0	R 391923
chr16	jNXSensor	rigid_DNA	391950	391965	1000.0	+	0	R 391950
chr16	jNXSensor	rigid_DNA	391968	391983	1000.0	+	0	R 391968
chr16	jNXSensor	rigid_DNA	392053	392072	1000.0	+	0	R 392053
chr16	jNXSensor	rigid_DNA	392082	392113	1000.0	+	0	R 392082
chr16	jNXSensor	rigid_DNA	392120	392135	1000.0	+	0	R 392120
chr16	jNXSensor	rigid_DNA	392181	392193	1000.0	+	0	R 392181
chr16	jNXSensor	rigid_DNA	392382	392396	1000.0	+	0	R 392382
chr16	jNXSensor	rigid_DNA	392420	392438	1000.0	+	0	R 392420
chr16	jNXSensor	rigid_DNA	392634	392645	1000.0	+	0	R 392634
chr16	jNXSensor	rigid_DNA	393054	393064	1000.0	+	0	R 393054
chr16	jNXSensor	rigid_DNA	393268	393282	1000.0	+	0	R 393268
chr16	jNXSensor	rigid_DNA	394483	394497	1000.0	+	0	R 394483
chr16	jNXSensor	rigid_DNA	394901	394915	1000.0	+	0	R 394901
chr16	jNXSensor	rigid_DNA	395065	395079	1000.0	+	0	R 395065
chr16	jNXSensor	rigid_DNA	395396	395410	1000.0	+	0	R 395396
chr16	jNXSensor	rigid_DNA	395743	395757	1000.0	+	0	R 395743
chr16	jNXSensor	rigid_DNA	396156	396170	1000.0	+	0	R 396156
chr16	jNXSensor	rigid_DNA	396440	396465	1000.0	+	0	R 396440
chr16	jNXSensor	rigid_DNA	397446	397467	1000.0	+	0	R 397446
chr16	jNXSensor	rigid_DNA	397721	397735	1000.0	+	0	R 397721
chr16	jNXSensor	rigid_DNA	398505	398514	1000.0	+	0	R 398505
chr16	jNXSensor	rigid_DNA	398524	398537	1000.0	+	0	R 398524
chr16	jNXSensor	rigid_DNA	398765	398779	1000.0	+	0	R 398765
chr16	jNXSensor	rigid_DNA	398836	398850	1000.0	+	0	R 398836
chr16	jNXSensor	rigid_DNA	398913	398927	1000.0	+	0	R 398913
chr16	jNXSensor	rigid_DNA	399075	399094	1000.0	+	0	R 399075
chr16	jNXSensor	rigid_DNA	399119	399134	1000.0	+	0	R 399119
chr16	jNXSensor	rigid_DNA	399473	399483	1000.0	+	0	R 399473
chr16	jNXSensor	rigid_DNA	399729	399743	1000.0	+	0	R 399729
chr16	jNXSensor	rigid_DNA	400491	400510	1000.0	+	0	R 400491
chr16	jNXSensor	rigid_DNA	400515	400544	1000.0	+	0	R 400515
chr16	jNXSensor	rigid_DNA	400550	400579	1000.0	+	0	R 400550
chr16	jNXSensor	rigid_DNA	400585	400615	1000.0	+	0	R 400585
chr16	jNXSensor	rigid_DNA	400726	400750	1000.0	+	0	R 400726
chr16	jNXSensor	rigid_DNA	400795	400809	1000.0	+	0	R 400795
chr16	jNXSensor	rigid_DNA	401090	401108	1000.0	+	0	R 401090
chr16	jNXSensor	rigid_DNA	401500	401514	1000.0	+	0	R 401500
chr16	jNXSensor	rigid_DNA	401652	401666	1000.0	+	0	R 401652
chr16	jNXSensor	rigid_DNA	401691	401716	1000.0	+	0	R 401691
chr16	jNXSensor	rigid_DNA	401816	401835	1000.0	+	0	R 401816
chr16	jNXSensor	rigid_DNA	402008	402022	1000.0	+	0	R 402008
chr16	jNXSensor	rigid_DNA	402565	402580	1000.0	+	0	R 402565
chr16	jNXSensor	rigid_DNA	402676	402690	1000.0	+	0	R 402676
chr16	jNXSensor	rigid_DNA	403028	403051	1000.0	+	0	R 403028
chr16	jNXSensor	rigid_DNA	403127	403146	1000.0	+	0	R 403127
chr16	jNXSensor	rigid_DNA	403747	403766	1000.0	+	0	R 403747
chr16	jNXSensor	rigid_DNA	403804	403819	1000.0	+	0	R 403804
chr16	jNXSensor	rigid_DNA	404139	404156	1000.0	+	0	R 404139
chr16	jNXSensor	rigid_DNA	404430	404448	1000.0	+	0	R 404430
chr16	jNXSensor	rigid_DNA	404658	404672	1000.0	+	0	R 404658
chr16	jNXSensor	rigid_DNA	404805	404819	1000.0	+	0	R 404805
chr16	jNXSensor	rigid_DNA	404915	404939	1000.0	+	0	R 404915
chr16	jNXSensor	rigid_DNA	404979	404993	1000.0	+	0	R 404979
chr16	jNXSensor	rigid_DNA	405603	405613	1000.0	+	0	R 405603
chr16	jNXSensor	rigid_DNA	405808	405822	1000.0	+	0	R 405808
chr16	jNXSensor	rigid_DNA	406855	406874	1000.0	+	0	R 406855
chr16	jNXSensor	rigid_DNA	407475	407488	1000.0	+	0	R 407475
chr16	jNXSensor	rigid_DNA	407667	407681	1000.0	+	0	R 407667
chr16	jNXSensor	rigid_DNA	407956	407970	1000.0	+	0	R 407956
chr16	jNXSensor	rigid_DNA	408157	408172	1000.0	+	0	R 408157
chr16	jNXSensor	rigid_DNA	408398	408408	1000.0	+	0	R 408398
chr16	jNXSensor	rigid_DNA	408673	408687	1000.0	+	0	R 408673
chr16	jNXSensor	rigid_DNA	409309	409323	1000.0	+	0	R 409309
chr16	jNXSensor	rigid_DNA	409489	409503	1000.0	+	0	R 409489
chr16	jNXSensor	rigid_DNA	409553	409567	1000.0	+	0	R 409553
chr16	jNXSensor	rigid_DNA	409975	409991	1000.0	+	0	R 409975
chr16	jNXSensor	rigid_DNA	410413	410427	1000.0	+	0	R 410413
chr16	jNXSensor	rigid_DNA	411270	411288	1000.0	+	0	R 411270
chr16	jNXSensor	rigid_DNA	411311	411325	1000.0	+	0	R 411311
chr16	jNXSensor	rigid_DNA	412258	412271	1000.0	+	0	R 412258
chr16	jNXSensor	rigid_DNA	412399	412414	1000.0	+	0	R 412399
chr16	jNXSensor	rigid_DNA	412960	412974	1000.0	+	0	R 412960
chr16	jNXSensor	rigid_DNA	413000	413014	1000.0	+	0	R 413000
chr16	jNXSensor	rigid_DNA	413389	413402	1000.0	+	0	R 413389
chr16	jNXSensor	rigid_DNA	414113	414127	1000.0	+	0	R 414113
chr16	jNXSensor	rigid_DNA	414683	414697	1000.0	+	0	R 414683
chr16	jNXSensor	rigid_DNA	414913	414942	1000.0	+	0	R 414913
chr16	jNXSensor	rigid_DNA	414987	415006	1000.0	+	0	R 414987
chr16	jNXSensor	rigid_DNA	415036	415050	1000.0	+	0	R 415036
chr16	jNXSensor	rigid_DNA	415070	415107	1000.0	+	0	R 415070
chr16	jNXSensor	rigid_DNA	415122	415141	1000.0	+	0	R 415122
chr16	jNXSensor	rigid_DNA	415149	415182	1000.0	+	0	R 415149
chr16	jNXSensor	rigid_DNA	415258	415277	1000.0	+	0	R 415258
chr16	jNXSensor	rigid_DNA	415299	415319	1000.0	+	0	R 415299
chr16	jNXSensor	rigid_DNA	415417	415436	1000.0	+	0	R 415417
chr16	jNXSensor	rigid_DNA	415490	415504	1000.0	+	0	R 415490
chr16	jNXSensor	rigid_DNA	415521	415535	1000.0	+	0	R 415521
chr16	jNXSensor	rigid_DNA	415548	415572	1000.0	+	0	R 415548
chr16	jNXSensor	rigid_DNA	415588	415623	1000.0	+	0	R 415588
chr16	jNXSensor	rigid_DNA	415685	415699	1000.0	+	0	R 415685
chr16	jNXSensor	rigid_DNA	415704	415724	1000.0	+	0	R 415704
chr16	jNXSensor	rigid_DNA	415727	415756	1000.0	+	0	R 415727
chr16	jNXSensor	rigid_DNA	415767	415829	1000.0	+	0	R 415767
chr16	jNXSensor	rigid_DNA	415870	415884	1000.0	+	0	R 415870
chr16	jNXSensor	rigid_DNA	415889	415955	1000.0	+	0	R 415889
chr16	jNXSensor	rigid_DNA	415969	415988	1000.0	+	0	R 415969
chr16	jNXSensor	rigid_DNA	416010	416098	1000.0	+	0	R 416010
chr16	jNXSensor	rigid_DNA	416107	416121	1000.0	+	0	R 416107
chr16	jNXSensor	rigid_DNA	416125	416159	1000.0	+	0	R 416125
chr16	jNXSensor	rigid_DNA	416178	416197	1000.0	+	0	R 416178
chr16	jNXSensor	rigid_DNA	416219	416241	1000.0	+	0	R 416219
chr16	jNXSensor	rigid_DNA	416260	416304	1000.0	+	0	R 416260
chr16	jNXSensor	rigid_DNA	416314	416351	1000.0	+	0	R 416314
chr16	jNXSensor	rigid_DNA	416463	416477	1000.0	+	0	R 416463
chr16	jNXSensor	rigid_DNA	416494	416520	1000.0	+	0	R 416494
chr16	jNXSensor	rigid_DNA	416541	416565	1000.0	+	0	R 416541
chr16	jNXSensor	rigid_DNA	416591	416605	1000.0	+	0	R 416591
chr16	jNXSensor	rigid_DNA	416618	416637	1000.0	+	0	R 416618
chr16	jNXSensor	rigid_DNA	416654	416668	1000.0	+	0	R 416654
chr16	jNXSensor	rigid_DNA	416725	416752	1000.0	+	0	R 416725
chr16	jNXSensor	rigid_DNA	416765	416780	1000.0	+	0	R 416765
chr16	jNXSensor	rigid_DNA	417094	417109	1000.0	+	0	R 417094
chr16	jNXSensor	rigid_DNA	417151	417165	1000.0	+	0	R 417151
chr16	jNXSensor	rigid_DNA	417822	417836	1000.0	+	0	R 417822
chr16	jNXSensor	rigid_DNA	417864	417879	1000.0	+	0	R 417864
chr16	jNXSensor	rigid_DNA	418102	418113	1000.0	+	0	R 418102
chr16	jNXSensor	rigid_DNA	419500	419514	1000.0	+	0	R 419500
chr16	jNXSensor	rigid_DNA	419746	419760	1000.0	+	0	R 419746
chr16	jNXSensor	rigid_DNA	421384	421398	1000.0	+	0	R 421384
chr16	jNXSensor	rigid_DNA	421761	421775	1000.0	+	0	R 421761
chr16	jNXSensor	rigid_DNA	421901	421921	1000.0	+	0	R 421901
chr16	jNXSensor	rigid_DNA	422142	422156	1000.0	+	0	R 422142
chr16	jNXSensor	rigid_DNA	422589	422604	1000.0	+	0	R 422589
chr16	jNXSensor	rigid_DNA	422852	422866	1000.0	+	0	R 422852
chr16	jNXSensor	rigid_DNA	423030	423052	1000.0	+	0	R 423030
chr16	jNXSensor	rigid_DNA	423571	423585	1000.0	+	0	R 423571
chr16	jNXSensor	rigid_DNA	423613	423627	1000.0	+	0	R 423613
chr16	jNXSensor	rigid_DNA	423694	423707	1000.0	+	0	R 423694
chr16	jNXSensor	rigid_DNA	423857	423873	1000.0	+	0	R 423857
chr16	jNXSensor	rigid_DNA	424368	424382	1000.0	+	0	R 424368
chr16	jNXSensor	rigid_DNA	424965	424979	1000.0	+	0	R 424965
chr16	jNXSensor	rigid_DNA	425206	425222	1000.0	+	0	R 425206
chr16	jNXSensor	rigid_DNA	426070	426089	1000.0	+	0	R 426070
chr16	jNXSensor	rigid_DNA	427328	427348	1000.0	+	0	R 427328
chr16	jNXSensor	rigid_DNA	427572	427593	1000.0	+	0	R 427572
chr16	jNXSensor	rigid_DNA	428015	428029	1000.0	+	0	R 428015
chr16	jNXSensor	rigid_DNA	428102	428116	1000.0	+	0	R 428102
chr16	jNXSensor	rigid_DNA	428392	428424	1000.0	+	0	R 428392
chr16	jNXSensor	rigid_DNA	428632	428646	1000.0	+	0	R 428632
chr16	jNXSensor	rigid_DNA	428692	428706	1000.0	+	0	R 428692
chr16	jNXSensor	rigid_DNA	428931	428945	1000.0	+	0	R 428931
chr16	jNXSensor	rigid_DNA	428973	428988	1000.0	+	0	R 428973
chr16	jNXSensor	rigid_DNA	429852	429863	1000.0	+	0	R 429852
chr16	jNXSensor	rigid_DNA	430085	430099	1000.0	+	0	R 430085
chr16	jNXSensor	rigid_DNA	430128	430142	1000.0	+	0	R 430128
chr16	jNXSensor	rigid_DNA	430863	430877	1000.0	+	0	R 430863
chr16	jNXSensor	rigid_DNA	430943	430956	1000.0	+	0	R 430943
chr16	jNXSensor	rigid_DNA	431220	431239	1000.0	+	0	R 431220
chr16	jNXSensor	rigid_DNA	431595	431609	1000.0	+	0	R 431595
chr16	jNXSensor	rigid_DNA	433807	433826	1000.0	+	0	R 433807
chr16	jNXSensor	rigid_DNA	433849	433863	1000.0	+	0	R 433849
chr16	jNXSensor	rigid_DNA	434874	434888	1000.0	+	0	R 434874
chr16	jNXSensor	rigid_DNA	434905	434919	1000.0	+	0	R 434905
chr16	jNXSensor	rigid_DNA	435115	435132	1000.0	+	0	R 435115
chr16	jNXSensor	rigid_DNA	435280	435290	1000.0	+	0	R 435280
chr16	jNXSensor	rigid_DNA	435554	435573	1000.0	+	0	R 435554
chr16	jNXSensor	rigid_DNA	435848	435862	1000.0	+	0	R 435848
chr16	jNXSensor	rigid_DNA	436705	436714	1000.0	+	0	R 436705
chr16	jNXSensor	rigid_DNA	436947	436961	1000.0	+	0	R 436947
chr16	jNXSensor	rigid_DNA	437498	437512	1000.0	+	0	R 437498
chr16	jNXSensor	rigid_DNA	438459	438473	1000.0	+	0	R 438459
chr16	jNXSensor	rigid_DNA	438496	438510	1000.0	+	0	R 438496
chr16	jNXSensor	rigid_DNA	438740	438759	1000.0	+	0	R 438740
chr16	jNXSensor	rigid_DNA	439648	439664	1000.0	+	0	R 439648
chr16	jNXSensor	rigid_DNA	440611	440630	1000.0	+	0	R 440611
chr16	jNXSensor	rigid_DNA	440818	440862	1000.0	+	0	R 440818
chr16	jNXSensor	rigid_DNA	440879	440894	1000.0	+	0	R 440879
chr16	jNXSensor	rigid_DNA	441276	441290	1000.0	+	0	R 441276
chr16	jNXSensor	rigid_DNA	441358	441372	1000.0	+	0	R 441358
chr16	jNXSensor	rigid_DNA	441868	441882	1000.0	+	0	R 441868
chr16	jNXSensor	rigid_DNA	441909	441923	1000.0	+	0	R 441909
chr16	jNXSensor	rigid_DNA	442682	442696	1000.0	+	0	R 442682
chr16	jNXSensor	rigid_DNA	443002	443016	1000.0	+	0	R 443002
chr16	jNXSensor	rigid_DNA	443322	443336	1000.0	+	0	R 443322
chr16	jNXSensor	rigid_DNA	443367	443381	1000.0	+	0	R 443367
chr16	jNXSensor	rigid_DNA	443588	443608	1000.0	+	0	R 443588
chr16	jNXSensor	rigid_DNA	445051	445061	1000.0	+	0	R 445051
chr16	jNXSensor	rigid_DNA	445084	445097	1000.0	+	0	R 445084
chr16	jNXSensor	rigid_DNA	445195	445209	1000.0	+	0	R 445195
chr16	jNXSensor	rigid_DNA	445474	445489	1000.0	+	0	R 445474
chr16	jNXSensor	rigid_DNA	446091	446105	1000.0	+	0	R 446091
chr16	jNXSensor	rigid_DNA	446441	446453	1000.0	+	0	R 446441
chr16	jNXSensor	rigid_DNA	446972	446986	1000.0	+	0	R 446972
chr16	jNXSensor	rigid_DNA	447476	447490	1000.0	+	0	R 447476
chr16	jNXSensor	rigid_DNA	447513	447527	1000.0	+	0	R 447513
chr16	jNXSensor	rigid_DNA	448026	448040	1000.0	+	0	R 448026
chr16	jNXSensor	rigid_DNA	448171	448195	1000.0	+	0	R 448171
chr16	jNXSensor	rigid_DNA	448430	448444	1000.0	+	0	R 448430
chr16	jNXSensor	rigid_DNA	448469	448483	1000.0	+	0	R 448469
chr16	jNXSensor	rigid_DNA	448508	448522	1000.0	+	0	R 448508
chr16	jNXSensor	rigid_DNA	448547	448561	1000.0	+	0	R 448547
chr16	jNXSensor	rigid_DNA	448586	448600	1000.0	+	0	R 448586
chr16	jNXSensor	rigid_DNA	449126	449144	1000.0	+	0	R 449126
chr16	jNXSensor	rigid_DNA	449433	449453	1000.0	+	0	R 449433
chr16	jNXSensor	rigid_DNA	449877	449896	1000.0	+	0	R 449877
chr16	jNXSensor	rigid_DNA	450459	450478	1000.0	+	0	R 450459
chr16	jNXSensor	rigid_DNA	451036	451050	1000.0	+	0	R 451036
chr16	jNXSensor	rigid_DNA	451178	451192	1000.0	+	0	R 451178
chr16	jNXSensor	rigid_DNA	451346	451360	1000.0	+	0	R 451346
chr16	jNXSensor	rigid_DNA	453432	453456	1000.0	+	0	R 453432
chr16	jNXSensor	rigid_DNA	453817	453836	1000.0	+	0	R 453817
chr16	jNXSensor	rigid_DNA	455239	455253	1000.0	+	0	R 455239
chr16	jNXSensor	rigid_DNA	455753	455767	1000.0	+	0	R 455753
chr16	jNXSensor	rigid_DNA	455890	455904	1000.0	+	0	R 455890
chr16	jNXSensor	rigid_DNA	456455	456469	1000.0	+	0	R 456455
chr16	jNXSensor	rigid_DNA	456579	456593	1000.0	+	0	R 456579
chr16	jNXSensor	rigid_DNA	456835	456849	1000.0	+	0	R 456835
chr16	jNXSensor	rigid_DNA	457010	457024	1000.0	+	0	R 457010
chr16	jNXSensor	rigid_DNA	457086	457100	1000.0	+	0	R 457086
chr16	jNXSensor	rigid_DNA	457161	457175	1000.0	+	0	R 457161
chr16	jNXSensor	rigid_DNA	457185	457199	1000.0	+	0	R 457185
chr16	jNXSensor	rigid_DNA	459632	459652	1000.0	+	0	R 459632
chr16	jNXSensor	rigid_DNA	460004	460013	1000.0	+	0	R 460004
chr16	jNXSensor	rigid_DNA	460981	460991	1000.0	+	0	R 460981
chr16	jNXSensor	rigid_DNA	461102	461116	1000.0	+	0	R 461102
chr16	jNXSensor	rigid_DNA	461163	461181	1000.0	+	0	R 461163
chr16	jNXSensor	rigid_DNA	461231	461246	1000.0	+	0	R 461231
chr16	jNXSensor	rigid_DNA	461346	461361	1000.0	+	0	R 461346
chr16	jNXSensor	rigid_DNA	461997	462016	1000.0	+	0	R 461997
chr16	jNXSensor	rigid_DNA	462264	462278	1000.0	+	0	R 462264
chr16	jNXSensor	rigid_DNA	462361	462375	1000.0	+	0	R 462361
chr16	jNXSensor	rigid_DNA	463127	463145	1000.0	+	0	R 463127
chr16	jNXSensor	rigid_DNA	463612	463621	1000.0	+	0	R 463612
chr16	jNXSensor	rigid_DNA	464121	464131	1000.0	+	0	R 464121
chr16	jNXSensor	rigid_DNA	464815	464834	1000.0	+	0	R 464815
chr16	jNXSensor	rigid_DNA	465058	465072	1000.0	+	0	R 465058
chr16	jNXSensor	rigid_DNA	465076	465090	1000.0	+	0	R 465076
chr16	jNXSensor	rigid_DNA	466564	466578	1000.0	+	0	R 466564
chr16	jNXSensor	rigid_DNA	466778	466793	1000.0	+	0	R 466778
chr16	jNXSensor	rigid_DNA	467087	467105	1000.0	+	0	R 467087
chr16	jNXSensor	rigid_DNA	467463	467477	1000.0	+	0	R 467463
chr16	jNXSensor	rigid_DNA	467565	467584	1000.0	+	0	R 467565
chr16	jNXSensor	rigid_DNA	468197	468212	1000.0	+	0	R 468197
chr16	jNXSensor	rigid_DNA	470046	470060	1000.0	+	0	R 470046
chr16	jNXSensor	rigid_DNA	470288	470307	1000.0	+	0	R 470288
chr16	jNXSensor	rigid_DNA	470746	470760	1000.0	+	0	R 470746
chr16	jNXSensor	rigid_DNA	470817	470828	1000.0	+	0	R 470817
chr16	jNXSensor	rigid_DNA	471057	471071	1000.0	+	0	R 471057
chr16	jNXSensor	rigid_DNA	471892	471906	1000.0	+	0	R 471892
chr16	jNXSensor	rigid_DNA	472655	472670	1000.0	+	0	R 472655
chr16	jNXSensor	rigid_DNA	473894	473909	1000.0	+	0	R 473894
chr16	jNXSensor	rigid_DNA	473992	474006	1000.0	+	0	R 473992
chr16	jNXSensor	rigid_DNA	474358	474370	1000.0	+	0	R 474358
chr16	jNXSensor	rigid_DNA	474433	474447	1000.0	+	0	R 474433
chr16	jNXSensor	rigid_DNA	474590	474615	1000.0	+	0	R 474590
chr16	jNXSensor	rigid_DNA	475129	475143	1000.0	+	0	R 475129
chr16	jNXSensor	rigid_DNA	476253	476267	1000.0	+	0	R 476253
chr16	jNXSensor	rigid_DNA	476820	476835	1000.0	+	0	R 476820
chr16	jNXSensor	rigid_DNA	477133	477149	1000.0	+	0	R 477133
chr16	jNXSensor	rigid_DNA	477370	477384	1000.0	+	0	R 477370
chr16	jNXSensor	rigid_DNA	477407	477425	1000.0	+	0	R 477407
chr16	jNXSensor	rigid_DNA	477701	477715	1000.0	+	0	R 477701
chr16	jNXSensor	rigid_DNA	477748	477762	1000.0	+	0	R 477748
chr16	jNXSensor	rigid_DNA	478416	478427	1000.0	+	0	R 478416
chr16	jNXSensor	rigid_DNA	478490	478504	1000.0	+	0	R 478490
chr16	jNXSensor	rigid_DNA	478657	478671	1000.0	+	0	R 478657
chr16	jNXSensor	rigid_DNA	478713	478727	1000.0	+	0	R 478713
chr16	jNXSensor	rigid_DNA	478801	478816	1000.0	+	0	R 478801
chr16	jNXSensor	rigid_DNA	479598	479612	1000.0	+	0	R 479598
chr16	jNXSensor	rigid_DNA	480216	480230	1000.0	+	0	R 480216
chr16	jNXSensor	rigid_DNA	480251	480265	1000.0	+	0	R 480251
chr16	jNXSensor	rigid_DNA	480871	480885	1000.0	+	0	R 480871
chr16	jNXSensor	rigid_DNA	481390	481410	1000.0	+	0	R 481390
chr16	jNXSensor	rigid_DNA	481456	481471	1000.0	+	0	R 481456
chr16	jNXSensor	rigid_DNA	481833	481847	1000.0	+	0	R 481833
chr16	jNXSensor	rigid_DNA	482090	482104	1000.0	+	0	R 482090
chr16	jNXSensor	rigid_DNA	482273	482288	1000.0	+	0	R 482273
chr16	jNXSensor	rigid_DNA	482374	482388	1000.0	+	0	R 482374
chr16	jNXSensor	rigid_DNA	482405	482424	1000.0	+	0	R 482405
chr16	jNXSensor	rigid_DNA	482436	482455	1000.0	+	0	R 482436
chr16	jNXSensor	rigid_DNA	482468	482487	1000.0	+	0	R 482468
chr16	jNXSensor	rigid_DNA	482498	482517	1000.0	+	0	R 482498
chr16	jNXSensor	rigid_DNA	483253	483272	1000.0	+	0	R 483253
chr16	jNXSensor	rigid_DNA	484131	484151	1000.0	+	0	R 484131
chr16	jNXSensor	rigid_DNA	484623	484633	1000.0	+	0	R 484623
chr16	jNXSensor	rigid_DNA	485261	485280	1000.0	+	0	R 485261
chr16	jNXSensor	rigid_DNA	486367	486381	1000.0	+	0	R 486367
chr16	jNXSensor	rigid_DNA	486466	486480	1000.0	+	0	R 486466
chr16	jNXSensor	rigid_DNA	486525	486539	1000.0	+	0	R 486525
chr16	jNXSensor	rigid_DNA	486688	486702	1000.0	+	0	R 486688
chr16	jNXSensor	rigid_DNA	487130	487144	1000.0	+	0	R 487130
chr16	jNXSensor	rigid_DNA	487941	487956	1000.0	+	0	R 487941
chr16	jNXSensor	rigid_DNA	487973	487984	1000.0	+	0	R 487973
chr16	jNXSensor	rigid_DNA	488007	488021	1000.0	+	0	R 488007
chr16	jNXSensor	rigid_DNA	488790	488804	1000.0	+	0	R 488790
chr16	jNXSensor	rigid_DNA	489393	489407	1000.0	+	0	R 489393
chr16	jNXSensor	rigid_DNA	489797	489818	1000.0	+	0	R 489797
chr16	jNXSensor	rigid_DNA	490052	490066	1000.0	+	0	R 490052
chr16	jNXSensor	rigid_DNA	490149	490163	1000.0	+	0	R 490149
chr16	jNXSensor	rigid_DNA	490399	490413	1000.0	+	0	R 490399
chr16	jNXSensor	rigid_DNA	490442	490457	1000.0	+	0	R 490442
chr16	jNXSensor	rigid_DNA	490689	490717	1000.0	+	0	R 490689
chr16	jNXSensor	rigid_DNA	490810	490824	1000.0	+	0	R 490810
chr16	jNXSensor	rigid_DNA	492343	492357	1000.0	+	0	R 492343
chr16	jNXSensor	rigid_DNA	492368	492382	1000.0	+	0	R 492368
chr16	jNXSensor	rigid_DNA	493557	493571	1000.0	+	0	R 493557
chr16	jNXSensor	rigid_DNA	495262	495285	1000.0	+	0	R 495262
chr16	jNXSensor	rigid_DNA	495568	495582	1000.0	+	0	R 495568
chr16	jNXSensor	rigid_DNA	495722	495736	1000.0	+	0	R 495722
chr16	jNXSensor	rigid_DNA	495806	495824	1000.0	+	0	R 495806
chr16	jNXSensor	rigid_DNA	496346	496360	1000.0	+	0	R 496346
chr16	jNXSensor	rigid_DNA	496767	496781	1000.0	+	0	R 496767
chr16	jNXSensor	rigid_DNA	496944	496958	1000.0	+	0	R 496944
chr16	jNXSensor	rigid_DNA	497114	497131	1000.0	+	0	R 497114
chr16	jNXSensor	rigid_DNA	498622	498636	1000.0	+	0	R 498622
chr16	jNXSensor	rigid_DNA	498909	498922	1000.0	+	0	R 498909
chr16	jNXSensor	rigid_DNA	499320	499334	1000.0	+	0	R 499320
chr16	jNXSensor	rigid_DNA	499749	499763	1000.0	+	0	R 499749
chr16	jNXSensor	rigid_DNA	500025	500040	1000.0	+	0	R 500025
chr16	jNXSensor	rigid_DNA	500241	500255	1000.0	+	0	R 500241
chr16	jNXSensor	rigid_DNA	500467	500481	1000.0	+	0	R 500467
chr16	jNXSensor	rigid_DNA	501056	501076	1000.0	+	0	R 501056
chr16	jNXSensor	rigid_DNA	501105	501125	1000.0	+	0	R 501105
chr16	jNXSensor	rigid_DNA	501154	501174	1000.0	+	0	R 501154
chr16	jNXSensor	rigid_DNA	501202	501223	1000.0	+	0	R 501202
chr16	jNXSensor	rigid_DNA	501257	501271	1000.0	+	0	R 501257
chr16	jNXSensor	rigid_DNA	501305	501319	1000.0	+	0	R 501305
chr16	jNXSensor	rigid_DNA	501352	501367	1000.0	+	0	R 501352
chr16	jNXSensor	rigid_DNA	501492	501512	1000.0	+	0	R 501492
chr16	jNXSensor	rigid_DNA	501541	501561	1000.0	+	0	R 501541
chr16	jNXSensor	rigid_DNA	501590	501610	1000.0	+	0	R 501590
chr16	jNXSensor	rigid_DNA	501638	501659	1000.0	+	0	R 501638
chr16	jNXSensor	rigid_DNA	501693	501707	1000.0	+	0	R 501693
chr16	jNXSensor	rigid_DNA	501788	501803	1000.0	+	0	R 501788
chr16	jNXSensor	rigid_DNA	501836	501850	1000.0	+	0	R 501836
chr16	jNXSensor	rigid_DNA	501885	501900	1000.0	+	0	R 501885
chr16	jNXSensor	rigid_DNA	501928	501949	1000.0	+	0	R 501928
chr16	jNXSensor	rigid_DNA	501983	501997	1000.0	+	0	R 501983
chr16	jNXSensor	rigid_DNA	502030	502044	1000.0	+	0	R 502030
chr16	jNXSensor	rigid_DNA	502230	502254	1000.0	+	0	R 502230
chr16	jNXSensor	rigid_DNA	502488	502502	1000.0	+	0	R 502488
chr16	jNXSensor	rigid_DNA	502525	502539	1000.0	+	0	R 502525
chr16	jNXSensor	rigid_DNA	502541	502562	1000.0	+	0	R 502541
chr16	jNXSensor	rigid_DNA	503883	503897	1000.0	+	0	R 503883
chr16	jNXSensor	rigid_DNA	504118	504132	1000.0	+	0	R 504118
chr16	jNXSensor	rigid_DNA	504301	504315	1000.0	+	0	R 504301
chr16	jNXSensor	rigid_DNA	504712	504727	1000.0	+	0	R 504712
chr16	jNXSensor	rigid_DNA	504740	504754	1000.0	+	0	R 504740
chr16	jNXSensor	rigid_DNA	504841	504861	1000.0	+	0	R 504841
chr16	jNXSensor	rigid_DNA	504947	504966	1000.0	+	0	R 504947
chr16	jNXSensor	rigid_DNA	505132	505146	1000.0	+	0	R 505132
chr16	jNXSensor	rigid_DNA	505898	505912	1000.0	+	0	R 505898
chr16	jNXSensor	rigid_DNA	505962	505976	1000.0	+	0	R 505962
chr16	jNXSensor	rigid_DNA	506046	506066	1000.0	+	0	R 506046
chr16	jNXSensor	rigid_DNA	506595	506613	1000.0	+	0	R 506595
chr16	jNXSensor	rigid_DNA	506636	506650	1000.0	+	0	R 506636
chr16	jNXSensor	rigid_DNA	506739	506754	1000.0	+	0	R 506739
chr16	jNXSensor	rigid_DNA	507088	507102	1000.0	+	0	R 507088
chr16	jNXSensor	rigid_DNA	507287	507301	1000.0	+	0	R 507287
chr16	jNXSensor	rigid_DNA	507616	507630	1000.0	+	0	R 507616
chr16	jNXSensor	rigid_DNA	507805	507819	1000.0	+	0	R 507805
chr16	jNXSensor	rigid_DNA	507842	507856	1000.0	+	0	R 507842
chr16	jNXSensor	rigid_DNA	508449	508468	1000.0	+	0	R 508449
chr16	jNXSensor	rigid_DNA	509062	509081	1000.0	+	0	R 509062
chr16	jNXSensor	rigid_DNA	509637	509651	1000.0	+	0	R 509637
chr16	jNXSensor	rigid_DNA	509904	509918	1000.0	+	0	R 509904
chr16	jNXSensor	rigid_DNA	509927	509952	1000.0	+	0	R 509927
chr16	jNXSensor	rigid_DNA	510076	510100	1000.0	+	0	R 510076
chr16	jNXSensor	rigid_DNA	510185	510199	1000.0	+	0	R 510185
chr16	jNXSensor	rigid_DNA	510281	510301	1000.0	+	0	R 510281
chr16	jNXSensor	rigid_DNA	510338	510352	1000.0	+	0	R 510338
chr16	jNXSensor	rigid_DNA	511049	511063	1000.0	+	0	R 511049
chr16	jNXSensor	rigid_DNA	511423	511437	1000.0	+	0	R 511423
chr16	jNXSensor	rigid_DNA	511722	511737	1000.0	+	0	R 511722
chr16	jNXSensor	rigid_DNA	511953	511968	1000.0	+	0	R 511953
chr16	jNXSensor	rigid_DNA	512014	512028	1000.0	+	0	R 512014
chr16	jNXSensor	rigid_DNA	512312	512326	1000.0	+	0	R 512312
chr16	jNXSensor	rigid_DNA	512561	512575	1000.0	+	0	R 512561
chr16	jNXSensor	rigid_DNA	512914	512928	1000.0	+	0	R 512914
chr16	jNXSensor	rigid_DNA	513456	513472	1000.0	+	0	R 513456
chr16	jNXSensor	rigid_DNA	513723	513737	1000.0	+	0	R 513723
chr16	jNXSensor	rigid_DNA	513760	513779	1000.0	+	0	R 513760
chr16	jNXSensor	rigid_DNA	514002	514012	1000.0	+	0	R 514002
chr16	jNXSensor	rigid_DNA	514194	514208	1000.0	+	0	R 514194
chr16	jNXSensor	rigid_DNA	514382	514396	1000.0	+	0	R 514382
chr16	jNXSensor	rigid_DNA	514421	514435	1000.0	+	0	R 514421
chr16	jNXSensor	rigid_DNA	514887	514901	1000.0	+	0	R 514887
chr16	jNXSensor	rigid_DNA	516084	516098	1000.0	+	0	R 516084
chr16	jNXSensor	rigid_DNA	516993	517007	1000.0	+	0	R 516993
chr16	jNXSensor	rigid_DNA	517027	517051	1000.0	+	0	R 517027
chr16	jNXSensor	rigid_DNA	517057	517075	1000.0	+	0	R 517057
chr16	jNXSensor	rigid_DNA	517084	517098	1000.0	+	0	R 517084
chr16	jNXSensor	rigid_DNA	517104	517123	1000.0	+	0	R 517104
chr16	jNXSensor	rigid_DNA	517162	517176	1000.0	+	0	R 517162
chr16	jNXSensor	rigid_DNA	517191	517210	1000.0	+	0	R 517191
chr16	jNXSensor	rigid_DNA	517300	517318	1000.0	+	0	R 517300
chr16	jNXSensor	rigid_DNA	517387	517401	1000.0	+	0	R 517387
chr16	jNXSensor	rigid_DNA	517440	517469	1000.0	+	0	R 517440
chr16	jNXSensor	rigid_DNA	517529	517566	1000.0	+	0	R 517529
chr16	jNXSensor	rigid_DNA	517596	517611	1000.0	+	0	R 517596
chr16	jNXSensor	rigid_DNA	517646	517670	1000.0	+	0	R 517646
chr16	jNXSensor	rigid_DNA	517678	517704	1000.0	+	0	R 517678
chr16	jNXSensor	rigid_DNA	517736	517793	1000.0	+	0	R 517736
chr16	jNXSensor	rigid_DNA	517811	517868	1000.0	+	0	R 517811
chr16	jNXSensor	rigid_DNA	517875	517908	1000.0	+	0	R 517875
chr16	jNXSensor	rigid_DNA	517910	517924	1000.0	+	0	R 517910
chr16	jNXSensor	rigid_DNA	517947	517999	1000.0	+	0	R 517947
chr16	jNXSensor	rigid_DNA	518008	518025	1000.0	+	0	R 518008
chr16	jNXSensor	rigid_DNA	518037	518131	1000.0	+	0	R 518037
chr16	jNXSensor	rigid_DNA	518136	518167	1000.0	+	0	R 518136
chr16	jNXSensor	rigid_DNA	518171	518195	1000.0	+	0	R 518171
chr16	jNXSensor	rigid_DNA	518205	518224	1000.0	+	0	R 518205
chr16	jNXSensor	rigid_DNA	518239	518254	1000.0	+	0	R 518239
chr16	jNXSensor	rigid_DNA	518322	518344	1000.0	+	0	R 518322
chr16	jNXSensor	rigid_DNA	518361	518375	1000.0	+	0	R 518361
chr16	jNXSensor	rigid_DNA	518467	518482	1000.0	+	0	R 518467
chr16	jNXSensor	rigid_DNA	518660	518675	1000.0	+	0	R 518660
chr16	jNXSensor	rigid_DNA	518763	518777	1000.0	+	0	R 518763
chr16	jNXSensor	rigid_DNA	519076	519095	1000.0	+	0	R 519076
chr16	jNXSensor	rigid_DNA	519393	519407	1000.0	+	0	R 519393
chr16	jNXSensor	rigid_DNA	519466	519480	1000.0	+	0	R 519466
chr16	jNXSensor	rigid_DNA	519866	519880	1000.0	+	0	R 519866
chr16	jNXSensor	rigid_DNA	519912	519931	1000.0	+	0	R 519912
chr16	jNXSensor	rigid_DNA	520266	520280	1000.0	+	0	R 520266
chr16	jNXSensor	rigid_DNA	520398	520412	1000.0	+	0	R 520398
chr16	jNXSensor	rigid_DNA	520632	520651	1000.0	+	0	R 520632
chr16	jNXSensor	rigid_DNA	520763	520793	1000.0	+	0	R 520763
chr16	jNXSensor	rigid_DNA	520869	520883	1000.0	+	0	R 520869
chr16	jNXSensor	rigid_DNA	521006	521033	1000.0	+	0	R 521006
chr16	jNXSensor	rigid_DNA	521590	521609	1000.0	+	0	R 521590
chr16	jNXSensor	rigid_DNA	521646	521665	1000.0	+	0	R 521646
chr16	jNXSensor	rigid_DNA	521702	521721	1000.0	+	0	R 521702
chr16	jNXSensor	rigid_DNA	521756	521780	1000.0	+	0	R 521756
chr16	jNXSensor	rigid_DNA	521958	521972	1000.0	+	0	R 521958
chr16	jNXSensor	rigid_DNA	522241	522254	1000.0	+	0	R 522241
chr16	jNXSensor	rigid_DNA	522556	522570	1000.0	+	0	R 522556
[truncated: 120,163 more rows]
