# Supplementary material for: Prediction and analysis of nucleosome exclusion regions in the human genome
Source: BMC Genomics. 2008 Apr 22;9:186. doi: 10.1186/1471-2164-9-186 (PMC2386137; doi:10.1186/1471-2164-9-186)
Supplement: Additional file 6 — Nucleosome exclusion scores in wiggle format. A zip file containing the whole annotations for human genome nucleosome exclusion scores in wiggle format, a single *.wig file for each chromosome. [file 1471-2164-9-186-S6.zip › chr17.gff]

chr17	jNXSensor	rigid_DNA	100	114	1000.0	+	0	R 100
chr17	jNXSensor	rigid_DNA	1675	1689	1000.0	+	0	R 1675
chr17	jNXSensor	rigid_DNA	2961	2975	1000.0	+	0	R 2961
chr17	jNXSensor	rigid_DNA	3070	3084	1000.0	+	0	R 3070
chr17	jNXSensor	rigid_DNA	3494	3506	1000.0	+	0	R 3494
chr17	jNXSensor	rigid_DNA	4763	4783	1000.0	+	0	R 4763
chr17	jNXSensor	rigid_DNA	5033	5047	1000.0	+	0	R 5033
chr17	jNXSensor	rigid_DNA	5666	5680	1000.0	+	0	R 5666
chr17	jNXSensor	rigid_DNA	6245	6259	1000.0	+	0	R 6245
chr17	jNXSensor	rigid_DNA	6398	6412	1000.0	+	0	R 6398
chr17	jNXSensor	rigid_DNA	6427	6447	1000.0	+	0	R 6427
chr17	jNXSensor	rigid_DNA	6472	6486	1000.0	+	0	R 6472
chr17	jNXSensor	rigid_DNA	6915	6943	1000.0	+	0	R 6915
chr17	jNXSensor	rigid_DNA	7563	7577	1000.0	+	0	R 7563
chr17	jNXSensor	rigid_DNA	7943	7962	1000.0	+	0	R 7943
chr17	jNXSensor	rigid_DNA	8430	8444	1000.0	+	0	R 8430
chr17	jNXSensor	rigid_DNA	8594	8608	1000.0	+	0	R 8594
chr17	jNXSensor	rigid_DNA	8833	8848	1000.0	+	0	R 8833
chr17	jNXSensor	rigid_DNA	9040	9054	1000.0	+	0	R 9040
chr17	jNXSensor	rigid_DNA	9770	9786	1000.0	+	0	R 9770
chr17	jNXSensor	rigid_DNA	10955	10969	1000.0	+	0	R 10955
chr17	jNXSensor	rigid_DNA	11010	11024	1000.0	+	0	R 11010
chr17	jNXSensor	rigid_DNA	11407	11421	1000.0	+	0	R 11407
chr17	jNXSensor	rigid_DNA	11429	11443	1000.0	+	0	R 11429
chr17	jNXSensor	rigid_DNA	11832	11846	1000.0	+	0	R 11832
chr17	jNXSensor	rigid_DNA	12358	12372	1000.0	+	0	R 12358
chr17	jNXSensor	rigid_DNA	12547	12561	1000.0	+	0	R 12547
chr17	jNXSensor	rigid_DNA	13201	13215	1000.0	+	0	R 13201
chr17	jNXSensor	rigid_DNA	13895	13909	1000.0	+	0	R 13895
chr17	jNXSensor	rigid_DNA	14117	14131	1000.0	+	0	R 14117
chr17	jNXSensor	rigid_DNA	14794	14827	1000.0	+	0	R 14794
chr17	jNXSensor	rigid_DNA	15013	15027	1000.0	+	0	R 15013
chr17	jNXSensor	rigid_DNA	15279	15297	1000.0	+	0	R 15279
chr17	jNXSensor	rigid_DNA	15400	15414	1000.0	+	0	R 15400
chr17	jNXSensor	rigid_DNA	16101	16115	1000.0	+	0	R 16101
chr17	jNXSensor	rigid_DNA	18761	18785	1000.0	+	0	R 18761
chr17	jNXSensor	rigid_DNA	18852	18872	1000.0	+	0	R 18852
chr17	jNXSensor	rigid_DNA	19125	19139	1000.0	+	0	R 19125
chr17	jNXSensor	rigid_DNA	19519	19533	1000.0	+	0	R 19519
chr17	jNXSensor	rigid_DNA	19663	19677	1000.0	+	0	R 19663
chr17	jNXSensor	rigid_DNA	19809	19823	1000.0	+	0	R 19809
chr17	jNXSensor	rigid_DNA	19869	19883	1000.0	+	0	R 19869
chr17	jNXSensor	rigid_DNA	20020	20039	1000.0	+	0	R 20020
chr17	jNXSensor	rigid_DNA	20077	20091	1000.0	+	0	R 20077
chr17	jNXSensor	rigid_DNA	20178	20197	1000.0	+	0	R 20178
chr17	jNXSensor	rigid_DNA	20245	20259	1000.0	+	0	R 20245
chr17	jNXSensor	rigid_DNA	20584	20598	1000.0	+	0	R 20584
chr17	jNXSensor	rigid_DNA	20616	20630	1000.0	+	0	R 20616
chr17	jNXSensor	rigid_DNA	20648	20662	1000.0	+	0	R 20648
chr17	jNXSensor	rigid_DNA	20680	20694	1000.0	+	0	R 20680
chr17	jNXSensor	rigid_DNA	20712	20726	1000.0	+	0	R 20712
chr17	jNXSensor	rigid_DNA	20744	20758	1000.0	+	0	R 20744
chr17	jNXSensor	rigid_DNA	20778	20792	1000.0	+	0	R 20778
chr17	jNXSensor	rigid_DNA	20812	20826	1000.0	+	0	R 20812
chr17	jNXSensor	rigid_DNA	20844	20858	1000.0	+	0	R 20844
chr17	jNXSensor	rigid_DNA	20876	20890	1000.0	+	0	R 20876
chr17	jNXSensor	rigid_DNA	20908	20922	1000.0	+	0	R 20908
chr17	jNXSensor	rigid_DNA	20940	20954	1000.0	+	0	R 20940
chr17	jNXSensor	rigid_DNA	20974	20988	1000.0	+	0	R 20974
chr17	jNXSensor	rigid_DNA	21008	21022	1000.0	+	0	R 21008
chr17	jNXSensor	rigid_DNA	21042	21056	1000.0	+	0	R 21042
chr17	jNXSensor	rigid_DNA	21106	21120	1000.0	+	0	R 21106
chr17	jNXSensor	rigid_DNA	21138	21152	1000.0	+	0	R 21138
chr17	jNXSensor	rigid_DNA	21170	21184	1000.0	+	0	R 21170
chr17	jNXSensor	rigid_DNA	21204	21218	1000.0	+	0	R 21204
chr17	jNXSensor	rigid_DNA	21236	21250	1000.0	+	0	R 21236
chr17	jNXSensor	rigid_DNA	21268	21282	1000.0	+	0	R 21268
chr17	jNXSensor	rigid_DNA	21302	21316	1000.0	+	0	R 21302
chr17	jNXSensor	rigid_DNA	21334	21348	1000.0	+	0	R 21334
chr17	jNXSensor	rigid_DNA	21366	21380	1000.0	+	0	R 21366
chr17	jNXSensor	rigid_DNA	21400	21414	1000.0	+	0	R 21400
chr17	jNXSensor	rigid_DNA	21432	21446	1000.0	+	0	R 21432
chr17	jNXSensor	rigid_DNA	21464	21478	1000.0	+	0	R 21464
chr17	jNXSensor	rigid_DNA	21496	21510	1000.0	+	0	R 21496
chr17	jNXSensor	rigid_DNA	21528	21542	1000.0	+	0	R 21528
chr17	jNXSensor	rigid_DNA	21562	21576	1000.0	+	0	R 21562
chr17	jNXSensor	rigid_DNA	21594	21608	1000.0	+	0	R 21594
chr17	jNXSensor	rigid_DNA	21626	21640	1000.0	+	0	R 21626
chr17	jNXSensor	rigid_DNA	21660	21674	1000.0	+	0	R 21660
chr17	jNXSensor	rigid_DNA	21692	21706	1000.0	+	0	R 21692
chr17	jNXSensor	rigid_DNA	21724	21738	1000.0	+	0	R 21724
chr17	jNXSensor	rigid_DNA	21756	21770	1000.0	+	0	R 21756
chr17	jNXSensor	rigid_DNA	21788	21802	1000.0	+	0	R 21788
chr17	jNXSensor	rigid_DNA	21991	22005	1000.0	+	0	R 21991
chr17	jNXSensor	rigid_DNA	22049	22063	1000.0	+	0	R 22049
chr17	jNXSensor	rigid_DNA	22191	22205	1000.0	+	0	R 22191
chr17	jNXSensor	rigid_DNA	22287	22301	1000.0	+	0	R 22287
chr17	jNXSensor	rigid_DNA	22307	22326	1000.0	+	0	R 22307
chr17	jNXSensor	rigid_DNA	22393	22407	1000.0	+	0	R 22393
chr17	jNXSensor	rigid_DNA	22456	22470	1000.0	+	0	R 22456
chr17	jNXSensor	rigid_DNA	22486	22500	1000.0	+	0	R 22486
chr17	jNXSensor	rigid_DNA	22910	22924	1000.0	+	0	R 22910
chr17	jNXSensor	rigid_DNA	23001	23015	1000.0	+	0	R 23001
chr17	jNXSensor	rigid_DNA	23063	23077	1000.0	+	0	R 23063
chr17	jNXSensor	rigid_DNA	23422	23441	1000.0	+	0	R 23422
chr17	jNXSensor	rigid_DNA	25991	26002	1000.0	+	0	R 25991
chr17	jNXSensor	rigid_DNA	26183	26202	1000.0	+	0	R 26183
chr17	jNXSensor	rigid_DNA	26820	26839	1000.0	+	0	R 26820
chr17	jNXSensor	rigid_DNA	28704	28718	1000.0	+	0	R 28704
chr17	jNXSensor	rigid_DNA	28829	28848	1000.0	+	0	R 28829
chr17	jNXSensor	rigid_DNA	29126	29140	1000.0	+	0	R 29126
chr17	jNXSensor	rigid_DNA	29401	29415	1000.0	+	0	R 29401
chr17	jNXSensor	rigid_DNA	29571	29586	1000.0	+	0	R 29571
chr17	jNXSensor	rigid_DNA	29593	29607	1000.0	+	0	R 29593
chr17	jNXSensor	rigid_DNA	29819	29834	1000.0	+	0	R 29819
chr17	jNXSensor	rigid_DNA	29847	29862	1000.0	+	0	R 29847
chr17	jNXSensor	rigid_DNA	29892	29906	1000.0	+	0	R 29892
chr17	jNXSensor	rigid_DNA	29982	30001	1000.0	+	0	R 29982
chr17	jNXSensor	rigid_DNA	30056	30070	1000.0	+	0	R 30056
chr17	jNXSensor	rigid_DNA	30076	30090	1000.0	+	0	R 30076
chr17	jNXSensor	rigid_DNA	30106	30132	1000.0	+	0	R 30106
chr17	jNXSensor	rigid_DNA	30190	30205	1000.0	+	0	R 30190
chr17	jNXSensor	rigid_DNA	30209	30228	1000.0	+	0	R 30209
chr17	jNXSensor	rigid_DNA	30245	30275	1000.0	+	0	R 30245
chr17	jNXSensor	rigid_DNA	30378	30392	1000.0	+	0	R 30378
chr17	jNXSensor	rigid_DNA	30397	30418	1000.0	+	0	R 30397
chr17	jNXSensor	rigid_DNA	30422	30436	1000.0	+	0	R 30422
chr17	jNXSensor	rigid_DNA	30448	30514	1000.0	+	0	R 30448
chr17	jNXSensor	rigid_DNA	30566	30581	1000.0	+	0	R 30566
chr17	jNXSensor	rigid_DNA	30585	30599	1000.0	+	0	R 30585
chr17	jNXSensor	rigid_DNA	30603	30629	1000.0	+	0	R 30603
chr17	jNXSensor	rigid_DNA	30656	30670	1000.0	+	0	R 30656
chr17	jNXSensor	rigid_DNA	30689	30703	1000.0	+	0	R 30689
chr17	jNXSensor	rigid_DNA	30715	30734	1000.0	+	0	R 30715
chr17	jNXSensor	rigid_DNA	30748	30778	1000.0	+	0	R 30748
chr17	jNXSensor	rigid_DNA	30804	30876	1000.0	+	0	R 30804
chr17	jNXSensor	rigid_DNA	30918	30932	1000.0	+	0	R 30918
chr17	jNXSensor	rigid_DNA	30940	30993	1000.0	+	0	R 30940
chr17	jNXSensor	rigid_DNA	31041	31079	1000.0	+	0	R 31041
chr17	jNXSensor	rigid_DNA	31083	31107	1000.0	+	0	R 31083
chr17	jNXSensor	rigid_DNA	31114	31158	1000.0	+	0	R 31114
chr17	jNXSensor	rigid_DNA	31188	31202	1000.0	+	0	R 31188
chr17	jNXSensor	rigid_DNA	31249	31268	1000.0	+	0	R 31249
chr17	jNXSensor	rigid_DNA	31274	31335	1000.0	+	0	R 31274
chr17	jNXSensor	rigid_DNA	31340	31397	1000.0	+	0	R 31340
chr17	jNXSensor	rigid_DNA	31413	31433	1000.0	+	0	R 31413
chr17	jNXSensor	rigid_DNA	31451	31478	1000.0	+	0	R 31451
chr17	jNXSensor	rigid_DNA	31513	31557	1000.0	+	0	R 31513
chr17	jNXSensor	rigid_DNA	31594	31614	1000.0	+	0	R 31594
chr17	jNXSensor	rigid_DNA	31624	31654	1000.0	+	0	R 31624
chr17	jNXSensor	rigid_DNA	31689	31703	1000.0	+	0	R 31689
chr17	jNXSensor	rigid_DNA	31727	31759	1000.0	+	0	R 31727
chr17	jNXSensor	rigid_DNA	31956	31970	1000.0	+	0	R 31956
chr17	jNXSensor	rigid_DNA	31972	31986	1000.0	+	0	R 31972
chr17	jNXSensor	rigid_DNA	32034	32048	1000.0	+	0	R 32034
chr17	jNXSensor	rigid_DNA	32263	32277	1000.0	+	0	R 32263
chr17	jNXSensor	rigid_DNA	32317	32331	1000.0	+	0	R 32317
chr17	jNXSensor	rigid_DNA	32355	32369	1000.0	+	0	R 32355
chr17	jNXSensor	rigid_DNA	32428	32442	1000.0	+	0	R 32428
chr17	jNXSensor	rigid_DNA	34078	34092	1000.0	+	0	R 34078
chr17	jNXSensor	rigid_DNA	34638	34652	1000.0	+	0	R 34638
chr17	jNXSensor	rigid_DNA	36634	36648	1000.0	+	0	R 36634
chr17	jNXSensor	rigid_DNA	36989	37008	1000.0	+	0	R 36989
chr17	jNXSensor	rigid_DNA	37760	37798	1000.0	+	0	R 37760
chr17	jNXSensor	rigid_DNA	39523	39537	1000.0	+	0	R 39523
chr17	jNXSensor	rigid_DNA	39553	39567	1000.0	+	0	R 39553
chr17	jNXSensor	rigid_DNA	39807	39818	1000.0	+	0	R 39807
chr17	jNXSensor	rigid_DNA	39868	39882	1000.0	+	0	R 39868
chr17	jNXSensor	rigid_DNA	40167	40176	1000.0	+	0	R 40167
chr17	jNXSensor	rigid_DNA	40517	40527	1000.0	+	0	R 40517
chr17	jNXSensor	rigid_DNA	40674	40694	1000.0	+	0	R 40674
chr17	jNXSensor	rigid_DNA	41324	41339	1000.0	+	0	R 41324
chr17	jNXSensor	rigid_DNA	41346	41366	1000.0	+	0	R 41346
chr17	jNXSensor	rigid_DNA	41373	41393	1000.0	+	0	R 41373
chr17	jNXSensor	rigid_DNA	41400	41420	1000.0	+	0	R 41400
chr17	jNXSensor	rigid_DNA	41427	41447	1000.0	+	0	R 41427
chr17	jNXSensor	rigid_DNA	41454	41468	1000.0	+	0	R 41454
chr17	jNXSensor	rigid_DNA	41479	41499	1000.0	+	0	R 41479
chr17	jNXSensor	rigid_DNA	41506	41526	1000.0	+	0	R 41506
chr17	jNXSensor	rigid_DNA	41533	41553	1000.0	+	0	R 41533
chr17	jNXSensor	rigid_DNA	41560	41579	1000.0	+	0	R 41560
chr17	jNXSensor	rigid_DNA	41586	41600	1000.0	+	0	R 41586
chr17	jNXSensor	rigid_DNA	41613	41633	1000.0	+	0	R 41613
chr17	jNXSensor	rigid_DNA	41640	41660	1000.0	+	0	R 41640
chr17	jNXSensor	rigid_DNA	41667	41687	1000.0	+	0	R 41667
chr17	jNXSensor	rigid_DNA	41694	41708	1000.0	+	0	R 41694
chr17	jNXSensor	rigid_DNA	41718	41732	1000.0	+	0	R 41718
chr17	jNXSensor	rigid_DNA	41742	41761	1000.0	+	0	R 41742
chr17	jNXSensor	rigid_DNA	41768	41788	1000.0	+	0	R 41768
chr17	jNXSensor	rigid_DNA	41795	41815	1000.0	+	0	R 41795
chr17	jNXSensor	rigid_DNA	41822	41842	1000.0	+	0	R 41822
chr17	jNXSensor	rigid_DNA	41849	41869	1000.0	+	0	R 41849
chr17	jNXSensor	rigid_DNA	41876	41890	1000.0	+	0	R 41876
chr17	jNXSensor	rigid_DNA	41901	41921	1000.0	+	0	R 41901
chr17	jNXSensor	rigid_DNA	41928	41948	1000.0	+	0	R 41928
chr17	jNXSensor	rigid_DNA	41955	41975	1000.0	+	0	R 41955
chr17	jNXSensor	rigid_DNA	41982	42002	1000.0	+	0	R 41982
chr17	jNXSensor	rigid_DNA	42009	42029	1000.0	+	0	R 42009
chr17	jNXSensor	rigid_DNA	42036	42056	1000.0	+	0	R 42036
chr17	jNXSensor	rigid_DNA	42063	42083	1000.0	+	0	R 42063
chr17	jNXSensor	rigid_DNA	42090	42104	1000.0	+	0	R 42090
chr17	jNXSensor	rigid_DNA	42114	42133	1000.0	+	0	R 42114
chr17	jNXSensor	rigid_DNA	42140	42160	1000.0	+	0	R 42140
chr17	jNXSensor	rigid_DNA	42167	42187	1000.0	+	0	R 42167
chr17	jNXSensor	rigid_DNA	42194	42214	1000.0	+	0	R 42194
chr17	jNXSensor	rigid_DNA	42221	42241	1000.0	+	0	R 42221
chr17	jNXSensor	rigid_DNA	42248	42268	1000.0	+	0	R 42248
chr17	jNXSensor	rigid_DNA	42275	42295	1000.0	+	0	R 42275
chr17	jNXSensor	rigid_DNA	42302	42316	1000.0	+	0	R 42302
chr17	jNXSensor	rigid_DNA	42326	42340	1000.0	+	0	R 42326
chr17	jNXSensor	rigid_DNA	42349	42369	1000.0	+	0	R 42349
chr17	jNXSensor	rigid_DNA	42376	42396	1000.0	+	0	R 42376
chr17	jNXSensor	rigid_DNA	42403	42417	1000.0	+	0	R 42403
chr17	jNXSensor	rigid_DNA	42428	42447	1000.0	+	0	R 42428
chr17	jNXSensor	rigid_DNA	42454	42474	1000.0	+	0	R 42454
chr17	jNXSensor	rigid_DNA	42481	42501	1000.0	+	0	R 42481
chr17	jNXSensor	rigid_DNA	42640	42654	1000.0	+	0	R 42640
chr17	jNXSensor	rigid_DNA	42688	42702	1000.0	+	0	R 42688
chr17	jNXSensor	rigid_DNA	42962	42976	1000.0	+	0	R 42962
chr17	jNXSensor	rigid_DNA	43093	43107	1000.0	+	0	R 43093
chr17	jNXSensor	rigid_DNA	43437	43456	1000.0	+	0	R 43437
chr17	jNXSensor	rigid_DNA	43582	43601	1000.0	+	0	R 43582
chr17	jNXSensor	rigid_DNA	43639	43653	1000.0	+	0	R 43639
chr17	jNXSensor	rigid_DNA	43761	43781	1000.0	+	0	R 43761
chr17	jNXSensor	rigid_DNA	44062	44076	1000.0	+	0	R 44062
chr17	jNXSensor	rigid_DNA	44113	44132	1000.0	+	0	R 44113
chr17	jNXSensor	rigid_DNA	44252	44266	1000.0	+	0	R 44252
chr17	jNXSensor	rigid_DNA	44304	44318	1000.0	+	0	R 44304
chr17	jNXSensor	rigid_DNA	44388	44408	1000.0	+	0	R 44388
chr17	jNXSensor	rigid_DNA	44532	44546	1000.0	+	0	R 44532
chr17	jNXSensor	rigid_DNA	44562	44576	1000.0	+	0	R 44562
chr17	jNXSensor	rigid_DNA	45051	45065	1000.0	+	0	R 45051
chr17	jNXSensor	rigid_DNA	45195	45209	1000.0	+	0	R 45195
chr17	jNXSensor	rigid_DNA	45497	45512	1000.0	+	0	R 45497
chr17	jNXSensor	rigid_DNA	46754	46763	1000.0	+	0	R 46754
chr17	jNXSensor	rigid_DNA	48617	48626	1000.0	+	0	R 48617
chr17	jNXSensor	rigid_DNA	50231	50245	1000.0	+	0	R 50231
chr17	jNXSensor	rigid_DNA	51254	51273	1000.0	+	0	R 51254
chr17	jNXSensor	rigid_DNA	51337	51356	1000.0	+	0	R 51337
chr17	jNXSensor	rigid_DNA	51420	51439	1000.0	+	0	R 51420
chr17	jNXSensor	rigid_DNA	51503	51522	1000.0	+	0	R 51503
chr17	jNXSensor	rigid_DNA	51586	51605	1000.0	+	0	R 51586
chr17	jNXSensor	rigid_DNA	51669	51688	1000.0	+	0	R 51669
chr17	jNXSensor	rigid_DNA	51872	51886	1000.0	+	0	R 51872
chr17	jNXSensor	rigid_DNA	53481	53495	1000.0	+	0	R 53481
chr17	jNXSensor	rigid_DNA	53941	53955	1000.0	+	0	R 53941
chr17	jNXSensor	rigid_DNA	54264	54278	1000.0	+	0	R 54264
chr17	jNXSensor	rigid_DNA	54311	54325	1000.0	+	0	R 54311
chr17	jNXSensor	rigid_DNA	54589	54603	1000.0	+	0	R 54589
chr17	jNXSensor	rigid_DNA	55077	55105	1000.0	+	0	R 55077
chr17	jNXSensor	rigid_DNA	55192	55206	1000.0	+	0	R 55192
chr17	jNXSensor	rigid_DNA	55519	55533	1000.0	+	0	R 55519
chr17	jNXSensor	rigid_DNA	55607	55621	1000.0	+	0	R 55607
chr17	jNXSensor	rigid_DNA	55750	55765	1000.0	+	0	R 55750
chr17	jNXSensor	rigid_DNA	55849	55868	1000.0	+	0	R 55849
chr17	jNXSensor	rigid_DNA	55995	56005	1000.0	+	0	R 55995
chr17	jNXSensor	rigid_DNA	57140	57155	1000.0	+	0	R 57140
chr17	jNXSensor	rigid_DNA	57197	57217	1000.0	+	0	R 57197
chr17	jNXSensor	rigid_DNA	58125	58144	1000.0	+	0	R 58125
chr17	jNXSensor	rigid_DNA	58342	58356	1000.0	+	0	R 58342
chr17	jNXSensor	rigid_DNA	58513	58531	1000.0	+	0	R 58513
chr17	jNXSensor	rigid_DNA	60338	60352	1000.0	+	0	R 60338
chr17	jNXSensor	rigid_DNA	60916	60930	1000.0	+	0	R 60916
chr17	jNXSensor	rigid_DNA	61547	61566	1000.0	+	0	R 61547
chr17	jNXSensor	rigid_DNA	62622	62636	1000.0	+	0	R 62622
chr17	jNXSensor	rigid_DNA	62803	62817	1000.0	+	0	R 62803
chr17	jNXSensor	rigid_DNA	63011	63025	1000.0	+	0	R 63011
chr17	jNXSensor	rigid_DNA	63108	63127	1000.0	+	0	R 63108
chr17	jNXSensor	rigid_DNA	63233	63247	1000.0	+	0	R 63233
chr17	jNXSensor	rigid_DNA	63290	63305	1000.0	+	0	R 63290
chr17	jNXSensor	rigid_DNA	63331	63345	1000.0	+	0	R 63331
chr17	jNXSensor	rigid_DNA	64561	64574	1000.0	+	0	R 64561
chr17	jNXSensor	rigid_DNA	64891	64905	1000.0	+	0	R 64891
chr17	jNXSensor	rigid_DNA	65163	65178	1000.0	+	0	R 65163
chr17	jNXSensor	rigid_DNA	65229	65243	1000.0	+	0	R 65229
chr17	jNXSensor	rigid_DNA	65398	65412	1000.0	+	0	R 65398
chr17	jNXSensor	rigid_DNA	65445	65459	1000.0	+	0	R 65445
chr17	jNXSensor	rigid_DNA	65462	65486	1000.0	+	0	R 65462
chr17	jNXSensor	rigid_DNA	65548	65562	1000.0	+	0	R 65548
chr17	jNXSensor	rigid_DNA	65696	65710	1000.0	+	0	R 65696
chr17	jNXSensor	rigid_DNA	66059	66073	1000.0	+	0	R 66059
chr17	jNXSensor	rigid_DNA	66167	66181	1000.0	+	0	R 66167
chr17	jNXSensor	rigid_DNA	68785	68813	1000.0	+	0	R 68785
chr17	jNXSensor	rigid_DNA	68877	68891	1000.0	+	0	R 68877
chr17	jNXSensor	rigid_DNA	68984	69008	1000.0	+	0	R 68984
chr17	jNXSensor	rigid_DNA	69231	69245	1000.0	+	0	R 69231
chr17	jNXSensor	rigid_DNA	69318	69333	1000.0	+	0	R 69318
chr17	jNXSensor	rigid_DNA	69600	69615	1000.0	+	0	R 69600
chr17	jNXSensor	rigid_DNA	69677	69691	1000.0	+	0	R 69677
chr17	jNXSensor	rigid_DNA	72739	72753	1000.0	+	0	R 72739
chr17	jNXSensor	rigid_DNA	72988	73000	1000.0	+	0	R 72988
chr17	jNXSensor	rigid_DNA	74206	74221	1000.0	+	0	R 74206
chr17	jNXSensor	rigid_DNA	74907	74921	1000.0	+	0	R 74907
chr17	jNXSensor	rigid_DNA	75427	75441	1000.0	+	0	R 75427
chr17	jNXSensor	rigid_DNA	75566	75586	1000.0	+	0	R 75566
chr17	jNXSensor	rigid_DNA	76853	76867	1000.0	+	0	R 76853
chr17	jNXSensor	rigid_DNA	76993	77019	1000.0	+	0	R 76993
chr17	jNXSensor	rigid_DNA	77198	77212	1000.0	+	0	R 77198
chr17	jNXSensor	rigid_DNA	77669	77678	1000.0	+	0	R 77669
chr17	jNXSensor	rigid_DNA	77866	77880	1000.0	+	0	R 77866
chr17	jNXSensor	rigid_DNA	77901	77920	1000.0	+	0	R 77901
chr17	jNXSensor	rigid_DNA	78161	78176	1000.0	+	0	R 78161
chr17	jNXSensor	rigid_DNA	78324	78349	1000.0	+	0	R 78324
chr17	jNXSensor	rigid_DNA	79362	79376	1000.0	+	0	R 79362
chr17	jNXSensor	rigid_DNA	79700	79714	1000.0	+	0	R 79700
chr17	jNXSensor	rigid_DNA	79898	79912	1000.0	+	0	R 79898
chr17	jNXSensor	rigid_DNA	80724	80738	1000.0	+	0	R 80724
chr17	jNXSensor	rigid_DNA	81099	81113	1000.0	+	0	R 81099
chr17	jNXSensor	rigid_DNA	81160	81174	1000.0	+	0	R 81160
chr17	jNXSensor	rigid_DNA	81542	81556	1000.0	+	0	R 81542
chr17	jNXSensor	rigid_DNA	82259	82273	1000.0	+	0	R 82259
chr17	jNXSensor	rigid_DNA	82329	82357	1000.0	+	0	R 82329
chr17	jNXSensor	rigid_DNA	82371	82386	1000.0	+	0	R 82371
chr17	jNXSensor	rigid_DNA	83576	83590	1000.0	+	0	R 83576
chr17	jNXSensor	rigid_DNA	84456	84473	1000.0	+	0	R 84456
chr17	jNXSensor	rigid_DNA	85012	85026	1000.0	+	0	R 85012
chr17	jNXSensor	rigid_DNA	85562	85576	1000.0	+	0	R 85562
chr17	jNXSensor	rigid_DNA	85712	85726	1000.0	+	0	R 85712
chr17	jNXSensor	rigid_DNA	86156	86170	1000.0	+	0	R 86156
chr17	jNXSensor	rigid_DNA	86208	86222	1000.0	+	0	R 86208
chr17	jNXSensor	rigid_DNA	86244	86258	1000.0	+	0	R 86244
chr17	jNXSensor	rigid_DNA	86341	86355	1000.0	+	0	R 86341
chr17	jNXSensor	rigid_DNA	86456	86470	1000.0	+	0	R 86456
chr17	jNXSensor	rigid_DNA	86642	86668	1000.0	+	0	R 86642
chr17	jNXSensor	rigid_DNA	86888	86908	1000.0	+	0	R 86888
chr17	jNXSensor	rigid_DNA	86917	86936	1000.0	+	0	R 86917
chr17	jNXSensor	rigid_DNA	87660	87674	1000.0	+	0	R 87660
chr17	jNXSensor	rigid_DNA	88179	88193	1000.0	+	0	R 88179
chr17	jNXSensor	rigid_DNA	88428	88442	1000.0	+	0	R 88428
chr17	jNXSensor	rigid_DNA	88854	88868	1000.0	+	0	R 88854
chr17	jNXSensor	rigid_DNA	90029	90043	1000.0	+	0	R 90029
chr17	jNXSensor	rigid_DNA	90255	90274	1000.0	+	0	R 90255
chr17	jNXSensor	rigid_DNA	90568	90582	1000.0	+	0	R 90568
chr17	jNXSensor	rigid_DNA	90609	90623	1000.0	+	0	R 90609
chr17	jNXSensor	rigid_DNA	91513	91527	1000.0	+	0	R 91513
chr17	jNXSensor	rigid_DNA	91665	91679	1000.0	+	0	R 91665
chr17	jNXSensor	rigid_DNA	91708	91722	1000.0	+	0	R 91708
chr17	jNXSensor	rigid_DNA	94360	94378	1000.0	+	0	R 94360
chr17	jNXSensor	rigid_DNA	96666	96691	1000.0	+	0	R 96666
chr17	jNXSensor	rigid_DNA	96963	96977	1000.0	+	0	R 96963
chr17	jNXSensor	rigid_DNA	98237	98251	1000.0	+	0	R 98237
chr17	jNXSensor	rigid_DNA	98360	98374	1000.0	+	0	R 98360
chr17	jNXSensor	rigid_DNA	99468	99483	1000.0	+	0	R 99468
chr17	jNXSensor	rigid_DNA	101524	101572	1000.0	+	0	R 101524
chr17	jNXSensor	rigid_DNA	101629	101654	1000.0	+	0	R 101629
chr17	jNXSensor	rigid_DNA	101756	101765	1000.0	+	0	R 101756
chr17	jNXSensor	rigid_DNA	101768	101781	1000.0	+	0	R 101768
chr17	jNXSensor	rigid_DNA	102460	102474	1000.0	+	0	R 102460
chr17	jNXSensor	rigid_DNA	102910	102924	1000.0	+	0	R 102910
chr17	jNXSensor	rigid_DNA	103429	103444	1000.0	+	0	R 103429
chr17	jNXSensor	rigid_DNA	103494	103508	1000.0	+	0	R 103494
chr17	jNXSensor	rigid_DNA	103561	103575	1000.0	+	0	R 103561
chr17	jNXSensor	rigid_DNA	103628	103642	1000.0	+	0	R 103628
chr17	jNXSensor	rigid_DNA	103695	103709	1000.0	+	0	R 103695
chr17	jNXSensor	rigid_DNA	103896	103910	1000.0	+	0	R 103896
chr17	jNXSensor	rigid_DNA	104097	104111	1000.0	+	0	R 104097
chr17	jNXSensor	rigid_DNA	104231	104245	1000.0	+	0	R 104231
chr17	jNXSensor	rigid_DNA	104365	104379	1000.0	+	0	R 104365
chr17	jNXSensor	rigid_DNA	104432	104446	1000.0	+	0	R 104432
chr17	jNXSensor	rigid_DNA	104499	104513	1000.0	+	0	R 104499
chr17	jNXSensor	rigid_DNA	104566	104580	1000.0	+	0	R 104566
chr17	jNXSensor	rigid_DNA	104633	104647	1000.0	+	0	R 104633
chr17	jNXSensor	rigid_DNA	104700	104714	1000.0	+	0	R 104700
chr17	jNXSensor	rigid_DNA	104767	104781	1000.0	+	0	R 104767
chr17	jNXSensor	rigid_DNA	104968	104982	1000.0	+	0	R 104968
chr17	jNXSensor	rigid_DNA	105169	105183	1000.0	+	0	R 105169
chr17	jNXSensor	rigid_DNA	105303	105317	1000.0	+	0	R 105303
chr17	jNXSensor	rigid_DNA	105370	105384	1000.0	+	0	R 105370
chr17	jNXSensor	rigid_DNA	105571	105585	1000.0	+	0	R 105571
chr17	jNXSensor	rigid_DNA	105638	105652	1000.0	+	0	R 105638
chr17	jNXSensor	rigid_DNA	105705	105719	1000.0	+	0	R 105705
chr17	jNXSensor	rigid_DNA	105839	105853	1000.0	+	0	R 105839
chr17	jNXSensor	rigid_DNA	105906	105920	1000.0	+	0	R 105906
chr17	jNXSensor	rigid_DNA	106040	106054	1000.0	+	0	R 106040
chr17	jNXSensor	rigid_DNA	106107	106121	1000.0	+	0	R 106107
chr17	jNXSensor	rigid_DNA	106174	106188	1000.0	+	0	R 106174
chr17	jNXSensor	rigid_DNA	106241	106255	1000.0	+	0	R 106241
chr17	jNXSensor	rigid_DNA	106308	106322	1000.0	+	0	R 106308
chr17	jNXSensor	rigid_DNA	106375	106389	1000.0	+	0	R 106375
chr17	jNXSensor	rigid_DNA	106442	106456	1000.0	+	0	R 106442
chr17	jNXSensor	rigid_DNA	106509	106523	1000.0	+	0	R 106509
chr17	jNXSensor	rigid_DNA	106576	106590	1000.0	+	0	R 106576
chr17	jNXSensor	rigid_DNA	106643	106657	1000.0	+	0	R 106643
chr17	jNXSensor	rigid_DNA	106710	106724	1000.0	+	0	R 106710
chr17	jNXSensor	rigid_DNA	106777	106791	1000.0	+	0	R 106777
chr17	jNXSensor	rigid_DNA	106844	106858	1000.0	+	0	R 106844
chr17	jNXSensor	rigid_DNA	106911	106925	1000.0	+	0	R 106911
chr17	jNXSensor	rigid_DNA	106978	106992	1000.0	+	0	R 106978
chr17	jNXSensor	rigid_DNA	107045	107059	1000.0	+	0	R 107045
chr17	jNXSensor	rigid_DNA	107112	107126	1000.0	+	0	R 107112
chr17	jNXSensor	rigid_DNA	107313	107327	1000.0	+	0	R 107313
chr17	jNXSensor	rigid_DNA	107447	107461	1000.0	+	0	R 107447
chr17	jNXSensor	rigid_DNA	107514	107528	1000.0	+	0	R 107514
chr17	jNXSensor	rigid_DNA	107581	107595	1000.0	+	0	R 107581
chr17	jNXSensor	rigid_DNA	107648	107662	1000.0	+	0	R 107648
chr17	jNXSensor	rigid_DNA	107782	107796	1000.0	+	0	R 107782
chr17	jNXSensor	rigid_DNA	108351	108365	1000.0	+	0	R 108351
chr17	jNXSensor	rigid_DNA	108372	108393	1000.0	+	0	R 108372
chr17	jNXSensor	rigid_DNA	108549	108569	1000.0	+	0	R 108549
chr17	jNXSensor	rigid_DNA	108807	108821	1000.0	+	0	R 108807
chr17	jNXSensor	rigid_DNA	108824	108838	1000.0	+	0	R 108824
chr17	jNXSensor	rigid_DNA	109114	109128	1000.0	+	0	R 109114
chr17	jNXSensor	rigid_DNA	109188	109202	1000.0	+	0	R 109188
chr17	jNXSensor	rigid_DNA	109291	109305	1000.0	+	0	R 109291
chr17	jNXSensor	rigid_DNA	109340	109355	1000.0	+	0	R 109340
chr17	jNXSensor	rigid_DNA	109498	109517	1000.0	+	0	R 109498
chr17	jNXSensor	rigid_DNA	111654	111668	1000.0	+	0	R 111654
chr17	jNXSensor	rigid_DNA	112019	112028	1000.0	+	0	R 112019
chr17	jNXSensor	rigid_DNA	112252	112266	1000.0	+	0	R 112252
chr17	jNXSensor	rigid_DNA	112289	112303	1000.0	+	0	R 112289
chr17	jNXSensor	rigid_DNA	112416	112430	1000.0	+	0	R 112416
chr17	jNXSensor	rigid_DNA	114056	114070	1000.0	+	0	R 114056
chr17	jNXSensor	rigid_DNA	114119	114138	1000.0	+	0	R 114119
chr17	jNXSensor	rigid_DNA	114182	114201	1000.0	+	0	R 114182
chr17	jNXSensor	rigid_DNA	114245	114259	1000.0	+	0	R 114245
chr17	jNXSensor	rigid_DNA	114308	114327	1000.0	+	0	R 114308
chr17	jNXSensor	rigid_DNA	116238	116252	1000.0	+	0	R 116238
chr17	jNXSensor	rigid_DNA	116604	116618	1000.0	+	0	R 116604
chr17	jNXSensor	rigid_DNA	116695	116709	1000.0	+	0	R 116695
chr17	jNXSensor	rigid_DNA	116712	116726	1000.0	+	0	R 116712
chr17	jNXSensor	rigid_DNA	116789	116803	1000.0	+	0	R 116789
chr17	jNXSensor	rigid_DNA	116810	116830	1000.0	+	0	R 116810
chr17	jNXSensor	rigid_DNA	118345	118369	1000.0	+	0	R 118345
chr17	jNXSensor	rigid_DNA	118432	118446	1000.0	+	0	R 118432
chr17	jNXSensor	rigid_DNA	118911	118925	1000.0	+	0	R 118911
chr17	jNXSensor	rigid_DNA	119448	119463	1000.0	+	0	R 119448
chr17	jNXSensor	rigid_DNA	119666	119680	1000.0	+	0	R 119666
chr17	jNXSensor	rigid_DNA	119853	119867	1000.0	+	0	R 119853
chr17	jNXSensor	rigid_DNA	119895	119914	1000.0	+	0	R 119895
chr17	jNXSensor	rigid_DNA	119959	119973	1000.0	+	0	R 119959
chr17	jNXSensor	rigid_DNA	120164	120178	1000.0	+	0	R 120164
chr17	jNXSensor	rigid_DNA	120200	120219	1000.0	+	0	R 120200
chr17	jNXSensor	rigid_DNA	120441	120455	1000.0	+	0	R 120441
chr17	jNXSensor	rigid_DNA	120483	120496	1000.0	+	0	R 120483
chr17	jNXSensor	rigid_DNA	122791	122805	1000.0	+	0	R 122791
chr17	jNXSensor	rigid_DNA	122819	122833	1000.0	+	0	R 122819
chr17	jNXSensor	rigid_DNA	122847	122861	1000.0	+	0	R 122847
chr17	jNXSensor	rigid_DNA	123015	123029	1000.0	+	0	R 123015
chr17	jNXSensor	rigid_DNA	123211	123225	1000.0	+	0	R 123211
chr17	jNXSensor	rigid_DNA	123239	123253	1000.0	+	0	R 123239
chr17	jNXSensor	rigid_DNA	123267	123281	1000.0	+	0	R 123267
chr17	jNXSensor	rigid_DNA	123379	123393	1000.0	+	0	R 123379
chr17	jNXSensor	rigid_DNA	123407	123421	1000.0	+	0	R 123407
chr17	jNXSensor	rigid_DNA	123573	123587	1000.0	+	0	R 123573
chr17	jNXSensor	rigid_DNA	124019	124034	1000.0	+	0	R 124019
chr17	jNXSensor	rigid_DNA	124086	124100	1000.0	+	0	R 124086
chr17	jNXSensor	rigid_DNA	124111	124126	1000.0	+	0	R 124111
chr17	jNXSensor	rigid_DNA	124130	124144	1000.0	+	0	R 124130
chr17	jNXSensor	rigid_DNA	124171	124185	1000.0	+	0	R 124171
chr17	jNXSensor	rigid_DNA	124387	124406	1000.0	+	0	R 124387
chr17	jNXSensor	rigid_DNA	127946	127960	1000.0	+	0	R 127946
chr17	jNXSensor	rigid_DNA	128098	128112	1000.0	+	0	R 128098
chr17	jNXSensor	rigid_DNA	129004	129018	1000.0	+	0	R 129004
chr17	jNXSensor	rigid_DNA	130307	130321	1000.0	+	0	R 130307
chr17	jNXSensor	rigid_DNA	130795	130814	1000.0	+	0	R 130795
chr17	jNXSensor	rigid_DNA	131455	131478	1000.0	+	0	R 131455
chr17	jNXSensor	rigid_DNA	131528	131542	1000.0	+	0	R 131528
chr17	jNXSensor	rigid_DNA	131606	131621	1000.0	+	0	R 131606
chr17	jNXSensor	rigid_DNA	132181	132195	1000.0	+	0	R 132181
chr17	jNXSensor	rigid_DNA	132334	132348	1000.0	+	0	R 132334
chr17	jNXSensor	rigid_DNA	132860	132874	1000.0	+	0	R 132860
chr17	jNXSensor	rigid_DNA	132917	132936	1000.0	+	0	R 132917
chr17	jNXSensor	rigid_DNA	132960	132974	1000.0	+	0	R 132960
chr17	jNXSensor	rigid_DNA	133129	133144	1000.0	+	0	R 133129
chr17	jNXSensor	rigid_DNA	134152	134166	1000.0	+	0	R 134152
chr17	jNXSensor	rigid_DNA	134215	134229	1000.0	+	0	R 134215
chr17	jNXSensor	rigid_DNA	134470	134491	1000.0	+	0	R 134470
chr17	jNXSensor	rigid_DNA	134622	134642	1000.0	+	0	R 134622
chr17	jNXSensor	rigid_DNA	134753	134767	1000.0	+	0	R 134753
chr17	jNXSensor	rigid_DNA	134979	134993	1000.0	+	0	R 134979
chr17	jNXSensor	rigid_DNA	135069	135084	1000.0	+	0	R 135069
chr17	jNXSensor	rigid_DNA	135108	135122	1000.0	+	0	R 135108
chr17	jNXSensor	rigid_DNA	135455	135469	1000.0	+	0	R 135455
chr17	jNXSensor	rigid_DNA	135990	136004	1000.0	+	0	R 135990
chr17	jNXSensor	rigid_DNA	136126	136140	1000.0	+	0	R 136126
chr17	jNXSensor	rigid_DNA	136254	136268	1000.0	+	0	R 136254
chr17	jNXSensor	rigid_DNA	136495	136515	1000.0	+	0	R 136495
chr17	jNXSensor	rigid_DNA	136557	136571	1000.0	+	0	R 136557
chr17	jNXSensor	rigid_DNA	138827	138841	1000.0	+	0	R 138827
chr17	jNXSensor	rigid_DNA	139448	139462	1000.0	+	0	R 139448
chr17	jNXSensor	rigid_DNA	140136	140150	1000.0	+	0	R 140136
chr17	jNXSensor	rigid_DNA	140233	140261	1000.0	+	0	R 140233
chr17	jNXSensor	rigid_DNA	140275	140289	1000.0	+	0	R 140275
chr17	jNXSensor	rigid_DNA	140360	140374	1000.0	+	0	R 140360
chr17	jNXSensor	rigid_DNA	140453	140467	1000.0	+	0	R 140453
chr17	jNXSensor	rigid_DNA	142351	142365	1000.0	+	0	R 142351
chr17	jNXSensor	rigid_DNA	142399	142413	1000.0	+	0	R 142399
chr17	jNXSensor	rigid_DNA	142471	142485	1000.0	+	0	R 142471
chr17	jNXSensor	rigid_DNA	142817	142831	1000.0	+	0	R 142817
chr17	jNXSensor	rigid_DNA	143037	143051	1000.0	+	0	R 143037
chr17	jNXSensor	rigid_DNA	143253	143288	1000.0	+	0	R 143253
chr17	jNXSensor	rigid_DNA	143541	143555	1000.0	+	0	R 143541
chr17	jNXSensor	rigid_DNA	144090	144100	1000.0	+	0	R 144090
chr17	jNXSensor	rigid_DNA	146403	146422	1000.0	+	0	R 146403
chr17	jNXSensor	rigid_DNA	147011	147025	1000.0	+	0	R 147011
chr17	jNXSensor	rigid_DNA	147786	147800	1000.0	+	0	R 147786
chr17	jNXSensor	rigid_DNA	148334	148346	1000.0	+	0	R 148334
chr17	jNXSensor	rigid_DNA	148496	148510	1000.0	+	0	R 148496
chr17	jNXSensor	rigid_DNA	148685	148714	1000.0	+	0	R 148685
chr17	jNXSensor	rigid_DNA	148857	148871	1000.0	+	0	R 148857
chr17	jNXSensor	rigid_DNA	148988	149012	1000.0	+	0	R 148988
chr17	jNXSensor	rigid_DNA	149449	149463	1000.0	+	0	R 149449
chr17	jNXSensor	rigid_DNA	149500	149520	1000.0	+	0	R 149500
chr17	jNXSensor	rigid_DNA	149582	149596	1000.0	+	0	R 149582
chr17	jNXSensor	rigid_DNA	149743	149757	1000.0	+	0	R 149743
chr17	jNXSensor	rigid_DNA	149785	149804	1000.0	+	0	R 149785
chr17	jNXSensor	rigid_DNA	149832	149851	1000.0	+	0	R 149832
chr17	jNXSensor	rigid_DNA	149879	149898	1000.0	+	0	R 149879
chr17	jNXSensor	rigid_DNA	149926	149945	1000.0	+	0	R 149926
chr17	jNXSensor	rigid_DNA	149973	149992	1000.0	+	0	R 149973
chr17	jNXSensor	rigid_DNA	150020	150039	1000.0	+	0	R 150020
chr17	jNXSensor	rigid_DNA	150067	150081	1000.0	+	0	R 150067
chr17	jNXSensor	rigid_DNA	150158	150172	1000.0	+	0	R 150158
chr17	jNXSensor	rigid_DNA	150205	150219	1000.0	+	0	R 150205
chr17	jNXSensor	rigid_DNA	150252	150271	1000.0	+	0	R 150252
chr17	jNXSensor	rigid_DNA	150299	150313	1000.0	+	0	R 150299
chr17	jNXSensor	rigid_DNA	150390	150404	1000.0	+	0	R 150390
chr17	jNXSensor	rigid_DNA	150437	150451	1000.0	+	0	R 150437
chr17	jNXSensor	rigid_DNA	150484	150498	1000.0	+	0	R 150484
chr17	jNXSensor	rigid_DNA	150575	150594	1000.0	+	0	R 150575
chr17	jNXSensor	rigid_DNA	150622	150641	1000.0	+	0	R 150622
chr17	jNXSensor	rigid_DNA	150669	150683	1000.0	+	0	R 150669
chr17	jNXSensor	rigid_DNA	150885	150904	1000.0	+	0	R 150885
chr17	jNXSensor	rigid_DNA	151343	151357	1000.0	+	0	R 151343
chr17	jNXSensor	rigid_DNA	151514	151528	1000.0	+	0	R 151514
chr17	jNXSensor	rigid_DNA	151914	151928	1000.0	+	0	R 151914
chr17	jNXSensor	rigid_DNA	152002	152016	1000.0	+	0	R 152002
chr17	jNXSensor	rigid_DNA	152161	152175	1000.0	+	0	R 152161
chr17	jNXSensor	rigid_DNA	152390	152404	1000.0	+	0	R 152390
chr17	jNXSensor	rigid_DNA	152425	152440	1000.0	+	0	R 152425
chr17	jNXSensor	rigid_DNA	152456	152471	1000.0	+	0	R 152456
chr17	jNXSensor	rigid_DNA	153197	153207	1000.0	+	0	R 153197
chr17	jNXSensor	rigid_DNA	154312	154327	1000.0	+	0	R 154312
chr17	jNXSensor	rigid_DNA	154421	154436	1000.0	+	0	R 154421
chr17	jNXSensor	rigid_DNA	154564	154578	1000.0	+	0	R 154564
chr17	jNXSensor	rigid_DNA	154661	154675	1000.0	+	0	R 154661
chr17	jNXSensor	rigid_DNA	154942	154960	1000.0	+	0	R 154942
chr17	jNXSensor	rigid_DNA	155154	155168	1000.0	+	0	R 155154
chr17	jNXSensor	rigid_DNA	155186	155209	1000.0	+	0	R 155186
chr17	jNXSensor	rigid_DNA	155611	155625	1000.0	+	0	R 155611
chr17	jNXSensor	rigid_DNA	155816	155830	1000.0	+	0	R 155816
chr17	jNXSensor	rigid_DNA	156117	156131	1000.0	+	0	R 156117
chr17	jNXSensor	rigid_DNA	156517	156537	1000.0	+	0	R 156517
chr17	jNXSensor	rigid_DNA	156825	156840	1000.0	+	0	R 156825
chr17	jNXSensor	rigid_DNA	156878	156909	1000.0	+	0	R 156878
chr17	jNXSensor	rigid_DNA	156943	156968	1000.0	+	0	R 156943
chr17	jNXSensor	rigid_DNA	157330	157344	1000.0	+	0	R 157330
chr17	jNXSensor	rigid_DNA	157360	157374	1000.0	+	0	R 157360
chr17	jNXSensor	rigid_DNA	157472	157486	1000.0	+	0	R 157472
chr17	jNXSensor	rigid_DNA	159186	159205	1000.0	+	0	R 159186
chr17	jNXSensor	rigid_DNA	159299	159319	1000.0	+	0	R 159299
chr17	jNXSensor	rigid_DNA	159359	159379	1000.0	+	0	R 159359
chr17	jNXSensor	rigid_DNA	159472	159492	1000.0	+	0	R 159472
chr17	jNXSensor	rigid_DNA	159531	159551	1000.0	+	0	R 159531
chr17	jNXSensor	rigid_DNA	159561	159580	1000.0	+	0	R 159561
chr17	jNXSensor	rigid_DNA	159838	159847	1000.0	+	0	R 159838
chr17	jNXSensor	rigid_DNA	159905	159929	1000.0	+	0	R 159905
chr17	jNXSensor	rigid_DNA	160279	160293	1000.0	+	0	R 160279
chr17	jNXSensor	rigid_DNA	160443	160458	1000.0	+	0	R 160443
chr17	jNXSensor	rigid_DNA	160503	160517	1000.0	+	0	R 160503
chr17	jNXSensor	rigid_DNA	160632	160646	1000.0	+	0	R 160632
chr17	jNXSensor	rigid_DNA	160707	160721	1000.0	+	0	R 160707
chr17	jNXSensor	rigid_DNA	162588	162602	1000.0	+	0	R 162588
chr17	jNXSensor	rigid_DNA	163177	163191	1000.0	+	0	R 163177
chr17	jNXSensor	rigid_DNA	167363	167377	1000.0	+	0	R 167363
chr17	jNXSensor	rigid_DNA	167693	167713	1000.0	+	0	R 167693
chr17	jNXSensor	rigid_DNA	167932	167951	1000.0	+	0	R 167932
chr17	jNXSensor	rigid_DNA	168385	168394	1000.0	+	0	R 168385
chr17	jNXSensor	rigid_DNA	169460	169474	1000.0	+	0	R 169460
chr17	jNXSensor	rigid_DNA	169685	169704	1000.0	+	0	R 169685
chr17	jNXSensor	rigid_DNA	169710	169729	1000.0	+	0	R 169710
chr17	jNXSensor	rigid_DNA	169735	169754	1000.0	+	0	R 169735
chr17	jNXSensor	rigid_DNA	169760	169779	1000.0	+	0	R 169760
chr17	jNXSensor	rigid_DNA	169785	169804	1000.0	+	0	R 169785
chr17	jNXSensor	rigid_DNA	169810	169829	1000.0	+	0	R 169810
chr17	jNXSensor	rigid_DNA	169835	169854	1000.0	+	0	R 169835
chr17	jNXSensor	rigid_DNA	169860	169879	1000.0	+	0	R 169860
chr17	jNXSensor	rigid_DNA	169910	169929	1000.0	+	0	R 169910
chr17	jNXSensor	rigid_DNA	169935	169954	1000.0	+	0	R 169935
chr17	jNXSensor	rigid_DNA	169960	169979	1000.0	+	0	R 169960
chr17	jNXSensor	rigid_DNA	169985	170004	1000.0	+	0	R 169985
chr17	jNXSensor	rigid_DNA	170010	170029	1000.0	+	0	R 170010
chr17	jNXSensor	rigid_DNA	170434	170443	1000.0	+	0	R 170434
chr17	jNXSensor	rigid_DNA	170725	170739	1000.0	+	0	R 170725
chr17	jNXSensor	rigid_DNA	171001	171015	1000.0	+	0	R 171001
chr17	jNXSensor	rigid_DNA	171044	171060	1000.0	+	0	R 171044
chr17	jNXSensor	rigid_DNA	171531	171545	1000.0	+	0	R 171531
chr17	jNXSensor	rigid_DNA	171577	171596	1000.0	+	0	R 171577
chr17	jNXSensor	rigid_DNA	171864	171878	1000.0	+	0	R 171864
chr17	jNXSensor	rigid_DNA	171912	171937	1000.0	+	0	R 171912
chr17	jNXSensor	rigid_DNA	172082	172101	1000.0	+	0	R 172082
chr17	jNXSensor	rigid_DNA	172288	172307	1000.0	+	0	R 172288
chr17	jNXSensor	rigid_DNA	172478	172492	1000.0	+	0	R 172478
chr17	jNXSensor	rigid_DNA	172699	172713	1000.0	+	0	R 172699
chr17	jNXSensor	rigid_DNA	173053	173065	1000.0	+	0	R 173053
chr17	jNXSensor	rigid_DNA	173344	173363	1000.0	+	0	R 173344
chr17	jNXSensor	rigid_DNA	173583	173597	1000.0	+	0	R 173583
chr17	jNXSensor	rigid_DNA	173672	173686	1000.0	+	0	R 173672
chr17	jNXSensor	rigid_DNA	173854	173868	1000.0	+	0	R 173854
chr17	jNXSensor	rigid_DNA	173877	173891	1000.0	+	0	R 173877
chr17	jNXSensor	rigid_DNA	174037	174060	1000.0	+	0	R 174037
chr17	jNXSensor	rigid_DNA	174081	174096	1000.0	+	0	R 174081
chr17	jNXSensor	rigid_DNA	174125	174139	1000.0	+	0	R 174125
chr17	jNXSensor	rigid_DNA	174311	174325	1000.0	+	0	R 174311
chr17	jNXSensor	rigid_DNA	174936	174950	1000.0	+	0	R 174936
chr17	jNXSensor	rigid_DNA	175150	175164	1000.0	+	0	R 175150
chr17	jNXSensor	rigid_DNA	175723	175738	1000.0	+	0	R 175723
chr17	jNXSensor	rigid_DNA	177226	177246	1000.0	+	0	R 177226
chr17	jNXSensor	rigid_DNA	177349	177363	1000.0	+	0	R 177349
chr17	jNXSensor	rigid_DNA	177763	177778	1000.0	+	0	R 177763
chr17	jNXSensor	rigid_DNA	177891	177905	1000.0	+	0	R 177891
chr17	jNXSensor	rigid_DNA	177935	177949	1000.0	+	0	R 177935
chr17	jNXSensor	rigid_DNA	178952	178961	1000.0	+	0	R 178952
chr17	jNXSensor	rigid_DNA	179022	179036	1000.0	+	0	R 179022
chr17	jNXSensor	rigid_DNA	180121	180135	1000.0	+	0	R 180121
chr17	jNXSensor	rigid_DNA	180560	180574	1000.0	+	0	R 180560
chr17	jNXSensor	rigid_DNA	180667	180680	1000.0	+	0	R 180667
chr17	jNXSensor	rigid_DNA	180760	180774	1000.0	+	0	R 180760
chr17	jNXSensor	rigid_DNA	180941	180956	1000.0	+	0	R 180941
chr17	jNXSensor	rigid_DNA	181139	181159	1000.0	+	0	R 181139
chr17	jNXSensor	rigid_DNA	181276	181295	1000.0	+	0	R 181276
chr17	jNXSensor	rigid_DNA	182138	182152	1000.0	+	0	R 182138
chr17	jNXSensor	rigid_DNA	182648	182663	1000.0	+	0	R 182648
chr17	jNXSensor	rigid_DNA	184259	184273	1000.0	+	0	R 184259
chr17	jNXSensor	rigid_DNA	184342	184368	1000.0	+	0	R 184342
chr17	jNXSensor	rigid_DNA	184437	184463	1000.0	+	0	R 184437
chr17	jNXSensor	rigid_DNA	184533	184559	1000.0	+	0	R 184533
chr17	jNXSensor	rigid_DNA	184629	184655	1000.0	+	0	R 184629
chr17	jNXSensor	rigid_DNA	185078	185097	1000.0	+	0	R 185078
chr17	jNXSensor	rigid_DNA	185281	185298	1000.0	+	0	R 185281
chr17	jNXSensor	rigid_DNA	185535	185549	1000.0	+	0	R 185535
chr17	jNXSensor	rigid_DNA	185804	185818	1000.0	+	0	R 185804
chr17	jNXSensor	rigid_DNA	186256	186270	1000.0	+	0	R 186256
chr17	jNXSensor	rigid_DNA	186286	186301	1000.0	+	0	R 186286
chr17	jNXSensor	rigid_DNA	186914	186924	1000.0	+	0	R 186914
chr17	jNXSensor	rigid_DNA	186941	186955	1000.0	+	0	R 186941
chr17	jNXSensor	rigid_DNA	187521	187536	1000.0	+	0	R 187521
chr17	jNXSensor	rigid_DNA	187553	187568	1000.0	+	0	R 187553
chr17	jNXSensor	rigid_DNA	188011	188025	1000.0	+	0	R 188011
chr17	jNXSensor	rigid_DNA	188248	188263	1000.0	+	0	R 188248
chr17	jNXSensor	rigid_DNA	188421	188435	1000.0	+	0	R 188421
chr17	jNXSensor	rigid_DNA	188705	188723	1000.0	+	0	R 188705
chr17	jNXSensor	rigid_DNA	188729	188743	1000.0	+	0	R 188729
chr17	jNXSensor	rigid_DNA	189073	189088	1000.0	+	0	R 189073
chr17	jNXSensor	rigid_DNA	189501	189515	1000.0	+	0	R 189501
chr17	jNXSensor	rigid_DNA	189666	189680	1000.0	+	0	R 189666
chr17	jNXSensor	rigid_DNA	189723	189737	1000.0	+	0	R 189723
chr17	jNXSensor	rigid_DNA	189923	189937	1000.0	+	0	R 189923
chr17	jNXSensor	rigid_DNA	190124	190144	1000.0	+	0	R 190124
chr17	jNXSensor	rigid_DNA	190233	190252	1000.0	+	0	R 190233
chr17	jNXSensor	rigid_DNA	190269	190288	1000.0	+	0	R 190269
chr17	jNXSensor	rigid_DNA	190305	190324	1000.0	+	0	R 190305
chr17	jNXSensor	rigid_DNA	190341	190360	1000.0	+	0	R 190341
chr17	jNXSensor	rigid_DNA	190377	190396	1000.0	+	0	R 190377
chr17	jNXSensor	rigid_DNA	190413	190432	1000.0	+	0	R 190413
chr17	jNXSensor	rigid_DNA	190449	190468	1000.0	+	0	R 190449
chr17	jNXSensor	rigid_DNA	190489	190504	1000.0	+	0	R 190489
chr17	jNXSensor	rigid_DNA	190521	190540	1000.0	+	0	R 190521
chr17	jNXSensor	rigid_DNA	190562	190576	1000.0	+	0	R 190562
chr17	jNXSensor	rigid_DNA	190593	190612	1000.0	+	0	R 190593
chr17	jNXSensor	rigid_DNA	190629	190648	1000.0	+	0	R 190629
chr17	jNXSensor	rigid_DNA	190665	190684	1000.0	+	0	R 190665
chr17	jNXSensor	rigid_DNA	190701	190720	1000.0	+	0	R 190701
chr17	jNXSensor	rigid_DNA	190736	190755	1000.0	+	0	R 190736
chr17	jNXSensor	rigid_DNA	190772	190791	1000.0	+	0	R 190772
chr17	jNXSensor	rigid_DNA	190807	190826	1000.0	+	0	R 190807
chr17	jNXSensor	rigid_DNA	190877	190896	1000.0	+	0	R 190877
chr17	jNXSensor	rigid_DNA	194818	194832	1000.0	+	0	R 194818
chr17	jNXSensor	rigid_DNA	196184	196198	1000.0	+	0	R 196184
chr17	jNXSensor	rigid_DNA	196808	196822	1000.0	+	0	R 196808
chr17	jNXSensor	rigid_DNA	197374	197383	1000.0	+	0	R 197374
chr17	jNXSensor	rigid_DNA	197795	197807	1000.0	+	0	R 197795
chr17	jNXSensor	rigid_DNA	197885	197901	1000.0	+	0	R 197885
chr17	jNXSensor	rigid_DNA	198327	198340	1000.0	+	0	R 198327
chr17	jNXSensor	rigid_DNA	198579	198593	1000.0	+	0	R 198579
chr17	jNXSensor	rigid_DNA	200871	200885	1000.0	+	0	R 200871
chr17	jNXSensor	rigid_DNA	201857	201871	1000.0	+	0	R 201857
chr17	jNXSensor	rigid_DNA	202059	202073	1000.0	+	0	R 202059
chr17	jNXSensor	rigid_DNA	203210	203219	1000.0	+	0	R 203210
chr17	jNXSensor	rigid_DNA	203949	203963	1000.0	+	0	R 203949
chr17	jNXSensor	rigid_DNA	204156	204165	1000.0	+	0	R 204156
chr17	jNXSensor	rigid_DNA	204601	204620	1000.0	+	0	R 204601
chr17	jNXSensor	rigid_DNA	204858	204877	1000.0	+	0	R 204858
chr17	jNXSensor	rigid_DNA	206544	206558	1000.0	+	0	R 206544
chr17	jNXSensor	rigid_DNA	207036	207050	1000.0	+	0	R 207036
chr17	jNXSensor	rigid_DNA	207459	207473	1000.0	+	0	R 207459
chr17	jNXSensor	rigid_DNA	208738	208766	1000.0	+	0	R 208738
chr17	jNXSensor	rigid_DNA	208797	208811	1000.0	+	0	R 208797
chr17	jNXSensor	rigid_DNA	208851	208865	1000.0	+	0	R 208851
chr17	jNXSensor	rigid_DNA	209346	209360	1000.0	+	0	R 209346
chr17	jNXSensor	rigid_DNA	209384	209398	1000.0	+	0	R 209384
chr17	jNXSensor	rigid_DNA	209485	209496	1000.0	+	0	R 209485
chr17	jNXSensor	rigid_DNA	211257	211271	1000.0	+	0	R 211257
chr17	jNXSensor	rigid_DNA	211334	211348	1000.0	+	0	R 211334
chr17	jNXSensor	rigid_DNA	211443	211468	1000.0	+	0	R 211443
chr17	jNXSensor	rigid_DNA	211523	211537	1000.0	+	0	R 211523
chr17	jNXSensor	rigid_DNA	211567	211581	1000.0	+	0	R 211567
chr17	jNXSensor	rigid_DNA	211598	211638	1000.0	+	0	R 211598
chr17	jNXSensor	rigid_DNA	211691	211705	1000.0	+	0	R 211691
chr17	jNXSensor	rigid_DNA	212528	212542	1000.0	+	0	R 212528
chr17	jNXSensor	rigid_DNA	212698	212718	1000.0	+	0	R 212698
chr17	jNXSensor	rigid_DNA	213288	213310	1000.0	+	0	R 213288
chr17	jNXSensor	rigid_DNA	213333	213347	1000.0	+	0	R 213333
chr17	jNXSensor	rigid_DNA	213430	213450	1000.0	+	0	R 213430
chr17	jNXSensor	rigid_DNA	213581	213606	1000.0	+	0	R 213581
chr17	jNXSensor	rigid_DNA	216138	216152	1000.0	+	0	R 216138
chr17	jNXSensor	rigid_DNA	216183	216197	1000.0	+	0	R 216183
chr17	jNXSensor	rigid_DNA	216372	216386	1000.0	+	0	R 216372
chr17	jNXSensor	rigid_DNA	218850	218861	1000.0	+	0	R 218850
chr17	jNXSensor	rigid_DNA	219087	219107	1000.0	+	0	R 219087
chr17	jNXSensor	rigid_DNA	219344	219364	1000.0	+	0	R 219344
chr17	jNXSensor	rigid_DNA	220893	220913	1000.0	+	0	R 220893
chr17	jNXSensor	rigid_DNA	220977	220991	1000.0	+	0	R 220977
chr17	jNXSensor	rigid_DNA	221250	221265	1000.0	+	0	R 221250
chr17	jNXSensor	rigid_DNA	222738	222753	1000.0	+	0	R 222738
chr17	jNXSensor	rigid_DNA	223305	223314	1000.0	+	0	R 223305
chr17	jNXSensor	rigid_DNA	223803	223817	1000.0	+	0	R 223803
chr17	jNXSensor	rigid_DNA	223925	223936	1000.0	+	0	R 223925
chr17	jNXSensor	rigid_DNA	224327	224346	1000.0	+	0	R 224327
chr17	jNXSensor	rigid_DNA	225194	225213	1000.0	+	0	R 225194
chr17	jNXSensor	rigid_DNA	226187	226201	1000.0	+	0	R 226187
chr17	jNXSensor	rigid_DNA	226445	226459	1000.0	+	0	R 226445
chr17	jNXSensor	rigid_DNA	227000	227014	1000.0	+	0	R 227000
chr17	jNXSensor	rigid_DNA	227385	227399	1000.0	+	0	R 227385
chr17	jNXSensor	rigid_DNA	228019	228033	1000.0	+	0	R 228019
chr17	jNXSensor	rigid_DNA	228321	228340	1000.0	+	0	R 228321
chr17	jNXSensor	rigid_DNA	229827	229841	1000.0	+	0	R 229827
chr17	jNXSensor	rigid_DNA	230617	230631	1000.0	+	0	R 230617
chr17	jNXSensor	rigid_DNA	230728	230742	1000.0	+	0	R 230728
chr17	jNXSensor	rigid_DNA	230992	231006	1000.0	+	0	R 230992
chr17	jNXSensor	rigid_DNA	231172	231186	1000.0	+	0	R 231172
chr17	jNXSensor	rigid_DNA	232102	232117	1000.0	+	0	R 232102
chr17	jNXSensor	rigid_DNA	233684	233698	1000.0	+	0	R 233684
chr17	jNXSensor	rigid_DNA	233725	233739	1000.0	+	0	R 233725
chr17	jNXSensor	rigid_DNA	233958	233977	1000.0	+	0	R 233958
chr17	jNXSensor	rigid_DNA	234469	234489	1000.0	+	0	R 234469
chr17	jNXSensor	rigid_DNA	234599	234627	1000.0	+	0	R 234599
chr17	jNXSensor	rigid_DNA	234697	234711	1000.0	+	0	R 234697
chr17	jNXSensor	rigid_DNA	234740	234754	1000.0	+	0	R 234740
chr17	jNXSensor	rigid_DNA	234774	234788	1000.0	+	0	R 234774
chr17	jNXSensor	rigid_DNA	234794	234811	1000.0	+	0	R 234794
chr17	jNXSensor	rigid_DNA	234824	234849	1000.0	+	0	R 234824
chr17	jNXSensor	rigid_DNA	234892	234917	1000.0	+	0	R 234892
chr17	jNXSensor	rigid_DNA	235003	235017	1000.0	+	0	R 235003
chr17	jNXSensor	rigid_DNA	235074	235088	1000.0	+	0	R 235074
chr17	jNXSensor	rigid_DNA	235125	235140	1000.0	+	0	R 235125
chr17	jNXSensor	rigid_DNA	235144	235158	1000.0	+	0	R 235144
chr17	jNXSensor	rigid_DNA	235241	235256	1000.0	+	0	R 235241
chr17	jNXSensor	rigid_DNA	235289	235303	1000.0	+	0	R 235289
chr17	jNXSensor	rigid_DNA	235316	235330	1000.0	+	0	R 235316
chr17	jNXSensor	rigid_DNA	235404	235418	1000.0	+	0	R 235404
chr17	jNXSensor	rigid_DNA	235434	235460	1000.0	+	0	R 235434
chr17	jNXSensor	rigid_DNA	235486	235501	1000.0	+	0	R 235486
chr17	jNXSensor	rigid_DNA	235528	235543	1000.0	+	0	R 235528
chr17	jNXSensor	rigid_DNA	235548	235571	1000.0	+	0	R 235548
chr17	jNXSensor	rigid_DNA	235605	235663	1000.0	+	0	R 235605
chr17	jNXSensor	rigid_DNA	235680	235699	1000.0	+	0	R 235680
chr17	jNXSensor	rigid_DNA	235703	235753	1000.0	+	0	R 235703
chr17	jNXSensor	rigid_DNA	235773	235798	1000.0	+	0	R 235773
chr17	jNXSensor	rigid_DNA	235814	235864	1000.0	+	0	R 235814
chr17	jNXSensor	rigid_DNA	235878	235892	1000.0	+	0	R 235878
chr17	jNXSensor	rigid_DNA	235894	235916	1000.0	+	0	R 235894
chr17	jNXSensor	rigid_DNA	235918	235943	1000.0	+	0	R 235918
chr17	jNXSensor	rigid_DNA	235945	235982	1000.0	+	0	R 235945
chr17	jNXSensor	rigid_DNA	235991	236021	1000.0	+	0	R 235991
chr17	jNXSensor	rigid_DNA	236050	236081	1000.0	+	0	R 236050
chr17	jNXSensor	rigid_DNA	236097	236112	1000.0	+	0	R 236097
chr17	jNXSensor	rigid_DNA	236141	236165	1000.0	+	0	R 236141
chr17	jNXSensor	rigid_DNA	236174	236189	1000.0	+	0	R 236174
chr17	jNXSensor	rigid_DNA	236230	236244	1000.0	+	0	R 236230
chr17	jNXSensor	rigid_DNA	236249	236282	1000.0	+	0	R 236249
chr17	jNXSensor	rigid_DNA	237073	237091	1000.0	+	0	R 237073
chr17	jNXSensor	rigid_DNA	238225	238237	1000.0	+	0	R 238225
chr17	jNXSensor	rigid_DNA	238457	238477	1000.0	+	0	R 238457
chr17	jNXSensor	rigid_DNA	238504	238518	1000.0	+	0	R 238504
chr17	jNXSensor	rigid_DNA	238897	238912	1000.0	+	0	R 238897
chr17	jNXSensor	rigid_DNA	239244	239264	1000.0	+	0	R 239244
chr17	jNXSensor	rigid_DNA	239402	239423	1000.0	+	0	R 239402
chr17	jNXSensor	rigid_DNA	239435	239456	1000.0	+	0	R 239435
chr17	jNXSensor	rigid_DNA	239467	239488	1000.0	+	0	R 239467
chr17	jNXSensor	rigid_DNA	239597	239616	1000.0	+	0	R 239597
chr17	jNXSensor	rigid_DNA	240521	240535	1000.0	+	0	R 240521
chr17	jNXSensor	rigid_DNA	240919	240933	1000.0	+	0	R 240919
chr17	jNXSensor	rigid_DNA	242100	242114	1000.0	+	0	R 242100
chr17	jNXSensor	rigid_DNA	242534	242547	1000.0	+	0	R 242534
chr17	jNXSensor	rigid_DNA	243072	243086	1000.0	+	0	R 243072
chr17	jNXSensor	rigid_DNA	244018	244028	1000.0	+	0	R 244018
chr17	jNXSensor	rigid_DNA	244290	244304	1000.0	+	0	R 244290
chr17	jNXSensor	rigid_DNA	244829	244849	1000.0	+	0	R 244829
chr17	jNXSensor	rigid_DNA	245598	245612	1000.0	+	0	R 245598
chr17	jNXSensor	rigid_DNA	245840	245849	1000.0	+	0	R 245840
chr17	jNXSensor	rigid_DNA	246467	246487	1000.0	+	0	R 246467
chr17	jNXSensor	rigid_DNA	246811	246826	1000.0	+	0	R 246811
chr17	jNXSensor	rigid_DNA	248454	248464	1000.0	+	0	R 248454
chr17	jNXSensor	rigid_DNA	248704	248718	1000.0	+	0	R 248704
chr17	jNXSensor	rigid_DNA	249038	249052	1000.0	+	0	R 249038
chr17	jNXSensor	rigid_DNA	250102	250128	1000.0	+	0	R 250102
chr17	jNXSensor	rigid_DNA	250227	250241	1000.0	+	0	R 250227
chr17	jNXSensor	rigid_DNA	250397	250411	1000.0	+	0	R 250397
chr17	jNXSensor	rigid_DNA	250727	250741	1000.0	+	0	R 250727
chr17	jNXSensor	rigid_DNA	251183	251197	1000.0	+	0	R 251183
chr17	jNXSensor	rigid_DNA	251999	252013	1000.0	+	0	R 251999
chr17	jNXSensor	rigid_DNA	255231	255245	1000.0	+	0	R 255231
chr17	jNXSensor	rigid_DNA	255507	255522	1000.0	+	0	R 255507
chr17	jNXSensor	rigid_DNA	256075	256088	1000.0	+	0	R 256075
chr17	jNXSensor	rigid_DNA	256437	256457	1000.0	+	0	R 256437
chr17	jNXSensor	rigid_DNA	256479	256493	1000.0	+	0	R 256479
chr17	jNXSensor	rigid_DNA	257113	257127	1000.0	+	0	R 257113
chr17	jNXSensor	rigid_DNA	257355	257365	1000.0	+	0	R 257355
chr17	jNXSensor	rigid_DNA	257914	257929	1000.0	+	0	R 257914
chr17	jNXSensor	rigid_DNA	258806	258816	1000.0	+	0	R 258806
chr17	jNXSensor	rigid_DNA	259123	259136	1000.0	+	0	R 259123
chr17	jNXSensor	rigid_DNA	259274	259288	1000.0	+	0	R 259274
chr17	jNXSensor	rigid_DNA	259920	259949	1000.0	+	0	R 259920
chr17	jNXSensor	rigid_DNA	260010	260024	1000.0	+	0	R 260010
chr17	jNXSensor	rigid_DNA	260078	260097	1000.0	+	0	R 260078
chr17	jNXSensor	rigid_DNA	260247	260261	1000.0	+	0	R 260247
chr17	jNXSensor	rigid_DNA	260388	260417	1000.0	+	0	R 260388
chr17	jNXSensor	rigid_DNA	260463	260483	1000.0	+	0	R 260463
chr17	jNXSensor	rigid_DNA	260511	260541	1000.0	+	0	R 260511
chr17	jNXSensor	rigid_DNA	260545	260560	1000.0	+	0	R 260545
chr17	jNXSensor	rigid_DNA	260563	260583	1000.0	+	0	R 260563
chr17	jNXSensor	rigid_DNA	260621	260652	1000.0	+	0	R 260621
chr17	jNXSensor	rigid_DNA	260672	260686	1000.0	+	0	R 260672
chr17	jNXSensor	rigid_DNA	260808	260822	1000.0	+	0	R 260808
chr17	jNXSensor	rigid_DNA	260914	260928	1000.0	+	0	R 260914
chr17	jNXSensor	rigid_DNA	261285	261299	1000.0	+	0	R 261285
chr17	jNXSensor	rigid_DNA	262409	262421	1000.0	+	0	R 262409
chr17	jNXSensor	rigid_DNA	262682	262692	1000.0	+	0	R 262682
chr17	jNXSensor	rigid_DNA	263137	263161	1000.0	+	0	R 263137
chr17	jNXSensor	rigid_DNA	263570	263584	1000.0	+	0	R 263570
chr17	jNXSensor	rigid_DNA	263660	263674	1000.0	+	0	R 263660
chr17	jNXSensor	rigid_DNA	263690	263704	1000.0	+	0	R 263690
chr17	jNXSensor	rigid_DNA	263720	263734	1000.0	+	0	R 263720
chr17	jNXSensor	rigid_DNA	263750	263764	1000.0	+	0	R 263750
chr17	jNXSensor	rigid_DNA	263870	263884	1000.0	+	0	R 263870
chr17	jNXSensor	rigid_DNA	263900	263914	1000.0	+	0	R 263900
chr17	jNXSensor	rigid_DNA	263960	263974	1000.0	+	0	R 263960
chr17	jNXSensor	rigid_DNA	263990	264004	1000.0	+	0	R 263990
chr17	jNXSensor	rigid_DNA	264020	264034	1000.0	+	0	R 264020
chr17	jNXSensor	rigid_DNA	264050	264064	1000.0	+	0	R 264050
chr17	jNXSensor	rigid_DNA	264403	264417	1000.0	+	0	R 264403
chr17	jNXSensor	rigid_DNA	266425	266439	1000.0	+	0	R 266425
chr17	jNXSensor	rigid_DNA	266556	266570	1000.0	+	0	R 266556
chr17	jNXSensor	rigid_DNA	267251	267265	1000.0	+	0	R 267251
chr17	jNXSensor	rigid_DNA	267807	267821	1000.0	+	0	R 267807
chr17	jNXSensor	rigid_DNA	267901	267916	1000.0	+	0	R 267901
chr17	jNXSensor	rigid_DNA	267962	267977	1000.0	+	0	R 267962
chr17	jNXSensor	rigid_DNA	268065	268079	1000.0	+	0	R 268065
chr17	jNXSensor	rigid_DNA	268312	268322	1000.0	+	0	R 268312
chr17	jNXSensor	rigid_DNA	268668	268682	1000.0	+	0	R 268668
chr17	jNXSensor	rigid_DNA	270620	270634	1000.0	+	0	R 270620
chr17	jNXSensor	rigid_DNA	271396	271410	1000.0	+	0	R 271396
chr17	jNXSensor	rigid_DNA	271533	271552	1000.0	+	0	R 271533
chr17	jNXSensor	rigid_DNA	272564	272583	1000.0	+	0	R 272564
chr17	jNXSensor	rigid_DNA	272750	272764	1000.0	+	0	R 272750
chr17	jNXSensor	rigid_DNA	273811	273825	1000.0	+	0	R 273811
chr17	jNXSensor	rigid_DNA	274021	274035	1000.0	+	0	R 274021
chr17	jNXSensor	rigid_DNA	274096	274115	1000.0	+	0	R 274096
chr17	jNXSensor	rigid_DNA	274339	274355	1000.0	+	0	R 274339
chr17	jNXSensor	rigid_DNA	274504	274524	1000.0	+	0	R 274504
chr17	jNXSensor	rigid_DNA	274650	274659	1000.0	+	0	R 274650
chr17	jNXSensor	rigid_DNA	275109	275123	1000.0	+	0	R 275109
chr17	jNXSensor	rigid_DNA	275905	275923	1000.0	+	0	R 275905
chr17	jNXSensor	rigid_DNA	276157	276171	1000.0	+	0	R 276157
chr17	jNXSensor	rigid_DNA	276210	276232	1000.0	+	0	R 276210
chr17	jNXSensor	rigid_DNA	276637	276651	1000.0	+	0	R 276637
chr17	jNXSensor	rigid_DNA	277612	277621	1000.0	+	0	R 277612
chr17	jNXSensor	rigid_DNA	277878	277892	1000.0	+	0	R 277878
chr17	jNXSensor	rigid_DNA	278396	278410	1000.0	+	0	R 278396
chr17	jNXSensor	rigid_DNA	279191	279205	1000.0	+	0	R 279191
chr17	jNXSensor	rigid_DNA	280826	280836	1000.0	+	0	R 280826
chr17	jNXSensor	rigid_DNA	281066	281080	1000.0	+	0	R 281066
chr17	jNXSensor	rigid_DNA	282086	282106	1000.0	+	0	R 282086
chr17	jNXSensor	rigid_DNA	282727	282744	1000.0	+	0	R 282727
chr17	jNXSensor	rigid_DNA	283218	283231	1000.0	+	0	R 283218
chr17	jNXSensor	rigid_DNA	284399	284412	1000.0	+	0	R 284399
chr17	jNXSensor	rigid_DNA	284603	284617	1000.0	+	0	R 284603
chr17	jNXSensor	rigid_DNA	284645	284659	1000.0	+	0	R 284645
chr17	jNXSensor	rigid_DNA	285160	285176	1000.0	+	0	R 285160
chr17	jNXSensor	rigid_DNA	285446	285460	1000.0	+	0	R 285446
chr17	jNXSensor	rigid_DNA	287217	287227	1000.0	+	0	R 287217
chr17	jNXSensor	rigid_DNA	288910	288924	1000.0	+	0	R 288910
chr17	jNXSensor	rigid_DNA	290824	290838	1000.0	+	0	R 290824
chr17	jNXSensor	rigid_DNA	291063	291080	1000.0	+	0	R 291063
chr17	jNXSensor	rigid_DNA	291422	291437	1000.0	+	0	R 291422
chr17	jNXSensor	rigid_DNA	291726	291741	1000.0	+	0	R 291726
chr17	jNXSensor	rigid_DNA	292376	292390	1000.0	+	0	R 292376
chr17	jNXSensor	rigid_DNA	292463	292477	1000.0	+	0	R 292463
chr17	jNXSensor	rigid_DNA	292491	292517	1000.0	+	0	R 292491
chr17	jNXSensor	rigid_DNA	292550	292559	1000.0	+	0	R 292550
chr17	jNXSensor	rigid_DNA	292589	292598	1000.0	+	0	R 292589
chr17	jNXSensor	rigid_DNA	293040	293054	1000.0	+	0	R 293040
chr17	jNXSensor	rigid_DNA	293154	293177	1000.0	+	0	R 293154
chr17	jNXSensor	rigid_DNA	293436	293456	1000.0	+	0	R 293436
chr17	jNXSensor	rigid_DNA	293558	293577	1000.0	+	0	R 293558
chr17	jNXSensor	rigid_DNA	293944	293962	1000.0	+	0	R 293944
chr17	jNXSensor	rigid_DNA	294192	294206	1000.0	+	0	R 294192
chr17	jNXSensor	rigid_DNA	294257	294268	1000.0	+	0	R 294257
chr17	jNXSensor	rigid_DNA	294683	294696	1000.0	+	0	R 294683
chr17	jNXSensor	rigid_DNA	295814	295826	1000.0	+	0	R 295814
chr17	jNXSensor	rigid_DNA	295931	295945	1000.0	+	0	R 295931
chr17	jNXSensor	rigid_DNA	296191	296205	1000.0	+	0	R 296191
chr17	jNXSensor	rigid_DNA	296318	296343	1000.0	+	0	R 296318
chr17	jNXSensor	rigid_DNA	296623	296642	1000.0	+	0	R 296623
chr17	jNXSensor	rigid_DNA	343448	343461	1000.0	+	0	R 343448
chr17	jNXSensor	rigid_DNA	344043	344057	1000.0	+	0	R 344043
chr17	jNXSensor	rigid_DNA	344314	344334	1000.0	+	0	R 344314
chr17	jNXSensor	rigid_DNA	345038	345052	1000.0	+	0	R 345038
chr17	jNXSensor	rigid_DNA	345261	345276	1000.0	+	0	R 345261
chr17	jNXSensor	rigid_DNA	347763	347782	1000.0	+	0	R 347763
chr17	jNXSensor	rigid_DNA	348047	348061	1000.0	+	0	R 348047
chr17	jNXSensor	rigid_DNA	348088	348102	1000.0	+	0	R 348088
chr17	jNXSensor	rigid_DNA	349263	349282	1000.0	+	0	R 349263
chr17	jNXSensor	rigid_DNA	350393	350407	1000.0	+	0	R 350393
chr17	jNXSensor	rigid_DNA	352242	352255	1000.0	+	0	R 352242
chr17	jNXSensor	rigid_DNA	352346	352355	1000.0	+	0	R 352346
chr17	jNXSensor	rigid_DNA	352508	352520	1000.0	+	0	R 352508
chr17	jNXSensor	rigid_DNA	352748	352768	1000.0	+	0	R 352748
chr17	jNXSensor	rigid_DNA	352791	352810	1000.0	+	0	R 352791
chr17	jNXSensor	rigid_DNA	352975	352989	1000.0	+	0	R 352975
chr17	jNXSensor	rigid_DNA	353241	353255	1000.0	+	0	R 353241
chr17	jNXSensor	rigid_DNA	353459	353473	1000.0	+	0	R 353459
chr17	jNXSensor	rigid_DNA	353496	353510	1000.0	+	0	R 353496
chr17	jNXSensor	rigid_DNA	353572	353597	1000.0	+	0	R 353572
chr17	jNXSensor	rigid_DNA	360777	360791	1000.0	+	0	R 360777
chr17	jNXSensor	rigid_DNA	362022	362036	1000.0	+	0	R 362022
chr17	jNXSensor	rigid_DNA	362588	362602	1000.0	+	0	R 362588
chr17	jNXSensor	rigid_DNA	365468	365482	1000.0	+	0	R 365468
chr17	jNXSensor	rigid_DNA	365647	365661	1000.0	+	0	R 365647
chr17	jNXSensor	rigid_DNA	365795	365804	1000.0	+	0	R 365795
chr17	jNXSensor	rigid_DNA	365947	365965	1000.0	+	0	R 365947
chr17	jNXSensor	rigid_DNA	366636	366656	1000.0	+	0	R 366636
chr17	jNXSensor	rigid_DNA	367107	367122	1000.0	+	0	R 367107
chr17	jNXSensor	rigid_DNA	367155	367170	1000.0	+	0	R 367155
chr17	jNXSensor	rigid_DNA	368271	368293	1000.0	+	0	R 368271
chr17	jNXSensor	rigid_DNA	368497	368511	1000.0	+	0	R 368497
chr17	jNXSensor	rigid_DNA	368611	368625	1000.0	+	0	R 368611
chr17	jNXSensor	rigid_DNA	368757	368783	1000.0	+	0	R 368757
chr17	jNXSensor	rigid_DNA	368820	368834	1000.0	+	0	R 368820
chr17	jNXSensor	rigid_DNA	369233	369247	1000.0	+	0	R 369233
chr17	jNXSensor	rigid_DNA	369569	369583	1000.0	+	0	R 369569
chr17	jNXSensor	rigid_DNA	370025	370039	1000.0	+	0	R 370025
chr17	jNXSensor	rigid_DNA	370062	370076	1000.0	+	0	R 370062
chr17	jNXSensor	rigid_DNA	372098	372117	1000.0	+	0	R 372098
chr17	jNXSensor	rigid_DNA	374047	374061	1000.0	+	0	R 374047
chr17	jNXSensor	rigid_DNA	375320	375334	1000.0	+	0	R 375320
chr17	jNXSensor	rigid_DNA	375694	375703	1000.0	+	0	R 375694
chr17	jNXSensor	rigid_DNA	375987	376010	1000.0	+	0	R 375987
chr17	jNXSensor	rigid_DNA	376216	376225	1000.0	+	0	R 376216
chr17	jNXSensor	rigid_DNA	376625	376639	1000.0	+	0	R 376625
chr17	jNXSensor	rigid_DNA	378586	378605	1000.0	+	0	R 378586
chr17	jNXSensor	rigid_DNA	379860	379874	1000.0	+	0	R 379860
chr17	jNXSensor	rigid_DNA	380017	380027	1000.0	+	0	R 380017
chr17	jNXSensor	rigid_DNA	380134	380152	1000.0	+	0	R 380134
chr17	jNXSensor	rigid_DNA	380384	380404	1000.0	+	0	R 380384
chr17	jNXSensor	rigid_DNA	381496	381506	1000.0	+	0	R 381496
chr17	jNXSensor	rigid_DNA	381764	381784	1000.0	+	0	R 381764
chr17	jNXSensor	rigid_DNA	381936	381957	1000.0	+	0	R 381936
chr17	jNXSensor	rigid_DNA	382180	382199	1000.0	+	0	R 382180
chr17	jNXSensor	rigid_DNA	382493	382512	1000.0	+	0	R 382493
chr17	jNXSensor	rigid_DNA	382541	382555	1000.0	+	0	R 382541
chr17	jNXSensor	rigid_DNA	383088	383102	1000.0	+	0	R 383088
chr17	jNXSensor	rigid_DNA	383304	383318	1000.0	+	0	R 383304
chr17	jNXSensor	rigid_DNA	383346	383360	1000.0	+	0	R 383346
chr17	jNXSensor	rigid_DNA	383441	383455	1000.0	+	0	R 383441
chr17	jNXSensor	rigid_DNA	383834	383847	1000.0	+	0	R 383834
chr17	jNXSensor	rigid_DNA	384769	384784	1000.0	+	0	R 384769
chr17	jNXSensor	rigid_DNA	384908	384924	1000.0	+	0	R 384908
chr17	jNXSensor	rigid_DNA	386200	386214	1000.0	+	0	R 386200
chr17	jNXSensor	rigid_DNA	387229	387243	1000.0	+	0	R 387229
chr17	jNXSensor	rigid_DNA	387353	387368	1000.0	+	0	R 387353
chr17	jNXSensor	rigid_DNA	387972	387986	1000.0	+	0	R 387972
chr17	jNXSensor	rigid_DNA	388223	388241	1000.0	+	0	R 388223
chr17	jNXSensor	rigid_DNA	390049	390080	1000.0	+	0	R 390049
chr17	jNXSensor	rigid_DNA	392689	392703	1000.0	+	0	R 392689
chr17	jNXSensor	rigid_DNA	392727	392741	1000.0	+	0	R 392727
chr17	jNXSensor	rigid_DNA	392966	392983	1000.0	+	0	R 392966
chr17	jNXSensor	rigid_DNA	393564	393578	1000.0	+	0	R 393564
chr17	jNXSensor	rigid_DNA	393897	393911	1000.0	+	0	R 393897
chr17	jNXSensor	rigid_DNA	395032	395051	1000.0	+	0	R 395032
chr17	jNXSensor	rigid_DNA	395692	395706	1000.0	+	0	R 395692
chr17	jNXSensor	rigid_DNA	396861	396882	1000.0	+	0	R 396861
chr17	jNXSensor	rigid_DNA	398219	398233	1000.0	+	0	R 398219
chr17	jNXSensor	rigid_DNA	399574	399584	1000.0	+	0	R 399574
chr17	jNXSensor	rigid_DNA	401624	401633	1000.0	+	0	R 401624
chr17	jNXSensor	rigid_DNA	403565	403583	1000.0	+	0	R 403565
chr17	jNXSensor	rigid_DNA	403807	403821	1000.0	+	0	R 403807
chr17	jNXSensor	rigid_DNA	403927	403941	1000.0	+	0	R 403927
chr17	jNXSensor	rigid_DNA	407127	407141	1000.0	+	0	R 407127
chr17	jNXSensor	rigid_DNA	407846	407866	1000.0	+	0	R 407846
chr17	jNXSensor	rigid_DNA	408734	408748	1000.0	+	0	R 408734
chr17	jNXSensor	rigid_DNA	408812	408827	1000.0	+	0	R 408812
chr17	jNXSensor	rigid_DNA	411867	411881	1000.0	+	0	R 411867
chr17	jNXSensor	rigid_DNA	412744	412754	1000.0	+	0	R 412744
chr17	jNXSensor	rigid_DNA	413278	413302	1000.0	+	0	R 413278
chr17	jNXSensor	rigid_DNA	413998	414012	1000.0	+	0	R 413998
chr17	jNXSensor	rigid_DNA	414103	414121	1000.0	+	0	R 414103
chr17	jNXSensor	rigid_DNA	414144	414163	1000.0	+	0	R 414144
chr17	jNXSensor	rigid_DNA	414289	414308	1000.0	+	0	R 414289
chr17	jNXSensor	rigid_DNA	414371	414380	1000.0	+	0	R 414371
chr17	jNXSensor	rigid_DNA	414532	414551	1000.0	+	0	R 414532
chr17	jNXSensor	rigid_DNA	414710	414719	1000.0	+	0	R 414710
chr17	jNXSensor	rigid_DNA	414909	414923	1000.0	+	0	R 414909
chr17	jNXSensor	rigid_DNA	415150	415164	1000.0	+	0	R 415150
chr17	jNXSensor	rigid_DNA	415394	415416	1000.0	+	0	R 415394
chr17	jNXSensor	rigid_DNA	415698	415717	1000.0	+	0	R 415698
chr17	jNXSensor	rigid_DNA	415910	415929	1000.0	+	0	R 415910
chr17	jNXSensor	rigid_DNA	415952	415972	1000.0	+	0	R 415952
chr17	jNXSensor	rigid_DNA	416194	416212	1000.0	+	0	R 416194
chr17	jNXSensor	rigid_DNA	416243	416257	1000.0	+	0	R 416243
chr17	jNXSensor	rigid_DNA	416450	416467	1000.0	+	0	R 416450
chr17	jNXSensor	rigid_DNA	416908	416917	1000.0	+	0	R 416908
chr17	jNXSensor	rigid_DNA	417495	417508	1000.0	+	0	R 417495
chr17	jNXSensor	rigid_DNA	417880	417910	1000.0	+	0	R 417880
chr17	jNXSensor	rigid_DNA	418632	418646	1000.0	+	0	R 418632
chr17	jNXSensor	rigid_DNA	419894	419907	1000.0	+	0	R 419894
chr17	jNXSensor	rigid_DNA	420115	420129	1000.0	+	0	R 420115
chr17	jNXSensor	rigid_DNA	420363	420385	1000.0	+	0	R 420363
chr17	jNXSensor	rigid_DNA	421231	421259	1000.0	+	0	R 421231
chr17	jNXSensor	rigid_DNA	421675	421694	1000.0	+	0	R 421675
chr17	jNXSensor	rigid_DNA	421777	421796	1000.0	+	0	R 421777
chr17	jNXSensor	rigid_DNA	421901	421920	1000.0	+	0	R 421901
chr17	jNXSensor	rigid_DNA	421944	421959	1000.0	+	0	R 421944
chr17	jNXSensor	rigid_DNA	422061	422075	1000.0	+	0	R 422061
chr17	jNXSensor	rigid_DNA	422101	422115	1000.0	+	0	R 422101
chr17	jNXSensor	rigid_DNA	422177	422192	1000.0	+	0	R 422177
chr17	jNXSensor	rigid_DNA	422216	422231	1000.0	+	0	R 422216
chr17	jNXSensor	rigid_DNA	422254	422268	1000.0	+	0	R 422254
chr17	jNXSensor	rigid_DNA	422295	422309	1000.0	+	0	R 422295
chr17	jNXSensor	rigid_DNA	422324	422349	1000.0	+	0	R 422324
chr17	jNXSensor	rigid_DNA	422369	422399	1000.0	+	0	R 422369
chr17	jNXSensor	rigid_DNA	422412	422442	1000.0	+	0	R 422412
chr17	jNXSensor	rigid_DNA	422460	422474	1000.0	+	0	R 422460
chr17	jNXSensor	rigid_DNA	423568	423582	1000.0	+	0	R 423568
chr17	jNXSensor	rigid_DNA	424468	424482	1000.0	+	0	R 424468
chr17	jNXSensor	rigid_DNA	434201	434215	1000.0	+	0	R 434201
chr17	jNXSensor	rigid_DNA	434281	434295	1000.0	+	0	R 434281
chr17	jNXSensor	rigid_DNA	435598	435612	1000.0	+	0	R 435598
chr17	jNXSensor	rigid_DNA	435641	435655	1000.0	+	0	R 435641
chr17	jNXSensor	rigid_DNA	437032	437041	1000.0	+	0	R 437032
chr17	jNXSensor	rigid_DNA	446476	446500	1000.0	+	0	R 446476
chr17	jNXSensor	rigid_DNA	447309	447328	1000.0	+	0	R 447309
chr17	jNXSensor	rigid_DNA	447436	447450	1000.0	+	0	R 447436
chr17	jNXSensor	rigid_DNA	447861	447870	1000.0	+	0	R 447861
chr17	jNXSensor	rigid_DNA	448104	448118	1000.0	+	0	R 448104
chr17	jNXSensor	rigid_DNA	448153	448167	1000.0	+	0	R 448153
chr17	jNXSensor	rigid_DNA	448195	448214	1000.0	+	0	R 448195
chr17	jNXSensor	rigid_DNA	448319	448338	1000.0	+	0	R 448319
chr17	jNXSensor	rigid_DNA	448474	448493	1000.0	+	0	R 448474
chr17	jNXSensor	rigid_DNA	448595	448610	1000.0	+	0	R 448595
chr17	jNXSensor	rigid_DNA	448634	448649	1000.0	+	0	R 448634
chr17	jNXSensor	rigid_DNA	448672	448687	1000.0	+	0	R 448672
chr17	jNXSensor	rigid_DNA	448713	448727	1000.0	+	0	R 448713
chr17	jNXSensor	rigid_DNA	448742	448767	1000.0	+	0	R 448742
chr17	jNXSensor	rigid_DNA	448792	448806	1000.0	+	0	R 448792
chr17	jNXSensor	rigid_DNA	448827	448857	1000.0	+	0	R 448827
chr17	jNXSensor	rigid_DNA	448872	448901	1000.0	+	0	R 448872
chr17	jNXSensor	rigid_DNA	448918	448932	1000.0	+	0	R 448918
chr17	jNXSensor	rigid_DNA	448955	448984	1000.0	+	0	R 448955
chr17	jNXSensor	rigid_DNA	449012	449031	1000.0	+	0	R 449012
chr17	jNXSensor	rigid_DNA	449049	449063	1000.0	+	0	R 449049
chr17	jNXSensor	rigid_DNA	449086	449115	1000.0	+	0	R 449086
chr17	jNXSensor	rigid_DNA	449128	449160	1000.0	+	0	R 449128
chr17	jNXSensor	rigid_DNA	449176	449190	1000.0	+	0	R 449176
chr17	jNXSensor	rigid_DNA	449755	449765	1000.0	+	0	R 449755
chr17	jNXSensor	rigid_DNA	452924	452938	1000.0	+	0	R 452924
chr17	jNXSensor	rigid_DNA	454906	454920	1000.0	+	0	R 454906
chr17	jNXSensor	rigid_DNA	455032	455046	1000.0	+	0	R 455032
chr17	jNXSensor	rigid_DNA	456604	456629	1000.0	+	0	R 456604
chr17	jNXSensor	rigid_DNA	456697	456711	1000.0	+	0	R 456697
chr17	jNXSensor	rigid_DNA	456858	456872	1000.0	+	0	R 456858
chr17	jNXSensor	rigid_DNA	458613	458623	1000.0	+	0	R 458613
chr17	jNXSensor	rigid_DNA	458912	458922	1000.0	+	0	R 458912
chr17	jNXSensor	rigid_DNA	459171	459185	1000.0	+	0	R 459171
chr17	jNXSensor	rigid_DNA	459841	459855	1000.0	+	0	R 459841
chr17	jNXSensor	rigid_DNA	459962	459972	1000.0	+	0	R 459962
chr17	jNXSensor	rigid_DNA	460744	460761	1000.0	+	0	R 460744
chr17	jNXSensor	rigid_DNA	460931	460944	1000.0	+	0	R 460931
chr17	jNXSensor	rigid_DNA	465498	465512	1000.0	+	0	R 465498
chr17	jNXSensor	rigid_DNA	465521	465535	1000.0	+	0	R 465521
chr17	jNXSensor	rigid_DNA	465843	465862	1000.0	+	0	R 465843
chr17	jNXSensor	rigid_DNA	466807	466821	1000.0	+	0	R 466807
chr17	jNXSensor	rigid_DNA	467117	467131	1000.0	+	0	R 467117
chr17	jNXSensor	rigid_DNA	470456	470470	1000.0	+	0	R 470456
chr17	jNXSensor	rigid_DNA	470669	470684	1000.0	+	0	R 470669
chr17	jNXSensor	rigid_DNA	470882	470896	1000.0	+	0	R 470882
chr17	jNXSensor	rigid_DNA	471239	471253	1000.0	+	0	R 471239
chr17	jNXSensor	rigid_DNA	471960	471974	1000.0	+	0	R 471960
chr17	jNXSensor	rigid_DNA	472379	472390	1000.0	+	0	R 472379
chr17	jNXSensor	rigid_DNA	472848	472860	1000.0	+	0	R 472848
chr17	jNXSensor	rigid_DNA	472924	472938	1000.0	+	0	R 472924
chr17	jNXSensor	rigid_DNA	473752	473761	1000.0	+	0	R 473752
chr17	jNXSensor	rigid_DNA	474008	474019	1000.0	+	0	R 474008
chr17	jNXSensor	rigid_DNA	474986	474998	1000.0	+	0	R 474986
chr17	jNXSensor	rigid_DNA	475387	475401	1000.0	+	0	R 475387
chr17	jNXSensor	rigid_DNA	475466	475481	1000.0	+	0	R 475466
chr17	jNXSensor	rigid_DNA	476199	476212	1000.0	+	0	R 476199
chr17	jNXSensor	rigid_DNA	477659	477673	1000.0	+	0	R 477659
chr17	jNXSensor	rigid_DNA	479506	479520	1000.0	+	0	R 479506
chr17	jNXSensor	rigid_DNA	479724	479738	1000.0	+	0	R 479724
chr17	jNXSensor	rigid_DNA	479789	479798	1000.0	+	0	R 479789
chr17	jNXSensor	rigid_DNA	480042	480062	1000.0	+	0	R 480042
chr17	jNXSensor	rigid_DNA	480280	480289	1000.0	+	0	R 480280
chr17	jNXSensor	rigid_DNA	480303	480313	1000.0	+	0	R 480303
chr17	jNXSensor	rigid_DNA	482129	482143	1000.0	+	0	R 482129
chr17	jNXSensor	rigid_DNA	484044	484058	1000.0	+	0	R 484044
chr17	jNXSensor	rigid_DNA	490346	490360	1000.0	+	0	R 490346
chr17	jNXSensor	rigid_DNA	490852	490861	1000.0	+	0	R 490852
chr17	jNXSensor	rigid_DNA	494578	494588	1000.0	+	0	R 494578
chr17	jNXSensor	rigid_DNA	497987	498002	1000.0	+	0	R 497987
chr17	jNXSensor	rigid_DNA	501996	502010	1000.0	+	0	R 501996
chr17	jNXSensor	rigid_DNA	502190	502204	1000.0	+	0	R 502190
chr17	jNXSensor	rigid_DNA	502232	502246	1000.0	+	0	R 502232
chr17	jNXSensor	rigid_DNA	502683	502697	1000.0	+	0	R 502683
chr17	jNXSensor	rigid_DNA	503944	503958	1000.0	+	0	R 503944
chr17	jNXSensor	rigid_DNA	504450	504464	1000.0	+	0	R 504450
chr17	jNXSensor	rigid_DNA	504487	504501	1000.0	+	0	R 504487
chr17	jNXSensor	rigid_DNA	504727	504744	1000.0	+	0	R 504727
chr17	jNXSensor	rigid_DNA	509028	509042	1000.0	+	0	R 509028
chr17	jNXSensor	rigid_DNA	510083	510097	1000.0	+	0	R 510083
chr17	jNXSensor	rigid_DNA	510908	510922	1000.0	+	0	R 510908
chr17	jNXSensor	rigid_DNA	511215	511224	1000.0	+	0	R 511215
chr17	jNXSensor	rigid_DNA	511270	511290	1000.0	+	0	R 511270
chr17	jNXSensor	rigid_DNA	511511	511527	1000.0	+	0	R 511511
chr17	jNXSensor	rigid_DNA	512438	512452	1000.0	+	0	R 512438
chr17	jNXSensor	rigid_DNA	513033	513042	1000.0	+	0	R 513033
chr17	jNXSensor	rigid_DNA	514074	514083	1000.0	+	0	R 514074
chr17	jNXSensor	rigid_DNA	514315	514329	1000.0	+	0	R 514315
chr17	jNXSensor	rigid_DNA	514355	514369	1000.0	+	0	R 514355
chr17	jNXSensor	rigid_DNA	514883	514897	1000.0	+	0	R 514883
chr17	jNXSensor	rigid_DNA	515280	515295	1000.0	+	0	R 515280
chr17	jNXSensor	rigid_DNA	515310	515325	1000.0	+	0	R 515310
chr17	jNXSensor	rigid_DNA	515764	515778	1000.0	+	0	R 515764
chr17	jNXSensor	rigid_DNA	516412	516426	1000.0	+	0	R 516412
chr17	jNXSensor	rigid_DNA	516909	516919	1000.0	+	0	R 516909
chr17	jNXSensor	rigid_DNA	517719	517738	1000.0	+	0	R 517719
chr17	jNXSensor	rigid_DNA	519583	519598	1000.0	+	0	R 519583
chr17	jNXSensor	rigid_DNA	519880	519892	1000.0	+	0	R 519880
chr17	jNXSensor	rigid_DNA	520979	520993	1000.0	+	0	R 520979
chr17	jNXSensor	rigid_DNA	521253	521267	1000.0	+	0	R 521253
chr17	jNXSensor	rigid_DNA	521603	521617	1000.0	+	0	R 521603
chr17	jNXSensor	rigid_DNA	521697	521713	1000.0	+	0	R 521697
chr17	jNXSensor	rigid_DNA	522815	522829	1000.0	+	0	R 522815
chr17	jNXSensor	rigid_DNA	523102	523111	1000.0	+	0	R 523102
chr17	jNXSensor	rigid_DNA	523125	523134	1000.0	+	0	R 523125
chr17	jNXSensor	rigid_DNA	525330	525344	1000.0	+	0	R 525330
chr17	jNXSensor	rigid_DNA	525758	525779	1000.0	+	0	R 525758
chr17	jNXSensor	rigid_DNA	526836	526847	1000.0	+	0	R 526836
chr17	jNXSensor	rigid_DNA	528876	528890	1000.0	+	0	R 528876
chr17	jNXSensor	rigid_DNA	528913	528931	1000.0	+	0	R 528913
chr17	jNXSensor	rigid_DNA	529264	529278	1000.0	+	0	R 529264
chr17	jNXSensor	rigid_DNA	529896	529910	1000.0	+	0	R 529896
chr17	jNXSensor	rigid_DNA	529997	530011	1000.0	+	0	R 529997
chr17	jNXSensor	rigid_DNA	534307	534316	1000.0	+	0	R 534307
chr17	jNXSensor	rigid_DNA	534698	534712	1000.0	+	0	R 534698
chr17	jNXSensor	rigid_DNA	534735	534749	1000.0	+	0	R 534735
chr17	jNXSensor	rigid_DNA	535998	536008	1000.0	+	0	R 535998
chr17	jNXSensor	rigid_DNA	537276	537286	1000.0	+	0	R 537276
chr17	jNXSensor	rigid_DNA	537565	537581	1000.0	+	0	R 537565
chr17	jNXSensor	rigid_DNA	538374	538388	1000.0	+	0	R 538374
chr17	jNXSensor	rigid_DNA	538625	538639	1000.0	+	0	R 538625
chr17	jNXSensor	rigid_DNA	539455	539481	1000.0	+	0	R 539455
chr17	jNXSensor	rigid_DNA	542714	542728	1000.0	+	0	R 542714
chr17	jNXSensor	rigid_DNA	542751	542771	1000.0	+	0	R 542751
chr17	jNXSensor	rigid_DNA	542884	542904	1000.0	+	0	R 542884
chr17	jNXSensor	rigid_DNA	543470	543484	1000.0	+	0	R 543470
chr17	jNXSensor	rigid_DNA	544067	544076	1000.0	+	0	R 544067
chr17	jNXSensor	rigid_DNA	545548	545558	1000.0	+	0	R 545548
chr17	jNXSensor	rigid_DNA	545747	545761	1000.0	+	0	R 545747
chr17	jNXSensor	rigid_DNA	545789	545803	1000.0	+	0	R 545789
chr17	jNXSensor	rigid_DNA	546782	546801	1000.0	+	0	R 546782
chr17	jNXSensor	rigid_DNA	548181	548195	1000.0	+	0	R 548181
chr17	jNXSensor	rigid_DNA	548423	548440	1000.0	+	0	R 548423
chr17	jNXSensor	rigid_DNA	548714	548723	1000.0	+	0	R 548714
chr17	jNXSensor	rigid_DNA	548879	548893	1000.0	+	0	R 548879
chr17	jNXSensor	rigid_DNA	548916	548930	1000.0	+	0	R 548916
chr17	jNXSensor	rigid_DNA	549504	549516	1000.0	+	0	R 549504
chr17	jNXSensor	rigid_DNA	550291	550310	1000.0	+	0	R 550291
chr17	jNXSensor	rigid_DNA	550379	550391	1000.0	+	0	R 550379
chr17	jNXSensor	rigid_DNA	551613	551627	1000.0	+	0	R 551613
chr17	jNXSensor	rigid_DNA	551966	551980	1000.0	+	0	R 551966
chr17	jNXSensor	rigid_DNA	552909	552923	1000.0	+	0	R 552909
chr17	jNXSensor	rigid_DNA	553793	553808	1000.0	+	0	R 553793
chr17	jNXSensor	rigid_DNA	555414	555429	1000.0	+	0	R 555414
chr17	jNXSensor	rigid_DNA	555444	555458	1000.0	+	0	R 555444
chr17	jNXSensor	rigid_DNA	556526	556543	1000.0	+	0	R 556526
chr17	jNXSensor	rigid_DNA	557229	557247	1000.0	+	0	R 557229
chr17	jNXSensor	rigid_DNA	557270	557290	1000.0	+	0	R 557270
chr17	jNXSensor	rigid_DNA	557511	557529	1000.0	+	0	R 557511
chr17	jNXSensor	rigid_DNA	557835	557850	1000.0	+	0	R 557835
chr17	jNXSensor	rigid_DNA	558309	558323	1000.0	+	0	R 558309
chr17	jNXSensor	rigid_DNA	558547	558562	1000.0	+	0	R 558547
chr17	jNXSensor	rigid_DNA	558652	558666	1000.0	+	0	R 558652
chr17	jNXSensor	rigid_DNA	560687	560701	1000.0	+	0	R 560687
chr17	jNXSensor	rigid_DNA	561808	561824	1000.0	+	0	R 561808
chr17	jNXSensor	rigid_DNA	562053	562067	1000.0	+	0	R 562053
chr17	jNXSensor	rigid_DNA	562168	562187	1000.0	+	0	R 562168
chr17	jNXSensor	rigid_DNA	562416	562430	1000.0	+	0	R 562416
chr17	jNXSensor	rigid_DNA	563192	563202	1000.0	+	0	R 563192
chr17	jNXSensor	rigid_DNA	563401	563421	1000.0	+	0	R 563401
chr17	jNXSensor	rigid_DNA	563743	563757	1000.0	+	0	R 563743
chr17	jNXSensor	rigid_DNA	563788	563807	1000.0	+	0	R 563788
chr17	jNXSensor	rigid_DNA	563871	563885	1000.0	+	0	R 563871
chr17	jNXSensor	rigid_DNA	564035	564054	1000.0	+	0	R 564035
chr17	jNXSensor	rigid_DNA	564255	564269	1000.0	+	0	R 564255
chr17	jNXSensor	rigid_DNA	564392	564407	1000.0	+	0	R 564392
chr17	jNXSensor	rigid_DNA	564506	564527	1000.0	+	0	R 564506
chr17	jNXSensor	rigid_DNA	564533	564557	1000.0	+	0	R 564533
chr17	jNXSensor	rigid_DNA	564702	564740	1000.0	+	0	R 564702
chr17	jNXSensor	rigid_DNA	564755	564769	1000.0	+	0	R 564755
chr17	jNXSensor	rigid_DNA	564847	564862	1000.0	+	0	R 564847
chr17	jNXSensor	rigid_DNA	564950	564971	1000.0	+	0	R 564950
chr17	jNXSensor	rigid_DNA	565002	565021	1000.0	+	0	R 565002
chr17	jNXSensor	rigid_DNA	565093	565112	1000.0	+	0	R 565093
chr17	jNXSensor	rigid_DNA	565119	565138	1000.0	+	0	R 565119
chr17	jNXSensor	rigid_DNA	565153	565167	1000.0	+	0	R 565153
chr17	jNXSensor	rigid_DNA	565183	565201	1000.0	+	0	R 565183
chr17	jNXSensor	rigid_DNA	565277	565292	1000.0	+	0	R 565277
chr17	jNXSensor	rigid_DNA	565344	565367	1000.0	+	0	R 565344
chr17	jNXSensor	rigid_DNA	565587	565607	1000.0	+	0	R 565587
chr17	jNXSensor	rigid_DNA	566864	566878	1000.0	+	0	R 566864
chr17	jNXSensor	rigid_DNA	568501	568518	1000.0	+	0	R 568501
chr17	jNXSensor	rigid_DNA	571558	571572	1000.0	+	0	R 571558
chr17	jNXSensor	rigid_DNA	572475	572487	1000.0	+	0	R 572475
chr17	jNXSensor	rigid_DNA	572715	572729	1000.0	+	0	R 572715
chr17	jNXSensor	rigid_DNA	572756	572770	1000.0	+	0	R 572756
chr17	jNXSensor	rigid_DNA	572885	572897	1000.0	+	0	R 572885
chr17	jNXSensor	rigid_DNA	573394	573403	1000.0	+	0	R 573394
chr17	jNXSensor	rigid_DNA	573463	573477	1000.0	+	0	R 573463
chr17	jNXSensor	rigid_DNA	574063	574087	1000.0	+	0	R 574063
chr17	jNXSensor	rigid_DNA	574667	574689	1000.0	+	0	R 574667
chr17	jNXSensor	rigid_DNA	575399	575412	1000.0	+	0	R 575399
chr17	jNXSensor	rigid_DNA	575642	575656	1000.0	+	0	R 575642
chr17	jNXSensor	rigid_DNA	576024	576038	1000.0	+	0	R 576024
chr17	jNXSensor	rigid_DNA	576150	576164	1000.0	+	0	R 576150
chr17	jNXSensor	rigid_DNA	578378	578396	1000.0	+	0	R 578378
chr17	jNXSensor	rigid_DNA	580066	580079	1000.0	+	0	R 580066
chr17	jNXSensor	rigid_DNA	580306	580326	1000.0	+	0	R 580306
chr17	jNXSensor	rigid_DNA	581754	581768	1000.0	+	0	R 581754
chr17	jNXSensor	rigid_DNA	581785	581800	1000.0	+	0	R 581785
chr17	jNXSensor	rigid_DNA	582089	582108	1000.0	+	0	R 582089
chr17	jNXSensor	rigid_DNA	582133	582148	1000.0	+	0	R 582133
chr17	jNXSensor	rigid_DNA	582179	582220	1000.0	+	0	R 582179
chr17	jNXSensor	rigid_DNA	582232	582251	1000.0	+	0	R 582232
chr17	jNXSensor	rigid_DNA	582265	582325	1000.0	+	0	R 582265
chr17	jNXSensor	rigid_DNA	582330	582360	1000.0	+	0	R 582330
chr17	jNXSensor	rigid_DNA	582362	582444	1000.0	+	0	R 582362
chr17	jNXSensor	rigid_DNA	582449	582463	1000.0	+	0	R 582449
chr17	jNXSensor	rigid_DNA	582465	582479	1000.0	+	0	R 582465
chr17	jNXSensor	rigid_DNA	582494	582556	1000.0	+	0	R 582494
chr17	jNXSensor	rigid_DNA	582562	582636	1000.0	+	0	R 582562
chr17	jNXSensor	rigid_DNA	582648	582667	1000.0	+	0	R 582648
chr17	jNXSensor	rigid_DNA	582709	582723	1000.0	+	0	R 582709
chr17	jNXSensor	rigid_DNA	582778	582838	1000.0	+	0	R 582778
chr17	jNXSensor	rigid_DNA	582872	582892	1000.0	+	0	R 582872
chr17	jNXSensor	rigid_DNA	582926	582952	1000.0	+	0	R 582926
chr17	jNXSensor	rigid_DNA	582963	582977	1000.0	+	0	R 582963
chr17	jNXSensor	rigid_DNA	582989	583003	1000.0	+	0	R 582989
chr17	jNXSensor	rigid_DNA	583012	583041	1000.0	+	0	R 583012
chr17	jNXSensor	rigid_DNA	583077	583091	1000.0	+	0	R 583077
chr17	jNXSensor	rigid_DNA	583116	583130	1000.0	+	0	R 583116
chr17	jNXSensor	rigid_DNA	583178	583194	1000.0	+	0	R 583178
chr17	jNXSensor	rigid_DNA	584182	584191	1000.0	+	0	R 584182
chr17	jNXSensor	rigid_DNA	584319	584329	1000.0	+	0	R 584319
chr17	jNXSensor	rigid_DNA	584504	584518	1000.0	+	0	R 584504
chr17	jNXSensor	rigid_DNA	584551	584565	1000.0	+	0	R 584551
chr17	jNXSensor	rigid_DNA	585004	585019	1000.0	+	0	R 585004
chr17	jNXSensor	rigid_DNA	585249	585263	1000.0	+	0	R 585249
chr17	jNXSensor	rigid_DNA	585290	585304	1000.0	+	0	R 585290
chr17	jNXSensor	rigid_DNA	585676	585690	1000.0	+	0	R 585676
chr17	jNXSensor	rigid_DNA	585801	585811	1000.0	+	0	R 585801
chr17	jNXSensor	rigid_DNA	585857	585871	1000.0	+	0	R 585857
chr17	jNXSensor	rigid_DNA	585977	585996	1000.0	+	0	R 585977
chr17	jNXSensor	rigid_DNA	586891	586905	1000.0	+	0	R 586891
chr17	jNXSensor	rigid_DNA	587325	587339	1000.0	+	0	R 587325
chr17	jNXSensor	rigid_DNA	588087	588103	1000.0	+	0	R 588087
chr17	jNXSensor	rigid_DNA	588327	588347	1000.0	+	0	R 588327
chr17	jNXSensor	rigid_DNA	588804	588818	1000.0	+	0	R 588804
chr17	jNXSensor	rigid_DNA	589141	589174	1000.0	+	0	R 589141
chr17	jNXSensor	rigid_DNA	591632	591646	1000.0	+	0	R 591632
chr17	jNXSensor	rigid_DNA	591859	591873	1000.0	+	0	R 591859
chr17	jNXSensor	rigid_DNA	592162	592176	1000.0	+	0	R 592162
chr17	jNXSensor	rigid_DNA	592888	592897	1000.0	+	0	R 592888
chr17	jNXSensor	rigid_DNA	593597	593610	1000.0	+	0	R 593597
chr17	jNXSensor	rigid_DNA	593773	593782	1000.0	+	0	R 593773
chr17	jNXSensor	rigid_DNA	593830	593844	1000.0	+	0	R 593830
chr17	jNXSensor	rigid_DNA	595592	595606	1000.0	+	0	R 595592
chr17	jNXSensor	rigid_DNA	595613	595627	1000.0	+	0	R 595613
chr17	jNXSensor	rigid_DNA	596271	596285	1000.0	+	0	R 596271
chr17	jNXSensor	rigid_DNA	596383	596397	1000.0	+	0	R 596383
chr17	jNXSensor	rigid_DNA	600187	600197	1000.0	+	0	R 600187
chr17	jNXSensor	rigid_DNA	601585	601605	1000.0	+	0	R 601585
chr17	jNXSensor	rigid_DNA	601792	601813	1000.0	+	0	R 601792
chr17	jNXSensor	rigid_DNA	601845	601860	1000.0	+	0	R 601845
chr17	jNXSensor	rigid_DNA	601901	601921	1000.0	+	0	R 601901
chr17	jNXSensor	rigid_DNA	601926	601953	1000.0	+	0	R 601926
chr17	jNXSensor	rigid_DNA	601958	601977	1000.0	+	0	R 601958
chr17	jNXSensor	rigid_DNA	601989	602008	1000.0	+	0	R 601989
chr17	jNXSensor	rigid_DNA	602013	602040	1000.0	+	0	R 602013
chr17	jNXSensor	rigid_DNA	602090	602118	1000.0	+	0	R 602090
chr17	jNXSensor	rigid_DNA	602136	602162	1000.0	+	0	R 602136
chr17	jNXSensor	rigid_DNA	602167	602181	1000.0	+	0	R 602167
chr17	jNXSensor	rigid_DNA	602192	602211	1000.0	+	0	R 602192
chr17	jNXSensor	rigid_DNA	602228	602242	1000.0	+	0	R 602228
chr17	jNXSensor	rigid_DNA	602263	602280	1000.0	+	0	R 602263
chr17	jNXSensor	rigid_DNA	602282	602301	1000.0	+	0	R 602282
chr17	jNXSensor	rigid_DNA	602332	602346	1000.0	+	0	R 602332
chr17	jNXSensor	rigid_DNA	602393	602422	1000.0	+	0	R 602393
chr17	jNXSensor	rigid_DNA	602428	602447	1000.0	+	0	R 602428
chr17	jNXSensor	rigid_DNA	602487	602502	1000.0	+	0	R 602487
chr17	jNXSensor	rigid_DNA	602515	602544	1000.0	+	0	R 602515
chr17	jNXSensor	rigid_DNA	602548	602562	1000.0	+	0	R 602548
chr17	jNXSensor	rigid_DNA	602627	602642	1000.0	+	0	R 602627
chr17	jNXSensor	rigid_DNA	602970	602984	1000.0	+	0	R 602970
chr17	jNXSensor	rigid_DNA	602994	603009	1000.0	+	0	R 602994
chr17	jNXSensor	rigid_DNA	604876	604886	1000.0	+	0	R 604876
chr17	jNXSensor	rigid_DNA	606365	606379	1000.0	+	0	R 606365
chr17	jNXSensor	rigid_DNA	606412	606426	1000.0	+	0	R 606412
chr17	jNXSensor	rigid_DNA	607474	607486	1000.0	+	0	R 607474
chr17	jNXSensor	rigid_DNA	607752	607769	1000.0	+	0	R 607752
chr17	jNXSensor	rigid_DNA	608910	608921	1000.0	+	0	R 608910
chr17	jNXSensor	rigid_DNA	610553	610567	1000.0	+	0	R 610553
chr17	jNXSensor	rigid_DNA	611778	611792	1000.0	+	0	R 611778
chr17	jNXSensor	rigid_DNA	612472	612486	1000.0	+	0	R 612472
chr17	jNXSensor	rigid_DNA	612540	612554	1000.0	+	0	R 612540
chr17	jNXSensor	rigid_DNA	612925	612944	1000.0	+	0	R 612925
chr17	jNXSensor	rigid_DNA	613172	613189	1000.0	+	0	R 613172
chr17	jNXSensor	rigid_DNA	613436	613450	1000.0	+	0	R 613436
chr17	jNXSensor	rigid_DNA	614198	614212	1000.0	+	0	R 614198
chr17	jNXSensor	rigid_DNA	614658	614667	1000.0	+	0	R 614658
chr17	jNXSensor	rigid_DNA	614720	614734	1000.0	+	0	R 614720
chr17	jNXSensor	rigid_DNA	615675	615695	1000.0	+	0	R 615675
chr17	jNXSensor	rigid_DNA	615718	615732	1000.0	+	0	R 615718
chr17	jNXSensor	rigid_DNA	616288	616300	1000.0	+	0	R 616288
chr17	jNXSensor	rigid_DNA	616344	616358	1000.0	+	0	R 616344
chr17	jNXSensor	rigid_DNA	616782	616796	1000.0	+	0	R 616782
chr17	jNXSensor	rigid_DNA	620686	620696	1000.0	+	0	R 620686
chr17	jNXSensor	rigid_DNA	621753	621767	1000.0	+	0	R 621753
chr17	jNXSensor	rigid_DNA	622004	622027	1000.0	+	0	R 622004
chr17	jNXSensor	rigid_DNA	622178	622199	1000.0	+	0	R 622178
chr17	jNXSensor	rigid_DNA	622707	622721	1000.0	+	0	R 622707
chr17	jNXSensor	rigid_DNA	622985	623000	1000.0	+	0	R 622985
chr17	jNXSensor	rigid_DNA	623752	623766	1000.0	+	0	R 623752
chr17	jNXSensor	rigid_DNA	624776	624790	1000.0	+	0	R 624776
chr17	jNXSensor	rigid_DNA	625097	625114	1000.0	+	0	R 625097
chr17	jNXSensor	rigid_DNA	625251	625261	1000.0	+	0	R 625251
chr17	jNXSensor	rigid_DNA	625809	625823	1000.0	+	0	R 625809
chr17	jNXSensor	rigid_DNA	627390	627404	1000.0	+	0	R 627390
chr17	jNXSensor	rigid_DNA	627632	627642	1000.0	+	0	R 627632
chr17	jNXSensor	rigid_DNA	628070	628084	1000.0	+	0	R 628070
chr17	jNXSensor	rigid_DNA	629310	629338	1000.0	+	0	R 629310
chr17	jNXSensor	rigid_DNA	629629	629642	1000.0	+	0	R 629629
chr17	jNXSensor	rigid_DNA	629834	629848	1000.0	+	0	R 629834
chr17	jNXSensor	rigid_DNA	629876	629890	1000.0	+	0	R 629876
chr17	jNXSensor	rigid_DNA	630732	630753	1000.0	+	0	R 630732
chr17	jNXSensor	rigid_DNA	630908	630927	1000.0	+	0	R 630908
chr17	jNXSensor	rigid_DNA	631158	631172	1000.0	+	0	R 631158
chr17	jNXSensor	rigid_DNA	631189	631209	1000.0	+	0	R 631189
chr17	jNXSensor	rigid_DNA	631360	631379	1000.0	+	0	R 631360
chr17	jNXSensor	rigid_DNA	632080	632114	1000.0	+	0	R 632080
chr17	jNXSensor	rigid_DNA	632123	632137	1000.0	+	0	R 632123
chr17	jNXSensor	rigid_DNA	632254	632268	1000.0	+	0	R 632254
chr17	jNXSensor	rigid_DNA	632326	632340	1000.0	+	0	R 632326
chr17	jNXSensor	rigid_DNA	632444	632472	1000.0	+	0	R 632444
chr17	jNXSensor	rigid_DNA	632720	632734	1000.0	+	0	R 632720
chr17	jNXSensor	rigid_DNA	632919	632939	1000.0	+	0	R 632919
chr17	jNXSensor	rigid_DNA	632962	632980	1000.0	+	0	R 632962
chr17	jNXSensor	rigid_DNA	633047	633058	1000.0	+	0	R 633047
chr17	jNXSensor	rigid_DNA	633340	633352	1000.0	+	0	R 633340
chr17	jNXSensor	rigid_DNA	633574	633588	1000.0	+	0	R 633574
chr17	jNXSensor	rigid_DNA	635154	635163	1000.0	+	0	R 635154
chr17	jNXSensor	rigid_DNA	637531	637540	1000.0	+	0	R 637531
chr17	jNXSensor	rigid_DNA	637786	637800	1000.0	+	0	R 637786
chr17	jNXSensor	rigid_DNA	638176	638190	1000.0	+	0	R 638176
chr17	jNXSensor	rigid_DNA	638463	638483	1000.0	+	0	R 638463
chr17	jNXSensor	rigid_DNA	639991	640005	1000.0	+	0	R 639991
chr17	jNXSensor	rigid_DNA	640174	640188	1000.0	+	0	R 640174
chr17	jNXSensor	rigid_DNA	640193	640207	1000.0	+	0	R 640193
chr17	jNXSensor	rigid_DNA	640230	640244	1000.0	+	0	R 640230
chr17	jNXSensor	rigid_DNA	640908	640923	1000.0	+	0	R 640908
chr17	jNXSensor	rigid_DNA	643065	643079	1000.0	+	0	R 643065
chr17	jNXSensor	rigid_DNA	643148	643163	1000.0	+	0	R 643148
chr17	jNXSensor	rigid_DNA	643192	643207	1000.0	+	0	R 643192
chr17	jNXSensor	rigid_DNA	643237	643256	1000.0	+	0	R 643237
chr17	jNXSensor	rigid_DNA	643432	643446	1000.0	+	0	R 643432
chr17	jNXSensor	rigid_DNA	643466	643481	1000.0	+	0	R 643466
chr17	jNXSensor	rigid_DNA	643552	643566	1000.0	+	0	R 643552
chr17	jNXSensor	rigid_DNA	643738	643752	1000.0	+	0	R 643738
chr17	jNXSensor	rigid_DNA	644153	644169	1000.0	+	0	R 644153
chr17	jNXSensor	rigid_DNA	644381	644400	1000.0	+	0	R 644381
chr17	jNXSensor	rigid_DNA	644520	644534	1000.0	+	0	R 644520
chr17	jNXSensor	rigid_DNA	644944	644958	1000.0	+	0	R 644944
chr17	jNXSensor	rigid_DNA	645041	645055	1000.0	+	0	R 645041
chr17	jNXSensor	rigid_DNA	645366	645385	1000.0	+	0	R 645366
chr17	jNXSensor	rigid_DNA	645435	645449	1000.0	+	0	R 645435
chr17	jNXSensor	rigid_DNA	645687	645701	1000.0	+	0	R 645687
chr17	jNXSensor	rigid_DNA	645809	645821	1000.0	+	0	R 645809
chr17	jNXSensor	rigid_DNA	645904	645918	1000.0	+	0	R 645904
chr17	jNXSensor	rigid_DNA	645921	645936	1000.0	+	0	R 645921
chr17	jNXSensor	rigid_DNA	646301	646320	1000.0	+	0	R 646301
chr17	jNXSensor	rigid_DNA	646343	646362	1000.0	+	0	R 646343
chr17	jNXSensor	rigid_DNA	646585	646598	1000.0	+	0	R 646585
chr17	jNXSensor	rigid_DNA	646697	646712	1000.0	+	0	R 646697
chr17	jNXSensor	rigid_DNA	647171	647191	1000.0	+	0	R 647171
chr17	jNXSensor	rigid_DNA	647381	647406	1000.0	+	0	R 647381
chr17	jNXSensor	rigid_DNA	647984	647998	1000.0	+	0	R 647984
chr17	jNXSensor	rigid_DNA	648014	648028	1000.0	+	0	R 648014
chr17	jNXSensor	rigid_DNA	648238	648258	1000.0	+	0	R 648238
chr17	jNXSensor	rigid_DNA	648349	648363	1000.0	+	0	R 648349
chr17	jNXSensor	rigid_DNA	648843	648857	1000.0	+	0	R 648843
chr17	jNXSensor	rigid_DNA	649107	649121	1000.0	+	0	R 649107
chr17	jNXSensor	rigid_DNA	649492	649507	1000.0	+	0	R 649492
chr17	jNXSensor	rigid_DNA	649693	649707	1000.0	+	0	R 649693
chr17	jNXSensor	rigid_DNA	649823	649838	1000.0	+	0	R 649823
chr17	jNXSensor	rigid_DNA	649864	649878	1000.0	+	0	R 649864
chr17	jNXSensor	rigid_DNA	650533	650547	1000.0	+	0	R 650533
chr17	jNXSensor	rigid_DNA	650551	650566	1000.0	+	0	R 650551
chr17	jNXSensor	rigid_DNA	650590	650609	1000.0	+	0	R 650590
chr17	jNXSensor	rigid_DNA	650694	650716	1000.0	+	0	R 650694
chr17	jNXSensor	rigid_DNA	651269	651292	1000.0	+	0	R 651269
chr17	jNXSensor	rigid_DNA	651434	651453	1000.0	+	0	R 651434
chr17	jNXSensor	rigid_DNA	652118	652128	1000.0	+	0	R 652118
chr17	jNXSensor	rigid_DNA	652519	652545	1000.0	+	0	R 652519
chr17	jNXSensor	rigid_DNA	652615	652629	1000.0	+	0	R 652615
chr17	jNXSensor	rigid_DNA	652648	652667	1000.0	+	0	R 652648
chr17	jNXSensor	rigid_DNA	652741	652761	1000.0	+	0	R 652741
chr17	jNXSensor	rigid_DNA	652892	652907	1000.0	+	0	R 652892
chr17	jNXSensor	rigid_DNA	652930	652950	1000.0	+	0	R 652930
chr17	jNXSensor	rigid_DNA	653230	653244	1000.0	+	0	R 653230
chr17	jNXSensor	rigid_DNA	653425	653443	1000.0	+	0	R 653425
chr17	jNXSensor	rigid_DNA	653590	653604	1000.0	+	0	R 653590
chr17	jNXSensor	rigid_DNA	653637	653651	1000.0	+	0	R 653637
chr17	jNXSensor	rigid_DNA	654265	654290	1000.0	+	0	R 654265
chr17	jNXSensor	rigid_DNA	654562	654581	1000.0	+	0	R 654562
chr17	jNXSensor	rigid_DNA	654782	654803	1000.0	+	0	R 654782
chr17	jNXSensor	rigid_DNA	655012	655036	1000.0	+	0	R 655012
chr17	jNXSensor	rigid_DNA	655126	655145	1000.0	+	0	R 655126
chr17	jNXSensor	rigid_DNA	655178	655192	1000.0	+	0	R 655178
chr17	jNXSensor	rigid_DNA	655226	655240	1000.0	+	0	R 655226
chr17	jNXSensor	rigid_DNA	655262	655276	1000.0	+	0	R 655262
chr17	jNXSensor	rigid_DNA	655314	655328	1000.0	+	0	R 655314
chr17	jNXSensor	rigid_DNA	655414	655434	1000.0	+	0	R 655414
chr17	jNXSensor	rigid_DNA	656118	656145	1000.0	+	0	R 656118
chr17	jNXSensor	rigid_DNA	656176	656191	1000.0	+	0	R 656176
chr17	jNXSensor	rigid_DNA	656222	656237	1000.0	+	0	R 656222
chr17	jNXSensor	rigid_DNA	656267	656281	1000.0	+	0	R 656267
chr17	jNXSensor	rigid_DNA	656312	656332	1000.0	+	0	R 656312
chr17	jNXSensor	rigid_DNA	656371	656385	1000.0	+	0	R 656371
chr17	jNXSensor	rigid_DNA	656506	656531	1000.0	+	0	R 656506
chr17	jNXSensor	rigid_DNA	656549	656563	1000.0	+	0	R 656549
chr17	jNXSensor	rigid_DNA	656769	656783	1000.0	+	0	R 656769
chr17	jNXSensor	rigid_DNA	657330	657344	1000.0	+	0	R 657330
chr17	jNXSensor	rigid_DNA	657350	657369	1000.0	+	0	R 657350
chr17	jNXSensor	rigid_DNA	657399	657413	1000.0	+	0	R 657399
chr17	jNXSensor	rigid_DNA	657531	657545	1000.0	+	0	R 657531
chr17	jNXSensor	rigid_DNA	658296	658311	1000.0	+	0	R 658296
chr17	jNXSensor	rigid_DNA	658667	658682	1000.0	+	0	R 658667
chr17	jNXSensor	rigid_DNA	658914	658928	1000.0	+	0	R 658914
chr17	jNXSensor	rigid_DNA	659158	659177	1000.0	+	0	R 659158
chr17	jNXSensor	rigid_DNA	659835	659849	1000.0	+	0	R 659835
chr17	jNXSensor	rigid_DNA	660879	660890	1000.0	+	0	R 660879
chr17	jNXSensor	rigid_DNA	661192	661208	1000.0	+	0	R 661192
chr17	jNXSensor	rigid_DNA	661278	661292	1000.0	+	0	R 661278
chr17	jNXSensor	rigid_DNA	661490	661509	1000.0	+	0	R 661490
chr17	jNXSensor	rigid_DNA	661623	661637	1000.0	+	0	R 661623
chr17	jNXSensor	rigid_DNA	661643	661657	1000.0	+	0	R 661643
chr17	jNXSensor	rigid_DNA	661677	661696	1000.0	+	0	R 661677
chr17	jNXSensor	rigid_DNA	661780	661799	1000.0	+	0	R 661780
chr17	jNXSensor	rigid_DNA	661911	661935	1000.0	+	0	R 661911
chr17	jNXSensor	rigid_DNA	662158	662178	1000.0	+	0	R 662158
chr17	jNXSensor	rigid_DNA	662208	662222	1000.0	+	0	R 662208
chr17	jNXSensor	rigid_DNA	663212	663226	1000.0	+	0	R 663212
chr17	jNXSensor	rigid_DNA	663649	663658	1000.0	+	0	R 663649
chr17	jNXSensor	rigid_DNA	663672	663694	1000.0	+	0	R 663672
chr17	jNXSensor	rigid_DNA	663717	663731	1000.0	+	0	R 663717
chr17	jNXSensor	rigid_DNA	663957	663967	1000.0	+	0	R 663957
chr17	jNXSensor	rigid_DNA	664009	664023	1000.0	+	0	R 664009
chr17	jNXSensor	rigid_DNA	664345	664359	1000.0	+	0	R 664345
chr17	jNXSensor	rigid_DNA	666893	666907	1000.0	+	0	R 666893
chr17	jNXSensor	rigid_DNA	667662	667679	1000.0	+	0	R 667662
chr17	jNXSensor	rigid_DNA	668007	668021	1000.0	+	0	R 668007
chr17	jNXSensor	rigid_DNA	668875	668885	1000.0	+	0	R 668875
chr17	jNXSensor	rigid_DNA	669223	669237	1000.0	+	0	R 669223
chr17	jNXSensor	rigid_DNA	669404	669418	1000.0	+	0	R 669404
chr17	jNXSensor	rigid_DNA	669455	669470	1000.0	+	0	R 669455
chr17	jNXSensor	rigid_DNA	669482	669501	1000.0	+	0	R 669482
chr17	jNXSensor	rigid_DNA	670009	670023	1000.0	+	0	R 670009
chr17	jNXSensor	rigid_DNA	670360	670374	1000.0	+	0	R 670360
chr17	jNXSensor	rigid_DNA	670602	670623	1000.0	+	0	R 670602
chr17	jNXSensor	rigid_DNA	670913	670929	1000.0	+	0	R 670913
chr17	jNXSensor	rigid_DNA	670931	670941	1000.0	+	0	R 670931
chr17	jNXSensor	rigid_DNA	671459	671483	1000.0	+	0	R 671459
chr17	jNXSensor	rigid_DNA	671506	671520	1000.0	+	0	R 671506
chr17	jNXSensor	rigid_DNA	671707	671721	1000.0	+	0	R 671707
chr17	jNXSensor	rigid_DNA	672429	672443	1000.0	+	0	R 672429
chr17	jNXSensor	rigid_DNA	672647	672661	1000.0	+	0	R 672647
chr17	jNXSensor	rigid_DNA	673090	673103	1000.0	+	0	R 673090
chr17	jNXSensor	rigid_DNA	673147	673161	1000.0	+	0	R 673147
chr17	jNXSensor	rigid_DNA	673391	673402	1000.0	+	0	R 673391
chr17	jNXSensor	rigid_DNA	673733	673747	1000.0	+	0	R 673733
chr17	jNXSensor	rigid_DNA	673976	673990	1000.0	+	0	R 673976
chr17	jNXSensor	rigid_DNA	674027	674047	1000.0	+	0	R 674027
chr17	jNXSensor	rigid_DNA	675026	675045	1000.0	+	0	R 675026
chr17	jNXSensor	rigid_DNA	675212	675229	1000.0	+	0	R 675212
chr17	jNXSensor	rigid_DNA	675407	675421	1000.0	+	0	R 675407
chr17	jNXSensor	rigid_DNA	675449	675463	1000.0	+	0	R 675449
chr17	jNXSensor	rigid_DNA	676269	676283	1000.0	+	0	R 676269
chr17	jNXSensor	rigid_DNA	676759	676785	1000.0	+	0	R 676759
chr17	jNXSensor	rigid_DNA	676914	676928	1000.0	+	0	R 676914
chr17	jNXSensor	rigid_DNA	677064	677078	1000.0	+	0	R 677064
chr17	jNXSensor	rigid_DNA	677334	677348	1000.0	+	0	R 677334
chr17	jNXSensor	rigid_DNA	677537	677556	1000.0	+	0	R 677537
chr17	jNXSensor	rigid_DNA	677887	677902	1000.0	+	0	R 677887
chr17	jNXSensor	rigid_DNA	678394	678411	1000.0	+	0	R 678394
chr17	jNXSensor	rigid_DNA	678639	678653	1000.0	+	0	R 678639
chr17	jNXSensor	rigid_DNA	678670	678695	1000.0	+	0	R 678670
chr17	jNXSensor	rigid_DNA	679131	679144	1000.0	+	0	R 679131
chr17	jNXSensor	rigid_DNA	679449	679465	1000.0	+	0	R 679449
chr17	jNXSensor	rigid_DNA	679602	679616	1000.0	+	0	R 679602
chr17	jNXSensor	rigid_DNA	680493	680512	1000.0	+	0	R 680493
chr17	jNXSensor	rigid_DNA	680991	681006	1000.0	+	0	R 680991
chr17	jNXSensor	rigid_DNA	681289	681298	1000.0	+	0	R 681289
chr17	jNXSensor	rigid_DNA	682344	682357	1000.0	+	0	R 682344
chr17	jNXSensor	rigid_DNA	682417	682436	1000.0	+	0	R 682417
chr17	jNXSensor	rigid_DNA	682637	682651	1000.0	+	0	R 682637
chr17	jNXSensor	rigid_DNA	683165	683183	1000.0	+	0	R 683165
chr17	jNXSensor	rigid_DNA	684758	684772	1000.0	+	0	R 684758
chr17	jNXSensor	rigid_DNA	685057	685077	1000.0	+	0	R 685057
chr17	jNXSensor	rigid_DNA	685298	685313	1000.0	+	0	R 685298
chr17	jNXSensor	rigid_DNA	687775	687790	1000.0	+	0	R 687775
chr17	jNXSensor	rigid_DNA	688117	688139	1000.0	+	0	R 688117
chr17	jNXSensor	rigid_DNA	688234	688248	1000.0	+	0	R 688234
chr17	jNXSensor	rigid_DNA	688406	688420	1000.0	+	0	R 688406
chr17	jNXSensor	rigid_DNA	689146	689160	1000.0	+	0	R 689146
chr17	jNXSensor	rigid_DNA	689183	689203	1000.0	+	0	R 689183
chr17	jNXSensor	rigid_DNA	689788	689804	1000.0	+	0	R 689788
chr17	jNXSensor	rigid_DNA	689845	689859	1000.0	+	0	R 689845
chr17	jNXSensor	rigid_DNA	690085	690098	1000.0	+	0	R 690085
chr17	jNXSensor	rigid_DNA	690334	690344	1000.0	+	0	R 690334
chr17	jNXSensor	rigid_DNA	690369	690383	1000.0	+	0	R 690369
chr17	jNXSensor	rigid_DNA	690570	690590	1000.0	+	0	R 690570
chr17	jNXSensor	rigid_DNA	690613	690634	1000.0	+	0	R 690613
chr17	jNXSensor	rigid_DNA	690953	690973	1000.0	+	0	R 690953
chr17	jNXSensor	rigid_DNA	691247	691261	1000.0	+	0	R 691247
chr17	jNXSensor	rigid_DNA	692441	692455	1000.0	+	0	R 692441
chr17	jNXSensor	rigid_DNA	692821	692835	1000.0	+	0	R 692821
chr17	jNXSensor	rigid_DNA	693319	693333	1000.0	+	0	R 693319
chr17	jNXSensor	rigid_DNA	693633	693647	1000.0	+	0	R 693633
chr17	jNXSensor	rigid_DNA	694030	694044	1000.0	+	0	R 694030
chr17	jNXSensor	rigid_DNA	694820	694834	1000.0	+	0	R 694820
chr17	jNXSensor	rigid_DNA	696177	696191	1000.0	+	0	R 696177
chr17	jNXSensor	rigid_DNA	696404	696421	1000.0	+	0	R 696404
chr17	jNXSensor	rigid_DNA	697143	697157	1000.0	+	0	R 697143
chr17	jNXSensor	rigid_DNA	697215	697225	1000.0	+	0	R 697215
chr17	jNXSensor	rigid_DNA	697517	697531	1000.0	+	0	R 697517
chr17	jNXSensor	rigid_DNA	698136	698145	1000.0	+	0	R 698136
chr17	jNXSensor	rigid_DNA	698335	698350	1000.0	+	0	R 698335
chr17	jNXSensor	rigid_DNA	699087	699101	1000.0	+	0	R 699087
chr17	jNXSensor	rigid_DNA	699103	699117	1000.0	+	0	R 699103
chr17	jNXSensor	rigid_DNA	699509	699518	1000.0	+	0	R 699509
chr17	jNXSensor	rigid_DNA	699768	699787	1000.0	+	0	R 699768
chr17	jNXSensor	rigid_DNA	699945	699959	1000.0	+	0	R 699945
chr17	jNXSensor	rigid_DNA	700243	700257	1000.0	+	0	R 700243
chr17	jNXSensor	rigid_DNA	700622	700642	1000.0	+	0	R 700622
chr17	jNXSensor	rigid_DNA	700809	700823	1000.0	+	0	R 700809
chr17	jNXSensor	rigid_DNA	701190	701220	1000.0	+	0	R 701190
chr17	jNXSensor	rigid_DNA	701324	701343	1000.0	+	0	R 701324
chr17	jNXSensor	rigid_DNA	701845	701859	1000.0	+	0	R 701845
chr17	jNXSensor	rigid_DNA	702127	702141	1000.0	+	0	R 702127
chr17	jNXSensor	rigid_DNA	702199	702218	1000.0	+	0	R 702199
chr17	jNXSensor	rigid_DNA	702975	702985	1000.0	+	0	R 702975
chr17	jNXSensor	rigid_DNA	703714	703728	1000.0	+	0	R 703714
chr17	jNXSensor	rigid_DNA	704360	704374	1000.0	+	0	R 704360
chr17	jNXSensor	rigid_DNA	704475	704486	1000.0	+	0	R 704475
chr17	jNXSensor	rigid_DNA	704645	704662	1000.0	+	0	R 704645
chr17	jNXSensor	rigid_DNA	704949	704960	1000.0	+	0	R 704949
chr17	jNXSensor	rigid_DNA	705025	705039	1000.0	+	0	R 705025
chr17	jNXSensor	rigid_DNA	705862	705877	1000.0	+	0	R 705862
chr17	jNXSensor	rigid_DNA	705906	705920	1000.0	+	0	R 705906
chr17	jNXSensor	rigid_DNA	706182	706193	1000.0	+	0	R 706182
chr17	jNXSensor	rigid_DNA	706478	706498	1000.0	+	0	R 706478
chr17	jNXSensor	rigid_DNA	706755	706775	1000.0	+	0	R 706755
chr17	jNXSensor	rigid_DNA	707257	707266	1000.0	+	0	R 707257
chr17	jNXSensor	rigid_DNA	707962	707977	1000.0	+	0	R 707962
chr17	jNXSensor	rigid_DNA	708074	708088	1000.0	+	0	R 708074
chr17	jNXSensor	rigid_DNA	708256	708270	1000.0	+	0	R 708256
chr17	jNXSensor	rigid_DNA	708719	708730	1000.0	+	0	R 708719
chr17	jNXSensor	rigid_DNA	710263	710279	1000.0	+	0	R 710263
chr17	jNXSensor	rigid_DNA	710398	710412	1000.0	+	0	R 710398
chr17	jNXSensor	rigid_DNA	710533	710547	1000.0	+	0	R 710533
chr17	jNXSensor	rigid_DNA	710668	710685	1000.0	+	0	R 710668
chr17	jNXSensor	rigid_DNA	711748	711760	1000.0	+	0	R 711748
chr17	jNXSensor	rigid_DNA	714503	714517	1000.0	+	0	R 714503
chr17	jNXSensor	rigid_DNA	714814	714828	1000.0	+	0	R 714814
chr17	jNXSensor	rigid_DNA	715241	715250	1000.0	+	0	R 715241
chr17	jNXSensor	rigid_DNA	716180	716190	1000.0	+	0	R 716180
chr17	jNXSensor	rigid_DNA	717674	717688	1000.0	+	0	R 717674
chr17	jNXSensor	rigid_DNA	717886	717899	1000.0	+	0	R 717886
chr17	jNXSensor	rigid_DNA	718064	718078	1000.0	+	0	R 718064
chr17	jNXSensor	rigid_DNA	718460	718469	1000.0	+	0	R 718460
chr17	jNXSensor	rigid_DNA	718723	718743	1000.0	+	0	R 718723
chr17	jNXSensor	rigid_DNA	718766	718780	1000.0	+	0	R 718766
chr17	jNXSensor	rigid_DNA	718827	718841	1000.0	+	0	R 718827
chr17	jNXSensor	rigid_DNA	718977	718991	1000.0	+	0	R 718977
chr17	jNXSensor	rigid_DNA	719205	719219	1000.0	+	0	R 719205
chr17	jNXSensor	rigid_DNA	719626	719640	1000.0	+	0	R 719626
chr17	jNXSensor	rigid_DNA	720570	720579	1000.0	+	0	R 720570
chr17	jNXSensor	rigid_DNA	720746	720760	1000.0	+	0	R 720746
chr17	jNXSensor	rigid_DNA	721390	721412	1000.0	+	0	R 721390
chr17	jNXSensor	rigid_DNA	722604	722627	1000.0	+	0	R 722604
chr17	jNXSensor	rigid_DNA	722858	722872	1000.0	+	0	R 722858
chr17	jNXSensor	rigid_DNA	723484	723500	1000.0	+	0	R 723484
chr17	jNXSensor	rigid_DNA	724227	724247	1000.0	+	0	R 724227
chr17	jNXSensor	rigid_DNA	725026	725037	1000.0	+	0	R 725026
chr17	jNXSensor	rigid_DNA	725752	725767	1000.0	+	0	R 725752
chr17	jNXSensor	rigid_DNA	725834	725848	1000.0	+	0	R 725834
chr17	jNXSensor	rigid_DNA	726752	726769	1000.0	+	0	R 726752
chr17	jNXSensor	rigid_DNA	726796	726815	1000.0	+	0	R 726796
chr17	jNXSensor	rigid_DNA	727420	727440	1000.0	+	0	R 727420
chr17	jNXSensor	rigid_DNA	728286	728300	1000.0	+	0	R 728286
chr17	jNXSensor	rigid_DNA	728364	728384	1000.0	+	0	R 728364
chr17	jNXSensor	rigid_DNA	728401	728421	1000.0	+	0	R 728401
chr17	jNXSensor	rigid_DNA	728438	728453	1000.0	+	0	R 728438
chr17	jNXSensor	rigid_DNA	728474	728494	1000.0	+	0	R 728474
chr17	jNXSensor	rigid_DNA	728511	728531	1000.0	+	0	R 728511
chr17	jNXSensor	rigid_DNA	729286	729297	1000.0	+	0	R 729286
chr17	jNXSensor	rigid_DNA	729524	729538	1000.0	+	0	R 729524
chr17	jNXSensor	rigid_DNA	729561	729575	1000.0	+	0	R 729561
chr17	jNXSensor	rigid_DNA	729771	729791	1000.0	+	0	R 729771
chr17	jNXSensor	rigid_DNA	730901	730915	1000.0	+	0	R 730901
chr17	jNXSensor	rigid_DNA	730998	731012	1000.0	+	0	R 730998
chr17	jNXSensor	rigid_DNA	731464	731478	1000.0	+	0	R 731464
chr17	jNXSensor	rigid_DNA	731669	731683	1000.0	+	0	R 731669
chr17	jNXSensor	rigid_DNA	731926	731940	1000.0	+	0	R 731926
chr17	jNXSensor	rigid_DNA	732396	732411	1000.0	+	0	R 732396
chr17	jNXSensor	rigid_DNA	732702	732716	1000.0	+	0	R 732702
chr17	jNXSensor	rigid_DNA	732739	732753	1000.0	+	0	R 732739
chr17	jNXSensor	rigid_DNA	733334	733353	1000.0	+	0	R 733334
chr17	jNXSensor	rigid_DNA	733822	733841	1000.0	+	0	R 733822
chr17	jNXSensor	rigid_DNA	733926	733944	1000.0	+	0	R 733926
chr17	jNXSensor	rigid_DNA	734577	734591	1000.0	+	0	R 734577
chr17	jNXSensor	rigid_DNA	735488	735497	1000.0	+	0	R 735488
chr17	jNXSensor	rigid_DNA	735663	735690	1000.0	+	0	R 735663
chr17	jNXSensor	rigid_DNA	735838	735849	1000.0	+	0	R 735838
chr17	jNXSensor	rigid_DNA	735919	735939	1000.0	+	0	R 735919
chr17	jNXSensor	rigid_DNA	736481	736502	1000.0	+	0	R 736481
chr17	jNXSensor	rigid_DNA	736768	736783	1000.0	+	0	R 736768
chr17	jNXSensor	rigid_DNA	737074	737084	1000.0	+	0	R 737074
chr17	jNXSensor	rigid_DNA	738703	738717	1000.0	+	0	R 738703
chr17	jNXSensor	rigid_DNA	738953	738972	1000.0	+	0	R 738953
chr17	jNXSensor	rigid_DNA	739408	739422	1000.0	+	0	R 739408
chr17	jNXSensor	rigid_DNA	739902	739916	1000.0	+	0	R 739902
chr17	jNXSensor	rigid_DNA	740541	740551	1000.0	+	0	R 740541
chr17	jNXSensor	rigid_DNA	742466	742480	1000.0	+	0	R 742466
chr17	jNXSensor	rigid_DNA	742612	742637	1000.0	+	0	R 742612
chr17	jNXSensor	rigid_DNA	742962	742976	1000.0	+	0	R 742962
chr17	jNXSensor	rigid_DNA	743133	743147	1000.0	+	0	R 743133
chr17	jNXSensor	rigid_DNA	744688	744702	1000.0	+	0	R 744688
chr17	jNXSensor	rigid_DNA	744723	744737	1000.0	+	0	R 744723
chr17	jNXSensor	rigid_DNA	744985	745024	1000.0	+	0	R 744985
chr17	jNXSensor	rigid_DNA	745041	745055	1000.0	+	0	R 745041
chr17	jNXSensor	rigid_DNA	745250	745264	1000.0	+	0	R 745250
chr17	jNXSensor	rigid_DNA	745299	745319	1000.0	+	0	R 745299
chr17	jNXSensor	rigid_DNA	745647	745658	1000.0	+	0	R 745647
chr17	jNXSensor	rigid_DNA	746331	746346	1000.0	+	0	R 746331
chr17	jNXSensor	rigid_DNA	746848	746864	1000.0	+	0	R 746848
chr17	jNXSensor	rigid_DNA	747077	747096	1000.0	+	0	R 747077
chr17	jNXSensor	rigid_DNA	748943	748955	1000.0	+	0	R 748943
chr17	jNXSensor	rigid_DNA	749195	749209	1000.0	+	0	R 749195
chr17	jNXSensor	rigid_DNA	749232	749250	1000.0	+	0	R 749232
chr17	jNXSensor	rigid_DNA	750014	750033	1000.0	+	0	R 750014
chr17	jNXSensor	rigid_DNA	750904	750927	1000.0	+	0	R 750904
chr17	jNXSensor	rigid_DNA	751158	751172	1000.0	+	0	R 751158
chr17	jNXSensor	rigid_DNA	751195	751209	1000.0	+	0	R 751195
chr17	jNXSensor	rigid_DNA	751974	751988	1000.0	+	0	R 751974
chr17	jNXSensor	rigid_DNA	752773	752787	1000.0	+	0	R 752773
chr17	jNXSensor	rigid_DNA	753380	753389	1000.0	+	0	R 753380
chr17	jNXSensor	rigid_DNA	753870	753889	1000.0	+	0	R 753870
chr17	jNXSensor	rigid_DNA	754189	754214	1000.0	+	0	R 754189
chr17	jNXSensor	rigid_DNA	754283	754297	1000.0	+	0	R 754283
chr17	jNXSensor	rigid_DNA	754827	754841	1000.0	+	0	R 754827
chr17	jNXSensor	rigid_DNA	755967	755980	1000.0	+	0	R 755967
chr17	jNXSensor	rigid_DNA	756563	756576	1000.0	+	0	R 756563
chr17	jNXSensor	rigid_DNA	756725	756738	1000.0	+	0	R 756725
chr17	jNXSensor	rigid_DNA	757121	757139	1000.0	+	0	R 757121
chr17	jNXSensor	rigid_DNA	757333	757348	1000.0	+	0	R 757333
chr17	jNXSensor	rigid_DNA	757577	757591	1000.0	+	0	R 757577
chr17	jNXSensor	rigid_DNA	757894	757908	1000.0	+	0	R 757894
chr17	jNXSensor	rigid_DNA	758811	758825	1000.0	+	0	R 758811
chr17	jNXSensor	rigid_DNA	758852	758866	1000.0	+	0	R 758852
chr17	jNXSensor	rigid_DNA	759089	759117	1000.0	+	0	R 759089
chr17	jNXSensor	rigid_DNA	759523	759546	1000.0	+	0	R 759523
chr17	jNXSensor	rigid_DNA	759812	759831	1000.0	+	0	R 759812
chr17	jNXSensor	rigid_DNA	760120	760134	1000.0	+	0	R 760120
chr17	jNXSensor	rigid_DNA	760160	760179	1000.0	+	0	R 760160
chr17	jNXSensor	rigid_DNA	760400	760415	1000.0	+	0	R 760400
chr17	jNXSensor	rigid_DNA	761327	761347	1000.0	+	0	R 761327
chr17	jNXSensor	rigid_DNA	761758	761772	1000.0	+	0	R 761758
chr17	jNXSensor	rigid_DNA	761929	761943	1000.0	+	0	R 761929
chr17	jNXSensor	rigid_DNA	762707	762721	1000.0	+	0	R 762707
chr17	jNXSensor	rigid_DNA	764938	764948	1000.0	+	0	R 764938
chr17	jNXSensor	rigid_DNA	765131	765145	1000.0	+	0	R 765131
chr17	jNXSensor	rigid_DNA	765386	765400	1000.0	+	0	R 765386
chr17	jNXSensor	rigid_DNA	767152	767165	1000.0	+	0	R 767152
chr17	jNXSensor	rigid_DNA	767201	767226	1000.0	+	0	R 767201
chr17	jNXSensor	rigid_DNA	767373	767387	1000.0	+	0	R 767373
chr17	jNXSensor	rigid_DNA	767418	767432	1000.0	+	0	R 767418
chr17	jNXSensor	rigid_DNA	767975	767990	1000.0	+	0	R 767975
chr17	jNXSensor	rigid_DNA	768546	768561	1000.0	+	0	R 768546
chr17	jNXSensor	rigid_DNA	768779	768812	1000.0	+	0	R 768779
chr17	jNXSensor	rigid_DNA	769058	769069	1000.0	+	0	R 769058
chr17	jNXSensor	rigid_DNA	769893	769907	1000.0	+	0	R 769893
chr17	jNXSensor	rigid_DNA	769941	769955	1000.0	+	0	R 769941
chr17	jNXSensor	rigid_DNA	770244	770263	1000.0	+	0	R 770244
chr17	jNXSensor	rigid_DNA	770315	770329	1000.0	+	0	R 770315
chr17	jNXSensor	rigid_DNA	770359	770373	1000.0	+	0	R 770359
chr17	jNXSensor	rigid_DNA	770417	770431	1000.0	+	0	R 770417
chr17	jNXSensor	rigid_DNA	770465	770484	1000.0	+	0	R 770465
chr17	jNXSensor	rigid_DNA	770578	770592	1000.0	+	0	R 770578
chr17	jNXSensor	rigid_DNA	770712	770725	1000.0	+	0	R 770712
chr17	jNXSensor	rigid_DNA	771365	771379	1000.0	+	0	R 771365
chr17	jNXSensor	rigid_DNA	771490	771504	1000.0	+	0	R 771490
chr17	jNXSensor	rigid_DNA	771605	771619	1000.0	+	0	R 771605
chr17	jNXSensor	rigid_DNA	771648	771662	1000.0	+	0	R 771648
chr17	jNXSensor	rigid_DNA	771691	771705	1000.0	+	0	R 771691
chr17	jNXSensor	rigid_DNA	771734	771748	1000.0	+	0	R 771734
chr17	jNXSensor	rigid_DNA	771777	771791	1000.0	+	0	R 771777
chr17	jNXSensor	rigid_DNA	771820	771834	1000.0	+	0	R 771820
chr17	jNXSensor	rigid_DNA	772190	772204	1000.0	+	0	R 772190
chr17	jNXSensor	rigid_DNA	772754	772768	1000.0	+	0	R 772754
chr17	jNXSensor	rigid_DNA	773182	773196	1000.0	+	0	R 773182
chr17	jNXSensor	rigid_DNA	774061	774075	1000.0	+	0	R 774061
chr17	jNXSensor	rigid_DNA	774097	774111	1000.0	+	0	R 774097
chr17	jNXSensor	rigid_DNA	774707	774731	1000.0	+	0	R 774707
chr17	jNXSensor	rigid_DNA	774736	774756	1000.0	+	0	R 774736
chr17	jNXSensor	rigid_DNA	776525	776534	1000.0	+	0	R 776525
chr17	jNXSensor	rigid_DNA	776544	776553	1000.0	+	0	R 776544
chr17	jNXSensor	rigid_DNA	776779	776793	1000.0	+	0	R 776779
chr17	jNXSensor	rigid_DNA	777357	777375	1000.0	+	0	R 777357
chr17	jNXSensor	rigid_DNA	777571	777589	1000.0	+	0	R 777571
chr17	jNXSensor	rigid_DNA	779200	779219	1000.0	+	0	R 779200
chr17	jNXSensor	rigid_DNA	779956	779969	1000.0	+	0	R 779956
chr17	jNXSensor	rigid_DNA	780765	780779	1000.0	+	0	R 780765
chr17	jNXSensor	rigid_DNA	781043	781057	1000.0	+	0	R 781043
chr17	jNXSensor	rigid_DNA	781276	781293	1000.0	+	0	R 781276
chr17	jNXSensor	rigid_DNA	781442	781453	1000.0	+	0	R 781442
chr17	jNXSensor	rigid_DNA	781825	781846	1000.0	+	0	R 781825
chr17	jNXSensor	rigid_DNA	781892	781912	1000.0	+	0	R 781892
chr17	jNXSensor	rigid_DNA	782879	782899	1000.0	+	0	R 782879
chr17	jNXSensor	rigid_DNA	782926	782945	1000.0	+	0	R 782926
chr17	jNXSensor	rigid_DNA	784149	784171	1000.0	+	0	R 784149
chr17	jNXSensor	rigid_DNA	784440	784452	1000.0	+	0	R 784440
chr17	jNXSensor	rigid_DNA	784789	784803	1000.0	+	0	R 784789
chr17	jNXSensor	rigid_DNA	785268	785282	1000.0	+	0	R 785268
chr17	jNXSensor	rigid_DNA	785429	785443	1000.0	+	0	R 785429
chr17	jNXSensor	rigid_DNA	785796	785810	1000.0	+	0	R 785796
chr17	jNXSensor	rigid_DNA	786082	786101	1000.0	+	0	R 786082
chr17	jNXSensor	rigid_DNA	786351	786365	1000.0	+	0	R 786351
chr17	jNXSensor	rigid_DNA	787215	787235	1000.0	+	0	R 787215
chr17	jNXSensor	rigid_DNA	787950	787964	1000.0	+	0	R 787950
chr17	jNXSensor	rigid_DNA	788381	788407	1000.0	+	0	R 788381
chr17	jNXSensor	rigid_DNA	788566	788580	1000.0	+	0	R 788566
chr17	jNXSensor	rigid_DNA	788813	788828	1000.0	+	0	R 788813
chr17	jNXSensor	rigid_DNA	789043	789052	1000.0	+	0	R 789043
chr17	jNXSensor	rigid_DNA	789335	789351	1000.0	+	0	R 789335
chr17	jNXSensor	rigid_DNA	789947	789956	1000.0	+	0	R 789947
chr17	jNXSensor	rigid_DNA	790143	790157	1000.0	+	0	R 790143
chr17	jNXSensor	rigid_DNA	790228	790242	1000.0	+	0	R 790228
chr17	jNXSensor	rigid_DNA	790558	790572	1000.0	+	0	R 790558
chr17	jNXSensor	rigid_DNA	793062	793076	1000.0	+	0	R 793062
chr17	jNXSensor	rigid_DNA	793160	793174	1000.0	+	0	R 793160
chr17	jNXSensor	rigid_DNA	793925	793934	1000.0	+	0	R 793925
chr17	jNXSensor	rigid_DNA	794478	794492	1000.0	+	0	R 794478
chr17	jNXSensor	rigid_DNA	795619	795637	1000.0	+	0	R 795619
chr17	jNXSensor	rigid_DNA	796132	796143	1000.0	+	0	R 796132
chr17	jNXSensor	rigid_DNA	796399	796418	1000.0	+	0	R 796399
chr17	jNXSensor	rigid_DNA	796697	796711	1000.0	+	0	R 796697
chr17	jNXSensor	rigid_DNA	796747	796761	1000.0	+	0	R 796747
chr17	jNXSensor	rigid_DNA	797117	797136	1000.0	+	0	R 797117
chr17	jNXSensor	rigid_DNA	797723	797744	1000.0	+	0	R 797723
chr17	jNXSensor	rigid_DNA	797786	797800	1000.0	+	0	R 797786
chr17	jNXSensor	rigid_DNA	797874	797891	1000.0	+	0	R 797874
chr17	jNXSensor	rigid_DNA	798524	798544	1000.0	+	0	R 798524
chr17	jNXSensor	rigid_DNA	798678	798692	1000.0	+	0	R 798678
chr17	jNXSensor	rigid_DNA	798696	798724	1000.0	+	0	R 798696
chr17	jNXSensor	rigid_DNA	798786	798801	1000.0	+	0	R 798786
chr17	jNXSensor	rigid_DNA	799833	799847	1000.0	+	0	R 799833
chr17	jNXSensor	rigid_DNA	800555	800569	1000.0	+	0	R 800555
chr17	jNXSensor	rigid_DNA	800602	800616	1000.0	+	0	R 800602
chr17	jNXSensor	rigid_DNA	801044	801058	1000.0	+	0	R 801044
chr17	jNXSensor	rigid_DNA	801085	801099	1000.0	+	0	R 801085
chr17	jNXSensor	rigid_DNA	801166	801193	1000.0	+	0	R 801166
chr17	jNXSensor	rigid_DNA	801341	801354	1000.0	+	0	R 801341
chr17	jNXSensor	rigid_DNA	801549	801582	1000.0	+	0	R 801549
chr17	jNXSensor	rigid_DNA	801697	801723	1000.0	+	0	R 801697
chr17	jNXSensor	rigid_DNA	801776	801790	1000.0	+	0	R 801776
chr17	jNXSensor	rigid_DNA	801863	801877	1000.0	+	0	R 801863
chr17	jNXSensor	rigid_DNA	802165	802179	1000.0	+	0	R 802165
chr17	jNXSensor	rigid_DNA	802229	802243	1000.0	+	0	R 802229
chr17	jNXSensor	rigid_DNA	802293	802307	1000.0	+	0	R 802293
chr17	jNXSensor	rigid_DNA	802357	802371	1000.0	+	0	R 802357
chr17	jNXSensor	rigid_DNA	802421	802435	1000.0	+	0	R 802421
chr17	jNXSensor	rigid_DNA	802485	802499	1000.0	+	0	R 802485
chr17	jNXSensor	rigid_DNA	802613	802627	1000.0	+	0	R 802613
chr17	jNXSensor	rigid_DNA	803158	803183	1000.0	+	0	R 803158
chr17	jNXSensor	rigid_DNA	804680	804694	1000.0	+	0	R 804680
chr17	jNXSensor	rigid_DNA	804792	804806	1000.0	+	0	R 804792
chr17	jNXSensor	rigid_DNA	804981	804999	1000.0	+	0	R 804981
chr17	jNXSensor	rigid_DNA	805044	805059	1000.0	+	0	R 805044
chr17	jNXSensor	rigid_DNA	805153	805172	1000.0	+	0	R 805153
chr17	jNXSensor	rigid_DNA	805407	805421	1000.0	+	0	R 805407
chr17	jNXSensor	rigid_DNA	805608	805622	1000.0	+	0	R 805608
chr17	jNXSensor	rigid_DNA	805645	805665	1000.0	+	0	R 805645
chr17	jNXSensor	rigid_DNA	805892	805903	1000.0	+	0	R 805892
chr17	jNXSensor	rigid_DNA	807343	807358	1000.0	+	0	R 807343
chr17	jNXSensor	rigid_DNA	807622	807635	1000.0	+	0	R 807622
chr17	jNXSensor	rigid_DNA	809008	809022	1000.0	+	0	R 809008
chr17	jNXSensor	rigid_DNA	809141	809155	1000.0	+	0	R 809141
chr17	jNXSensor	rigid_DNA	809301	809315	1000.0	+	0	R 809301
chr17	jNXSensor	rigid_DNA	809362	809376	1000.0	+	0	R 809362
chr17	jNXSensor	rigid_DNA	809484	809495	1000.0	+	0	R 809484
chr17	jNXSensor	rigid_DNA	809784	809797	1000.0	+	0	R 809784
chr17	jNXSensor	rigid_DNA	810083	810092	1000.0	+	0	R 810083
chr17	jNXSensor	rigid_DNA	810673	810687	1000.0	+	0	R 810673
chr17	jNXSensor	rigid_DNA	810779	810793	1000.0	+	0	R 810779
chr17	jNXSensor	rigid_DNA	811021	811035	1000.0	+	0	R 811021
chr17	jNXSensor	rigid_DNA	811378	811389	1000.0	+	0	R 811378
chr17	jNXSensor	rigid_DNA	812826	812840	1000.0	+	0	R 812826
chr17	jNXSensor	rigid_DNA	813173	813185	1000.0	+	0	R 813173
chr17	jNXSensor	rigid_DNA	813251	813260	1000.0	+	0	R 813251
chr17	jNXSensor	rigid_DNA	813351	813365	1000.0	+	0	R 813351
chr17	jNXSensor	rigid_DNA	813616	813626	1000.0	+	0	R 813616
chr17	jNXSensor	rigid_DNA	813785	813803	1000.0	+	0	R 813785
chr17	jNXSensor	rigid_DNA	815789	815803	1000.0	+	0	R 815789
chr17	jNXSensor	rigid_DNA	816107	816120	1000.0	+	0	R 816107
chr17	jNXSensor	rigid_DNA	816687	816701	1000.0	+	0	R 816687
chr17	jNXSensor	rigid_DNA	816840	816854	1000.0	+	0	R 816840
chr17	jNXSensor	rigid_DNA	816944	816963	1000.0	+	0	R 816944
chr17	jNXSensor	rigid_DNA	817132	817146	1000.0	+	0	R 817132
chr17	jNXSensor	rigid_DNA	817720	817734	1000.0	+	0	R 817720
chr17	jNXSensor	rigid_DNA	817962	817976	1000.0	+	0	R 817962
chr17	jNXSensor	rigid_DNA	820936	820953	1000.0	+	0	R 820936
chr17	jNXSensor	rigid_DNA	821459	821473	1000.0	+	0	R 821459
chr17	jNXSensor	rigid_DNA	821592	821606	1000.0	+	0	R 821592
chr17	jNXSensor	rigid_DNA	821700	821711	1000.0	+	0	R 821700
chr17	jNXSensor	rigid_DNA	821876	821890	1000.0	+	0	R 821876
chr17	jNXSensor	rigid_DNA	822049	822068	1000.0	+	0	R 822049
chr17	jNXSensor	rigid_DNA	822739	822757	1000.0	+	0	R 822739
chr17	jNXSensor	rigid_DNA	823021	823037	1000.0	+	0	R 823021
chr17	jNXSensor	rigid_DNA	823676	823685	1000.0	+	0	R 823676
chr17	jNXSensor	rigid_DNA	824061	824075	1000.0	+	0	R 824061
chr17	jNXSensor	rigid_DNA	826180	826190	1000.0	+	0	R 826180
chr17	jNXSensor	rigid_DNA	826759	826773	1000.0	+	0	R 826759
chr17	jNXSensor	rigid_DNA	827040	827054	1000.0	+	0	R 827040
chr17	jNXSensor	rigid_DNA	828125	828139	1000.0	+	0	R 828125
chr17	jNXSensor	rigid_DNA	828547	828562	1000.0	+	0	R 828547
chr17	jNXSensor	rigid_DNA	828619	828644	1000.0	+	0	R 828619
chr17	jNXSensor	rigid_DNA	828678	828692	1000.0	+	0	R 828678
chr17	jNXSensor	rigid_DNA	828715	828729	1000.0	+	0	R 828715
chr17	jNXSensor	rigid_DNA	828734	828753	1000.0	+	0	R 828734
chr17	jNXSensor	rigid_DNA	828804	828850	1000.0	+	0	R 828804
chr17	jNXSensor	rigid_DNA	828860	828884	1000.0	+	0	R 828860
chr17	jNXSensor	rigid_DNA	828936	828965	1000.0	+	0	R 828936
chr17	jNXSensor	rigid_DNA	828975	828989	1000.0	+	0	R 828975
chr17	jNXSensor	rigid_DNA	828996	829018	1000.0	+	0	R 828996
chr17	jNXSensor	rigid_DNA	829032	829047	1000.0	+	0	R 829032
chr17	jNXSensor	rigid_DNA	829094	829108	1000.0	+	0	R 829094
chr17	jNXSensor	rigid_DNA	829116	829140	1000.0	+	0	R 829116
chr17	jNXSensor	rigid_DNA	829151	829169	1000.0	+	0	R 829151
chr17	jNXSensor	rigid_DNA	829173	829188	1000.0	+	0	R 829173
chr17	jNXSensor	rigid_DNA	829194	829208	1000.0	+	0	R 829194
chr17	jNXSensor	rigid_DNA	829220	829235	1000.0	+	0	R 829220
chr17	jNXSensor	rigid_DNA	829239	829261	1000.0	+	0	R 829239
chr17	jNXSensor	rigid_DNA	829265	829303	1000.0	+	0	R 829265
chr17	jNXSensor	rigid_DNA	829331	829350	1000.0	+	0	R 829331
chr17	jNXSensor	rigid_DNA	829413	829500	1000.0	+	0	R 829413
chr17	jNXSensor	rigid_DNA	829507	829521	1000.0	+	0	R 829507
chr17	jNXSensor	rigid_DNA	829529	829543	1000.0	+	0	R 829529
chr17	jNXSensor	rigid_DNA	829579	829597	1000.0	+	0	R 829579
chr17	jNXSensor	rigid_DNA	829673	829708	1000.0	+	0	R 829673
chr17	jNXSensor	rigid_DNA	829713	829727	1000.0	+	0	R 829713
chr17	jNXSensor	rigid_DNA	829734	829762	1000.0	+	0	R 829734
chr17	jNXSensor	rigid_DNA	829783	829918	1000.0	+	0	R 829783
chr17	jNXSensor	rigid_DNA	829923	829938	1000.0	+	0	R 829923
chr17	jNXSensor	rigid_DNA	829945	829960	1000.0	+	0	R 829945
chr17	jNXSensor	rigid_DNA	829992	830011	1000.0	+	0	R 829992
chr17	jNXSensor	rigid_DNA	830175	830199	1000.0	+	0	R 830175
chr17	jNXSensor	rigid_DNA	830271	830286	1000.0	+	0	R 830271
chr17	jNXSensor	rigid_DNA	830330	830344	1000.0	+	0	R 830330
chr17	jNXSensor	rigid_DNA	830457	830472	1000.0	+	0	R 830457
chr17	jNXSensor	rigid_DNA	830614	830623	1000.0	+	0	R 830614
chr17	jNXSensor	rigid_DNA	830685	830703	1000.0	+	0	R 830685
chr17	jNXSensor	rigid_DNA	830791	830805	1000.0	+	0	R 830791
chr17	jNXSensor	rigid_DNA	831012	831044	1000.0	+	0	R 831012
chr17	jNXSensor	rigid_DNA	831786	831805	1000.0	+	0	R 831786
chr17	jNXSensor	rigid_DNA	832127	832142	1000.0	+	0	R 832127
chr17	jNXSensor	rigid_DNA	832494	832508	1000.0	+	0	R 832494
chr17	jNXSensor	rigid_DNA	833336	833350	1000.0	+	0	R 833336
chr17	jNXSensor	rigid_DNA	833577	833591	1000.0	+	0	R 833577
chr17	jNXSensor	rigid_DNA	834574	834588	1000.0	+	0	R 834574
chr17	jNXSensor	rigid_DNA	834857	834873	1000.0	+	0	R 834857
chr17	jNXSensor	rigid_DNA	835412	835432	1000.0	+	0	R 835412
chr17	jNXSensor	rigid_DNA	835527	835541	1000.0	+	0	R 835527
chr17	jNXSensor	rigid_DNA	835660	835674	1000.0	+	0	R 835660
chr17	jNXSensor	rigid_DNA	836812	836826	1000.0	+	0	R 836812
chr17	jNXSensor	rigid_DNA	839030	839044	1000.0	+	0	R 839030
chr17	jNXSensor	rigid_DNA	839340	839355	1000.0	+	0	R 839340
chr17	jNXSensor	rigid_DNA	839358	839367	1000.0	+	0	R 839358
chr17	jNXSensor	rigid_DNA	839537	839549	1000.0	+	0	R 839537
chr17	jNXSensor	rigid_DNA	839680	839701	1000.0	+	0	R 839680
chr17	jNXSensor	rigid_DNA	839965	839979	1000.0	+	0	R 839965
chr17	jNXSensor	rigid_DNA	840713	840727	1000.0	+	0	R 840713
chr17	jNXSensor	rigid_DNA	841044	841058	1000.0	+	0	R 841044
chr17	jNXSensor	rigid_DNA	841120	841134	1000.0	+	0	R 841120
chr17	jNXSensor	rigid_DNA	841165	841179	1000.0	+	0	R 841165
chr17	jNXSensor	rigid_DNA	841624	841638	1000.0	+	0	R 841624
chr17	jNXSensor	rigid_DNA	841761	841775	1000.0	+	0	R 841761
chr17	jNXSensor	rigid_DNA	841902	841916	1000.0	+	0	R 841902
chr17	jNXSensor	rigid_DNA	842184	842195	1000.0	+	0	R 842184
chr17	jNXSensor	rigid_DNA	842552	842566	1000.0	+	0	R 842552
chr17	jNXSensor	rigid_DNA	842801	842810	1000.0	+	0	R 842801
chr17	jNXSensor	rigid_DNA	843081	843095	1000.0	+	0	R 843081
chr17	jNXSensor	rigid_DNA	843113	843132	1000.0	+	0	R 843113
chr17	jNXSensor	rigid_DNA	844965	844974	1000.0	+	0	R 844965
chr17	jNXSensor	rigid_DNA	846135	846159	1000.0	+	0	R 846135
chr17	jNXSensor	rigid_DNA	846489	846503	1000.0	+	0	R 846489
chr17	jNXSensor	rigid_DNA	846525	846544	1000.0	+	0	R 846525
chr17	jNXSensor	rigid_DNA	846672	846687	1000.0	+	0	R 846672
chr17	jNXSensor	rigid_DNA	846707	846722	1000.0	+	0	R 846707
chr17	jNXSensor	rigid_DNA	846752	846774	1000.0	+	0	R 846752
chr17	jNXSensor	rigid_DNA	846998	847012	1000.0	+	0	R 846998
chr17	jNXSensor	rigid_DNA	847135	847152	1000.0	+	0	R 847135
chr17	jNXSensor	rigid_DNA	847155	847169	1000.0	+	0	R 847155
chr17	jNXSensor	rigid_DNA	847348	847366	1000.0	+	0	R 847348
chr17	jNXSensor	rigid_DNA	847376	847390	1000.0	+	0	R 847376
chr17	jNXSensor	rigid_DNA	847446	847460	1000.0	+	0	R 847446
chr17	jNXSensor	rigid_DNA	849893	849904	1000.0	+	0	R 849893
chr17	jNXSensor	rigid_DNA	850320	850336	1000.0	+	0	R 850320
chr17	jNXSensor	rigid_DNA	851503	851517	1000.0	+	0	R 851503
chr17	jNXSensor	rigid_DNA	851570	851579	1000.0	+	0	R 851570
chr17	jNXSensor	rigid_DNA	851592	851606	1000.0	+	0	R 851592
chr17	jNXSensor	rigid_DNA	851800	851814	1000.0	+	0	R 851800
chr17	jNXSensor	rigid_DNA	851820	851834	1000.0	+	0	R 851820
chr17	jNXSensor	rigid_DNA	852139	852157	1000.0	+	0	R 852139
chr17	jNXSensor	rigid_DNA	854823	854837	1000.0	+	0	R 854823
chr17	jNXSensor	rigid_DNA	855453	855468	1000.0	+	0	R 855453
chr17	jNXSensor	rigid_DNA	855496	855515	1000.0	+	0	R 855496
chr17	jNXSensor	rigid_DNA	855755	855770	1000.0	+	0	R 855755
chr17	jNXSensor	rigid_DNA	855878	855898	1000.0	+	0	R 855878
chr17	jNXSensor	rigid_DNA	856044	856058	1000.0	+	0	R 856044
chr17	jNXSensor	rigid_DNA	856178	856192	1000.0	+	0	R 856178
chr17	jNXSensor	rigid_DNA	856336	856350	1000.0	+	0	R 856336
chr17	jNXSensor	rigid_DNA	856435	856449	1000.0	+	0	R 856435
chr17	jNXSensor	rigid_DNA	856501	856516	1000.0	+	0	R 856501
chr17	jNXSensor	rigid_DNA	856593	856607	1000.0	+	0	R 856593
chr17	jNXSensor	rigid_DNA	856727	856759	1000.0	+	0	R 856727
chr17	jNXSensor	rigid_DNA	856792	856824	1000.0	+	0	R 856792
chr17	jNXSensor	rigid_DNA	856857	856889	1000.0	+	0	R 856857
chr17	jNXSensor	rigid_DNA	856922	856954	1000.0	+	0	R 856922
chr17	jNXSensor	rigid_DNA	856987	857019	1000.0	+	0	R 856987
chr17	jNXSensor	rigid_DNA	857052	857084	1000.0	+	0	R 857052
chr17	jNXSensor	rigid_DNA	857117	857149	1000.0	+	0	R 857117
chr17	jNXSensor	rigid_DNA	857447	857461	1000.0	+	0	R 857447
chr17	jNXSensor	rigid_DNA	857847	857861	1000.0	+	0	R 857847
chr17	jNXSensor	rigid_DNA	858210	858224	1000.0	+	0	R 858210
chr17	jNXSensor	rigid_DNA	858414	858428	1000.0	+	0	R 858414
chr17	jNXSensor	rigid_DNA	858661	858675	1000.0	+	0	R 858661
chr17	jNXSensor	rigid_DNA	858688	858703	1000.0	+	0	R 858688
chr17	jNXSensor	rigid_DNA	858787	858801	1000.0	+	0	R 858787
chr17	jNXSensor	rigid_DNA	858807	858821	1000.0	+	0	R 858807
chr17	jNXSensor	rigid_DNA	859595	859614	1000.0	+	0	R 859595
chr17	jNXSensor	rigid_DNA	859646	859665	1000.0	+	0	R 859646
chr17	jNXSensor	rigid_DNA	859711	859730	1000.0	+	0	R 859711
chr17	jNXSensor	rigid_DNA	860175	860189	1000.0	+	0	R 860175
chr17	jNXSensor	rigid_DNA	860283	860298	1000.0	+	0	R 860283
chr17	jNXSensor	rigid_DNA	860485	860499	1000.0	+	0	R 860485
chr17	jNXSensor	rigid_DNA	861810	861829	1000.0	+	0	R 861810
chr17	jNXSensor	rigid_DNA	861869	861883	1000.0	+	0	R 861869
chr17	jNXSensor	rigid_DNA	862093	862113	1000.0	+	0	R 862093
chr17	jNXSensor	rigid_DNA	862122	862171	1000.0	+	0	R 862122
chr17	jNXSensor	rigid_DNA	862355	862370	1000.0	+	0	R 862355
chr17	jNXSensor	rigid_DNA	862556	862570	1000.0	+	0	R 862556
chr17	jNXSensor	rigid_DNA	862590	862650	1000.0	+	0	R 862590
chr17	jNXSensor	rigid_DNA	862857	862872	1000.0	+	0	R 862857
chr17	jNXSensor	rigid_DNA	862965	862980	1000.0	+	0	R 862965
chr17	jNXSensor	rigid_DNA	863018	863033	1000.0	+	0	R 863018
chr17	jNXSensor	rigid_DNA	863192	863206	1000.0	+	0	R 863192
chr17	jNXSensor	rigid_DNA	863312	863326	1000.0	+	0	R 863312
chr17	jNXSensor	rigid_DNA	863338	863362	1000.0	+	0	R 863338
chr17	jNXSensor	rigid_DNA	863376	863395	1000.0	+	0	R 863376
chr17	jNXSensor	rigid_DNA	863409	863428	1000.0	+	0	R 863409
chr17	jNXSensor	rigid_DNA	863442	863461	1000.0	+	0	R 863442
chr17	jNXSensor	rigid_DNA	863801	863815	1000.0	+	0	R 863801
chr17	jNXSensor	rigid_DNA	863831	863846	1000.0	+	0	R 863831
chr17	jNXSensor	rigid_DNA	863897	863916	1000.0	+	0	R 863897
chr17	jNXSensor	rigid_DNA	864150	864165	1000.0	+	0	R 864150
chr17	jNXSensor	rigid_DNA	864587	864606	1000.0	+	0	R 864587
chr17	jNXSensor	rigid_DNA	864665	864677	1000.0	+	0	R 864665
chr17	jNXSensor	rigid_DNA	865411	865425	1000.0	+	0	R 865411
chr17	jNXSensor	rigid_DNA	866308	866324	1000.0	+	0	R 866308
chr17	jNXSensor	rigid_DNA	866553	866567	1000.0	+	0	R 866553
chr17	jNXSensor	rigid_DNA	866655	866675	1000.0	+	0	R 866655
chr17	jNXSensor	rigid_DNA	867455	867476	1000.0	+	0	R 867455
chr17	jNXSensor	rigid_DNA	868323	868338	1000.0	+	0	R 868323
chr17	jNXSensor	rigid_DNA	869068	869082	1000.0	+	0	R 869068
chr17	jNXSensor	rigid_DNA	869094	869108	1000.0	+	0	R 869094
chr17	jNXSensor	rigid_DNA	869115	869129	1000.0	+	0	R 869115
chr17	jNXSensor	rigid_DNA	869369	869389	1000.0	+	0	R 869369
chr17	jNXSensor	rigid_DNA	869520	869545	1000.0	+	0	R 869520
[truncated: 135,197 more rows]
