# Supplementary material for: Prediction and analysis of nucleosome exclusion regions in the human genome
Source: BMC Genomics. 2008 Apr 22;9:186. doi: 10.1186/1471-2164-9-186 (PMC2386137; doi:10.1186/1471-2164-9-186)
Supplement: Additional file 6 — Nucleosome exclusion scores in wiggle format. A zip file containing the whole annotations for human genome nucleosome exclusion scores in wiggle format, a single *.wig file for each chromosome. [file 1471-2164-9-186-S6.zip › chr18.gff]

chr18	jNXSensor	rigid_DNA	296	310	1000.0	+	0	R 296
chr18	jNXSensor	rigid_DNA	403	417	1000.0	+	0	R 403
chr18	jNXSensor	rigid_DNA	516	530	1000.0	+	0	R 516
chr18	jNXSensor	rigid_DNA	581	595	1000.0	+	0	R 581
chr18	jNXSensor	rigid_DNA	785	801	1000.0	+	0	R 785
chr18	jNXSensor	rigid_DNA	929	1157	1000.0	+	0	R 929
chr18	jNXSensor	rigid_DNA	1709	1728	1000.0	+	0	R 1709
chr18	jNXSensor	rigid_DNA	1762	1776	1000.0	+	0	R 1762
chr18	jNXSensor	rigid_DNA	1785	1799	1000.0	+	0	R 1785
chr18	jNXSensor	rigid_DNA	1839	1858	1000.0	+	0	R 1839
chr18	jNXSensor	rigid_DNA	1884	1898	1000.0	+	0	R 1884
chr18	jNXSensor	rigid_DNA	1911	1925	1000.0	+	0	R 1911
chr18	jNXSensor	rigid_DNA	1990	2005	1000.0	+	0	R 1990
chr18	jNXSensor	rigid_DNA	2045	2069	1000.0	+	0	R 2045
chr18	jNXSensor	rigid_DNA	2111	2125	1000.0	+	0	R 2111
chr18	jNXSensor	rigid_DNA	2150	2164	1000.0	+	0	R 2150
chr18	jNXSensor	rigid_DNA	2205	2224	1000.0	+	0	R 2205
chr18	jNXSensor	rigid_DNA	2269	2287	1000.0	+	0	R 2269
chr18	jNXSensor	rigid_DNA	2292	2306	1000.0	+	0	R 2292
chr18	jNXSensor	rigid_DNA	2337	2355	1000.0	+	0	R 2337
chr18	jNXSensor	rigid_DNA	2453	2467	1000.0	+	0	R 2453
chr18	jNXSensor	rigid_DNA	2527	2541	1000.0	+	0	R 2527
chr18	jNXSensor	rigid_DNA	3409	3423	1000.0	+	0	R 3409
chr18	jNXSensor	rigid_DNA	3740	3754	1000.0	+	0	R 3740
chr18	jNXSensor	rigid_DNA	3807	3821	1000.0	+	0	R 3807
chr18	jNXSensor	rigid_DNA	3922	3936	1000.0	+	0	R 3922
chr18	jNXSensor	rigid_DNA	6261	6273	1000.0	+	0	R 6261
chr18	jNXSensor	rigid_DNA	11549	11563	1000.0	+	0	R 11549
chr18	jNXSensor	rigid_DNA	11793	11819	1000.0	+	0	R 11793
chr18	jNXSensor	rigid_DNA	16563	16578	1000.0	+	0	R 16563
chr18	jNXSensor	rigid_DNA	16804	16818	1000.0	+	0	R 16804
chr18	jNXSensor	rigid_DNA	17156	17171	1000.0	+	0	R 17156
chr18	jNXSensor	rigid_DNA	17295	17305	1000.0	+	0	R 17295
chr18	jNXSensor	rigid_DNA	17997	18011	1000.0	+	0	R 17997
chr18	jNXSensor	rigid_DNA	18390	18404	1000.0	+	0	R 18390
chr18	jNXSensor	rigid_DNA	18553	18567	1000.0	+	0	R 18553
chr18	jNXSensor	rigid_DNA	18733	18747	1000.0	+	0	R 18733
chr18	jNXSensor	rigid_DNA	21992	22002	1000.0	+	0	R 21992
chr18	jNXSensor	rigid_DNA	22727	22741	1000.0	+	0	R 22727
chr18	jNXSensor	rigid_DNA	26222	26242	1000.0	+	0	R 26222
chr18	jNXSensor	rigid_DNA	36104	36118	1000.0	+	0	R 36104
chr18	jNXSensor	rigid_DNA	36147	36167	1000.0	+	0	R 36147
chr18	jNXSensor	rigid_DNA	36981	36995	1000.0	+	0	R 36981
chr18	jNXSensor	rigid_DNA	37645	37659	1000.0	+	0	R 37645
chr18	jNXSensor	rigid_DNA	37760	37774	1000.0	+	0	R 37760
chr18	jNXSensor	rigid_DNA	37992	38011	1000.0	+	0	R 37992
chr18	jNXSensor	rigid_DNA	38277	38291	1000.0	+	0	R 38277
chr18	jNXSensor	rigid_DNA	38972	38986	1000.0	+	0	R 38972
chr18	jNXSensor	rigid_DNA	39057	39071	1000.0	+	0	R 39057
chr18	jNXSensor	rigid_DNA	39074	39097	1000.0	+	0	R 39074
chr18	jNXSensor	rigid_DNA	39119	39138	1000.0	+	0	R 39119
chr18	jNXSensor	rigid_DNA	39284	39298	1000.0	+	0	R 39284
chr18	jNXSensor	rigid_DNA	39301	39338	1000.0	+	0	R 39301
chr18	jNXSensor	rigid_DNA	39359	39378	1000.0	+	0	R 39359
chr18	jNXSensor	rigid_DNA	39390	39413	1000.0	+	0	R 39390
chr18	jNXSensor	rigid_DNA	39419	39434	1000.0	+	0	R 39419
chr18	jNXSensor	rigid_DNA	39449	39480	1000.0	+	0	R 39449
chr18	jNXSensor	rigid_DNA	39622	39636	1000.0	+	0	R 39622
chr18	jNXSensor	rigid_DNA	41645	41659	1000.0	+	0	R 41645
chr18	jNXSensor	rigid_DNA	42290	42304	1000.0	+	0	R 42290
chr18	jNXSensor	rigid_DNA	45451	45465	1000.0	+	0	R 45451
chr18	jNXSensor	rigid_DNA	48009	48023	1000.0	+	0	R 48009
chr18	jNXSensor	rigid_DNA	48155	48168	1000.0	+	0	R 48155
chr18	jNXSensor	rigid_DNA	49547	49561	1000.0	+	0	R 49547
chr18	jNXSensor	rigid_DNA	52423	52438	1000.0	+	0	R 52423
chr18	jNXSensor	rigid_DNA	53870	53884	1000.0	+	0	R 53870
chr18	jNXSensor	rigid_DNA	54564	54576	1000.0	+	0	R 54564
chr18	jNXSensor	rigid_DNA	55059	55073	1000.0	+	0	R 55059
chr18	jNXSensor	rigid_DNA	55312	55321	1000.0	+	0	R 55312
chr18	jNXSensor	rigid_DNA	56997	57010	1000.0	+	0	R 56997
chr18	jNXSensor	rigid_DNA	57243	57257	1000.0	+	0	R 57243
chr18	jNXSensor	rigid_DNA	59263	59277	1000.0	+	0	R 59263
chr18	jNXSensor	rigid_DNA	59915	59935	1000.0	+	0	R 59915
chr18	jNXSensor	rigid_DNA	60940	60950	1000.0	+	0	R 60940
chr18	jNXSensor	rigid_DNA	61233	61245	1000.0	+	0	R 61233
chr18	jNXSensor	rigid_DNA	61570	61595	1000.0	+	0	R 61570
chr18	jNXSensor	rigid_DNA	61937	61951	1000.0	+	0	R 61937
chr18	jNXSensor	rigid_DNA	62178	62199	1000.0	+	0	R 62178
chr18	jNXSensor	rigid_DNA	63258	63277	1000.0	+	0	R 63258
chr18	jNXSensor	rigid_DNA	63315	63329	1000.0	+	0	R 63315
chr18	jNXSensor	rigid_DNA	63370	63385	1000.0	+	0	R 63370
chr18	jNXSensor	rigid_DNA	63400	63414	1000.0	+	0	R 63400
chr18	jNXSensor	rigid_DNA	63491	63510	1000.0	+	0	R 63491
chr18	jNXSensor	rigid_DNA	63512	63537	1000.0	+	0	R 63512
chr18	jNXSensor	rigid_DNA	63540	63565	1000.0	+	0	R 63540
chr18	jNXSensor	rigid_DNA	63966	63978	1000.0	+	0	R 63966
chr18	jNXSensor	rigid_DNA	64511	64525	1000.0	+	0	R 64511
chr18	jNXSensor	rigid_DNA	64988	65003	1000.0	+	0	R 64988
chr18	jNXSensor	rigid_DNA	65487	65502	1000.0	+	0	R 65487
chr18	jNXSensor	rigid_DNA	65760	65779	1000.0	+	0	R 65760
chr18	jNXSensor	rigid_DNA	65884	65906	1000.0	+	0	R 65884
chr18	jNXSensor	rigid_DNA	65955	65974	1000.0	+	0	R 65955
chr18	jNXSensor	rigid_DNA	65976	66001	1000.0	+	0	R 65976
chr18	jNXSensor	rigid_DNA	66004	66029	1000.0	+	0	R 66004
chr18	jNXSensor	rigid_DNA	66109	66123	1000.0	+	0	R 66109
chr18	jNXSensor	rigid_DNA	66431	66445	1000.0	+	0	R 66431
chr18	jNXSensor	rigid_DNA	66651	66665	1000.0	+	0	R 66651
chr18	jNXSensor	rigid_DNA	67931	67945	1000.0	+	0	R 67931
chr18	jNXSensor	rigid_DNA	69652	69666	1000.0	+	0	R 69652
chr18	jNXSensor	rigid_DNA	69819	69833	1000.0	+	0	R 69819
chr18	jNXSensor	rigid_DNA	70438	70452	1000.0	+	0	R 70438
chr18	jNXSensor	rigid_DNA	70532	70546	1000.0	+	0	R 70532
chr18	jNXSensor	rigid_DNA	71349	71363	1000.0	+	0	R 71349
chr18	jNXSensor	rigid_DNA	71636	71650	1000.0	+	0	R 71636
chr18	jNXSensor	rigid_DNA	71839	71853	1000.0	+	0	R 71839
chr18	jNXSensor	rigid_DNA	71904	71918	1000.0	+	0	R 71904
chr18	jNXSensor	rigid_DNA	72040	72054	1000.0	+	0	R 72040
chr18	jNXSensor	rigid_DNA	72578	72592	1000.0	+	0	R 72578
chr18	jNXSensor	rigid_DNA	74117	74136	1000.0	+	0	R 74117
chr18	jNXSensor	rigid_DNA	74757	74771	1000.0	+	0	R 74757
chr18	jNXSensor	rigid_DNA	75942	75968	1000.0	+	0	R 75942
chr18	jNXSensor	rigid_DNA	76081	76095	1000.0	+	0	R 76081
chr18	jNXSensor	rigid_DNA	76406	76421	1000.0	+	0	R 76406
chr18	jNXSensor	rigid_DNA	76523	76537	1000.0	+	0	R 76523
chr18	jNXSensor	rigid_DNA	77352	77366	1000.0	+	0	R 77352
chr18	jNXSensor	rigid_DNA	78743	78757	1000.0	+	0	R 78743
chr18	jNXSensor	rigid_DNA	79604	79618	1000.0	+	0	R 79604
chr18	jNXSensor	rigid_DNA	80323	80338	1000.0	+	0	R 80323
chr18	jNXSensor	rigid_DNA	80791	80805	1000.0	+	0	R 80791
chr18	jNXSensor	rigid_DNA	81767	81783	1000.0	+	0	R 81767
chr18	jNXSensor	rigid_DNA	82638	82659	1000.0	+	0	R 82638
chr18	jNXSensor	rigid_DNA	82966	82980	1000.0	+	0	R 82966
chr18	jNXSensor	rigid_DNA	83210	83223	1000.0	+	0	R 83210
chr18	jNXSensor	rigid_DNA	84412	84422	1000.0	+	0	R 84412
chr18	jNXSensor	rigid_DNA	85311	85320	1000.0	+	0	R 85311
chr18	jNXSensor	rigid_DNA	85504	85519	1000.0	+	0	R 85504
chr18	jNXSensor	rigid_DNA	86488	86513	1000.0	+	0	R 86488
chr18	jNXSensor	rigid_DNA	86652	86672	1000.0	+	0	R 86652
chr18	jNXSensor	rigid_DNA	86703	86717	1000.0	+	0	R 86703
chr18	jNXSensor	rigid_DNA	86731	86745	1000.0	+	0	R 86731
chr18	jNXSensor	rigid_DNA	86775	86789	1000.0	+	0	R 86775
chr18	jNXSensor	rigid_DNA	86835	86849	1000.0	+	0	R 86835
chr18	jNXSensor	rigid_DNA	86895	86909	1000.0	+	0	R 86895
chr18	jNXSensor	rigid_DNA	86912	86926	1000.0	+	0	R 86912
chr18	jNXSensor	rigid_DNA	86956	86970	1000.0	+	0	R 86956
chr18	jNXSensor	rigid_DNA	87016	87030	1000.0	+	0	R 87016
chr18	jNXSensor	rigid_DNA	87076	87090	1000.0	+	0	R 87076
chr18	jNXSensor	rigid_DNA	87093	87107	1000.0	+	0	R 87093
chr18	jNXSensor	rigid_DNA	87137	87151	1000.0	+	0	R 87137
chr18	jNXSensor	rigid_DNA	87197	87211	1000.0	+	0	R 87197
chr18	jNXSensor	rigid_DNA	87214	87228	1000.0	+	0	R 87214
chr18	jNXSensor	rigid_DNA	87258	87272	1000.0	+	0	R 87258
chr18	jNXSensor	rigid_DNA	87275	87289	1000.0	+	0	R 87275
chr18	jNXSensor	rigid_DNA	87319	87333	1000.0	+	0	R 87319
chr18	jNXSensor	rigid_DNA	87336	87350	1000.0	+	0	R 87336
chr18	jNXSensor	rigid_DNA	87380	87394	1000.0	+	0	R 87380
chr18	jNXSensor	rigid_DNA	87397	87411	1000.0	+	0	R 87397
chr18	jNXSensor	rigid_DNA	87441	87455	1000.0	+	0	R 87441
chr18	jNXSensor	rigid_DNA	88286	88300	1000.0	+	0	R 88286
chr18	jNXSensor	rigid_DNA	91688	91702	1000.0	+	0	R 91688
chr18	jNXSensor	rigid_DNA	93756	93770	1000.0	+	0	R 93756
chr18	jNXSensor	rigid_DNA	93998	94018	1000.0	+	0	R 93998
chr18	jNXSensor	rigid_DNA	96861	96875	1000.0	+	0	R 96861
chr18	jNXSensor	rigid_DNA	101831	101845	1000.0	+	0	R 101831
chr18	jNXSensor	rigid_DNA	101861	101896	1000.0	+	0	R 101861
chr18	jNXSensor	rigid_DNA	101910	101924	1000.0	+	0	R 101910
chr18	jNXSensor	rigid_DNA	101940	101959	1000.0	+	0	R 101940
chr18	jNXSensor	rigid_DNA	101980	101994	1000.0	+	0	R 101980
chr18	jNXSensor	rigid_DNA	102016	102036	1000.0	+	0	R 102016
chr18	jNXSensor	rigid_DNA	102055	102090	1000.0	+	0	R 102055
chr18	jNXSensor	rigid_DNA	102093	102108	1000.0	+	0	R 102093
chr18	jNXSensor	rigid_DNA	102169	102183	1000.0	+	0	R 102169
chr18	jNXSensor	rigid_DNA	102326	102340	1000.0	+	0	R 102326
chr18	jNXSensor	rigid_DNA	102346	102360	1000.0	+	0	R 102346
chr18	jNXSensor	rigid_DNA	102408	102427	1000.0	+	0	R 102408
chr18	jNXSensor	rigid_DNA	102517	102531	1000.0	+	0	R 102517
chr18	jNXSensor	rigid_DNA	102882	102896	1000.0	+	0	R 102882
chr18	jNXSensor	rigid_DNA	103166	103179	1000.0	+	0	R 103166
chr18	jNXSensor	rigid_DNA	104252	104265	1000.0	+	0	R 104252
chr18	jNXSensor	rigid_DNA	104575	104591	1000.0	+	0	R 104575
chr18	jNXSensor	rigid_DNA	107213	107227	1000.0	+	0	R 107213
chr18	jNXSensor	rigid_DNA	108121	108130	1000.0	+	0	R 108121
chr18	jNXSensor	rigid_DNA	109090	109104	1000.0	+	0	R 109090
chr18	jNXSensor	rigid_DNA	109290	109299	1000.0	+	0	R 109290
chr18	jNXSensor	rigid_DNA	109443	109457	1000.0	+	0	R 109443
chr18	jNXSensor	rigid_DNA	109539	109553	1000.0	+	0	R 109539
chr18	jNXSensor	rigid_DNA	111148	111157	1000.0	+	0	R 111148
chr18	jNXSensor	rigid_DNA	113952	113965	1000.0	+	0	R 113952
chr18	jNXSensor	rigid_DNA	114753	114768	1000.0	+	0	R 114753
chr18	jNXSensor	rigid_DNA	115237	115256	1000.0	+	0	R 115237
chr18	jNXSensor	rigid_DNA	116347	116361	1000.0	+	0	R 116347
chr18	jNXSensor	rigid_DNA	118913	118927	1000.0	+	0	R 118913
chr18	jNXSensor	rigid_DNA	120043	120057	1000.0	+	0	R 120043
chr18	jNXSensor	rigid_DNA	120217	120231	1000.0	+	0	R 120217
chr18	jNXSensor	rigid_DNA	122831	122851	1000.0	+	0	R 122831
chr18	jNXSensor	rigid_DNA	123109	123139	1000.0	+	0	R 123109
chr18	jNXSensor	rigid_DNA	123143	123157	1000.0	+	0	R 123143
chr18	jNXSensor	rigid_DNA	123960	123979	1000.0	+	0	R 123960
chr18	jNXSensor	rigid_DNA	124091	124101	1000.0	+	0	R 124091
chr18	jNXSensor	rigid_DNA	124350	124364	1000.0	+	0	R 124350
chr18	jNXSensor	rigid_DNA	124559	124572	1000.0	+	0	R 124559
chr18	jNXSensor	rigid_DNA	126709	126724	1000.0	+	0	R 126709
chr18	jNXSensor	rigid_DNA	127773	127784	1000.0	+	0	R 127773
chr18	jNXSensor	rigid_DNA	129045	129060	1000.0	+	0	R 129045
chr18	jNXSensor	rigid_DNA	130702	130716	1000.0	+	0	R 130702
chr18	jNXSensor	rigid_DNA	133154	133166	1000.0	+	0	R 133154
chr18	jNXSensor	rigid_DNA	134247	134256	1000.0	+	0	R 134247
chr18	jNXSensor	rigid_DNA	134397	134407	1000.0	+	0	R 134397
chr18	jNXSensor	rigid_DNA	135967	135982	1000.0	+	0	R 135967
chr18	jNXSensor	rigid_DNA	136770	136784	1000.0	+	0	R 136770
chr18	jNXSensor	rigid_DNA	136870	136881	1000.0	+	0	R 136870
chr18	jNXSensor	rigid_DNA	137107	137127	1000.0	+	0	R 137107
chr18	jNXSensor	rigid_DNA	137267	137281	1000.0	+	0	R 137267
chr18	jNXSensor	rigid_DNA	137356	137370	1000.0	+	0	R 137356
chr18	jNXSensor	rigid_DNA	137393	137407	1000.0	+	0	R 137393
chr18	jNXSensor	rigid_DNA	137479	137493	1000.0	+	0	R 137479
chr18	jNXSensor	rigid_DNA	137642	137666	1000.0	+	0	R 137642
chr18	jNXSensor	rigid_DNA	137798	137814	1000.0	+	0	R 137798
chr18	jNXSensor	rigid_DNA	138622	138635	1000.0	+	0	R 138622
chr18	jNXSensor	rigid_DNA	138864	138878	1000.0	+	0	R 138864
chr18	jNXSensor	rigid_DNA	139169	139181	1000.0	+	0	R 139169
chr18	jNXSensor	rigid_DNA	139892	139906	1000.0	+	0	R 139892
chr18	jNXSensor	rigid_DNA	140855	140877	1000.0	+	0	R 140855
chr18	jNXSensor	rigid_DNA	143129	143143	1000.0	+	0	R 143129
chr18	jNXSensor	rigid_DNA	143206	143220	1000.0	+	0	R 143206
chr18	jNXSensor	rigid_DNA	143637	143656	1000.0	+	0	R 143637
chr18	jNXSensor	rigid_DNA	143980	143994	1000.0	+	0	R 143980
chr18	jNXSensor	rigid_DNA	144516	144530	1000.0	+	0	R 144516
chr18	jNXSensor	rigid_DNA	145698	145712	1000.0	+	0	R 145698
chr18	jNXSensor	rigid_DNA	146356	146370	1000.0	+	0	R 146356
chr18	jNXSensor	rigid_DNA	148278	148298	1000.0	+	0	R 148278
chr18	jNXSensor	rigid_DNA	148367	148387	1000.0	+	0	R 148367
chr18	jNXSensor	rigid_DNA	148458	148472	1000.0	+	0	R 148458
chr18	jNXSensor	rigid_DNA	148574	148588	1000.0	+	0	R 148574
chr18	jNXSensor	rigid_DNA	148596	148620	1000.0	+	0	R 148596
chr18	jNXSensor	rigid_DNA	148673	148705	1000.0	+	0	R 148673
chr18	jNXSensor	rigid_DNA	148756	148782	1000.0	+	0	R 148756
chr18	jNXSensor	rigid_DNA	148786	148801	1000.0	+	0	R 148786
chr18	jNXSensor	rigid_DNA	148809	148850	1000.0	+	0	R 148809
chr18	jNXSensor	rigid_DNA	148898	148912	1000.0	+	0	R 148898
chr18	jNXSensor	rigid_DNA	148926	148940	1000.0	+	0	R 148926
chr18	jNXSensor	rigid_DNA	149035	149049	1000.0	+	0	R 149035
chr18	jNXSensor	rigid_DNA	149137	149164	1000.0	+	0	R 149137
chr18	jNXSensor	rigid_DNA	152803	152815	1000.0	+	0	R 152803
chr18	jNXSensor	rigid_DNA	153818	153832	1000.0	+	0	R 153818
chr18	jNXSensor	rigid_DNA	154404	154415	1000.0	+	0	R 154404
chr18	jNXSensor	rigid_DNA	156004	156013	1000.0	+	0	R 156004
chr18	jNXSensor	rigid_DNA	157516	157525	1000.0	+	0	R 157516
chr18	jNXSensor	rigid_DNA	157763	157777	1000.0	+	0	R 157763
chr18	jNXSensor	rigid_DNA	157935	157954	1000.0	+	0	R 157935
chr18	jNXSensor	rigid_DNA	158210	158224	1000.0	+	0	R 158210
chr18	jNXSensor	rigid_DNA	158794	158808	1000.0	+	0	R 158794
chr18	jNXSensor	rigid_DNA	158831	158845	1000.0	+	0	R 158831
chr18	jNXSensor	rigid_DNA	158908	158917	1000.0	+	0	R 158908
chr18	jNXSensor	rigid_DNA	159077	159088	1000.0	+	0	R 159077
chr18	jNXSensor	rigid_DNA	159361	159382	1000.0	+	0	R 159361
chr18	jNXSensor	rigid_DNA	161010	161026	1000.0	+	0	R 161010
chr18	jNXSensor	rigid_DNA	162714	162723	1000.0	+	0	R 162714
chr18	jNXSensor	rigid_DNA	163040	163049	1000.0	+	0	R 163040
chr18	jNXSensor	rigid_DNA	163108	163122	1000.0	+	0	R 163108
chr18	jNXSensor	rigid_DNA	163358	163372	1000.0	+	0	R 163358
chr18	jNXSensor	rigid_DNA	163707	163721	1000.0	+	0	R 163707
chr18	jNXSensor	rigid_DNA	164269	164285	1000.0	+	0	R 164269
chr18	jNXSensor	rigid_DNA	164513	164527	1000.0	+	0	R 164513
chr18	jNXSensor	rigid_DNA	164610	164626	1000.0	+	0	R 164610
chr18	jNXSensor	rigid_DNA	166160	166169	1000.0	+	0	R 166160
chr18	jNXSensor	rigid_DNA	167423	167444	1000.0	+	0	R 167423
chr18	jNXSensor	rigid_DNA	167634	167648	1000.0	+	0	R 167634
chr18	jNXSensor	rigid_DNA	168264	168278	1000.0	+	0	R 168264
chr18	jNXSensor	rigid_DNA	169522	169531	1000.0	+	0	R 169522
chr18	jNXSensor	rigid_DNA	169574	169584	1000.0	+	0	R 169574
chr18	jNXSensor	rigid_DNA	169587	169601	1000.0	+	0	R 169587
chr18	jNXSensor	rigid_DNA	169756	169781	1000.0	+	0	R 169756
chr18	jNXSensor	rigid_DNA	170212	170227	1000.0	+	0	R 170212
chr18	jNXSensor	rigid_DNA	170602	170616	1000.0	+	0	R 170602
chr18	jNXSensor	rigid_DNA	173321	173332	1000.0	+	0	R 173321
chr18	jNXSensor	rigid_DNA	173748	173761	1000.0	+	0	R 173748
chr18	jNXSensor	rigid_DNA	174512	174526	1000.0	+	0	R 174512
chr18	jNXSensor	rigid_DNA	175144	175153	1000.0	+	0	R 175144
chr18	jNXSensor	rigid_DNA	175861	175880	1000.0	+	0	R 175861
chr18	jNXSensor	rigid_DNA	176752	176761	1000.0	+	0	R 176752
chr18	jNXSensor	rigid_DNA	178508	178525	1000.0	+	0	R 178508
chr18	jNXSensor	rigid_DNA	179106	179115	1000.0	+	0	R 179106
chr18	jNXSensor	rigid_DNA	179492	179501	1000.0	+	0	R 179492
chr18	jNXSensor	rigid_DNA	179728	179742	1000.0	+	0	R 179728
chr18	jNXSensor	rigid_DNA	184648	184662	1000.0	+	0	R 184648
chr18	jNXSensor	rigid_DNA	185035	185046	1000.0	+	0	R 185035
chr18	jNXSensor	rigid_DNA	185975	185985	1000.0	+	0	R 185975
chr18	jNXSensor	rigid_DNA	186081	186100	1000.0	+	0	R 186081
chr18	jNXSensor	rigid_DNA	186355	186365	1000.0	+	0	R 186355
chr18	jNXSensor	rigid_DNA	186495	186509	1000.0	+	0	R 186495
chr18	jNXSensor	rigid_DNA	186524	186537	1000.0	+	0	R 186524
chr18	jNXSensor	rigid_DNA	187742	187752	1000.0	+	0	R 187742
chr18	jNXSensor	rigid_DNA	188507	188521	1000.0	+	0	R 188507
chr18	jNXSensor	rigid_DNA	193617	193627	1000.0	+	0	R 193617
chr18	jNXSensor	rigid_DNA	193753	193772	1000.0	+	0	R 193753
chr18	jNXSensor	rigid_DNA	194195	194206	1000.0	+	0	R 194195
chr18	jNXSensor	rigid_DNA	194905	194917	1000.0	+	0	R 194905
chr18	jNXSensor	rigid_DNA	199122	199132	1000.0	+	0	R 199122
chr18	jNXSensor	rigid_DNA	202602	202612	1000.0	+	0	R 202602
chr18	jNXSensor	rigid_DNA	203519	203530	1000.0	+	0	R 203519
chr18	jNXSensor	rigid_DNA	204612	204621	1000.0	+	0	R 204612
chr18	jNXSensor	rigid_DNA	206199	206213	1000.0	+	0	R 206199
chr18	jNXSensor	rigid_DNA	207888	207902	1000.0	+	0	R 207888
chr18	jNXSensor	rigid_DNA	208652	208661	1000.0	+	0	R 208652
chr18	jNXSensor	rigid_DNA	211607	211626	1000.0	+	0	R 211607
chr18	jNXSensor	rigid_DNA	211850	211869	1000.0	+	0	R 211850
chr18	jNXSensor	rigid_DNA	214509	214523	1000.0	+	0	R 214509
chr18	jNXSensor	rigid_DNA	214579	214594	1000.0	+	0	R 214579
chr18	jNXSensor	rigid_DNA	217315	217324	1000.0	+	0	R 217315
chr18	jNXSensor	rigid_DNA	217518	217527	1000.0	+	0	R 217518
chr18	jNXSensor	rigid_DNA	217947	217957	1000.0	+	0	R 217947
chr18	jNXSensor	rigid_DNA	219519	219532	1000.0	+	0	R 219519
chr18	jNXSensor	rigid_DNA	224544	224553	1000.0	+	0	R 224544
chr18	jNXSensor	rigid_DNA	224629	224643	1000.0	+	0	R 224629
chr18	jNXSensor	rigid_DNA	225086	225100	1000.0	+	0	R 225086
chr18	jNXSensor	rigid_DNA	226351	226373	1000.0	+	0	R 226351
chr18	jNXSensor	rigid_DNA	226524	226536	1000.0	+	0	R 226524
chr18	jNXSensor	rigid_DNA	226604	226624	1000.0	+	0	R 226604
chr18	jNXSensor	rigid_DNA	226647	226661	1000.0	+	0	R 226647
chr18	jNXSensor	rigid_DNA	226937	226946	1000.0	+	0	R 226937
chr18	jNXSensor	rigid_DNA	227158	227177	1000.0	+	0	R 227158
chr18	jNXSensor	rigid_DNA	227608	227617	1000.0	+	0	R 227608
chr18	jNXSensor	rigid_DNA	227974	227988	1000.0	+	0	R 227974
chr18	jNXSensor	rigid_DNA	229553	229567	1000.0	+	0	R 229553
chr18	jNXSensor	rigid_DNA	231167	231177	1000.0	+	0	R 231167
chr18	jNXSensor	rigid_DNA	232443	232457	1000.0	+	0	R 232443
chr18	jNXSensor	rigid_DNA	234860	234871	1000.0	+	0	R 234860
chr18	jNXSensor	rigid_DNA	236735	236755	1000.0	+	0	R 236735
chr18	jNXSensor	rigid_DNA	236917	236936	1000.0	+	0	R 236917
chr18	jNXSensor	rigid_DNA	238760	238770	1000.0	+	0	R 238760
chr18	jNXSensor	rigid_DNA	239669	239680	1000.0	+	0	R 239669
chr18	jNXSensor	rigid_DNA	241566	241575	1000.0	+	0	R 241566
chr18	jNXSensor	rigid_DNA	243903	243924	1000.0	+	0	R 243903
chr18	jNXSensor	rigid_DNA	244818	244832	1000.0	+	0	R 244818
chr18	jNXSensor	rigid_DNA	250109	250119	1000.0	+	0	R 250109
chr18	jNXSensor	rigid_DNA	253363	253377	1000.0	+	0	R 253363
chr18	jNXSensor	rigid_DNA	255809	255820	1000.0	+	0	R 255809
chr18	jNXSensor	rigid_DNA	256540	256556	1000.0	+	0	R 256540
chr18	jNXSensor	rigid_DNA	256742	256756	1000.0	+	0	R 256742
chr18	jNXSensor	rigid_DNA	256778	256798	1000.0	+	0	R 256778
chr18	jNXSensor	rigid_DNA	256827	256841	1000.0	+	0	R 256827
chr18	jNXSensor	rigid_DNA	257712	257727	1000.0	+	0	R 257712
chr18	jNXSensor	rigid_DNA	257762	257776	1000.0	+	0	R 257762
chr18	jNXSensor	rigid_DNA	257827	257851	1000.0	+	0	R 257827
chr18	jNXSensor	rigid_DNA	258001	258015	1000.0	+	0	R 258001
chr18	jNXSensor	rigid_DNA	258026	258040	1000.0	+	0	R 258026
chr18	jNXSensor	rigid_DNA	258046	258065	1000.0	+	0	R 258046
chr18	jNXSensor	rigid_DNA	258277	258291	1000.0	+	0	R 258277
chr18	jNXSensor	rigid_DNA	258708	258722	1000.0	+	0	R 258708
chr18	jNXSensor	rigid_DNA	258727	258746	1000.0	+	0	R 258727
chr18	jNXSensor	rigid_DNA	259398	259408	1000.0	+	0	R 259398
chr18	jNXSensor	rigid_DNA	260642	260656	1000.0	+	0	R 260642
chr18	jNXSensor	rigid_DNA	260963	260977	1000.0	+	0	R 260963
chr18	jNXSensor	rigid_DNA	261000	261014	1000.0	+	0	R 261000
chr18	jNXSensor	rigid_DNA	261243	261263	1000.0	+	0	R 261243
chr18	jNXSensor	rigid_DNA	262167	262177	1000.0	+	0	R 262167
chr18	jNXSensor	rigid_DNA	262520	262534	1000.0	+	0	R 262520
chr18	jNXSensor	rigid_DNA	263919	263933	1000.0	+	0	R 263919
chr18	jNXSensor	rigid_DNA	265702	265716	1000.0	+	0	R 265702
chr18	jNXSensor	rigid_DNA	268865	268879	1000.0	+	0	R 268865
chr18	jNXSensor	rigid_DNA	269757	269771	1000.0	+	0	R 269757
chr18	jNXSensor	rigid_DNA	270645	270659	1000.0	+	0	R 270645
chr18	jNXSensor	rigid_DNA	271718	271730	1000.0	+	0	R 271718
chr18	jNXSensor	rigid_DNA	273294	273309	1000.0	+	0	R 273294
chr18	jNXSensor	rigid_DNA	273937	273951	1000.0	+	0	R 273937
chr18	jNXSensor	rigid_DNA	274178	274189	1000.0	+	0	R 274178
chr18	jNXSensor	rigid_DNA	274275	274289	1000.0	+	0	R 274275
chr18	jNXSensor	rigid_DNA	274502	274516	1000.0	+	0	R 274502
chr18	jNXSensor	rigid_DNA	277546	277556	1000.0	+	0	R 277546
chr18	jNXSensor	rigid_DNA	279582	279596	1000.0	+	0	R 279582
chr18	jNXSensor	rigid_DNA	279823	279840	1000.0	+	0	R 279823
chr18	jNXSensor	rigid_DNA	280834	280843	1000.0	+	0	R 280834
chr18	jNXSensor	rigid_DNA	282693	282707	1000.0	+	0	R 282693
chr18	jNXSensor	rigid_DNA	287602	287616	1000.0	+	0	R 287602
chr18	jNXSensor	rigid_DNA	290138	290148	1000.0	+	0	R 290138
chr18	jNXSensor	rigid_DNA	291286	291300	1000.0	+	0	R 291286
chr18	jNXSensor	rigid_DNA	292314	292328	1000.0	+	0	R 292314
chr18	jNXSensor	rigid_DNA	292726	292738	1000.0	+	0	R 292726
chr18	jNXSensor	rigid_DNA	292968	292982	1000.0	+	0	R 292968
chr18	jNXSensor	rigid_DNA	293443	293463	1000.0	+	0	R 293443
chr18	jNXSensor	rigid_DNA	295216	295226	1000.0	+	0	R 295216
chr18	jNXSensor	rigid_DNA	295677	295691	1000.0	+	0	R 295677
chr18	jNXSensor	rigid_DNA	295958	295972	1000.0	+	0	R 295958
chr18	jNXSensor	rigid_DNA	296460	296473	1000.0	+	0	R 296460
chr18	jNXSensor	rigid_DNA	300001	300011	1000.0	+	0	R 300001
chr18	jNXSensor	rigid_DNA	300321	300331	1000.0	+	0	R 300321
chr18	jNXSensor	rigid_DNA	302399	302413	1000.0	+	0	R 302399
chr18	jNXSensor	rigid_DNA	303058	303072	1000.0	+	0	R 303058
chr18	jNXSensor	rigid_DNA	303548	303568	1000.0	+	0	R 303548
chr18	jNXSensor	rigid_DNA	304621	304635	1000.0	+	0	R 304621
chr18	jNXSensor	rigid_DNA	305510	305521	1000.0	+	0	R 305510
chr18	jNXSensor	rigid_DNA	305555	305569	1000.0	+	0	R 305555
chr18	jNXSensor	rigid_DNA	305809	305823	1000.0	+	0	R 305809
chr18	jNXSensor	rigid_DNA	306188	306202	1000.0	+	0	R 306188
chr18	jNXSensor	rigid_DNA	306982	306996	1000.0	+	0	R 306982
chr18	jNXSensor	rigid_DNA	307978	307989	1000.0	+	0	R 307978
chr18	jNXSensor	rigid_DNA	308120	308140	1000.0	+	0	R 308120
chr18	jNXSensor	rigid_DNA	308144	308153	1000.0	+	0	R 308144
chr18	jNXSensor	rigid_DNA	308221	308241	1000.0	+	0	R 308221
chr18	jNXSensor	rigid_DNA	308264	308278	1000.0	+	0	R 308264
chr18	jNXSensor	rigid_DNA	308489	308510	1000.0	+	0	R 308489
chr18	jNXSensor	rigid_DNA	308740	308754	1000.0	+	0	R 308740
chr18	jNXSensor	rigid_DNA	309322	309342	1000.0	+	0	R 309322
chr18	jNXSensor	rigid_DNA	309513	309525	1000.0	+	0	R 309513
chr18	jNXSensor	rigid_DNA	309945	309955	1000.0	+	0	R 309945
chr18	jNXSensor	rigid_DNA	315628	315656	1000.0	+	0	R 315628
chr18	jNXSensor	rigid_DNA	315911	315925	1000.0	+	0	R 315911
chr18	jNXSensor	rigid_DNA	316596	316610	1000.0	+	0	R 316596
chr18	jNXSensor	rigid_DNA	317794	317813	1000.0	+	0	R 317794
chr18	jNXSensor	rigid_DNA	319464	319478	1000.0	+	0	R 319464
chr18	jNXSensor	rigid_DNA	320490	320503	1000.0	+	0	R 320490
chr18	jNXSensor	rigid_DNA	320874	320890	1000.0	+	0	R 320874
chr18	jNXSensor	rigid_DNA	324813	324846	1000.0	+	0	R 324813
chr18	jNXSensor	rigid_DNA	324850	324864	1000.0	+	0	R 324850
chr18	jNXSensor	rigid_DNA	324886	324910	1000.0	+	0	R 324886
chr18	jNXSensor	rigid_DNA	324966	324990	1000.0	+	0	R 324966
chr18	jNXSensor	rigid_DNA	325003	325022	1000.0	+	0	R 325003
chr18	jNXSensor	rigid_DNA	325175	325189	1000.0	+	0	R 325175
chr18	jNXSensor	rigid_DNA	325212	325227	1000.0	+	0	R 325212
chr18	jNXSensor	rigid_DNA	327022	327034	1000.0	+	0	R 327022
chr18	jNXSensor	rigid_DNA	328985	329004	1000.0	+	0	R 328985
chr18	jNXSensor	rigid_DNA	330075	330091	1000.0	+	0	R 330075
chr18	jNXSensor	rigid_DNA	330400	330424	1000.0	+	0	R 330400
chr18	jNXSensor	rigid_DNA	333321	333336	1000.0	+	0	R 333321
chr18	jNXSensor	rigid_DNA	333644	333663	1000.0	+	0	R 333644
chr18	jNXSensor	rigid_DNA	333717	333731	1000.0	+	0	R 333717
chr18	jNXSensor	rigid_DNA	334712	334726	1000.0	+	0	R 334712
chr18	jNXSensor	rigid_DNA	339188	339207	1000.0	+	0	R 339188
chr18	jNXSensor	rigid_DNA	340343	340357	1000.0	+	0	R 340343
chr18	jNXSensor	rigid_DNA	340960	340977	1000.0	+	0	R 340960
chr18	jNXSensor	rigid_DNA	341296	341307	1000.0	+	0	R 341296
chr18	jNXSensor	rigid_DNA	343100	343114	1000.0	+	0	R 343100
chr18	jNXSensor	rigid_DNA	350179	350193	1000.0	+	0	R 350179
chr18	jNXSensor	rigid_DNA	352374	352388	1000.0	+	0	R 352374
chr18	jNXSensor	rigid_DNA	352583	352602	1000.0	+	0	R 352583
chr18	jNXSensor	rigid_DNA	352984	352999	1000.0	+	0	R 352984
chr18	jNXSensor	rigid_DNA	356939	356953	1000.0	+	0	R 356939
chr18	jNXSensor	rigid_DNA	357363	357372	1000.0	+	0	R 357363
chr18	jNXSensor	rigid_DNA	358586	358600	1000.0	+	0	R 358586
chr18	jNXSensor	rigid_DNA	359386	359396	1000.0	+	0	R 359386
chr18	jNXSensor	rigid_DNA	359450	359461	1000.0	+	0	R 359450
chr18	jNXSensor	rigid_DNA	360787	360806	1000.0	+	0	R 360787
chr18	jNXSensor	rigid_DNA	362665	362679	1000.0	+	0	R 362665
chr18	jNXSensor	rigid_DNA	363698	363712	1000.0	+	0	R 363698
chr18	jNXSensor	rigid_DNA	366188	366202	1000.0	+	0	R 366188
chr18	jNXSensor	rigid_DNA	367623	367637	1000.0	+	0	R 367623
chr18	jNXSensor	rigid_DNA	367892	367913	1000.0	+	0	R 367892
chr18	jNXSensor	rigid_DNA	368273	368287	1000.0	+	0	R 368273
chr18	jNXSensor	rigid_DNA	369029	369043	1000.0	+	0	R 369029
chr18	jNXSensor	rigid_DNA	369126	369136	1000.0	+	0	R 369126
chr18	jNXSensor	rigid_DNA	369986	369995	1000.0	+	0	R 369986
chr18	jNXSensor	rigid_DNA	370933	370952	1000.0	+	0	R 370933
chr18	jNXSensor	rigid_DNA	371885	371894	1000.0	+	0	R 371885
chr18	jNXSensor	rigid_DNA	375317	375342	1000.0	+	0	R 375317
chr18	jNXSensor	rigid_DNA	375364	375378	1000.0	+	0	R 375364
chr18	jNXSensor	rigid_DNA	376296	376310	1000.0	+	0	R 376296
chr18	jNXSensor	rigid_DNA	376849	376858	1000.0	+	0	R 376849
chr18	jNXSensor	rigid_DNA	377471	377480	1000.0	+	0	R 377471
chr18	jNXSensor	rigid_DNA	379255	379270	1000.0	+	0	R 379255
chr18	jNXSensor	rigid_DNA	379567	379581	1000.0	+	0	R 379567
chr18	jNXSensor	rigid_DNA	380223	380237	1000.0	+	0	R 380223
chr18	jNXSensor	rigid_DNA	386608	386622	1000.0	+	0	R 386608
chr18	jNXSensor	rigid_DNA	389396	389410	1000.0	+	0	R 389396
chr18	jNXSensor	rigid_DNA	389731	389745	1000.0	+	0	R 389731
chr18	jNXSensor	rigid_DNA	389943	389958	1000.0	+	0	R 389943
chr18	jNXSensor	rigid_DNA	396268	396282	1000.0	+	0	R 396268
chr18	jNXSensor	rigid_DNA	396370	396385	1000.0	+	0	R 396370
chr18	jNXSensor	rigid_DNA	396516	396540	1000.0	+	0	R 396516
chr18	jNXSensor	rigid_DNA	397056	397070	1000.0	+	0	R 397056
chr18	jNXSensor	rigid_DNA	397879	397893	1000.0	+	0	R 397879
chr18	jNXSensor	rigid_DNA	398612	398623	1000.0	+	0	R 398612
chr18	jNXSensor	rigid_DNA	399299	399313	1000.0	+	0	R 399299
chr18	jNXSensor	rigid_DNA	400443	400456	1000.0	+	0	R 400443
chr18	jNXSensor	rigid_DNA	400672	400686	1000.0	+	0	R 400672
chr18	jNXSensor	rigid_DNA	400789	400798	1000.0	+	0	R 400789
chr18	jNXSensor	rigid_DNA	400926	400940	1000.0	+	0	R 400926
chr18	jNXSensor	rigid_DNA	401206	401220	1000.0	+	0	R 401206
chr18	jNXSensor	rigid_DNA	402482	402493	1000.0	+	0	R 402482
chr18	jNXSensor	rigid_DNA	403582	403596	1000.0	+	0	R 403582
chr18	jNXSensor	rigid_DNA	404307	404325	1000.0	+	0	R 404307
chr18	jNXSensor	rigid_DNA	404348	404362	1000.0	+	0	R 404348
chr18	jNXSensor	rigid_DNA	406649	406676	1000.0	+	0	R 406649
chr18	jNXSensor	rigid_DNA	406858	406883	1000.0	+	0	R 406858
chr18	jNXSensor	rigid_DNA	410036	410050	1000.0	+	0	R 410036
chr18	jNXSensor	rigid_DNA	411029	411043	1000.0	+	0	R 411029
chr18	jNXSensor	rigid_DNA	414283	414297	1000.0	+	0	R 414283
chr18	jNXSensor	rigid_DNA	414429	414443	1000.0	+	0	R 414429
chr18	jNXSensor	rigid_DNA	414953	414975	1000.0	+	0	R 414953
chr18	jNXSensor	rigid_DNA	418264	418277	1000.0	+	0	R 418264
chr18	jNXSensor	rigid_DNA	419389	419399	1000.0	+	0	R 419389
chr18	jNXSensor	rigid_DNA	419618	419632	1000.0	+	0	R 419618
chr18	jNXSensor	rigid_DNA	420334	420346	1000.0	+	0	R 420334
chr18	jNXSensor	rigid_DNA	421164	421177	1000.0	+	0	R 421164
chr18	jNXSensor	rigid_DNA	423930	423944	1000.0	+	0	R 423930
chr18	jNXSensor	rigid_DNA	423964	423979	1000.0	+	0	R 423964
chr18	jNXSensor	rigid_DNA	426225	426239	1000.0	+	0	R 426225
chr18	jNXSensor	rigid_DNA	426516	426541	1000.0	+	0	R 426516
chr18	jNXSensor	rigid_DNA	427442	427451	1000.0	+	0	R 427442
chr18	jNXSensor	rigid_DNA	428571	428585	1000.0	+	0	R 428571
chr18	jNXSensor	rigid_DNA	428803	428819	1000.0	+	0	R 428803
chr18	jNXSensor	rigid_DNA	429499	429510	1000.0	+	0	R 429499
chr18	jNXSensor	rigid_DNA	430150	430159	1000.0	+	0	R 430150
chr18	jNXSensor	rigid_DNA	430619	430633	1000.0	+	0	R 430619
chr18	jNXSensor	rigid_DNA	431007	431021	1000.0	+	0	R 431007
chr18	jNXSensor	rigid_DNA	432383	432397	1000.0	+	0	R 432383
chr18	jNXSensor	rigid_DNA	432720	432739	1000.0	+	0	R 432720
chr18	jNXSensor	rigid_DNA	435636	435649	1000.0	+	0	R 435636
chr18	jNXSensor	rigid_DNA	436539	436569	1000.0	+	0	R 436539
chr18	jNXSensor	rigid_DNA	439616	439630	1000.0	+	0	R 439616
chr18	jNXSensor	rigid_DNA	441331	441345	1000.0	+	0	R 441331
chr18	jNXSensor	rigid_DNA	441747	441757	1000.0	+	0	R 441747
chr18	jNXSensor	rigid_DNA	444119	444138	1000.0	+	0	R 444119
chr18	jNXSensor	rigid_DNA	444440	444454	1000.0	+	0	R 444440
chr18	jNXSensor	rigid_DNA	445279	445295	1000.0	+	0	R 445279
chr18	jNXSensor	rigid_DNA	445647	445662	1000.0	+	0	R 445647
chr18	jNXSensor	rigid_DNA	447234	447248	1000.0	+	0	R 447234
chr18	jNXSensor	rigid_DNA	449595	449609	1000.0	+	0	R 449595
chr18	jNXSensor	rigid_DNA	450058	450067	1000.0	+	0	R 450058
chr18	jNXSensor	rigid_DNA	450329	450343	1000.0	+	0	R 450329
chr18	jNXSensor	rigid_DNA	451694	451703	1000.0	+	0	R 451694
chr18	jNXSensor	rigid_DNA	453579	453593	1000.0	+	0	R 453579
chr18	jNXSensor	rigid_DNA	455216	455230	1000.0	+	0	R 455216
chr18	jNXSensor	rigid_DNA	455928	455942	1000.0	+	0	R 455928
chr18	jNXSensor	rigid_DNA	456367	456381	1000.0	+	0	R 456367
chr18	jNXSensor	rigid_DNA	458262	458278	1000.0	+	0	R 458262
chr18	jNXSensor	rigid_DNA	459009	459023	1000.0	+	0	R 459009
chr18	jNXSensor	rigid_DNA	459875	459884	1000.0	+	0	R 459875
chr18	jNXSensor	rigid_DNA	460221	460249	1000.0	+	0	R 460221
chr18	jNXSensor	rigid_DNA	460399	460408	1000.0	+	0	R 460399
chr18	jNXSensor	rigid_DNA	460582	460594	1000.0	+	0	R 460582
chr18	jNXSensor	rigid_DNA	461339	461349	1000.0	+	0	R 461339
chr18	jNXSensor	rigid_DNA	462679	462703	1000.0	+	0	R 462679
chr18	jNXSensor	rigid_DNA	463610	463624	1000.0	+	0	R 463610
chr18	jNXSensor	rigid_DNA	463825	463834	1000.0	+	0	R 463825
chr18	jNXSensor	rigid_DNA	464836	464850	1000.0	+	0	R 464836
chr18	jNXSensor	rigid_DNA	464932	464951	1000.0	+	0	R 464932
chr18	jNXSensor	rigid_DNA	465898	465912	1000.0	+	0	R 465898
chr18	jNXSensor	rigid_DNA	466581	466595	1000.0	+	0	R 466581
chr18	jNXSensor	rigid_DNA	469198	469212	1000.0	+	0	R 469198
chr18	jNXSensor	rigid_DNA	470538	470552	1000.0	+	0	R 470538
chr18	jNXSensor	rigid_DNA	471505	471519	1000.0	+	0	R 471505
chr18	jNXSensor	rigid_DNA	471706	471715	1000.0	+	0	R 471706
chr18	jNXSensor	rigid_DNA	471905	471914	1000.0	+	0	R 471905
chr18	jNXSensor	rigid_DNA	472119	472133	1000.0	+	0	R 472119
chr18	jNXSensor	rigid_DNA	472854	472874	1000.0	+	0	R 472854
chr18	jNXSensor	rigid_DNA	473200	473214	1000.0	+	0	R 473200
chr18	jNXSensor	rigid_DNA	473400	473417	1000.0	+	0	R 473400
chr18	jNXSensor	rigid_DNA	473913	473927	1000.0	+	0	R 473913
chr18	jNXSensor	rigid_DNA	478128	478142	1000.0	+	0	R 478128
chr18	jNXSensor	rigid_DNA	478882	478891	1000.0	+	0	R 478882
chr18	jNXSensor	rigid_DNA	479933	479947	1000.0	+	0	R 479933
chr18	jNXSensor	rigid_DNA	482313	482327	1000.0	+	0	R 482313
chr18	jNXSensor	rigid_DNA	482625	482639	1000.0	+	0	R 482625
chr18	jNXSensor	rigid_DNA	482695	482705	1000.0	+	0	R 482695
chr18	jNXSensor	rigid_DNA	483988	483997	1000.0	+	0	R 483988
chr18	jNXSensor	rigid_DNA	484497	484511	1000.0	+	0	R 484497
chr18	jNXSensor	rigid_DNA	488267	488287	1000.0	+	0	R 488267
chr18	jNXSensor	rigid_DNA	488364	488377	1000.0	+	0	R 488364
chr18	jNXSensor	rigid_DNA	488646	488660	1000.0	+	0	R 488646
chr18	jNXSensor	rigid_DNA	489457	489491	1000.0	+	0	R 489457
chr18	jNXSensor	rigid_DNA	489664	489678	1000.0	+	0	R 489664
chr18	jNXSensor	rigid_DNA	489906	489920	1000.0	+	0	R 489906
chr18	jNXSensor	rigid_DNA	490057	490091	1000.0	+	0	R 490057
chr18	jNXSensor	rigid_DNA	490121	490145	1000.0	+	0	R 490121
chr18	jNXSensor	rigid_DNA	490153	490172	1000.0	+	0	R 490153
chr18	jNXSensor	rigid_DNA	490267	490281	1000.0	+	0	R 490267
chr18	jNXSensor	rigid_DNA	490341	490355	1000.0	+	0	R 490341
chr18	jNXSensor	rigid_DNA	490371	490390	1000.0	+	0	R 490371
chr18	jNXSensor	rigid_DNA	490397	490417	1000.0	+	0	R 490397
chr18	jNXSensor	rigid_DNA	490438	490478	1000.0	+	0	R 490438
chr18	jNXSensor	rigid_DNA	490524	490547	1000.0	+	0	R 490524
chr18	jNXSensor	rigid_DNA	490553	490573	1000.0	+	0	R 490553
chr18	jNXSensor	rigid_DNA	490614	490635	1000.0	+	0	R 490614
chr18	jNXSensor	rigid_DNA	490650	490688	1000.0	+	0	R 490650
chr18	jNXSensor	rigid_DNA	490708	490728	1000.0	+	0	R 490708
chr18	jNXSensor	rigid_DNA	490744	490792	1000.0	+	0	R 490744
chr18	jNXSensor	rigid_DNA	490799	490849	1000.0	+	0	R 490799
chr18	jNXSensor	rigid_DNA	490870	490884	1000.0	+	0	R 490870
chr18	jNXSensor	rigid_DNA	490946	490960	1000.0	+	0	R 490946
chr18	jNXSensor	rigid_DNA	491069	491089	1000.0	+	0	R 491069
chr18	jNXSensor	rigid_DNA	491832	491846	1000.0	+	0	R 491832
chr18	jNXSensor	rigid_DNA	492120	492134	1000.0	+	0	R 492120
chr18	jNXSensor	rigid_DNA	492292	492306	1000.0	+	0	R 492292
chr18	jNXSensor	rigid_DNA	492328	492348	1000.0	+	0	R 492328
chr18	jNXSensor	rigid_DNA	492551	492565	1000.0	+	0	R 492551
chr18	jNXSensor	rigid_DNA	492616	492626	1000.0	+	0	R 492616
chr18	jNXSensor	rigid_DNA	493022	493032	1000.0	+	0	R 493022
chr18	jNXSensor	rigid_DNA	493515	493529	1000.0	+	0	R 493515
chr18	jNXSensor	rigid_DNA	493755	493773	1000.0	+	0	R 493755
chr18	jNXSensor	rigid_DNA	493830	493844	1000.0	+	0	R 493830
chr18	jNXSensor	rigid_DNA	495053	495068	1000.0	+	0	R 495053
chr18	jNXSensor	rigid_DNA	500996	501008	1000.0	+	0	R 500996
chr18	jNXSensor	rigid_DNA	501223	501237	1000.0	+	0	R 501223
chr18	jNXSensor	rigid_DNA	501981	501994	1000.0	+	0	R 501981
chr18	jNXSensor	rigid_DNA	502098	502112	1000.0	+	0	R 502098
chr18	jNXSensor	rigid_DNA	502188	502202	1000.0	+	0	R 502188
chr18	jNXSensor	rigid_DNA	502225	502239	1000.0	+	0	R 502225
chr18	jNXSensor	rigid_DNA	502256	502281	1000.0	+	0	R 502256
chr18	jNXSensor	rigid_DNA	502302	502316	1000.0	+	0	R 502302
chr18	jNXSensor	rigid_DNA	502342	502357	1000.0	+	0	R 502342
chr18	jNXSensor	rigid_DNA	502374	502399	1000.0	+	0	R 502374
chr18	jNXSensor	rigid_DNA	502420	502434	1000.0	+	0	R 502420
chr18	jNXSensor	rigid_DNA	502460	502475	1000.0	+	0	R 502460
chr18	jNXSensor	rigid_DNA	502498	502513	1000.0	+	0	R 502498
chr18	jNXSensor	rigid_DNA	502614	502629	1000.0	+	0	R 502614
chr18	jNXSensor	rigid_DNA	502653	502672	1000.0	+	0	R 502653
chr18	jNXSensor	rigid_DNA	502777	502796	1000.0	+	0	R 502777
chr18	jNXSensor	rigid_DNA	502879	502898	1000.0	+	0	R 502879
chr18	jNXSensor	rigid_DNA	503026	503040	1000.0	+	0	R 503026
chr18	jNXSensor	rigid_DNA	503914	503928	1000.0	+	0	R 503914
chr18	jNXSensor	rigid_DNA	504195	504211	1000.0	+	0	R 504195
chr18	jNXSensor	rigid_DNA	505283	505302	1000.0	+	0	R 505283
chr18	jNXSensor	rigid_DNA	505340	505370	1000.0	+	0	R 505340
chr18	jNXSensor	rigid_DNA	507831	507843	1000.0	+	0	R 507831
chr18	jNXSensor	rigid_DNA	508389	508407	1000.0	+	0	R 508389
chr18	jNXSensor	rigid_DNA	508586	508600	1000.0	+	0	R 508586
chr18	jNXSensor	rigid_DNA	508839	508853	1000.0	+	0	R 508839
chr18	jNXSensor	rigid_DNA	508942	508956	1000.0	+	0	R 508942
chr18	jNXSensor	rigid_DNA	509254	509268	1000.0	+	0	R 509254
chr18	jNXSensor	rigid_DNA	509922	509936	1000.0	+	0	R 509922
chr18	jNXSensor	rigid_DNA	510962	510976	1000.0	+	0	R 510962
chr18	jNXSensor	rigid_DNA	511253	511273	1000.0	+	0	R 511253
chr18	jNXSensor	rigid_DNA	511542	511557	1000.0	+	0	R 511542
chr18	jNXSensor	rigid_DNA	513287	513301	1000.0	+	0	R 513287
chr18	jNXSensor	rigid_DNA	513396	513405	1000.0	+	0	R 513396
chr18	jNXSensor	rigid_DNA	514684	514694	1000.0	+	0	R 514684
chr18	jNXSensor	rigid_DNA	516052	516062	1000.0	+	0	R 516052
chr18	jNXSensor	rigid_DNA	516158	516172	1000.0	+	0	R 516158
chr18	jNXSensor	rigid_DNA	516286	516306	1000.0	+	0	R 516286
chr18	jNXSensor	rigid_DNA	516587	516601	1000.0	+	0	R 516587
chr18	jNXSensor	rigid_DNA	516946	516961	1000.0	+	0	R 516946
chr18	jNXSensor	rigid_DNA	517158	517168	1000.0	+	0	R 517158
chr18	jNXSensor	rigid_DNA	519864	519875	1000.0	+	0	R 519864
chr18	jNXSensor	rigid_DNA	520063	520077	1000.0	+	0	R 520063
chr18	jNXSensor	rigid_DNA	522189	522208	1000.0	+	0	R 522189
chr18	jNXSensor	rigid_DNA	524057	524068	1000.0	+	0	R 524057
chr18	jNXSensor	rigid_DNA	524707	524720	1000.0	+	0	R 524707
chr18	jNXSensor	rigid_DNA	525442	525461	1000.0	+	0	R 525442
chr18	jNXSensor	rigid_DNA	526059	526073	1000.0	+	0	R 526059
chr18	jNXSensor	rigid_DNA	526127	526147	1000.0	+	0	R 526127
chr18	jNXSensor	rigid_DNA	531714	531726	1000.0	+	0	R 531714
chr18	jNXSensor	rigid_DNA	531729	531744	1000.0	+	0	R 531729
chr18	jNXSensor	rigid_DNA	532410	532419	1000.0	+	0	R 532410
chr18	jNXSensor	rigid_DNA	533213	533227	1000.0	+	0	R 533213
chr18	jNXSensor	rigid_DNA	534837	534856	1000.0	+	0	R 534837
chr18	jNXSensor	rigid_DNA	536376	536390	1000.0	+	0	R 536376
chr18	jNXSensor	rigid_DNA	537902	537916	1000.0	+	0	R 537902
chr18	jNXSensor	rigid_DNA	538142	538156	1000.0	+	0	R 538142
chr18	jNXSensor	rigid_DNA	538611	538625	1000.0	+	0	R 538611
chr18	jNXSensor	rigid_DNA	539446	539455	1000.0	+	0	R 539446
chr18	jNXSensor	rigid_DNA	539611	539622	1000.0	+	0	R 539611
chr18	jNXSensor	rigid_DNA	539852	539866	1000.0	+	0	R 539852
chr18	jNXSensor	rigid_DNA	539893	539907	1000.0	+	0	R 539893
chr18	jNXSensor	rigid_DNA	540673	540684	1000.0	+	0	R 540673
chr18	jNXSensor	rigid_DNA	540780	540792	1000.0	+	0	R 540780
chr18	jNXSensor	rigid_DNA	544015	544029	1000.0	+	0	R 544015
chr18	jNXSensor	rigid_DNA	544142	544163	1000.0	+	0	R 544142
chr18	jNXSensor	rigid_DNA	544386	544400	1000.0	+	0	R 544386
chr18	jNXSensor	rigid_DNA	544624	544637	1000.0	+	0	R 544624
chr18	jNXSensor	rigid_DNA	544642	544651	1000.0	+	0	R 544642
chr18	jNXSensor	rigid_DNA	547271	547285	1000.0	+	0	R 547271
chr18	jNXSensor	rigid_DNA	547513	547526	1000.0	+	0	R 547513
chr18	jNXSensor	rigid_DNA	548581	548595	1000.0	+	0	R 548581
chr18	jNXSensor	rigid_DNA	548812	548831	1000.0	+	0	R 548812
chr18	jNXSensor	rigid_DNA	549670	549684	1000.0	+	0	R 549670
chr18	jNXSensor	rigid_DNA	549798	549818	1000.0	+	0	R 549798
chr18	jNXSensor	rigid_DNA	549841	549855	1000.0	+	0	R 549841
chr18	jNXSensor	rigid_DNA	550144	550163	1000.0	+	0	R 550144
chr18	jNXSensor	rigid_DNA	551153	551162	1000.0	+	0	R 551153
chr18	jNXSensor	rigid_DNA	553127	553141	1000.0	+	0	R 553127
chr18	jNXSensor	rigid_DNA	554376	554386	1000.0	+	0	R 554376
chr18	jNXSensor	rigid_DNA	555336	555350	1000.0	+	0	R 555336
chr18	jNXSensor	rigid_DNA	557883	557896	1000.0	+	0	R 557883
chr18	jNXSensor	rigid_DNA	558854	558868	1000.0	+	0	R 558854
chr18	jNXSensor	rigid_DNA	562447	562461	1000.0	+	0	R 562447
chr18	jNXSensor	rigid_DNA	564146	564160	1000.0	+	0	R 564146
chr18	jNXSensor	rigid_DNA	565238	565252	1000.0	+	0	R 565238
chr18	jNXSensor	rigid_DNA	566137	566156	1000.0	+	0	R 566137
chr18	jNXSensor	rigid_DNA	566179	566198	1000.0	+	0	R 566179
chr18	jNXSensor	rigid_DNA	567317	567336	1000.0	+	0	R 567317
chr18	jNXSensor	rigid_DNA	568836	568850	1000.0	+	0	R 568836
chr18	jNXSensor	rigid_DNA	568985	569006	1000.0	+	0	R 568985
chr18	jNXSensor	rigid_DNA	569103	569112	1000.0	+	0	R 569103
chr18	jNXSensor	rigid_DNA	569872	569893	1000.0	+	0	R 569872
chr18	jNXSensor	rigid_DNA	570330	570359	1000.0	+	0	R 570330
chr18	jNXSensor	rigid_DNA	570367	570387	1000.0	+	0	R 570367
chr18	jNXSensor	rigid_DNA	570429	570443	1000.0	+	0	R 570429
chr18	jNXSensor	rigid_DNA	570641	570655	1000.0	+	0	R 570641
chr18	jNXSensor	rigid_DNA	570860	570874	1000.0	+	0	R 570860
chr18	jNXSensor	rigid_DNA	573206	573220	1000.0	+	0	R 573206
chr18	jNXSensor	rigid_DNA	573447	573463	1000.0	+	0	R 573447
chr18	jNXSensor	rigid_DNA	574213	574227	1000.0	+	0	R 574213
chr18	jNXSensor	rigid_DNA	574297	574311	1000.0	+	0	R 574297
chr18	jNXSensor	rigid_DNA	574908	574922	1000.0	+	0	R 574908
chr18	jNXSensor	rigid_DNA	576184	576195	1000.0	+	0	R 576184
chr18	jNXSensor	rigid_DNA	576953	576969	1000.0	+	0	R 576953
chr18	jNXSensor	rigid_DNA	580865	580884	1000.0	+	0	R 580865
chr18	jNXSensor	rigid_DNA	581098	581109	1000.0	+	0	R 581098
chr18	jNXSensor	rigid_DNA	581427	581436	1000.0	+	0	R 581427
chr18	jNXSensor	rigid_DNA	586327	586341	1000.0	+	0	R 586327
chr18	jNXSensor	rigid_DNA	586575	586586	1000.0	+	0	R 586575
chr18	jNXSensor	rigid_DNA	586775	586790	1000.0	+	0	R 586775
chr18	jNXSensor	rigid_DNA	586826	586841	1000.0	+	0	R 586826
chr18	jNXSensor	rigid_DNA	586853	586868	1000.0	+	0	R 586853
chr18	jNXSensor	rigid_DNA	586877	586892	1000.0	+	0	R 586877
chr18	jNXSensor	rigid_DNA	586904	586919	1000.0	+	0	R 586904
chr18	jNXSensor	rigid_DNA	586928	586943	1000.0	+	0	R 586928
chr18	jNXSensor	rigid_DNA	586955	586970	1000.0	+	0	R 586955
chr18	jNXSensor	rigid_DNA	586979	586993	1000.0	+	0	R 586979
chr18	jNXSensor	rigid_DNA	587005	587022	1000.0	+	0	R 587005
chr18	jNXSensor	rigid_DNA	587237	587257	1000.0	+	0	R 587237
chr18	jNXSensor	rigid_DNA	587484	587504	1000.0	+	0	R 587484
chr18	jNXSensor	rigid_DNA	587526	587540	1000.0	+	0	R 587526
chr18	jNXSensor	rigid_DNA	589948	589962	1000.0	+	0	R 589948
chr18	jNXSensor	rigid_DNA	591364	591378	1000.0	+	0	R 591364
chr18	jNXSensor	rigid_DNA	591646	591659	1000.0	+	0	R 591646
chr18	jNXSensor	rigid_DNA	594128	594142	1000.0	+	0	R 594128
chr18	jNXSensor	rigid_DNA	595569	595579	1000.0	+	0	R 595569
chr18	jNXSensor	rigid_DNA	596526	596540	1000.0	+	0	R 596526
chr18	jNXSensor	rigid_DNA	596617	596631	1000.0	+	0	R 596617
chr18	jNXSensor	rigid_DNA	597376	597390	1000.0	+	0	R 597376
chr18	jNXSensor	rigid_DNA	599717	599731	1000.0	+	0	R 599717
chr18	jNXSensor	rigid_DNA	599824	599843	1000.0	+	0	R 599824
chr18	jNXSensor	rigid_DNA	601235	601252	1000.0	+	0	R 601235
chr18	jNXSensor	rigid_DNA	603385	603399	1000.0	+	0	R 603385
chr18	jNXSensor	rigid_DNA	603459	603472	1000.0	+	0	R 603459
chr18	jNXSensor	rigid_DNA	607353	607373	1000.0	+	0	R 607353
chr18	jNXSensor	rigid_DNA	607596	607615	1000.0	+	0	R 607596
chr18	jNXSensor	rigid_DNA	609670	609680	1000.0	+	0	R 609670
chr18	jNXSensor	rigid_DNA	610365	610377	1000.0	+	0	R 610365
chr18	jNXSensor	rigid_DNA	612035	612044	1000.0	+	0	R 612035
chr18	jNXSensor	rigid_DNA	613035	613049	1000.0	+	0	R 613035
chr18	jNXSensor	rigid_DNA	613645	613669	1000.0	+	0	R 613645
chr18	jNXSensor	rigid_DNA	616617	616631	1000.0	+	0	R 616617
chr18	jNXSensor	rigid_DNA	617791	617801	1000.0	+	0	R 617791
chr18	jNXSensor	rigid_DNA	618074	618088	1000.0	+	0	R 618074
chr18	jNXSensor	rigid_DNA	618640	618654	1000.0	+	0	R 618640
chr18	jNXSensor	rigid_DNA	619616	619630	1000.0	+	0	R 619616
chr18	jNXSensor	rigid_DNA	619761	619775	1000.0	+	0	R 619761
chr18	jNXSensor	rigid_DNA	620673	620705	1000.0	+	0	R 620673
chr18	jNXSensor	rigid_DNA	620862	620874	1000.0	+	0	R 620862
chr18	jNXSensor	rigid_DNA	621366	621381	1000.0	+	0	R 621366
chr18	jNXSensor	rigid_DNA	622913	622927	1000.0	+	0	R 622913
chr18	jNXSensor	rigid_DNA	623620	623639	1000.0	+	0	R 623620
chr18	jNXSensor	rigid_DNA	625462	625487	1000.0	+	0	R 625462
chr18	jNXSensor	rigid_DNA	625673	625687	1000.0	+	0	R 625673
chr18	jNXSensor	rigid_DNA	626625	626643	1000.0	+	0	R 626625
chr18	jNXSensor	rigid_DNA	627021	627035	1000.0	+	0	R 627021
chr18	jNXSensor	rigid_DNA	627233	627247	1000.0	+	0	R 627233
chr18	jNXSensor	rigid_DNA	627738	627753	1000.0	+	0	R 627738
chr18	jNXSensor	rigid_DNA	628861	628872	1000.0	+	0	R 628861
chr18	jNXSensor	rigid_DNA	629185	629204	1000.0	+	0	R 629185
chr18	jNXSensor	rigid_DNA	629431	629451	1000.0	+	0	R 629431
chr18	jNXSensor	rigid_DNA	629524	629538	1000.0	+	0	R 629524
chr18	jNXSensor	rigid_DNA	630211	630225	1000.0	+	0	R 630211
chr18	jNXSensor	rigid_DNA	630459	630468	1000.0	+	0	R 630459
chr18	jNXSensor	rigid_DNA	630843	630852	1000.0	+	0	R 630843
chr18	jNXSensor	rigid_DNA	632727	632741	1000.0	+	0	R 632727
chr18	jNXSensor	rigid_DNA	635793	635811	1000.0	+	0	R 635793
chr18	jNXSensor	rigid_DNA	636336	636346	1000.0	+	0	R 636336
chr18	jNXSensor	rigid_DNA	636757	636767	1000.0	+	0	R 636757
chr18	jNXSensor	rigid_DNA	637158	637172	1000.0	+	0	R 637158
chr18	jNXSensor	rigid_DNA	638911	638925	1000.0	+	0	R 638911
chr18	jNXSensor	rigid_DNA	639880	639894	1000.0	+	0	R 639880
chr18	jNXSensor	rigid_DNA	641632	641641	1000.0	+	0	R 641632
chr18	jNXSensor	rigid_DNA	645156	645170	1000.0	+	0	R 645156
chr18	jNXSensor	rigid_DNA	645323	645346	1000.0	+	0	R 645323
chr18	jNXSensor	rigid_DNA	645788	645802	1000.0	+	0	R 645788
chr18	jNXSensor	rigid_DNA	646030	646043	1000.0	+	0	R 646030
chr18	jNXSensor	rigid_DNA	646308	646322	1000.0	+	0	R 646308
chr18	jNXSensor	rigid_DNA	646712	646722	1000.0	+	0	R 646712
chr18	jNXSensor	rigid_DNA	646871	646886	1000.0	+	0	R 646871
chr18	jNXSensor	rigid_DNA	646933	646958	1000.0	+	0	R 646933
chr18	jNXSensor	rigid_DNA	647167	647182	1000.0	+	0	R 647167
chr18	jNXSensor	rigid_DNA	647495	647509	1000.0	+	0	R 647495
chr18	jNXSensor	rigid_DNA	647540	647554	1000.0	+	0	R 647540
chr18	jNXSensor	rigid_DNA	647561	647586	1000.0	+	0	R 647561
chr18	jNXSensor	rigid_DNA	647604	647619	1000.0	+	0	R 647604
chr18	jNXSensor	rigid_DNA	647624	647638	1000.0	+	0	R 647624
chr18	jNXSensor	rigid_DNA	647666	647680	1000.0	+	0	R 647666
chr18	jNXSensor	rigid_DNA	647694	647708	1000.0	+	0	R 647694
chr18	jNXSensor	rigid_DNA	647722	647749	1000.0	+	0	R 647722
chr18	jNXSensor	rigid_DNA	647766	647790	1000.0	+	0	R 647766
chr18	jNXSensor	rigid_DNA	647801	647815	1000.0	+	0	R 647801
chr18	jNXSensor	rigid_DNA	647890	647910	1000.0	+	0	R 647890
chr18	jNXSensor	rigid_DNA	647952	647982	1000.0	+	0	R 647952
chr18	jNXSensor	rigid_DNA	647992	648006	1000.0	+	0	R 647992
chr18	jNXSensor	rigid_DNA	648021	648041	1000.0	+	0	R 648021
chr18	jNXSensor	rigid_DNA	648176	648208	1000.0	+	0	R 648176
chr18	jNXSensor	rigid_DNA	648222	648245	1000.0	+	0	R 648222
chr18	jNXSensor	rigid_DNA	648637	648657	1000.0	+	0	R 648637
chr18	jNXSensor	rigid_DNA	648667	648681	1000.0	+	0	R 648667
chr18	jNXSensor	rigid_DNA	648727	648742	1000.0	+	0	R 648727
chr18	jNXSensor	rigid_DNA	649376	649390	1000.0	+	0	R 649376
chr18	jNXSensor	rigid_DNA	652505	652522	1000.0	+	0	R 652505
chr18	jNXSensor	rigid_DNA	656488	656502	1000.0	+	0	R 656488
chr18	jNXSensor	rigid_DNA	657993	658011	1000.0	+	0	R 657993
chr18	jNXSensor	rigid_DNA	659367	659390	1000.0	+	0	R 659367
chr18	jNXSensor	rigid_DNA	660046	660061	1000.0	+	0	R 660046
chr18	jNXSensor	rigid_DNA	660272	660286	1000.0	+	0	R 660272
chr18	jNXSensor	rigid_DNA	661786	661795	1000.0	+	0	R 661786
chr18	jNXSensor	rigid_DNA	663711	663728	1000.0	+	0	R 663711
chr18	jNXSensor	rigid_DNA	664524	664536	1000.0	+	0	R 664524
chr18	jNXSensor	rigid_DNA	664553	664567	1000.0	+	0	R 664553
chr18	jNXSensor	rigid_DNA	665833	665847	1000.0	+	0	R 665833
chr18	jNXSensor	rigid_DNA	668890	668904	1000.0	+	0	R 668890
chr18	jNXSensor	rigid_DNA	669209	669227	1000.0	+	0	R 669209
chr18	jNXSensor	rigid_DNA	669456	669470	1000.0	+	0	R 669456
chr18	jNXSensor	rigid_DNA	669562	669574	1000.0	+	0	R 669562
chr18	jNXSensor	rigid_DNA	669836	669850	1000.0	+	0	R 669836
chr18	jNXSensor	rigid_DNA	670209	670223	1000.0	+	0	R 670209
chr18	jNXSensor	rigid_DNA	670677	670698	1000.0	+	0	R 670677
chr18	jNXSensor	rigid_DNA	670848	670861	1000.0	+	0	R 670848
chr18	jNXSensor	rigid_DNA	671358	671372	1000.0	+	0	R 671358
chr18	jNXSensor	rigid_DNA	672591	672605	1000.0	+	0	R 672591
chr18	jNXSensor	rigid_DNA	672627	672641	1000.0	+	0	R 672627
chr18	jNXSensor	rigid_DNA	672716	672736	1000.0	+	0	R 672716
chr18	jNXSensor	rigid_DNA	672923	672934	1000.0	+	0	R 672923
chr18	jNXSensor	rigid_DNA	673435	673449	1000.0	+	0	R 673435
chr18	jNXSensor	rigid_DNA	673637	673652	1000.0	+	0	R 673637
chr18	jNXSensor	rigid_DNA	673664	673678	1000.0	+	0	R 673664
chr18	jNXSensor	rigid_DNA	674000	674011	1000.0	+	0	R 674000
chr18	jNXSensor	rigid_DNA	674236	674256	1000.0	+	0	R 674236
chr18	jNXSensor	rigid_DNA	674865	674876	1000.0	+	0	R 674865
chr18	jNXSensor	rigid_DNA	675356	675366	1000.0	+	0	R 675356
chr18	jNXSensor	rigid_DNA	678168	678179	1000.0	+	0	R 678168
chr18	jNXSensor	rigid_DNA	679686	679700	1000.0	+	0	R 679686
chr18	jNXSensor	rigid_DNA	679891	679906	1000.0	+	0	R 679891
chr18	jNXSensor	rigid_DNA	680573	680587	1000.0	+	0	R 680573
chr18	jNXSensor	rigid_DNA	681797	681820	1000.0	+	0	R 681797
chr18	jNXSensor	rigid_DNA	682004	682023	1000.0	+	0	R 682004
chr18	jNXSensor	rigid_DNA	682597	682610	1000.0	+	0	R 682597
chr18	jNXSensor	rigid_DNA	682809	682823	1000.0	+	0	R 682809
chr18	jNXSensor	rigid_DNA	684628	684642	1000.0	+	0	R 684628
chr18	jNXSensor	rigid_DNA	686205	686224	1000.0	+	0	R 686205
chr18	jNXSensor	rigid_DNA	686458	686472	1000.0	+	0	R 686458
chr18	jNXSensor	rigid_DNA	686495	686509	1000.0	+	0	R 686495
chr18	jNXSensor	rigid_DNA	687509	687523	1000.0	+	0	R 687509
chr18	jNXSensor	rigid_DNA	688041	688055	1000.0	+	0	R 688041
chr18	jNXSensor	rigid_DNA	689793	689807	1000.0	+	0	R 689793
chr18	jNXSensor	rigid_DNA	689838	689852	1000.0	+	0	R 689838
chr18	jNXSensor	rigid_DNA	689973	689987	1000.0	+	0	R 689973
chr18	jNXSensor	rigid_DNA	690891	690914	1000.0	+	0	R 690891
chr18	jNXSensor	rigid_DNA	691461	691472	1000.0	+	0	R 691461
chr18	jNXSensor	rigid_DNA	691599	691608	1000.0	+	0	R 691599
chr18	jNXSensor	rigid_DNA	691757	691771	1000.0	+	0	R 691757
chr18	jNXSensor	rigid_DNA	692265	692286	1000.0	+	0	R 692265
chr18	jNXSensor	rigid_DNA	694441	694457	1000.0	+	0	R 694441
chr18	jNXSensor	rigid_DNA	694613	694623	1000.0	+	0	R 694613
chr18	jNXSensor	rigid_DNA	696816	696829	1000.0	+	0	R 696816
chr18	jNXSensor	rigid_DNA	697066	697080	1000.0	+	0	R 697066
chr18	jNXSensor	rigid_DNA	698024	698040	1000.0	+	0	R 698024
chr18	jNXSensor	rigid_DNA	698108	698122	1000.0	+	0	R 698108
chr18	jNXSensor	rigid_DNA	699529	699543	1000.0	+	0	R 699529
chr18	jNXSensor	rigid_DNA	699769	699779	1000.0	+	0	R 699769
chr18	jNXSensor	rigid_DNA	700619	700633	1000.0	+	0	R 700619
chr18	jNXSensor	rigid_DNA	701644	701663	1000.0	+	0	R 701644
chr18	jNXSensor	rigid_DNA	701964	701983	1000.0	+	0	R 701964
chr18	jNXSensor	rigid_DNA	702243	702257	1000.0	+	0	R 702243
chr18	jNXSensor	rigid_DNA	702296	702310	1000.0	+	0	R 702296
chr18	jNXSensor	rigid_DNA	702323	702358	1000.0	+	0	R 702323
chr18	jNXSensor	rigid_DNA	702507	702526	1000.0	+	0	R 702507
chr18	jNXSensor	rigid_DNA	702590	702624	1000.0	+	0	R 702590
chr18	jNXSensor	rigid_DNA	702635	702663	1000.0	+	0	R 702635
chr18	jNXSensor	rigid_DNA	702677	702700	1000.0	+	0	R 702677
chr18	jNXSensor	rigid_DNA	702726	702746	1000.0	+	0	R 702726
chr18	jNXSensor	rigid_DNA	702782	702797	1000.0	+	0	R 702782
chr18	jNXSensor	rigid_DNA	702889	702909	1000.0	+	0	R 702889
chr18	jNXSensor	rigid_DNA	702961	702976	1000.0	+	0	R 702961
chr18	jNXSensor	rigid_DNA	703042	703056	1000.0	+	0	R 703042
chr18	jNXSensor	rigid_DNA	703065	703079	1000.0	+	0	R 703065
chr18	jNXSensor	rigid_DNA	703234	703254	1000.0	+	0	R 703234
chr18	jNXSensor	rigid_DNA	703471	703493	1000.0	+	0	R 703471
chr18	jNXSensor	rigid_DNA	703531	703545	1000.0	+	0	R 703531
chr18	jNXSensor	rigid_DNA	707402	707418	1000.0	+	0	R 707402
chr18	jNXSensor	rigid_DNA	708125	708134	1000.0	+	0	R 708125
chr18	jNXSensor	rigid_DNA	708675	708699	1000.0	+	0	R 708675
chr18	jNXSensor	rigid_DNA	708913	708927	1000.0	+	0	R 708913
chr18	jNXSensor	rigid_DNA	709132	709143	1000.0	+	0	R 709132
chr18	jNXSensor	rigid_DNA	709739	709753	1000.0	+	0	R 709739
chr18	jNXSensor	rigid_DNA	709981	709995	1000.0	+	0	R 709981
chr18	jNXSensor	rigid_DNA	710071	710085	1000.0	+	0	R 710071
chr18	jNXSensor	rigid_DNA	710313	710327	1000.0	+	0	R 710313
chr18	jNXSensor	rigid_DNA	711259	711273	1000.0	+	0	R 711259
chr18	jNXSensor	rigid_DNA	711302	711316	1000.0	+	0	R 711302
chr18	jNXSensor	rigid_DNA	711431	711445	1000.0	+	0	R 711431
chr18	jNXSensor	rigid_DNA	711538	711547	1000.0	+	0	R 711538
chr18	jNXSensor	rigid_DNA	711559	711568	1000.0	+	0	R 711559
chr18	jNXSensor	rigid_DNA	712851	712865	1000.0	+	0	R 712851
chr18	jNXSensor	rigid_DNA	715647	715661	1000.0	+	0	R 715647
chr18	jNXSensor	rigid_DNA	716147	716161	1000.0	+	0	R 716147
chr18	jNXSensor	rigid_DNA	716184	716198	1000.0	+	0	R 716184
chr18	jNXSensor	rigid_DNA	716782	716815	1000.0	+	0	R 716782
chr18	jNXSensor	rigid_DNA	718323	718335	1000.0	+	0	R 718323
chr18	jNXSensor	rigid_DNA	719340	719354	1000.0	+	0	R 719340
chr18	jNXSensor	rigid_DNA	719459	719468	1000.0	+	0	R 719459
chr18	jNXSensor	rigid_DNA	719620	719644	1000.0	+	0	R 719620
chr18	jNXSensor	rigid_DNA	719872	719886	1000.0	+	0	R 719872
chr18	jNXSensor	rigid_DNA	720344	720362	1000.0	+	0	R 720344
chr18	jNXSensor	rigid_DNA	721726	721740	1000.0	+	0	R 721726
chr18	jNXSensor	rigid_DNA	721967	721987	1000.0	+	0	R 721967
chr18	jNXSensor	rigid_DNA	722197	722211	1000.0	+	0	R 722197
chr18	jNXSensor	rigid_DNA	722436	722457	1000.0	+	0	R 722436
chr18	jNXSensor	rigid_DNA	723501	723519	1000.0	+	0	R 723501
chr18	jNXSensor	rigid_DNA	723783	723810	1000.0	+	0	R 723783
chr18	jNXSensor	rigid_DNA	724399	724409	1000.0	+	0	R 724399
chr18	jNXSensor	rigid_DNA	724687	724698	1000.0	+	0	R 724687
chr18	jNXSensor	rigid_DNA	724916	724930	1000.0	+	0	R 724916
chr18	jNXSensor	rigid_DNA	725162	725174	1000.0	+	0	R 725162
chr18	jNXSensor	rigid_DNA	725606	725620	1000.0	+	0	R 725606
chr18	jNXSensor	rigid_DNA	725685	725699	1000.0	+	0	R 725685
chr18	jNXSensor	rigid_DNA	725929	725943	1000.0	+	0	R 725929
chr18	jNXSensor	rigid_DNA	727175	727189	1000.0	+	0	R 727175
chr18	jNXSensor	rigid_DNA	727211	727225	1000.0	+	0	R 727211
chr18	jNXSensor	rigid_DNA	727925	727939	1000.0	+	0	R 727925
chr18	jNXSensor	rigid_DNA	728043	728057	1000.0	+	0	R 728043
chr18	jNXSensor	rigid_DNA	728449	728463	1000.0	+	0	R 728449
chr18	jNXSensor	rigid_DNA	728691	728712	1000.0	+	0	R 728691
chr18	jNXSensor	rigid_DNA	731145	731159	1000.0	+	0	R 731145
chr18	jNXSensor	rigid_DNA	731243	731255	1000.0	+	0	R 731243
chr18	jNXSensor	rigid_DNA	731464	731483	1000.0	+	0	R 731464
chr18	jNXSensor	rigid_DNA	731562	731576	1000.0	+	0	R 731562
chr18	jNXSensor	rigid_DNA	732332	732346	1000.0	+	0	R 732332
chr18	jNXSensor	rigid_DNA	732460	732476	1000.0	+	0	R 732460
chr18	jNXSensor	rigid_DNA	733907	733919	1000.0	+	0	R 733907
chr18	jNXSensor	rigid_DNA	734395	734407	1000.0	+	0	R 734395
chr18	jNXSensor	rigid_DNA	734690	734715	1000.0	+	0	R 734690
chr18	jNXSensor	rigid_DNA	738361	738374	1000.0	+	0	R 738361
chr18	jNXSensor	rigid_DNA	738798	738808	1000.0	+	0	R 738798
chr18	jNXSensor	rigid_DNA	739215	739229	1000.0	+	0	R 739215
chr18	jNXSensor	rigid_DNA	739256	739270	1000.0	+	0	R 739256
chr18	jNXSensor	rigid_DNA	739692	739701	1000.0	+	0	R 739692
chr18	jNXSensor	rigid_DNA	739859	739875	1000.0	+	0	R 739859
chr18	jNXSensor	rigid_DNA	740719	740733	1000.0	+	0	R 740719
chr18	jNXSensor	rigid_DNA	741592	741606	1000.0	+	0	R 741592
chr18	jNXSensor	rigid_DNA	741881	741892	1000.0	+	0	R 741881
chr18	jNXSensor	rigid_DNA	744465	744479	1000.0	+	0	R 744465
chr18	jNXSensor	rigid_DNA	744713	744730	1000.0	+	0	R 744713
chr18	jNXSensor	rigid_DNA	745252	745265	1000.0	+	0	R 745252
chr18	jNXSensor	rigid_DNA	745543	745557	1000.0	+	0	R 745543
chr18	jNXSensor	rigid_DNA	747262	747281	1000.0	+	0	R 747262
chr18	jNXSensor	rigid_DNA	747503	747518	1000.0	+	0	R 747503
chr18	jNXSensor	rigid_DNA	747535	747549	1000.0	+	0	R 747535
chr18	jNXSensor	rigid_DNA	747579	747593	1000.0	+	0	R 747579
chr18	jNXSensor	rigid_DNA	747870	747879	1000.0	+	0	R 747870
chr18	jNXSensor	rigid_DNA	750802	750817	1000.0	+	0	R 750802
chr18	jNXSensor	rigid_DNA	751243	751259	1000.0	+	0	R 751243
chr18	jNXSensor	rigid_DNA	752083	752097	1000.0	+	0	R 752083
chr18	jNXSensor	rigid_DNA	753704	753725	1000.0	+	0	R 753704
chr18	jNXSensor	rigid_DNA	753880	753894	1000.0	+	0	R 753880
chr18	jNXSensor	rigid_DNA	754120	754134	1000.0	+	0	R 754120
chr18	jNXSensor	rigid_DNA	754470	754484	1000.0	+	0	R 754470
chr18	jNXSensor	rigid_DNA	755401	755417	1000.0	+	0	R 755401
chr18	jNXSensor	rigid_DNA	755683	755697	1000.0	+	0	R 755683
chr18	jNXSensor	rigid_DNA	757949	757963	1000.0	+	0	R 757949
chr18	jNXSensor	rigid_DNA	759959	759971	1000.0	+	0	R 759959
chr18	jNXSensor	rigid_DNA	760206	760220	1000.0	+	0	R 760206
chr18	jNXSensor	rigid_DNA	760270	760286	1000.0	+	0	R 760270
chr18	jNXSensor	rigid_DNA	761007	761021	1000.0	+	0	R 761007
chr18	jNXSensor	rigid_DNA	761124	761138	1000.0	+	0	R 761124
chr18	jNXSensor	rigid_DNA	761369	761382	1000.0	+	0	R 761369
chr18	jNXSensor	rigid_DNA	761756	761770	1000.0	+	0	R 761756
chr18	jNXSensor	rigid_DNA	762037	762046	1000.0	+	0	R 762037
chr18	jNXSensor	rigid_DNA	762314	762328	1000.0	+	0	R 762314
chr18	jNXSensor	rigid_DNA	763840	763850	1000.0	+	0	R 763840
chr18	jNXSensor	rigid_DNA	764079	764093	1000.0	+	0	R 764079
chr18	jNXSensor	rigid_DNA	764124	764138	1000.0	+	0	R 764124
chr18	jNXSensor	rigid_DNA	765807	765817	1000.0	+	0	R 765807
chr18	jNXSensor	rigid_DNA	766200	766212	1000.0	+	0	R 766200
chr18	jNXSensor	rigid_DNA	767808	767827	1000.0	+	0	R 767808
chr18	jNXSensor	rigid_DNA	769405	769420	1000.0	+	0	R 769405
chr18	jNXSensor	rigid_DNA	769910	769924	1000.0	+	0	R 769910
chr18	jNXSensor	rigid_DNA	771271	771287	1000.0	+	0	R 771271
chr18	jNXSensor	rigid_DNA	771766	771775	1000.0	+	0	R 771766
chr18	jNXSensor	rigid_DNA	773041	773052	1000.0	+	0	R 773041
chr18	jNXSensor	rigid_DNA	773619	773634	1000.0	+	0	R 773619
chr18	jNXSensor	rigid_DNA	775155	775167	1000.0	+	0	R 775155
chr18	jNXSensor	rigid_DNA	775237	775251	1000.0	+	0	R 775237
chr18	jNXSensor	rigid_DNA	775780	775793	1000.0	+	0	R 775780
chr18	jNXSensor	rigid_DNA	776259	776273	1000.0	+	0	R 776259
chr18	jNXSensor	rigid_DNA	777082	777115	1000.0	+	0	R 777082
chr18	jNXSensor	rigid_DNA	777341	777361	1000.0	+	0	R 777341
chr18	jNXSensor	rigid_DNA	777428	777442	1000.0	+	0	R 777428
chr18	jNXSensor	rigid_DNA	777469	777483	1000.0	+	0	R 777469
chr18	jNXSensor	rigid_DNA	777711	777723	1000.0	+	0	R 777711
chr18	jNXSensor	rigid_DNA	779767	779777	1000.0	+	0	R 779767
chr18	jNXSensor	rigid_DNA	781253	781262	1000.0	+	0	R 781253
chr18	jNXSensor	rigid_DNA	781264	781275	1000.0	+	0	R 781264
chr18	jNXSensor	rigid_DNA	782857	782871	1000.0	+	0	R 782857
chr18	jNXSensor	rigid_DNA	783045	783059	1000.0	+	0	R 783045
chr18	jNXSensor	rigid_DNA	785056	785075	1000.0	+	0	R 785056
chr18	jNXSensor	rigid_DNA	785765	785779	1000.0	+	0	R 785765
chr18	jNXSensor	rigid_DNA	788508	788522	1000.0	+	0	R 788508
chr18	jNXSensor	rigid_DNA	789912	789921	1000.0	+	0	R 789912
chr18	jNXSensor	rigid_DNA	790907	790921	1000.0	+	0	R 790907
chr18	jNXSensor	rigid_DNA	792327	792341	1000.0	+	0	R 792327
chr18	jNXSensor	rigid_DNA	792511	792525	1000.0	+	0	R 792511
chr18	jNXSensor	rigid_DNA	792546	792562	1000.0	+	0	R 792546
chr18	jNXSensor	rigid_DNA	792987	793001	1000.0	+	0	R 792987
chr18	jNXSensor	rigid_DNA	793075	793084	1000.0	+	0	R 793075
chr18	jNXSensor	rigid_DNA	794367	794381	1000.0	+	0	R 794367
chr18	jNXSensor	rigid_DNA	794611	794631	1000.0	+	0	R 794611
chr18	jNXSensor	rigid_DNA	794672	794691	1000.0	+	0	R 794672
chr18	jNXSensor	rigid_DNA	794915	794926	1000.0	+	0	R 794915
chr18	jNXSensor	rigid_DNA	797029	797043	1000.0	+	0	R 797029
chr18	jNXSensor	rigid_DNA	797333	797350	1000.0	+	0	R 797333
chr18	jNXSensor	rigid_DNA	799310	799319	1000.0	+	0	R 799310
chr18	jNXSensor	rigid_DNA	800011	800025	1000.0	+	0	R 800011
chr18	jNXSensor	rigid_DNA	801496	801520	1000.0	+	0	R 801496
chr18	jNXSensor	rigid_DNA	801732	801751	1000.0	+	0	R 801732
chr18	jNXSensor	rigid_DNA	801788	801803	1000.0	+	0	R 801788
chr18	jNXSensor	rigid_DNA	801947	801961	1000.0	+	0	R 801947
chr18	jNXSensor	rigid_DNA	801995	802056	1000.0	+	0	R 801995
chr18	jNXSensor	rigid_DNA	802082	802108	1000.0	+	0	R 802082
chr18	jNXSensor	rigid_DNA	802172	802196	1000.0	+	0	R 802172
chr18	jNXSensor	rigid_DNA	802217	802236	1000.0	+	0	R 802217
chr18	jNXSensor	rigid_DNA	802252	802267	1000.0	+	0	R 802252
chr18	jNXSensor	rigid_DNA	802290	802310	1000.0	+	0	R 802290
chr18	jNXSensor	rigid_DNA	802326	802354	1000.0	+	0	R 802326
chr18	jNXSensor	rigid_DNA	802362	802382	1000.0	+	0	R 802362
chr18	jNXSensor	rigid_DNA	802387	802406	1000.0	+	0	R 802387
chr18	jNXSensor	rigid_DNA	802418	802472	1000.0	+	0	R 802418
chr18	jNXSensor	rigid_DNA	802477	802501	1000.0	+	0	R 802477
chr18	jNXSensor	rigid_DNA	802518	802532	1000.0	+	0	R 802518
chr18	jNXSensor	rigid_DNA	802555	802575	1000.0	+	0	R 802555
chr18	jNXSensor	rigid_DNA	802639	802663	1000.0	+	0	R 802639
chr18	jNXSensor	rigid_DNA	802674	802688	1000.0	+	0	R 802674
chr18	jNXSensor	rigid_DNA	802832	802851	1000.0	+	0	R 802832
chr18	jNXSensor	rigid_DNA	803028	803042	1000.0	+	0	R 803028
chr18	jNXSensor	rigid_DNA	804133	804143	1000.0	+	0	R 804133
chr18	jNXSensor	rigid_DNA	805273	805284	1000.0	+	0	R 805273
chr18	jNXSensor	rigid_DNA	807196	807205	1000.0	+	0	R 807196
chr18	jNXSensor	rigid_DNA	808718	808727	1000.0	+	0	R 808718
chr18	jNXSensor	rigid_DNA	808963	808977	1000.0	+	0	R 808963
chr18	jNXSensor	rigid_DNA	809539	809558	1000.0	+	0	R 809539
chr18	jNXSensor	rigid_DNA	809904	809922	1000.0	+	0	R 809904
chr18	jNXSensor	rigid_DNA	809945	809959	1000.0	+	0	R 809945
chr18	jNXSensor	rigid_DNA	810315	810329	1000.0	+	0	R 810315
chr18	jNXSensor	rigid_DNA	811078	811088	1000.0	+	0	R 811078
chr18	jNXSensor	rigid_DNA	812309	812323	1000.0	+	0	R 812309
chr18	jNXSensor	rigid_DNA	812444	812458	1000.0	+	0	R 812444
chr18	jNXSensor	rigid_DNA	812551	812574	1000.0	+	0	R 812551
chr18	jNXSensor	rigid_DNA	813086	813099	1000.0	+	0	R 813086
chr18	jNXSensor	rigid_DNA	813705	813716	1000.0	+	0	R 813705
chr18	jNXSensor	rigid_DNA	815727	815740	1000.0	+	0	R 815727
chr18	jNXSensor	rigid_DNA	816791	816805	1000.0	+	0	R 816791
chr18	jNXSensor	rigid_DNA	817581	817596	1000.0	+	0	R 817581
chr18	jNXSensor	rigid_DNA	818262	818284	1000.0	+	0	R 818262
chr18	jNXSensor	rigid_DNA	818351	818365	1000.0	+	0	R 818351
chr18	jNXSensor	rigid_DNA	818484	818502	1000.0	+	0	R 818484
chr18	jNXSensor	rigid_DNA	818525	818539	1000.0	+	0	R 818525
chr18	jNXSensor	rigid_DNA	818622	818641	1000.0	+	0	R 818622
chr18	jNXSensor	rigid_DNA	818773	818797	1000.0	+	0	R 818773
chr18	jNXSensor	rigid_DNA	818910	818923	1000.0	+	0	R 818910
chr18	jNXSensor	rigid_DNA	819714	819733	1000.0	+	0	R 819714
chr18	jNXSensor	rigid_DNA	822205	822224	1000.0	+	0	R 822205
chr18	jNXSensor	rigid_DNA	822763	822778	1000.0	+	0	R 822763
chr18	jNXSensor	rigid_DNA	823860	823871	1000.0	+	0	R 823860
chr18	jNXSensor	rigid_DNA	823914	823926	1000.0	+	0	R 823914
chr18	jNXSensor	rigid_DNA	825140	825154	1000.0	+	0	R 825140
chr18	jNXSensor	rigid_DNA	825375	825389	1000.0	+	0	R 825375
chr18	jNXSensor	rigid_DNA	825624	825639	1000.0	+	0	R 825624
chr18	jNXSensor	rigid_DNA	825928	825942	1000.0	+	0	R 825928
chr18	jNXSensor	rigid_DNA	826424	826435	1000.0	+	0	R 826424
chr18	jNXSensor	rigid_DNA	826624	826638	1000.0	+	0	R 826624
chr18	jNXSensor	rigid_DNA	826663	826677	1000.0	+	0	R 826663
chr18	jNXSensor	rigid_DNA	826734	826745	1000.0	+	0	R 826734
chr18	jNXSensor	rigid_DNA	827117	827130	1000.0	+	0	R 827117
chr18	jNXSensor	rigid_DNA	827263	827283	1000.0	+	0	R 827263
chr18	jNXSensor	rigid_DNA	827366	827380	1000.0	+	0	R 827366
chr18	jNXSensor	rigid_DNA	827403	827417	1000.0	+	0	R 827403
chr18	jNXSensor	rigid_DNA	828841	828855	1000.0	+	0	R 828841
chr18	jNXSensor	rigid_DNA	829248	829262	1000.0	+	0	R 829248
chr18	jNXSensor	rigid_DNA	829425	829439	1000.0	+	0	R 829425
chr18	jNXSensor	rigid_DNA	830317	830326	1000.0	+	0	R 830317
chr18	jNXSensor	rigid_DNA	830576	830586	1000.0	+	0	R 830576
chr18	jNXSensor	rigid_DNA	830588	830597	1000.0	+	0	R 830588
chr18	jNXSensor	rigid_DNA	830871	830880	1000.0	+	0	R 830871
chr18	jNXSensor	rigid_DNA	832058	832072	1000.0	+	0	R 832058
chr18	jNXSensor	rigid_DNA	832592	832608	1000.0	+	0	R 832592
chr18	jNXSensor	rigid_DNA	832837	832851	1000.0	+	0	R 832837
chr18	jNXSensor	rigid_DNA	833334	833362	1000.0	+	0	R 833334
chr18	jNXSensor	rigid_DNA	834075	834092	1000.0	+	0	R 834075
chr18	jNXSensor	rigid_DNA	834321	834335	1000.0	+	0	R 834321
chr18	jNXSensor	rigid_DNA	834358	834378	1000.0	+	0	R 834358
chr18	jNXSensor	rigid_DNA	835462	835476	1000.0	+	0	R 835462
chr18	jNXSensor	rigid_DNA	837420	837434	1000.0	+	0	R 837420
chr18	jNXSensor	rigid_DNA	837992	838006	1000.0	+	0	R 837992
chr18	jNXSensor	rigid_DNA	839457	839466	1000.0	+	0	R 839457
chr18	jNXSensor	rigid_DNA	839696	839710	1000.0	+	0	R 839696
chr18	jNXSensor	rigid_DNA	840207	840217	1000.0	+	0	R 840207
chr18	jNXSensor	rigid_DNA	840858	840869	1000.0	+	0	R 840858
chr18	jNXSensor	rigid_DNA	841834	841848	1000.0	+	0	R 841834
chr18	jNXSensor	rigid_DNA	842178	842197	1000.0	+	0	R 842178
chr18	jNXSensor	rigid_DNA	844022	844041	1000.0	+	0	R 844022
chr18	jNXSensor	rigid_DNA	845800	845809	1000.0	+	0	R 845800
chr18	jNXSensor	rigid_DNA	846160	846174	1000.0	+	0	R 846160
chr18	jNXSensor	rigid_DNA	847009	847023	1000.0	+	0	R 847009
chr18	jNXSensor	rigid_DNA	848856	848882	1000.0	+	0	R 848856
chr18	jNXSensor	rigid_DNA	849590	849600	1000.0	+	0	R 849590
chr18	jNXSensor	rigid_DNA	849650	849669	1000.0	+	0	R 849650
chr18	jNXSensor	rigid_DNA	850313	850332	1000.0	+	0	R 850313
chr18	jNXSensor	rigid_DNA	850385	850404	1000.0	+	0	R 850385
chr18	jNXSensor	rigid_DNA	852324	852338	1000.0	+	0	R 852324
chr18	jNXSensor	rigid_DNA	853256	853275	1000.0	+	0	R 853256
chr18	jNXSensor	rigid_DNA	853320	853330	1000.0	+	0	R 853320
chr18	jNXSensor	rigid_DNA	854206	854220	1000.0	+	0	R 854206
chr18	jNXSensor	rigid_DNA	855527	855541	1000.0	+	0	R 855527
chr18	jNXSensor	rigid_DNA	855771	855785	1000.0	+	0	R 855771
chr18	jNXSensor	rigid_DNA	856576	856587	1000.0	+	0	R 856576
chr18	jNXSensor	rigid_DNA	856817	856831	1000.0	+	0	R 856817
chr18	jNXSensor	rigid_DNA	856973	856987	1000.0	+	0	R 856973
chr18	jNXSensor	rigid_DNA	857405	857418	1000.0	+	0	R 857405
chr18	jNXSensor	rigid_DNA	859163	859177	1000.0	+	0	R 859163
chr18	jNXSensor	rigid_DNA	859649	859659	1000.0	+	0	R 859649
chr18	jNXSensor	rigid_DNA	861159	861173	1000.0	+	0	R 861159
chr18	jNXSensor	rigid_DNA	862118	862136	1000.0	+	0	R 862118
chr18	jNXSensor	rigid_DNA	863730	863744	1000.0	+	0	R 863730
chr18	jNXSensor	rigid_DNA	863971	863982	1000.0	+	0	R 863971
chr18	jNXSensor	rigid_DNA	864019	864031	1000.0	+	0	R 864019
chr18	jNXSensor	rigid_DNA	867206	867220	1000.0	+	0	R 867206
chr18	jNXSensor	rigid_DNA	867333	867343	1000.0	+	0	R 867333
chr18	jNXSensor	rigid_DNA	869254	869267	1000.0	+	0	R 869254
chr18	jNXSensor	rigid_DNA	869496	869510	1000.0	+	0	R 869496
chr18	jNXSensor	rigid_DNA	869533	869547	1000.0	+	0	R 869533
chr18	jNXSensor	rigid_DNA	872628	872642	1000.0	+	0	R 872628
chr18	jNXSensor	rigid_DNA	875473	875487	1000.0	+	0	R 875473
chr18	jNXSensor	rigid_DNA	877417	877431	1000.0	+	0	R 877417
chr18	jNXSensor	rigid_DNA	879516	879535	1000.0	+	0	R 879516
chr18	jNXSensor	rigid_DNA	880195	880211	1000.0	+	0	R 880195
chr18	jNXSensor	rigid_DNA	880442	880461	1000.0	+	0	R 880442
chr18	jNXSensor	rigid_DNA	880924	880933	1000.0	+	0	R 880924
chr18	jNXSensor	rigid_DNA	883160	883184	1000.0	+	0	R 883160
chr18	jNXSensor	rigid_DNA	887060	887075	1000.0	+	0	R 887060
chr18	jNXSensor	rigid_DNA	887307	887321	1000.0	+	0	R 887307
chr18	jNXSensor	rigid_DNA	887344	887358	1000.0	+	0	R 887344
chr18	jNXSensor	rigid_DNA	887788	887802	1000.0	+	0	R 887788
chr18	jNXSensor	rigid_DNA	888064	888081	1000.0	+	0	R 888064
chr18	jNXSensor	rigid_DNA	890172	890189	1000.0	+	0	R 890172
chr18	jNXSensor	rigid_DNA	892875	892885	1000.0	+	0	R 892875
chr18	jNXSensor	rigid_DNA	893131	893144	1000.0	+	0	R 893131
chr18	jNXSensor	rigid_DNA	893815	893838	1000.0	+	0	R 893815
chr18	jNXSensor	rigid_DNA	894355	894365	1000.0	+	0	R 894355
chr18	jNXSensor	rigid_DNA	894603	894638	1000.0	+	0	R 894603
chr18	jNXSensor	rigid_DNA	894651	894665	1000.0	+	0	R 894651
chr18	jNXSensor	rigid_DNA	895117	895131	1000.0	+	0	R 895117
chr18	jNXSensor	rigid_DNA	895235	895249	1000.0	+	0	R 895235
chr18	jNXSensor	rigid_DNA	895277	895291	1000.0	+	0	R 895277
chr18	jNXSensor	rigid_DNA	895334	895348	1000.0	+	0	R 895334
chr18	jNXSensor	rigid_DNA	895611	895642	1000.0	+	0	R 895611
chr18	jNXSensor	rigid_DNA	895693	895718	1000.0	+	0	R 895693
chr18	jNXSensor	rigid_DNA	895774	895788	1000.0	+	0	R 895774
chr18	jNXSensor	rigid_DNA	895796	895811	1000.0	+	0	R 895796
chr18	jNXSensor	rigid_DNA	895869	895883	1000.0	+	0	R 895869
chr18	jNXSensor	rigid_DNA	896056	896079	1000.0	+	0	R 896056
chr18	jNXSensor	rigid_DNA	896211	896225	1000.0	+	0	R 896211
chr18	jNXSensor	rigid_DNA	896270	896285	1000.0	+	0	R 896270
chr18	jNXSensor	rigid_DNA	896291	896305	1000.0	+	0	R 896291
chr18	jNXSensor	rigid_DNA	896339	896358	1000.0	+	0	R 896339
chr18	jNXSensor	rigid_DNA	896366	896385	1000.0	+	0	R 896366
chr18	jNXSensor	rigid_DNA	896418	896432	1000.0	+	0	R 896418
chr18	jNXSensor	rigid_DNA	896545	896576	1000.0	+	0	R 896545
chr18	jNXSensor	rigid_DNA	896604	896618	1000.0	+	0	R 896604
chr18	jNXSensor	rigid_DNA	896624	896643	1000.0	+	0	R 896624
chr18	jNXSensor	rigid_DNA	897004	897023	1000.0	+	0	R 897004
chr18	jNXSensor	rigid_DNA	897146	897184	1000.0	+	0	R 897146
chr18	jNXSensor	rigid_DNA	897192	897207	1000.0	+	0	R 897192
chr18	jNXSensor	rigid_DNA	897310	897346	1000.0	+	0	R 897310
chr18	jNXSensor	rigid_DNA	897446	897472	1000.0	+	0	R 897446
chr18	jNXSensor	rigid_DNA	897643	897657	1000.0	+	0	R 897643
chr18	jNXSensor	rigid_DNA	897716	897770	1000.0	+	0	R 897716
chr18	jNXSensor	rigid_DNA	897774	897788	1000.0	+	0	R 897774
chr18	jNXSensor	rigid_DNA	897800	897815	1000.0	+	0	R 897800
chr18	jNXSensor	rigid_DNA	897879	897891	1000.0	+	0	R 897879
chr18	jNXSensor	rigid_DNA	897982	898005	1000.0	+	0	R 897982
chr18	jNXSensor	rigid_DNA	898162	898194	1000.0	+	0	R 898162
chr18	jNXSensor	rigid_DNA	898352	898367	1000.0	+	0	R 898352
chr18	jNXSensor	rigid_DNA	898391	898409	1000.0	+	0	R 898391
chr18	jNXSensor	rigid_DNA	898415	898455	1000.0	+	0	R 898415
chr18	jNXSensor	rigid_DNA	898484	898509	1000.0	+	0	R 898484
chr18	jNXSensor	rigid_DNA	898568	898582	1000.0	+	0	R 898568
chr18	jNXSensor	rigid_DNA	899148	899162	1000.0	+	0	R 899148
chr18	jNXSensor	rigid_DNA	899182	899197	1000.0	+	0	R 899182
chr18	jNXSensor	rigid_DNA	899207	899226	1000.0	+	0	R 899207
chr18	jNXSensor	rigid_DNA	899244	899258	1000.0	+	0	R 899244
chr18	jNXSensor	rigid_DNA	899280	899295	1000.0	+	0	R 899280
chr18	jNXSensor	rigid_DNA	899308	899327	1000.0	+	0	R 899308
chr18	jNXSensor	rigid_DNA	899330	899379	1000.0	+	0	R 899330
chr18	jNXSensor	rigid_DNA	899410	899424	1000.0	+	0	R 899410
chr18	jNXSensor	rigid_DNA	899452	899474	1000.0	+	0	R 899452
chr18	jNXSensor	rigid_DNA	900880	900890	1000.0	+	0	R 900880
chr18	jNXSensor	rigid_DNA	901419	901428	1000.0	+	0	R 901419
chr18	jNXSensor	rigid_DNA	904807	904821	1000.0	+	0	R 904807
chr18	jNXSensor	rigid_DNA	904962	904979	1000.0	+	0	R 904962
chr18	jNXSensor	rigid_DNA	905001	905015	1000.0	+	0	R 905001
chr18	jNXSensor	rigid_DNA	905783	905801	1000.0	+	0	R 905783
chr18	jNXSensor	rigid_DNA	909696	909708	1000.0	+	0	R 909696
chr18	jNXSensor	rigid_DNA	914668	914679	1000.0	+	0	R 914668
chr18	jNXSensor	rigid_DNA	914908	914922	1000.0	+	0	R 914908
chr18	jNXSensor	rigid_DNA	915240	915254	1000.0	+	0	R 915240
chr18	jNXSensor	rigid_DNA	916669	916689	1000.0	+	0	R 916669
chr18	jNXSensor	rigid_DNA	917264	917276	1000.0	+	0	R 917264
chr18	jNXSensor	rigid_DNA	921251	921265	1000.0	+	0	R 921251
chr18	jNXSensor	rigid_DNA	922984	922998	1000.0	+	0	R 922984
chr18	jNXSensor	rigid_DNA	924168	924196	1000.0	+	0	R 924168
chr18	jNXSensor	rigid_DNA	924658	924673	1000.0	+	0	R 924658
chr18	jNXSensor	rigid_DNA	924696	924710	1000.0	+	0	R 924696
chr18	jNXSensor	rigid_DNA	927074	927093	1000.0	+	0	R 927074
chr18	jNXSensor	rigid_DNA	929869	929878	1000.0	+	0	R 929869
chr18	jNXSensor	rigid_DNA	932057	932071	1000.0	+	0	R 932057
chr18	jNXSensor	rigid_DNA	935188	935207	1000.0	+	0	R 935188
chr18	jNXSensor	rigid_DNA	936427	936438	1000.0	+	0	R 936427
chr18	jNXSensor	rigid_DNA	937871	937880	1000.0	+	0	R 937871
chr18	jNXSensor	rigid_DNA	939502	939517	1000.0	+	0	R 939502
chr18	jNXSensor	rigid_DNA	939730	939744	1000.0	+	0	R 939730
chr18	jNXSensor	rigid_DNA	939850	939864	1000.0	+	0	R 939850
chr18	jNXSensor	rigid_DNA	940472	940491	1000.0	+	0	R 940472
chr18	jNXSensor	rigid_DNA	940495	940509	1000.0	+	0	R 940495
chr18	jNXSensor	rigid_DNA	944637	944664	1000.0	+	0	R 944637
chr18	jNXSensor	rigid_DNA	945023	945037	1000.0	+	0	R 945023
chr18	jNXSensor	rigid_DNA	946605	946615	1000.0	+	0	R 946605
chr18	jNXSensor	rigid_DNA	949319	949341	1000.0	+	0	R 949319
chr18	jNXSensor	rigid_DNA	949626	949641	1000.0	+	0	R 949626
chr18	jNXSensor	rigid_DNA	952577	952589	1000.0	+	0	R 952577
chr18	jNXSensor	rigid_DNA	955561	955580	1000.0	+	0	R 955561
chr18	jNXSensor	rigid_DNA	956760	956772	1000.0	+	0	R 956760
chr18	jNXSensor	rigid_DNA	957890	957905	1000.0	+	0	R 957890
chr18	jNXSensor	rigid_DNA	958888	958902	1000.0	+	0	R 958888
chr18	jNXSensor	rigid_DNA	959559	959569	1000.0	+	0	R 959559
chr18	jNXSensor	rigid_DNA	966440	966460	1000.0	+	0	R 966440
chr18	jNXSensor	rigid_DNA	966514	966528	1000.0	+	0	R 966514
chr18	jNXSensor	rigid_DNA	966715	966734	1000.0	+	0	R 966715
chr18	jNXSensor	rigid_DNA	968263	968274	1000.0	+	0	R 968263
chr18	jNXSensor	rigid_DNA	968286	968296	1000.0	+	0	R 968286
chr18	jNXSensor	rigid_DNA	970327	970341	1000.0	+	0	R 970327
chr18	jNXSensor	rigid_DNA	971089	971103	1000.0	+	0	R 971089
chr18	jNXSensor	rigid_DNA	973011	973025	1000.0	+	0	R 973011
chr18	jNXSensor	rigid_DNA	973307	973321	1000.0	+	0	R 973307
chr18	jNXSensor	rigid_DNA	975505	975519	1000.0	+	0	R 975505
chr18	jNXSensor	rigid_DNA	976314	976328	1000.0	+	0	R 976314
chr18	jNXSensor	rigid_DNA	979744	979756	1000.0	+	0	R 979744
chr18	jNXSensor	rigid_DNA	979790	979800	1000.0	+	0	R 979790
chr18	jNXSensor	rigid_DNA	981706	981720	1000.0	+	0	R 981706
chr18	jNXSensor	rigid_DNA	983542	983557	1000.0	+	0	R 983542
chr18	jNXSensor	rigid_DNA	984483	984497	1000.0	+	0	R 984483
chr18	jNXSensor	rigid_DNA	985009	985023	1000.0	+	0	R 985009
chr18	jNXSensor	rigid_DNA	985256	985274	1000.0	+	0	R 985256
chr18	jNXSensor	rigid_DNA	987244	987262	1000.0	+	0	R 987244
chr18	jNXSensor	rigid_DNA	987505	987517	1000.0	+	0	R 987505
chr18	jNXSensor	rigid_DNA	987519	987529	1000.0	+	0	R 987519
chr18	jNXSensor	rigid_DNA	988066	988080	1000.0	+	0	R 988066
chr18	jNXSensor	rigid_DNA	988306	988331	1000.0	+	0	R 988306
chr18	jNXSensor	rigid_DNA	989876	989887	1000.0	+	0	R 989876
chr18	jNXSensor	rigid_DNA	993888	993904	1000.0	+	0	R 993888
chr18	jNXSensor	rigid_DNA	1000202	1000219	1000.0	+	0	R 1000202
chr18	jNXSensor	rigid_DNA	1003317	1003330	1000.0	+	0	R 1003317
chr18	jNXSensor	rigid_DNA	1003547	1003562	1000.0	+	0	R 1003547
chr18	jNXSensor	rigid_DNA	1004686	1004700	1000.0	+	0	R 1004686
chr18	jNXSensor	rigid_DNA	1007221	1007230	1000.0	+	0	R 1007221
chr18	jNXSensor	rigid_DNA	1010528	1010537	1000.0	+	0	R 1010528
chr18	jNXSensor	rigid_DNA	1019486	1019500	1000.0	+	0	R 1019486
chr18	jNXSensor	rigid_DNA	1025976	1025990	1000.0	+	0	R 1025976
chr18	jNXSensor	rigid_DNA	1026204	1026218	1000.0	+	0	R 1026204
chr18	jNXSensor	rigid_DNA	1026566	1026580	1000.0	+	0	R 1026566
chr18	jNXSensor	rigid_DNA	1028441	1028450	1000.0	+	0	R 1028441
chr18	jNXSensor	rigid_DNA	1029597	1029611	1000.0	+	0	R 1029597
chr18	jNXSensor	rigid_DNA	1029666	1029680	1000.0	+	0	R 1029666
chr18	jNXSensor	rigid_DNA	1029968	1029983	1000.0	+	0	R 1029968
chr18	jNXSensor	rigid_DNA	1030603	1030616	1000.0	+	0	R 1030603
chr18	jNXSensor	rigid_DNA	1036073	1036087	1000.0	+	0	R 1036073
chr18	jNXSensor	rigid_DNA	1036724	1036738	1000.0	+	0	R 1036724
chr18	jNXSensor	rigid_DNA	1039668	1039685	1000.0	+	0	R 1039668
chr18	jNXSensor	rigid_DNA	1040691	1040706	1000.0	+	0	R 1040691
chr18	jNXSensor	rigid_DNA	1045725	1045734	1000.0	+	0	R 1045725
chr18	jNXSensor	rigid_DNA	1045897	1045906	1000.0	+	0	R 1045897
chr18	jNXSensor	rigid_DNA	1046318	1046337	1000.0	+	0	R 1046318
chr18	jNXSensor	rigid_DNA	1050558	1050572	1000.0	+	0	R 1050558
chr18	jNXSensor	rigid_DNA	1050926	1050940	1000.0	+	0	R 1050926
chr18	jNXSensor	rigid_DNA	1056635	1056649	1000.0	+	0	R 1056635
chr18	jNXSensor	rigid_DNA	1057224	1057238	1000.0	+	0	R 1057224
chr18	jNXSensor	rigid_DNA	1062190	1062209	1000.0	+	0	R 1062190
chr18	jNXSensor	rigid_DNA	1065979	1065997	1000.0	+	0	R 1065979
chr18	jNXSensor	rigid_DNA	1069149	1069168	1000.0	+	0	R 1069149
chr18	jNXSensor	rigid_DNA	1070447	1070456	1000.0	+	0	R 1070447
chr18	jNXSensor	rigid_DNA	1070564	1070575	1000.0	+	0	R 1070564
chr18	jNXSensor	rigid_DNA	1072117	1072136	1000.0	+	0	R 1072117
chr18	jNXSensor	rigid_DNA	1072593	1072605	1000.0	+	0	R 1072593
chr18	jNXSensor	rigid_DNA	1077609	1077619	1000.0	+	0	R 1077609
chr18	jNXSensor	rigid_DNA	1080298	1080307	1000.0	+	0	R 1080298
chr18	jNXSensor	rigid_DNA	1081033	1081044	1000.0	+	0	R 1081033
chr18	jNXSensor	rigid_DNA	1081866	1081876	1000.0	+	0	R 1081866
chr18	jNXSensor	rigid_DNA	1082143	1082157	1000.0	+	0	R 1082143
chr18	jNXSensor	rigid_DNA	1082425	1082437	1000.0	+	0	R 1082425
chr18	jNXSensor	rigid_DNA	1085415	1085429	1000.0	+	0	R 1085415
chr18	jNXSensor	rigid_DNA	1088054	1088068	1000.0	+	0	R 1088054
chr18	jNXSensor	rigid_DNA	1088177	1088191	1000.0	+	0	R 1088177
chr18	jNXSensor	rigid_DNA	1088236	1088250	1000.0	+	0	R 1088236
chr18	jNXSensor	rigid_DNA	1088286	1088311	1000.0	+	0	R 1088286
chr18	jNXSensor	rigid_DNA	1088329	1088348	1000.0	+	0	R 1088329
chr18	jNXSensor	rigid_DNA	1088382	1088405	1000.0	+	0	R 1088382
chr18	jNXSensor	rigid_DNA	1088503	1088523	1000.0	+	0	R 1088503
chr18	jNXSensor	rigid_DNA	1088534	1088553	1000.0	+	0	R 1088534
chr18	jNXSensor	rigid_DNA	1088614	1088643	1000.0	+	0	R 1088614
chr18	jNXSensor	rigid_DNA	1088987	1089001	1000.0	+	0	R 1088987
chr18	jNXSensor	rigid_DNA	1091024	1091040	1000.0	+	0	R 1091024
chr18	jNXSensor	rigid_DNA	1094136	1094147	1000.0	+	0	R 1094136
chr18	jNXSensor	rigid_DNA	1096777	1096871	1000.0	+	0	R 1096777
chr18	jNXSensor	rigid_DNA	1098410	1098424	1000.0	+	0	R 1098410
chr18	jNXSensor	rigid_DNA	1100588	1100599	1000.0	+	0	R 1100588
chr18	jNXSensor	rigid_DNA	1102486	1102497	1000.0	+	0	R 1102486
chr18	jNXSensor	rigid_DNA	1103960	1103969	1000.0	+	0	R 1103960
chr18	jNXSensor	rigid_DNA	1106151	1106165	1000.0	+	0	R 1106151
chr18	jNXSensor	rigid_DNA	1106365	1106379	1000.0	+	0	R 1106365
chr18	jNXSensor	rigid_DNA	1106867	1106890	1000.0	+	0	R 1106867
chr18	jNXSensor	rigid_DNA	1107215	1107229	1000.0	+	0	R 1107215
chr18	jNXSensor	rigid_DNA	1107257	1107271	1000.0	+	0	R 1107257
chr18	jNXSensor	rigid_DNA	1107811	1107820	1000.0	+	0	R 1107811
chr18	jNXSensor	rigid_DNA	1108182	1108194	1000.0	+	0	R 1108182
chr18	jNXSensor	rigid_DNA	1109300	1109321	1000.0	+	0	R 1109300
chr18	jNXSensor	rigid_DNA	1111735	1111744	1000.0	+	0	R 1111735
chr18	jNXSensor	rigid_DNA	1113426	1113440	1000.0	+	0	R 1113426
chr18	jNXSensor	rigid_DNA	1116800	1116814	1000.0	+	0	R 1116800
chr18	jNXSensor	rigid_DNA	1117285	1117297	1000.0	+	0	R 1117285
chr18	jNXSensor	rigid_DNA	1118662	1118673	1000.0	+	0	R 1118662
chr18	jNXSensor	rigid_DNA	1123337	1123351	1000.0	+	0	R 1123337
chr18	jNXSensor	rigid_DNA	1127123	1127139	1000.0	+	0	R 1127123
chr18	jNXSensor	rigid_DNA	1133766	1133780	1000.0	+	0	R 1133766
chr18	jNXSensor	rigid_DNA	1138010	1138024	1000.0	+	0	R 1138010
chr18	jNXSensor	rigid_DNA	1138201	1138215	1000.0	+	0	R 1138201
chr18	jNXSensor	rigid_DNA	1139183	1139197	1000.0	+	0	R 1139183
chr18	jNXSensor	rigid_DNA	1139253	1139267	1000.0	+	0	R 1139253
chr18	jNXSensor	rigid_DNA	1140058	1140072	1000.0	+	0	R 1140058
chr18	jNXSensor	rigid_DNA	1141330	1141347	1000.0	+	0	R 1141330
chr18	jNXSensor	rigid_DNA	1143520	1143532	1000.0	+	0	R 1143520
chr18	jNXSensor	rigid_DNA	1147077	1147095	1000.0	+	0	R 1147077
chr18	jNXSensor	rigid_DNA	1147476	1147490	1000.0	+	0	R 1147476
chr18	jNXSensor	rigid_DNA	1147891	1147905	1000.0	+	0	R 1147891
chr18	jNXSensor	rigid_DNA	1148086	1148095	1000.0	+	0	R 1148086
chr18	jNXSensor	rigid_DNA	1150050	1150064	1000.0	+	0	R 1150050
chr18	jNXSensor	rigid_DNA	1154995	1155009	1000.0	+	0	R 1154995
chr18	jNXSensor	rigid_DNA	1155389	1155403	1000.0	+	0	R 1155389
chr18	jNXSensor	rigid_DNA	1155503	1155517	1000.0	+	0	R 1155503
chr18	jNXSensor	rigid_DNA	1156268	1156282	1000.0	+	0	R 1156268
chr18	jNXSensor	rigid_DNA	1160265	1160274	1000.0	+	0	R 1160265
chr18	jNXSensor	rigid_DNA	1167090	1167101	1000.0	+	0	R 1167090
chr18	jNXSensor	rigid_DNA	1167103	1167112	1000.0	+	0	R 1167103
chr18	jNXSensor	rigid_DNA	1170913	1170927	1000.0	+	0	R 1170913
chr18	jNXSensor	rigid_DNA	1177359	1177368	1000.0	+	0	R 1177359
chr18	jNXSensor	rigid_DNA	1183441	1183455	1000.0	+	0	R 1183441
chr18	jNXSensor	rigid_DNA	1185023	1185035	1000.0	+	0	R 1185023
chr18	jNXSensor	rigid_DNA	1185191	1185202	1000.0	+	0	R 1185191
chr18	jNXSensor	rigid_DNA	1185468	1185482	1000.0	+	0	R 1185468
chr18	jNXSensor	rigid_DNA	1185562	1185581	1000.0	+	0	R 1185562
chr18	jNXSensor	rigid_DNA	1188104	1188121	1000.0	+	0	R 1188104
chr18	jNXSensor	rigid_DNA	1188273	1188288	1000.0	+	0	R 1188273
chr18	jNXSensor	rigid_DNA	1188354	1188368	1000.0	+	0	R 1188354
chr18	jNXSensor	rigid_DNA	1189844	1189854	1000.0	+	0	R 1189844
chr18	jNXSensor	rigid_DNA	1189856	1189867	1000.0	+	0	R 1189856
chr18	jNXSensor	rigid_DNA	1190310	1190319	1000.0	+	0	R 1190310
chr18	jNXSensor	rigid_DNA	1190498	1190507	1000.0	+	0	R 1190498
chr18	jNXSensor	rigid_DNA	1194374	1194388	1000.0	+	0	R 1194374
chr18	jNXSensor	rigid_DNA	1196294	1196303	1000.0	+	0	R 1196294
chr18	jNXSensor	rigid_DNA	1200377	1200391	1000.0	+	0	R 1200377
chr18	jNXSensor	rigid_DNA	1203105	1203114	1000.0	+	0	R 1203105
chr18	jNXSensor	rigid_DNA	1212523	1212537	1000.0	+	0	R 1212523
chr18	jNXSensor	rigid_DNA	1217169	1217179	1000.0	+	0	R 1217169
chr18	jNXSensor	rigid_DNA	1220845	1220864	1000.0	+	0	R 1220845
chr18	jNXSensor	rigid_DNA	1221094	1221108	1000.0	+	0	R 1221094
chr18	jNXSensor	rigid_DNA	1222228	1222237	1000.0	+	0	R 1222228
chr18	jNXSensor	rigid_DNA	1222366	1222380	1000.0	+	0	R 1222366
chr18	jNXSensor	rigid_DNA	1224539	1224551	1000.0	+	0	R 1224539
chr18	jNXSensor	rigid_DNA	1233449	1233458	1000.0	+	0	R 1233449
chr18	jNXSensor	rigid_DNA	1234205	1234217	1000.0	+	0	R 1234205
chr18	jNXSensor	rigid_DNA	1237281	1237295	1000.0	+	0	R 1237281
chr18	jNXSensor	rigid_DNA	1238463	1238477	1000.0	+	0	R 1238463
chr18	jNXSensor	rigid_DNA	1242591	1242600	1000.0	+	0	R 1242591
chr18	jNXSensor	rigid_DNA	1250045	1250054	1000.0	+	0	R 1250045
chr18	jNXSensor	rigid_DNA	1253387	1253407	1000.0	+	0	R 1253387
chr18	jNXSensor	rigid_DNA	1259161	1259175	1000.0	+	0	R 1259161
chr18	jNXSensor	rigid_DNA	1265157	1265176	1000.0	+	0	R 1265157
chr18	jNXSensor	rigid_DNA	1274568	1274578	1000.0	+	0	R 1274568
chr18	jNXSensor	rigid_DNA	1274901	1274915	1000.0	+	0	R 1274901
chr18	jNXSensor	rigid_DNA	1275754	1275768	1000.0	+	0	R 1275754
chr18	jNXSensor	rigid_DNA	1276075	1276094	1000.0	+	0	R 1276075
chr18	jNXSensor	rigid_DNA	1276798	1276807	1000.0	+	0	R 1276798
chr18	jNXSensor	rigid_DNA	1279262	1279276	1000.0	+	0	R 1279262
chr18	jNXSensor	rigid_DNA	1286606	1286620	1000.0	+	0	R 1286606
chr18	jNXSensor	rigid_DNA	1287097	1287111	1000.0	+	0	R 1287097
chr18	jNXSensor	rigid_DNA	1288550	1288564	1000.0	+	0	R 1288550
chr18	jNXSensor	rigid_DNA	1291085	1291096	1000.0	+	0	R 1291085
chr18	jNXSensor	rigid_DNA	1293315	1293329	1000.0	+	0	R 1293315
chr18	jNXSensor	rigid_DNA	1298414	1298428	1000.0	+	0	R 1298414
chr18	jNXSensor	rigid_DNA	1300171	1300186	1000.0	+	0	R 1300171
chr18	jNXSensor	rigid_DNA	1300438	1300448	1000.0	+	0	R 1300438
chr18	jNXSensor	rigid_DNA	1307264	1307277	1000.0	+	0	R 1307264
chr18	jNXSensor	rigid_DNA	1308024	1308038	1000.0	+	0	R 1308024
chr18	jNXSensor	rigid_DNA	1313744	1313758	1000.0	+	0	R 1313744
chr18	jNXSensor	rigid_DNA	1314095	1314104	1000.0	+	0	R 1314095
chr18	jNXSensor	rigid_DNA	1314609	1314619	1000.0	+	0	R 1314609
chr18	jNXSensor	rigid_DNA	1316712	1316726	1000.0	+	0	R 1316712
chr18	jNXSensor	rigid_DNA	1318075	1318088	1000.0	+	0	R 1318075
chr18	jNXSensor	rigid_DNA	1319367	1319381	1000.0	+	0	R 1319367
chr18	jNXSensor	rigid_DNA	1320952	1320966	1000.0	+	0	R 1320952
chr18	jNXSensor	rigid_DNA	1322429	1322447	1000.0	+	0	R 1322429
chr18	jNXSensor	rigid_DNA	1325426	1325440	1000.0	+	0	R 1325426
chr18	jNXSensor	rigid_DNA	1325620	1325639	1000.0	+	0	R 1325620
chr18	jNXSensor	rigid_DNA	1329297	1329311	1000.0	+	0	R 1329297
chr18	jNXSensor	rigid_DNA	1332061	1332075	1000.0	+	0	R 1332061
chr18	jNXSensor	rigid_DNA	1342364	1342375	1000.0	+	0	R 1342364
chr18	jNXSensor	rigid_DNA	1345646	1345661	1000.0	+	0	R 1345646
chr18	jNXSensor	rigid_DNA	1346328	1346342	1000.0	+	0	R 1346328
chr18	jNXSensor	rigid_DNA	1347629	1347643	1000.0	+	0	R 1347629
chr18	jNXSensor	rigid_DNA	1348301	1348310	1000.0	+	0	R 1348301
chr18	jNXSensor	rigid_DNA	1348932	1348941	1000.0	+	0	R 1348932
chr18	jNXSensor	rigid_DNA	1349218	1349228	1000.0	+	0	R 1349218
chr18	jNXSensor	rigid_DNA	1350073	1350086	1000.0	+	0	R 1350073
chr18	jNXSensor	rigid_DNA	1353600	1353610	1000.0	+	0	R 1353600
chr18	jNXSensor	rigid_DNA	1355013	1355022	1000.0	+	0	R 1355013
chr18	jNXSensor	rigid_DNA	1355514	1355525	1000.0	+	0	R 1355514
chr18	jNXSensor	rigid_DNA	1356976	1356990	1000.0	+	0	R 1356976
chr18	jNXSensor	rigid_DNA	1359761	1359775	1000.0	+	0	R 1359761
chr18	jNXSensor	rigid_DNA	1362557	1362568	1000.0	+	0	R 1362557
chr18	jNXSensor	rigid_DNA	1364100	1364115	1000.0	+	0	R 1364100
chr18	jNXSensor	rigid_DNA	1366620	1366629	1000.0	+	0	R 1366620
chr18	jNXSensor	rigid_DNA	1366825	1366834	1000.0	+	0	R 1366825
chr18	jNXSensor	rigid_DNA	1367624	1367638	1000.0	+	0	R 1367624
chr18	jNXSensor	rigid_DNA	1367688	1367709	1000.0	+	0	R 1367688
chr18	jNXSensor	rigid_DNA	1371198	1371207	1000.0	+	0	R 1371198
chr18	jNXSensor	rigid_DNA	1372162	1372171	1000.0	+	0	R 1372162
chr18	jNXSensor	rigid_DNA	1380415	1380434	1000.0	+	0	R 1380415
chr18	jNXSensor	rigid_DNA	1380457	1380471	1000.0	+	0	R 1380457
chr18	jNXSensor	rigid_DNA	1381443	1381453	1000.0	+	0	R 1381443
chr18	jNXSensor	rigid_DNA	1387458	1387467	1000.0	+	0	R 1387458
chr18	jNXSensor	rigid_DNA	1389021	1389034	1000.0	+	0	R 1389021
chr18	jNXSensor	rigid_DNA	1389040	1389049	1000.0	+	0	R 1389040
chr18	jNXSensor	rigid_DNA	1396017	1396027	1000.0	+	0	R 1396017
chr18	jNXSensor	rigid_DNA	1396571	1396588	1000.0	+	0	R 1396571
chr18	jNXSensor	rigid_DNA	1397052	1397066	1000.0	+	0	R 1397052
chr18	jNXSensor	rigid_DNA	1397089	1397108	1000.0	+	0	R 1397089
chr18	jNXSensor	rigid_DNA	1397327	1397341	1000.0	+	0	R 1397327
chr18	jNXSensor	rigid_DNA	1397414	1397425	1000.0	+	0	R 1397414
chr18	jNXSensor	rigid_DNA	1401728	1401742	1000.0	+	0	R 1401728
chr18	jNXSensor	rigid_DNA	1404865	1404885	1000.0	+	0	R 1404865
chr18	jNXSensor	rigid_DNA	1407436	1407445	1000.0	+	0	R 1407436
chr18	jNXSensor	rigid_DNA	1408635	1408649	1000.0	+	0	R 1408635
chr18	jNXSensor	rigid_DNA	1409632	1409646	1000.0	+	0	R 1409632
chr18	jNXSensor	rigid_DNA	1409873	1409897	1000.0	+	0	R 1409873
chr18	jNXSensor	rigid_DNA	1410983	1410994	1000.0	+	0	R 1410983
chr18	jNXSensor	rigid_DNA	1421866	1421876	1000.0	+	0	R 1421866
chr18	jNXSensor	rigid_DNA	1422686	1422700	1000.0	+	0	R 1422686
chr18	jNXSensor	rigid_DNA	1422786	1422800	1000.0	+	0	R 1422786
chr18	jNXSensor	rigid_DNA	1422925	1422938	1000.0	+	0	R 1422925
chr18	jNXSensor	rigid_DNA	1424747	1424766	1000.0	+	0	R 1424747
chr18	jNXSensor	rigid_DNA	1425030	1425040	1000.0	+	0	R 1425030
chr18	jNXSensor	rigid_DNA	1426783	1426797	1000.0	+	0	R 1426783
chr18	jNXSensor	rigid_DNA	1430482	1430493	1000.0	+	0	R 1430482
chr18	jNXSensor	rigid_DNA	1434304	1434313	1000.0	+	0	R 1434304
chr18	jNXSensor	rigid_DNA	1435962	1435974	1000.0	+	0	R 1435962
chr18	jNXSensor	rigid_DNA	1437498	1437508	1000.0	+	0	R 1437498
chr18	jNXSensor	rigid_DNA	1437727	1437738	1000.0	+	0	R 1437727
chr18	jNXSensor	rigid_DNA	1440155	1440174	1000.0	+	0	R 1440155
chr18	jNXSensor	rigid_DNA	1441892	1441911	1000.0	+	0	R 1441892
chr18	jNXSensor	rigid_DNA	1442852	1442867	1000.0	+	0	R 1442852
chr18	jNXSensor	rigid_DNA	1451514	1451534	1000.0	+	0	R 1451514
chr18	jNXSensor	rigid_DNA	1455631	1455645	1000.0	+	0	R 1455631
chr18	jNXSensor	rigid_DNA	1460273	1460287	1000.0	+	0	R 1460273
chr18	jNXSensor	rigid_DNA	1461483	1461497	1000.0	+	0	R 1461483
chr18	jNXSensor	rigid_DNA	1461638	1461649	1000.0	+	0	R 1461638
chr18	jNXSensor	rigid_DNA	1465904	1465918	1000.0	+	0	R 1465904
chr18	jNXSensor	rigid_DNA	1467477	1467487	1000.0	+	0	R 1467477
chr18	jNXSensor	rigid_DNA	1467723	1467735	1000.0	+	0	R 1467723
chr18	jNXSensor	rigid_DNA	1478072	1478087	1000.0	+	0	R 1478072
chr18	jNXSensor	rigid_DNA	1479363	1479377	1000.0	+	0	R 1479363
chr18	jNXSensor	rigid_DNA	1481654	1481666	1000.0	+	0	R 1481654
chr18	jNXSensor	rigid_DNA	1484684	1484697	1000.0	+	0	R 1484684
chr18	jNXSensor	rigid_DNA	1484992	1485008	1000.0	+	0	R 1484992
chr18	jNXSensor	rigid_DNA	1490122	1490136	1000.0	+	0	R 1490122
chr18	jNXSensor	rigid_DNA	1493049	1493063	1000.0	+	0	R 1493049
chr18	jNXSensor	rigid_DNA	1493658	1493681	1000.0	+	0	R 1493658
chr18	jNXSensor	rigid_DNA	1498197	1498206	1000.0	+	0	R 1498197
chr18	jNXSensor	rigid_DNA	1498435	1498449	1000.0	+	0	R 1498435
chr18	jNXSensor	rigid_DNA	1498922	1498943	1000.0	+	0	R 1498922
chr18	jNXSensor	rigid_DNA	1498979	1498994	1000.0	+	0	R 1498979
chr18	jNXSensor	rigid_DNA	1499168	1499182	1000.0	+	0	R 1499168
chr18	jNXSensor	rigid_DNA	1499259	1499268	1000.0	+	0	R 1499259
chr18	jNXSensor	rigid_DNA	1500846	1500860	1000.0	+	0	R 1500846
chr18	jNXSensor	rigid_DNA	1502279	1502289	1000.0	+	0	R 1502279
chr18	jNXSensor	rigid_DNA	1511497	1511511	1000.0	+	0	R 1511497
chr18	jNXSensor	rigid_DNA	1511796	1511816	1000.0	+	0	R 1511796
chr18	jNXSensor	rigid_DNA	1512071	1512090	1000.0	+	0	R 1512071
chr18	jNXSensor	rigid_DNA	1525431	1525444	1000.0	+	0	R 1525431
chr18	jNXSensor	rigid_DNA	1525603	1525621	1000.0	+	0	R 1525603
chr18	jNXSensor	rigid_DNA	1526929	1526938	1000.0	+	0	R 1526929
chr18	jNXSensor	rigid_DNA	1526940	1526954	1000.0	+	0	R 1526940
chr18	jNXSensor	rigid_DNA	1527183	1527197	1000.0	+	0	R 1527183
chr18	jNXSensor	rigid_DNA	1527824	1527837	1000.0	+	0	R 1527824
chr18	jNXSensor	rigid_DNA	1527983	1527997	1000.0	+	0	R 1527983
chr18	jNXSensor	rigid_DNA	1530949	1530959	1000.0	+	0	R 1530949
chr18	jNXSensor	rigid_DNA	1531182	1531202	1000.0	+	0	R 1531182
chr18	jNXSensor	rigid_DNA	1531225	1531244	1000.0	+	0	R 1531225
chr18	jNXSensor	rigid_DNA	1532621	1532661	1000.0	+	0	R 1532621
chr18	jNXSensor	rigid_DNA	1532966	1532980	1000.0	+	0	R 1532966
chr18	jNXSensor	rigid_DNA	1540458	1540472	1000.0	+	0	R 1540458
chr18	jNXSensor	rigid_DNA	1541171	1541180	1000.0	+	0	R 1541171
chr18	jNXSensor	rigid_DNA	1545086	1545095	1000.0	+	0	R 1545086
chr18	jNXSensor	rigid_DNA	1547794	1547805	1000.0	+	0	R 1547794
chr18	jNXSensor	rigid_DNA	1548987	1548996	1000.0	+	0	R 1548987
chr18	jNXSensor	rigid_DNA	1550448	1550462	1000.0	+	0	R 1550448
chr18	jNXSensor	rigid_DNA	1553278	1553294	1000.0	+	0	R 1553278
chr18	jNXSensor	rigid_DNA	1567800	1567814	1000.0	+	0	R 1567800
chr18	jNXSensor	rigid_DNA	1570181	1570190	1000.0	+	0	R 1570181
chr18	jNXSensor	rigid_DNA	1577799	1577810	1000.0	+	0	R 1577799
chr18	jNXSensor	rigid_DNA	1579343	1579362	1000.0	+	0	R 1579343
chr18	jNXSensor	rigid_DNA	1582818	1582832	1000.0	+	0	R 1582818
chr18	jNXSensor	rigid_DNA	1588578	1588592	1000.0	+	0	R 1588578
chr18	jNXSensor	rigid_DNA	1593732	1593746	1000.0	+	0	R 1593732
chr18	jNXSensor	rigid_DNA	1593776	1593790	1000.0	+	0	R 1593776
chr18	jNXSensor	rigid_DNA	1594687	1594696	1000.0	+	0	R 1594687
chr18	jNXSensor	rigid_DNA	1597768	1597778	1000.0	+	0	R 1597768
chr18	jNXSensor	rigid_DNA	1599731	1599745	1000.0	+	0	R 1599731
chr18	jNXSensor	rigid_DNA	1605938	1605947	1000.0	+	0	R 1605938
chr18	jNXSensor	rigid_DNA	1609022	1609031	1000.0	+	0	R 1609022
chr18	jNXSensor	rigid_DNA	1616202	1616212	1000.0	+	0	R 1616202
chr18	jNXSensor	rigid_DNA	1618641	1618650	1000.0	+	0	R 1618641
chr18	jNXSensor	rigid_DNA	1618687	1618696	1000.0	+	0	R 1618687
chr18	jNXSensor	rigid_DNA	1618869	1618878	1000.0	+	0	R 1618869
chr18	jNXSensor	rigid_DNA	1621527	1621541	1000.0	+	0	R 1621527
chr18	jNXSensor	rigid_DNA	1624175	1624184	1000.0	+	0	R 1624175
chr18	jNXSensor	rigid_DNA	1624477	1624489	1000.0	+	0	R 1624477
chr18	jNXSensor	rigid_DNA	1626153	1626168	1000.0	+	0	R 1626153
chr18	jNXSensor	rigid_DNA	1626398	1626412	1000.0	+	0	R 1626398
chr18	jNXSensor	rigid_DNA	1626439	1626453	1000.0	+	0	R 1626439
chr18	jNXSensor	rigid_DNA	1638127	1638166	1000.0	+	0	R 1638127
chr18	jNXSensor	rigid_DNA	1639913	1639927	1000.0	+	0	R 1639913
chr18	jNXSensor	rigid_DNA	1642443	1642452	1000.0	+	0	R 1642443
chr18	jNXSensor	rigid_DNA	1644490	1644508	1000.0	+	0	R 1644490
chr18	jNXSensor	rigid_DNA	1646912	1646921	1000.0	+	0	R 1646912
chr18	jNXSensor	rigid_DNA	1648304	1648320	1000.0	+	0	R 1648304
chr18	jNXSensor	rigid_DNA	1648550	1648564	1000.0	+	0	R 1648550
chr18	jNXSensor	rigid_DNA	1654299	1654313	1000.0	+	0	R 1654299
chr18	jNXSensor	rigid_DNA	1655400	1655414	1000.0	+	0	R 1655400
chr18	jNXSensor	rigid_DNA	1657699	1657713	1000.0	+	0	R 1657699
chr18	jNXSensor	rigid_DNA	1660841	1660854	1000.0	+	0	R 1660841
chr18	jNXSensor	rigid_DNA	1662084	1662098	1000.0	+	0	R 1662084
chr18	jNXSensor	rigid_DNA	1665326	1665350	1000.0	+	0	R 1665326
chr18	jNXSensor	rigid_DNA	1665360	1665374	1000.0	+	0	R 1665360
chr18	jNXSensor	rigid_DNA	1668056	1668075	1000.0	+	0	R 1668056
chr18	jNXSensor	rigid_DNA	1668311	1668323	1000.0	+	0	R 1668311
chr18	jNXSensor	rigid_DNA	1674025	1674034	1000.0	+	0	R 1674025
chr18	jNXSensor	rigid_DNA	1674259	1674269	1000.0	+	0	R 1674259
chr18	jNXSensor	rigid_DNA	1680887	1680901	1000.0	+	0	R 1680887
chr18	jNXSensor	rigid_DNA	1690187	1690201	1000.0	+	0	R 1690187
chr18	jNXSensor	rigid_DNA	1690366	1690375	1000.0	+	0	R 1690366
chr18	jNXSensor	rigid_DNA	1695788	1695797	1000.0	+	0	R 1695788
chr18	jNXSensor	rigid_DNA	1695827	1695841	1000.0	+	0	R 1695827
chr18	jNXSensor	rigid_DNA	1695853	1695867	1000.0	+	0	R 1695853
chr18	jNXSensor	rigid_DNA	1699244	1699258	1000.0	+	0	R 1699244
chr18	jNXSensor	rigid_DNA	1699318	1699331	1000.0	+	0	R 1699318
chr18	jNXSensor	rigid_DNA	1699921	1699930	1000.0	+	0	R 1699921
chr18	jNXSensor	rigid_DNA	1700094	1700108	1000.0	+	0	R 1700094
chr18	jNXSensor	rigid_DNA	1706463	1706477	1000.0	+	0	R 1706463
chr18	jNXSensor	rigid_DNA	1713356	1713370	1000.0	+	0	R 1713356
chr18	jNXSensor	rigid_DNA	1719211	1719227	1000.0	+	0	R 1719211
chr18	jNXSensor	rigid_DNA	1719272	1719286	1000.0	+	0	R 1719272
chr18	jNXSensor	rigid_DNA	1720311	1720325	1000.0	+	0	R 1720311
chr18	jNXSensor	rigid_DNA	1721087	1721102	1000.0	+	0	R 1721087
chr18	jNXSensor	rigid_DNA	1723268	1723280	1000.0	+	0	R 1723268
chr18	jNXSensor	rigid_DNA	1727510	1727524	1000.0	+	0	R 1727510
chr18	jNXSensor	rigid_DNA	1727754	1727768	1000.0	+	0	R 1727754
chr18	jNXSensor	rigid_DNA	1730734	1730745	1000.0	+	0	R 1730734
chr18	jNXSensor	rigid_DNA	1732566	1732576	1000.0	+	0	R 1732566
chr18	jNXSensor	rigid_DNA	1732705	1732719	1000.0	+	0	R 1732705
chr18	jNXSensor	rigid_DNA	1733031	1733043	1000.0	+	0	R 1733031
chr18	jNXSensor	rigid_DNA	1735167	1735178	1000.0	+	0	R 1735167
chr18	jNXSensor	rigid_DNA	1738538	1738555	1000.0	+	0	R 1738538
chr18	jNXSensor	rigid_DNA	1744758	1744769	1000.0	+	0	R 1744758
chr18	jNXSensor	rigid_DNA	1745069	1745083	1000.0	+	0	R 1745069
chr18	jNXSensor	rigid_DNA	1745113	1745127	1000.0	+	0	R 1745113
chr18	jNXSensor	rigid_DNA	1745353	1745367	1000.0	+	0	R 1745353
chr18	jNXSensor	rigid_DNA	1745464	1745479	1000.0	+	0	R 1745464
chr18	jNXSensor	rigid_DNA	1746007	1746020	1000.0	+	0	R 1746007
chr18	jNXSensor	rigid_DNA	1751180	1751189	1000.0	+	0	R 1751180
chr18	jNXSensor	rigid_DNA	1754359	1754373	1000.0	+	0	R 1754359
chr18	jNXSensor	rigid_DNA	1757246	1757255	1000.0	+	0	R 1757246
chr18	jNXSensor	rigid_DNA	1762266	1762280	1000.0	+	0	R 1762266
chr18	jNXSensor	rigid_DNA	1762505	1762522	1000.0	+	0	R 1762505
chr18	jNXSensor	rigid_DNA	1765702	1765716	1000.0	+	0	R 1765702
chr18	jNXSensor	rigid_DNA	1766513	1766527	1000.0	+	0	R 1766513
chr18	jNXSensor	rigid_DNA	1768279	1768293	1000.0	+	0	R 1768279
chr18	jNXSensor	rigid_DNA	1773986	1773995	1000.0	+	0	R 1773986
chr18	jNXSensor	rigid_DNA	1774186	1774200	1000.0	+	0	R 1774186
chr18	jNXSensor	rigid_DNA	1780607	1780616	1000.0	+	0	R 1780607
chr18	jNXSensor	rigid_DNA	1780758	1780767	1000.0	+	0	R 1780758
chr18	jNXSensor	rigid_DNA	1783056	1783074	1000.0	+	0	R 1783056
chr18	jNXSensor	rigid_DNA	1786255	1786269	1000.0	+	0	R 1786255
chr18	jNXSensor	rigid_DNA	1788166	1788181	1000.0	+	0	R 1788166
chr18	jNXSensor	rigid_DNA	1788203	1788222	1000.0	+	0	R 1788203
chr18	jNXSensor	rigid_DNA	1790501	1790515	1000.0	+	0	R 1790501
chr18	jNXSensor	rigid_DNA	1790779	1790797	1000.0	+	0	R 1790779
chr18	jNXSensor	rigid_DNA	1793058	1793074	1000.0	+	0	R 1793058
chr18	jNXSensor	rigid_DNA	1793573	1793586	1000.0	+	0	R 1793573
chr18	jNXSensor	rigid_DNA	1799592	1799603	1000.0	+	0	R 1799592
chr18	jNXSensor	rigid_DNA	1801761	1801775	1000.0	+	0	R 1801761
chr18	jNXSensor	rigid_DNA	1802104	1802118	1000.0	+	0	R 1802104
chr18	jNXSensor	rigid_DNA	1802181	1802195	1000.0	+	0	R 1802181
chr18	jNXSensor	rigid_DNA	1808113	1808131	1000.0	+	0	R 1808113
chr18	jNXSensor	rigid_DNA	1808154	1808168	1000.0	+	0	R 1808154
chr18	jNXSensor	rigid_DNA	1808251	1808271	1000.0	+	0	R 1808251
chr18	jNXSensor	rigid_DNA	1808395	1808419	1000.0	+	0	R 1808395
chr18	jNXSensor	rigid_DNA	1809584	1809598	1000.0	+	0	R 1809584
chr18	jNXSensor	rigid_DNA	1812407	1812421	1000.0	+	0	R 1812407
chr18	jNXSensor	rigid_DNA	1823757	1823766	1000.0	+	0	R 1823757
chr18	jNXSensor	rigid_DNA	1824492	1824506	1000.0	+	0	R 1824492
chr18	jNXSensor	rigid_DNA	1824858	1824872	1000.0	+	0	R 1824858
chr18	jNXSensor	rigid_DNA	1830161	1830170	1000.0	+	0	R 1830161
chr18	jNXSensor	rigid_DNA	1837257	1837271	1000.0	+	0	R 1837257
chr18	jNXSensor	rigid_DNA	1839033	1839047	1000.0	+	0	R 1839033
chr18	jNXSensor	rigid_DNA	1839952	1839961	1000.0	+	0	R 1839952
chr18	jNXSensor	rigid_DNA	1841271	1841285	1000.0	+	0	R 1841271
chr18	jNXSensor	rigid_DNA	1841736	1841757	1000.0	+	0	R 1841736
chr18	jNXSensor	rigid_DNA	1842011	1842025	1000.0	+	0	R 1842011
chr18	jNXSensor	rigid_DNA	1842048	1842068	1000.0	+	0	R 1842048
chr18	jNXSensor	rigid_DNA	1842289	1842302	1000.0	+	0	R 1842289
chr18	jNXSensor	rigid_DNA	1842402	1842411	1000.0	+	0	R 1842402
chr18	jNXSensor	rigid_DNA	1843314	1843324	1000.0	+	0	R 1843314
chr18	jNXSensor	rigid_DNA	1843716	1843730	1000.0	+	0	R 1843716
chr18	jNXSensor	rigid_DNA	1844501	1844515	1000.0	+	0	R 1844501
chr18	jNXSensor	rigid_DNA	1846944	1846958	1000.0	+	0	R 1846944
chr18	jNXSensor	rigid_DNA	1866324	1866334	1000.0	+	0	R 1866324
chr18	jNXSensor	rigid_DNA	1875749	1875763	1000.0	+	0	R 1875749
chr18	jNXSensor	rigid_DNA	1879775	1879784	1000.0	+	0	R 1879775
chr18	jNXSensor	rigid_DNA	1884657	1884670	1000.0	+	0	R 1884657
chr18	jNXSensor	rigid_DNA	1886179	1886190	1000.0	+	0	R 1886179
chr18	jNXSensor	rigid_DNA	1890330	1890341	1000.0	+	0	R 1890330
chr18	jNXSensor	rigid_DNA	1893360	1893374	1000.0	+	0	R 1893360
chr18	jNXSensor	rigid_DNA	1896435	1896448	1000.0	+	0	R 1896435
chr18	jNXSensor	rigid_DNA	1898190	1898205	1000.0	+	0	R 1898190
chr18	jNXSensor	rigid_DNA	1901306	1901320	1000.0	+	0	R 1901306
chr18	jNXSensor	rigid_DNA	1902240	1902250	1000.0	+	0	R 1902240
chr18	jNXSensor	rigid_DNA	1905743	1905752	1000.0	+	0	R 1905743
chr18	jNXSensor	rigid_DNA	1908203	1908217	1000.0	+	0	R 1908203
chr18	jNXSensor	rigid_DNA	1908454	1908468	1000.0	+	0	R 1908454
chr18	jNXSensor	rigid_DNA	1909611	1909622	1000.0	+	0	R 1909611
chr18	jNXSensor	rigid_DNA	1913381	1913395	1000.0	+	0	R 1913381
chr18	jNXSensor	rigid_DNA	1914298	1914314	1000.0	+	0	R 1914298
chr18	jNXSensor	rigid_DNA	1916603	1916617	1000.0	+	0	R 1916603
chr18	jNXSensor	rigid_DNA	1918332	1918346	1000.0	+	0	R 1918332
chr18	jNXSensor	rigid_DNA	1920209	1920223	1000.0	+	0	R 1920209
chr18	jNXSensor	rigid_DNA	1920680	1920694	1000.0	+	0	R 1920680
chr18	jNXSensor	rigid_DNA	1925741	1925757	1000.0	+	0	R 1925741
chr18	jNXSensor	rigid_DNA	1926170	1926180	1000.0	+	0	R 1926170
chr18	jNXSensor	rigid_DNA	1927361	1927371	1000.0	+	0	R 1927361
chr18	jNXSensor	rigid_DNA	1929677	1929686	1000.0	+	0	R 1929677
chr18	jNXSensor	rigid_DNA	1929861	1929873	1000.0	+	0	R 1929861
chr18	jNXSensor	rigid_DNA	1930944	1930961	1000.0	+	0	R 1930944
chr18	jNXSensor	rigid_DNA	1931252	1931276	1000.0	+	0	R 1931252
chr18	jNXSensor	rigid_DNA	1935610	1935633	1000.0	+	0	R 1935610
chr18	jNXSensor	rigid_DNA	1939272	1939285	1000.0	+	0	R 1939272
chr18	jNXSensor	rigid_DNA	1939371	1939387	1000.0	+	0	R 1939371
chr18	jNXSensor	rigid_DNA	1939826	1939836	1000.0	+	0	R 1939826
chr18	jNXSensor	rigid_DNA	1944391	1944408	1000.0	+	0	R 1944391
chr18	jNXSensor	rigid_DNA	1944653	1944667	1000.0	+	0	R 1944653
chr18	jNXSensor	rigid_DNA	1944723	1944737	1000.0	+	0	R 1944723
chr18	jNXSensor	rigid_DNA	1945462	1945476	1000.0	+	0	R 1945462
chr18	jNXSensor	rigid_DNA	1946180	1946194	1000.0	+	0	R 1946180
chr18	jNXSensor	rigid_DNA	1946566	1946583	1000.0	+	0	R 1946566
chr18	jNXSensor	rigid_DNA	1957158	1957172	1000.0	+	0	R 1957158
chr18	jNXSensor	rigid_DNA	1957788	1957802	1000.0	+	0	R 1957788
chr18	jNXSensor	rigid_DNA	1957848	1957857	1000.0	+	0	R 1957848
chr18	jNXSensor	rigid_DNA	1958671	1958684	1000.0	+	0	R 1958671
chr18	jNXSensor	rigid_DNA	1958687	1958707	1000.0	+	0	R 1958687
chr18	jNXSensor	rigid_DNA	1961415	1961439	1000.0	+	0	R 1961415
chr18	jNXSensor	rigid_DNA	1962016	1962030	1000.0	+	0	R 1962016
chr18	jNXSensor	rigid_DNA	1965062	1965076	1000.0	+	0	R 1965062
chr18	jNXSensor	rigid_DNA	1976329	1976343	1000.0	+	0	R 1976329
chr18	jNXSensor	rigid_DNA	1977734	1977745	1000.0	+	0	R 1977734
chr18	jNXSensor	rigid_DNA	1977789	1977803	1000.0	+	0	R 1977789
chr18	jNXSensor	rigid_DNA	1978008	1978020	1000.0	+	0	R 1978008
chr18	jNXSensor	rigid_DNA	1988991	1989000	1000.0	+	0	R 1988991
chr18	jNXSensor	rigid_DNA	1989048	1989057	1000.0	+	0	R 1989048
chr18	jNXSensor	rigid_DNA	1990819	1990833	1000.0	+	0	R 1990819
chr18	jNXSensor	rigid_DNA	1991268	1991282	1000.0	+	0	R 1991268
chr18	jNXSensor	rigid_DNA	1991374	1991388	1000.0	+	0	R 1991374
chr18	jNXSensor	rigid_DNA	1992236	1992250	1000.0	+	0	R 1992236
chr18	jNXSensor	rigid_DNA	1996457	1996472	1000.0	+	0	R 1996457
chr18	jNXSensor	rigid_DNA	1996525	1996539	1000.0	+	0	R 1996525
chr18	jNXSensor	rigid_DNA	2003285	2003304	1000.0	+	0	R 2003285
chr18	jNXSensor	rigid_DNA	2004110	2004119	1000.0	+	0	R 2004110
chr18	jNXSensor	rigid_DNA	2009326	2009340	1000.0	+	0	R 2009326
chr18	jNXSensor	rigid_DNA	2017340	2017354	1000.0	+	0	R 2017340
chr18	jNXSensor	rigid_DNA	2017517	2017531	1000.0	+	0	R 2017517
chr18	jNXSensor	rigid_DNA	2018411	2018423	1000.0	+	0	R 2018411
chr18	jNXSensor	rigid_DNA	2018653	2018667	1000.0	+	0	R 2018653
chr18	jNXSensor	rigid_DNA	2021844	2021858	1000.0	+	0	R 2021844
chr18	jNXSensor	rigid_DNA	2022989	2022999	1000.0	+	0	R 2022989
chr18	jNXSensor	rigid_DNA	2023222	2023242	1000.0	+	0	R 2023222
chr18	jNXSensor	rigid_DNA	2023265	2023279	1000.0	+	0	R 2023265
chr18	jNXSensor	rigid_DNA	2024395	2024409	1000.0	+	0	R 2024395
chr18	jNXSensor	rigid_DNA	2028344	2028373	1000.0	+	0	R 2028344
chr18	jNXSensor	rigid_DNA	2028523	2028532	1000.0	+	0	R 2028523
chr18	jNXSensor	rigid_DNA	2028645	2028659	1000.0	+	0	R 2028645
chr18	jNXSensor	rigid_DNA	2029256	2029268	1000.0	+	0	R 2029256
chr18	jNXSensor	rigid_DNA	2033046	2033060	1000.0	+	0	R 2033046
chr18	jNXSensor	rigid_DNA	2034614	2034629	1000.0	+	0	R 2034614
chr18	jNXSensor	rigid_DNA	2035933	2035944	1000.0	+	0	R 2035933
chr18	jNXSensor	rigid_DNA	2036740	2036754	1000.0	+	0	R 2036740
chr18	jNXSensor	rigid_DNA	2037346	2037356	1000.0	+	0	R 2037346
chr18	jNXSensor	rigid_DNA	2043277	2043294	1000.0	+	0	R 2043277
chr18	jNXSensor	rigid_DNA	2046069	2046083	1000.0	+	0	R 2046069
chr18	jNXSensor	rigid_DNA	2046731	2046749	1000.0	+	0	R 2046731
chr18	jNXSensor	rigid_DNA	2047235	2047249	1000.0	+	0	R 2047235
chr18	jNXSensor	rigid_DNA	2048594	2048612	1000.0	+	0	R 2048594
chr18	jNXSensor	rigid_DNA	2052240	2052249	1000.0	+	0	R 2052240
chr18	jNXSensor	rigid_DNA	2055393	2055409	1000.0	+	0	R 2055393
chr18	jNXSensor	rigid_DNA	2056685	2056699	1000.0	+	0	R 2056685
chr18	jNXSensor	rigid_DNA	2057430	2057440	1000.0	+	0	R 2057430
chr18	jNXSensor	rigid_DNA	2059875	2059905	1000.0	+	0	R 2059875
chr18	jNXSensor	rigid_DNA	2061014	2061028	1000.0	+	0	R 2061014
chr18	jNXSensor	rigid_DNA	2063787	2063801	1000.0	+	0	R 2063787
chr18	jNXSensor	rigid_DNA	2063824	2063838	1000.0	+	0	R 2063824
chr18	jNXSensor	rigid_DNA	2064078	2064089	1000.0	+	0	R 2064078
chr18	jNXSensor	rigid_DNA	2067571	2067584	1000.0	+	0	R 2067571
chr18	jNXSensor	rigid_DNA	2074784	2074807	1000.0	+	0	R 2074784
chr18	jNXSensor	rigid_DNA	2074956	2074965	1000.0	+	0	R 2074956
chr18	jNXSensor	rigid_DNA	2075074	2075088	1000.0	+	0	R 2075074
chr18	jNXSensor	rigid_DNA	2077219	2077233	1000.0	+	0	R 2077219
chr18	jNXSensor	rigid_DNA	2077730	2077744	1000.0	+	0	R 2077730
chr18	jNXSensor	rigid_DNA	2081647	2081656	1000.0	+	0	R 2081647
chr18	jNXSensor	rigid_DNA	2081761	2081770	1000.0	+	0	R 2081761
chr18	jNXSensor	rigid_DNA	2083319	2083333	1000.0	+	0	R 2083319
chr18	jNXSensor	rigid_DNA	2083884	2083898	1000.0	+	0	R 2083884
chr18	jNXSensor	rigid_DNA	2085402	2085416	1000.0	+	0	R 2085402
chr18	jNXSensor	rigid_DNA	2085488	2085502	1000.0	+	0	R 2085488
chr18	jNXSensor	rigid_DNA	2085652	2085667	1000.0	+	0	R 2085652
chr18	jNXSensor	rigid_DNA	2086656	2086668	1000.0	+	0	R 2086656
chr18	jNXSensor	rigid_DNA	2087158	2087172	1000.0	+	0	R 2087158
chr18	jNXSensor	rigid_DNA	2088742	2088751	1000.0	+	0	R 2088742
chr18	jNXSensor	rigid_DNA	2092222	2092241	1000.0	+	0	R 2092222
chr18	jNXSensor	rigid_DNA	2094713	2094732	1000.0	+	0	R 2094713
chr18	jNXSensor	rigid_DNA	2096795	2096804	1000.0	+	0	R 2096795
chr18	jNXSensor	rigid_DNA	2097632	2097644	1000.0	+	0	R 2097632
chr18	jNXSensor	rigid_DNA	2098229	2098238	1000.0	+	0	R 2098229
chr18	jNXSensor	rigid_DNA	2098941	2098951	1000.0	+	0	R 2098941
chr18	jNXSensor	rigid_DNA	2098975	2098989	1000.0	+	0	R 2098975
chr18	jNXSensor	rigid_DNA	2099016	2099035	1000.0	+	0	R 2099016
chr18	jNXSensor	rigid_DNA	2100435	2100449	1000.0	+	0	R 2100435
chr18	jNXSensor	rigid_DNA	2100654	2100665	1000.0	+	0	R 2100654
chr18	jNXSensor	rigid_DNA	2105114	2105128	1000.0	+	0	R 2105114
chr18	jNXSensor	rigid_DNA	2106251	2106265	1000.0	+	0	R 2106251
chr18	jNXSensor	rigid_DNA	2106283	2106302	1000.0	+	0	R 2106283
chr18	jNXSensor	rigid_DNA	2106494	2106508	1000.0	+	0	R 2106494
chr18	jNXSensor	rigid_DNA	2106523	2106535	1000.0	+	0	R 2106523
chr18	jNXSensor	rigid_DNA	2110151	2110165	1000.0	+	0	R 2110151
chr18	jNXSensor	rigid_DNA	2115839	2115853	1000.0	+	0	R 2115839
chr18	jNXSensor	rigid_DNA	2119109	2119134	1000.0	+	0	R 2119109
chr18	jNXSensor	rigid_DNA	2119421	2119435	1000.0	+	0	R 2119421
chr18	jNXSensor	rigid_DNA	2120690	2120704	1000.0	+	0	R 2120690
chr18	jNXSensor	rigid_DNA	2121000	2121014	1000.0	+	0	R 2121000
chr18	jNXSensor	rigid_DNA	2121037	2121051	1000.0	+	0	R 2121037
chr18	jNXSensor	rigid_DNA	2121134	2121154	1000.0	+	0	R 2121134
chr18	jNXSensor	rigid_DNA	2121843	2121852	1000.0	+	0	R 2121843
chr18	jNXSensor	rigid_DNA	2123609	2123623	1000.0	+	0	R 2123609
chr18	jNXSensor	rigid_DNA	2125314	2125328	1000.0	+	0	R 2125314
chr18	jNXSensor	rigid_DNA	2132327	2132338	1000.0	+	0	R 2132327
chr18	jNXSensor	rigid_DNA	2145957	2145973	1000.0	+	0	R 2145957
chr18	jNXSensor	rigid_DNA	2147983	2147993	1000.0	+	0	R 2147983
chr18	jNXSensor	rigid_DNA	2148448	2148462	1000.0	+	0	R 2148448
chr18	jNXSensor	rigid_DNA	2148531	2148540	1000.0	+	0	R 2148531
chr18	jNXSensor	rigid_DNA	2148590	2148604	1000.0	+	0	R 2148590
chr18	jNXSensor	rigid_DNA	2148631	2148645	1000.0	+	0	R 2148631
chr18	jNXSensor	rigid_DNA	2149463	2149477	1000.0	+	0	R 2149463
chr18	jNXSensor	rigid_DNA	2157057	2157071	1000.0	+	0	R 2157057
chr18	jNXSensor	rigid_DNA	2166336	2166357	1000.0	+	0	R 2166336
chr18	jNXSensor	rigid_DNA	2166621	2166639	1000.0	+	0	R 2166621
chr18	jNXSensor	rigid_DNA	2169351	2169365	1000.0	+	0	R 2169351
chr18	jNXSensor	rigid_DNA	2169461	2169475	1000.0	+	0	R 2169461
chr18	jNXSensor	rigid_DNA	2170146	2170160	1000.0	+	0	R 2170146
chr18	jNXSensor	rigid_DNA	2171396	2171409	1000.0	+	0	R 2171396
chr18	jNXSensor	rigid_DNA	2173466	2173479	1000.0	+	0	R 2173466
chr18	jNXSensor	rigid_DNA	2179599	2179628	1000.0	+	0	R 2179599
chr18	jNXSensor	rigid_DNA	2179895	2179909	1000.0	+	0	R 2179895
chr18	jNXSensor	rigid_DNA	2179949	2179965	1000.0	+	0	R 2179949
chr18	jNXSensor	rigid_DNA	2182139	2182162	1000.0	+	0	R 2182139
chr18	jNXSensor	rigid_DNA	2182433	2182447	1000.0	+	0	R 2182433
chr18	jNXSensor	rigid_DNA	2187380	2187404	1000.0	+	0	R 2187380
chr18	jNXSensor	rigid_DNA	2189943	2189960	1000.0	+	0	R 2189943
chr18	jNXSensor	rigid_DNA	2190099	2190118	1000.0	+	0	R 2190099
chr18	jNXSensor	rigid_DNA	2194627	2194641	1000.0	+	0	R 2194627
chr18	jNXSensor	rigid_DNA	2195123	2195137	1000.0	+	0	R 2195123
chr18	jNXSensor	rigid_DNA	2200727	2200736	1000.0	+	0	R 2200727
chr18	jNXSensor	rigid_DNA	2201239	2201248	1000.0	+	0	R 2201239
chr18	jNXSensor	rigid_DNA	2206945	2206955	1000.0	+	0	R 2206945
chr18	jNXSensor	rigid_DNA	2207177	2207191	1000.0	+	0	R 2207177
chr18	jNXSensor	rigid_DNA	2213506	2213519	1000.0	+	0	R 2213506
chr18	jNXSensor	rigid_DNA	2214791	2214801	1000.0	+	0	R 2214791
chr18	jNXSensor	rigid_DNA	2217701	2217715	1000.0	+	0	R 2217701
chr18	jNXSensor	rigid_DNA	2218236	2218248	1000.0	+	0	R 2218236
chr18	jNXSensor	rigid_DNA	2220174	2220184	1000.0	+	0	R 2220174
chr18	jNXSensor	rigid_DNA	2220695	2220709	1000.0	+	0	R 2220695
chr18	jNXSensor	rigid_DNA	2222784	2222799	1000.0	+	0	R 2222784
chr18	jNXSensor	rigid_DNA	2223246	2223267	1000.0	+	0	R 2223246
chr18	jNXSensor	rigid_DNA	2227878	2227892	1000.0	+	0	R 2227878
chr18	jNXSensor	rigid_DNA	2228996	2229007	1000.0	+	0	R 2228996
chr18	jNXSensor	rigid_DNA	2229727	2229739	1000.0	+	0	R 2229727
chr18	jNXSensor	rigid_DNA	2231358	2231372	1000.0	+	0	R 2231358
chr18	jNXSensor	rigid_DNA	2231807	2231816	1000.0	+	0	R 2231807
chr18	jNXSensor	rigid_DNA	2232041	2232055	1000.0	+	0	R 2232041
chr18	jNXSensor	rigid_DNA	2232091	2232105	1000.0	+	0	R 2232091
chr18	jNXSensor	rigid_DNA	2234260	2234269	1000.0	+	0	R 2234260
chr18	jNXSensor	rigid_DNA	2235059	2235070	1000.0	+	0	R 2235059
chr18	jNXSensor	rigid_DNA	2237321	2237340	1000.0	+	0	R 2237321
chr18	jNXSensor	rigid_DNA	2237527	2237541	1000.0	+	0	R 2237527
chr18	jNXSensor	rigid_DNA	2237595	2237615	1000.0	+	0	R 2237595
chr18	jNXSensor	rigid_DNA	2243244	2243254	1000.0	+	0	R 2243244
chr18	jNXSensor	rigid_DNA	2248091	2248104	1000.0	+	0	R 2248091
chr18	jNXSensor	rigid_DNA	2248290	2248305	1000.0	+	0	R 2248290
chr18	jNXSensor	rigid_DNA	2252607	2252621	1000.0	+	0	R 2252607
chr18	jNXSensor	rigid_DNA	2252686	2252697	1000.0	+	0	R 2252686
chr18	jNXSensor	rigid_DNA	2252946	2252960	1000.0	+	0	R 2252946
chr18	jNXSensor	rigid_DNA	2253252	2253266	1000.0	+	0	R 2253252
chr18	jNXSensor	rigid_DNA	2256671	2256681	1000.0	+	0	R 2256671
chr18	jNXSensor	rigid_DNA	2259342	2259356	1000.0	+	0	R 2259342
chr18	jNXSensor	rigid_DNA	2260048	2260062	1000.0	+	0	R 2260048
chr18	jNXSensor	rigid_DNA	2265020	2265030	1000.0	+	0	R 2265020
chr18	jNXSensor	rigid_DNA	2265900	2265914	1000.0	+	0	R 2265900
chr18	jNXSensor	rigid_DNA	2265937	2265951	1000.0	+	0	R 2265937
chr18	jNXSensor	rigid_DNA	2266194	2266203	1000.0	+	0	R 2266194
chr18	jNXSensor	rigid_DNA	2269136	2269150	1000.0	+	0	R 2269136
chr18	jNXSensor	rigid_DNA	2269374	2269391	1000.0	+	0	R 2269374
chr18	jNXSensor	rigid_DNA	2269409	2269419	1000.0	+	0	R 2269409
chr18	jNXSensor	rigid_DNA	2269638	2269652	1000.0	+	0	R 2269638
chr18	jNXSensor	rigid_DNA	2271115	2271126	1000.0	+	0	R 2271115
chr18	jNXSensor	rigid_DNA	2272393	2272407	1000.0	+	0	R 2272393
chr18	jNXSensor	rigid_DNA	2272827	2272848	1000.0	+	0	R 2272827
chr18	jNXSensor	rigid_DNA	2273288	2273302	1000.0	+	0	R 2273288
chr18	jNXSensor	rigid_DNA	2275145	2275160	1000.0	+	0	R 2275145
chr18	jNXSensor	rigid_DNA	2275391	2275405	1000.0	+	0	R 2275391
chr18	jNXSensor	rigid_DNA	2276495	2276509	1000.0	+	0	R 2276495
chr18	jNXSensor	rigid_DNA	2276536	2276549	1000.0	+	0	R 2276536
chr18	jNXSensor	rigid_DNA	2283440	2283455	1000.0	+	0	R 2283440
chr18	jNXSensor	rigid_DNA	2287141	2287153	1000.0	+	0	R 2287141
chr18	jNXSensor	rigid_DNA	2287524	2287543	1000.0	+	0	R 2287524
chr18	jNXSensor	rigid_DNA	2291086	2291100	1000.0	+	0	R 2291086
chr18	jNXSensor	rigid_DNA	2292360	2292374	1000.0	+	0	R 2292360
chr18	jNXSensor	rigid_DNA	2292906	2292915	1000.0	+	0	R 2292906
chr18	jNXSensor	rigid_DNA	2293238	2293252	1000.0	+	0	R 2293238
chr18	jNXSensor	rigid_DNA	2293730	2293754	1000.0	+	0	R 2293730
chr18	jNXSensor	rigid_DNA	2295415	2295427	1000.0	+	0	R 2295415
chr18	jNXSensor	rigid_DNA	2301740	2301754	1000.0	+	0	R 2301740
chr18	jNXSensor	rigid_DNA	2302302	2302313	1000.0	+	0	R 2302302
chr18	jNXSensor	rigid_DNA	2304078	2304087	1000.0	+	0	R 2304078
chr18	jNXSensor	rigid_DNA	2304697	2304711	1000.0	+	0	R 2304697
chr18	jNXSensor	rigid_DNA	2307891	2307905	1000.0	+	0	R 2307891
chr18	jNXSensor	rigid_DNA	2312751	2312766	1000.0	+	0	R 2312751
chr18	jNXSensor	rigid_DNA	2313441	2313454	1000.0	+	0	R 2313441
chr18	jNXSensor	rigid_DNA	2313692	2313706	1000.0	+	0	R 2313692
chr18	jNXSensor	rigid_DNA	2315355	2315369	1000.0	+	0	R 2315355
chr18	jNXSensor	rigid_DNA	2317294	2317308	1000.0	+	0	R 2317294
chr18	jNXSensor	rigid_DNA	2318148	2318162	1000.0	+	0	R 2318148
chr18	jNXSensor	rigid_DNA	2319636	2319648	1000.0	+	0	R 2319636
chr18	jNXSensor	rigid_DNA	2321343	2321352	1000.0	+	0	R 2321343
chr18	jNXSensor	rigid_DNA	2322600	2322610	1000.0	+	0	R 2322600
chr18	jNXSensor	rigid_DNA	2325693	2325712	1000.0	+	0	R 2325693
chr18	jNXSensor	rigid_DNA	2329714	2329728	1000.0	+	0	R 2329714
chr18	jNXSensor	rigid_DNA	2329916	2329934	1000.0	+	0	R 2329916
chr18	jNXSensor	rigid_DNA	2337070	2337084	1000.0	+	0	R 2337070
chr18	jNXSensor	rigid_DNA	2337107	2337121	1000.0	+	0	R 2337107
chr18	jNXSensor	rigid_DNA	2337357	2337366	1000.0	+	0	R 2337357
chr18	jNXSensor	rigid_DNA	2339576	2339590	1000.0	+	0	R 2339576
chr18	jNXSensor	rigid_DNA	2340360	2340374	1000.0	+	0	R 2340360
chr18	jNXSensor	rigid_DNA	2341273	2341291	1000.0	+	0	R 2341273
chr18	jNXSensor	rigid_DNA	2341355	2341369	1000.0	+	0	R 2341355
chr18	jNXSensor	rigid_DNA	2341448	2341473	1000.0	+	0	R 2341448
chr18	jNXSensor	rigid_DNA	2343071	2343080	1000.0	+	0	R 2343071
chr18	jNXSensor	rigid_DNA	2347833	2347847	1000.0	+	0	R 2347833
chr18	jNXSensor	rigid_DNA	2363505	2363522	1000.0	+	0	R 2363505
chr18	jNXSensor	rigid_DNA	2367720	2367734	1000.0	+	0	R 2367720
chr18	jNXSensor	rigid_DNA	2367923	2367936	1000.0	+	0	R 2367923
chr18	jNXSensor	rigid_DNA	2368562	2368572	1000.0	+	0	R 2368562
chr18	jNXSensor	rigid_DNA	2369818	2369837	1000.0	+	0	R 2369818
chr18	jNXSensor	rigid_DNA	2369841	2369855	1000.0	+	0	R 2369841
chr18	jNXSensor	rigid_DNA	2372078	2372093	1000.0	+	0	R 2372078
chr18	jNXSensor	rigid_DNA	2374359	2374381	1000.0	+	0	R 2374359
chr18	jNXSensor	rigid_DNA	2377182	2377191	1000.0	+	0	R 2377182
chr18	jNXSensor	rigid_DNA	2378637	2378649	1000.0	+	0	R 2378637
chr18	jNXSensor	rigid_DNA	2378954	2378966	1000.0	+	0	R 2378954
chr18	jNXSensor	rigid_DNA	2379117	2379134	1000.0	+	0	R 2379117
chr18	jNXSensor	rigid_DNA	2381554	2381563	1000.0	+	0	R 2381554
chr18	jNXSensor	rigid_DNA	2381604	2381618	1000.0	+	0	R 2381604
chr18	jNXSensor	rigid_DNA	2381818	2381832	1000.0	+	0	R 2381818
chr18	jNXSensor	rigid_DNA	2388041	2388055	1000.0	+	0	R 2388041
chr18	jNXSensor	rigid_DNA	2390121	2390130	1000.0	+	0	R 2390121
chr18	jNXSensor	rigid_DNA	2390187	2390201	1000.0	+	0	R 2390187
chr18	jNXSensor	rigid_DNA	2390700	2390709	1000.0	+	0	R 2390700
chr18	jNXSensor	rigid_DNA	2394365	2394379	1000.0	+	0	R 2394365
chr18	jNXSensor	rigid_DNA	2394605	2394615	1000.0	+	0	R 2394605
chr18	jNXSensor	rigid_DNA	2394884	2394898	1000.0	+	0	R 2394884
chr18	jNXSensor	rigid_DNA	2396000	2396014	1000.0	+	0	R 2396000
chr18	jNXSensor	rigid_DNA	2396050	2396064	1000.0	+	0	R 2396050
chr18	jNXSensor	rigid_DNA	2396677	2396691	1000.0	+	0	R 2396677
chr18	jNXSensor	rigid_DNA	2397569	2397585	1000.0	+	0	R 2397569
chr18	jNXSensor	rigid_DNA	2398076	2398089	1000.0	+	0	R 2398076
chr18	jNXSensor	rigid_DNA	2398663	2398672	1000.0	+	0	R 2398663
chr18	jNXSensor	rigid_DNA	2399983	2400001	1000.0	+	0	R 2399983
chr18	jNXSensor	rigid_DNA	2405863	2405877	1000.0	+	0	R 2405863
chr18	jNXSensor	rigid_DNA	2410666	2410680	1000.0	+	0	R 2410666
chr18	jNXSensor	rigid_DNA	2412722	2412737	1000.0	+	0	R 2412722
chr18	jNXSensor	rigid_DNA	2412989	2413003	1000.0	+	0	R 2412989
chr18	jNXSensor	rigid_DNA	2413020	2413034	1000.0	+	0	R 2413020
chr18	jNXSensor	rigid_DNA	2417726	2417738	1000.0	+	0	R 2417726
chr18	jNXSensor	rigid_DNA	2419604	2419616	1000.0	+	0	R 2419604
chr18	jNXSensor	rigid_DNA	2428761	2428777	1000.0	+	0	R 2428761
chr18	jNXSensor	rigid_DNA	2430942	2430954	1000.0	+	0	R 2430942
chr18	jNXSensor	rigid_DNA	2436130	2436144	1000.0	+	0	R 2436130
chr18	jNXSensor	rigid_DNA	2442965	2442974	1000.0	+	0	R 2442965
chr18	jNXSensor	rigid_DNA	2448814	2448828	1000.0	+	0	R 2448814
chr18	jNXSensor	rigid_DNA	2449381	2449395	1000.0	+	0	R 2449381
chr18	jNXSensor	rigid_DNA	2449634	2449654	1000.0	+	0	R 2449634
chr18	jNXSensor	rigid_DNA	2461515	2461538	1000.0	+	0	R 2461515
chr18	jNXSensor	rigid_DNA	2462640	2462654	1000.0	+	0	R 2462640
chr18	jNXSensor	rigid_DNA	2463376	2463390	1000.0	+	0	R 2463376
chr18	jNXSensor	rigid_DNA	2465930	2465939	1000.0	+	0	R 2465930
chr18	jNXSensor	rigid_DNA	2467923	2467938	1000.0	+	0	R 2467923
chr18	jNXSensor	rigid_DNA	2470210	2470225	1000.0	+	0	R 2470210
chr18	jNXSensor	rigid_DNA	2471938	2471952	1000.0	+	0	R 2471938
chr18	jNXSensor	rigid_DNA	2472099	2472117	1000.0	+	0	R 2472099
chr18	jNXSensor	rigid_DNA	2472235	2472249	1000.0	+	0	R 2472235
chr18	jNXSensor	rigid_DNA	2474708	2474727	1000.0	+	0	R 2474708
chr18	jNXSensor	rigid_DNA	2479452	2479463	1000.0	+	0	R 2479452
chr18	jNXSensor	rigid_DNA	2479832	2479846	1000.0	+	0	R 2479832
chr18	jNXSensor	rigid_DNA	2480075	2480094	1000.0	+	0	R 2480075
chr18	jNXSensor	rigid_DNA	2480519	2480533	1000.0	+	0	R 2480519
chr18	jNXSensor	rigid_DNA	2482597	2482607	1000.0	+	0	R 2482597
chr18	jNXSensor	rigid_DNA	2486898	2486915	1000.0	+	0	R 2486898
chr18	jNXSensor	rigid_DNA	2488173	2488183	1000.0	+	0	R 2488173
chr18	jNXSensor	rigid_DNA	2488456	2488469	1000.0	+	0	R 2488456
chr18	jNXSensor	rigid_DNA	2489498	2489512	1000.0	+	0	R 2489498
chr18	jNXSensor	rigid_DNA	2490614	2490623	1000.0	+	0	R 2490614
chr18	jNXSensor	rigid_DNA	2490782	2490791	1000.0	+	0	R 2490782
chr18	jNXSensor	rigid_DNA	2491036	2491050	1000.0	+	0	R 2491036
chr18	jNXSensor	rigid_DNA	2491752	2491766	1000.0	+	0	R 2491752
chr18	jNXSensor	rigid_DNA	2491975	2491990	1000.0	+	0	R 2491975
chr18	jNXSensor	rigid_DNA	2493602	2493621	1000.0	+	0	R 2493602
chr18	jNXSensor	rigid_DNA	2497019	2497030	1000.0	+	0	R 2497019
chr18	jNXSensor	rigid_DNA	2497251	2497270	1000.0	+	0	R 2497251
chr18	jNXSensor	rigid_DNA	2497491	2497505	1000.0	+	0	R 2497491
chr18	jNXSensor	rigid_DNA	2499836	2499849	1000.0	+	0	R 2499836
chr18	jNXSensor	rigid_DNA	2501081	2501091	1000.0	+	0	R 2501081
chr18	jNXSensor	rigid_DNA	2501737	2501751	1000.0	+	0	R 2501737
chr18	jNXSensor	rigid_DNA	2502947	2502961	1000.0	+	0	R 2502947
chr18	jNXSensor	rigid_DNA	2503850	2503860	1000.0	+	0	R 2503850
chr18	jNXSensor	rigid_DNA	2504048	2504070	1000.0	+	0	R 2504048
chr18	jNXSensor	rigid_DNA	2504853	2504867	1000.0	+	0	R 2504853
chr18	jNXSensor	rigid_DNA	2504990	2505004	1000.0	+	0	R 2504990
chr18	jNXSensor	rigid_DNA	2506782	2506796	1000.0	+	0	R 2506782
chr18	jNXSensor	rigid_DNA	2507249	2507269	1000.0	+	0	R 2507249
chr18	jNXSensor	rigid_DNA	2509587	2509600	1000.0	+	0	R 2509587
chr18	jNXSensor	rigid_DNA	2509780	2509794	1000.0	+	0	R 2509780
chr18	jNXSensor	rigid_DNA	2510070	2510083	1000.0	+	0	R 2510070
chr18	jNXSensor	rigid_DNA	2510165	2510174	1000.0	+	0	R 2510165
chr18	jNXSensor	rigid_DNA	2510750	2510764	1000.0	+	0	R 2510750
chr18	jNXSensor	rigid_DNA	2513498	2513512	1000.0	+	0	R 2513498
chr18	jNXSensor	rigid_DNA	2513736	2513755	1000.0	+	0	R 2513736
chr18	jNXSensor	rigid_DNA	2514312	2514326	1000.0	+	0	R 2514312
chr18	jNXSensor	rigid_DNA	2515174	2515188	1000.0	+	0	R 2515174
chr18	jNXSensor	rigid_DNA	2517523	2517542	1000.0	+	0	R 2517523
chr18	jNXSensor	rigid_DNA	2517767	2517782	1000.0	+	0	R 2517767
chr18	jNXSensor	rigid_DNA	2518499	2518513	1000.0	+	0	R 2518499
chr18	jNXSensor	rigid_DNA	2519745	2519756	1000.0	+	0	R 2519745
chr18	jNXSensor	rigid_DNA	2520339	2520353	1000.0	+	0	R 2520339
chr18	jNXSensor	rigid_DNA	2520574	2520585	1000.0	+	0	R 2520574
chr18	jNXSensor	rigid_DNA	2521200	2521213	1000.0	+	0	R 2521200
chr18	jNXSensor	rigid_DNA	2521348	2521362	1000.0	+	0	R 2521348
chr18	jNXSensor	rigid_DNA	2521408	2521422	1000.0	+	0	R 2521408
chr18	jNXSensor	rigid_DNA	2521657	2521667	1000.0	+	0	R 2521657
chr18	jNXSensor	rigid_DNA	2526150	2526165	1000.0	+	0	R 2526150
chr18	jNXSensor	rigid_DNA	2526442	2526453	1000.0	+	0	R 2526442
chr18	jNXSensor	rigid_DNA	2529482	2529497	1000.0	+	0	R 2529482
chr18	jNXSensor	rigid_DNA	2529728	2529742	1000.0	+	0	R 2529728
chr18	jNXSensor	rigid_DNA	2529851	2529862	1000.0	+	0	R 2529851
chr18	jNXSensor	rigid_DNA	2531745	2531756	1000.0	+	0	R 2531745
chr18	jNXSensor	rigid_DNA	2532200	2532209	1000.0	+	0	R 2532200
chr18	jNXSensor	rigid_DNA	2532885	2532905	1000.0	+	0	R 2532885
chr18	jNXSensor	rigid_DNA	2533113	2533131	1000.0	+	0	R 2533113
chr18	jNXSensor	rigid_DNA	2534924	2534934	1000.0	+	0	R 2534924
chr18	jNXSensor	rigid_DNA	2539739	2539753	1000.0	+	0	R 2539739
chr18	jNXSensor	rigid_DNA	2539819	2539843	1000.0	+	0	R 2539819
chr18	jNXSensor	rigid_DNA	2540885	2540899	1000.0	+	0	R 2540885
chr18	jNXSensor	rigid_DNA	2540922	2540942	1000.0	+	0	R 2540922
chr18	jNXSensor	rigid_DNA	2541163	2541184	1000.0	+	0	R 2541163
chr18	jNXSensor	rigid_DNA	2541952	2541966	1000.0	+	0	R 2541952
chr18	jNXSensor	rigid_DNA	2544372	2544381	1000.0	+	0	R 2544372
chr18	jNXSensor	rigid_DNA	2545843	2545855	1000.0	+	0	R 2545843
chr18	jNXSensor	rigid_DNA	2546303	2546313	1000.0	+	0	R 2546303
chr18	jNXSensor	rigid_DNA	2550635	2550649	1000.0	+	0	R 2550635
chr18	jNXSensor	rigid_DNA	2551042	2551051	1000.0	+	0	R 2551042
chr18	jNXSensor	rigid_DNA	2552129	2552143	1000.0	+	0	R 2552129
chr18	jNXSensor	rigid_DNA	2553600	2553619	1000.0	+	0	R 2553600
chr18	jNXSensor	rigid_DNA	2554161	2554175	1000.0	+	0	R 2554161
chr18	jNXSensor	rigid_DNA	2554247	2554260	1000.0	+	0	R 2554247
chr18	jNXSensor	rigid_DNA	2555045	2555059	1000.0	+	0	R 2555045
chr18	jNXSensor	rigid_DNA	2555278	2555288	1000.0	+	0	R 2555278
chr18	jNXSensor	rigid_DNA	2558509	2558523	1000.0	+	0	R 2558509
chr18	jNXSensor	rigid_DNA	2558752	2558767	1000.0	+	0	R 2558752
chr18	jNXSensor	rigid_DNA	2559492	2559506	1000.0	+	0	R 2559492
chr18	jNXSensor	rigid_DNA	2560971	2560990	1000.0	+	0	R 2560971
chr18	jNXSensor	rigid_DNA	2561894	2561908	1000.0	+	0	R 2561894
chr18	jNXSensor	rigid_DNA	2563941	2563952	1000.0	+	0	R 2563941
chr18	jNXSensor	rigid_DNA	2565682	2565696	1000.0	+	0	R 2565682
[truncated: 59,878 more rows]
