# Supplementary material for: Prediction and analysis of nucleosome exclusion regions in the human genome
Source: BMC Genomics. 2008 Apr 22;9:186. doi: 10.1186/1471-2164-9-186 (PMC2386137; doi:10.1186/1471-2164-9-186)
Supplement: Additional file 6 — Nucleosome exclusion scores in wiggle format. A zip file containing the whole annotations for human genome nucleosome exclusion scores in wiggle format, a single *.wig file for each chromosome. [file 1471-2164-9-186-S6.zip › chr19.gff]

chr19	jNXSensor	rigid_DNA	11062	11076	1000.0	+	0	R 11062
chr19	jNXSensor	rigid_DNA	11826	11840	1000.0	+	0	R 11826
chr19	jNXSensor	rigid_DNA	12254	12268	1000.0	+	0	R 12254
chr19	jNXSensor	rigid_DNA	14067	14081	1000.0	+	0	R 14067
chr19	jNXSensor	rigid_DNA	14374	14388	1000.0	+	0	R 14374
chr19	jNXSensor	rigid_DNA	14393	14407	1000.0	+	0	R 14393
chr19	jNXSensor	rigid_DNA	14507	14521	1000.0	+	0	R 14507
chr19	jNXSensor	rigid_DNA	15272	15286	1000.0	+	0	R 15272
chr19	jNXSensor	rigid_DNA	15366	15385	1000.0	+	0	R 15366
chr19	jNXSensor	rigid_DNA	15875	15889	1000.0	+	0	R 15875
chr19	jNXSensor	rigid_DNA	16135	16149	1000.0	+	0	R 16135
chr19	jNXSensor	rigid_DNA	17508	17522	1000.0	+	0	R 17508
chr19	jNXSensor	rigid_DNA	17713	17728	1000.0	+	0	R 17713
chr19	jNXSensor	rigid_DNA	18676	18695	1000.0	+	0	R 18676
chr19	jNXSensor	rigid_DNA	19400	19415	1000.0	+	0	R 19400
chr19	jNXSensor	rigid_DNA	19439	19453	1000.0	+	0	R 19439
chr19	jNXSensor	rigid_DNA	21198	21211	1000.0	+	0	R 21198
chr19	jNXSensor	rigid_DNA	21456	21475	1000.0	+	0	R 21456
chr19	jNXSensor	rigid_DNA	21544	21558	1000.0	+	0	R 21544
chr19	jNXSensor	rigid_DNA	21563	21577	1000.0	+	0	R 21563
chr19	jNXSensor	rigid_DNA	21619	21633	1000.0	+	0	R 21619
chr19	jNXSensor	rigid_DNA	21639	21653	1000.0	+	0	R 21639
chr19	jNXSensor	rigid_DNA	21658	21672	1000.0	+	0	R 21658
chr19	jNXSensor	rigid_DNA	21703	21717	1000.0	+	0	R 21703
chr19	jNXSensor	rigid_DNA	21720	21759	1000.0	+	0	R 21720
chr19	jNXSensor	rigid_DNA	21774	21789	1000.0	+	0	R 21774
chr19	jNXSensor	rigid_DNA	21827	21851	1000.0	+	0	R 21827
chr19	jNXSensor	rigid_DNA	21856	21870	1000.0	+	0	R 21856
chr19	jNXSensor	rigid_DNA	21875	21890	1000.0	+	0	R 21875
chr19	jNXSensor	rigid_DNA	21904	21923	1000.0	+	0	R 21904
chr19	jNXSensor	rigid_DNA	21955	21969	1000.0	+	0	R 21955
chr19	jNXSensor	rigid_DNA	21974	21988	1000.0	+	0	R 21974
chr19	jNXSensor	rigid_DNA	21992	22007	1000.0	+	0	R 21992
chr19	jNXSensor	rigid_DNA	22011	22026	1000.0	+	0	R 22011
chr19	jNXSensor	rigid_DNA	22032	22070	1000.0	+	0	R 22032
chr19	jNXSensor	rigid_DNA	22117	22135	1000.0	+	0	R 22117
chr19	jNXSensor	rigid_DNA	22168	22182	1000.0	+	0	R 22168
chr19	jNXSensor	rigid_DNA	22199	22213	1000.0	+	0	R 22199
chr19	jNXSensor	rigid_DNA	22317	22347	1000.0	+	0	R 22317
chr19	jNXSensor	rigid_DNA	22354	22387	1000.0	+	0	R 22354
chr19	jNXSensor	rigid_DNA	22912	22931	1000.0	+	0	R 22912
chr19	jNXSensor	rigid_DNA	23928	23942	1000.0	+	0	R 23928
chr19	jNXSensor	rigid_DNA	24329	24342	1000.0	+	0	R 24329
chr19	jNXSensor	rigid_DNA	26059	26073	1000.0	+	0	R 26059
chr19	jNXSensor	rigid_DNA	26140	26150	1000.0	+	0	R 26140
chr19	jNXSensor	rigid_DNA	26276	26290	1000.0	+	0	R 26276
chr19	jNXSensor	rigid_DNA	26979	26993	1000.0	+	0	R 26979
chr19	jNXSensor	rigid_DNA	28828	28847	1000.0	+	0	R 28828
chr19	jNXSensor	rigid_DNA	28961	28973	1000.0	+	0	R 28961
chr19	jNXSensor	rigid_DNA	29387	29401	1000.0	+	0	R 29387
chr19	jNXSensor	rigid_DNA	29466	29486	1000.0	+	0	R 29466
chr19	jNXSensor	rigid_DNA	29850	29859	1000.0	+	0	R 29850
chr19	jNXSensor	rigid_DNA	30152	30166	1000.0	+	0	R 30152
chr19	jNXSensor	rigid_DNA	33249	33269	1000.0	+	0	R 33249
chr19	jNXSensor	rigid_DNA	36408	36423	1000.0	+	0	R 36408
chr19	jNXSensor	rigid_DNA	36785	36794	1000.0	+	0	R 36785
chr19	jNXSensor	rigid_DNA	39014	39027	1000.0	+	0	R 39014
chr19	jNXSensor	rigid_DNA	39085	39100	1000.0	+	0	R 39085
chr19	jNXSensor	rigid_DNA	39930	39939	1000.0	+	0	R 39930
chr19	jNXSensor	rigid_DNA	42121	42132	1000.0	+	0	R 42121
chr19	jNXSensor	rigid_DNA	44191	44213	1000.0	+	0	R 44191
chr19	jNXSensor	rigid_DNA	44231	44251	1000.0	+	0	R 44231
chr19	jNXSensor	rigid_DNA	44328	44358	1000.0	+	0	R 44328
chr19	jNXSensor	rigid_DNA	44365	44379	1000.0	+	0	R 44365
chr19	jNXSensor	rigid_DNA	44442	44456	1000.0	+	0	R 44442
chr19	jNXSensor	rigid_DNA	44471	44483	1000.0	+	0	R 44471
chr19	jNXSensor	rigid_DNA	63764	63774	1000.0	+	0	R 63764
chr19	jNXSensor	rigid_DNA	64435	64448	1000.0	+	0	R 64435
chr19	jNXSensor	rigid_DNA	66437	66451	1000.0	+	0	R 66437
chr19	jNXSensor	rigid_DNA	69769	69790	1000.0	+	0	R 69769
chr19	jNXSensor	rigid_DNA	70923	70937	1000.0	+	0	R 70923
chr19	jNXSensor	rigid_DNA	71625	71643	1000.0	+	0	R 71625
chr19	jNXSensor	rigid_DNA	71855	71874	1000.0	+	0	R 71855
chr19	jNXSensor	rigid_DNA	74727	74740	1000.0	+	0	R 74727
chr19	jNXSensor	rigid_DNA	76380	76390	1000.0	+	0	R 76380
chr19	jNXSensor	rigid_DNA	76655	76665	1000.0	+	0	R 76655
chr19	jNXSensor	rigid_DNA	89418	89427	1000.0	+	0	R 89418
chr19	jNXSensor	rigid_DNA	89688	89702	1000.0	+	0	R 89688
chr19	jNXSensor	rigid_DNA	90031	90042	1000.0	+	0	R 90031
chr19	jNXSensor	rigid_DNA	90463	90477	1000.0	+	0	R 90463
chr19	jNXSensor	rigid_DNA	96654	96668	1000.0	+	0	R 96654
chr19	jNXSensor	rigid_DNA	97683	97707	1000.0	+	0	R 97683
chr19	jNXSensor	rigid_DNA	97881	97892	1000.0	+	0	R 97881
chr19	jNXSensor	rigid_DNA	109997	110011	1000.0	+	0	R 109997
chr19	jNXSensor	rigid_DNA	114243	114270	1000.0	+	0	R 114243
chr19	jNXSensor	rigid_DNA	114499	114513	1000.0	+	0	R 114499
chr19	jNXSensor	rigid_DNA	114536	114554	1000.0	+	0	R 114536
chr19	jNXSensor	rigid_DNA	118152	118169	1000.0	+	0	R 118152
chr19	jNXSensor	rigid_DNA	118210	118224	1000.0	+	0	R 118210
chr19	jNXSensor	rigid_DNA	120562	120576	1000.0	+	0	R 120562
chr19	jNXSensor	rigid_DNA	124227	124245	1000.0	+	0	R 124227
chr19	jNXSensor	rigid_DNA	125200	125214	1000.0	+	0	R 125200
chr19	jNXSensor	rigid_DNA	133361	133370	1000.0	+	0	R 133361
chr19	jNXSensor	rigid_DNA	134424	134438	1000.0	+	0	R 134424
chr19	jNXSensor	rigid_DNA	134667	134681	1000.0	+	0	R 134667
chr19	jNXSensor	rigid_DNA	137739	137753	1000.0	+	0	R 137739
chr19	jNXSensor	rigid_DNA	137977	137994	1000.0	+	0	R 137977
chr19	jNXSensor	rigid_DNA	141727	141742	1000.0	+	0	R 141727
chr19	jNXSensor	rigid_DNA	142809	142822	1000.0	+	0	R 142809
chr19	jNXSensor	rigid_DNA	143169	143183	1000.0	+	0	R 143169
chr19	jNXSensor	rigid_DNA	143421	143430	1000.0	+	0	R 143421
chr19	jNXSensor	rigid_DNA	144244	144262	1000.0	+	0	R 144244
chr19	jNXSensor	rigid_DNA	144269	144284	1000.0	+	0	R 144269
chr19	jNXSensor	rigid_DNA	144487	144501	1000.0	+	0	R 144487
chr19	jNXSensor	rigid_DNA	144522	144541	1000.0	+	0	R 144522
chr19	jNXSensor	rigid_DNA	144854	144869	1000.0	+	0	R 144854
chr19	jNXSensor	rigid_DNA	145403	145418	1000.0	+	0	R 145403
chr19	jNXSensor	rigid_DNA	145704	145718	1000.0	+	0	R 145704
chr19	jNXSensor	rigid_DNA	145868	145916	1000.0	+	0	R 145868
chr19	jNXSensor	rigid_DNA	146062	146076	1000.0	+	0	R 146062
chr19	jNXSensor	rigid_DNA	146120	146134	1000.0	+	0	R 146120
chr19	jNXSensor	rigid_DNA	146155	146169	1000.0	+	0	R 146155
chr19	jNXSensor	rigid_DNA	146525	146539	1000.0	+	0	R 146525
chr19	jNXSensor	rigid_DNA	147002	147016	1000.0	+	0	R 147002
chr19	jNXSensor	rigid_DNA	147198	147226	1000.0	+	0	R 147198
chr19	jNXSensor	rigid_DNA	147454	147468	1000.0	+	0	R 147454
chr19	jNXSensor	rigid_DNA	147499	147513	1000.0	+	0	R 147499
chr19	jNXSensor	rigid_DNA	148303	148323	1000.0	+	0	R 148303
chr19	jNXSensor	rigid_DNA	148416	148435	1000.0	+	0	R 148416
chr19	jNXSensor	rigid_DNA	148552	148566	1000.0	+	0	R 148552
chr19	jNXSensor	rigid_DNA	148626	148640	1000.0	+	0	R 148626
chr19	jNXSensor	rigid_DNA	148678	148704	1000.0	+	0	R 148678
chr19	jNXSensor	rigid_DNA	148721	148740	1000.0	+	0	R 148721
chr19	jNXSensor	rigid_DNA	148789	148803	1000.0	+	0	R 148789
chr19	jNXSensor	rigid_DNA	148949	148975	1000.0	+	0	R 148949
chr19	jNXSensor	rigid_DNA	149361	149375	1000.0	+	0	R 149361
chr19	jNXSensor	rigid_DNA	149458	149472	1000.0	+	0	R 149458
chr19	jNXSensor	rigid_DNA	149511	149525	1000.0	+	0	R 149511
chr19	jNXSensor	rigid_DNA	149555	149569	1000.0	+	0	R 149555
chr19	jNXSensor	rigid_DNA	149608	149622	1000.0	+	0	R 149608
chr19	jNXSensor	rigid_DNA	149652	149666	1000.0	+	0	R 149652
chr19	jNXSensor	rigid_DNA	149749	149763	1000.0	+	0	R 149749
chr19	jNXSensor	rigid_DNA	149802	149816	1000.0	+	0	R 149802
chr19	jNXSensor	rigid_DNA	149846	149860	1000.0	+	0	R 149846
chr19	jNXSensor	rigid_DNA	149899	149913	1000.0	+	0	R 149899
chr19	jNXSensor	rigid_DNA	149943	149957	1000.0	+	0	R 149943
chr19	jNXSensor	rigid_DNA	150040	150054	1000.0	+	0	R 150040
chr19	jNXSensor	rigid_DNA	150137	150151	1000.0	+	0	R 150137
chr19	jNXSensor	rigid_DNA	150333	150347	1000.0	+	0	R 150333
chr19	jNXSensor	rigid_DNA	150377	150391	1000.0	+	0	R 150377
chr19	jNXSensor	rigid_DNA	150430	150444	1000.0	+	0	R 150430
chr19	jNXSensor	rigid_DNA	150474	150488	1000.0	+	0	R 150474
chr19	jNXSensor	rigid_DNA	150571	150585	1000.0	+	0	R 150571
chr19	jNXSensor	rigid_DNA	150624	150638	1000.0	+	0	R 150624
chr19	jNXSensor	rigid_DNA	150766	150780	1000.0	+	0	R 150766
chr19	jNXSensor	rigid_DNA	150815	150829	1000.0	+	0	R 150815
chr19	jNXSensor	rigid_DNA	150917	150931	1000.0	+	0	R 150917
chr19	jNXSensor	rigid_DNA	151009	151023	1000.0	+	0	R 151009
chr19	jNXSensor	rigid_DNA	151111	151125	1000.0	+	0	R 151111
chr19	jNXSensor	rigid_DNA	151203	151217	1000.0	+	0	R 151203
chr19	jNXSensor	rigid_DNA	151534	151558	1000.0	+	0	R 151534
chr19	jNXSensor	rigid_DNA	151588	151602	1000.0	+	0	R 151588
chr19	jNXSensor	rigid_DNA	151838	151852	1000.0	+	0	R 151838
chr19	jNXSensor	rigid_DNA	151873	151887	1000.0	+	0	R 151873
chr19	jNXSensor	rigid_DNA	152130	152144	1000.0	+	0	R 152130
chr19	jNXSensor	rigid_DNA	152544	152558	1000.0	+	0	R 152544
chr19	jNXSensor	rigid_DNA	153078	153092	1000.0	+	0	R 153078
chr19	jNXSensor	rigid_DNA	153511	153525	1000.0	+	0	R 153511
chr19	jNXSensor	rigid_DNA	155958	155972	1000.0	+	0	R 155958
chr19	jNXSensor	rigid_DNA	156492	156506	1000.0	+	0	R 156492
chr19	jNXSensor	rigid_DNA	156914	156928	1000.0	+	0	R 156914
chr19	jNXSensor	rigid_DNA	158130	158144	1000.0	+	0	R 158130
chr19	jNXSensor	rigid_DNA	159125	159139	1000.0	+	0	R 159125
chr19	jNXSensor	rigid_DNA	159159	159173	1000.0	+	0	R 159159
chr19	jNXSensor	rigid_DNA	160179	160193	1000.0	+	0	R 160179
chr19	jNXSensor	rigid_DNA	161020	161034	1000.0	+	0	R 161020
chr19	jNXSensor	rigid_DNA	161262	161276	1000.0	+	0	R 161262
chr19	jNXSensor	rigid_DNA	161403	161417	1000.0	+	0	R 161403
chr19	jNXSensor	rigid_DNA	163414	163425	1000.0	+	0	R 163414
chr19	jNXSensor	rigid_DNA	163972	163981	1000.0	+	0	R 163972
chr19	jNXSensor	rigid_DNA	164288	164297	1000.0	+	0	R 164288
chr19	jNXSensor	rigid_DNA	166059	166069	1000.0	+	0	R 166059
chr19	jNXSensor	rigid_DNA	167429	167443	1000.0	+	0	R 167429
chr19	jNXSensor	rigid_DNA	167856	167871	1000.0	+	0	R 167856
chr19	jNXSensor	rigid_DNA	167884	167898	1000.0	+	0	R 167884
chr19	jNXSensor	rigid_DNA	168151	168160	1000.0	+	0	R 168151
chr19	jNXSensor	rigid_DNA	169199	169210	1000.0	+	0	R 169199
chr19	jNXSensor	rigid_DNA	169305	169319	1000.0	+	0	R 169305
chr19	jNXSensor	rigid_DNA	171941	171955	1000.0	+	0	R 171941
chr19	jNXSensor	rigid_DNA	171975	171989	1000.0	+	0	R 171975
chr19	jNXSensor	rigid_DNA	172229	172243	1000.0	+	0	R 172229
chr19	jNXSensor	rigid_DNA	172654	172665	1000.0	+	0	R 172654
chr19	jNXSensor	rigid_DNA	173482	173495	1000.0	+	0	R 173482
chr19	jNXSensor	rigid_DNA	173595	173609	1000.0	+	0	R 173595
chr19	jNXSensor	rigid_DNA	176846	176860	1000.0	+	0	R 176846
chr19	jNXSensor	rigid_DNA	178711	178725	1000.0	+	0	R 178711
chr19	jNXSensor	rigid_DNA	180216	180230	1000.0	+	0	R 180216
chr19	jNXSensor	rigid_DNA	180261	180275	1000.0	+	0	R 180261
chr19	jNXSensor	rigid_DNA	180732	180746	1000.0	+	0	R 180732
chr19	jNXSensor	rigid_DNA	180770	180784	1000.0	+	0	R 180770
chr19	jNXSensor	rigid_DNA	181011	181025	1000.0	+	0	R 181011
chr19	jNXSensor	rigid_DNA	181047	181068	1000.0	+	0	R 181047
chr19	jNXSensor	rigid_DNA	181459	181473	1000.0	+	0	R 181459
chr19	jNXSensor	rigid_DNA	181661	181683	1000.0	+	0	R 181661
chr19	jNXSensor	rigid_DNA	182469	182483	1000.0	+	0	R 182469
chr19	jNXSensor	rigid_DNA	183628	183642	1000.0	+	0	R 183628
chr19	jNXSensor	rigid_DNA	183760	183774	1000.0	+	0	R 183760
chr19	jNXSensor	rigid_DNA	184373	184388	1000.0	+	0	R 184373
chr19	jNXSensor	rigid_DNA	184953	184985	1000.0	+	0	R 184953
chr19	jNXSensor	rigid_DNA	186186	186200	1000.0	+	0	R 186186
chr19	jNXSensor	rigid_DNA	186235	186251	1000.0	+	0	R 186235
chr19	jNXSensor	rigid_DNA	186809	186828	1000.0	+	0	R 186809
chr19	jNXSensor	rigid_DNA	187567	187581	1000.0	+	0	R 187567
chr19	jNXSensor	rigid_DNA	187752	187766	1000.0	+	0	R 187752
chr19	jNXSensor	rigid_DNA	188641	188655	1000.0	+	0	R 188641
chr19	jNXSensor	rigid_DNA	189267	189281	1000.0	+	0	R 189267
chr19	jNXSensor	rigid_DNA	189502	189511	1000.0	+	0	R 189502
chr19	jNXSensor	rigid_DNA	190799	190813	1000.0	+	0	R 190799
chr19	jNXSensor	rigid_DNA	191177	191192	1000.0	+	0	R 191177
chr19	jNXSensor	rigid_DNA	191349	191371	1000.0	+	0	R 191349
chr19	jNXSensor	rigid_DNA	191638	191652	1000.0	+	0	R 191638
chr19	jNXSensor	rigid_DNA	191879	191897	1000.0	+	0	R 191879
chr19	jNXSensor	rigid_DNA	192399	192413	1000.0	+	0	R 192399
chr19	jNXSensor	rigid_DNA	193365	193379	1000.0	+	0	R 193365
chr19	jNXSensor	rigid_DNA	197102	197121	1000.0	+	0	R 197102
chr19	jNXSensor	rigid_DNA	197359	197373	1000.0	+	0	R 197359
chr19	jNXSensor	rigid_DNA	197376	197392	1000.0	+	0	R 197376
chr19	jNXSensor	rigid_DNA	197519	197572	1000.0	+	0	R 197519
chr19	jNXSensor	rigid_DNA	197583	197597	1000.0	+	0	R 197583
chr19	jNXSensor	rigid_DNA	197601	197633	1000.0	+	0	R 197601
chr19	jNXSensor	rigid_DNA	197698	197712	1000.0	+	0	R 197698
chr19	jNXSensor	rigid_DNA	197734	197753	1000.0	+	0	R 197734
chr19	jNXSensor	rigid_DNA	197784	197802	1000.0	+	0	R 197784
chr19	jNXSensor	rigid_DNA	197835	197849	1000.0	+	0	R 197835
chr19	jNXSensor	rigid_DNA	197877	197891	1000.0	+	0	R 197877
chr19	jNXSensor	rigid_DNA	197960	197994	1000.0	+	0	R 197960
chr19	jNXSensor	rigid_DNA	198439	198454	1000.0	+	0	R 198439
chr19	jNXSensor	rigid_DNA	200035	200045	1000.0	+	0	R 200035
chr19	jNXSensor	rigid_DNA	202753	202762	1000.0	+	0	R 202753
chr19	jNXSensor	rigid_DNA	205236	205250	1000.0	+	0	R 205236
chr19	jNXSensor	rigid_DNA	209579	209611	1000.0	+	0	R 209579
chr19	jNXSensor	rigid_DNA	210465	210477	1000.0	+	0	R 210465
chr19	jNXSensor	rigid_DNA	210562	210581	1000.0	+	0	R 210562
chr19	jNXSensor	rigid_DNA	211135	211149	1000.0	+	0	R 211135
chr19	jNXSensor	rigid_DNA	211239	211249	1000.0	+	0	R 211239
chr19	jNXSensor	rigid_DNA	212407	212421	1000.0	+	0	R 212407
chr19	jNXSensor	rigid_DNA	212444	212458	1000.0	+	0	R 212444
chr19	jNXSensor	rigid_DNA	212529	212540	1000.0	+	0	R 212529
chr19	jNXSensor	rigid_DNA	212695	212706	1000.0	+	0	R 212695
chr19	jNXSensor	rigid_DNA	214821	214836	1000.0	+	0	R 214821
chr19	jNXSensor	rigid_DNA	215068	215082	1000.0	+	0	R 215068
chr19	jNXSensor	rigid_DNA	215108	215122	1000.0	+	0	R 215108
chr19	jNXSensor	rigid_DNA	217078	217088	1000.0	+	0	R 217078
chr19	jNXSensor	rigid_DNA	218107	218133	1000.0	+	0	R 218107
chr19	jNXSensor	rigid_DNA	218136	218166	1000.0	+	0	R 218136
chr19	jNXSensor	rigid_DNA	218213	218252	1000.0	+	0	R 218213
chr19	jNXSensor	rigid_DNA	218330	218349	1000.0	+	0	R 218330
chr19	jNXSensor	rigid_DNA	218414	218440	1000.0	+	0	R 218414
chr19	jNXSensor	rigid_DNA	218494	218519	1000.0	+	0	R 218494
chr19	jNXSensor	rigid_DNA	218532	218556	1000.0	+	0	R 218532
chr19	jNXSensor	rigid_DNA	218689	218703	1000.0	+	0	R 218689
chr19	jNXSensor	rigid_DNA	218730	218750	1000.0	+	0	R 218730
chr19	jNXSensor	rigid_DNA	221722	221736	1000.0	+	0	R 221722
chr19	jNXSensor	rigid_DNA	221998	222012	1000.0	+	0	R 221998
chr19	jNXSensor	rigid_DNA	222520	222534	1000.0	+	0	R 222520
chr19	jNXSensor	rigid_DNA	223636	223659	1000.0	+	0	R 223636
chr19	jNXSensor	rigid_DNA	223761	223771	1000.0	+	0	R 223761
chr19	jNXSensor	rigid_DNA	225130	225144	1000.0	+	0	R 225130
chr19	jNXSensor	rigid_DNA	225375	225397	1000.0	+	0	R 225375
chr19	jNXSensor	rigid_DNA	225787	225814	1000.0	+	0	R 225787
chr19	jNXSensor	rigid_DNA	226037	226051	1000.0	+	0	R 226037
chr19	jNXSensor	rigid_DNA	226197	226211	1000.0	+	0	R 226197
chr19	jNXSensor	rigid_DNA	226548	226562	1000.0	+	0	R 226548
chr19	jNXSensor	rigid_DNA	227985	227999	1000.0	+	0	R 227985
chr19	jNXSensor	rigid_DNA	228354	228369	1000.0	+	0	R 228354
chr19	jNXSensor	rigid_DNA	229089	229103	1000.0	+	0	R 229089
chr19	jNXSensor	rigid_DNA	229819	229839	1000.0	+	0	R 229819
chr19	jNXSensor	rigid_DNA	230061	230073	1000.0	+	0	R 230061
chr19	jNXSensor	rigid_DNA	231204	231223	1000.0	+	0	R 231204
chr19	jNXSensor	rigid_DNA	231237	231256	1000.0	+	0	R 231237
chr19	jNXSensor	rigid_DNA	231483	231497	1000.0	+	0	R 231483
chr19	jNXSensor	rigid_DNA	231654	231668	1000.0	+	0	R 231654
chr19	jNXSensor	rigid_DNA	231768	231782	1000.0	+	0	R 231768
chr19	jNXSensor	rigid_DNA	231896	231915	1000.0	+	0	R 231896
chr19	jNXSensor	rigid_DNA	231977	231991	1000.0	+	0	R 231977
chr19	jNXSensor	rigid_DNA	232159	232173	1000.0	+	0	R 232159
chr19	jNXSensor	rigid_DNA	232241	232256	1000.0	+	0	R 232241
chr19	jNXSensor	rigid_DNA	232373	232387	1000.0	+	0	R 232373
chr19	jNXSensor	rigid_DNA	232428	232442	1000.0	+	0	R 232428
chr19	jNXSensor	rigid_DNA	232456	232470	1000.0	+	0	R 232456
chr19	jNXSensor	rigid_DNA	232865	232884	1000.0	+	0	R 232865
chr19	jNXSensor	rigid_DNA	232992	233006	1000.0	+	0	R 232992
chr19	jNXSensor	rigid_DNA	233048	233067	1000.0	+	0	R 233048
chr19	jNXSensor	rigid_DNA	233073	233087	1000.0	+	0	R 233073
chr19	jNXSensor	rigid_DNA	233347	233367	1000.0	+	0	R 233347
chr19	jNXSensor	rigid_DNA	233395	233415	1000.0	+	0	R 233395
chr19	jNXSensor	rigid_DNA	233443	233463	1000.0	+	0	R 233443
chr19	jNXSensor	rigid_DNA	233485	233510	1000.0	+	0	R 233485
chr19	jNXSensor	rigid_DNA	233538	233558	1000.0	+	0	R 233538
chr19	jNXSensor	rigid_DNA	233602	233616	1000.0	+	0	R 233602
chr19	jNXSensor	rigid_DNA	233866	233880	1000.0	+	0	R 233866
chr19	jNXSensor	rigid_DNA	234671	234685	1000.0	+	0	R 234671
chr19	jNXSensor	rigid_DNA	235072	235091	1000.0	+	0	R 235072
chr19	jNXSensor	rigid_DNA	235114	235133	1000.0	+	0	R 235114
chr19	jNXSensor	rigid_DNA	235351	235366	1000.0	+	0	R 235351
chr19	jNXSensor	rigid_DNA	236191	236205	1000.0	+	0	R 236191
chr19	jNXSensor	rigid_DNA	236436	236446	1000.0	+	0	R 236436
chr19	jNXSensor	rigid_DNA	236599	236612	1000.0	+	0	R 236599
chr19	jNXSensor	rigid_DNA	236656	236667	1000.0	+	0	R 236656
chr19	jNXSensor	rigid_DNA	237152	237163	1000.0	+	0	R 237152
chr19	jNXSensor	rigid_DNA	237165	237176	1000.0	+	0	R 237165
chr19	jNXSensor	rigid_DNA	237445	237454	1000.0	+	0	R 237445
chr19	jNXSensor	rigid_DNA	237800	237809	1000.0	+	0	R 237800
chr19	jNXSensor	rigid_DNA	238073	238082	1000.0	+	0	R 238073
chr19	jNXSensor	rigid_DNA	238734	238748	1000.0	+	0	R 238734
chr19	jNXSensor	rigid_DNA	238820	238834	1000.0	+	0	R 238820
chr19	jNXSensor	rigid_DNA	238973	238987	1000.0	+	0	R 238973
chr19	jNXSensor	rigid_DNA	239156	239170	1000.0	+	0	R 239156
chr19	jNXSensor	rigid_DNA	239221	239235	1000.0	+	0	R 239221
chr19	jNXSensor	rigid_DNA	239457	239466	1000.0	+	0	R 239457
chr19	jNXSensor	rigid_DNA	239853	239868	1000.0	+	0	R 239853
chr19	jNXSensor	rigid_DNA	240024	240038	1000.0	+	0	R 240024
chr19	jNXSensor	rigid_DNA	240186	240200	1000.0	+	0	R 240186
chr19	jNXSensor	rigid_DNA	240282	240301	1000.0	+	0	R 240282
chr19	jNXSensor	rigid_DNA	240443	240458	1000.0	+	0	R 240443
chr19	jNXSensor	rigid_DNA	240474	240488	1000.0	+	0	R 240474
chr19	jNXSensor	rigid_DNA	240719	240733	1000.0	+	0	R 240719
chr19	jNXSensor	rigid_DNA	241009	241028	1000.0	+	0	R 241009
chr19	jNXSensor	rigid_DNA	241039	241053	1000.0	+	0	R 241039
chr19	jNXSensor	rigid_DNA	241077	241097	1000.0	+	0	R 241077
chr19	jNXSensor	rigid_DNA	241608	241642	1000.0	+	0	R 241608
chr19	jNXSensor	rigid_DNA	241690	241715	1000.0	+	0	R 241690
chr19	jNXSensor	rigid_DNA	241757	241771	1000.0	+	0	R 241757
chr19	jNXSensor	rigid_DNA	241778	241792	1000.0	+	0	R 241778
chr19	jNXSensor	rigid_DNA	241815	241834	1000.0	+	0	R 241815
chr19	jNXSensor	rigid_DNA	241854	241886	1000.0	+	0	R 241854
chr19	jNXSensor	rigid_DNA	241913	241929	1000.0	+	0	R 241913
chr19	jNXSensor	rigid_DNA	241954	241973	1000.0	+	0	R 241954
chr19	jNXSensor	rigid_DNA	241979	242002	1000.0	+	0	R 241979
chr19	jNXSensor	rigid_DNA	242015	242029	1000.0	+	0	R 242015
chr19	jNXSensor	rigid_DNA	242033	242053	1000.0	+	0	R 242033
chr19	jNXSensor	rigid_DNA	242069	242088	1000.0	+	0	R 242069
chr19	jNXSensor	rigid_DNA	242102	242116	1000.0	+	0	R 242102
chr19	jNXSensor	rigid_DNA	242121	242135	1000.0	+	0	R 242121
chr19	jNXSensor	rigid_DNA	242189	242203	1000.0	+	0	R 242189
chr19	jNXSensor	rigid_DNA	242220	242235	1000.0	+	0	R 242220
chr19	jNXSensor	rigid_DNA	242244	242258	1000.0	+	0	R 242244
chr19	jNXSensor	rigid_DNA	242266	242280	1000.0	+	0	R 242266
chr19	jNXSensor	rigid_DNA	242357	242399	1000.0	+	0	R 242357
chr19	jNXSensor	rigid_DNA	242409	242430	1000.0	+	0	R 242409
chr19	jNXSensor	rigid_DNA	242435	242454	1000.0	+	0	R 242435
chr19	jNXSensor	rigid_DNA	242458	242478	1000.0	+	0	R 242458
chr19	jNXSensor	rigid_DNA	242496	242511	1000.0	+	0	R 242496
chr19	jNXSensor	rigid_DNA	242524	242539	1000.0	+	0	R 242524
chr19	jNXSensor	rigid_DNA	242542	242556	1000.0	+	0	R 242542
chr19	jNXSensor	rigid_DNA	242561	242608	1000.0	+	0	R 242561
chr19	jNXSensor	rigid_DNA	242634	242659	1000.0	+	0	R 242634
chr19	jNXSensor	rigid_DNA	242662	242702	1000.0	+	0	R 242662
chr19	jNXSensor	rigid_DNA	242706	242730	1000.0	+	0	R 242706
chr19	jNXSensor	rigid_DNA	242743	242767	1000.0	+	0	R 242743
chr19	jNXSensor	rigid_DNA	242848	242884	1000.0	+	0	R 242848
chr19	jNXSensor	rigid_DNA	242905	242937	1000.0	+	0	R 242905
chr19	jNXSensor	rigid_DNA	242956	242970	1000.0	+	0	R 242956
chr19	jNXSensor	rigid_DNA	243456	243470	1000.0	+	0	R 243456
chr19	jNXSensor	rigid_DNA	243796	243814	1000.0	+	0	R 243796
chr19	jNXSensor	rigid_DNA	244967	244981	1000.0	+	0	R 244967
chr19	jNXSensor	rigid_DNA	245487	245508	1000.0	+	0	R 245487
chr19	jNXSensor	rigid_DNA	245627	245641	1000.0	+	0	R 245627
chr19	jNXSensor	rigid_DNA	246112	246126	1000.0	+	0	R 246112
chr19	jNXSensor	rigid_DNA	246145	246159	1000.0	+	0	R 246145
chr19	jNXSensor	rigid_DNA	246232	246246	1000.0	+	0	R 246232
chr19	jNXSensor	rigid_DNA	246272	246287	1000.0	+	0	R 246272
chr19	jNXSensor	rigid_DNA	246291	246325	1000.0	+	0	R 246291
chr19	jNXSensor	rigid_DNA	246707	246721	1000.0	+	0	R 246707
chr19	jNXSensor	rigid_DNA	246733	246747	1000.0	+	0	R 246733
chr19	jNXSensor	rigid_DNA	247629	247649	1000.0	+	0	R 247629
chr19	jNXSensor	rigid_DNA	247715	247729	1000.0	+	0	R 247715
chr19	jNXSensor	rigid_DNA	248005	248019	1000.0	+	0	R 248005
chr19	jNXSensor	rigid_DNA	248344	248354	1000.0	+	0	R 248344
chr19	jNXSensor	rigid_DNA	248416	248430	1000.0	+	0	R 248416
chr19	jNXSensor	rigid_DNA	248660	248683	1000.0	+	0	R 248660
chr19	jNXSensor	rigid_DNA	248970	248984	1000.0	+	0	R 248970
chr19	jNXSensor	rigid_DNA	249224	249243	1000.0	+	0	R 249224
chr19	jNXSensor	rigid_DNA	255666	255681	1000.0	+	0	R 255666
chr19	jNXSensor	rigid_DNA	255826	255840	1000.0	+	0	R 255826
chr19	jNXSensor	rigid_DNA	256086	256096	1000.0	+	0	R 256086
chr19	jNXSensor	rigid_DNA	256176	256190	1000.0	+	0	R 256176
chr19	jNXSensor	rigid_DNA	256257	256271	1000.0	+	0	R 256257
chr19	jNXSensor	rigid_DNA	256536	256550	1000.0	+	0	R 256536
chr19	jNXSensor	rigid_DNA	256715	256745	1000.0	+	0	R 256715
chr19	jNXSensor	rigid_DNA	256887	256901	1000.0	+	0	R 256887
chr19	jNXSensor	rigid_DNA	256984	256998	1000.0	+	0	R 256984
chr19	jNXSensor	rigid_DNA	257004	257023	1000.0	+	0	R 257004
chr19	jNXSensor	rigid_DNA	257102	257136	1000.0	+	0	R 257102
chr19	jNXSensor	rigid_DNA	257196	257229	1000.0	+	0	R 257196
chr19	jNXSensor	rigid_DNA	257261	257280	1000.0	+	0	R 257261
chr19	jNXSensor	rigid_DNA	257329	257343	1000.0	+	0	R 257329
chr19	jNXSensor	rigid_DNA	257385	257399	1000.0	+	0	R 257385
chr19	jNXSensor	rigid_DNA	257412	257431	1000.0	+	0	R 257412
chr19	jNXSensor	rigid_DNA	257437	257456	1000.0	+	0	R 257437
chr19	jNXSensor	rigid_DNA	257478	257492	1000.0	+	0	R 257478
chr19	jNXSensor	rigid_DNA	257585	257612	1000.0	+	0	R 257585
chr19	jNXSensor	rigid_DNA	257629	257649	1000.0	+	0	R 257629
chr19	jNXSensor	rigid_DNA	257671	257686	1000.0	+	0	R 257671
chr19	jNXSensor	rigid_DNA	257806	257820	1000.0	+	0	R 257806
chr19	jNXSensor	rigid_DNA	257829	257852	1000.0	+	0	R 257829
chr19	jNXSensor	rigid_DNA	258088	258114	1000.0	+	0	R 258088
chr19	jNXSensor	rigid_DNA	258141	258157	1000.0	+	0	R 258141
chr19	jNXSensor	rigid_DNA	258160	258174	1000.0	+	0	R 258160
chr19	jNXSensor	rigid_DNA	258322	258341	1000.0	+	0	R 258322
chr19	jNXSensor	rigid_DNA	258380	258409	1000.0	+	0	R 258380
chr19	jNXSensor	rigid_DNA	258877	258896	1000.0	+	0	R 258877
chr19	jNXSensor	rigid_DNA	258928	258942	1000.0	+	0	R 258928
chr19	jNXSensor	rigid_DNA	259145	259159	1000.0	+	0	R 259145
chr19	jNXSensor	rigid_DNA	259196	259211	1000.0	+	0	R 259196
chr19	jNXSensor	rigid_DNA	259250	259264	1000.0	+	0	R 259250
chr19	jNXSensor	rigid_DNA	259379	259393	1000.0	+	0	R 259379
chr19	jNXSensor	rigid_DNA	259431	259450	1000.0	+	0	R 259431
chr19	jNXSensor	rigid_DNA	259466	259480	1000.0	+	0	R 259466
chr19	jNXSensor	rigid_DNA	259534	259555	1000.0	+	0	R 259534
chr19	jNXSensor	rigid_DNA	259608	259635	1000.0	+	0	R 259608
chr19	jNXSensor	rigid_DNA	259745	259768	1000.0	+	0	R 259745
chr19	jNXSensor	rigid_DNA	259959	259974	1000.0	+	0	R 259959
chr19	jNXSensor	rigid_DNA	260249	260263	1000.0	+	0	R 260249
chr19	jNXSensor	rigid_DNA	260314	260328	1000.0	+	0	R 260314
chr19	jNXSensor	rigid_DNA	261254	261268	1000.0	+	0	R 261254
chr19	jNXSensor	rigid_DNA	262000	262015	1000.0	+	0	R 262000
chr19	jNXSensor	rigid_DNA	262188	262202	1000.0	+	0	R 262188
chr19	jNXSensor	rigid_DNA	262973	262996	1000.0	+	0	R 262973
chr19	jNXSensor	rigid_DNA	263002	263016	1000.0	+	0	R 263002
chr19	jNXSensor	rigid_DNA	263025	263053	1000.0	+	0	R 263025
chr19	jNXSensor	rigid_DNA	263059	263073	1000.0	+	0	R 263059
chr19	jNXSensor	rigid_DNA	263082	263110	1000.0	+	0	R 263082
chr19	jNXSensor	rigid_DNA	263116	263130	1000.0	+	0	R 263116
chr19	jNXSensor	rigid_DNA	263144	263167	1000.0	+	0	R 263144
chr19	jNXSensor	rigid_DNA	263213	263232	1000.0	+	0	R 263213
chr19	jNXSensor	rigid_DNA	264382	264397	1000.0	+	0	R 264382
chr19	jNXSensor	rigid_DNA	264399	264413	1000.0	+	0	R 264399
chr19	jNXSensor	rigid_DNA	264439	264459	1000.0	+	0	R 264439
chr19	jNXSensor	rigid_DNA	264475	264489	1000.0	+	0	R 264475
chr19	jNXSensor	rigid_DNA	264765	264789	1000.0	+	0	R 264765
chr19	jNXSensor	rigid_DNA	267298	267309	1000.0	+	0	R 267298
chr19	jNXSensor	rigid_DNA	267537	267551	1000.0	+	0	R 267537
chr19	jNXSensor	rigid_DNA	268249	268264	1000.0	+	0	R 268249
chr19	jNXSensor	rigid_DNA	268731	268747	1000.0	+	0	R 268731
chr19	jNXSensor	rigid_DNA	269129	269143	1000.0	+	0	R 269129
chr19	jNXSensor	rigid_DNA	269815	269829	1000.0	+	0	R 269815
chr19	jNXSensor	rigid_DNA	270056	270071	1000.0	+	0	R 270056
chr19	jNXSensor	rigid_DNA	270540	270554	1000.0	+	0	R 270540
chr19	jNXSensor	rigid_DNA	270700	270714	1000.0	+	0	R 270700
chr19	jNXSensor	rigid_DNA	271221	271230	1000.0	+	0	R 271221
chr19	jNXSensor	rigid_DNA	271502	271516	1000.0	+	0	R 271502
chr19	jNXSensor	rigid_DNA	272364	272379	1000.0	+	0	R 272364
chr19	jNXSensor	rigid_DNA	272403	272422	1000.0	+	0	R 272403
chr19	jNXSensor	rigid_DNA	272644	272653	1000.0	+	0	R 272644
chr19	jNXSensor	rigid_DNA	273857	273871	1000.0	+	0	R 273857
chr19	jNXSensor	rigid_DNA	275726	275740	1000.0	+	0	R 275726
chr19	jNXSensor	rigid_DNA	276352	276371	1000.0	+	0	R 276352
chr19	jNXSensor	rigid_DNA	276446	276460	1000.0	+	0	R 276446
chr19	jNXSensor	rigid_DNA	276528	276542	1000.0	+	0	R 276528
chr19	jNXSensor	rigid_DNA	276751	276765	1000.0	+	0	R 276751
chr19	jNXSensor	rigid_DNA	276914	276928	1000.0	+	0	R 276914
chr19	jNXSensor	rigid_DNA	276978	276992	1000.0	+	0	R 276978
chr19	jNXSensor	rigid_DNA	277007	277030	1000.0	+	0	R 277007
chr19	jNXSensor	rigid_DNA	277178	277192	1000.0	+	0	R 277178
chr19	jNXSensor	rigid_DNA	277214	277228	1000.0	+	0	R 277214
chr19	jNXSensor	rigid_DNA	277250	277264	1000.0	+	0	R 277250
chr19	jNXSensor	rigid_DNA	277322	277336	1000.0	+	0	R 277322
chr19	jNXSensor	rigid_DNA	277358	277372	1000.0	+	0	R 277358
chr19	jNXSensor	rigid_DNA	277394	277408	1000.0	+	0	R 277394
chr19	jNXSensor	rigid_DNA	277430	277444	1000.0	+	0	R 277430
chr19	jNXSensor	rigid_DNA	277466	277480	1000.0	+	0	R 277466
chr19	jNXSensor	rigid_DNA	277811	277825	1000.0	+	0	R 277811
chr19	jNXSensor	rigid_DNA	278094	278108	1000.0	+	0	R 278094
chr19	jNXSensor	rigid_DNA	278261	278276	1000.0	+	0	R 278261
chr19	jNXSensor	rigid_DNA	278803	278823	1000.0	+	0	R 278803
chr19	jNXSensor	rigid_DNA	279426	279439	1000.0	+	0	R 279426
chr19	jNXSensor	rigid_DNA	280363	280377	1000.0	+	0	R 280363
chr19	jNXSensor	rigid_DNA	280867	280887	1000.0	+	0	R 280867
chr19	jNXSensor	rigid_DNA	281114	281128	1000.0	+	0	R 281114
chr19	jNXSensor	rigid_DNA	281310	281325	1000.0	+	0	R 281310
chr19	jNXSensor	rigid_DNA	281556	281573	1000.0	+	0	R 281556
chr19	jNXSensor	rigid_DNA	282361	282374	1000.0	+	0	R 282361
chr19	jNXSensor	rigid_DNA	283641	283655	1000.0	+	0	R 283641
chr19	jNXSensor	rigid_DNA	283825	283835	1000.0	+	0	R 283825
chr19	jNXSensor	rigid_DNA	284337	284351	1000.0	+	0	R 284337
chr19	jNXSensor	rigid_DNA	284521	284531	1000.0	+	0	R 284521
chr19	jNXSensor	rigid_DNA	284976	284990	1000.0	+	0	R 284976
chr19	jNXSensor	rigid_DNA	286228	286242	1000.0	+	0	R 286228
chr19	jNXSensor	rigid_DNA	286369	286383	1000.0	+	0	R 286369
chr19	jNXSensor	rigid_DNA	286439	286453	1000.0	+	0	R 286439
chr19	jNXSensor	rigid_DNA	286478	286492	1000.0	+	0	R 286478
chr19	jNXSensor	rigid_DNA	286561	286575	1000.0	+	0	R 286561
chr19	jNXSensor	rigid_DNA	286762	286776	1000.0	+	0	R 286762
chr19	jNXSensor	rigid_DNA	286865	286888	1000.0	+	0	R 286865
chr19	jNXSensor	rigid_DNA	287102	287117	1000.0	+	0	R 287102
chr19	jNXSensor	rigid_DNA	287356	287370	1000.0	+	0	R 287356
chr19	jNXSensor	rigid_DNA	288085	288105	1000.0	+	0	R 288085
chr19	jNXSensor	rigid_DNA	288794	288808	1000.0	+	0	R 288794
chr19	jNXSensor	rigid_DNA	288871	288891	1000.0	+	0	R 288871
chr19	jNXSensor	rigid_DNA	289171	289198	1000.0	+	0	R 289171
chr19	jNXSensor	rigid_DNA	290080	290096	1000.0	+	0	R 290080
chr19	jNXSensor	rigid_DNA	290489	290503	1000.0	+	0	R 290489
chr19	jNXSensor	rigid_DNA	291297	291311	1000.0	+	0	R 291297
chr19	jNXSensor	rigid_DNA	291890	291904	1000.0	+	0	R 291890
chr19	jNXSensor	rigid_DNA	291974	291993	1000.0	+	0	R 291974
chr19	jNXSensor	rigid_DNA	292235	292249	1000.0	+	0	R 292235
chr19	jNXSensor	rigid_DNA	292440	292454	1000.0	+	0	R 292440
chr19	jNXSensor	rigid_DNA	292572	292586	1000.0	+	0	R 292572
chr19	jNXSensor	rigid_DNA	292928	292943	1000.0	+	0	R 292928
chr19	jNXSensor	rigid_DNA	293370	293389	1000.0	+	0	R 293370
chr19	jNXSensor	rigid_DNA	295221	295235	1000.0	+	0	R 295221
chr19	jNXSensor	rigid_DNA	295260	295298	1000.0	+	0	R 295260
chr19	jNXSensor	rigid_DNA	295316	295349	1000.0	+	0	R 295316
chr19	jNXSensor	rigid_DNA	295370	295436	1000.0	+	0	R 295370
chr19	jNXSensor	rigid_DNA	295440	295466	1000.0	+	0	R 295440
chr19	jNXSensor	rigid_DNA	295473	295540	1000.0	+	0	R 295473
chr19	jNXSensor	rigid_DNA	295575	295606	1000.0	+	0	R 295575
chr19	jNXSensor	rigid_DNA	295613	295658	1000.0	+	0	R 295613
chr19	jNXSensor	rigid_DNA	295703	295764	1000.0	+	0	R 295703
chr19	jNXSensor	rigid_DNA	295797	295825	1000.0	+	0	R 295797
chr19	jNXSensor	rigid_DNA	295864	295883	1000.0	+	0	R 295864
chr19	jNXSensor	rigid_DNA	295901	295916	1000.0	+	0	R 295901
chr19	jNXSensor	rigid_DNA	295923	295967	1000.0	+	0	R 295923
chr19	jNXSensor	rigid_DNA	296170	296184	1000.0	+	0	R 296170
chr19	jNXSensor	rigid_DNA	296338	296356	1000.0	+	0	R 296338
chr19	jNXSensor	rigid_DNA	297674	297691	1000.0	+	0	R 297674
chr19	jNXSensor	rigid_DNA	297816	297830	1000.0	+	0	R 297816
chr19	jNXSensor	rigid_DNA	297849	297866	1000.0	+	0	R 297849
chr19	jNXSensor	rigid_DNA	298597	298612	1000.0	+	0	R 298597
chr19	jNXSensor	rigid_DNA	298670	298692	1000.0	+	0	R 298670
chr19	jNXSensor	rigid_DNA	299092	299112	1000.0	+	0	R 299092
chr19	jNXSensor	rigid_DNA	299345	299359	1000.0	+	0	R 299345
chr19	jNXSensor	rigid_DNA	299884	299904	1000.0	+	0	R 299884
chr19	jNXSensor	rigid_DNA	299929	299943	1000.0	+	0	R 299929
chr19	jNXSensor	rigid_DNA	300124	300139	1000.0	+	0	R 300124
chr19	jNXSensor	rigid_DNA	300399	300417	1000.0	+	0	R 300399
chr19	jNXSensor	rigid_DNA	300690	300704	1000.0	+	0	R 300690
chr19	jNXSensor	rigid_DNA	303331	303345	1000.0	+	0	R 303331
chr19	jNXSensor	rigid_DNA	303403	303417	1000.0	+	0	R 303403
chr19	jNXSensor	rigid_DNA	304770	304784	1000.0	+	0	R 304770
chr19	jNXSensor	rigid_DNA	305493	305507	1000.0	+	0	R 305493
chr19	jNXSensor	rigid_DNA	305856	305868	1000.0	+	0	R 305856
chr19	jNXSensor	rigid_DNA	306747	306767	1000.0	+	0	R 306747
chr19	jNXSensor	rigid_DNA	307645	307659	1000.0	+	0	R 307645
chr19	jNXSensor	rigid_DNA	309141	309155	1000.0	+	0	R 309141
chr19	jNXSensor	rigid_DNA	309604	309622	1000.0	+	0	R 309604
chr19	jNXSensor	rigid_DNA	310475	310494	1000.0	+	0	R 310475
chr19	jNXSensor	rigid_DNA	311086	311100	1000.0	+	0	R 311086
chr19	jNXSensor	rigid_DNA	311150	311164	1000.0	+	0	R 311150
chr19	jNXSensor	rigid_DNA	311278	311292	1000.0	+	0	R 311278
chr19	jNXSensor	rigid_DNA	311342	311356	1000.0	+	0	R 311342
chr19	jNXSensor	rigid_DNA	311470	311484	1000.0	+	0	R 311470
chr19	jNXSensor	rigid_DNA	311534	311548	1000.0	+	0	R 311534
chr19	jNXSensor	rigid_DNA	311598	311612	1000.0	+	0	R 311598
chr19	jNXSensor	rigid_DNA	311726	311740	1000.0	+	0	R 311726
chr19	jNXSensor	rigid_DNA	311790	311804	1000.0	+	0	R 311790
chr19	jNXSensor	rigid_DNA	311854	311868	1000.0	+	0	R 311854
chr19	jNXSensor	rigid_DNA	311918	311932	1000.0	+	0	R 311918
chr19	jNXSensor	rigid_DNA	312046	312060	1000.0	+	0	R 312046
chr19	jNXSensor	rigid_DNA	312110	312124	1000.0	+	0	R 312110
chr19	jNXSensor	rigid_DNA	312174	312188	1000.0	+	0	R 312174
chr19	jNXSensor	rigid_DNA	312238	312252	1000.0	+	0	R 312238
chr19	jNXSensor	rigid_DNA	312302	312316	1000.0	+	0	R 312302
chr19	jNXSensor	rigid_DNA	312366	312380	1000.0	+	0	R 312366
chr19	jNXSensor	rigid_DNA	312430	312444	1000.0	+	0	R 312430
chr19	jNXSensor	rigid_DNA	312494	312508	1000.0	+	0	R 312494
chr19	jNXSensor	rigid_DNA	312558	312572	1000.0	+	0	R 312558
chr19	jNXSensor	rigid_DNA	312622	312636	1000.0	+	0	R 312622
chr19	jNXSensor	rigid_DNA	312686	312700	1000.0	+	0	R 312686
chr19	jNXSensor	rigid_DNA	312750	312764	1000.0	+	0	R 312750
chr19	jNXSensor	rigid_DNA	312814	312828	1000.0	+	0	R 312814
chr19	jNXSensor	rigid_DNA	312878	312892	1000.0	+	0	R 312878
chr19	jNXSensor	rigid_DNA	312942	312956	1000.0	+	0	R 312942
chr19	jNXSensor	rigid_DNA	313205	313219	1000.0	+	0	R 313205
chr19	jNXSensor	rigid_DNA	313266	313281	1000.0	+	0	R 313266
chr19	jNXSensor	rigid_DNA	313315	313329	1000.0	+	0	R 313315
chr19	jNXSensor	rigid_DNA	313335	313349	1000.0	+	0	R 313335
chr19	jNXSensor	rigid_DNA	313486	313500	1000.0	+	0	R 313486
chr19	jNXSensor	rigid_DNA	313766	313791	1000.0	+	0	R 313766
chr19	jNXSensor	rigid_DNA	314039	314053	1000.0	+	0	R 314039
chr19	jNXSensor	rigid_DNA	314081	314095	1000.0	+	0	R 314081
chr19	jNXSensor	rigid_DNA	314429	314443	1000.0	+	0	R 314429
chr19	jNXSensor	rigid_DNA	314782	314796	1000.0	+	0	R 314782
chr19	jNXSensor	rigid_DNA	314818	314837	1000.0	+	0	R 314818
chr19	jNXSensor	rigid_DNA	315051	315065	1000.0	+	0	R 315051
chr19	jNXSensor	rigid_DNA	315092	315112	1000.0	+	0	R 315092
chr19	jNXSensor	rigid_DNA	315178	315187	1000.0	+	0	R 315178
chr19	jNXSensor	rigid_DNA	315337	315356	1000.0	+	0	R 315337
chr19	jNXSensor	rigid_DNA	315516	315528	1000.0	+	0	R 315516
chr19	jNXSensor	rigid_DNA	315684	315698	1000.0	+	0	R 315684
chr19	jNXSensor	rigid_DNA	316079	316093	1000.0	+	0	R 316079
chr19	jNXSensor	rigid_DNA	317034	317048	1000.0	+	0	R 317034
chr19	jNXSensor	rigid_DNA	317140	317151	1000.0	+	0	R 317140
chr19	jNXSensor	rigid_DNA	318115	318129	1000.0	+	0	R 318115
chr19	jNXSensor	rigid_DNA	318788	318811	1000.0	+	0	R 318788
chr19	jNXSensor	rigid_DNA	319543	319557	1000.0	+	0	R 319543
chr19	jNXSensor	rigid_DNA	320957	320981	1000.0	+	0	R 320957
chr19	jNXSensor	rigid_DNA	321348	321359	1000.0	+	0	R 321348
chr19	jNXSensor	rigid_DNA	321509	321523	1000.0	+	0	R 321509
chr19	jNXSensor	rigid_DNA	321634	321648	1000.0	+	0	R 321634
chr19	jNXSensor	rigid_DNA	321793	321808	1000.0	+	0	R 321793
chr19	jNXSensor	rigid_DNA	321823	321837	1000.0	+	0	R 321823
chr19	jNXSensor	rigid_DNA	322152	322178	1000.0	+	0	R 322152
chr19	jNXSensor	rigid_DNA	322183	322198	1000.0	+	0	R 322183
chr19	jNXSensor	rigid_DNA	322356	322371	1000.0	+	0	R 322356
chr19	jNXSensor	rigid_DNA	324373	324387	1000.0	+	0	R 324373
chr19	jNXSensor	rigid_DNA	324425	324445	1000.0	+	0	R 324425
chr19	jNXSensor	rigid_DNA	324572	324586	1000.0	+	0	R 324572
chr19	jNXSensor	rigid_DNA	324672	324693	1000.0	+	0	R 324672
chr19	jNXSensor	rigid_DNA	325106	325125	1000.0	+	0	R 325106
chr19	jNXSensor	rigid_DNA	325198	325213	1000.0	+	0	R 325198
chr19	jNXSensor	rigid_DNA	325256	325270	1000.0	+	0	R 325256
chr19	jNXSensor	rigid_DNA	325460	325474	1000.0	+	0	R 325460
chr19	jNXSensor	rigid_DNA	325527	325541	1000.0	+	0	R 325527
chr19	jNXSensor	rigid_DNA	325995	326009	1000.0	+	0	R 325995
chr19	jNXSensor	rigid_DNA	326513	326536	1000.0	+	0	R 326513
chr19	jNXSensor	rigid_DNA	326572	326587	1000.0	+	0	R 326572
chr19	jNXSensor	rigid_DNA	326619	326638	1000.0	+	0	R 326619
chr19	jNXSensor	rigid_DNA	326974	326998	1000.0	+	0	R 326974
chr19	jNXSensor	rigid_DNA	327115	327129	1000.0	+	0	R 327115
chr19	jNXSensor	rigid_DNA	327790	327809	1000.0	+	0	R 327790
chr19	jNXSensor	rigid_DNA	327816	327835	1000.0	+	0	R 327816
chr19	jNXSensor	rigid_DNA	327841	327855	1000.0	+	0	R 327841
chr19	jNXSensor	rigid_DNA	328708	328722	1000.0	+	0	R 328708
chr19	jNXSensor	rigid_DNA	328753	328767	1000.0	+	0	R 328753
chr19	jNXSensor	rigid_DNA	328773	328787	1000.0	+	0	R 328773
chr19	jNXSensor	rigid_DNA	328840	328861	1000.0	+	0	R 328840
chr19	jNXSensor	rigid_DNA	329241	329261	1000.0	+	0	R 329241
chr19	jNXSensor	rigid_DNA	329417	329431	1000.0	+	0	R 329417
chr19	jNXSensor	rigid_DNA	329665	329679	1000.0	+	0	R 329665
chr19	jNXSensor	rigid_DNA	329718	329732	1000.0	+	0	R 329718
chr19	jNXSensor	rigid_DNA	329826	329840	1000.0	+	0	R 329826
chr19	jNXSensor	rigid_DNA	330004	330018	1000.0	+	0	R 330004
chr19	jNXSensor	rigid_DNA	330635	330649	1000.0	+	0	R 330635
chr19	jNXSensor	rigid_DNA	331523	331542	1000.0	+	0	R 331523
chr19	jNXSensor	rigid_DNA	331762	331776	1000.0	+	0	R 331762
chr19	jNXSensor	rigid_DNA	334004	334018	1000.0	+	0	R 334004
chr19	jNXSensor	rigid_DNA	334321	334339	1000.0	+	0	R 334321
chr19	jNXSensor	rigid_DNA	334961	334981	1000.0	+	0	R 334961
chr19	jNXSensor	rigid_DNA	335022	335042	1000.0	+	0	R 335022
chr19	jNXSensor	rigid_DNA	335125	335144	1000.0	+	0	R 335125
chr19	jNXSensor	rigid_DNA	335251	335265	1000.0	+	0	R 335251
chr19	jNXSensor	rigid_DNA	335398	335413	1000.0	+	0	R 335398
chr19	jNXSensor	rigid_DNA	335502	335521	1000.0	+	0	R 335502
chr19	jNXSensor	rigid_DNA	335701	335715	1000.0	+	0	R 335701
chr19	jNXSensor	rigid_DNA	336961	336975	1000.0	+	0	R 336961
chr19	jNXSensor	rigid_DNA	338068	338082	1000.0	+	0	R 338068
chr19	jNXSensor	rigid_DNA	338172	338186	1000.0	+	0	R 338172
chr19	jNXSensor	rigid_DNA	338621	338635	1000.0	+	0	R 338621
chr19	jNXSensor	rigid_DNA	339584	339604	1000.0	+	0	R 339584
chr19	jNXSensor	rigid_DNA	339811	339826	1000.0	+	0	R 339811
chr19	jNXSensor	rigid_DNA	340067	340081	1000.0	+	0	R 340067
chr19	jNXSensor	rigid_DNA	340193	340207	1000.0	+	0	R 340193
chr19	jNXSensor	rigid_DNA	340893	340907	1000.0	+	0	R 340893
chr19	jNXSensor	rigid_DNA	341042	341056	1000.0	+	0	R 341042
chr19	jNXSensor	rigid_DNA	341550	341569	1000.0	+	0	R 341550
chr19	jNXSensor	rigid_DNA	341737	341756	1000.0	+	0	R 341737
chr19	jNXSensor	rigid_DNA	341806	341820	1000.0	+	0	R 341806
chr19	jNXSensor	rigid_DNA	341905	341925	1000.0	+	0	R 341905
chr19	jNXSensor	rigid_DNA	341933	341974	1000.0	+	0	R 341933
chr19	jNXSensor	rigid_DNA	342049	342063	1000.0	+	0	R 342049
chr19	jNXSensor	rigid_DNA	342836	342850	1000.0	+	0	R 342836
chr19	jNXSensor	rigid_DNA	342909	342923	1000.0	+	0	R 342909
chr19	jNXSensor	rigid_DNA	343172	343186	1000.0	+	0	R 343172
chr19	jNXSensor	rigid_DNA	343753	343768	1000.0	+	0	R 343753
chr19	jNXSensor	rigid_DNA	343798	343812	1000.0	+	0	R 343798
chr19	jNXSensor	rigid_DNA	343914	343928	1000.0	+	0	R 343914
chr19	jNXSensor	rigid_DNA	347066	347080	1000.0	+	0	R 347066
chr19	jNXSensor	rigid_DNA	347090	347105	1000.0	+	0	R 347090
chr19	jNXSensor	rigid_DNA	347538	347558	1000.0	+	0	R 347538
chr19	jNXSensor	rigid_DNA	348428	348447	1000.0	+	0	R 348428
chr19	jNXSensor	rigid_DNA	348506	348524	1000.0	+	0	R 348506
chr19	jNXSensor	rigid_DNA	348663	348678	1000.0	+	0	R 348663
chr19	jNXSensor	rigid_DNA	348822	348842	1000.0	+	0	R 348822
chr19	jNXSensor	rigid_DNA	348850	348864	1000.0	+	0	R 348850
chr19	jNXSensor	rigid_DNA	349358	349372	1000.0	+	0	R 349358
chr19	jNXSensor	rigid_DNA	349761	349775	1000.0	+	0	R 349761
chr19	jNXSensor	rigid_DNA	349790	349804	1000.0	+	0	R 349790
chr19	jNXSensor	rigid_DNA	349836	349850	1000.0	+	0	R 349836
chr19	jNXSensor	rigid_DNA	349966	349984	1000.0	+	0	R 349966
chr19	jNXSensor	rigid_DNA	350301	350315	1000.0	+	0	R 350301
chr19	jNXSensor	rigid_DNA	350384	350403	1000.0	+	0	R 350384
chr19	jNXSensor	rigid_DNA	350411	350425	1000.0	+	0	R 350411
chr19	jNXSensor	rigid_DNA	350440	350454	1000.0	+	0	R 350440
chr19	jNXSensor	rigid_DNA	350648	350683	1000.0	+	0	R 350648
chr19	jNXSensor	rigid_DNA	350693	350713	1000.0	+	0	R 350693
chr19	jNXSensor	rigid_DNA	350723	350742	1000.0	+	0	R 350723
chr19	jNXSensor	rigid_DNA	350752	350766	1000.0	+	0	R 350752
chr19	jNXSensor	rigid_DNA	350781	350800	1000.0	+	0	R 350781
chr19	jNXSensor	rigid_DNA	350810	350830	1000.0	+	0	R 350810
chr19	jNXSensor	rigid_DNA	350841	350860	1000.0	+	0	R 350841
chr19	jNXSensor	rigid_DNA	350871	350890	1000.0	+	0	R 350871
chr19	jNXSensor	rigid_DNA	350900	350920	1000.0	+	0	R 350900
chr19	jNXSensor	rigid_DNA	350930	350950	1000.0	+	0	R 350930
chr19	jNXSensor	rigid_DNA	350960	350980	1000.0	+	0	R 350960
chr19	jNXSensor	rigid_DNA	350990	351009	1000.0	+	0	R 350990
chr19	jNXSensor	rigid_DNA	351019	351038	1000.0	+	0	R 351019
chr19	jNXSensor	rigid_DNA	351048	351067	1000.0	+	0	R 351048
chr19	jNXSensor	rigid_DNA	351077	351096	1000.0	+	0	R 351077
chr19	jNXSensor	rigid_DNA	351106	351125	1000.0	+	0	R 351106
chr19	jNXSensor	rigid_DNA	351135	351154	1000.0	+	0	R 351135
chr19	jNXSensor	rigid_DNA	351164	351184	1000.0	+	0	R 351164
chr19	jNXSensor	rigid_DNA	351195	351214	1000.0	+	0	R 351195
chr19	jNXSensor	rigid_DNA	351225	351244	1000.0	+	0	R 351225
chr19	jNXSensor	rigid_DNA	351254	351274	1000.0	+	0	R 351254
chr19	jNXSensor	rigid_DNA	351284	351304	1000.0	+	0	R 351284
chr19	jNXSensor	rigid_DNA	351314	351334	1000.0	+	0	R 351314
chr19	jNXSensor	rigid_DNA	351344	351363	1000.0	+	0	R 351344
chr19	jNXSensor	rigid_DNA	351373	351392	1000.0	+	0	R 351373
chr19	jNXSensor	rigid_DNA	351402	351422	1000.0	+	0	R 351402
chr19	jNXSensor	rigid_DNA	351433	351452	1000.0	+	0	R 351433
chr19	jNXSensor	rigid_DNA	351463	351482	1000.0	+	0	R 351463
chr19	jNXSensor	rigid_DNA	351492	351512	1000.0	+	0	R 351492
chr19	jNXSensor	rigid_DNA	351522	351542	1000.0	+	0	R 351522
chr19	jNXSensor	rigid_DNA	351552	351572	1000.0	+	0	R 351552
chr19	jNXSensor	rigid_DNA	351582	351601	1000.0	+	0	R 351582
chr19	jNXSensor	rigid_DNA	351611	351630	1000.0	+	0	R 351611
chr19	jNXSensor	rigid_DNA	351640	351659	1000.0	+	0	R 351640
chr19	jNXSensor	rigid_DNA	351670	351689	1000.0	+	0	R 351670
chr19	jNXSensor	rigid_DNA	351700	351719	1000.0	+	0	R 351700
chr19	jNXSensor	rigid_DNA	351729	351748	1000.0	+	0	R 351729
chr19	jNXSensor	rigid_DNA	351758	351778	1000.0	+	0	R 351758
chr19	jNXSensor	rigid_DNA	351788	351808	1000.0	+	0	R 351788
chr19	jNXSensor	rigid_DNA	351819	351838	1000.0	+	0	R 351819
chr19	jNXSensor	rigid_DNA	351848	351867	1000.0	+	0	R 351848
chr19	jNXSensor	rigid_DNA	351877	351896	1000.0	+	0	R 351877
chr19	jNXSensor	rigid_DNA	351906	351926	1000.0	+	0	R 351906
chr19	jNXSensor	rigid_DNA	352074	352089	1000.0	+	0	R 352074
chr19	jNXSensor	rigid_DNA	352183	352202	1000.0	+	0	R 352183
chr19	jNXSensor	rigid_DNA	352674	352688	1000.0	+	0	R 352674
chr19	jNXSensor	rigid_DNA	352895	352909	1000.0	+	0	R 352895
chr19	jNXSensor	rigid_DNA	352969	352986	1000.0	+	0	R 352969
chr19	jNXSensor	rigid_DNA	353018	353032	1000.0	+	0	R 353018
chr19	jNXSensor	rigid_DNA	353080	353100	1000.0	+	0	R 353080
chr19	jNXSensor	rigid_DNA	353154	353168	1000.0	+	0	R 353154
chr19	jNXSensor	rigid_DNA	353176	353199	1000.0	+	0	R 353176
chr19	jNXSensor	rigid_DNA	353266	353286	1000.0	+	0	R 353266
chr19	jNXSensor	rigid_DNA	353342	353356	1000.0	+	0	R 353342
chr19	jNXSensor	rigid_DNA	353422	353436	1000.0	+	0	R 353422
chr19	jNXSensor	rigid_DNA	353480	353494	1000.0	+	0	R 353480
chr19	jNXSensor	rigid_DNA	353612	353631	1000.0	+	0	R 353612
chr19	jNXSensor	rigid_DNA	354084	354099	1000.0	+	0	R 354084
chr19	jNXSensor	rigid_DNA	354330	354345	1000.0	+	0	R 354330
chr19	jNXSensor	rigid_DNA	354438	354452	1000.0	+	0	R 354438
chr19	jNXSensor	rigid_DNA	354789	354803	1000.0	+	0	R 354789
chr19	jNXSensor	rigid_DNA	354809	354823	1000.0	+	0	R 354809
chr19	jNXSensor	rigid_DNA	354853	354867	1000.0	+	0	R 354853
chr19	jNXSensor	rigid_DNA	354949	354963	1000.0	+	0	R 354949
chr19	jNXSensor	rigid_DNA	355188	355203	1000.0	+	0	R 355188
chr19	jNXSensor	rigid_DNA	355347	355362	1000.0	+	0	R 355347
chr19	jNXSensor	rigid_DNA	355444	355459	1000.0	+	0	R 355444
chr19	jNXSensor	rigid_DNA	355477	355492	1000.0	+	0	R 355477
chr19	jNXSensor	rigid_DNA	355897	355912	1000.0	+	0	R 355897
chr19	jNXSensor	rigid_DNA	356294	356308	1000.0	+	0	R 356294
chr19	jNXSensor	rigid_DNA	356575	356589	1000.0	+	0	R 356575
chr19	jNXSensor	rigid_DNA	356595	356609	1000.0	+	0	R 356595
chr19	jNXSensor	rigid_DNA	356625	356640	1000.0	+	0	R 356625
chr19	jNXSensor	rigid_DNA	356653	356679	1000.0	+	0	R 356653
chr19	jNXSensor	rigid_DNA	356690	356713	1000.0	+	0	R 356690
chr19	jNXSensor	rigid_DNA	356966	356981	1000.0	+	0	R 356966
chr19	jNXSensor	rigid_DNA	357234	357253	1000.0	+	0	R 357234
chr19	jNXSensor	rigid_DNA	357477	357496	1000.0	+	0	R 357477
chr19	jNXSensor	rigid_DNA	357500	357514	1000.0	+	0	R 357500
chr19	jNXSensor	rigid_DNA	357546	357560	1000.0	+	0	R 357546
chr19	jNXSensor	rigid_DNA	357708	357723	1000.0	+	0	R 357708
chr19	jNXSensor	rigid_DNA	357958	357972	1000.0	+	0	R 357958
chr19	jNXSensor	rigid_DNA	357981	358026	1000.0	+	0	R 357981
chr19	jNXSensor	rigid_DNA	358204	358229	1000.0	+	0	R 358204
chr19	jNXSensor	rigid_DNA	358369	358383	1000.0	+	0	R 358369
chr19	jNXSensor	rigid_DNA	358393	358416	1000.0	+	0	R 358393
chr19	jNXSensor	rigid_DNA	358432	358446	1000.0	+	0	R 358432
chr19	jNXSensor	rigid_DNA	358506	358521	1000.0	+	0	R 358506
chr19	jNXSensor	rigid_DNA	358527	358556	1000.0	+	0	R 358527
chr19	jNXSensor	rigid_DNA	358575	358593	1000.0	+	0	R 358575
chr19	jNXSensor	rigid_DNA	358674	358688	1000.0	+	0	R 358674
chr19	jNXSensor	rigid_DNA	358753	358781	1000.0	+	0	R 358753
chr19	jNXSensor	rigid_DNA	358805	358836	1000.0	+	0	R 358805
chr19	jNXSensor	rigid_DNA	358931	358950	1000.0	+	0	R 358931
chr19	jNXSensor	rigid_DNA	358961	358981	1000.0	+	0	R 358961
chr19	jNXSensor	rigid_DNA	359084	359107	1000.0	+	0	R 359084
chr19	jNXSensor	rigid_DNA	359109	359123	1000.0	+	0	R 359109
chr19	jNXSensor	rigid_DNA	359152	359166	1000.0	+	0	R 359152
chr19	jNXSensor	rigid_DNA	359168	359196	1000.0	+	0	R 359168
chr19	jNXSensor	rigid_DNA	359287	359302	1000.0	+	0	R 359287
chr19	jNXSensor	rigid_DNA	359362	359376	1000.0	+	0	R 359362
chr19	jNXSensor	rigid_DNA	359433	359447	1000.0	+	0	R 359433
chr19	jNXSensor	rigid_DNA	359489	359510	1000.0	+	0	R 359489
chr19	jNXSensor	rigid_DNA	359514	359529	1000.0	+	0	R 359514
chr19	jNXSensor	rigid_DNA	359535	359554	1000.0	+	0	R 359535
chr19	jNXSensor	rigid_DNA	359628	359643	1000.0	+	0	R 359628
chr19	jNXSensor	rigid_DNA	359678	359693	1000.0	+	0	R 359678
chr19	jNXSensor	rigid_DNA	359792	359810	1000.0	+	0	R 359792
chr19	jNXSensor	rigid_DNA	359834	359854	1000.0	+	0	R 359834
chr19	jNXSensor	rigid_DNA	359858	359872	1000.0	+	0	R 359858
chr19	jNXSensor	rigid_DNA	359919	359939	1000.0	+	0	R 359919
chr19	jNXSensor	rigid_DNA	359943	359979	1000.0	+	0	R 359943
chr19	jNXSensor	rigid_DNA	359984	359999	1000.0	+	0	R 359984
chr19	jNXSensor	rigid_DNA	360065	360104	1000.0	+	0	R 360065
chr19	jNXSensor	rigid_DNA	360112	360139	1000.0	+	0	R 360112
chr19	jNXSensor	rigid_DNA	360169	360196	1000.0	+	0	R 360169
chr19	jNXSensor	rigid_DNA	360209	360255	1000.0	+	0	R 360209
chr19	jNXSensor	rigid_DNA	360269	360283	1000.0	+	0	R 360269
chr19	jNXSensor	rigid_DNA	360301	360320	1000.0	+	0	R 360301
chr19	jNXSensor	rigid_DNA	360327	360341	1000.0	+	0	R 360327
chr19	jNXSensor	rigid_DNA	360369	360384	1000.0	+	0	R 360369
chr19	jNXSensor	rigid_DNA	361119	361133	1000.0	+	0	R 361119
chr19	jNXSensor	rigid_DNA	361158	361172	1000.0	+	0	R 361158
chr19	jNXSensor	rigid_DNA	361260	361284	1000.0	+	0	R 361260
chr19	jNXSensor	rigid_DNA	361571	361585	1000.0	+	0	R 361571
chr19	jNXSensor	rigid_DNA	361647	361661	1000.0	+	0	R 361647
chr19	jNXSensor	rigid_DNA	361677	361691	1000.0	+	0	R 361677
chr19	jNXSensor	rigid_DNA	362558	362577	1000.0	+	0	R 362558
chr19	jNXSensor	rigid_DNA	362654	362674	1000.0	+	0	R 362654
chr19	jNXSensor	rigid_DNA	362794	362808	1000.0	+	0	R 362794
chr19	jNXSensor	rigid_DNA	363067	363081	1000.0	+	0	R 363067
chr19	jNXSensor	rigid_DNA	363179	363209	1000.0	+	0	R 363179
chr19	jNXSensor	rigid_DNA	363460	363474	1000.0	+	0	R 363460
chr19	jNXSensor	rigid_DNA	363644	363658	1000.0	+	0	R 363644
chr19	jNXSensor	rigid_DNA	363850	363864	1000.0	+	0	R 363850
chr19	jNXSensor	rigid_DNA	366829	366844	1000.0	+	0	R 366829
chr19	jNXSensor	rigid_DNA	367540	367568	1000.0	+	0	R 367540
chr19	jNXSensor	rigid_DNA	367682	367701	1000.0	+	0	R 367682
chr19	jNXSensor	rigid_DNA	367917	367931	1000.0	+	0	R 367917
chr19	jNXSensor	rigid_DNA	368005	368030	1000.0	+	0	R 368005
chr19	jNXSensor	rigid_DNA	368115	368135	1000.0	+	0	R 368115
chr19	jNXSensor	rigid_DNA	368149	368164	1000.0	+	0	R 368149
chr19	jNXSensor	rigid_DNA	368463	368482	1000.0	+	0	R 368463
chr19	jNXSensor	rigid_DNA	368704	368718	1000.0	+	0	R 368704
chr19	jNXSensor	rigid_DNA	368806	368825	1000.0	+	0	R 368806
chr19	jNXSensor	rigid_DNA	368849	368864	1000.0	+	0	R 368849
chr19	jNXSensor	rigid_DNA	368932	368946	1000.0	+	0	R 368932
chr19	jNXSensor	rigid_DNA	368958	368977	1000.0	+	0	R 368958
chr19	jNXSensor	rigid_DNA	369117	369137	1000.0	+	0	R 369117
chr19	jNXSensor	rigid_DNA	369206	369220	1000.0	+	0	R 369206
chr19	jNXSensor	rigid_DNA	369545	369560	1000.0	+	0	R 369545
chr19	jNXSensor	rigid_DNA	369888	369902	1000.0	+	0	R 369888
chr19	jNXSensor	rigid_DNA	370232	370246	1000.0	+	0	R 370232
chr19	jNXSensor	rigid_DNA	370418	370432	1000.0	+	0	R 370418
chr19	jNXSensor	rigid_DNA	370530	370544	1000.0	+	0	R 370530
chr19	jNXSensor	rigid_DNA	370550	370565	1000.0	+	0	R 370550
chr19	jNXSensor	rigid_DNA	370802	370816	1000.0	+	0	R 370802
chr19	jNXSensor	rigid_DNA	370848	370862	1000.0	+	0	R 370848
chr19	jNXSensor	rigid_DNA	371267	371281	1000.0	+	0	R 371267
chr19	jNXSensor	rigid_DNA	371325	371341	1000.0	+	0	R 371325
chr19	jNXSensor	rigid_DNA	371430	371444	1000.0	+	0	R 371430
chr19	jNXSensor	rigid_DNA	371773	371787	1000.0	+	0	R 371773
chr19	jNXSensor	rigid_DNA	372157	372171	1000.0	+	0	R 372157
chr19	jNXSensor	rigid_DNA	372398	372416	1000.0	+	0	R 372398
chr19	jNXSensor	rigid_DNA	372677	372691	1000.0	+	0	R 372677
chr19	jNXSensor	rigid_DNA	373051	373065	1000.0	+	0	R 373051
chr19	jNXSensor	rigid_DNA	373093	373107	1000.0	+	0	R 373093
chr19	jNXSensor	rigid_DNA	373179	373193	1000.0	+	0	R 373179
chr19	jNXSensor	rigid_DNA	373276	373290	1000.0	+	0	R 373276
chr19	jNXSensor	rigid_DNA	373345	373364	1000.0	+	0	R 373345
chr19	jNXSensor	rigid_DNA	373481	373495	1000.0	+	0	R 373481
chr19	jNXSensor	rigid_DNA	373534	373548	1000.0	+	0	R 373534
chr19	jNXSensor	rigid_DNA	373561	373575	1000.0	+	0	R 373561
chr19	jNXSensor	rigid_DNA	373618	373637	1000.0	+	0	R 373618
chr19	jNXSensor	rigid_DNA	374075	374094	1000.0	+	0	R 374075
chr19	jNXSensor	rigid_DNA	375229	375260	1000.0	+	0	R 375229
chr19	jNXSensor	rigid_DNA	375604	375618	1000.0	+	0	R 375604
chr19	jNXSensor	rigid_DNA	375727	375742	1000.0	+	0	R 375727
chr19	jNXSensor	rigid_DNA	375769	375783	1000.0	+	0	R 375769
chr19	jNXSensor	rigid_DNA	375941	375955	1000.0	+	0	R 375941
chr19	jNXSensor	rigid_DNA	376074	376088	1000.0	+	0	R 376074
chr19	jNXSensor	rigid_DNA	376131	376145	1000.0	+	0	R 376131
chr19	jNXSensor	rigid_DNA	376184	376207	1000.0	+	0	R 376184
chr19	jNXSensor	rigid_DNA	376269	376288	1000.0	+	0	R 376269
chr19	jNXSensor	rigid_DNA	376458	376477	1000.0	+	0	R 376458
chr19	jNXSensor	rigid_DNA	376526	376560	1000.0	+	0	R 376526
chr19	jNXSensor	rigid_DNA	377030	377047	1000.0	+	0	R 377030
chr19	jNXSensor	rigid_DNA	377244	377258	1000.0	+	0	R 377244
chr19	jNXSensor	rigid_DNA	378012	378045	1000.0	+	0	R 378012
chr19	jNXSensor	rigid_DNA	378096	378110	1000.0	+	0	R 378096
chr19	jNXSensor	rigid_DNA	378233	378252	1000.0	+	0	R 378233
chr19	jNXSensor	rigid_DNA	378315	378329	1000.0	+	0	R 378315
chr19	jNXSensor	rigid_DNA	378383	378397	1000.0	+	0	R 378383
chr19	jNXSensor	rigid_DNA	378597	378611	1000.0	+	0	R 378597
chr19	jNXSensor	rigid_DNA	378658	378672	1000.0	+	0	R 378658
chr19	jNXSensor	rigid_DNA	378696	378710	1000.0	+	0	R 378696
chr19	jNXSensor	rigid_DNA	378747	378761	1000.0	+	0	R 378747
chr19	jNXSensor	rigid_DNA	378808	378822	1000.0	+	0	R 378808
chr19	jNXSensor	rigid_DNA	378898	378912	1000.0	+	0	R 378898
chr19	jNXSensor	rigid_DNA	378953	378968	1000.0	+	0	R 378953
chr19	jNXSensor	rigid_DNA	381818	381832	1000.0	+	0	R 381818
chr19	jNXSensor	rigid_DNA	381868	381882	1000.0	+	0	R 381868
chr19	jNXSensor	rigid_DNA	381932	381946	1000.0	+	0	R 381932
chr19	jNXSensor	rigid_DNA	382090	382110	1000.0	+	0	R 382090
chr19	jNXSensor	rigid_DNA	385765	385783	1000.0	+	0	R 385765
chr19	jNXSensor	rigid_DNA	386137	386153	1000.0	+	0	R 386137
chr19	jNXSensor	rigid_DNA	386362	386376	1000.0	+	0	R 386362
chr19	jNXSensor	rigid_DNA	386481	386495	1000.0	+	0	R 386481
chr19	jNXSensor	rigid_DNA	386621	386636	1000.0	+	0	R 386621
chr19	jNXSensor	rigid_DNA	386861	386876	1000.0	+	0	R 386861
chr19	jNXSensor	rigid_DNA	387133	387148	1000.0	+	0	R 387133
chr19	jNXSensor	rigid_DNA	387360	387375	1000.0	+	0	R 387360
chr19	jNXSensor	rigid_DNA	387435	387450	1000.0	+	0	R 387435
chr19	jNXSensor	rigid_DNA	387461	387480	1000.0	+	0	R 387461
chr19	jNXSensor	rigid_DNA	387576	387602	1000.0	+	0	R 387576
chr19	jNXSensor	rigid_DNA	387613	387627	1000.0	+	0	R 387613
chr19	jNXSensor	rigid_DNA	387729	387744	1000.0	+	0	R 387729
chr19	jNXSensor	rigid_DNA	387774	387788	1000.0	+	0	R 387774
chr19	jNXSensor	rigid_DNA	388061	388075	1000.0	+	0	R 388061
chr19	jNXSensor	rigid_DNA	388537	388561	1000.0	+	0	R 388537
chr19	jNXSensor	rigid_DNA	389382	389401	1000.0	+	0	R 389382
chr19	jNXSensor	rigid_DNA	389586	389600	1000.0	+	0	R 389586
chr19	jNXSensor	rigid_DNA	389688	389703	1000.0	+	0	R 389688
chr19	jNXSensor	rigid_DNA	389813	389827	1000.0	+	0	R 389813
chr19	jNXSensor	rigid_DNA	389905	389919	1000.0	+	0	R 389905
chr19	jNXSensor	rigid_DNA	389988	390007	1000.0	+	0	R 389988
chr19	jNXSensor	rigid_DNA	390024	390043	1000.0	+	0	R 390024
chr19	jNXSensor	rigid_DNA	390210	390224	1000.0	+	0	R 390210
chr19	jNXSensor	rigid_DNA	390366	390380	1000.0	+	0	R 390366
chr19	jNXSensor	rigid_DNA	390602	390616	1000.0	+	0	R 390602
chr19	jNXSensor	rigid_DNA	390749	390765	1000.0	+	0	R 390749
chr19	jNXSensor	rigid_DNA	391026	391043	1000.0	+	0	R 391026
chr19	jNXSensor	rigid_DNA	391185	391199	1000.0	+	0	R 391185
chr19	jNXSensor	rigid_DNA	391203	391227	1000.0	+	0	R 391203
chr19	jNXSensor	rigid_DNA	391549	391563	1000.0	+	0	R 391549
chr19	jNXSensor	rigid_DNA	391587	391601	1000.0	+	0	R 391587
chr19	jNXSensor	rigid_DNA	391754	391768	1000.0	+	0	R 391754
chr19	jNXSensor	rigid_DNA	391780	391794	1000.0	+	0	R 391780
chr19	jNXSensor	rigid_DNA	391837	391851	1000.0	+	0	R 391837
chr19	jNXSensor	rigid_DNA	391959	391973	1000.0	+	0	R 391959
chr19	jNXSensor	rigid_DNA	392112	392126	1000.0	+	0	R 392112
chr19	jNXSensor	rigid_DNA	392948	392962	1000.0	+	0	R 392948
chr19	jNXSensor	rigid_DNA	396755	396769	1000.0	+	0	R 396755
chr19	jNXSensor	rigid_DNA	397060	397072	1000.0	+	0	R 397060
chr19	jNXSensor	rigid_DNA	397146	397160	1000.0	+	0	R 397146
chr19	jNXSensor	rigid_DNA	397932	397956	1000.0	+	0	R 397932
chr19	jNXSensor	rigid_DNA	398278	398310	1000.0	+	0	R 398278
chr19	jNXSensor	rigid_DNA	398315	398329	1000.0	+	0	R 398315
chr19	jNXSensor	rigid_DNA	398537	398557	1000.0	+	0	R 398537
chr19	jNXSensor	rigid_DNA	398778	398787	1000.0	+	0	R 398778
chr19	jNXSensor	rigid_DNA	399011	399057	1000.0	+	0	R 399011
chr19	jNXSensor	rigid_DNA	399070	399084	1000.0	+	0	R 399070
chr19	jNXSensor	rigid_DNA	399086	399100	1000.0	+	0	R 399086
chr19	jNXSensor	rigid_DNA	399225	399239	1000.0	+	0	R 399225
chr19	jNXSensor	rigid_DNA	399259	399274	1000.0	+	0	R 399259
chr19	jNXSensor	rigid_DNA	399317	399331	1000.0	+	0	R 399317
chr19	jNXSensor	rigid_DNA	399341	399355	1000.0	+	0	R 399341
chr19	jNXSensor	rigid_DNA	399768	399782	1000.0	+	0	R 399768
chr19	jNXSensor	rigid_DNA	399911	399925	1000.0	+	0	R 399911
chr19	jNXSensor	rigid_DNA	399990	400002	1000.0	+	0	R 399990
chr19	jNXSensor	rigid_DNA	400982	400996	1000.0	+	0	R 400982
chr19	jNXSensor	rigid_DNA	401064	401078	1000.0	+	0	R 401064
chr19	jNXSensor	rigid_DNA	401105	401119	1000.0	+	0	R 401105
chr19	jNXSensor	rigid_DNA	401148	401171	1000.0	+	0	R 401148
chr19	jNXSensor	rigid_DNA	401208	401222	1000.0	+	0	R 401208
chr19	jNXSensor	rigid_DNA	401502	401522	1000.0	+	0	R 401502
chr19	jNXSensor	rigid_DNA	401642	401660	1000.0	+	0	R 401642
chr19	jNXSensor	rigid_DNA	401798	401812	1000.0	+	0	R 401798
chr19	jNXSensor	rigid_DNA	401836	401850	1000.0	+	0	R 401836
chr19	jNXSensor	rigid_DNA	401874	401888	1000.0	+	0	R 401874
chr19	jNXSensor	rigid_DNA	401912	401926	1000.0	+	0	R 401912
chr19	jNXSensor	rigid_DNA	401988	402002	1000.0	+	0	R 401988
chr19	jNXSensor	rigid_DNA	402026	402040	1000.0	+	0	R 402026
chr19	jNXSensor	rigid_DNA	402064	402078	1000.0	+	0	R 402064
chr19	jNXSensor	rigid_DNA	402140	402154	1000.0	+	0	R 402140
chr19	jNXSensor	rigid_DNA	402216	402230	1000.0	+	0	R 402216
chr19	jNXSensor	rigid_DNA	402254	402268	1000.0	+	0	R 402254
chr19	jNXSensor	rigid_DNA	402330	402344	1000.0	+	0	R 402330
chr19	jNXSensor	rigid_DNA	402368	402382	1000.0	+	0	R 402368
chr19	jNXSensor	rigid_DNA	405430	405444	1000.0	+	0	R 405430
chr19	jNXSensor	rigid_DNA	405452	405466	1000.0	+	0	R 405452
chr19	jNXSensor	rigid_DNA	405507	405522	1000.0	+	0	R 405507
chr19	jNXSensor	rigid_DNA	405545	405565	1000.0	+	0	R 405545
chr19	jNXSensor	rigid_DNA	405791	405803	1000.0	+	0	R 405791
chr19	jNXSensor	rigid_DNA	405905	405919	1000.0	+	0	R 405905
chr19	jNXSensor	rigid_DNA	406446	406460	1000.0	+	0	R 406446
chr19	jNXSensor	rigid_DNA	406490	406515	1000.0	+	0	R 406490
chr19	jNXSensor	rigid_DNA	406770	406789	1000.0	+	0	R 406770
chr19	jNXSensor	rigid_DNA	407177	407197	1000.0	+	0	R 407177
chr19	jNXSensor	rigid_DNA	407423	407443	1000.0	+	0	R 407423
chr19	jNXSensor	rigid_DNA	408028	408042	1000.0	+	0	R 408028
chr19	jNXSensor	rigid_DNA	408398	408413	1000.0	+	0	R 408398
chr19	jNXSensor	rigid_DNA	408450	408464	1000.0	+	0	R 408450
chr19	jNXSensor	rigid_DNA	408631	408645	1000.0	+	0	R 408631
chr19	jNXSensor	rigid_DNA	408823	408838	1000.0	+	0	R 408823
chr19	jNXSensor	rigid_DNA	408868	408889	1000.0	+	0	R 408868
chr19	jNXSensor	rigid_DNA	408911	408925	1000.0	+	0	R 408911
chr19	jNXSensor	rigid_DNA	408930	408944	1000.0	+	0	R 408930
chr19	jNXSensor	rigid_DNA	409611	409625	1000.0	+	0	R 409611
chr19	jNXSensor	rigid_DNA	409759	409773	1000.0	+	0	R 409759
chr19	jNXSensor	rigid_DNA	409888	409902	1000.0	+	0	R 409888
chr19	jNXSensor	rigid_DNA	411102	411117	1000.0	+	0	R 411102
chr19	jNXSensor	rigid_DNA	411135	411159	1000.0	+	0	R 411135
chr19	jNXSensor	rigid_DNA	411192	411211	1000.0	+	0	R 411192
chr19	jNXSensor	rigid_DNA	411218	411233	1000.0	+	0	R 411218
chr19	jNXSensor	rigid_DNA	411238	411253	1000.0	+	0	R 411238
chr19	jNXSensor	rigid_DNA	411278	411303	1000.0	+	0	R 411278
chr19	jNXSensor	rigid_DNA	411308	411323	1000.0	+	0	R 411308
chr19	jNXSensor	rigid_DNA	411329	411396	1000.0	+	0	R 411329
chr19	jNXSensor	rigid_DNA	411471	411521	1000.0	+	0	R 411471
chr19	jNXSensor	rigid_DNA	411561	411575	1000.0	+	0	R 411561
chr19	jNXSensor	rigid_DNA	411579	411593	1000.0	+	0	R 411579
chr19	jNXSensor	rigid_DNA	411627	411698	1000.0	+	0	R 411627
chr19	jNXSensor	rigid_DNA	411711	411725	1000.0	+	0	R 411711
chr19	jNXSensor	rigid_DNA	411729	411756	1000.0	+	0	R 411729
chr19	jNXSensor	rigid_DNA	411764	411867	1000.0	+	0	R 411764
chr19	jNXSensor	rigid_DNA	411871	411888	1000.0	+	0	R 411871
chr19	jNXSensor	rigid_DNA	411935	411990	1000.0	+	0	R 411935
chr19	jNXSensor	rigid_DNA	411997	412042	1000.0	+	0	R 411997
chr19	jNXSensor	rigid_DNA	412051	412092	1000.0	+	0	R 412051
chr19	jNXSensor	rigid_DNA	412102	412154	1000.0	+	0	R 412102
chr19	jNXSensor	rigid_DNA	412161	412187	1000.0	+	0	R 412161
chr19	jNXSensor	rigid_DNA	412208	412222	1000.0	+	0	R 412208
chr19	jNXSensor	rigid_DNA	412227	412241	1000.0	+	0	R 412227
chr19	jNXSensor	rigid_DNA	412281	412313	1000.0	+	0	R 412281
chr19	jNXSensor	rigid_DNA	412392	412416	1000.0	+	0	R 412392
chr19	jNXSensor	rigid_DNA	412513	412547	1000.0	+	0	R 412513
chr19	jNXSensor	rigid_DNA	412582	412606	1000.0	+	0	R 412582
chr19	jNXSensor	rigid_DNA	412610	412625	1000.0	+	0	R 412610
chr19	jNXSensor	rigid_DNA	412956	412980	1000.0	+	0	R 412956
chr19	jNXSensor	rigid_DNA	412998	413012	1000.0	+	0	R 412998
chr19	jNXSensor	rigid_DNA	413046	413072	1000.0	+	0	R 413046
chr19	jNXSensor	rigid_DNA	413076	413110	1000.0	+	0	R 413076
chr19	jNXSensor	rigid_DNA	413141	413155	1000.0	+	0	R 413141
chr19	jNXSensor	rigid_DNA	413336	413350	1000.0	+	0	R 413336
chr19	jNXSensor	rigid_DNA	413896	413916	1000.0	+	0	R 413896
chr19	jNXSensor	rigid_DNA	413974	413988	1000.0	+	0	R 413974
chr19	jNXSensor	rigid_DNA	414060	414074	1000.0	+	0	R 414060
chr19	jNXSensor	rigid_DNA	414301	414320	1000.0	+	0	R 414301
chr19	jNXSensor	rigid_DNA	414450	414464	1000.0	+	0	R 414450
chr19	jNXSensor	rigid_DNA	414587	414607	1000.0	+	0	R 414587
chr19	jNXSensor	rigid_DNA	414801	414819	1000.0	+	0	R 414801
chr19	jNXSensor	rigid_DNA	414854	414868	1000.0	+	0	R 414854
chr19	jNXSensor	rigid_DNA	414990	415005	1000.0	+	0	R 414990
chr19	jNXSensor	rigid_DNA	415014	415041	1000.0	+	0	R 415014
chr19	jNXSensor	rigid_DNA	415055	415069	1000.0	+	0	R 415055
chr19	jNXSensor	rigid_DNA	415128	415155	1000.0	+	0	R 415128
chr19	jNXSensor	rigid_DNA	415271	415285	1000.0	+	0	R 415271
chr19	jNXSensor	rigid_DNA	415339	415353	1000.0	+	0	R 415339
chr19	jNXSensor	rigid_DNA	415420	415439	1000.0	+	0	R 415420
chr19	jNXSensor	rigid_DNA	415601	415615	1000.0	+	0	R 415601
chr19	jNXSensor	rigid_DNA	418808	418828	1000.0	+	0	R 418808
chr19	jNXSensor	rigid_DNA	419337	419351	1000.0	+	0	R 419337
chr19	jNXSensor	rigid_DNA	419371	419380	1000.0	+	0	R 419371
chr19	jNXSensor	rigid_DNA	420164	420184	1000.0	+	0	R 420164
chr19	jNXSensor	rigid_DNA	420224	420237	1000.0	+	0	R 420224
chr19	jNXSensor	rigid_DNA	420889	420908	1000.0	+	0	R 420889
chr19	jNXSensor	rigid_DNA	421071	421085	1000.0	+	0	R 421071
chr19	jNXSensor	rigid_DNA	421208	421224	1000.0	+	0	R 421208
chr19	jNXSensor	rigid_DNA	421374	421386	1000.0	+	0	R 421374
chr19	jNXSensor	rigid_DNA	421458	421472	1000.0	+	0	R 421458
chr19	jNXSensor	rigid_DNA	421495	421513	1000.0	+	0	R 421495
chr19	jNXSensor	rigid_DNA	421710	421735	1000.0	+	0	R 421710
chr19	jNXSensor	rigid_DNA	421841	421855	1000.0	+	0	R 421841
chr19	jNXSensor	rigid_DNA	421949	421978	1000.0	+	0	R 421949
chr19	jNXSensor	rigid_DNA	422015	422035	1000.0	+	0	R 422015
chr19	jNXSensor	rigid_DNA	422384	422409	1000.0	+	0	R 422384
chr19	jNXSensor	rigid_DNA	422555	422569	1000.0	+	0	R 422555
chr19	jNXSensor	rigid_DNA	422741	422753	1000.0	+	0	R 422741
chr19	jNXSensor	rigid_DNA	423030	423044	1000.0	+	0	R 423030
chr19	jNXSensor	rigid_DNA	423264	423278	1000.0	+	0	R 423264
chr19	jNXSensor	rigid_DNA	423616	423630	1000.0	+	0	R 423616
chr19	jNXSensor	rigid_DNA	425254	425273	1000.0	+	0	R 425254
chr19	jNXSensor	rigid_DNA	425284	425298	1000.0	+	0	R 425284
chr19	jNXSensor	rigid_DNA	425602	425616	1000.0	+	0	R 425602
chr19	jNXSensor	rigid_DNA	425630	425644	1000.0	+	0	R 425630
chr19	jNXSensor	rigid_DNA	425689	425703	1000.0	+	0	R 425689
chr19	jNXSensor	rigid_DNA	425709	425724	1000.0	+	0	R 425709
chr19	jNXSensor	rigid_DNA	425752	425766	1000.0	+	0	R 425752
chr19	jNXSensor	rigid_DNA	426069	426090	1000.0	+	0	R 426069
chr19	jNXSensor	rigid_DNA	426148	426162	1000.0	+	0	R 426148
chr19	jNXSensor	rigid_DNA	426564	426578	1000.0	+	0	R 426564
chr19	jNXSensor	rigid_DNA	426777	426791	1000.0	+	0	R 426777
chr19	jNXSensor	rigid_DNA	426987	427016	1000.0	+	0	R 426987
chr19	jNXSensor	rigid_DNA	427033	427047	1000.0	+	0	R 427033
chr19	jNXSensor	rigid_DNA	427965	427979	1000.0	+	0	R 427965
chr19	jNXSensor	rigid_DNA	428287	428301	1000.0	+	0	R 428287
chr19	jNXSensor	rigid_DNA	428332	428352	1000.0	+	0	R 428332
chr19	jNXSensor	rigid_DNA	428811	428835	1000.0	+	0	R 428811
chr19	jNXSensor	rigid_DNA	429033	429047	1000.0	+	0	R 429033
chr19	jNXSensor	rigid_DNA	429123	429137	1000.0	+	0	R 429123
chr19	jNXSensor	rigid_DNA	429215	429234	1000.0	+	0	R 429215
chr19	jNXSensor	rigid_DNA	429488	429502	1000.0	+	0	R 429488
chr19	jNXSensor	rigid_DNA	429735	429750	1000.0	+	0	R 429735
chr19	jNXSensor	rigid_DNA	430399	430426	1000.0	+	0	R 430399
chr19	jNXSensor	rigid_DNA	430645	430664	1000.0	+	0	R 430645
chr19	jNXSensor	rigid_DNA	430778	430797	1000.0	+	0	R 430778
chr19	jNXSensor	rigid_DNA	431062	431076	1000.0	+	0	R 431062
chr19	jNXSensor	rigid_DNA	431118	431132	1000.0	+	0	R 431118
chr19	jNXSensor	rigid_DNA	431264	431278	1000.0	+	0	R 431264
chr19	jNXSensor	rigid_DNA	432771	432791	1000.0	+	0	R 432771
chr19	jNXSensor	rigid_DNA	433844	433859	1000.0	+	0	R 433844
chr19	jNXSensor	rigid_DNA	434162	434176	1000.0	+	0	R 434162
chr19	jNXSensor	rigid_DNA	434246	434260	1000.0	+	0	R 434246
chr19	jNXSensor	rigid_DNA	434529	434543	1000.0	+	0	R 434529
chr19	jNXSensor	rigid_DNA	434552	434571	1000.0	+	0	R 434552
chr19	jNXSensor	rigid_DNA	434630	434644	1000.0	+	0	R 434630
chr19	jNXSensor	rigid_DNA	434771	434785	1000.0	+	0	R 434771
chr19	jNXSensor	rigid_DNA	434903	434922	1000.0	+	0	R 434903
chr19	jNXSensor	rigid_DNA	435140	435158	1000.0	+	0	R 435140
chr19	jNXSensor	rigid_DNA	435383	435397	1000.0	+	0	R 435383
chr19	jNXSensor	rigid_DNA	435651	435666	1000.0	+	0	R 435651
chr19	jNXSensor	rigid_DNA	435729	435743	1000.0	+	0	R 435729
chr19	jNXSensor	rigid_DNA	435764	435778	1000.0	+	0	R 435764
chr19	jNXSensor	rigid_DNA	435928	435953	1000.0	+	0	R 435928
chr19	jNXSensor	rigid_DNA	435980	435995	1000.0	+	0	R 435980
chr19	jNXSensor	rigid_DNA	436316	436335	1000.0	+	0	R 436316
chr19	jNXSensor	rigid_DNA	436342	436356	1000.0	+	0	R 436342
chr19	jNXSensor	rigid_DNA	436924	436939	1000.0	+	0	R 436924
chr19	jNXSensor	rigid_DNA	437120	437139	1000.0	+	0	R 437120
chr19	jNXSensor	rigid_DNA	437631	437650	1000.0	+	0	R 437631
chr19	jNXSensor	rigid_DNA	438039	438053	1000.0	+	0	R 438039
chr19	jNXSensor	rigid_DNA	438272	438287	1000.0	+	0	R 438272
chr19	jNXSensor	rigid_DNA	439132	439146	1000.0	+	0	R 439132
chr19	jNXSensor	rigid_DNA	439231	439240	1000.0	+	0	R 439231
chr19	jNXSensor	rigid_DNA	439637	439657	1000.0	+	0	R 439637
chr19	jNXSensor	rigid_DNA	439698	439749	1000.0	+	0	R 439698
chr19	jNXSensor	rigid_DNA	439803	439818	1000.0	+	0	R 439803
chr19	jNXSensor	rigid_DNA	439839	439906	1000.0	+	0	R 439839
chr19	jNXSensor	rigid_DNA	439945	439977	1000.0	+	0	R 439945
chr19	jNXSensor	rigid_DNA	440018	440033	1000.0	+	0	R 440018
chr19	jNXSensor	rigid_DNA	440052	440076	1000.0	+	0	R 440052
chr19	jNXSensor	rigid_DNA	440101	440118	1000.0	+	0	R 440101
chr19	jNXSensor	rigid_DNA	440137	440151	1000.0	+	0	R 440137
chr19	jNXSensor	rigid_DNA	440241	440255	1000.0	+	0	R 440241
chr19	jNXSensor	rigid_DNA	440268	440288	1000.0	+	0	R 440268
chr19	jNXSensor	rigid_DNA	440306	440320	1000.0	+	0	R 440306
chr19	jNXSensor	rigid_DNA	440333	440356	1000.0	+	0	R 440333
chr19	jNXSensor	rigid_DNA	440366	440389	1000.0	+	0	R 440366
chr19	jNXSensor	rigid_DNA	440431	440462	1000.0	+	0	R 440431
chr19	jNXSensor	rigid_DNA	440478	440513	1000.0	+	0	R 440478
chr19	jNXSensor	rigid_DNA	440607	440628	1000.0	+	0	R 440607
chr19	jNXSensor	rigid_DNA	440813	440827	1000.0	+	0	R 440813
chr19	jNXSensor	rigid_DNA	440908	440922	1000.0	+	0	R 440908
chr19	jNXSensor	rigid_DNA	440981	440995	1000.0	+	0	R 440981
chr19	jNXSensor	rigid_DNA	441077	441091	1000.0	+	0	R 441077
chr19	jNXSensor	rigid_DNA	441114	441128	1000.0	+	0	R 441114
chr19	jNXSensor	rigid_DNA	441356	441365	1000.0	+	0	R 441356
chr19	jNXSensor	rigid_DNA	441857	441876	1000.0	+	0	R 441857
chr19	jNXSensor	rigid_DNA	442096	442110	1000.0	+	0	R 442096
chr19	jNXSensor	rigid_DNA	442467	442481	1000.0	+	0	R 442467
chr19	jNXSensor	rigid_DNA	442593	442620	1000.0	+	0	R 442593
chr19	jNXSensor	rigid_DNA	442623	442642	1000.0	+	0	R 442623
chr19	jNXSensor	rigid_DNA	442651	442665	1000.0	+	0	R 442651
chr19	jNXSensor	rigid_DNA	442670	442685	1000.0	+	0	R 442670
chr19	jNXSensor	rigid_DNA	442692	442707	1000.0	+	0	R 442692
chr19	jNXSensor	rigid_DNA	442716	442750	1000.0	+	0	R 442716
chr19	jNXSensor	rigid_DNA	442758	442772	1000.0	+	0	R 442758
chr19	jNXSensor	rigid_DNA	442782	442818	1000.0	+	0	R 442782
chr19	jNXSensor	rigid_DNA	442825	442839	1000.0	+	0	R 442825
chr19	jNXSensor	rigid_DNA	442849	442883	1000.0	+	0	R 442849
chr19	jNXSensor	rigid_DNA	442891	442905	1000.0	+	0	R 442891
chr19	jNXSensor	rigid_DNA	442915	442949	1000.0	+	0	R 442915
chr19	jNXSensor	rigid_DNA	442957	442971	1000.0	+	0	R 442957
chr19	jNXSensor	rigid_DNA	442981	443017	1000.0	+	0	R 442981
chr19	jNXSensor	rigid_DNA	443024	443038	1000.0	+	0	R 443024
chr19	jNXSensor	rigid_DNA	443048	443082	1000.0	+	0	R 443048
chr19	jNXSensor	rigid_DNA	443090	443104	1000.0	+	0	R 443090
chr19	jNXSensor	rigid_DNA	443114	443139	1000.0	+	0	R 443114
chr19	jNXSensor	rigid_DNA	443148	443162	1000.0	+	0	R 443148
chr19	jNXSensor	rigid_DNA	443167	443204	1000.0	+	0	R 443167
chr19	jNXSensor	rigid_DNA	443212	443258	1000.0	+	0	R 443212
chr19	jNXSensor	rigid_DNA	443445	443459	1000.0	+	0	R 443445
chr19	jNXSensor	rigid_DNA	443495	443509	1000.0	+	0	R 443495
chr19	jNXSensor	rigid_DNA	443582	443608	1000.0	+	0	R 443582
chr19	jNXSensor	rigid_DNA	443832	443852	1000.0	+	0	R 443832
chr19	jNXSensor	rigid_DNA	443974	443988	1000.0	+	0	R 443974
chr19	jNXSensor	rigid_DNA	444011	444025	1000.0	+	0	R 444011
chr19	jNXSensor	rigid_DNA	444051	444070	1000.0	+	0	R 444051
chr19	jNXSensor	rigid_DNA	444677	444691	1000.0	+	0	R 444677
chr19	jNXSensor	rigid_DNA	445030	445044	1000.0	+	0	R 445030
chr19	jNXSensor	rigid_DNA	445229	445249	1000.0	+	0	R 445229
chr19	jNXSensor	rigid_DNA	445374	445389	1000.0	+	0	R 445374
chr19	jNXSensor	rigid_DNA	445425	445440	1000.0	+	0	R 445425
chr19	jNXSensor	rigid_DNA	445566	445581	1000.0	+	0	R 445566
chr19	jNXSensor	rigid_DNA	445659	445673	1000.0	+	0	R 445659
chr19	jNXSensor	rigid_DNA	445698	445718	1000.0	+	0	R 445698
chr19	jNXSensor	rigid_DNA	445737	445751	1000.0	+	0	R 445737
chr19	jNXSensor	rigid_DNA	445776	445796	1000.0	+	0	R 445776
chr19	jNXSensor	rigid_DNA	445854	445874	1000.0	+	0	R 445854
chr19	jNXSensor	rigid_DNA	445932	445952	1000.0	+	0	R 445932
chr19	jNXSensor	rigid_DNA	445971	445990	1000.0	+	0	R 445971
chr19	jNXSensor	rigid_DNA	446133	446147	1000.0	+	0	R 446133
chr19	jNXSensor	rigid_DNA	446269	446283	1000.0	+	0	R 446269
chr19	jNXSensor	rigid_DNA	446752	446771	1000.0	+	0	R 446752
chr19	jNXSensor	rigid_DNA	446827	446841	1000.0	+	0	R 446827
chr19	jNXSensor	rigid_DNA	446848	446869	1000.0	+	0	R 446848
chr19	jNXSensor	rigid_DNA	446934	446948	1000.0	+	0	R 446934
chr19	jNXSensor	rigid_DNA	447161	447192	1000.0	+	0	R 447161
chr19	jNXSensor	rigid_DNA	447306	447326	1000.0	+	0	R 447306
chr19	jNXSensor	rigid_DNA	447335	447349	1000.0	+	0	R 447335
chr19	jNXSensor	rigid_DNA	447388	447407	1000.0	+	0	R 447388
chr19	jNXSensor	rigid_DNA	447420	447440	1000.0	+	0	R 447420
chr19	jNXSensor	rigid_DNA	447464	447485	1000.0	+	0	R 447464
chr19	jNXSensor	rigid_DNA	447559	447574	1000.0	+	0	R 447559
chr19	jNXSensor	rigid_DNA	447838	447862	1000.0	+	0	R 447838
chr19	jNXSensor	rigid_DNA	447963	447978	1000.0	+	0	R 447963
chr19	jNXSensor	rigid_DNA	448164	448188	1000.0	+	0	R 448164
chr19	jNXSensor	rigid_DNA	448343	448362	1000.0	+	0	R 448343
chr19	jNXSensor	rigid_DNA	448382	448397	1000.0	+	0	R 448382
chr19	jNXSensor	rigid_DNA	448437	448456	1000.0	+	0	R 448437
chr19	jNXSensor	rigid_DNA	448564	448583	1000.0	+	0	R 448564
chr19	jNXSensor	rigid_DNA	448636	448655	1000.0	+	0	R 448636
chr19	jNXSensor	rigid_DNA	448679	448705	1000.0	+	0	R 448679
chr19	jNXSensor	rigid_DNA	448711	448725	1000.0	+	0	R 448711
chr19	jNXSensor	rigid_DNA	448739	448754	1000.0	+	0	R 448739
chr19	jNXSensor	rigid_DNA	448761	448796	1000.0	+	0	R 448761
chr19	jNXSensor	rigid_DNA	448867	448881	1000.0	+	0	R 448867
chr19	jNXSensor	rigid_DNA	448887	448901	1000.0	+	0	R 448887
chr19	jNXSensor	rigid_DNA	448922	448954	1000.0	+	0	R 448922
chr19	jNXSensor	rigid_DNA	449019	449038	1000.0	+	0	R 449019
chr19	jNXSensor	rigid_DNA	449042	449057	1000.0	+	0	R 449042
chr19	jNXSensor	rigid_DNA	449122	449144	1000.0	+	0	R 449122
chr19	jNXSensor	rigid_DNA	449250	449269	1000.0	+	0	R 449250
chr19	jNXSensor	rigid_DNA	449287	449307	1000.0	+	0	R 449287
chr19	jNXSensor	rigid_DNA	449425	449439	1000.0	+	0	R 449425
chr19	jNXSensor	rigid_DNA	449635	449659	1000.0	+	0	R 449635
chr19	jNXSensor	rigid_DNA	449726	449750	1000.0	+	0	R 449726
chr19	jNXSensor	rigid_DNA	449805	449825	1000.0	+	0	R 449805
chr19	jNXSensor	rigid_DNA	449832	449846	1000.0	+	0	R 449832
chr19	jNXSensor	rigid_DNA	449851	449870	1000.0	+	0	R 449851
chr19	jNXSensor	rigid_DNA	449883	449910	1000.0	+	0	R 449883
chr19	jNXSensor	rigid_DNA	450016	450035	1000.0	+	0	R 450016
chr19	jNXSensor	rigid_DNA	450796	450811	1000.0	+	0	R 450796
chr19	jNXSensor	rigid_DNA	450995	451015	1000.0	+	0	R 450995
chr19	jNXSensor	rigid_DNA	451935	451949	1000.0	+	0	R 451935
chr19	jNXSensor	rigid_DNA	452190	452200	1000.0	+	0	R 452190
chr19	jNXSensor	rigid_DNA	452486	452517	1000.0	+	0	R 452486
chr19	jNXSensor	rigid_DNA	452618	452632	1000.0	+	0	R 452618
chr19	jNXSensor	rigid_DNA	452689	452703	1000.0	+	0	R 452689
chr19	jNXSensor	rigid_DNA	452785	452799	1000.0	+	0	R 452785
chr19	jNXSensor	rigid_DNA	452809	452824	1000.0	+	0	R 452809
chr19	jNXSensor	rigid_DNA	453014	453028	1000.0	+	0	R 453014
chr19	jNXSensor	rigid_DNA	453549	453563	1000.0	+	0	R 453549
chr19	jNXSensor	rigid_DNA	454287	454297	1000.0	+	0	R 454287
chr19	jNXSensor	rigid_DNA	454299	454313	1000.0	+	0	R 454299
chr19	jNXSensor	rigid_DNA	454340	454359	1000.0	+	0	R 454340
chr19	jNXSensor	rigid_DNA	454439	454458	1000.0	+	0	R 454439
chr19	jNXSensor	rigid_DNA	454506	454520	1000.0	+	0	R 454506
chr19	jNXSensor	rigid_DNA	454579	454594	1000.0	+	0	R 454579
chr19	jNXSensor	rigid_DNA	454659	454673	1000.0	+	0	R 454659
chr19	jNXSensor	rigid_DNA	454752	454761	1000.0	+	0	R 454752
chr19	jNXSensor	rigid_DNA	455056	455069	1000.0	+	0	R 455056
chr19	jNXSensor	rigid_DNA	455256	455279	1000.0	+	0	R 455256
chr19	jNXSensor	rigid_DNA	455682	455696	1000.0	+	0	R 455682
chr19	jNXSensor	rigid_DNA	455914	455928	1000.0	+	0	R 455914
chr19	jNXSensor	rigid_DNA	457270	457290	1000.0	+	0	R 457270
chr19	jNXSensor	rigid_DNA	457313	457327	1000.0	+	0	R 457313
chr19	jNXSensor	rigid_DNA	457519	457539	1000.0	+	0	R 457519
chr19	jNXSensor	rigid_DNA	457544	457563	1000.0	+	0	R 457544
chr19	jNXSensor	rigid_DNA	457572	457586	1000.0	+	0	R 457572
chr19	jNXSensor	rigid_DNA	457730	457774	1000.0	+	0	R 457730
chr19	jNXSensor	rigid_DNA	457799	457813	1000.0	+	0	R 457799
chr19	jNXSensor	rigid_DNA	458007	458021	1000.0	+	0	R 458007
chr19	jNXSensor	rigid_DNA	458072	458095	1000.0	+	0	R 458072
chr19	jNXSensor	rigid_DNA	458440	458454	1000.0	+	0	R 458440
chr19	jNXSensor	rigid_DNA	458484	458498	1000.0	+	0	R 458484
chr19	jNXSensor	rigid_DNA	458524	458538	1000.0	+	0	R 458524
chr19	jNXSensor	rigid_DNA	458583	458605	1000.0	+	0	R 458583
chr19	jNXSensor	rigid_DNA	458729	458744	1000.0	+	0	R 458729
chr19	jNXSensor	rigid_DNA	458749	458774	1000.0	+	0	R 458749
chr19	jNXSensor	rigid_DNA	458795	458810	1000.0	+	0	R 458795
chr19	jNXSensor	rigid_DNA	458854	458882	1000.0	+	0	R 458854
chr19	jNXSensor	rigid_DNA	458905	458947	1000.0	+	0	R 458905
chr19	jNXSensor	rigid_DNA	459019	459046	1000.0	+	0	R 459019
chr19	jNXSensor	rigid_DNA	459479	459493	1000.0	+	0	R 459479
chr19	jNXSensor	rigid_DNA	459568	459583	1000.0	+	0	R 459568
chr19	jNXSensor	rigid_DNA	459738	459752	1000.0	+	0	R 459738
chr19	jNXSensor	rigid_DNA	459942	459968	1000.0	+	0	R 459942
chr19	jNXSensor	rigid_DNA	460882	460911	1000.0	+	0	R 460882
chr19	jNXSensor	rigid_DNA	461095	461109	1000.0	+	0	R 461095
chr19	jNXSensor	rigid_DNA	461132	461152	1000.0	+	0	R 461132
chr19	jNXSensor	rigid_DNA	461373	461385	1000.0	+	0	R 461373
chr19	jNXSensor	rigid_DNA	461550	461565	1000.0	+	0	R 461550
chr19	jNXSensor	rigid_DNA	461668	461682	1000.0	+	0	R 461668
chr19	jNXSensor	rigid_DNA	461825	461839	1000.0	+	0	R 461825
chr19	jNXSensor	rigid_DNA	462117	462136	1000.0	+	0	R 462117
chr19	jNXSensor	rigid_DNA	462277	462297	1000.0	+	0	R 462277
chr19	jNXSensor	rigid_DNA	462613	462637	1000.0	+	0	R 462613
chr19	jNXSensor	rigid_DNA	462651	462665	1000.0	+	0	R 462651
chr19	jNXSensor	rigid_DNA	462687	462702	1000.0	+	0	R 462687
chr19	jNXSensor	rigid_DNA	463118	463132	1000.0	+	0	R 463118
chr19	jNXSensor	rigid_DNA	463410	463424	1000.0	+	0	R 463410
chr19	jNXSensor	rigid_DNA	463447	463471	1000.0	+	0	R 463447
chr19	jNXSensor	rigid_DNA	463660	463674	1000.0	+	0	R 463660
chr19	jNXSensor	rigid_DNA	463680	463699	1000.0	+	0	R 463680
chr19	jNXSensor	rigid_DNA	463716	463730	1000.0	+	0	R 463716
chr19	jNXSensor	rigid_DNA	463745	463759	1000.0	+	0	R 463745
chr19	jNXSensor	rigid_DNA	463802	463816	1000.0	+	0	R 463802
chr19	jNXSensor	rigid_DNA	463863	463904	1000.0	+	0	R 463863
chr19	jNXSensor	rigid_DNA	463940	463959	1000.0	+	0	R 463940
chr19	jNXSensor	rigid_DNA	463965	463979	1000.0	+	0	R 463965
chr19	jNXSensor	rigid_DNA	464164	464179	1000.0	+	0	R 464164
chr19	jNXSensor	rigid_DNA	464220	464234	1000.0	+	0	R 464220
chr19	jNXSensor	rigid_DNA	465623	465642	1000.0	+	0	R 465623
chr19	jNXSensor	rigid_DNA	465857	465876	1000.0	+	0	R 465857
chr19	jNXSensor	rigid_DNA	466401	466416	1000.0	+	0	R 466401
chr19	jNXSensor	rigid_DNA	466750	466768	1000.0	+	0	R 466750
chr19	jNXSensor	rigid_DNA	466791	466805	1000.0	+	0	R 466791
chr19	jNXSensor	rigid_DNA	467032	467047	1000.0	+	0	R 467032
chr19	jNXSensor	rigid_DNA	467389	467402	1000.0	+	0	R 467389
chr19	jNXSensor	rigid_DNA	468330	468344	1000.0	+	0	R 468330
chr19	jNXSensor	rigid_DNA	468394	468408	1000.0	+	0	R 468394
chr19	jNXSensor	rigid_DNA	468414	468439	1000.0	+	0	R 468414
chr19	jNXSensor	rigid_DNA	468445	468459	1000.0	+	0	R 468445
chr19	jNXSensor	rigid_DNA	468508	468527	1000.0	+	0	R 468508
chr19	jNXSensor	rigid_DNA	468558	468572	1000.0	+	0	R 468558
chr19	jNXSensor	rigid_DNA	468682	468712	1000.0	+	0	R 468682
chr19	jNXSensor	rigid_DNA	468743	468768	1000.0	+	0	R 468743
chr19	jNXSensor	rigid_DNA	468811	468825	1000.0	+	0	R 468811
chr19	jNXSensor	rigid_DNA	468832	468857	1000.0	+	0	R 468832
chr19	jNXSensor	rigid_DNA	469002	469016	1000.0	+	0	R 469002
chr19	jNXSensor	rigid_DNA	469023	469043	1000.0	+	0	R 469023
chr19	jNXSensor	rigid_DNA	469092	469111	1000.0	+	0	R 469092
chr19	jNXSensor	rigid_DNA	469154	469168	1000.0	+	0	R 469154
chr19	jNXSensor	rigid_DNA	469180	469200	1000.0	+	0	R 469180
chr19	jNXSensor	rigid_DNA	469223	469246	1000.0	+	0	R 469223
chr19	jNXSensor	rigid_DNA	469319	469333	1000.0	+	0	R 469319
chr19	jNXSensor	rigid_DNA	469345	469365	1000.0	+	0	R 469345
chr19	jNXSensor	rigid_DNA	469388	469411	1000.0	+	0	R 469388
chr19	jNXSensor	rigid_DNA	469420	469439	1000.0	+	0	R 469420
chr19	jNXSensor	rigid_DNA	469455	469474	1000.0	+	0	R 469455
chr19	jNXSensor	rigid_DNA	469517	469531	1000.0	+	0	R 469517
chr19	jNXSensor	rigid_DNA	469537	469565	1000.0	+	0	R 469537
chr19	jNXSensor	rigid_DNA	469574	469593	1000.0	+	0	R 469574
chr19	jNXSensor	rigid_DNA	469609	469624	1000.0	+	0	R 469609
chr19	jNXSensor	rigid_DNA	469640	469655	1000.0	+	0	R 469640
chr19	jNXSensor	rigid_DNA	469688	469702	1000.0	+	0	R 469688
chr19	jNXSensor	rigid_DNA	469738	469757	1000.0	+	0	R 469738
chr19	jNXSensor	rigid_DNA	469769	469810	1000.0	+	0	R 469769
chr19	jNXSensor	rigid_DNA	469826	469855	1000.0	+	0	R 469826
chr19	jNXSensor	rigid_DNA	469883	469897	1000.0	+	0	R 469883
chr19	jNXSensor	rigid_DNA	469933	469948	1000.0	+	0	R 469933
chr19	jNXSensor	rigid_DNA	470135	470153	1000.0	+	0	R 470135
chr19	jNXSensor	rigid_DNA	470176	470211	1000.0	+	0	R 470176
chr19	jNXSensor	rigid_DNA	470240	470269	1000.0	+	0	R 470240
chr19	jNXSensor	rigid_DNA	470286	470300	1000.0	+	0	R 470286
chr19	jNXSensor	rigid_DNA	470302	470316	1000.0	+	0	R 470302
chr19	jNXSensor	rigid_DNA	470321	470356	1000.0	+	0	R 470321
chr19	jNXSensor	rigid_DNA	470426	470448	1000.0	+	0	R 470426
chr19	jNXSensor	rigid_DNA	470468	470501	1000.0	+	0	R 470468
chr19	jNXSensor	rigid_DNA	470527	470542	1000.0	+	0	R 470527
chr19	jNXSensor	rigid_DNA	470545	470559	1000.0	+	0	R 470545
chr19	jNXSensor	rigid_DNA	470585	470602	1000.0	+	0	R 470585
chr19	jNXSensor	rigid_DNA	470606	470632	1000.0	+	0	R 470606
chr19	jNXSensor	rigid_DNA	470668	470691	1000.0	+	0	R 470668
chr19	jNXSensor	rigid_DNA	470726	470750	1000.0	+	0	R 470726
chr19	jNXSensor	rigid_DNA	470811	470846	1000.0	+	0	R 470811
chr19	jNXSensor	rigid_DNA	470876	470890	1000.0	+	0	R 470876
chr19	jNXSensor	rigid_DNA	470896	470911	1000.0	+	0	R 470896
chr19	jNXSensor	rigid_DNA	471039	471058	1000.0	+	0	R 471039
chr19	jNXSensor	rigid_DNA	471123	471142	1000.0	+	0	R 471123
chr19	jNXSensor	rigid_DNA	471337	471349	1000.0	+	0	R 471337
chr19	jNXSensor	rigid_DNA	471517	471526	1000.0	+	0	R 471517
chr19	jNXSensor	rigid_DNA	473301	473320	1000.0	+	0	R 473301
chr19	jNXSensor	rigid_DNA	473362	473372	1000.0	+	0	R 473362
chr19	jNXSensor	rigid_DNA	473904	473918	1000.0	+	0	R 473904
chr19	jNXSensor	rigid_DNA	473942	473956	1000.0	+	0	R 473942
chr19	jNXSensor	rigid_DNA	474298	474313	1000.0	+	0	R 474298
chr19	jNXSensor	rigid_DNA	474527	474542	1000.0	+	0	R 474527
chr19	jNXSensor	rigid_DNA	474702	474716	1000.0	+	0	R 474702
chr19	jNXSensor	rigid_DNA	474739	474753	1000.0	+	0	R 474739
chr19	jNXSensor	rigid_DNA	474836	474856	1000.0	+	0	R 474836
chr19	jNXSensor	rigid_DNA	474980	475001	1000.0	+	0	R 474980
chr19	jNXSensor	rigid_DNA	475156	475170	1000.0	+	0	R 475156
chr19	jNXSensor	rigid_DNA	475180	475194	1000.0	+	0	R 475180
chr19	jNXSensor	rigid_DNA	475198	475213	1000.0	+	0	R 475198
chr19	jNXSensor	rigid_DNA	475217	475232	1000.0	+	0	R 475217
chr19	jNXSensor	rigid_DNA	475545	475559	1000.0	+	0	R 475545
chr19	jNXSensor	rigid_DNA	476095	476109	1000.0	+	0	R 476095
chr19	jNXSensor	rigid_DNA	476223	476237	1000.0	+	0	R 476223
chr19	jNXSensor	rigid_DNA	476312	476326	1000.0	+	0	R 476312
chr19	jNXSensor	rigid_DNA	476397	476411	1000.0	+	0	R 476397
chr19	jNXSensor	rigid_DNA	476797	476816	1000.0	+	0	R 476797
chr19	jNXSensor	rigid_DNA	476843	476858	1000.0	+	0	R 476843
chr19	jNXSensor	rigid_DNA	476926	476946	1000.0	+	0	R 476926
chr19	jNXSensor	rigid_DNA	476968	476992	1000.0	+	0	R 476968
chr19	jNXSensor	rigid_DNA	477227	477241	1000.0	+	0	R 477227
chr19	jNXSensor	rigid_DNA	477304	477325	1000.0	+	0	R 477304
chr19	jNXSensor	rigid_DNA	477595	477607	1000.0	+	0	R 477595
chr19	jNXSensor	rigid_DNA	477766	477802	1000.0	+	0	R 477766
chr19	jNXSensor	rigid_DNA	478056	478070	1000.0	+	0	R 478056
chr19	jNXSensor	rigid_DNA	478102	478116	1000.0	+	0	R 478102
chr19	jNXSensor	rigid_DNA	478650	478659	1000.0	+	0	R 478650
chr19	jNXSensor	rigid_DNA	479111	479125	1000.0	+	0	R 479111
chr19	jNXSensor	rigid_DNA	479871	479885	1000.0	+	0	R 479871
chr19	jNXSensor	rigid_DNA	479918	479932	1000.0	+	0	R 479918
chr19	jNXSensor	rigid_DNA	480032	480051	1000.0	+	0	R 480032
chr19	jNXSensor	rigid_DNA	480082	480108	1000.0	+	0	R 480082
chr19	jNXSensor	rigid_DNA	480131	480151	1000.0	+	0	R 480131
chr19	jNXSensor	rigid_DNA	480372	480394	1000.0	+	0	R 480372
chr19	jNXSensor	rigid_DNA	480674	480688	1000.0	+	0	R 480674
chr19	jNXSensor	rigid_DNA	480736	480750	1000.0	+	0	R 480736
chr19	jNXSensor	rigid_DNA	480956	480969	1000.0	+	0	R 480956
chr19	jNXSensor	rigid_DNA	481188	481208	1000.0	+	0	R 481188
chr19	jNXSensor	rigid_DNA	481304	481323	1000.0	+	0	R 481304
chr19	jNXSensor	rigid_DNA	481339	481358	1000.0	+	0	R 481339
chr19	jNXSensor	rigid_DNA	481494	481508	1000.0	+	0	R 481494
chr19	jNXSensor	rigid_DNA	481534	481548	1000.0	+	0	R 481534
chr19	jNXSensor	rigid_DNA	481825	481844	1000.0	+	0	R 481825
chr19	jNXSensor	rigid_DNA	481912	481931	1000.0	+	0	R 481912
chr19	jNXSensor	rigid_DNA	481962	481976	1000.0	+	0	R 481962
chr19	jNXSensor	rigid_DNA	482077	482103	1000.0	+	0	R 482077
chr19	jNXSensor	rigid_DNA	482159	482173	1000.0	+	0	R 482159
chr19	jNXSensor	rigid_DNA	482195	482209	1000.0	+	0	R 482195
chr19	jNXSensor	rigid_DNA	482223	482243	1000.0	+	0	R 482223
chr19	jNXSensor	rigid_DNA	482254	482268	1000.0	+	0	R 482254
chr19	jNXSensor	rigid_DNA	482298	482312	1000.0	+	0	R 482298
chr19	jNXSensor	rigid_DNA	482320	482340	1000.0	+	0	R 482320
chr19	jNXSensor	rigid_DNA	482346	482364	1000.0	+	0	R 482346
chr19	jNXSensor	rigid_DNA	482367	482395	1000.0	+	0	R 482367
chr19	jNXSensor	rigid_DNA	482415	482434	1000.0	+	0	R 482415
chr19	jNXSensor	rigid_DNA	482498	482520	1000.0	+	0	R 482498
chr19	jNXSensor	rigid_DNA	482529	482544	1000.0	+	0	R 482529
chr19	jNXSensor	rigid_DNA	482558	482600	1000.0	+	0	R 482558
chr19	jNXSensor	rigid_DNA	482613	482643	1000.0	+	0	R 482613
chr19	jNXSensor	rigid_DNA	482654	482673	1000.0	+	0	R 482654
chr19	jNXSensor	rigid_DNA	482680	482761	1000.0	+	0	R 482680
chr19	jNXSensor	rigid_DNA	482773	482806	1000.0	+	0	R 482773
chr19	jNXSensor	rigid_DNA	482814	482867	1000.0	+	0	R 482814
chr19	jNXSensor	rigid_DNA	482886	482902	1000.0	+	0	R 482886
chr19	jNXSensor	rigid_DNA	482905	482943	1000.0	+	0	R 482905
chr19	jNXSensor	rigid_DNA	483113	483145	1000.0	+	0	R 483113
chr19	jNXSensor	rigid_DNA	483175	483189	1000.0	+	0	R 483175
chr19	jNXSensor	rigid_DNA	483208	483222	1000.0	+	0	R 483208
chr19	jNXSensor	rigid_DNA	483379	483411	1000.0	+	0	R 483379
chr19	jNXSensor	rigid_DNA	483466	483485	1000.0	+	0	R 483466
chr19	jNXSensor	rigid_DNA	483499	483527	1000.0	+	0	R 483499
chr19	jNXSensor	rigid_DNA	483534	483553	1000.0	+	0	R 483534
chr19	jNXSensor	rigid_DNA	483618	483656	1000.0	+	0	R 483618
chr19	jNXSensor	rigid_DNA	483717	483731	1000.0	+	0	R 483717
chr19	jNXSensor	rigid_DNA	483784	483798	1000.0	+	0	R 483784
chr19	jNXSensor	rigid_DNA	483849	483875	1000.0	+	0	R 483849
chr19	jNXSensor	rigid_DNA	484282	484296	1000.0	+	0	R 484282
chr19	jNXSensor	rigid_DNA	484331	484345	1000.0	+	0	R 484331
chr19	jNXSensor	rigid_DNA	484959	484979	1000.0	+	0	R 484959
chr19	jNXSensor	rigid_DNA	485011	485025	1000.0	+	0	R 485011
chr19	jNXSensor	rigid_DNA	485170	485184	1000.0	+	0	R 485170
chr19	jNXSensor	rigid_DNA	485316	485330	1000.0	+	0	R 485316
chr19	jNXSensor	rigid_DNA	486312	486337	1000.0	+	0	R 486312
chr19	jNXSensor	rigid_DNA	486490	486509	1000.0	+	0	R 486490
chr19	jNXSensor	rigid_DNA	486525	486539	1000.0	+	0	R 486525
chr19	jNXSensor	rigid_DNA	486587	486601	1000.0	+	0	R 486587
chr19	jNXSensor	rigid_DNA	486930	486945	1000.0	+	0	R 486930
chr19	jNXSensor	rigid_DNA	487002	487022	1000.0	+	0	R 487002
chr19	jNXSensor	rigid_DNA	487041	487061	1000.0	+	0	R 487041
chr19	jNXSensor	rigid_DNA	487081	487101	1000.0	+	0	R 487081
chr19	jNXSensor	rigid_DNA	487121	487141	1000.0	+	0	R 487121
chr19	jNXSensor	rigid_DNA	487345	487359	1000.0	+	0	R 487345
chr19	jNXSensor	rigid_DNA	487388	487402	1000.0	+	0	R 487388
chr19	jNXSensor	rigid_DNA	487423	487437	1000.0	+	0	R 487423
chr19	jNXSensor	rigid_DNA	487525	487539	1000.0	+	0	R 487525
chr19	jNXSensor	rigid_DNA	487564	487584	1000.0	+	0	R 487564
chr19	jNXSensor	rigid_DNA	487764	487778	1000.0	+	0	R 487764
chr19	jNXSensor	rigid_DNA	487961	487991	1000.0	+	0	R 487961
chr19	jNXSensor	rigid_DNA	488152	488168	1000.0	+	0	R 488152
chr19	jNXSensor	rigid_DNA	488213	488232	1000.0	+	0	R 488213
chr19	jNXSensor	rigid_DNA	488599	488613	1000.0	+	0	R 488599
chr19	jNXSensor	rigid_DNA	488636	488650	1000.0	+	0	R 488636
chr19	jNXSensor	rigid_DNA	488652	488672	1000.0	+	0	R 488652
chr19	jNXSensor	rigid_DNA	488904	488918	1000.0	+	0	R 488904
chr19	jNXSensor	rigid_DNA	489285	489299	1000.0	+	0	R 489285
chr19	jNXSensor	rigid_DNA	489536	489547	1000.0	+	0	R 489536
chr19	jNXSensor	rigid_DNA	489796	489811	1000.0	+	0	R 489796
chr19	jNXSensor	rigid_DNA	489867	489881	1000.0	+	0	R 489867
chr19	jNXSensor	rigid_DNA	489901	489915	1000.0	+	0	R 489901
chr19	jNXSensor	rigid_DNA	490156	490170	1000.0	+	0	R 490156
chr19	jNXSensor	rigid_DNA	490282	490301	1000.0	+	0	R 490282
chr19	jNXSensor	rigid_DNA	490322	490346	1000.0	+	0	R 490322
chr19	jNXSensor	rigid_DNA	490365	490384	1000.0	+	0	R 490365
chr19	jNXSensor	rigid_DNA	490410	490425	1000.0	+	0	R 490410
chr19	jNXSensor	rigid_DNA	490439	490453	1000.0	+	0	R 490439
chr19	jNXSensor	rigid_DNA	490473	490492	1000.0	+	0	R 490473
chr19	jNXSensor	rigid_DNA	490568	490582	1000.0	+	0	R 490568
chr19	jNXSensor	rigid_DNA	490602	490616	1000.0	+	0	R 490602
chr19	jNXSensor	rigid_DNA	490955	490974	1000.0	+	0	R 490955
chr19	jNXSensor	rigid_DNA	490984	491008	1000.0	+	0	R 490984
chr19	jNXSensor	rigid_DNA	491021	491049	1000.0	+	0	R 491021
chr19	jNXSensor	rigid_DNA	491059	491087	1000.0	+	0	R 491059
chr19	jNXSensor	rigid_DNA	491097	491125	1000.0	+	0	R 491097
chr19	jNXSensor	rigid_DNA	491135	491164	1000.0	+	0	R 491135
chr19	jNXSensor	rigid_DNA	491173	491202	1000.0	+	0	R 491173
chr19	jNXSensor	rigid_DNA	491211	491240	1000.0	+	0	R 491211
chr19	jNXSensor	rigid_DNA	491249	491278	1000.0	+	0	R 491249
chr19	jNXSensor	rigid_DNA	491286	491315	1000.0	+	0	R 491286
chr19	jNXSensor	rigid_DNA	491324	491353	1000.0	+	0	R 491324
chr19	jNXSensor	rigid_DNA	491362	491391	1000.0	+	0	R 491362
chr19	jNXSensor	rigid_DNA	491400	491429	1000.0	+	0	R 491400
chr19	jNXSensor	rigid_DNA	491438	491467	1000.0	+	0	R 491438
chr19	jNXSensor	rigid_DNA	491476	491505	1000.0	+	0	R 491476
chr19	jNXSensor	rigid_DNA	491514	491543	1000.0	+	0	R 491514
chr19	jNXSensor	rigid_DNA	491552	491581	1000.0	+	0	R 491552
chr19	jNXSensor	rigid_DNA	491590	491619	1000.0	+	0	R 491590
chr19	jNXSensor	rigid_DNA	491628	491657	1000.0	+	0	R 491628
chr19	jNXSensor	rigid_DNA	491666	491694	1000.0	+	0	R 491666
chr19	jNXSensor	rigid_DNA	491704	491733	1000.0	+	0	R 491704
chr19	jNXSensor	rigid_DNA	491750	491770	1000.0	+	0	R 491750
chr19	jNXSensor	rigid_DNA	491787	491807	1000.0	+	0	R 491787
chr19	jNXSensor	rigid_DNA	491815	491844	1000.0	+	0	R 491815
chr19	jNXSensor	rigid_DNA	492083	492098	1000.0	+	0	R 492083
chr19	jNXSensor	rigid_DNA	492143	492157	1000.0	+	0	R 492143
chr19	jNXSensor	rigid_DNA	492269	492292	1000.0	+	0	R 492269
chr19	jNXSensor	rigid_DNA	492426	492441	1000.0	+	0	R 492426
chr19	jNXSensor	rigid_DNA	492592	492606	1000.0	+	0	R 492592
chr19	jNXSensor	rigid_DNA	492729	492743	1000.0	+	0	R 492729
chr19	jNXSensor	rigid_DNA	492782	492796	1000.0	+	0	R 492782
chr19	jNXSensor	rigid_DNA	492803	492818	1000.0	+	0	R 492803
chr19	jNXSensor	rigid_DNA	492876	492890	1000.0	+	0	R 492876
chr19	jNXSensor	rigid_DNA	492901	492915	1000.0	+	0	R 492901
chr19	jNXSensor	rigid_DNA	492950	492969	1000.0	+	0	R 492950
chr19	jNXSensor	rigid_DNA	493224	493239	1000.0	+	0	R 493224
chr19	jNXSensor	rigid_DNA	493281	493295	1000.0	+	0	R 493281
chr19	jNXSensor	rigid_DNA	493499	493529	1000.0	+	0	R 493499
chr19	jNXSensor	rigid_DNA	493612	493636	1000.0	+	0	R 493612
chr19	jNXSensor	rigid_DNA	494094	494113	1000.0	+	0	R 494094
chr19	jNXSensor	rigid_DNA	494136	494153	1000.0	+	0	R 494136
chr19	jNXSensor	rigid_DNA	494568	494582	1000.0	+	0	R 494568
chr19	jNXSensor	rigid_DNA	494846	494865	1000.0	+	0	R 494846
chr19	jNXSensor	rigid_DNA	494969	494984	1000.0	+	0	R 494969
chr19	jNXSensor	rigid_DNA	495022	495045	1000.0	+	0	R 495022
chr19	jNXSensor	rigid_DNA	495105	495119	1000.0	+	0	R 495105
chr19	jNXSensor	rigid_DNA	495190	495214	1000.0	+	0	R 495190
chr19	jNXSensor	rigid_DNA	496246	496261	1000.0	+	0	R 496246
chr19	jNXSensor	rigid_DNA	496589	496608	1000.0	+	0	R 496589
chr19	jNXSensor	rigid_DNA	496631	496645	1000.0	+	0	R 496631
chr19	jNXSensor	rigid_DNA	496649	496660	1000.0	+	0	R 496649
chr19	jNXSensor	rigid_DNA	496890	496904	1000.0	+	0	R 496890
chr19	jNXSensor	rigid_DNA	496927	496941	1000.0	+	0	R 496927
chr19	jNXSensor	rigid_DNA	497074	497088	1000.0	+	0	R 497074
chr19	jNXSensor	rigid_DNA	497339	497353	1000.0	+	0	R 497339
chr19	jNXSensor	rigid_DNA	497541	497556	1000.0	+	0	R 497541
chr19	jNXSensor	rigid_DNA	498424	498438	1000.0	+	0	R 498424
chr19	jNXSensor	rigid_DNA	498444	498473	1000.0	+	0	R 498444
chr19	jNXSensor	rigid_DNA	498542	498557	1000.0	+	0	R 498542
chr19	jNXSensor	rigid_DNA	499306	499332	1000.0	+	0	R 499306
chr19	jNXSensor	rigid_DNA	499406	499420	1000.0	+	0	R 499406
chr19	jNXSensor	rigid_DNA	499500	499515	1000.0	+	0	R 499500
chr19	jNXSensor	rigid_DNA	499639	499653	1000.0	+	0	R 499639
chr19	jNXSensor	rigid_DNA	499720	499735	1000.0	+	0	R 499720
chr19	jNXSensor	rigid_DNA	499748	499776	1000.0	+	0	R 499748
chr19	jNXSensor	rigid_DNA	499786	499800	1000.0	+	0	R 499786
chr19	jNXSensor	rigid_DNA	499820	499834	1000.0	+	0	R 499820
chr19	jNXSensor	rigid_DNA	499838	499875	1000.0	+	0	R 499838
chr19	jNXSensor	rigid_DNA	500193	500213	1000.0	+	0	R 500193
chr19	jNXSensor	rigid_DNA	500225	500257	1000.0	+	0	R 500225
chr19	jNXSensor	rigid_DNA	500296	500311	1000.0	+	0	R 500296
chr19	jNXSensor	rigid_DNA	500319	500333	1000.0	+	0	R 500319
chr19	jNXSensor	rigid_DNA	500432	500446	1000.0	+	0	R 500432
chr19	jNXSensor	rigid_DNA	500493	500507	1000.0	+	0	R 500493
chr19	jNXSensor	rigid_DNA	500556	500571	1000.0	+	0	R 500556
chr19	jNXSensor	rigid_DNA	500722	500741	1000.0	+	0	R 500722
chr19	jNXSensor	rigid_DNA	500807	500821	1000.0	+	0	R 500807
chr19	jNXSensor	rigid_DNA	501157	501180	1000.0	+	0	R 501157
chr19	jNXSensor	rigid_DNA	501225	501239	1000.0	+	0	R 501225
chr19	jNXSensor	rigid_DNA	501270	501289	1000.0	+	0	R 501270
chr19	jNXSensor	rigid_DNA	502143	502163	1000.0	+	0	R 502143
chr19	jNXSensor	rigid_DNA	502287	502301	1000.0	+	0	R 502287
chr19	jNXSensor	rigid_DNA	502673	502688	1000.0	+	0	R 502673
chr19	jNXSensor	rigid_DNA	502733	502753	1000.0	+	0	R 502733
chr19	jNXSensor	rigid_DNA	503342	503356	1000.0	+	0	R 503342
chr19	jNXSensor	rigid_DNA	503474	503498	1000.0	+	0	R 503474
chr19	jNXSensor	rigid_DNA	503673	503687	1000.0	+	0	R 503673
chr19	jNXSensor	rigid_DNA	503937	503951	1000.0	+	0	R 503937
chr19	jNXSensor	rigid_DNA	504119	504132	1000.0	+	0	R 504119
chr19	jNXSensor	rigid_DNA	505090	505100	1000.0	+	0	R 505090
chr19	jNXSensor	rigid_DNA	505241	505251	1000.0	+	0	R 505241
chr19	jNXSensor	rigid_DNA	505519	505533	1000.0	+	0	R 505519
chr19	jNXSensor	rigid_DNA	505552	505563	1000.0	+	0	R 505552
chr19	jNXSensor	rigid_DNA	505777	505792	1000.0	+	0	R 505777
chr19	jNXSensor	rigid_DNA	506194	506204	1000.0	+	0	R 506194
chr19	jNXSensor	rigid_DNA	506206	506219	1000.0	+	0	R 506206
chr19	jNXSensor	rigid_DNA	506235	506244	1000.0	+	0	R 506235
chr19	jNXSensor	rigid_DNA	506510	506524	1000.0	+	0	R 506510
chr19	jNXSensor	rigid_DNA	506684	506704	1000.0	+	0	R 506684
chr19	jNXSensor	rigid_DNA	507006	507025	1000.0	+	0	R 507006
chr19	jNXSensor	rigid_DNA	507070	507084	1000.0	+	0	R 507070
chr19	jNXSensor	rigid_DNA	507102	507116	1000.0	+	0	R 507102
chr19	jNXSensor	rigid_DNA	507180	507195	1000.0	+	0	R 507180
chr19	jNXSensor	rigid_DNA	507309	507320	1000.0	+	0	R 507309
chr19	jNXSensor	rigid_DNA	507584	507598	1000.0	+	0	R 507584
chr19	jNXSensor	rigid_DNA	507755	507769	1000.0	+	0	R 507755
chr19	jNXSensor	rigid_DNA	507801	507815	1000.0	+	0	R 507801
chr19	jNXSensor	rigid_DNA	507860	507875	1000.0	+	0	R 507860
chr19	jNXSensor	rigid_DNA	508237	508251	1000.0	+	0	R 508237
chr19	jNXSensor	rigid_DNA	508299	508314	1000.0	+	0	R 508299
chr19	jNXSensor	rigid_DNA	508396	508406	1000.0	+	0	R 508396
chr19	jNXSensor	rigid_DNA	508618	508632	1000.0	+	0	R 508618
chr19	jNXSensor	rigid_DNA	509345	509359	1000.0	+	0	R 509345
chr19	jNXSensor	rigid_DNA	509382	509396	1000.0	+	0	R 509382
chr19	jNXSensor	rigid_DNA	509937	509966	1000.0	+	0	R 509937
chr19	jNXSensor	rigid_DNA	510183	510197	1000.0	+	0	R 510183
chr19	jNXSensor	rigid_DNA	510261	510275	1000.0	+	0	R 510261
chr19	jNXSensor	rigid_DNA	510296	510310	1000.0	+	0	R 510296
chr19	jNXSensor	rigid_DNA	510327	510341	1000.0	+	0	R 510327
chr19	jNXSensor	rigid_DNA	510608	510628	1000.0	+	0	R 510608
chr19	jNXSensor	rigid_DNA	510813	510831	1000.0	+	0	R 510813
chr19	jNXSensor	rigid_DNA	511116	511136	1000.0	+	0	R 511116
chr19	jNXSensor	rigid_DNA	511308	511322	1000.0	+	0	R 511308
chr19	jNXSensor	rigid_DNA	511683	511702	1000.0	+	0	R 511683
chr19	jNXSensor	rigid_DNA	511823	511837	1000.0	+	0	R 511823
chr19	jNXSensor	rigid_DNA	511847	511864	1000.0	+	0	R 511847
chr19	jNXSensor	rigid_DNA	512362	512376	1000.0	+	0	R 512362
chr19	jNXSensor	rigid_DNA	512399	512413	1000.0	+	0	R 512399
chr19	jNXSensor	rigid_DNA	512532	512546	1000.0	+	0	R 512532
chr19	jNXSensor	rigid_DNA	513105	513119	1000.0	+	0	R 513105
chr19	jNXSensor	rigid_DNA	513246	513260	1000.0	+	0	R 513246
chr19	jNXSensor	rigid_DNA	513652	513666	1000.0	+	0	R 513652
chr19	jNXSensor	rigid_DNA	513825	513837	1000.0	+	0	R 513825
chr19	jNXSensor	rigid_DNA	514410	514424	1000.0	+	0	R 514410
chr19	jNXSensor	rigid_DNA	514793	514813	1000.0	+	0	R 514793
chr19	jNXSensor	rigid_DNA	517133	517147	1000.0	+	0	R 517133
chr19	jNXSensor	rigid_DNA	517179	517199	1000.0	+	0	R 517179
chr19	jNXSensor	rigid_DNA	517421	517437	1000.0	+	0	R 517421
chr19	jNXSensor	rigid_DNA	517754	517768	1000.0	+	0	R 517754
chr19	jNXSensor	rigid_DNA	518120	518136	1000.0	+	0	R 518120
chr19	jNXSensor	rigid_DNA	518734	518748	1000.0	+	0	R 518734
chr19	jNXSensor	rigid_DNA	518971	518990	1000.0	+	0	R 518971
chr19	jNXSensor	rigid_DNA	519108	519122	1000.0	+	0	R 519108
chr19	jNXSensor	rigid_DNA	519300	519318	1000.0	+	0	R 519300
chr19	jNXSensor	rigid_DNA	519451	519465	1000.0	+	0	R 519451
chr19	jNXSensor	rigid_DNA	520013	520022	1000.0	+	0	R 520013
chr19	jNXSensor	rigid_DNA	520342	520357	1000.0	+	0	R 520342
chr19	jNXSensor	rigid_DNA	521443	521461	1000.0	+	0	R 521443
chr19	jNXSensor	rigid_DNA	521605	521619	1000.0	+	0	R 521605
chr19	jNXSensor	rigid_DNA	521625	521639	1000.0	+	0	R 521625
chr19	jNXSensor	rigid_DNA	521646	521815	1000.0	+	0	R 521646
chr19	jNXSensor	rigid_DNA	522253	522273	1000.0	+	0	R 522253
chr19	jNXSensor	rigid_DNA	522510	522524	1000.0	+	0	R 522510
chr19	jNXSensor	rigid_DNA	523408	523423	1000.0	+	0	R 523408
chr19	jNXSensor	rigid_DNA	523436	523456	1000.0	+	0	R 523436
chr19	jNXSensor	rigid_DNA	523473	523524	1000.0	+	0	R 523473
chr19	jNXSensor	rigid_DNA	523530	523557	1000.0	+	0	R 523530
chr19	jNXSensor	rigid_DNA	523575	523602	1000.0	+	0	R 523575
chr19	jNXSensor	rigid_DNA	523711	523733	1000.0	+	0	R 523711
chr19	jNXSensor	rigid_DNA	523754	523820	1000.0	+	0	R 523754
chr19	jNXSensor	rigid_DNA	523822	523849	1000.0	+	0	R 523822
chr19	jNXSensor	rigid_DNA	523905	523940	1000.0	+	0	R 523905
chr19	jNXSensor	rigid_DNA	523987	524001	1000.0	+	0	R 523987
chr19	jNXSensor	rigid_DNA	524113	524137	1000.0	+	0	R 524113
chr19	jNXSensor	rigid_DNA	524210	524224	1000.0	+	0	R 524210
chr19	jNXSensor	rigid_DNA	524343	524357	1000.0	+	0	R 524343
chr19	jNXSensor	rigid_DNA	524447	524461	1000.0	+	0	R 524447
chr19	jNXSensor	rigid_DNA	524713	524732	1000.0	+	0	R 524713
chr19	jNXSensor	rigid_DNA	525254	525269	1000.0	+	0	R 525254
chr19	jNXSensor	rigid_DNA	525312	525332	1000.0	+	0	R 525312
chr19	jNXSensor	rigid_DNA	525563	525572	1000.0	+	0	R 525563
chr19	jNXSensor	rigid_DNA	525696	525710	1000.0	+	0	R 525696
chr19	jNXSensor	rigid_DNA	525894	525909	1000.0	+	0	R 525894
chr19	jNXSensor	rigid_DNA	526158	526172	1000.0	+	0	R 526158
chr19	jNXSensor	rigid_DNA	526431	526451	1000.0	+	0	R 526431
chr19	jNXSensor	rigid_DNA	526523	526547	1000.0	+	0	R 526523
chr19	jNXSensor	rigid_DNA	526601	526615	1000.0	+	0	R 526601
chr19	jNXSensor	rigid_DNA	526621	526641	1000.0	+	0	R 526621
chr19	jNXSensor	rigid_DNA	526676	526690	1000.0	+	0	R 526676
chr19	jNXSensor	rigid_DNA	526879	526897	1000.0	+	0	R 526879
chr19	jNXSensor	rigid_DNA	526937	526957	1000.0	+	0	R 526937
chr19	jNXSensor	rigid_DNA	527070	527084	1000.0	+	0	R 527070
chr19	jNXSensor	rigid_DNA	527107	527121	1000.0	+	0	R 527107
chr19	jNXSensor	rigid_DNA	527151	527166	1000.0	+	0	R 527151
chr19	jNXSensor	rigid_DNA	527191	527205	1000.0	+	0	R 527191
chr19	jNXSensor	rigid_DNA	527749	527762	1000.0	+	0	R 527749
chr19	jNXSensor	rigid_DNA	527857	527876	1000.0	+	0	R 527857
chr19	jNXSensor	rigid_DNA	527984	527998	1000.0	+	0	R 527984
chr19	jNXSensor	rigid_DNA	528056	528081	1000.0	+	0	R 528056
chr19	jNXSensor	rigid_DNA	528434	528448	1000.0	+	0	R 528434
chr19	jNXSensor	rigid_DNA	528458	528473	1000.0	+	0	R 528458
chr19	jNXSensor	rigid_DNA	528559	528573	1000.0	+	0	R 528559
chr19	jNXSensor	rigid_DNA	528588	528602	1000.0	+	0	R 528588
chr19	jNXSensor	rigid_DNA	528699	528713	1000.0	+	0	R 528699
chr19	jNXSensor	rigid_DNA	528837	528857	1000.0	+	0	R 528837
chr19	jNXSensor	rigid_DNA	528918	528932	1000.0	+	0	R 528918
chr19	jNXSensor	rigid_DNA	529067	529081	1000.0	+	0	R 529067
chr19	jNXSensor	rigid_DNA	529171	529186	1000.0	+	0	R 529171
chr19	jNXSensor	rigid_DNA	529259	529273	1000.0	+	0	R 529259
chr19	jNXSensor	rigid_DNA	529280	529295	1000.0	+	0	R 529280
chr19	jNXSensor	rigid_DNA	529306	529340	1000.0	+	0	R 529306
chr19	jNXSensor	rigid_DNA	529384	529398	1000.0	+	0	R 529384
chr19	jNXSensor	rigid_DNA	529411	529426	1000.0	+	0	R 529411
chr19	jNXSensor	rigid_DNA	529653	529667	1000.0	+	0	R 529653
chr19	jNXSensor	rigid_DNA	529700	529724	1000.0	+	0	R 529700
chr19	jNXSensor	rigid_DNA	529735	529748	1000.0	+	0	R 529735
chr19	jNXSensor	rigid_DNA	529977	529991	1000.0	+	0	R 529977
chr19	jNXSensor	rigid_DNA	530014	530028	1000.0	+	0	R 530014
chr19	jNXSensor	rigid_DNA	530192	530207	1000.0	+	0	R 530192
chr19	jNXSensor	rigid_DNA	530209	530223	1000.0	+	0	R 530209
chr19	jNXSensor	rigid_DNA	530226	530241	1000.0	+	0	R 530226
chr19	jNXSensor	rigid_DNA	530269	530283	1000.0	+	0	R 530269
chr19	jNXSensor	rigid_DNA	530320	530335	1000.0	+	0	R 530320
chr19	jNXSensor	rigid_DNA	530444	530458	1000.0	+	0	R 530444
chr19	jNXSensor	rigid_DNA	530586	530600	1000.0	+	0	R 530586
chr19	jNXSensor	rigid_DNA	530628	530642	1000.0	+	0	R 530628
chr19	jNXSensor	rigid_DNA	530744	530758	1000.0	+	0	R 530744
chr19	jNXSensor	rigid_DNA	530809	530823	1000.0	+	0	R 530809
chr19	jNXSensor	rigid_DNA	531047	531061	1000.0	+	0	R 531047
chr19	jNXSensor	rigid_DNA	531220	531239	1000.0	+	0	R 531220
chr19	jNXSensor	rigid_DNA	531426	531445	1000.0	+	0	R 531426
chr19	jNXSensor	rigid_DNA	531474	531488	1000.0	+	0	R 531474
chr19	jNXSensor	rigid_DNA	531583	531615	1000.0	+	0	R 531583
chr19	jNXSensor	rigid_DNA	531850	531869	1000.0	+	0	R 531850
chr19	jNXSensor	rigid_DNA	531896	531915	1000.0	+	0	R 531896
chr19	jNXSensor	rigid_DNA	531942	531966	1000.0	+	0	R 531942
chr19	jNXSensor	rigid_DNA	531988	532012	1000.0	+	0	R 531988
chr19	jNXSensor	rigid_DNA	532034	532053	1000.0	+	0	R 532034
chr19	jNXSensor	rigid_DNA	532095	532114	1000.0	+	0	R 532095
chr19	jNXSensor	rigid_DNA	532141	532165	1000.0	+	0	R 532141
chr19	jNXSensor	rigid_DNA	532402	532416	1000.0	+	0	R 532402
chr19	jNXSensor	rigid_DNA	532466	532485	1000.0	+	0	R 532466
chr19	jNXSensor	rigid_DNA	532631	532645	1000.0	+	0	R 532631
chr19	jNXSensor	rigid_DNA	532663	532677	1000.0	+	0	R 532663
chr19	jNXSensor	rigid_DNA	532780	532794	1000.0	+	0	R 532780
chr19	jNXSensor	rigid_DNA	532830	532849	1000.0	+	0	R 532830
chr19	jNXSensor	rigid_DNA	532945	532959	1000.0	+	0	R 532945
chr19	jNXSensor	rigid_DNA	532982	532996	1000.0	+	0	R 532982
chr19	jNXSensor	rigid_DNA	532998	533013	1000.0	+	0	R 532998
chr19	jNXSensor	rigid_DNA	533114	533128	1000.0	+	0	R 533114
chr19	jNXSensor	rigid_DNA	533176	533195	1000.0	+	0	R 533176
chr19	jNXSensor	rigid_DNA	533202	533216	1000.0	+	0	R 533202
chr19	jNXSensor	rigid_DNA	533437	533457	1000.0	+	0	R 533437
chr19	jNXSensor	rigid_DNA	533781	533795	1000.0	+	0	R 533781
chr19	jNXSensor	rigid_DNA	533970	533985	1000.0	+	0	R 533970
chr19	jNXSensor	rigid_DNA	534254	534268	1000.0	+	0	R 534254
chr19	jNXSensor	rigid_DNA	534712	534726	1000.0	+	0	R 534712
chr19	jNXSensor	rigid_DNA	534943	534968	1000.0	+	0	R 534943
chr19	jNXSensor	rigid_DNA	535354	535370	1000.0	+	0	R 535354
chr19	jNXSensor	rigid_DNA	535537	535551	1000.0	+	0	R 535537
chr19	jNXSensor	rigid_DNA	535820	535839	1000.0	+	0	R 535820
chr19	jNXSensor	rigid_DNA	535843	535861	1000.0	+	0	R 535843
chr19	jNXSensor	rigid_DNA	536009	536023	1000.0	+	0	R 536009
chr19	jNXSensor	rigid_DNA	536297	536311	1000.0	+	0	R 536297
chr19	jNXSensor	rigid_DNA	536333	536359	1000.0	+	0	R 536333
chr19	jNXSensor	rigid_DNA	536381	536407	1000.0	+	0	R 536381
chr19	jNXSensor	rigid_DNA	536429	536455	1000.0	+	0	R 536429
chr19	jNXSensor	rigid_DNA	536477	536491	1000.0	+	0	R 536477
chr19	jNXSensor	rigid_DNA	536635	536649	1000.0	+	0	R 536635
chr19	jNXSensor	rigid_DNA	536682	536706	1000.0	+	0	R 536682
chr19	jNXSensor	rigid_DNA	536736	536751	1000.0	+	0	R 536736
chr19	jNXSensor	rigid_DNA	537126	537145	1000.0	+	0	R 537126
chr19	jNXSensor	rigid_DNA	537197	537211	1000.0	+	0	R 537197
chr19	jNXSensor	rigid_DNA	537247	537261	1000.0	+	0	R 537247
chr19	jNXSensor	rigid_DNA	537286	537297	1000.0	+	0	R 537286
chr19	jNXSensor	rigid_DNA	537432	537451	1000.0	+	0	R 537432
chr19	jNXSensor	rigid_DNA	537500	537514	1000.0	+	0	R 537500
chr19	jNXSensor	rigid_DNA	537704	537718	1000.0	+	0	R 537704
chr19	jNXSensor	rigid_DNA	537885	537899	1000.0	+	0	R 537885
chr19	jNXSensor	rigid_DNA	537987	538002	1000.0	+	0	R 537987
chr19	jNXSensor	rigid_DNA	538030	538044	1000.0	+	0	R 538030
chr19	jNXSensor	rigid_DNA	538212	538231	1000.0	+	0	R 538212
chr19	jNXSensor	rigid_DNA	538450	538469	1000.0	+	0	R 538450
chr19	jNXSensor	rigid_DNA	538492	538524	1000.0	+	0	R 538492
chr19	jNXSensor	rigid_DNA	538807	538821	1000.0	+	0	R 538807
chr19	jNXSensor	rigid_DNA	539100	539114	1000.0	+	0	R 539100
chr19	jNXSensor	rigid_DNA	539127	539141	1000.0	+	0	R 539127
chr19	jNXSensor	rigid_DNA	539163	539177	1000.0	+	0	R 539163
chr19	jNXSensor	rigid_DNA	539321	539335	1000.0	+	0	R 539321
chr19	jNXSensor	rigid_DNA	539354	539369	1000.0	+	0	R 539354
chr19	jNXSensor	rigid_DNA	539443	539457	1000.0	+	0	R 539443
chr19	jNXSensor	rigid_DNA	539480	539496	1000.0	+	0	R 539480
chr19	jNXSensor	rigid_DNA	539547	539588	1000.0	+	0	R 539547
chr19	jNXSensor	rigid_DNA	539591	539610	1000.0	+	0	R 539591
chr19	jNXSensor	rigid_DNA	539977	539991	1000.0	+	0	R 539977
chr19	jNXSensor	rigid_DNA	540076	540090	1000.0	+	0	R 540076
chr19	jNXSensor	rigid_DNA	540096	540116	1000.0	+	0	R 540096
chr19	jNXSensor	rigid_DNA	540124	540138	1000.0	+	0	R 540124
chr19	jNXSensor	rigid_DNA	540198	540223	1000.0	+	0	R 540198
chr19	jNXSensor	rigid_DNA	540284	540298	1000.0	+	0	R 540284
chr19	jNXSensor	rigid_DNA	540349	540382	1000.0	+	0	R 540349
chr19	jNXSensor	rigid_DNA	540491	540505	1000.0	+	0	R 540491
chr19	jNXSensor	rigid_DNA	540534	540560	1000.0	+	0	R 540534
chr19	jNXSensor	rigid_DNA	540589	540615	1000.0	+	0	R 540589
chr19	jNXSensor	rigid_DNA	540671	540705	1000.0	+	0	R 540671
chr19	jNXSensor	rigid_DNA	540714	540734	1000.0	+	0	R 540714
chr19	jNXSensor	rigid_DNA	540742	540791	1000.0	+	0	R 540742
chr19	jNXSensor	rigid_DNA	540795	540926	1000.0	+	0	R 540795
chr19	jNXSensor	rigid_DNA	540928	540947	1000.0	+	0	R 540928
chr19	jNXSensor	rigid_DNA	540951	540981	1000.0	+	0	R 540951
chr19	jNXSensor	rigid_DNA	540985	541041	1000.0	+	0	R 540985
chr19	jNXSensor	rigid_DNA	541047	541104	1000.0	+	0	R 541047
chr19	jNXSensor	rigid_DNA	541107	541146	1000.0	+	0	R 541107
chr19	jNXSensor	rigid_DNA	541149	541180	1000.0	+	0	R 541149
chr19	jNXSensor	rigid_DNA	541190	541220	1000.0	+	0	R 541190
chr19	jNXSensor	rigid_DNA	541225	541239	1000.0	+	0	R 541225
chr19	jNXSensor	rigid_DNA	541253	541268	1000.0	+	0	R 541253
chr19	jNXSensor	rigid_DNA	541274	541310	1000.0	+	0	R 541274
chr19	jNXSensor	rigid_DNA	541325	541371	1000.0	+	0	R 541325
chr19	jNXSensor	rigid_DNA	541389	541427	1000.0	+	0	R 541389
chr19	jNXSensor	rigid_DNA	541583	541597	1000.0	+	0	R 541583
chr19	jNXSensor	rigid_DNA	541604	541643	1000.0	+	0	R 541604
chr19	jNXSensor	rigid_DNA	541651	541686	1000.0	+	0	R 541651
chr19	jNXSensor	rigid_DNA	541720	541735	1000.0	+	0	R 541720
chr19	jNXSensor	rigid_DNA	541743	541762	1000.0	+	0	R 541743
chr19	jNXSensor	rigid_DNA	541765	541779	1000.0	+	0	R 541765
chr19	jNXSensor	rigid_DNA	541786	541805	1000.0	+	0	R 541786
chr19	jNXSensor	rigid_DNA	541823	541865	1000.0	+	0	R 541823
chr19	jNXSensor	rigid_DNA	541918	541937	1000.0	+	0	R 541918
chr19	jNXSensor	rigid_DNA	541968	541987	1000.0	+	0	R 541968
chr19	jNXSensor	rigid_DNA	541999	542013	1000.0	+	0	R 541999
chr19	jNXSensor	rigid_DNA	542017	542035	1000.0	+	0	R 542017
chr19	jNXSensor	rigid_DNA	542038	542061	1000.0	+	0	R 542038
chr19	jNXSensor	rigid_DNA	542066	542085	1000.0	+	0	R 542066
chr19	jNXSensor	rigid_DNA	542106	542128	1000.0	+	0	R 542106
chr19	jNXSensor	rigid_DNA	542195	542217	1000.0	+	0	R 542195
chr19	jNXSensor	rigid_DNA	542320	542346	1000.0	+	0	R 542320
chr19	jNXSensor	rigid_DNA	542402	542416	1000.0	+	0	R 542402
chr19	jNXSensor	rigid_DNA	542459	542473	1000.0	+	0	R 542459
chr19	jNXSensor	rigid_DNA	542477	542491	1000.0	+	0	R 542477
chr19	jNXSensor	rigid_DNA	542624	542670	1000.0	+	0	R 542624
chr19	jNXSensor	rigid_DNA	542699	542713	1000.0	+	0	R 542699
chr19	jNXSensor	rigid_DNA	542738	542753	1000.0	+	0	R 542738
chr19	jNXSensor	rigid_DNA	542915	542929	1000.0	+	0	R 542915
chr19	jNXSensor	rigid_DNA	542977	542991	1000.0	+	0	R 542977
chr19	jNXSensor	rigid_DNA	543223	543237	1000.0	+	0	R 543223
chr19	jNXSensor	rigid_DNA	543267	543281	1000.0	+	0	R 543267
chr19	jNXSensor	rigid_DNA	543310	543324	1000.0	+	0	R 543310
chr19	jNXSensor	rigid_DNA	543330	543344	1000.0	+	0	R 543330
chr19	jNXSensor	rigid_DNA	543352	543371	1000.0	+	0	R 543352
chr19	jNXSensor	rigid_DNA	543392	543406	1000.0	+	0	R 543392
chr19	jNXSensor	rigid_DNA	543471	543485	1000.0	+	0	R 543471
chr19	jNXSensor	rigid_DNA	543702	543716	1000.0	+	0	R 543702
chr19	jNXSensor	rigid_DNA	543781	543795	1000.0	+	0	R 543781
chr19	jNXSensor	rigid_DNA	544092	544106	1000.0	+	0	R 544092
chr19	jNXSensor	rigid_DNA	544733	544747	1000.0	+	0	R 544733
chr19	jNXSensor	rigid_DNA	544894	544913	1000.0	+	0	R 544894
chr19	jNXSensor	rigid_DNA	544976	544990	1000.0	+	0	R 544976
chr19	jNXSensor	rigid_DNA	545150	545164	1000.0	+	0	R 545150
chr19	jNXSensor	rigid_DNA	545381	545395	1000.0	+	0	R 545381
chr19	jNXSensor	rigid_DNA	545506	545521	1000.0	+	0	R 545506
chr19	jNXSensor	rigid_DNA	545566	545586	1000.0	+	0	R 545566
chr19	jNXSensor	rigid_DNA	545697	545730	1000.0	+	0	R 545697
chr19	jNXSensor	rigid_DNA	545807	545822	1000.0	+	0	R 545807
chr19	jNXSensor	rigid_DNA	545844	545869	1000.0	+	0	R 545844
chr19	jNXSensor	rigid_DNA	545959	545973	1000.0	+	0	R 545959
chr19	jNXSensor	rigid_DNA	546269	546283	1000.0	+	0	R 546269
chr19	jNXSensor	rigid_DNA	546287	546301	1000.0	+	0	R 546287
chr19	jNXSensor	rigid_DNA	546345	546359	1000.0	+	0	R 546345
chr19	jNXSensor	rigid_DNA	546469	546488	1000.0	+	0	R 546469
chr19	jNXSensor	rigid_DNA	546667	546684	1000.0	+	0	R 546667
chr19	jNXSensor	rigid_DNA	546825	546839	1000.0	+	0	R 546825
chr19	jNXSensor	rigid_DNA	546935	546959	1000.0	+	0	R 546935
chr19	jNXSensor	rigid_DNA	547001	547026	1000.0	+	0	R 547001
chr19	jNXSensor	rigid_DNA	547094	547108	1000.0	+	0	R 547094
chr19	jNXSensor	rigid_DNA	547216	547230	1000.0	+	0	R 547216
chr19	jNXSensor	rigid_DNA	547682	547696	1000.0	+	0	R 547682
chr19	jNXSensor	rigid_DNA	547721	547735	1000.0	+	0	R 547721
chr19	jNXSensor	rigid_DNA	547824	547844	1000.0	+	0	R 547824
chr19	jNXSensor	rigid_DNA	547970	547984	1000.0	+	0	R 547970
chr19	jNXSensor	rigid_DNA	548049	548068	1000.0	+	0	R 548049
chr19	jNXSensor	rigid_DNA	548094	548108	1000.0	+	0	R 548094
chr19	jNXSensor	rigid_DNA	548123	548137	1000.0	+	0	R 548123
chr19	jNXSensor	rigid_DNA	549097	549123	1000.0	+	0	R 549097
chr19	jNXSensor	rigid_DNA	549279	549299	1000.0	+	0	R 549279
chr19	jNXSensor	rigid_DNA	549313	549324	1000.0	+	0	R 549313
chr19	jNXSensor	rigid_DNA	549977	549996	1000.0	+	0	R 549977
chr19	jNXSensor	rigid_DNA	550069	550083	1000.0	+	0	R 550069
chr19	jNXSensor	rigid_DNA	550339	550358	1000.0	+	0	R 550339
chr19	jNXSensor	rigid_DNA	550437	550451	1000.0	+	0	R 550437
chr19	jNXSensor	rigid_DNA	550456	550482	1000.0	+	0	R 550456
chr19	jNXSensor	rigid_DNA	550501	550515	1000.0	+	0	R 550501
chr19	jNXSensor	rigid_DNA	550543	550557	1000.0	+	0	R 550543
chr19	jNXSensor	rigid_DNA	550624	550638	1000.0	+	0	R 550624
chr19	jNXSensor	rigid_DNA	550830	550849	1000.0	+	0	R 550830
chr19	jNXSensor	rigid_DNA	551508	551518	1000.0	+	0	R 551508
chr19	jNXSensor	rigid_DNA	551723	551742	1000.0	+	0	R 551723
chr19	jNXSensor	rigid_DNA	551951	551971	1000.0	+	0	R 551951
chr19	jNXSensor	rigid_DNA	552073	552087	1000.0	+	0	R 552073
chr19	jNXSensor	rigid_DNA	552370	552384	1000.0	+	0	R 552370
chr19	jNXSensor	rigid_DNA	553607	553626	1000.0	+	0	R 553607
chr19	jNXSensor	rigid_DNA	553841	553855	1000.0	+	0	R 553841
chr19	jNXSensor	rigid_DNA	553860	553890	1000.0	+	0	R 553860
chr19	jNXSensor	rigid_DNA	553953	553967	1000.0	+	0	R 553953
chr19	jNXSensor	rigid_DNA	554032	554046	1000.0	+	0	R 554032
chr19	jNXSensor	rigid_DNA	554055	554069	1000.0	+	0	R 554055
chr19	jNXSensor	rigid_DNA	554212	554226	1000.0	+	0	R 554212
chr19	jNXSensor	rigid_DNA	554291	554305	1000.0	+	0	R 554291
chr19	jNXSensor	rigid_DNA	554498	554517	1000.0	+	0	R 554498
chr19	jNXSensor	rigid_DNA	554526	554540	1000.0	+	0	R 554526
chr19	jNXSensor	rigid_DNA	554975	554998	1000.0	+	0	R 554975
chr19	jNXSensor	rigid_DNA	555026	555040	1000.0	+	0	R 555026
chr19	jNXSensor	rigid_DNA	555121	555136	1000.0	+	0	R 555121
chr19	jNXSensor	rigid_DNA	555162	555176	1000.0	+	0	R 555162
chr19	jNXSensor	rigid_DNA	555203	555217	1000.0	+	0	R 555203
chr19	jNXSensor	rigid_DNA	555244	555259	1000.0	+	0	R 555244
chr19	jNXSensor	rigid_DNA	555285	555299	1000.0	+	0	R 555285
chr19	jNXSensor	rigid_DNA	555326	555341	1000.0	+	0	R 555326
chr19	jNXSensor	rigid_DNA	555891	555915	1000.0	+	0	R 555891
chr19	jNXSensor	rigid_DNA	555918	555932	1000.0	+	0	R 555918
chr19	jNXSensor	rigid_DNA	555982	555996	1000.0	+	0	R 555982
chr19	jNXSensor	rigid_DNA	556029	556043	1000.0	+	0	R 556029
chr19	jNXSensor	rigid_DNA	556227	556241	1000.0	+	0	R 556227
chr19	jNXSensor	rigid_DNA	556275	556289	1000.0	+	0	R 556275
chr19	jNXSensor	rigid_DNA	556333	556352	1000.0	+	0	R 556333
chr19	jNXSensor	rigid_DNA	556385	556404	1000.0	+	0	R 556385
chr19	jNXSensor	rigid_DNA	556437	556456	1000.0	+	0	R 556437
chr19	jNXSensor	rigid_DNA	556489	556508	1000.0	+	0	R 556489
chr19	jNXSensor	rigid_DNA	556541	556560	1000.0	+	0	R 556541
chr19	jNXSensor	rigid_DNA	556593	556612	1000.0	+	0	R 556593
chr19	jNXSensor	rigid_DNA	556645	556664	1000.0	+	0	R 556645
chr19	jNXSensor	rigid_DNA	556697	556716	1000.0	+	0	R 556697
chr19	jNXSensor	rigid_DNA	556749	556768	1000.0	+	0	R 556749
chr19	jNXSensor	rigid_DNA	556801	556815	1000.0	+	0	R 556801
chr19	jNXSensor	rigid_DNA	557343	557362	1000.0	+	0	R 557343
chr19	jNXSensor	rigid_DNA	557385	557399	1000.0	+	0	R 557385
chr19	jNXSensor	rigid_DNA	557571	557585	1000.0	+	0	R 557571
chr19	jNXSensor	rigid_DNA	557893	557907	1000.0	+	0	R 557893
chr19	jNXSensor	rigid_DNA	558096	558115	1000.0	+	0	R 558096
chr19	jNXSensor	rigid_DNA	558259	558273	1000.0	+	0	R 558259
chr19	jNXSensor	rigid_DNA	558523	558538	1000.0	+	0	R 558523
chr19	jNXSensor	rigid_DNA	558601	558615	1000.0	+	0	R 558601
chr19	jNXSensor	rigid_DNA	559030	559053	1000.0	+	0	R 559030
chr19	jNXSensor	rigid_DNA	559189	559212	1000.0	+	0	R 559189
chr19	jNXSensor	rigid_DNA	559219	559233	1000.0	+	0	R 559219
chr19	jNXSensor	rigid_DNA	559259	559273	1000.0	+	0	R 559259
chr19	jNXSensor	rigid_DNA	559317	559336	1000.0	+	0	R 559317
chr19	jNXSensor	rigid_DNA	559372	559399	1000.0	+	0	R 559372
chr19	jNXSensor	rigid_DNA	559477	559491	1000.0	+	0	R 559477
chr19	jNXSensor	rigid_DNA	559586	559606	1000.0	+	0	R 559586
chr19	jNXSensor	rigid_DNA	559669	559683	1000.0	+	0	R 559669
chr19	jNXSensor	rigid_DNA	560104	560118	1000.0	+	0	R 560104
chr19	jNXSensor	rigid_DNA	560127	560141	1000.0	+	0	R 560127
chr19	jNXSensor	rigid_DNA	560211	560232	1000.0	+	0	R 560211
chr19	jNXSensor	rigid_DNA	560251	560265	1000.0	+	0	R 560251
chr19	jNXSensor	rigid_DNA	560279	560298	1000.0	+	0	R 560279
chr19	jNXSensor	rigid_DNA	560374	560388	1000.0	+	0	R 560374
chr19	jNXSensor	rigid_DNA	560902	560911	1000.0	+	0	R 560902
chr19	jNXSensor	rigid_DNA	561170	561184	1000.0	+	0	R 561170
chr19	jNXSensor	rigid_DNA	561390	561404	1000.0	+	0	R 561390
chr19	jNXSensor	rigid_DNA	561410	561436	1000.0	+	0	R 561410
chr19	jNXSensor	rigid_DNA	561448	561462	1000.0	+	0	R 561448
chr19	jNXSensor	rigid_DNA	561547	561566	1000.0	+	0	R 561547
chr19	jNXSensor	rigid_DNA	561587	561605	1000.0	+	0	R 561587
chr19	jNXSensor	rigid_DNA	561670	561689	1000.0	+	0	R 561670
chr19	jNXSensor	rigid_DNA	561894	561909	1000.0	+	0	R 561894
chr19	jNXSensor	rigid_DNA	561915	561935	1000.0	+	0	R 561915
chr19	jNXSensor	rigid_DNA	562251	562265	1000.0	+	0	R 562251
chr19	jNXSensor	rigid_DNA	562291	562315	1000.0	+	0	R 562291
chr19	jNXSensor	rigid_DNA	562568	562582	1000.0	+	0	R 562568
chr19	jNXSensor	rigid_DNA	562777	562802	1000.0	+	0	R 562777
chr19	jNXSensor	rigid_DNA	563145	563157	1000.0	+	0	R 563145
chr19	jNXSensor	rigid_DNA	563734	563748	1000.0	+	0	R 563734
chr19	jNXSensor	rigid_DNA	563845	563856	1000.0	+	0	R 563845
chr19	jNXSensor	rigid_DNA	563927	563941	1000.0	+	0	R 563927
chr19	jNXSensor	rigid_DNA	563964	563978	1000.0	+	0	R 563964
chr19	jNXSensor	rigid_DNA	564184	564198	1000.0	+	0	R 564184
chr19	jNXSensor	rigid_DNA	564209	564242	1000.0	+	0	R 564209
chr19	jNXSensor	rigid_DNA	564523	564543	1000.0	+	0	R 564523
chr19	jNXSensor	rigid_DNA	564550	564589	1000.0	+	0	R 564550
chr19	jNXSensor	rigid_DNA	564598	564619	1000.0	+	0	R 564598
chr19	jNXSensor	rigid_DNA	564628	564649	1000.0	+	0	R 564628
chr19	jNXSensor	rigid_DNA	564652	564727	1000.0	+	0	R 564652
chr19	jNXSensor	rigid_DNA	564751	564765	1000.0	+	0	R 564751
chr19	jNXSensor	rigid_DNA	564791	564818	1000.0	+	0	R 564791
chr19	jNXSensor	rigid_DNA	564828	564842	1000.0	+	0	R 564828
chr19	jNXSensor	rigid_DNA	564867	564897	1000.0	+	0	R 564867
chr19	jNXSensor	rigid_DNA	565021	565080	1000.0	+	0	R 565021
chr19	jNXSensor	rigid_DNA	565133	565147	1000.0	+	0	R 565133
chr19	jNXSensor	rigid_DNA	565191	565222	1000.0	+	0	R 565191
chr19	jNXSensor	rigid_DNA	565469	565488	1000.0	+	0	R 565469
chr19	jNXSensor	rigid_DNA	565765	565779	1000.0	+	0	R 565765
chr19	jNXSensor	rigid_DNA	565827	565841	1000.0	+	0	R 565827
chr19	jNXSensor	rigid_DNA	566346	566355	1000.0	+	0	R 566346
chr19	jNXSensor	rigid_DNA	566946	566970	1000.0	+	0	R 566946
chr19	jNXSensor	rigid_DNA	566980	566994	1000.0	+	0	R 566980
chr19	jNXSensor	rigid_DNA	567045	567075	1000.0	+	0	R 567045
chr19	jNXSensor	rigid_DNA	567078	567103	1000.0	+	0	R 567078
chr19	jNXSensor	rigid_DNA	567118	567177	1000.0	+	0	R 567118
chr19	jNXSensor	rigid_DNA	567184	567213	1000.0	+	0	R 567184
chr19	jNXSensor	rigid_DNA	567218	567243	1000.0	+	0	R 567218
chr19	jNXSensor	rigid_DNA	567245	567259	1000.0	+	0	R 567245
chr19	jNXSensor	rigid_DNA	567267	567281	1000.0	+	0	R 567267
chr19	jNXSensor	rigid_DNA	567291	567314	1000.0	+	0	R 567291
chr19	jNXSensor	rigid_DNA	567359	567399	1000.0	+	0	R 567359
chr19	jNXSensor	rigid_DNA	567409	567429	1000.0	+	0	R 567409
chr19	jNXSensor	rigid_DNA	567443	567457	1000.0	+	0	R 567443
chr19	jNXSensor	rigid_DNA	567475	567523	1000.0	+	0	R 567475
chr19	jNXSensor	rigid_DNA	567547	567562	1000.0	+	0	R 567547
chr19	jNXSensor	rigid_DNA	567610	567662	1000.0	+	0	R 567610
chr19	jNXSensor	rigid_DNA	567670	567685	1000.0	+	0	R 567670
chr19	jNXSensor	rigid_DNA	567689	567725	1000.0	+	0	R 567689
chr19	jNXSensor	rigid_DNA	567767	567781	1000.0	+	0	R 567767
chr19	jNXSensor	rigid_DNA	567808	567829	1000.0	+	0	R 567808
chr19	jNXSensor	rigid_DNA	567879	567893	1000.0	+	0	R 567879
chr19	jNXSensor	rigid_DNA	567919	567950	1000.0	+	0	R 567919
chr19	jNXSensor	rigid_DNA	568004	568051	1000.0	+	0	R 568004
chr19	jNXSensor	rigid_DNA	568085	568108	1000.0	+	0	R 568085
chr19	jNXSensor	rigid_DNA	568155	568169	1000.0	+	0	R 568155
chr19	jNXSensor	rigid_DNA	568341	568360	1000.0	+	0	R 568341
chr19	jNXSensor	rigid_DNA	568364	568379	1000.0	+	0	R 568364
chr19	jNXSensor	rigid_DNA	568401	568415	1000.0	+	0	R 568401
chr19	jNXSensor	rigid_DNA	568421	568435	1000.0	+	0	R 568421
chr19	jNXSensor	rigid_DNA	568524	568538	1000.0	+	0	R 568524
chr19	jNXSensor	rigid_DNA	568710	568724	1000.0	+	0	R 568710
chr19	jNXSensor	rigid_DNA	568731	568750	1000.0	+	0	R 568731
chr19	jNXSensor	rigid_DNA	568950	568964	1000.0	+	0	R 568950
chr19	jNXSensor	rigid_DNA	568977	569004	1000.0	+	0	R 568977
chr19	jNXSensor	rigid_DNA	569061	569086	1000.0	+	0	R 569061
chr19	jNXSensor	rigid_DNA	569444	569478	1000.0	+	0	R 569444
chr19	jNXSensor	rigid_DNA	569605	569626	1000.0	+	0	R 569605
chr19	jNXSensor	rigid_DNA	569669	569700	1000.0	+	0	R 569669
chr19	jNXSensor	rigid_DNA	569769	569783	1000.0	+	0	R 569769
chr19	jNXSensor	rigid_DNA	569787	569801	1000.0	+	0	R 569787
chr19	jNXSensor	rigid_DNA	569868	569887	1000.0	+	0	R 569868
chr19	jNXSensor	rigid_DNA	569971	569985	1000.0	+	0	R 569971
chr19	jNXSensor	rigid_DNA	570034	570048	1000.0	+	0	R 570034
chr19	jNXSensor	rigid_DNA	570147	570161	1000.0	+	0	R 570147
chr19	jNXSensor	rigid_DNA	570216	570230	1000.0	+	0	R 570216
chr19	jNXSensor	rigid_DNA	570774	570796	1000.0	+	0	R 570774
chr19	jNXSensor	rigid_DNA	570839	570854	1000.0	+	0	R 570839
chr19	jNXSensor	rigid_DNA	570960	570974	1000.0	+	0	R 570960
chr19	jNXSensor	rigid_DNA	571014	571033	1000.0	+	0	R 571014
chr19	jNXSensor	rigid_DNA	571197	571220	1000.0	+	0	R 571197
chr19	jNXSensor	rigid_DNA	571232	571246	1000.0	+	0	R 571232
chr19	jNXSensor	rigid_DNA	571335	571349	1000.0	+	0	R 571335
chr19	jNXSensor	rigid_DNA	571521	571535	1000.0	+	0	R 571521
chr19	jNXSensor	rigid_DNA	571746	571761	1000.0	+	0	R 571746
chr19	jNXSensor	rigid_DNA	571799	571826	1000.0	+	0	R 571799
chr19	jNXSensor	rigid_DNA	571844	571863	1000.0	+	0	R 571844
[truncated: 129,553 more rows]
