# Supplementary material for: Prediction and analysis of nucleosome exclusion regions in the human genome
Source: BMC Genomics. 2008 Apr 22;9:186. doi: 10.1186/1471-2164-9-186 (PMC2386137; doi:10.1186/1471-2164-9-186)
Supplement: Additional file 6 — Nucleosome exclusion scores in wiggle format. A zip file containing the whole annotations for human genome nucleosome exclusion scores in wiggle format, a single *.wig file for each chromosome. [file 1471-2164-9-186-S6.zip › chr20.gff]

chr20	jNXSensor	rigid_DNA	8425	8439	1000.0	+	0	R 8425
chr20	jNXSensor	rigid_DNA	9139	9150	1000.0	+	0	R 9139
chr20	jNXSensor	rigid_DNA	10976	10985	1000.0	+	0	R 10976
chr20	jNXSensor	rigid_DNA	12224	12238	1000.0	+	0	R 12224
chr20	jNXSensor	rigid_DNA	16456	16470	1000.0	+	0	R 16456
chr20	jNXSensor	rigid_DNA	18920	18929	1000.0	+	0	R 18920
chr20	jNXSensor	rigid_DNA	21037	21052	1000.0	+	0	R 21037
chr20	jNXSensor	rigid_DNA	21611	21628	1000.0	+	0	R 21611
chr20	jNXSensor	rigid_DNA	22544	22553	1000.0	+	0	R 22544
chr20	jNXSensor	rigid_DNA	23304	23328	1000.0	+	0	R 23304
chr20	jNXSensor	rigid_DNA	24180	24189	1000.0	+	0	R 24180
chr20	jNXSensor	rigid_DNA	25966	25980	1000.0	+	0	R 25966
chr20	jNXSensor	rigid_DNA	26208	26222	1000.0	+	0	R 26208
chr20	jNXSensor	rigid_DNA	26412	26426	1000.0	+	0	R 26412
chr20	jNXSensor	rigid_DNA	27113	27122	1000.0	+	0	R 27113
chr20	jNXSensor	rigid_DNA	30209	30227	1000.0	+	0	R 30209
chr20	jNXSensor	rigid_DNA	32137	32151	1000.0	+	0	R 32137
chr20	jNXSensor	rigid_DNA	32258	32289	1000.0	+	0	R 32258
chr20	jNXSensor	rigid_DNA	32429	32443	1000.0	+	0	R 32429
chr20	jNXSensor	rigid_DNA	34006	34022	1000.0	+	0	R 34006
chr20	jNXSensor	rigid_DNA	34503	34529	1000.0	+	0	R 34503
chr20	jNXSensor	rigid_DNA	41647	41670	1000.0	+	0	R 41647
chr20	jNXSensor	rigid_DNA	44037	44051	1000.0	+	0	R 44037
chr20	jNXSensor	rigid_DNA	44593	44607	1000.0	+	0	R 44593
chr20	jNXSensor	rigid_DNA	45200	45214	1000.0	+	0	R 45200
chr20	jNXSensor	rigid_DNA	49600	49613	1000.0	+	0	R 49600
chr20	jNXSensor	rigid_DNA	53025	53039	1000.0	+	0	R 53025
chr20	jNXSensor	rigid_DNA	54090	54100	1000.0	+	0	R 54090
chr20	jNXSensor	rigid_DNA	54704	54718	1000.0	+	0	R 54704
chr20	jNXSensor	rigid_DNA	54813	54827	1000.0	+	0	R 54813
chr20	jNXSensor	rigid_DNA	54946	54960	1000.0	+	0	R 54946
chr20	jNXSensor	rigid_DNA	55615	55628	1000.0	+	0	R 55615
chr20	jNXSensor	rigid_DNA	55860	55874	1000.0	+	0	R 55860
chr20	jNXSensor	rigid_DNA	56293	56302	1000.0	+	0	R 56293
chr20	jNXSensor	rigid_DNA	56869	56892	1000.0	+	0	R 56869
chr20	jNXSensor	rigid_DNA	57159	57178	1000.0	+	0	R 57159
chr20	jNXSensor	rigid_DNA	58755	58779	1000.0	+	0	R 58755
chr20	jNXSensor	rigid_DNA	59033	59053	1000.0	+	0	R 59033
chr20	jNXSensor	rigid_DNA	66378	66392	1000.0	+	0	R 66378
chr20	jNXSensor	rigid_DNA	67818	67828	1000.0	+	0	R 67818
chr20	jNXSensor	rigid_DNA	69480	69492	1000.0	+	0	R 69480
chr20	jNXSensor	rigid_DNA	69501	69520	1000.0	+	0	R 69501
chr20	jNXSensor	rigid_DNA	70276	70286	1000.0	+	0	R 70276
chr20	jNXSensor	rigid_DNA	71062	71076	1000.0	+	0	R 71062
chr20	jNXSensor	rigid_DNA	71830	71839	1000.0	+	0	R 71830
chr20	jNXSensor	rigid_DNA	78477	78491	1000.0	+	0	R 78477
chr20	jNXSensor	rigid_DNA	79001	79015	1000.0	+	0	R 79001
chr20	jNXSensor	rigid_DNA	80305	80315	1000.0	+	0	R 80305
chr20	jNXSensor	rigid_DNA	81092	81109	1000.0	+	0	R 81092
chr20	jNXSensor	rigid_DNA	81314	81323	1000.0	+	0	R 81314
chr20	jNXSensor	rigid_DNA	81330	81339	1000.0	+	0	R 81330
chr20	jNXSensor	rigid_DNA	81571	81585	1000.0	+	0	R 81571
chr20	jNXSensor	rigid_DNA	82429	82450	1000.0	+	0	R 82429
chr20	jNXSensor	rigid_DNA	82770	82786	1000.0	+	0	R 82770
chr20	jNXSensor	rigid_DNA	86178	86192	1000.0	+	0	R 86178
chr20	jNXSensor	rigid_DNA	87916	87926	1000.0	+	0	R 87916
chr20	jNXSensor	rigid_DNA	91677	91690	1000.0	+	0	R 91677
chr20	jNXSensor	rigid_DNA	93390	93400	1000.0	+	0	R 93390
chr20	jNXSensor	rigid_DNA	95194	95209	1000.0	+	0	R 95194
chr20	jNXSensor	rigid_DNA	96242	96252	1000.0	+	0	R 96242
chr20	jNXSensor	rigid_DNA	96436	96450	1000.0	+	0	R 96436
chr20	jNXSensor	rigid_DNA	97781	97795	1000.0	+	0	R 97781
chr20	jNXSensor	rigid_DNA	98015	98029	1000.0	+	0	R 98015
chr20	jNXSensor	rigid_DNA	100839	100853	1000.0	+	0	R 100839
chr20	jNXSensor	rigid_DNA	102282	102296	1000.0	+	0	R 102282
chr20	jNXSensor	rigid_DNA	102838	102852	1000.0	+	0	R 102838
chr20	jNXSensor	rigid_DNA	104524	104539	1000.0	+	0	R 104524
chr20	jNXSensor	rigid_DNA	105043	105057	1000.0	+	0	R 105043
chr20	jNXSensor	rigid_DNA	108112	108121	1000.0	+	0	R 108112
chr20	jNXSensor	rigid_DNA	108449	108463	1000.0	+	0	R 108449
chr20	jNXSensor	rigid_DNA	119317	119333	1000.0	+	0	R 119317
chr20	jNXSensor	rigid_DNA	120368	120385	1000.0	+	0	R 120368
chr20	jNXSensor	rigid_DNA	122571	122585	1000.0	+	0	R 122571
chr20	jNXSensor	rigid_DNA	126499	126513	1000.0	+	0	R 126499
chr20	jNXSensor	rigid_DNA	127749	127758	1000.0	+	0	R 127749
chr20	jNXSensor	rigid_DNA	127781	127803	1000.0	+	0	R 127781
chr20	jNXSensor	rigid_DNA	129484	129498	1000.0	+	0	R 129484
chr20	jNXSensor	rigid_DNA	130388	130402	1000.0	+	0	R 130388
chr20	jNXSensor	rigid_DNA	130574	130593	1000.0	+	0	R 130574
chr20	jNXSensor	rigid_DNA	134817	134830	1000.0	+	0	R 134817
chr20	jNXSensor	rigid_DNA	135844	135857	1000.0	+	0	R 135844
chr20	jNXSensor	rigid_DNA	141636	141659	1000.0	+	0	R 141636
chr20	jNXSensor	rigid_DNA	143438	143449	1000.0	+	0	R 143438
chr20	jNXSensor	rigid_DNA	143604	143620	1000.0	+	0	R 143604
chr20	jNXSensor	rigid_DNA	146955	146964	1000.0	+	0	R 146955
chr20	jNXSensor	rigid_DNA	147272	147282	1000.0	+	0	R 147272
chr20	jNXSensor	rigid_DNA	160386	160400	1000.0	+	0	R 160386
chr20	jNXSensor	rigid_DNA	160424	160444	1000.0	+	0	R 160424
chr20	jNXSensor	rigid_DNA	161870	161884	1000.0	+	0	R 161870
chr20	jNXSensor	rigid_DNA	162184	162198	1000.0	+	0	R 162184
chr20	jNXSensor	rigid_DNA	162476	162490	1000.0	+	0	R 162476
chr20	jNXSensor	rigid_DNA	162786	162804	1000.0	+	0	R 162786
chr20	jNXSensor	rigid_DNA	164719	164733	1000.0	+	0	R 164719
chr20	jNXSensor	rigid_DNA	165538	165550	1000.0	+	0	R 165538
chr20	jNXSensor	rigid_DNA	165601	165621	1000.0	+	0	R 165601
chr20	jNXSensor	rigid_DNA	165685	165699	1000.0	+	0	R 165685
chr20	jNXSensor	rigid_DNA	167487	167497	1000.0	+	0	R 167487
chr20	jNXSensor	rigid_DNA	167934	167948	1000.0	+	0	R 167934
chr20	jNXSensor	rigid_DNA	168436	168451	1000.0	+	0	R 168436
chr20	jNXSensor	rigid_DNA	168476	168490	1000.0	+	0	R 168476
chr20	jNXSensor	rigid_DNA	168717	168732	1000.0	+	0	R 168717
chr20	jNXSensor	rigid_DNA	169119	169136	1000.0	+	0	R 169119
chr20	jNXSensor	rigid_DNA	172201	172220	1000.0	+	0	R 172201
chr20	jNXSensor	rigid_DNA	172444	172459	1000.0	+	0	R 172444
chr20	jNXSensor	rigid_DNA	172746	172755	1000.0	+	0	R 172746
chr20	jNXSensor	rigid_DNA	173976	173990	1000.0	+	0	R 173976
chr20	jNXSensor	rigid_DNA	176124	176133	1000.0	+	0	R 176124
chr20	jNXSensor	rigid_DNA	177382	177396	1000.0	+	0	R 177382
chr20	jNXSensor	rigid_DNA	177731	177743	1000.0	+	0	R 177731
chr20	jNXSensor	rigid_DNA	177776	177794	1000.0	+	0	R 177776
chr20	jNXSensor	rigid_DNA	177817	177831	1000.0	+	0	R 177817
chr20	jNXSensor	rigid_DNA	178061	178073	1000.0	+	0	R 178061
chr20	jNXSensor	rigid_DNA	178847	178861	1000.0	+	0	R 178847
chr20	jNXSensor	rigid_DNA	178928	178937	1000.0	+	0	R 178928
chr20	jNXSensor	rigid_DNA	180002	180017	1000.0	+	0	R 180002
chr20	jNXSensor	rigid_DNA	181523	181535	1000.0	+	0	R 181523
chr20	jNXSensor	rigid_DNA	182295	182315	1000.0	+	0	R 182295
chr20	jNXSensor	rigid_DNA	182610	182625	1000.0	+	0	R 182610
chr20	jNXSensor	rigid_DNA	183597	183622	1000.0	+	0	R 183597
chr20	jNXSensor	rigid_DNA	183998	184013	1000.0	+	0	R 183998
chr20	jNXSensor	rigid_DNA	186400	186414	1000.0	+	0	R 186400
chr20	jNXSensor	rigid_DNA	187057	187071	1000.0	+	0	R 187057
chr20	jNXSensor	rigid_DNA	187421	187435	1000.0	+	0	R 187421
chr20	jNXSensor	rigid_DNA	190098	190117	1000.0	+	0	R 190098
chr20	jNXSensor	rigid_DNA	190564	190578	1000.0	+	0	R 190564
chr20	jNXSensor	rigid_DNA	190601	190615	1000.0	+	0	R 190601
chr20	jNXSensor	rigid_DNA	190840	190858	1000.0	+	0	R 190840
chr20	jNXSensor	rigid_DNA	191909	191923	1000.0	+	0	R 191909
chr20	jNXSensor	rigid_DNA	192679	192693	1000.0	+	0	R 192679
chr20	jNXSensor	rigid_DNA	193663	193685	1000.0	+	0	R 193663
chr20	jNXSensor	rigid_DNA	193912	193926	1000.0	+	0	R 193912
chr20	jNXSensor	rigid_DNA	195722	195756	1000.0	+	0	R 195722
chr20	jNXSensor	rigid_DNA	195829	195843	1000.0	+	0	R 195829
chr20	jNXSensor	rigid_DNA	196494	196508	1000.0	+	0	R 196494
chr20	jNXSensor	rigid_DNA	197164	197178	1000.0	+	0	R 197164
chr20	jNXSensor	rigid_DNA	197303	197328	1000.0	+	0	R 197303
chr20	jNXSensor	rigid_DNA	198328	198343	1000.0	+	0	R 198328
chr20	jNXSensor	rigid_DNA	199665	199679	1000.0	+	0	R 199665
chr20	jNXSensor	rigid_DNA	199821	199841	1000.0	+	0	R 199821
chr20	jNXSensor	rigid_DNA	200748	200759	1000.0	+	0	R 200748
chr20	jNXSensor	rigid_DNA	200842	200852	1000.0	+	0	R 200842
chr20	jNXSensor	rigid_DNA	201338	201357	1000.0	+	0	R 201338
chr20	jNXSensor	rigid_DNA	202275	202289	1000.0	+	0	R 202275
chr20	jNXSensor	rigid_DNA	203061	203075	1000.0	+	0	R 203061
chr20	jNXSensor	rigid_DNA	203448	203457	1000.0	+	0	R 203448
chr20	jNXSensor	rigid_DNA	203705	203719	1000.0	+	0	R 203705
chr20	jNXSensor	rigid_DNA	203958	203974	1000.0	+	0	R 203958
chr20	jNXSensor	rigid_DNA	204126	204152	1000.0	+	0	R 204126
chr20	jNXSensor	rigid_DNA	205628	205642	1000.0	+	0	R 205628
chr20	jNXSensor	rigid_DNA	205850	205864	1000.0	+	0	R 205850
chr20	jNXSensor	rigid_DNA	207570	207584	1000.0	+	0	R 207570
chr20	jNXSensor	rigid_DNA	207674	207688	1000.0	+	0	R 207674
chr20	jNXSensor	rigid_DNA	207783	207808	1000.0	+	0	R 207783
chr20	jNXSensor	rigid_DNA	207997	208022	1000.0	+	0	R 207997
chr20	jNXSensor	rigid_DNA	208043	208064	1000.0	+	0	R 208043
chr20	jNXSensor	rigid_DNA	208069	208084	1000.0	+	0	R 208069
chr20	jNXSensor	rigid_DNA	208330	208348	1000.0	+	0	R 208330
chr20	jNXSensor	rigid_DNA	208724	208738	1000.0	+	0	R 208724
chr20	jNXSensor	rigid_DNA	211270	211284	1000.0	+	0	R 211270
chr20	jNXSensor	rigid_DNA	211951	211962	1000.0	+	0	R 211951
chr20	jNXSensor	rigid_DNA	212970	212989	1000.0	+	0	R 212970
chr20	jNXSensor	rigid_DNA	213215	213229	1000.0	+	0	R 213215
chr20	jNXSensor	rigid_DNA	213255	213274	1000.0	+	0	R 213255
chr20	jNXSensor	rigid_DNA	214257	214271	1000.0	+	0	R 214257
chr20	jNXSensor	rigid_DNA	214499	214513	1000.0	+	0	R 214499
chr20	jNXSensor	rigid_DNA	214870	214884	1000.0	+	0	R 214870
chr20	jNXSensor	rigid_DNA	215203	215222	1000.0	+	0	R 215203
chr20	jNXSensor	rigid_DNA	216550	216571	1000.0	+	0	R 216550
chr20	jNXSensor	rigid_DNA	216816	216838	1000.0	+	0	R 216816
chr20	jNXSensor	rigid_DNA	217200	217214	1000.0	+	0	R 217200
chr20	jNXSensor	rigid_DNA	217632	217646	1000.0	+	0	R 217632
chr20	jNXSensor	rigid_DNA	218869	218883	1000.0	+	0	R 218869
chr20	jNXSensor	rigid_DNA	218986	219000	1000.0	+	0	R 218986
chr20	jNXSensor	rigid_DNA	219205	219225	1000.0	+	0	R 219205
chr20	jNXSensor	rigid_DNA	219426	219440	1000.0	+	0	R 219426
chr20	jNXSensor	rigid_DNA	221201	221215	1000.0	+	0	R 221201
chr20	jNXSensor	rigid_DNA	221448	221461	1000.0	+	0	R 221448
chr20	jNXSensor	rigid_DNA	222075	222084	1000.0	+	0	R 222075
chr20	jNXSensor	rigid_DNA	222954	222973	1000.0	+	0	R 222954
chr20	jNXSensor	rigid_DNA	225031	225050	1000.0	+	0	R 225031
chr20	jNXSensor	rigid_DNA	225073	225092	1000.0	+	0	R 225073
chr20	jNXSensor	rigid_DNA	225238	225252	1000.0	+	0	R 225238
chr20	jNXSensor	rigid_DNA	225961	225998	1000.0	+	0	R 225961
chr20	jNXSensor	rigid_DNA	226010	226024	1000.0	+	0	R 226010
chr20	jNXSensor	rigid_DNA	226036	226050	1000.0	+	0	R 226036
chr20	jNXSensor	rigid_DNA	226052	226066	1000.0	+	0	R 226052
chr20	jNXSensor	rigid_DNA	226092	226116	1000.0	+	0	R 226092
chr20	jNXSensor	rigid_DNA	226124	226138	1000.0	+	0	R 226124
chr20	jNXSensor	rigid_DNA	226152	226186	1000.0	+	0	R 226152
chr20	jNXSensor	rigid_DNA	226188	226202	1000.0	+	0	R 226188
chr20	jNXSensor	rigid_DNA	226230	226251	1000.0	+	0	R 226230
chr20	jNXSensor	rigid_DNA	226264	226278	1000.0	+	0	R 226264
chr20	jNXSensor	rigid_DNA	226284	226314	1000.0	+	0	R 226284
chr20	jNXSensor	rigid_DNA	226318	226333	1000.0	+	0	R 226318
chr20	jNXSensor	rigid_DNA	226390	226416	1000.0	+	0	R 226390
chr20	jNXSensor	rigid_DNA	226438	226480	1000.0	+	0	R 226438
chr20	jNXSensor	rigid_DNA	226494	226525	1000.0	+	0	R 226494
chr20	jNXSensor	rigid_DNA	226538	226553	1000.0	+	0	R 226538
chr20	jNXSensor	rigid_DNA	226574	226589	1000.0	+	0	R 226574
chr20	jNXSensor	rigid_DNA	226603	226655	1000.0	+	0	R 226603
chr20	jNXSensor	rigid_DNA	226659	226677	1000.0	+	0	R 226659
chr20	jNXSensor	rigid_DNA	226686	226720	1000.0	+	0	R 226686
chr20	jNXSensor	rigid_DNA	226759	226773	1000.0	+	0	R 226759
chr20	jNXSensor	rigid_DNA	227141	227160	1000.0	+	0	R 227141
chr20	jNXSensor	rigid_DNA	227425	227439	1000.0	+	0	R 227425
chr20	jNXSensor	rigid_DNA	227760	227775	1000.0	+	0	R 227760
chr20	jNXSensor	rigid_DNA	229973	229987	1000.0	+	0	R 229973
chr20	jNXSensor	rigid_DNA	231193	231207	1000.0	+	0	R 231193
chr20	jNXSensor	rigid_DNA	232873	232887	1000.0	+	0	R 232873
chr20	jNXSensor	rigid_DNA	232910	232930	1000.0	+	0	R 232910
chr20	jNXSensor	rigid_DNA	233149	233164	1000.0	+	0	R 233149
chr20	jNXSensor	rigid_DNA	233560	233574	1000.0	+	0	R 233560
chr20	jNXSensor	rigid_DNA	233753	233767	1000.0	+	0	R 233753
chr20	jNXSensor	rigid_DNA	233907	233921	1000.0	+	0	R 233907
chr20	jNXSensor	rigid_DNA	234109	234123	1000.0	+	0	R 234109
chr20	jNXSensor	rigid_DNA	234431	234445	1000.0	+	0	R 234431
chr20	jNXSensor	rigid_DNA	234524	234538	1000.0	+	0	R 234524
chr20	jNXSensor	rigid_DNA	234701	234715	1000.0	+	0	R 234701
chr20	jNXSensor	rigid_DNA	234877	234889	1000.0	+	0	R 234877
chr20	jNXSensor	rigid_DNA	235055	235077	1000.0	+	0	R 235055
chr20	jNXSensor	rigid_DNA	235338	235357	1000.0	+	0	R 235338
chr20	jNXSensor	rigid_DNA	236278	236292	1000.0	+	0	R 236278
chr20	jNXSensor	rigid_DNA	236357	236366	1000.0	+	0	R 236357
chr20	jNXSensor	rigid_DNA	236785	236799	1000.0	+	0	R 236785
chr20	jNXSensor	rigid_DNA	237524	237538	1000.0	+	0	R 237524
chr20	jNXSensor	rigid_DNA	238548	238562	1000.0	+	0	R 238548
chr20	jNXSensor	rigid_DNA	238718	238732	1000.0	+	0	R 238718
chr20	jNXSensor	rigid_DNA	239065	239079	1000.0	+	0	R 239065
chr20	jNXSensor	rigid_DNA	239228	239242	1000.0	+	0	R 239228
chr20	jNXSensor	rigid_DNA	239283	239298	1000.0	+	0	R 239283
chr20	jNXSensor	rigid_DNA	239364	239380	1000.0	+	0	R 239364
chr20	jNXSensor	rigid_DNA	239894	239903	1000.0	+	0	R 239894
chr20	jNXSensor	rigid_DNA	240780	240794	1000.0	+	0	R 240780
chr20	jNXSensor	rigid_DNA	241363	241373	1000.0	+	0	R 241363
chr20	jNXSensor	rigid_DNA	241438	241452	1000.0	+	0	R 241438
chr20	jNXSensor	rigid_DNA	241909	241924	1000.0	+	0	R 241909
chr20	jNXSensor	rigid_DNA	243264	243278	1000.0	+	0	R 243264
chr20	jNXSensor	rigid_DNA	243550	243568	1000.0	+	0	R 243550
chr20	jNXSensor	rigid_DNA	245155	245169	1000.0	+	0	R 245155
chr20	jNXSensor	rigid_DNA	245369	245383	1000.0	+	0	R 245369
chr20	jNXSensor	rigid_DNA	246355	246369	1000.0	+	0	R 246355
chr20	jNXSensor	rigid_DNA	246441	246453	1000.0	+	0	R 246441
chr20	jNXSensor	rigid_DNA	247125	247134	1000.0	+	0	R 247125
chr20	jNXSensor	rigid_DNA	247594	247605	1000.0	+	0	R 247594
chr20	jNXSensor	rigid_DNA	247891	247902	1000.0	+	0	R 247891
chr20	jNXSensor	rigid_DNA	248043	248063	1000.0	+	0	R 248043
chr20	jNXSensor	rigid_DNA	248900	248912	1000.0	+	0	R 248900
chr20	jNXSensor	rigid_DNA	249913	249925	1000.0	+	0	R 249913
chr20	jNXSensor	rigid_DNA	250679	250693	1000.0	+	0	R 250679
chr20	jNXSensor	rigid_DNA	250913	250927	1000.0	+	0	R 250913
chr20	jNXSensor	rigid_DNA	252417	252436	1000.0	+	0	R 252417
chr20	jNXSensor	rigid_DNA	252459	252473	1000.0	+	0	R 252459
chr20	jNXSensor	rigid_DNA	252819	252850	1000.0	+	0	R 252819
chr20	jNXSensor	rigid_DNA	253050	253064	1000.0	+	0	R 253050
chr20	jNXSensor	rigid_DNA	253093	253107	1000.0	+	0	R 253093
chr20	jNXSensor	rigid_DNA	253147	253170	1000.0	+	0	R 253147
chr20	jNXSensor	rigid_DNA	253216	253230	1000.0	+	0	R 253216
chr20	jNXSensor	rigid_DNA	253244	253258	1000.0	+	0	R 253244
chr20	jNXSensor	rigid_DNA	253279	253293	1000.0	+	0	R 253279
chr20	jNXSensor	rigid_DNA	253441	253455	1000.0	+	0	R 253441
chr20	jNXSensor	rigid_DNA	253824	253838	1000.0	+	0	R 253824
chr20	jNXSensor	rigid_DNA	253868	253887	1000.0	+	0	R 253868
chr20	jNXSensor	rigid_DNA	253964	254001	1000.0	+	0	R 253964
chr20	jNXSensor	rigid_DNA	254046	254089	1000.0	+	0	R 254046
chr20	jNXSensor	rigid_DNA	254106	254140	1000.0	+	0	R 254106
chr20	jNXSensor	rigid_DNA	254144	254158	1000.0	+	0	R 254144
chr20	jNXSensor	rigid_DNA	254162	254189	1000.0	+	0	R 254162
chr20	jNXSensor	rigid_DNA	254203	254253	1000.0	+	0	R 254203
chr20	jNXSensor	rigid_DNA	254268	254289	1000.0	+	0	R 254268
chr20	jNXSensor	rigid_DNA	254343	254372	1000.0	+	0	R 254343
chr20	jNXSensor	rigid_DNA	254395	254414	1000.0	+	0	R 254395
chr20	jNXSensor	rigid_DNA	254443	254491	1000.0	+	0	R 254443
chr20	jNXSensor	rigid_DNA	254502	254516	1000.0	+	0	R 254502
chr20	jNXSensor	rigid_DNA	254524	254545	1000.0	+	0	R 254524
chr20	jNXSensor	rigid_DNA	254548	254568	1000.0	+	0	R 254548
chr20	jNXSensor	rigid_DNA	254581	254596	1000.0	+	0	R 254581
chr20	jNXSensor	rigid_DNA	254599	254640	1000.0	+	0	R 254599
chr20	jNXSensor	rigid_DNA	254645	254660	1000.0	+	0	R 254645
chr20	jNXSensor	rigid_DNA	254785	254805	1000.0	+	0	R 254785
chr20	jNXSensor	rigid_DNA	254840	254860	1000.0	+	0	R 254840
chr20	jNXSensor	rigid_DNA	254916	254953	1000.0	+	0	R 254916
chr20	jNXSensor	rigid_DNA	254994	255016	1000.0	+	0	R 254994
chr20	jNXSensor	rigid_DNA	255033	255057	1000.0	+	0	R 255033
chr20	jNXSensor	rigid_DNA	255138	255162	1000.0	+	0	R 255138
chr20	jNXSensor	rigid_DNA	255166	255185	1000.0	+	0	R 255166
chr20	jNXSensor	rigid_DNA	255190	255226	1000.0	+	0	R 255190
chr20	jNXSensor	rigid_DNA	255299	255313	1000.0	+	0	R 255299
chr20	jNXSensor	rigid_DNA	255344	255363	1000.0	+	0	R 255344
chr20	jNXSensor	rigid_DNA	255530	255545	1000.0	+	0	R 255530
chr20	jNXSensor	rigid_DNA	255584	255603	1000.0	+	0	R 255584
chr20	jNXSensor	rigid_DNA	255618	255632	1000.0	+	0	R 255618
chr20	jNXSensor	rigid_DNA	255690	255721	1000.0	+	0	R 255690
chr20	jNXSensor	rigid_DNA	255891	255909	1000.0	+	0	R 255891
chr20	jNXSensor	rigid_DNA	255920	255954	1000.0	+	0	R 255920
chr20	jNXSensor	rigid_DNA	255962	255981	1000.0	+	0	R 255962
chr20	jNXSensor	rigid_DNA	256004	256036	1000.0	+	0	R 256004
chr20	jNXSensor	rigid_DNA	256086	256100	1000.0	+	0	R 256086
chr20	jNXSensor	rigid_DNA	256315	256329	1000.0	+	0	R 256315
chr20	jNXSensor	rigid_DNA	256843	256862	1000.0	+	0	R 256843
chr20	jNXSensor	rigid_DNA	256902	256923	1000.0	+	0	R 256902
chr20	jNXSensor	rigid_DNA	257044	257063	1000.0	+	0	R 257044
chr20	jNXSensor	rigid_DNA	257079	257098	1000.0	+	0	R 257079
chr20	jNXSensor	rigid_DNA	257162	257181	1000.0	+	0	R 257162
chr20	jNXSensor	rigid_DNA	257214	257223	1000.0	+	0	R 257214
chr20	jNXSensor	rigid_DNA	257284	257298	1000.0	+	0	R 257284
chr20	jNXSensor	rigid_DNA	257471	257485	1000.0	+	0	R 257471
chr20	jNXSensor	rigid_DNA	257799	257813	1000.0	+	0	R 257799
chr20	jNXSensor	rigid_DNA	258744	258763	1000.0	+	0	R 258744
chr20	jNXSensor	rigid_DNA	259928	259942	1000.0	+	0	R 259928
chr20	jNXSensor	rigid_DNA	260331	260343	1000.0	+	0	R 260331
chr20	jNXSensor	rigid_DNA	262369	262379	1000.0	+	0	R 262369
chr20	jNXSensor	rigid_DNA	262386	262400	1000.0	+	0	R 262386
chr20	jNXSensor	rigid_DNA	267063	267072	1000.0	+	0	R 267063
chr20	jNXSensor	rigid_DNA	268014	268034	1000.0	+	0	R 268014
chr20	jNXSensor	rigid_DNA	268631	268646	1000.0	+	0	R 268631
chr20	jNXSensor	rigid_DNA	268795	268814	1000.0	+	0	R 268795
chr20	jNXSensor	rigid_DNA	269634	269648	1000.0	+	0	R 269634
chr20	jNXSensor	rigid_DNA	269712	269727	1000.0	+	0	R 269712
chr20	jNXSensor	rigid_DNA	270150	270166	1000.0	+	0	R 270150
chr20	jNXSensor	rigid_DNA	271247	271279	1000.0	+	0	R 271247
chr20	jNXSensor	rigid_DNA	272499	272513	1000.0	+	0	R 272499
chr20	jNXSensor	rigid_DNA	272742	272758	1000.0	+	0	R 272742
chr20	jNXSensor	rigid_DNA	273487	273501	1000.0	+	0	R 273487
chr20	jNXSensor	rigid_DNA	274527	274541	1000.0	+	0	R 274527
chr20	jNXSensor	rigid_DNA	275223	275237	1000.0	+	0	R 275223
chr20	jNXSensor	rigid_DNA	275374	275391	1000.0	+	0	R 275374
chr20	jNXSensor	rigid_DNA	275407	275421	1000.0	+	0	R 275407
chr20	jNXSensor	rigid_DNA	275503	275518	1000.0	+	0	R 275503
chr20	jNXSensor	rigid_DNA	275698	275726	1000.0	+	0	R 275698
chr20	jNXSensor	rigid_DNA	275742	275756	1000.0	+	0	R 275742
chr20	jNXSensor	rigid_DNA	275797	275834	1000.0	+	0	R 275797
chr20	jNXSensor	rigid_DNA	275882	275896	1000.0	+	0	R 275882
chr20	jNXSensor	rigid_DNA	276026	276040	1000.0	+	0	R 276026
chr20	jNXSensor	rigid_DNA	276144	276174	1000.0	+	0	R 276144
chr20	jNXSensor	rigid_DNA	276203	276234	1000.0	+	0	R 276203
chr20	jNXSensor	rigid_DNA	276237	276256	1000.0	+	0	R 276237
chr20	jNXSensor	rigid_DNA	276343	276357	1000.0	+	0	R 276343
chr20	jNXSensor	rigid_DNA	276365	276388	1000.0	+	0	R 276365
chr20	jNXSensor	rigid_DNA	276429	276454	1000.0	+	0	R 276429
chr20	jNXSensor	rigid_DNA	276474	276514	1000.0	+	0	R 276474
chr20	jNXSensor	rigid_DNA	276519	276550	1000.0	+	0	R 276519
chr20	jNXSensor	rigid_DNA	276575	276608	1000.0	+	0	R 276575
chr20	jNXSensor	rigid_DNA	276783	276797	1000.0	+	0	R 276783
chr20	jNXSensor	rigid_DNA	276808	276851	1000.0	+	0	R 276808
chr20	jNXSensor	rigid_DNA	276856	276870	1000.0	+	0	R 276856
chr20	jNXSensor	rigid_DNA	276872	276889	1000.0	+	0	R 276872
chr20	jNXSensor	rigid_DNA	277498	277510	1000.0	+	0	R 277498
chr20	jNXSensor	rigid_DNA	277728	277742	1000.0	+	0	R 277728
chr20	jNXSensor	rigid_DNA	278324	278338	1000.0	+	0	R 278324
chr20	jNXSensor	rigid_DNA	278442	278462	1000.0	+	0	R 278442
chr20	jNXSensor	rigid_DNA	279122	279142	1000.0	+	0	R 279122
chr20	jNXSensor	rigid_DNA	279291	279320	1000.0	+	0	R 279291
chr20	jNXSensor	rigid_DNA	281793	281812	1000.0	+	0	R 281793
chr20	jNXSensor	rigid_DNA	282817	282831	1000.0	+	0	R 282817
chr20	jNXSensor	rigid_DNA	282980	282994	1000.0	+	0	R 282980
chr20	jNXSensor	rigid_DNA	283123	283137	1000.0	+	0	R 283123
chr20	jNXSensor	rigid_DNA	283240	283269	1000.0	+	0	R 283240
chr20	jNXSensor	rigid_DNA	283335	283349	1000.0	+	0	R 283335
chr20	jNXSensor	rigid_DNA	283655	283668	1000.0	+	0	R 283655
chr20	jNXSensor	rigid_DNA	283893	283912	1000.0	+	0	R 283893
chr20	jNXSensor	rigid_DNA	284283	284303	1000.0	+	0	R 284283
chr20	jNXSensor	rigid_DNA	284326	284340	1000.0	+	0	R 284326
chr20	jNXSensor	rigid_DNA	284695	284714	1000.0	+	0	R 284695
chr20	jNXSensor	rigid_DNA	284987	285003	1000.0	+	0	R 284987
chr20	jNXSensor	rigid_DNA	285317	285331	1000.0	+	0	R 285317
chr20	jNXSensor	rigid_DNA	286940	286954	1000.0	+	0	R 286940
chr20	jNXSensor	rigid_DNA	287168	287177	1000.0	+	0	R 287168
chr20	jNXSensor	rigid_DNA	287224	287240	1000.0	+	0	R 287224
chr20	jNXSensor	rigid_DNA	287456	287470	1000.0	+	0	R 287456
chr20	jNXSensor	rigid_DNA	287667	287676	1000.0	+	0	R 287667
chr20	jNXSensor	rigid_DNA	288643	288661	1000.0	+	0	R 288643
chr20	jNXSensor	rigid_DNA	288880	288900	1000.0	+	0	R 288880
chr20	jNXSensor	rigid_DNA	289055	289065	1000.0	+	0	R 289055
chr20	jNXSensor	rigid_DNA	289336	289350	1000.0	+	0	R 289336
chr20	jNXSensor	rigid_DNA	290312	290322	1000.0	+	0	R 290312
chr20	jNXSensor	rigid_DNA	290587	290601	1000.0	+	0	R 290587
chr20	jNXSensor	rigid_DNA	290830	290845	1000.0	+	0	R 290830
chr20	jNXSensor	rigid_DNA	291108	291122	1000.0	+	0	R 291108
chr20	jNXSensor	rigid_DNA	291446	291460	1000.0	+	0	R 291446
chr20	jNXSensor	rigid_DNA	292254	292273	1000.0	+	0	R 292254
chr20	jNXSensor	rigid_DNA	293408	293421	1000.0	+	0	R 293408
chr20	jNXSensor	rigid_DNA	294443	294464	1000.0	+	0	R 294443
chr20	jNXSensor	rigid_DNA	294915	294929	1000.0	+	0	R 294915
chr20	jNXSensor	rigid_DNA	295574	295594	1000.0	+	0	R 295574
chr20	jNXSensor	rigid_DNA	295611	295625	1000.0	+	0	R 295611
chr20	jNXSensor	rigid_DNA	296241	296255	1000.0	+	0	R 296241
chr20	jNXSensor	rigid_DNA	296929	296947	1000.0	+	0	R 296929
chr20	jNXSensor	rigid_DNA	297212	297230	1000.0	+	0	R 297212
chr20	jNXSensor	rigid_DNA	298302	298324	1000.0	+	0	R 298302
chr20	jNXSensor	rigid_DNA	298362	298376	1000.0	+	0	R 298362
chr20	jNXSensor	rigid_DNA	298452	298466	1000.0	+	0	R 298452
chr20	jNXSensor	rigid_DNA	298748	298758	1000.0	+	0	R 298748
chr20	jNXSensor	rigid_DNA	300555	300569	1000.0	+	0	R 300555
chr20	jNXSensor	rigid_DNA	300684	300698	1000.0	+	0	R 300684
chr20	jNXSensor	rigid_DNA	302384	302420	1000.0	+	0	R 302384
chr20	jNXSensor	rigid_DNA	302436	302450	1000.0	+	0	R 302436
chr20	jNXSensor	rigid_DNA	303266	303280	1000.0	+	0	R 303266
chr20	jNXSensor	rigid_DNA	303548	303558	1000.0	+	0	R 303548
chr20	jNXSensor	rigid_DNA	303576	303590	1000.0	+	0	R 303576
chr20	jNXSensor	rigid_DNA	303863	303875	1000.0	+	0	R 303863
chr20	jNXSensor	rigid_DNA	305798	305814	1000.0	+	0	R 305798
chr20	jNXSensor	rigid_DNA	306325	306340	1000.0	+	0	R 306325
chr20	jNXSensor	rigid_DNA	307353	307367	1000.0	+	0	R 307353
chr20	jNXSensor	rigid_DNA	308028	308049	1000.0	+	0	R 308028
chr20	jNXSensor	rigid_DNA	308072	308086	1000.0	+	0	R 308072
chr20	jNXSensor	rigid_DNA	308389	308408	1000.0	+	0	R 308389
chr20	jNXSensor	rigid_DNA	308732	308746	1000.0	+	0	R 308732
chr20	jNXSensor	rigid_DNA	309052	309066	1000.0	+	0	R 309052
chr20	jNXSensor	rigid_DNA	309089	309103	1000.0	+	0	R 309089
chr20	jNXSensor	rigid_DNA	309329	309345	1000.0	+	0	R 309329
chr20	jNXSensor	rigid_DNA	309418	309432	1000.0	+	0	R 309418
chr20	jNXSensor	rigid_DNA	309463	309485	1000.0	+	0	R 309463
chr20	jNXSensor	rigid_DNA	309489	309510	1000.0	+	0	R 309489
chr20	jNXSensor	rigid_DNA	309611	309634	1000.0	+	0	R 309611
chr20	jNXSensor	rigid_DNA	309658	309678	1000.0	+	0	R 309658
chr20	jNXSensor	rigid_DNA	309704	309718	1000.0	+	0	R 309704
chr20	jNXSensor	rigid_DNA	309730	309745	1000.0	+	0	R 309730
chr20	jNXSensor	rigid_DNA	309773	309800	1000.0	+	0	R 309773
chr20	jNXSensor	rigid_DNA	309819	309833	1000.0	+	0	R 309819
chr20	jNXSensor	rigid_DNA	309845	309898	1000.0	+	0	R 309845
chr20	jNXSensor	rigid_DNA	309961	309980	1000.0	+	0	R 309961
chr20	jNXSensor	rigid_DNA	310040	310068	1000.0	+	0	R 310040
chr20	jNXSensor	rigid_DNA	310074	310088	1000.0	+	0	R 310074
chr20	jNXSensor	rigid_DNA	310211	310235	1000.0	+	0	R 310211
chr20	jNXSensor	rigid_DNA	310335	310349	1000.0	+	0	R 310335
chr20	jNXSensor	rigid_DNA	310372	310387	1000.0	+	0	R 310372
chr20	jNXSensor	rigid_DNA	310393	310407	1000.0	+	0	R 310393
chr20	jNXSensor	rigid_DNA	310409	310429	1000.0	+	0	R 310409
chr20	jNXSensor	rigid_DNA	310437	310451	1000.0	+	0	R 310437
chr20	jNXSensor	rigid_DNA	310533	310548	1000.0	+	0	R 310533
chr20	jNXSensor	rigid_DNA	310588	310602	1000.0	+	0	R 310588
chr20	jNXSensor	rigid_DNA	310645	310704	1000.0	+	0	R 310645
chr20	jNXSensor	rigid_DNA	310771	310793	1000.0	+	0	R 310771
chr20	jNXSensor	rigid_DNA	310997	311018	1000.0	+	0	R 310997
chr20	jNXSensor	rigid_DNA	311509	311523	1000.0	+	0	R 311509
chr20	jNXSensor	rigid_DNA	312254	312263	1000.0	+	0	R 312254
chr20	jNXSensor	rigid_DNA	313253	313267	1000.0	+	0	R 313253
chr20	jNXSensor	rigid_DNA	314004	314018	1000.0	+	0	R 314004
chr20	jNXSensor	rigid_DNA	314059	314074	1000.0	+	0	R 314059
chr20	jNXSensor	rigid_DNA	314505	314521	1000.0	+	0	R 314505
chr20	jNXSensor	rigid_DNA	315220	315229	1000.0	+	0	R 315220
chr20	jNXSensor	rigid_DNA	316199	316213	1000.0	+	0	R 316199
chr20	jNXSensor	rigid_DNA	316888	316902	1000.0	+	0	R 316888
chr20	jNXSensor	rigid_DNA	317995	318009	1000.0	+	0	R 317995
chr20	jNXSensor	rigid_DNA	318061	318075	1000.0	+	0	R 318061
chr20	jNXSensor	rigid_DNA	318692	318706	1000.0	+	0	R 318692
chr20	jNXSensor	rigid_DNA	319646	319668	1000.0	+	0	R 319646
chr20	jNXSensor	rigid_DNA	319976	319990	1000.0	+	0	R 319976
chr20	jNXSensor	rigid_DNA	320260	320274	1000.0	+	0	R 320260
chr20	jNXSensor	rigid_DNA	320666	320679	1000.0	+	0	R 320666
chr20	jNXSensor	rigid_DNA	320977	320991	1000.0	+	0	R 320977
chr20	jNXSensor	rigid_DNA	321202	321214	1000.0	+	0	R 321202
chr20	jNXSensor	rigid_DNA	321444	321463	1000.0	+	0	R 321444
chr20	jNXSensor	rigid_DNA	321982	321993	1000.0	+	0	R 321982
chr20	jNXSensor	rigid_DNA	322677	322692	1000.0	+	0	R 322677
chr20	jNXSensor	rigid_DNA	322901	322920	1000.0	+	0	R 322901
chr20	jNXSensor	rigid_DNA	323229	323243	1000.0	+	0	R 323229
chr20	jNXSensor	rigid_DNA	323444	323454	1000.0	+	0	R 323444
chr20	jNXSensor	rigid_DNA	323807	323821	1000.0	+	0	R 323807
chr20	jNXSensor	rigid_DNA	324113	324122	1000.0	+	0	R 324113
chr20	jNXSensor	rigid_DNA	324299	324318	1000.0	+	0	R 324299
chr20	jNXSensor	rigid_DNA	324578	324592	1000.0	+	0	R 324578
chr20	jNXSensor	rigid_DNA	324673	324687	1000.0	+	0	R 324673
chr20	jNXSensor	rigid_DNA	324917	324931	1000.0	+	0	R 324917
chr20	jNXSensor	rigid_DNA	324972	324986	1000.0	+	0	R 324972
chr20	jNXSensor	rigid_DNA	324994	325008	1000.0	+	0	R 324994
chr20	jNXSensor	rigid_DNA	325076	325095	1000.0	+	0	R 325076
chr20	jNXSensor	rigid_DNA	326892	326906	1000.0	+	0	R 326892
chr20	jNXSensor	rigid_DNA	327182	327194	1000.0	+	0	R 327182
chr20	jNXSensor	rigid_DNA	327463	327477	1000.0	+	0	R 327463
chr20	jNXSensor	rigid_DNA	327531	327545	1000.0	+	0	R 327531
chr20	jNXSensor	rigid_DNA	327919	327933	1000.0	+	0	R 327919
chr20	jNXSensor	rigid_DNA	328450	328468	1000.0	+	0	R 328450
chr20	jNXSensor	rigid_DNA	328491	328505	1000.0	+	0	R 328491
chr20	jNXSensor	rigid_DNA	330330	330345	1000.0	+	0	R 330330
chr20	jNXSensor	rigid_DNA	330805	330819	1000.0	+	0	R 330805
chr20	jNXSensor	rigid_DNA	330989	331003	1000.0	+	0	R 330989
chr20	jNXSensor	rigid_DNA	331123	331159	1000.0	+	0	R 331123
chr20	jNXSensor	rigid_DNA	331383	331397	1000.0	+	0	R 331383
chr20	jNXSensor	rigid_DNA	331738	331752	1000.0	+	0	R 331738
chr20	jNXSensor	rigid_DNA	333087	333101	1000.0	+	0	R 333087
chr20	jNXSensor	rigid_DNA	333127	333141	1000.0	+	0	R 333127
chr20	jNXSensor	rigid_DNA	333372	333384	1000.0	+	0	R 333372
chr20	jNXSensor	rigid_DNA	334384	334398	1000.0	+	0	R 334384
chr20	jNXSensor	rigid_DNA	334587	334599	1000.0	+	0	R 334587
chr20	jNXSensor	rigid_DNA	335353	335391	1000.0	+	0	R 335353
chr20	jNXSensor	rigid_DNA	335877	335891	1000.0	+	0	R 335877
chr20	jNXSensor	rigid_DNA	336134	336148	1000.0	+	0	R 336134
chr20	jNXSensor	rigid_DNA	336472	336491	1000.0	+	0	R 336472
chr20	jNXSensor	rigid_DNA	336500	336515	1000.0	+	0	R 336500
chr20	jNXSensor	rigid_DNA	336543	336562	1000.0	+	0	R 336543
chr20	jNXSensor	rigid_DNA	336585	336699	1000.0	+	0	R 336585
chr20	jNXSensor	rigid_DNA	336728	336747	1000.0	+	0	R 336728
chr20	jNXSensor	rigid_DNA	336791	336806	1000.0	+	0	R 336791
chr20	jNXSensor	rigid_DNA	336815	336838	1000.0	+	0	R 336815
chr20	jNXSensor	rigid_DNA	336843	336868	1000.0	+	0	R 336843
chr20	jNXSensor	rigid_DNA	336904	336918	1000.0	+	0	R 336904
chr20	jNXSensor	rigid_DNA	336969	336983	1000.0	+	0	R 336969
chr20	jNXSensor	rigid_DNA	337028	337043	1000.0	+	0	R 337028
chr20	jNXSensor	rigid_DNA	337077	337091	1000.0	+	0	R 337077
chr20	jNXSensor	rigid_DNA	337170	337185	1000.0	+	0	R 337170
chr20	jNXSensor	rigid_DNA	337270	337293	1000.0	+	0	R 337270
chr20	jNXSensor	rigid_DNA	337330	337344	1000.0	+	0	R 337330
chr20	jNXSensor	rigid_DNA	337842	337856	1000.0	+	0	R 337842
chr20	jNXSensor	rigid_DNA	338111	338123	1000.0	+	0	R 338111
chr20	jNXSensor	rigid_DNA	339861	339871	1000.0	+	0	R 339861
chr20	jNXSensor	rigid_DNA	339960	339974	1000.0	+	0	R 339960
chr20	jNXSensor	rigid_DNA	340015	340024	1000.0	+	0	R 340015
chr20	jNXSensor	rigid_DNA	340970	340982	1000.0	+	0	R 340970
chr20	jNXSensor	rigid_DNA	341954	341963	1000.0	+	0	R 341954
chr20	jNXSensor	rigid_DNA	342562	342579	1000.0	+	0	R 342562
chr20	jNXSensor	rigid_DNA	342736	342747	1000.0	+	0	R 342736
chr20	jNXSensor	rigid_DNA	342789	342803	1000.0	+	0	R 342789
chr20	jNXSensor	rigid_DNA	344240	344249	1000.0	+	0	R 344240
chr20	jNXSensor	rigid_DNA	344799	344817	1000.0	+	0	R 344799
chr20	jNXSensor	rigid_DNA	344880	344894	1000.0	+	0	R 344880
chr20	jNXSensor	rigid_DNA	344943	344957	1000.0	+	0	R 344943
chr20	jNXSensor	rigid_DNA	344967	344977	1000.0	+	0	R 344967
chr20	jNXSensor	rigid_DNA	345399	345413	1000.0	+	0	R 345399
chr20	jNXSensor	rigid_DNA	346337	346351	1000.0	+	0	R 346337
chr20	jNXSensor	rigid_DNA	346425	346439	1000.0	+	0	R 346425
chr20	jNXSensor	rigid_DNA	346461	346475	1000.0	+	0	R 346461
chr20	jNXSensor	rigid_DNA	346598	346617	1000.0	+	0	R 346598
chr20	jNXSensor	rigid_DNA	346765	346779	1000.0	+	0	R 346765
chr20	jNXSensor	rigid_DNA	347020	347030	1000.0	+	0	R 347020
chr20	jNXSensor	rigid_DNA	347253	347273	1000.0	+	0	R 347253
chr20	jNXSensor	rigid_DNA	347636	347650	1000.0	+	0	R 347636
chr20	jNXSensor	rigid_DNA	347821	347835	1000.0	+	0	R 347821
chr20	jNXSensor	rigid_DNA	348052	348066	1000.0	+	0	R 348052
chr20	jNXSensor	rigid_DNA	348148	348162	1000.0	+	0	R 348148
chr20	jNXSensor	rigid_DNA	348269	348290	1000.0	+	0	R 348269
chr20	jNXSensor	rigid_DNA	348334	348348	1000.0	+	0	R 348334
chr20	jNXSensor	rigid_DNA	348924	348938	1000.0	+	0	R 348924
chr20	jNXSensor	rigid_DNA	349040	349055	1000.0	+	0	R 349040
chr20	jNXSensor	rigid_DNA	349122	349144	1000.0	+	0	R 349122
chr20	jNXSensor	rigid_DNA	349229	349257	1000.0	+	0	R 349229
chr20	jNXSensor	rigid_DNA	349276	349295	1000.0	+	0	R 349276
chr20	jNXSensor	rigid_DNA	349338	349352	1000.0	+	0	R 349338
chr20	jNXSensor	rigid_DNA	349466	349481	1000.0	+	0	R 349466
chr20	jNXSensor	rigid_DNA	349484	349504	1000.0	+	0	R 349484
chr20	jNXSensor	rigid_DNA	349627	349642	1000.0	+	0	R 349627
chr20	jNXSensor	rigid_DNA	349862	349876	1000.0	+	0	R 349862
chr20	jNXSensor	rigid_DNA	349902	349917	1000.0	+	0	R 349902
chr20	jNXSensor	rigid_DNA	350017	350032	1000.0	+	0	R 350017
chr20	jNXSensor	rigid_DNA	350274	350288	1000.0	+	0	R 350274
chr20	jNXSensor	rigid_DNA	350754	350774	1000.0	+	0	R 350754
chr20	jNXSensor	rigid_DNA	350972	350983	1000.0	+	0	R 350972
chr20	jNXSensor	rigid_DNA	351192	351206	1000.0	+	0	R 351192
chr20	jNXSensor	rigid_DNA	351314	351335	1000.0	+	0	R 351314
chr20	jNXSensor	rigid_DNA	351484	351493	1000.0	+	0	R 351484
chr20	jNXSensor	rigid_DNA	351702	351716	1000.0	+	0	R 351702
chr20	jNXSensor	rigid_DNA	352427	352441	1000.0	+	0	R 352427
chr20	jNXSensor	rigid_DNA	352558	352572	1000.0	+	0	R 352558
chr20	jNXSensor	rigid_DNA	352607	352621	1000.0	+	0	R 352607
chr20	jNXSensor	rigid_DNA	352995	353009	1000.0	+	0	R 352995
chr20	jNXSensor	rigid_DNA	353015	353029	1000.0	+	0	R 353015
chr20	jNXSensor	rigid_DNA	353367	353381	1000.0	+	0	R 353367
chr20	jNXSensor	rigid_DNA	353652	353665	1000.0	+	0	R 353652
chr20	jNXSensor	rigid_DNA	354271	354288	1000.0	+	0	R 354271
chr20	jNXSensor	rigid_DNA	354510	354530	1000.0	+	0	R 354510
chr20	jNXSensor	rigid_DNA	354981	354995	1000.0	+	0	R 354981
chr20	jNXSensor	rigid_DNA	355461	355488	1000.0	+	0	R 355461
chr20	jNXSensor	rigid_DNA	355841	355855	1000.0	+	0	R 355841
chr20	jNXSensor	rigid_DNA	356321	356335	1000.0	+	0	R 356321
chr20	jNXSensor	rigid_DNA	356379	356393	1000.0	+	0	R 356379
chr20	jNXSensor	rigid_DNA	356784	356798	1000.0	+	0	R 356784
chr20	jNXSensor	rigid_DNA	357251	357265	1000.0	+	0	R 357251
chr20	jNXSensor	rigid_DNA	357525	357539	1000.0	+	0	R 357525
chr20	jNXSensor	rigid_DNA	357555	357576	1000.0	+	0	R 357555
chr20	jNXSensor	rigid_DNA	357611	357630	1000.0	+	0	R 357611
chr20	jNXSensor	rigid_DNA	357719	357733	1000.0	+	0	R 357719
chr20	jNXSensor	rigid_DNA	357871	357887	1000.0	+	0	R 357871
chr20	jNXSensor	rigid_DNA	358117	358131	1000.0	+	0	R 358117
chr20	jNXSensor	rigid_DNA	358154	358168	1000.0	+	0	R 358154
chr20	jNXSensor	rigid_DNA	358350	358364	1000.0	+	0	R 358350
chr20	jNXSensor	rigid_DNA	358912	358926	1000.0	+	0	R 358912
chr20	jNXSensor	rigid_DNA	359010	359024	1000.0	+	0	R 359010
chr20	jNXSensor	rigid_DNA	359268	359282	1000.0	+	0	R 359268
chr20	jNXSensor	rigid_DNA	359780	359794	1000.0	+	0	R 359780
chr20	jNXSensor	rigid_DNA	359879	359893	1000.0	+	0	R 359879
chr20	jNXSensor	rigid_DNA	360449	360463	1000.0	+	0	R 360449
chr20	jNXSensor	rigid_DNA	360593	360607	1000.0	+	0	R 360593
chr20	jNXSensor	rigid_DNA	361163	361177	1000.0	+	0	R 361163
chr20	jNXSensor	rigid_DNA	361221	361235	1000.0	+	0	R 361221
chr20	jNXSensor	rigid_DNA	362173	362188	1000.0	+	0	R 362173
chr20	jNXSensor	rigid_DNA	362374	362393	1000.0	+	0	R 362374
chr20	jNXSensor	rigid_DNA	362655	362664	1000.0	+	0	R 362655
chr20	jNXSensor	rigid_DNA	362893	362907	1000.0	+	0	R 362893
chr20	jNXSensor	rigid_DNA	362934	362948	1000.0	+	0	R 362934
chr20	jNXSensor	rigid_DNA	363382	363396	1000.0	+	0	R 363382
chr20	jNXSensor	rigid_DNA	363467	363481	1000.0	+	0	R 363467
chr20	jNXSensor	rigid_DNA	363547	363561	1000.0	+	0	R 363547
chr20	jNXSensor	rigid_DNA	363588	363603	1000.0	+	0	R 363588
chr20	jNXSensor	rigid_DNA	364257	364271	1000.0	+	0	R 364257
chr20	jNXSensor	rigid_DNA	366902	366917	1000.0	+	0	R 366902
chr20	jNXSensor	rigid_DNA	367097	367111	1000.0	+	0	R 367097
chr20	jNXSensor	rigid_DNA	369071	369085	1000.0	+	0	R 369071
chr20	jNXSensor	rigid_DNA	370388	370402	1000.0	+	0	R 370388
chr20	jNXSensor	rigid_DNA	370681	370695	1000.0	+	0	R 370681
chr20	jNXSensor	rigid_DNA	372775	372790	1000.0	+	0	R 372775
chr20	jNXSensor	rigid_DNA	375350	375364	1000.0	+	0	R 375350
chr20	jNXSensor	rigid_DNA	375588	375611	1000.0	+	0	R 375588
chr20	jNXSensor	rigid_DNA	375768	375785	1000.0	+	0	R 375768
chr20	jNXSensor	rigid_DNA	377334	377350	1000.0	+	0	R 377334
chr20	jNXSensor	rigid_DNA	377372	377386	1000.0	+	0	R 377372
chr20	jNXSensor	rigid_DNA	377486	377505	1000.0	+	0	R 377486
chr20	jNXSensor	rigid_DNA	377798	377815	1000.0	+	0	R 377798
chr20	jNXSensor	rigid_DNA	377930	377949	1000.0	+	0	R 377930
chr20	jNXSensor	rigid_DNA	378798	378812	1000.0	+	0	R 378798
chr20	jNXSensor	rigid_DNA	378960	378974	1000.0	+	0	R 378960
chr20	jNXSensor	rigid_DNA	379947	379961	1000.0	+	0	R 379947
chr20	jNXSensor	rigid_DNA	381552	381566	1000.0	+	0	R 381552
chr20	jNXSensor	rigid_DNA	381798	381832	1000.0	+	0	R 381798
chr20	jNXSensor	rigid_DNA	381972	381995	1000.0	+	0	R 381972
chr20	jNXSensor	rigid_DNA	382185	382207	1000.0	+	0	R 382185
chr20	jNXSensor	rigid_DNA	382357	382367	1000.0	+	0	R 382357
chr20	jNXSensor	rigid_DNA	382881	382896	1000.0	+	0	R 382881
chr20	jNXSensor	rigid_DNA	382940	382949	1000.0	+	0	R 382940
chr20	jNXSensor	rigid_DNA	385457	385471	1000.0	+	0	R 385457
chr20	jNXSensor	rigid_DNA	385578	385597	1000.0	+	0	R 385578
chr20	jNXSensor	rigid_DNA	386959	386974	1000.0	+	0	R 386959
chr20	jNXSensor	rigid_DNA	389079	389096	1000.0	+	0	R 389079
chr20	jNXSensor	rigid_DNA	390594	390626	1000.0	+	0	R 390594
chr20	jNXSensor	rigid_DNA	390630	390666	1000.0	+	0	R 390630
chr20	jNXSensor	rigid_DNA	390704	390723	1000.0	+	0	R 390704
chr20	jNXSensor	rigid_DNA	390732	390746	1000.0	+	0	R 390732
chr20	jNXSensor	rigid_DNA	390775	390798	1000.0	+	0	R 390775
chr20	jNXSensor	rigid_DNA	390853	390867	1000.0	+	0	R 390853
chr20	jNXSensor	rigid_DNA	390873	390916	1000.0	+	0	R 390873
chr20	jNXSensor	rigid_DNA	390921	390978	1000.0	+	0	R 390921
chr20	jNXSensor	rigid_DNA	390991	391005	1000.0	+	0	R 390991
chr20	jNXSensor	rigid_DNA	391021	391035	1000.0	+	0	R 391021
chr20	jNXSensor	rigid_DNA	391045	391086	1000.0	+	0	R 391045
chr20	jNXSensor	rigid_DNA	391109	391123	1000.0	+	0	R 391109
chr20	jNXSensor	rigid_DNA	391135	391218	1000.0	+	0	R 391135
chr20	jNXSensor	rigid_DNA	391223	391263	1000.0	+	0	R 391223
chr20	jNXSensor	rigid_DNA	391622	391636	1000.0	+	0	R 391622
chr20	jNXSensor	rigid_DNA	392347	392360	1000.0	+	0	R 392347
chr20	jNXSensor	rigid_DNA	392571	392585	1000.0	+	0	R 392571
chr20	jNXSensor	rigid_DNA	394340	394354	1000.0	+	0	R 394340
chr20	jNXSensor	rigid_DNA	394422	394436	1000.0	+	0	R 394422
chr20	jNXSensor	rigid_DNA	394663	394686	1000.0	+	0	R 394663
chr20	jNXSensor	rigid_DNA	394731	394745	1000.0	+	0	R 394731
chr20	jNXSensor	rigid_DNA	395669	395686	1000.0	+	0	R 395669
chr20	jNXSensor	rigid_DNA	395911	395925	1000.0	+	0	R 395911
chr20	jNXSensor	rigid_DNA	396362	396376	1000.0	+	0	R 396362
chr20	jNXSensor	rigid_DNA	396497	396511	1000.0	+	0	R 396497
chr20	jNXSensor	rigid_DNA	396638	396652	1000.0	+	0	R 396638
chr20	jNXSensor	rigid_DNA	402060	402074	1000.0	+	0	R 402060
chr20	jNXSensor	rigid_DNA	402927	402941	1000.0	+	0	R 402927
chr20	jNXSensor	rigid_DNA	404105	404121	1000.0	+	0	R 404105
chr20	jNXSensor	rigid_DNA	404536	404550	1000.0	+	0	R 404536
chr20	jNXSensor	rigid_DNA	405224	405233	1000.0	+	0	R 405224
chr20	jNXSensor	rigid_DNA	406398	406412	1000.0	+	0	R 406398
chr20	jNXSensor	rigid_DNA	406663	406672	1000.0	+	0	R 406663
chr20	jNXSensor	rigid_DNA	407331	407345	1000.0	+	0	R 407331
chr20	jNXSensor	rigid_DNA	407410	407428	1000.0	+	0	R 407410
chr20	jNXSensor	rigid_DNA	409068	409078	1000.0	+	0	R 409068
chr20	jNXSensor	rigid_DNA	410119	410133	1000.0	+	0	R 410119
chr20	jNXSensor	rigid_DNA	410155	410166	1000.0	+	0	R 410155
chr20	jNXSensor	rigid_DNA	411238	411252	1000.0	+	0	R 411238
chr20	jNXSensor	rigid_DNA	411435	411449	1000.0	+	0	R 411435
chr20	jNXSensor	rigid_DNA	411586	411600	1000.0	+	0	R 411586
chr20	jNXSensor	rigid_DNA	412412	412422	1000.0	+	0	R 412412
chr20	jNXSensor	rigid_DNA	412449	412458	1000.0	+	0	R 412449
chr20	jNXSensor	rigid_DNA	412636	412650	1000.0	+	0	R 412636
chr20	jNXSensor	rigid_DNA	413636	413650	1000.0	+	0	R 413636
chr20	jNXSensor	rigid_DNA	413711	413754	1000.0	+	0	R 413711
chr20	jNXSensor	rigid_DNA	413972	413987	1000.0	+	0	R 413972
chr20	jNXSensor	rigid_DNA	416195	416209	1000.0	+	0	R 416195
chr20	jNXSensor	rigid_DNA	416685	416701	1000.0	+	0	R 416685
chr20	jNXSensor	rigid_DNA	418679	418692	1000.0	+	0	R 418679
chr20	jNXSensor	rigid_DNA	418980	418995	1000.0	+	0	R 418980
chr20	jNXSensor	rigid_DNA	418998	419007	1000.0	+	0	R 418998
chr20	jNXSensor	rigid_DNA	419056	419072	1000.0	+	0	R 419056
chr20	jNXSensor	rigid_DNA	419349	419364	1000.0	+	0	R 419349
chr20	jNXSensor	rigid_DNA	419538	419555	1000.0	+	0	R 419538
chr20	jNXSensor	rigid_DNA	420827	420838	1000.0	+	0	R 420827
chr20	jNXSensor	rigid_DNA	422421	422440	1000.0	+	0	R 422421
chr20	jNXSensor	rigid_DNA	422669	422689	1000.0	+	0	R 422669
chr20	jNXSensor	rigid_DNA	422919	422933	1000.0	+	0	R 422919
chr20	jNXSensor	rigid_DNA	423734	423748	1000.0	+	0	R 423734
chr20	jNXSensor	rigid_DNA	425218	425232	1000.0	+	0	R 425218
chr20	jNXSensor	rigid_DNA	426039	426053	1000.0	+	0	R 426039
chr20	jNXSensor	rigid_DNA	426980	427001	1000.0	+	0	R 426980
chr20	jNXSensor	rigid_DNA	428603	428620	1000.0	+	0	R 428603
chr20	jNXSensor	rigid_DNA	429279	429300	1000.0	+	0	R 429279
chr20	jNXSensor	rigid_DNA	429528	429542	1000.0	+	0	R 429528
chr20	jNXSensor	rigid_DNA	429714	429726	1000.0	+	0	R 429714
chr20	jNXSensor	rigid_DNA	429949	429963	1000.0	+	0	R 429949
chr20	jNXSensor	rigid_DNA	432580	432600	1000.0	+	0	R 432580
chr20	jNXSensor	rigid_DNA	433996	434020	1000.0	+	0	R 433996
chr20	jNXSensor	rigid_DNA	434253	434267	1000.0	+	0	R 434253
chr20	jNXSensor	rigid_DNA	434313	434326	1000.0	+	0	R 434313
chr20	jNXSensor	rigid_DNA	434514	434536	1000.0	+	0	R 434514
chr20	jNXSensor	rigid_DNA	434762	434781	1000.0	+	0	R 434762
chr20	jNXSensor	rigid_DNA	434804	434823	1000.0	+	0	R 434804
chr20	jNXSensor	rigid_DNA	437179	437193	1000.0	+	0	R 437179
chr20	jNXSensor	rigid_DNA	438818	438833	1000.0	+	0	R 438818
chr20	jNXSensor	rigid_DNA	439537	439546	1000.0	+	0	R 439537
chr20	jNXSensor	rigid_DNA	440853	440864	1000.0	+	0	R 440853
chr20	jNXSensor	rigid_DNA	445501	445510	1000.0	+	0	R 445501
chr20	jNXSensor	rigid_DNA	446250	446259	1000.0	+	0	R 446250
chr20	jNXSensor	rigid_DNA	447358	447379	1000.0	+	0	R 447358
chr20	jNXSensor	rigid_DNA	447446	447460	1000.0	+	0	R 447446
chr20	jNXSensor	rigid_DNA	447578	447597	1000.0	+	0	R 447578
chr20	jNXSensor	rigid_DNA	448158	448172	1000.0	+	0	R 448158
chr20	jNXSensor	rigid_DNA	449391	449405	1000.0	+	0	R 449391
chr20	jNXSensor	rigid_DNA	450617	450631	1000.0	+	0	R 450617
chr20	jNXSensor	rigid_DNA	452503	452525	1000.0	+	0	R 452503
chr20	jNXSensor	rigid_DNA	453066	453084	1000.0	+	0	R 453066
chr20	jNXSensor	rigid_DNA	453353	453374	1000.0	+	0	R 453353
chr20	jNXSensor	rigid_DNA	454295	454311	1000.0	+	0	R 454295
chr20	jNXSensor	rigid_DNA	454313	454322	1000.0	+	0	R 454313
chr20	jNXSensor	rigid_DNA	454481	454503	1000.0	+	0	R 454481
chr20	jNXSensor	rigid_DNA	455303	455313	1000.0	+	0	R 455303
chr20	jNXSensor	rigid_DNA	457835	457850	1000.0	+	0	R 457835
chr20	jNXSensor	rigid_DNA	459113	459129	1000.0	+	0	R 459113
chr20	jNXSensor	rigid_DNA	460814	460826	1000.0	+	0	R 460814
chr20	jNXSensor	rigid_DNA	460975	460995	1000.0	+	0	R 460975
chr20	jNXSensor	rigid_DNA	461068	461082	1000.0	+	0	R 461068
chr20	jNXSensor	rigid_DNA	463518	463531	1000.0	+	0	R 463518
chr20	jNXSensor	rigid_DNA	463679	463710	1000.0	+	0	R 463679
chr20	jNXSensor	rigid_DNA	464121	464135	1000.0	+	0	R 464121
chr20	jNXSensor	rigid_DNA	464200	464214	1000.0	+	0	R 464200
chr20	jNXSensor	rigid_DNA	464256	464270	1000.0	+	0	R 464256
chr20	jNXSensor	rigid_DNA	464384	464402	1000.0	+	0	R 464384
chr20	jNXSensor	rigid_DNA	465258	465277	1000.0	+	0	R 465258
chr20	jNXSensor	rigid_DNA	466141	466151	1000.0	+	0	R 466141
chr20	jNXSensor	rigid_DNA	466608	466623	1000.0	+	0	R 466608
chr20	jNXSensor	rigid_DNA	467339	467353	1000.0	+	0	R 467339
chr20	jNXSensor	rigid_DNA	469493	469507	1000.0	+	0	R 469493
chr20	jNXSensor	rigid_DNA	471322	471336	1000.0	+	0	R 471322
chr20	jNXSensor	rigid_DNA	471937	471951	1000.0	+	0	R 471937
chr20	jNXSensor	rigid_DNA	471957	471976	1000.0	+	0	R 471957
chr20	jNXSensor	rigid_DNA	472136	472150	1000.0	+	0	R 472136
chr20	jNXSensor	rigid_DNA	472193	472217	1000.0	+	0	R 472193
chr20	jNXSensor	rigid_DNA	472239	472263	1000.0	+	0	R 472239
chr20	jNXSensor	rigid_DNA	472270	472285	1000.0	+	0	R 472270
chr20	jNXSensor	rigid_DNA	472328	472348	1000.0	+	0	R 472328
chr20	jNXSensor	rigid_DNA	472398	472422	1000.0	+	0	R 472398
chr20	jNXSensor	rigid_DNA	474802	474816	1000.0	+	0	R 474802
chr20	jNXSensor	rigid_DNA	475405	475424	1000.0	+	0	R 475405
chr20	jNXSensor	rigid_DNA	476428	476437	1000.0	+	0	R 476428
chr20	jNXSensor	rigid_DNA	476784	476798	1000.0	+	0	R 476784
chr20	jNXSensor	rigid_DNA	476821	476835	1000.0	+	0	R 476821
chr20	jNXSensor	rigid_DNA	477222	477246	1000.0	+	0	R 477222
chr20	jNXSensor	rigid_DNA	477479	477493	1000.0	+	0	R 477479
chr20	jNXSensor	rigid_DNA	477679	477693	1000.0	+	0	R 477679
chr20	jNXSensor	rigid_DNA	481365	481377	1000.0	+	0	R 481365
chr20	jNXSensor	rigid_DNA	481736	481755	1000.0	+	0	R 481736
chr20	jNXSensor	rigid_DNA	481980	481999	1000.0	+	0	R 481980
chr20	jNXSensor	rigid_DNA	482640	482652	1000.0	+	0	R 482640
chr20	jNXSensor	rigid_DNA	485514	485526	1000.0	+	0	R 485514
chr20	jNXSensor	rigid_DNA	485838	485852	1000.0	+	0	R 485838
chr20	jNXSensor	rigid_DNA	487224	487235	1000.0	+	0	R 487224
chr20	jNXSensor	rigid_DNA	487463	487477	1000.0	+	0	R 487463
chr20	jNXSensor	rigid_DNA	487500	487514	1000.0	+	0	R 487500
chr20	jNXSensor	rigid_DNA	488400	488418	1000.0	+	0	R 488400
chr20	jNXSensor	rigid_DNA	488441	488461	1000.0	+	0	R 488441
chr20	jNXSensor	rigid_DNA	489117	489127	1000.0	+	0	R 489117
chr20	jNXSensor	rigid_DNA	489480	489495	1000.0	+	0	R 489480
chr20	jNXSensor	rigid_DNA	491273	491287	1000.0	+	0	R 491273
chr20	jNXSensor	rigid_DNA	492123	492142	1000.0	+	0	R 492123
chr20	jNXSensor	rigid_DNA	492420	492462	1000.0	+	0	R 492420
chr20	jNXSensor	rigid_DNA	492697	492711	1000.0	+	0	R 492697
chr20	jNXSensor	rigid_DNA	493456	493470	1000.0	+	0	R 493456
chr20	jNXSensor	rigid_DNA	494539	494553	1000.0	+	0	R 494539
chr20	jNXSensor	rigid_DNA	495587	495601	1000.0	+	0	R 495587
chr20	jNXSensor	rigid_DNA	495624	495642	1000.0	+	0	R 495624
chr20	jNXSensor	rigid_DNA	496239	496258	1000.0	+	0	R 496239
chr20	jNXSensor	rigid_DNA	496283	496297	1000.0	+	0	R 496283
chr20	jNXSensor	rigid_DNA	496318	496332	1000.0	+	0	R 496318
chr20	jNXSensor	rigid_DNA	496568	496582	1000.0	+	0	R 496568
chr20	jNXSensor	rigid_DNA	496924	496939	1000.0	+	0	R 496924
chr20	jNXSensor	rigid_DNA	496993	497007	1000.0	+	0	R 496993
chr20	jNXSensor	rigid_DNA	497065	497085	1000.0	+	0	R 497065
chr20	jNXSensor	rigid_DNA	497192	497206	1000.0	+	0	R 497192
chr20	jNXSensor	rigid_DNA	497901	497915	1000.0	+	0	R 497901
chr20	jNXSensor	rigid_DNA	498767	498776	1000.0	+	0	R 498767
chr20	jNXSensor	rigid_DNA	498868	498883	1000.0	+	0	R 498868
chr20	jNXSensor	rigid_DNA	499696	499712	1000.0	+	0	R 499696
chr20	jNXSensor	rigid_DNA	500521	500556	1000.0	+	0	R 500521
chr20	jNXSensor	rigid_DNA	500637	500647	1000.0	+	0	R 500637
chr20	jNXSensor	rigid_DNA	500729	500743	1000.0	+	0	R 500729
chr20	jNXSensor	rigid_DNA	502049	502063	1000.0	+	0	R 502049
chr20	jNXSensor	rigid_DNA	503308	503322	1000.0	+	0	R 503308
chr20	jNXSensor	rigid_DNA	503885	503904	1000.0	+	0	R 503885
chr20	jNXSensor	rigid_DNA	504565	504574	1000.0	+	0	R 504565
chr20	jNXSensor	rigid_DNA	506602	506618	1000.0	+	0	R 506602
chr20	jNXSensor	rigid_DNA	510640	510664	1000.0	+	0	R 510640
chr20	jNXSensor	rigid_DNA	512540	512551	1000.0	+	0	R 512540
chr20	jNXSensor	rigid_DNA	512789	512803	1000.0	+	0	R 512789
chr20	jNXSensor	rigid_DNA	513115	513129	1000.0	+	0	R 513115
chr20	jNXSensor	rigid_DNA	514690	514709	1000.0	+	0	R 514690
chr20	jNXSensor	rigid_DNA	515513	515527	1000.0	+	0	R 515513
chr20	jNXSensor	rigid_DNA	515737	515746	1000.0	+	0	R 515737
chr20	jNXSensor	rigid_DNA	516928	516945	1000.0	+	0	R 516928
chr20	jNXSensor	rigid_DNA	517288	517302	1000.0	+	0	R 517288
chr20	jNXSensor	rigid_DNA	518223	518237	1000.0	+	0	R 518223
chr20	jNXSensor	rigid_DNA	520101	520120	1000.0	+	0	R 520101
chr20	jNXSensor	rigid_DNA	520289	520304	1000.0	+	0	R 520289
chr20	jNXSensor	rigid_DNA	520818	520837	1000.0	+	0	R 520818
chr20	jNXSensor	rigid_DNA	520955	520969	1000.0	+	0	R 520955
chr20	jNXSensor	rigid_DNA	521448	521463	1000.0	+	0	R 521448
chr20	jNXSensor	rigid_DNA	521589	521602	1000.0	+	0	R 521589
chr20	jNXSensor	rigid_DNA	521766	521780	1000.0	+	0	R 521766
chr20	jNXSensor	rigid_DNA	521846	521860	1000.0	+	0	R 521846
chr20	jNXSensor	rigid_DNA	521911	521929	1000.0	+	0	R 521911
chr20	jNXSensor	rigid_DNA	522195	522210	1000.0	+	0	R 522195
chr20	jNXSensor	rigid_DNA	523263	523284	1000.0	+	0	R 523263
chr20	jNXSensor	rigid_DNA	524041	524053	1000.0	+	0	R 524041
chr20	jNXSensor	rigid_DNA	524513	524544	1000.0	+	0	R 524513
chr20	jNXSensor	rigid_DNA	524572	524586	1000.0	+	0	R 524572
chr20	jNXSensor	rigid_DNA	524664	524691	1000.0	+	0	R 524664
chr20	jNXSensor	rigid_DNA	524715	524729	1000.0	+	0	R 524715
chr20	jNXSensor	rigid_DNA	524764	524778	1000.0	+	0	R 524764
chr20	jNXSensor	rigid_DNA	525937	525951	1000.0	+	0	R 525937
chr20	jNXSensor	rigid_DNA	526273	526287	1000.0	+	0	R 526273
chr20	jNXSensor	rigid_DNA	527323	527342	1000.0	+	0	R 527323
chr20	jNXSensor	rigid_DNA	527814	527830	1000.0	+	0	R 527814
chr20	jNXSensor	rigid_DNA	528211	528221	1000.0	+	0	R 528211
chr20	jNXSensor	rigid_DNA	528789	528798	1000.0	+	0	R 528789
chr20	jNXSensor	rigid_DNA	529131	529145	1000.0	+	0	R 529131
chr20	jNXSensor	rigid_DNA	530328	530342	1000.0	+	0	R 530328
chr20	jNXSensor	rigid_DNA	531376	531403	1000.0	+	0	R 531376
chr20	jNXSensor	rigid_DNA	531500	531514	1000.0	+	0	R 531500
chr20	jNXSensor	rigid_DNA	531882	531896	1000.0	+	0	R 531882
chr20	jNXSensor	rigid_DNA	532764	532790	1000.0	+	0	R 532764
chr20	jNXSensor	rigid_DNA	533157	533171	1000.0	+	0	R 533157
chr20	jNXSensor	rigid_DNA	533255	533269	1000.0	+	0	R 533255
chr20	jNXSensor	rigid_DNA	534978	534997	1000.0	+	0	R 534978
chr20	jNXSensor	rigid_DNA	535219	535238	1000.0	+	0	R 535219
chr20	jNXSensor	rigid_DNA	535387	535401	1000.0	+	0	R 535387
chr20	jNXSensor	rigid_DNA	535462	535479	1000.0	+	0	R 535462
chr20	jNXSensor	rigid_DNA	536279	536299	1000.0	+	0	R 536279
chr20	jNXSensor	rigid_DNA	537052	537066	1000.0	+	0	R 537052
chr20	jNXSensor	rigid_DNA	537098	537112	1000.0	+	0	R 537098
chr20	jNXSensor	rigid_DNA	537574	537589	1000.0	+	0	R 537574
chr20	jNXSensor	rigid_DNA	537860	537892	1000.0	+	0	R 537860
chr20	jNXSensor	rigid_DNA	538211	538231	1000.0	+	0	R 538211
chr20	jNXSensor	rigid_DNA	538299	538320	1000.0	+	0	R 538299
chr20	jNXSensor	rigid_DNA	538325	538339	1000.0	+	0	R 538325
chr20	jNXSensor	rigid_DNA	538399	538445	1000.0	+	0	R 538399
chr20	jNXSensor	rigid_DNA	538447	538461	1000.0	+	0	R 538447
chr20	jNXSensor	rigid_DNA	538532	538546	1000.0	+	0	R 538532
chr20	jNXSensor	rigid_DNA	538573	538587	1000.0	+	0	R 538573
chr20	jNXSensor	rigid_DNA	538590	538604	1000.0	+	0	R 538590
chr20	jNXSensor	rigid_DNA	538631	538655	1000.0	+	0	R 538631
chr20	jNXSensor	rigid_DNA	538680	538758	1000.0	+	0	R 538680
chr20	jNXSensor	rigid_DNA	538848	538866	1000.0	+	0	R 538848
chr20	jNXSensor	rigid_DNA	538877	538901	1000.0	+	0	R 538877
chr20	jNXSensor	rigid_DNA	538918	538979	1000.0	+	0	R 538918
chr20	jNXSensor	rigid_DNA	538983	538997	1000.0	+	0	R 538983
chr20	jNXSensor	rigid_DNA	539001	539043	1000.0	+	0	R 539001
chr20	jNXSensor	rigid_DNA	539046	539066	1000.0	+	0	R 539046
chr20	jNXSensor	rigid_DNA	539069	539096	1000.0	+	0	R 539069
chr20	jNXSensor	rigid_DNA	539107	539126	1000.0	+	0	R 539107
chr20	jNXSensor	rigid_DNA	539136	539191	1000.0	+	0	R 539136
chr20	jNXSensor	rigid_DNA	539213	539232	1000.0	+	0	R 539213
chr20	jNXSensor	rigid_DNA	539617	539626	1000.0	+	0	R 539617
chr20	jNXSensor	rigid_DNA	540484	540498	1000.0	+	0	R 540484
chr20	jNXSensor	rigid_DNA	540739	540753	1000.0	+	0	R 540739
chr20	jNXSensor	rigid_DNA	541328	541342	1000.0	+	0	R 541328
chr20	jNXSensor	rigid_DNA	542859	542873	1000.0	+	0	R 542859
chr20	jNXSensor	rigid_DNA	544966	544980	1000.0	+	0	R 544966
chr20	jNXSensor	rigid_DNA	545982	545992	1000.0	+	0	R 545982
chr20	jNXSensor	rigid_DNA	546050	546064	1000.0	+	0	R 546050
chr20	jNXSensor	rigid_DNA	546686	546700	1000.0	+	0	R 546686
chr20	jNXSensor	rigid_DNA	546839	546853	1000.0	+	0	R 546839
chr20	jNXSensor	rigid_DNA	548001	548010	1000.0	+	0	R 548001
chr20	jNXSensor	rigid_DNA	548957	548971	1000.0	+	0	R 548957
chr20	jNXSensor	rigid_DNA	550280	550294	1000.0	+	0	R 550280
chr20	jNXSensor	rigid_DNA	550481	550490	1000.0	+	0	R 550481
chr20	jNXSensor	rigid_DNA	551469	551483	1000.0	+	0	R 551469
chr20	jNXSensor	rigid_DNA	552927	552941	1000.0	+	0	R 552927
chr20	jNXSensor	rigid_DNA	555656	555670	1000.0	+	0	R 555656
chr20	jNXSensor	rigid_DNA	555858	555876	1000.0	+	0	R 555858
chr20	jNXSensor	rigid_DNA	559237	559261	1000.0	+	0	R 559237
chr20	jNXSensor	rigid_DNA	560344	560358	1000.0	+	0	R 560344
chr20	jNXSensor	rigid_DNA	560669	560683	1000.0	+	0	R 560669
chr20	jNXSensor	rigid_DNA	561584	561598	1000.0	+	0	R 561584
chr20	jNXSensor	rigid_DNA	561606	561620	1000.0	+	0	R 561606
chr20	jNXSensor	rigid_DNA	562140	562159	1000.0	+	0	R 562140
chr20	jNXSensor	rigid_DNA	562392	562411	1000.0	+	0	R 562392
chr20	jNXSensor	rigid_DNA	562415	562445	1000.0	+	0	R 562415
chr20	jNXSensor	rigid_DNA	562685	562710	1000.0	+	0	R 562685
chr20	jNXSensor	rigid_DNA	563255	563274	1000.0	+	0	R 563255
chr20	jNXSensor	rigid_DNA	563421	563435	1000.0	+	0	R 563421
chr20	jNXSensor	rigid_DNA	563588	563602	1000.0	+	0	R 563588
chr20	jNXSensor	rigid_DNA	564153	564167	1000.0	+	0	R 564153
chr20	jNXSensor	rigid_DNA	564230	564250	1000.0	+	0	R 564230
chr20	jNXSensor	rigid_DNA	564274	564288	1000.0	+	0	R 564274
chr20	jNXSensor	rigid_DNA	564296	564311	1000.0	+	0	R 564296
chr20	jNXSensor	rigid_DNA	564460	564474	1000.0	+	0	R 564460
chr20	jNXSensor	rigid_DNA	566114	566133	1000.0	+	0	R 566114
chr20	jNXSensor	rigid_DNA	567113	567132	1000.0	+	0	R 567113
chr20	jNXSensor	rigid_DNA	567345	567359	1000.0	+	0	R 567345
chr20	jNXSensor	rigid_DNA	567749	567763	1000.0	+	0	R 567749
chr20	jNXSensor	rigid_DNA	568081	568092	1000.0	+	0	R 568081
chr20	jNXSensor	rigid_DNA	568514	568532	1000.0	+	0	R 568514
chr20	jNXSensor	rigid_DNA	569300	569318	1000.0	+	0	R 569300
chr20	jNXSensor	rigid_DNA	569363	569377	1000.0	+	0	R 569363
chr20	jNXSensor	rigid_DNA	569388	569403	1000.0	+	0	R 569388
chr20	jNXSensor	rigid_DNA	570016	570030	1000.0	+	0	R 570016
chr20	jNXSensor	rigid_DNA	570436	570450	1000.0	+	0	R 570436
chr20	jNXSensor	rigid_DNA	570518	570537	1000.0	+	0	R 570518
chr20	jNXSensor	rigid_DNA	570546	570569	1000.0	+	0	R 570546
chr20	jNXSensor	rigid_DNA	570582	570601	1000.0	+	0	R 570582
chr20	jNXSensor	rigid_DNA	570611	570635	1000.0	+	0	R 570611
chr20	jNXSensor	rigid_DNA	570645	570669	1000.0	+	0	R 570645
chr20	jNXSensor	rigid_DNA	570678	570699	1000.0	+	0	R 570678
chr20	jNXSensor	rigid_DNA	570717	570731	1000.0	+	0	R 570717
chr20	jNXSensor	rigid_DNA	570741	570794	1000.0	+	0	R 570741
chr20	jNXSensor	rigid_DNA	570804	570828	1000.0	+	0	R 570804
chr20	jNXSensor	rigid_DNA	570838	570862	1000.0	+	0	R 570838
chr20	jNXSensor	rigid_DNA	570871	570892	1000.0	+	0	R 570871
chr20	jNXSensor	rigid_DNA	570910	570924	1000.0	+	0	R 570910
chr20	jNXSensor	rigid_DNA	570933	570953	1000.0	+	0	R 570933
chr20	jNXSensor	rigid_DNA	570962	570983	1000.0	+	0	R 570962
chr20	jNXSensor	rigid_DNA	571000	571015	1000.0	+	0	R 571000
chr20	jNXSensor	rigid_DNA	571024	571044	1000.0	+	0	R 571024
chr20	jNXSensor	rigid_DNA	571053	571073	1000.0	+	0	R 571053
chr20	jNXSensor	rigid_DNA	571091	571134	1000.0	+	0	R 571091
chr20	jNXSensor	rigid_DNA	571141	571156	1000.0	+	0	R 571141
chr20	jNXSensor	rigid_DNA	571176	571198	1000.0	+	0	R 571176
chr20	jNXSensor	rigid_DNA	571208	571235	1000.0	+	0	R 571208
chr20	jNXSensor	rigid_DNA	571237	571252	1000.0	+	0	R 571237
chr20	jNXSensor	rigid_DNA	571271	571286	1000.0	+	0	R 571271
chr20	jNXSensor	rigid_DNA	571328	571343	1000.0	+	0	R 571328
chr20	jNXSensor	rigid_DNA	571346	571401	1000.0	+	0	R 571346
chr20	jNXSensor	rigid_DNA	571410	571425	1000.0	+	0	R 571410
chr20	jNXSensor	rigid_DNA	572058	572072	1000.0	+	0	R 572058
chr20	jNXSensor	rigid_DNA	572375	572394	1000.0	+	0	R 572375
chr20	jNXSensor	rigid_DNA	572909	572919	1000.0	+	0	R 572909
chr20	jNXSensor	rigid_DNA	573428	573442	1000.0	+	0	R 573428
chr20	jNXSensor	rigid_DNA	573767	573786	1000.0	+	0	R 573767
chr20	jNXSensor	rigid_DNA	573889	573905	1000.0	+	0	R 573889
chr20	jNXSensor	rigid_DNA	574290	574310	1000.0	+	0	R 574290
chr20	jNXSensor	rigid_DNA	574648	574662	1000.0	+	0	R 574648
chr20	jNXSensor	rigid_DNA	574891	574906	1000.0	+	0	R 574891
chr20	jNXSensor	rigid_DNA	575160	575169	1000.0	+	0	R 575160
chr20	jNXSensor	rigid_DNA	575259	575269	1000.0	+	0	R 575259
chr20	jNXSensor	rigid_DNA	577464	577483	1000.0	+	0	R 577464
chr20	jNXSensor	rigid_DNA	578063	578077	1000.0	+	0	R 578063
chr20	jNXSensor	rigid_DNA	578104	578118	1000.0	+	0	R 578104
chr20	jNXSensor	rigid_DNA	578346	578361	1000.0	+	0	R 578346
chr20	jNXSensor	rigid_DNA	579454	579468	1000.0	+	0	R 579454
chr20	jNXSensor	rigid_DNA	580328	580344	1000.0	+	0	R 580328
chr20	jNXSensor	rigid_DNA	581507	581521	1000.0	+	0	R 581507
chr20	jNXSensor	rigid_DNA	581577	581601	1000.0	+	0	R 581577
chr20	jNXSensor	rigid_DNA	581664	581682	1000.0	+	0	R 581664
chr20	jNXSensor	rigid_DNA	581709	581728	1000.0	+	0	R 581709
chr20	jNXSensor	rigid_DNA	581740	581809	1000.0	+	0	R 581740
chr20	jNXSensor	rigid_DNA	581833	581849	1000.0	+	0	R 581833
chr20	jNXSensor	rigid_DNA	581854	581869	1000.0	+	0	R 581854
chr20	jNXSensor	rigid_DNA	581894	581934	1000.0	+	0	R 581894
chr20	jNXSensor	rigid_DNA	581943	581965	1000.0	+	0	R 581943
chr20	jNXSensor	rigid_DNA	581970	581989	1000.0	+	0	R 581970
chr20	jNXSensor	rigid_DNA	581993	582008	1000.0	+	0	R 581993
chr20	jNXSensor	rigid_DNA	582059	582088	1000.0	+	0	R 582059
chr20	jNXSensor	rigid_DNA	582097	582111	1000.0	+	0	R 582097
chr20	jNXSensor	rigid_DNA	582135	582155	1000.0	+	0	R 582135
chr20	jNXSensor	rigid_DNA	582158	582172	1000.0	+	0	R 582158
chr20	jNXSensor	rigid_DNA	582179	582203	1000.0	+	0	R 582179
chr20	jNXSensor	rigid_DNA	582242	582256	1000.0	+	0	R 582242
chr20	jNXSensor	rigid_DNA	582543	582557	1000.0	+	0	R 582543
chr20	jNXSensor	rigid_DNA	585204	585214	1000.0	+	0	R 585204
chr20	jNXSensor	rigid_DNA	585504	585518	1000.0	+	0	R 585504
chr20	jNXSensor	rigid_DNA	587579	587598	1000.0	+	0	R 587579
chr20	jNXSensor	rigid_DNA	588866	588881	1000.0	+	0	R 588866
chr20	jNXSensor	rigid_DNA	589095	589112	1000.0	+	0	R 589095
chr20	jNXSensor	rigid_DNA	589273	589283	1000.0	+	0	R 589273
chr20	jNXSensor	rigid_DNA	590301	590315	1000.0	+	0	R 590301
chr20	jNXSensor	rigid_DNA	590773	590787	1000.0	+	0	R 590773
chr20	jNXSensor	rigid_DNA	590791	590805	1000.0	+	0	R 590791
chr20	jNXSensor	rigid_DNA	590872	590886	1000.0	+	0	R 590872
chr20	jNXSensor	rigid_DNA	590909	590923	1000.0	+	0	R 590909
chr20	jNXSensor	rigid_DNA	591389	591403	1000.0	+	0	R 591389
chr20	jNXSensor	rigid_DNA	591821	591835	1000.0	+	0	R 591821
chr20	jNXSensor	rigid_DNA	592113	592127	1000.0	+	0	R 592113
chr20	jNXSensor	rigid_DNA	592175	592198	1000.0	+	0	R 592175
chr20	jNXSensor	rigid_DNA	592225	592256	1000.0	+	0	R 592225
chr20	jNXSensor	rigid_DNA	592260	592277	1000.0	+	0	R 592260
chr20	jNXSensor	rigid_DNA	592289	592309	1000.0	+	0	R 592289
chr20	jNXSensor	rigid_DNA	592321	592367	1000.0	+	0	R 592321
chr20	jNXSensor	rigid_DNA	592512	592526	1000.0	+	0	R 592512
chr20	jNXSensor	rigid_DNA	592633	592647	1000.0	+	0	R 592633
chr20	jNXSensor	rigid_DNA	592766	592839	1000.0	+	0	R 592766
chr20	jNXSensor	rigid_DNA	592841	592893	1000.0	+	0	R 592841
chr20	jNXSensor	rigid_DNA	592939	592953	1000.0	+	0	R 592939
chr20	jNXSensor	rigid_DNA	593004	593041	1000.0	+	0	R 593004
chr20	jNXSensor	rigid_DNA	593084	593108	1000.0	+	0	R 593084
chr20	jNXSensor	rigid_DNA	593308	593322	1000.0	+	0	R 593308
chr20	jNXSensor	rigid_DNA	594185	594199	1000.0	+	0	R 594185
chr20	jNXSensor	rigid_DNA	594303	594317	1000.0	+	0	R 594303
chr20	jNXSensor	rigid_DNA	594793	594807	1000.0	+	0	R 594793
chr20	jNXSensor	rigid_DNA	596339	596353	1000.0	+	0	R 596339
chr20	jNXSensor	rigid_DNA	597774	597788	1000.0	+	0	R 597774
chr20	jNXSensor	rigid_DNA	598310	598324	1000.0	+	0	R 598310
chr20	jNXSensor	rigid_DNA	598470	598484	1000.0	+	0	R 598470
chr20	jNXSensor	rigid_DNA	599101	599115	1000.0	+	0	R 599101
chr20	jNXSensor	rigid_DNA	599281	599301	1000.0	+	0	R 599281
chr20	jNXSensor	rigid_DNA	600235	600250	1000.0	+	0	R 600235
chr20	jNXSensor	rigid_DNA	600901	600915	1000.0	+	0	R 600901
chr20	jNXSensor	rigid_DNA	601349	601373	1000.0	+	0	R 601349
chr20	jNXSensor	rigid_DNA	601650	601664	1000.0	+	0	R 601650
chr20	jNXSensor	rigid_DNA	601767	601781	1000.0	+	0	R 601767
chr20	jNXSensor	rigid_DNA	603487	603501	1000.0	+	0	R 603487
chr20	jNXSensor	rigid_DNA	603639	603668	1000.0	+	0	R 603639
chr20	jNXSensor	rigid_DNA	603788	603803	1000.0	+	0	R 603788
chr20	jNXSensor	rigid_DNA	603888	603902	1000.0	+	0	R 603888
chr20	jNXSensor	rigid_DNA	603940	603962	1000.0	+	0	R 603940
chr20	jNXSensor	rigid_DNA	604080	604108	1000.0	+	0	R 604080
chr20	jNXSensor	rigid_DNA	604122	604146	1000.0	+	0	R 604122
chr20	jNXSensor	rigid_DNA	604178	604193	1000.0	+	0	R 604178
chr20	jNXSensor	rigid_DNA	604241	604301	1000.0	+	0	R 604241
chr20	jNXSensor	rigid_DNA	604358	604425	1000.0	+	0	R 604358
chr20	jNXSensor	rigid_DNA	604582	604597	1000.0	+	0	R 604582
chr20	jNXSensor	rigid_DNA	604946	604966	1000.0	+	0	R 604946
chr20	jNXSensor	rigid_DNA	605007	605021	1000.0	+	0	R 605007
chr20	jNXSensor	rigid_DNA	605051	605065	1000.0	+	0	R 605051
chr20	jNXSensor	rigid_DNA	605234	605248	1000.0	+	0	R 605234
chr20	jNXSensor	rigid_DNA	605427	605446	1000.0	+	0	R 605427
chr20	jNXSensor	rigid_DNA	606059	606074	1000.0	+	0	R 606059
chr20	jNXSensor	rigid_DNA	606537	606550	1000.0	+	0	R 606537
chr20	jNXSensor	rigid_DNA	609136	609145	1000.0	+	0	R 609136
chr20	jNXSensor	rigid_DNA	611765	611790	1000.0	+	0	R 611765
chr20	jNXSensor	rigid_DNA	612114	612129	1000.0	+	0	R 612114
chr20	jNXSensor	rigid_DNA	612356	612371	1000.0	+	0	R 612356
chr20	jNXSensor	rigid_DNA	612566	612581	1000.0	+	0	R 612566
chr20	jNXSensor	rigid_DNA	614012	614026	1000.0	+	0	R 614012
chr20	jNXSensor	rigid_DNA	614288	614302	1000.0	+	0	R 614288
chr20	jNXSensor	rigid_DNA	614806	614820	1000.0	+	0	R 614806
chr20	jNXSensor	rigid_DNA	614843	614863	1000.0	+	0	R 614843
chr20	jNXSensor	rigid_DNA	615084	615100	1000.0	+	0	R 615084
chr20	jNXSensor	rigid_DNA	615323	615338	1000.0	+	0	R 615323
chr20	jNXSensor	rigid_DNA	615624	615638	1000.0	+	0	R 615624
chr20	jNXSensor	rigid_DNA	617180	617194	1000.0	+	0	R 617180
chr20	jNXSensor	rigid_DNA	617203	617217	1000.0	+	0	R 617203
chr20	jNXSensor	rigid_DNA	617355	617369	1000.0	+	0	R 617355
chr20	jNXSensor	rigid_DNA	617814	617828	1000.0	+	0	R 617814
chr20	jNXSensor	rigid_DNA	617906	617920	1000.0	+	0	R 617906
chr20	jNXSensor	rigid_DNA	617979	618004	1000.0	+	0	R 617979
chr20	jNXSensor	rigid_DNA	618103	618118	1000.0	+	0	R 618103
chr20	jNXSensor	rigid_DNA	621343	621353	1000.0	+	0	R 621343
chr20	jNXSensor	rigid_DNA	623279	623293	1000.0	+	0	R 623279
chr20	jNXSensor	rigid_DNA	626629	626643	1000.0	+	0	R 626629
chr20	jNXSensor	rigid_DNA	626726	626745	1000.0	+	0	R 626726
chr20	jNXSensor	rigid_DNA	627859	627882	1000.0	+	0	R 627859
chr20	jNXSensor	rigid_DNA	628245	628259	1000.0	+	0	R 628245
chr20	jNXSensor	rigid_DNA	628415	628429	1000.0	+	0	R 628415
chr20	jNXSensor	rigid_DNA	628536	628555	1000.0	+	0	R 628536
chr20	jNXSensor	rigid_DNA	628827	628847	1000.0	+	0	R 628827
chr20	jNXSensor	rigid_DNA	628905	628919	1000.0	+	0	R 628905
chr20	jNXSensor	rigid_DNA	629294	629311	1000.0	+	0	R 629294
chr20	jNXSensor	rigid_DNA	632954	632968	1000.0	+	0	R 632954
chr20	jNXSensor	rigid_DNA	633130	633144	1000.0	+	0	R 633130
chr20	jNXSensor	rigid_DNA	635027	635041	1000.0	+	0	R 635027
chr20	jNXSensor	rigid_DNA	635083	635097	1000.0	+	0	R 635083
chr20	jNXSensor	rigid_DNA	635412	635426	1000.0	+	0	R 635412
chr20	jNXSensor	rigid_DNA	635969	635984	1000.0	+	0	R 635969
chr20	jNXSensor	rigid_DNA	636483	636497	1000.0	+	0	R 636483
chr20	jNXSensor	rigid_DNA	637067	637087	1000.0	+	0	R 637067
chr20	jNXSensor	rigid_DNA	638583	638603	1000.0	+	0	R 638583
chr20	jNXSensor	rigid_DNA	638669	638712	1000.0	+	0	R 638669
chr20	jNXSensor	rigid_DNA	638750	638770	1000.0	+	0	R 638750
chr20	jNXSensor	rigid_DNA	638777	638816	1000.0	+	0	R 638777
chr20	jNXSensor	rigid_DNA	638832	638859	1000.0	+	0	R 638832
chr20	jNXSensor	rigid_DNA	638866	638898	1000.0	+	0	R 638866
chr20	jNXSensor	rigid_DNA	638900	638933	1000.0	+	0	R 638900
chr20	jNXSensor	rigid_DNA	638968	638988	1000.0	+	0	R 638968
chr20	jNXSensor	rigid_DNA	639015	639045	1000.0	+	0	R 639015
chr20	jNXSensor	rigid_DNA	639051	639066	1000.0	+	0	R 639051
chr20	jNXSensor	rigid_DNA	639069	639087	1000.0	+	0	R 639069
chr20	jNXSensor	rigid_DNA	639154	639173	1000.0	+	0	R 639154
chr20	jNXSensor	rigid_DNA	639256	639275	1000.0	+	0	R 639256
chr20	jNXSensor	rigid_DNA	639530	639548	1000.0	+	0	R 639530
chr20	jNXSensor	rigid_DNA	640516	640530	1000.0	+	0	R 640516
chr20	jNXSensor	rigid_DNA	641047	641057	1000.0	+	0	R 641047
chr20	jNXSensor	rigid_DNA	641356	641371	1000.0	+	0	R 641356
chr20	jNXSensor	rigid_DNA	641600	641614	1000.0	+	0	R 641600
chr20	jNXSensor	rigid_DNA	641841	641852	1000.0	+	0	R 641841
chr20	jNXSensor	rigid_DNA	645515	645524	1000.0	+	0	R 645515
chr20	jNXSensor	rigid_DNA	645803	645815	1000.0	+	0	R 645803
chr20	jNXSensor	rigid_DNA	645883	645897	1000.0	+	0	R 645883
chr20	jNXSensor	rigid_DNA	646240	646259	1000.0	+	0	R 646240
chr20	jNXSensor	rigid_DNA	646647	646661	1000.0	+	0	R 646647
chr20	jNXSensor	rigid_DNA	647323	647337	1000.0	+	0	R 647323
chr20	jNXSensor	rigid_DNA	647765	647779	1000.0	+	0	R 647765
chr20	jNXSensor	rigid_DNA	648034	648048	1000.0	+	0	R 648034
chr20	jNXSensor	rigid_DNA	648116	648130	1000.0	+	0	R 648116
chr20	jNXSensor	rigid_DNA	648467	648486	1000.0	+	0	R 648467
chr20	jNXSensor	rigid_DNA	648655	648685	1000.0	+	0	R 648655
chr20	jNXSensor	rigid_DNA	648826	648840	1000.0	+	0	R 648826
chr20	jNXSensor	rigid_DNA	649198	649212	1000.0	+	0	R 649198
chr20	jNXSensor	rigid_DNA	650574	650588	1000.0	+	0	R 650574
chr20	jNXSensor	rigid_DNA	650859	650873	1000.0	+	0	R 650859
chr20	jNXSensor	rigid_DNA	651293	651307	1000.0	+	0	R 651293
chr20	jNXSensor	rigid_DNA	651707	651721	1000.0	+	0	R 651707
chr20	jNXSensor	rigid_DNA	652236	652250	1000.0	+	0	R 652236
chr20	jNXSensor	rigid_DNA	652533	652548	1000.0	+	0	R 652533
chr20	jNXSensor	rigid_DNA	652594	652608	1000.0	+	0	R 652594
chr20	jNXSensor	rigid_DNA	653305	653318	1000.0	+	0	R 653305
chr20	jNXSensor	rigid_DNA	653548	653562	1000.0	+	0	R 653548
chr20	jNXSensor	rigid_DNA	653653	653667	1000.0	+	0	R 653653
chr20	jNXSensor	rigid_DNA	653927	653941	1000.0	+	0	R 653927
chr20	jNXSensor	rigid_DNA	654081	654100	1000.0	+	0	R 654081
chr20	jNXSensor	rigid_DNA	654655	654679	1000.0	+	0	R 654655
chr20	jNXSensor	rigid_DNA	655650	655664	1000.0	+	0	R 655650
chr20	jNXSensor	rigid_DNA	655738	655757	1000.0	+	0	R 655738
chr20	jNXSensor	rigid_DNA	655760	655774	1000.0	+	0	R 655760
chr20	jNXSensor	rigid_DNA	656431	656448	1000.0	+	0	R 656431
chr20	jNXSensor	rigid_DNA	656555	656579	1000.0	+	0	R 656555
chr20	jNXSensor	rigid_DNA	656596	656620	1000.0	+	0	R 656596
chr20	jNXSensor	rigid_DNA	656712	656726	1000.0	+	0	R 656712
chr20	jNXSensor	rigid_DNA	656733	656763	1000.0	+	0	R 656733
chr20	jNXSensor	rigid_DNA	656772	656793	1000.0	+	0	R 656772
chr20	jNXSensor	rigid_DNA	656802	656828	1000.0	+	0	R 656802
chr20	jNXSensor	rigid_DNA	656833	656869	1000.0	+	0	R 656833
chr20	jNXSensor	rigid_DNA	656874	656888	1000.0	+	0	R 656874
chr20	jNXSensor	rigid_DNA	656894	656920	1000.0	+	0	R 656894
chr20	jNXSensor	rigid_DNA	656966	656990	1000.0	+	0	R 656966
chr20	jNXSensor	rigid_DNA	657004	657019	1000.0	+	0	R 657004
chr20	jNXSensor	rigid_DNA	657070	657097	1000.0	+	0	R 657070
chr20	jNXSensor	rigid_DNA	657102	657127	1000.0	+	0	R 657102
chr20	jNXSensor	rigid_DNA	657140	657159	1000.0	+	0	R 657140
chr20	jNXSensor	rigid_DNA	657317	657331	1000.0	+	0	R 657317
chr20	jNXSensor	rigid_DNA	657486	657501	1000.0	+	0	R 657486
chr20	jNXSensor	rigid_DNA	657680	657694	1000.0	+	0	R 657680
chr20	jNXSensor	rigid_DNA	658337	658347	1000.0	+	0	R 658337
chr20	jNXSensor	rigid_DNA	658638	658652	1000.0	+	0	R 658638
chr20	jNXSensor	rigid_DNA	658885	658897	1000.0	+	0	R 658885
chr20	jNXSensor	rigid_DNA	659166	659180	1000.0	+	0	R 659166
chr20	jNXSensor	rigid_DNA	659457	659471	1000.0	+	0	R 659457
chr20	jNXSensor	rigid_DNA	659699	659708	1000.0	+	0	R 659699
chr20	jNXSensor	rigid_DNA	662027	662041	1000.0	+	0	R 662027
chr20	jNXSensor	rigid_DNA	662565	662579	1000.0	+	0	R 662565
chr20	jNXSensor	rigid_DNA	662907	662921	1000.0	+	0	R 662907
chr20	jNXSensor	rigid_DNA	665381	665395	1000.0	+	0	R 665381
chr20	jNXSensor	rigid_DNA	667229	667253	1000.0	+	0	R 667229
chr20	jNXSensor	rigid_DNA	667882	667901	1000.0	+	0	R 667882
chr20	jNXSensor	rigid_DNA	669861	669879	1000.0	+	0	R 669861
chr20	jNXSensor	rigid_DNA	670479	670493	1000.0	+	0	R 670479
chr20	jNXSensor	rigid_DNA	671424	671438	1000.0	+	0	R 671424
chr20	jNXSensor	rigid_DNA	671952	671966	1000.0	+	0	R 671952
chr20	jNXSensor	rigid_DNA	675264	675283	1000.0	+	0	R 675264
chr20	jNXSensor	rigid_DNA	675518	675528	1000.0	+	0	R 675518
chr20	jNXSensor	rigid_DNA	676649	676663	1000.0	+	0	R 676649
chr20	jNXSensor	rigid_DNA	676891	676910	1000.0	+	0	R 676891
chr20	jNXSensor	rigid_DNA	676912	676921	1000.0	+	0	R 676912
chr20	jNXSensor	rigid_DNA	677097	677107	1000.0	+	0	R 677097
chr20	jNXSensor	rigid_DNA	679139	679153	1000.0	+	0	R 679139
chr20	jNXSensor	rigid_DNA	679875	679889	1000.0	+	0	R 679875
chr20	jNXSensor	rigid_DNA	680397	680411	1000.0	+	0	R 680397
chr20	jNXSensor	rigid_DNA	683914	683924	1000.0	+	0	R 683914
chr20	jNXSensor	rigid_DNA	685220	685233	1000.0	+	0	R 685220
chr20	jNXSensor	rigid_DNA	685464	685478	1000.0	+	0	R 685464
chr20	jNXSensor	rigid_DNA	685517	685536	1000.0	+	0	R 685517
chr20	jNXSensor	rigid_DNA	685923	685937	1000.0	+	0	R 685923
chr20	jNXSensor	rigid_DNA	686886	686898	1000.0	+	0	R 686886
chr20	jNXSensor	rigid_DNA	687818	687832	1000.0	+	0	R 687818
chr20	jNXSensor	rigid_DNA	688109	688120	1000.0	+	0	R 688109
chr20	jNXSensor	rigid_DNA	688640	688654	1000.0	+	0	R 688640
chr20	jNXSensor	rigid_DNA	688884	688898	1000.0	+	0	R 688884
chr20	jNXSensor	rigid_DNA	689643	689677	1000.0	+	0	R 689643
chr20	jNXSensor	rigid_DNA	689887	689901	1000.0	+	0	R 689887
chr20	jNXSensor	rigid_DNA	689919	689938	1000.0	+	0	R 689919
chr20	jNXSensor	rigid_DNA	690015	690038	1000.0	+	0	R 690015
chr20	jNXSensor	rigid_DNA	690044	690060	1000.0	+	0	R 690044
chr20	jNXSensor	rigid_DNA	690282	690301	1000.0	+	0	R 690282
chr20	jNXSensor	rigid_DNA	690305	690319	1000.0	+	0	R 690305
chr20	jNXSensor	rigid_DNA	690324	690338	1000.0	+	0	R 690324
chr20	jNXSensor	rigid_DNA	690632	690646	1000.0	+	0	R 690632
chr20	jNXSensor	rigid_DNA	690666	690685	1000.0	+	0	R 690666
chr20	jNXSensor	rigid_DNA	690823	690837	1000.0	+	0	R 690823
chr20	jNXSensor	rigid_DNA	692358	692372	1000.0	+	0	R 692358
chr20	jNXSensor	rigid_DNA	693934	693949	1000.0	+	0	R 693934
chr20	jNXSensor	rigid_DNA	694169	694183	1000.0	+	0	R 694169
chr20	jNXSensor	rigid_DNA	694582	694593	1000.0	+	0	R 694582
chr20	jNXSensor	rigid_DNA	694821	694840	1000.0	+	0	R 694821
chr20	jNXSensor	rigid_DNA	695087	695101	1000.0	+	0	R 695087
chr20	jNXSensor	rigid_DNA	695238	695253	1000.0	+	0	R 695238
chr20	jNXSensor	rigid_DNA	696004	696015	1000.0	+	0	R 696004
chr20	jNXSensor	rigid_DNA	697197	697211	1000.0	+	0	R 697197
chr20	jNXSensor	rigid_DNA	698310	698324	1000.0	+	0	R 698310
chr20	jNXSensor	rigid_DNA	698800	698813	1000.0	+	0	R 698800
chr20	jNXSensor	rigid_DNA	700314	700329	1000.0	+	0	R 700314
chr20	jNXSensor	rigid_DNA	701232	701245	1000.0	+	0	R 701232
chr20	jNXSensor	rigid_DNA	701555	701570	1000.0	+	0	R 701555
chr20	jNXSensor	rigid_DNA	702751	702770	1000.0	+	0	R 702751
chr20	jNXSensor	rigid_DNA	703476	703495	1000.0	+	0	R 703476
chr20	jNXSensor	rigid_DNA	703739	703753	1000.0	+	0	R 703739
chr20	jNXSensor	rigid_DNA	703770	703784	1000.0	+	0	R 703770
chr20	jNXSensor	rigid_DNA	703912	703935	1000.0	+	0	R 703912
chr20	jNXSensor	rigid_DNA	704689	704703	1000.0	+	0	R 704689
chr20	jNXSensor	rigid_DNA	705307	705321	1000.0	+	0	R 705307
chr20	jNXSensor	rigid_DNA	705637	705651	1000.0	+	0	R 705637
chr20	jNXSensor	rigid_DNA	705916	705925	1000.0	+	0	R 705916
chr20	jNXSensor	rigid_DNA	706657	706674	1000.0	+	0	R 706657
chr20	jNXSensor	rigid_DNA	706739	706753	1000.0	+	0	R 706739
chr20	jNXSensor	rigid_DNA	707373	707387	1000.0	+	0	R 707373
chr20	jNXSensor	rigid_DNA	707982	707996	1000.0	+	0	R 707982
chr20	jNXSensor	rigid_DNA	708023	708037	1000.0	+	0	R 708023
chr20	jNXSensor	rigid_DNA	709044	709069	1000.0	+	0	R 709044
chr20	jNXSensor	rigid_DNA	709939	709950	1000.0	+	0	R 709939
chr20	jNXSensor	rigid_DNA	710174	710193	1000.0	+	0	R 710174
chr20	jNXSensor	rigid_DNA	710567	710576	1000.0	+	0	R 710567
chr20	jNXSensor	rigid_DNA	710645	710659	1000.0	+	0	R 710645
chr20	jNXSensor	rigid_DNA	713016	713030	1000.0	+	0	R 713016
chr20	jNXSensor	rigid_DNA	715883	715908	1000.0	+	0	R 715883
chr20	jNXSensor	rigid_DNA	716136	716150	1000.0	+	0	R 716136
chr20	jNXSensor	rigid_DNA	716156	716172	1000.0	+	0	R 716156
chr20	jNXSensor	rigid_DNA	716187	716201	1000.0	+	0	R 716187
chr20	jNXSensor	rigid_DNA	719015	719043	1000.0	+	0	R 719015
chr20	jNXSensor	rigid_DNA	721014	721028	1000.0	+	0	R 721014
chr20	jNXSensor	rigid_DNA	722198	722217	1000.0	+	0	R 722198
chr20	jNXSensor	rigid_DNA	724385	724399	1000.0	+	0	R 724385
chr20	jNXSensor	rigid_DNA	724694	724708	1000.0	+	0	R 724694
chr20	jNXSensor	rigid_DNA	727835	727854	1000.0	+	0	R 727835
chr20	jNXSensor	rigid_DNA	727921	727937	1000.0	+	0	R 727921
chr20	jNXSensor	rigid_DNA	727941	727955	1000.0	+	0	R 727941
chr20	jNXSensor	rigid_DNA	730143	730157	1000.0	+	0	R 730143
chr20	jNXSensor	rigid_DNA	731007	731021	1000.0	+	0	R 731007
chr20	jNXSensor	rigid_DNA	731250	731262	1000.0	+	0	R 731250
chr20	jNXSensor	rigid_DNA	731617	731631	1000.0	+	0	R 731617
chr20	jNXSensor	rigid_DNA	732337	732351	1000.0	+	0	R 732337
chr20	jNXSensor	rigid_DNA	732502	732516	1000.0	+	0	R 732502
chr20	jNXSensor	rigid_DNA	733448	733462	1000.0	+	0	R 733448
chr20	jNXSensor	rigid_DNA	736457	736471	1000.0	+	0	R 736457
chr20	jNXSensor	rigid_DNA	737768	737777	1000.0	+	0	R 737768
chr20	jNXSensor	rigid_DNA	739631	739645	1000.0	+	0	R 739631
chr20	jNXSensor	rigid_DNA	740039	740050	1000.0	+	0	R 740039
chr20	jNXSensor	rigid_DNA	740618	740632	1000.0	+	0	R 740618
chr20	jNXSensor	rigid_DNA	743044	743058	1000.0	+	0	R 743044
chr20	jNXSensor	rigid_DNA	743418	743432	1000.0	+	0	R 743418
chr20	jNXSensor	rigid_DNA	744164	744178	1000.0	+	0	R 744164
chr20	jNXSensor	rigid_DNA	744853	744867	1000.0	+	0	R 744853
chr20	jNXSensor	rigid_DNA	745273	745284	1000.0	+	0	R 745273
chr20	jNXSensor	rigid_DNA	745337	745346	1000.0	+	0	R 745337
chr20	jNXSensor	rigid_DNA	745822	745833	1000.0	+	0	R 745822
chr20	jNXSensor	rigid_DNA	746188	746209	1000.0	+	0	R 746188
chr20	jNXSensor	rigid_DNA	746494	746505	1000.0	+	0	R 746494
chr20	jNXSensor	rigid_DNA	746714	746728	1000.0	+	0	R 746714
chr20	jNXSensor	rigid_DNA	747132	747147	1000.0	+	0	R 747132
chr20	jNXSensor	rigid_DNA	747362	747381	1000.0	+	0	R 747362
chr20	jNXSensor	rigid_DNA	747438	747453	1000.0	+	0	R 747438
chr20	jNXSensor	rigid_DNA	747666	747686	1000.0	+	0	R 747666
chr20	jNXSensor	rigid_DNA	747709	747727	1000.0	+	0	R 747709
chr20	jNXSensor	rigid_DNA	747774	747788	1000.0	+	0	R 747774
chr20	jNXSensor	rigid_DNA	748296	748310	1000.0	+	0	R 748296
chr20	jNXSensor	rigid_DNA	748514	748528	1000.0	+	0	R 748514
chr20	jNXSensor	rigid_DNA	748862	748876	1000.0	+	0	R 748862
chr20	jNXSensor	rigid_DNA	748885	748905	1000.0	+	0	R 748885
chr20	jNXSensor	rigid_DNA	750797	750818	1000.0	+	0	R 750797
chr20	jNXSensor	rigid_DNA	751526	751540	1000.0	+	0	R 751526
chr20	jNXSensor	rigid_DNA	751986	752000	1000.0	+	0	R 751986
chr20	jNXSensor	rigid_DNA	752014	752028	1000.0	+	0	R 752014
chr20	jNXSensor	rigid_DNA	752109	752123	1000.0	+	0	R 752109
chr20	jNXSensor	rigid_DNA	752203	752238	1000.0	+	0	R 752203
chr20	jNXSensor	rigid_DNA	753927	753936	1000.0	+	0	R 753927
chr20	jNXSensor	rigid_DNA	755638	755657	1000.0	+	0	R 755638
chr20	jNXSensor	rigid_DNA	756261	756276	1000.0	+	0	R 756261
chr20	jNXSensor	rigid_DNA	756425	756439	1000.0	+	0	R 756425
chr20	jNXSensor	rigid_DNA	756466	756485	1000.0	+	0	R 756466
chr20	jNXSensor	rigid_DNA	756704	756719	1000.0	+	0	R 756704
chr20	jNXSensor	rigid_DNA	757231	757241	1000.0	+	0	R 757231
chr20	jNXSensor	rigid_DNA	758912	758931	1000.0	+	0	R 758912
chr20	jNXSensor	rigid_DNA	759093	759110	1000.0	+	0	R 759093
chr20	jNXSensor	rigid_DNA	759339	759353	1000.0	+	0	R 759339
chr20	jNXSensor	rigid_DNA	759901	759925	1000.0	+	0	R 759901
chr20	jNXSensor	rigid_DNA	760338	760361	1000.0	+	0	R 760338
chr20	jNXSensor	rigid_DNA	761650	761668	1000.0	+	0	R 761650
chr20	jNXSensor	rigid_DNA	762118	762132	1000.0	+	0	R 762118
chr20	jNXSensor	rigid_DNA	762188	762202	1000.0	+	0	R 762188
chr20	jNXSensor	rigid_DNA	762254	762283	1000.0	+	0	R 762254
chr20	jNXSensor	rigid_DNA	762371	762385	1000.0	+	0	R 762371
chr20	jNXSensor	rigid_DNA	762389	762403	1000.0	+	0	R 762389
chr20	jNXSensor	rigid_DNA	762471	762490	1000.0	+	0	R 762471
chr20	jNXSensor	rigid_DNA	762520	762534	1000.0	+	0	R 762520
chr20	jNXSensor	rigid_DNA	762577	762591	1000.0	+	0	R 762577
chr20	jNXSensor	rigid_DNA	762599	762628	1000.0	+	0	R 762599
chr20	jNXSensor	rigid_DNA	762635	762649	1000.0	+	0	R 762635
chr20	jNXSensor	rigid_DNA	763033	763047	1000.0	+	0	R 763033
chr20	jNXSensor	rigid_DNA	763484	763498	1000.0	+	0	R 763484
chr20	jNXSensor	rigid_DNA	764095	764109	1000.0	+	0	R 764095
chr20	jNXSensor	rigid_DNA	764343	764358	1000.0	+	0	R 764343
chr20	jNXSensor	rigid_DNA	764519	764533	1000.0	+	0	R 764519
chr20	jNXSensor	rigid_DNA	764592	764606	1000.0	+	0	R 764592
chr20	jNXSensor	rigid_DNA	764892	764912	1000.0	+	0	R 764892
chr20	jNXSensor	rigid_DNA	765528	765537	1000.0	+	0	R 765528
chr20	jNXSensor	rigid_DNA	765689	765712	1000.0	+	0	R 765689
chr20	jNXSensor	rigid_DNA	766551	766562	1000.0	+	0	R 766551
chr20	jNXSensor	rigid_DNA	767461	767480	1000.0	+	0	R 767461
chr20	jNXSensor	rigid_DNA	768153	768172	1000.0	+	0	R 768153
chr20	jNXSensor	rigid_DNA	768272	768286	1000.0	+	0	R 768272
chr20	jNXSensor	rigid_DNA	768735	768754	1000.0	+	0	R 768735
chr20	jNXSensor	rigid_DNA	768773	768787	1000.0	+	0	R 768773
chr20	jNXSensor	rigid_DNA	769344	769358	1000.0	+	0	R 769344
chr20	jNXSensor	rigid_DNA	769651	769665	1000.0	+	0	R 769651
chr20	jNXSensor	rigid_DNA	769671	769691	1000.0	+	0	R 769671
chr20	jNXSensor	rigid_DNA	769782	769803	1000.0	+	0	R 769782
chr20	jNXSensor	rigid_DNA	769865	769881	1000.0	+	0	R 769865
chr20	jNXSensor	rigid_DNA	769931	769960	1000.0	+	0	R 769931
chr20	jNXSensor	rigid_DNA	769966	770008	1000.0	+	0	R 769966
chr20	jNXSensor	rigid_DNA	770117	770132	1000.0	+	0	R 770117
chr20	jNXSensor	rigid_DNA	770163	770182	1000.0	+	0	R 770163
chr20	jNXSensor	rigid_DNA	770242	770262	1000.0	+	0	R 770242
chr20	jNXSensor	rigid_DNA	770307	770326	1000.0	+	0	R 770307
chr20	jNXSensor	rigid_DNA	770340	770354	1000.0	+	0	R 770340
chr20	jNXSensor	rigid_DNA	770599	770613	1000.0	+	0	R 770599
chr20	jNXSensor	rigid_DNA	770829	770873	1000.0	+	0	R 770829
chr20	jNXSensor	rigid_DNA	770946	770966	1000.0	+	0	R 770946
chr20	jNXSensor	rigid_DNA	770984	771001	1000.0	+	0	R 770984
chr20	jNXSensor	rigid_DNA	771086	771100	1000.0	+	0	R 771086
chr20	jNXSensor	rigid_DNA	771622	771636	1000.0	+	0	R 771622
chr20	jNXSensor	rigid_DNA	771933	771947	1000.0	+	0	R 771933
chr20	jNXSensor	rigid_DNA	772854	772868	1000.0	+	0	R 772854
chr20	jNXSensor	rigid_DNA	773050	773064	1000.0	+	0	R 773050
chr20	jNXSensor	rigid_DNA	773319	773332	1000.0	+	0	R 773319
chr20	jNXSensor	rigid_DNA	773477	773492	1000.0	+	0	R 773477
chr20	jNXSensor	rigid_DNA	773716	773747	1000.0	+	0	R 773716
chr20	jNXSensor	rigid_DNA	773803	773823	1000.0	+	0	R 773803
chr20	jNXSensor	rigid_DNA	773835	773849	1000.0	+	0	R 773835
chr20	jNXSensor	rigid_DNA	773857	773887	1000.0	+	0	R 773857
chr20	jNXSensor	rigid_DNA	773895	773909	1000.0	+	0	R 773895
chr20	jNXSensor	rigid_DNA	773915	773952	1000.0	+	0	R 773915
chr20	jNXSensor	rigid_DNA	773955	773974	1000.0	+	0	R 773955
chr20	jNXSensor	rigid_DNA	773977	773997	1000.0	+	0	R 773977
chr20	jNXSensor	rigid_DNA	774223	774238	1000.0	+	0	R 774223
chr20	jNXSensor	rigid_DNA	774764	774778	1000.0	+	0	R 774764
chr20	jNXSensor	rigid_DNA	775039	775053	1000.0	+	0	R 775039
chr20	jNXSensor	rigid_DNA	775401	775415	1000.0	+	0	R 775401
chr20	jNXSensor	rigid_DNA	775692	775706	1000.0	+	0	R 775692
chr20	jNXSensor	rigid_DNA	775713	775727	1000.0	+	0	R 775713
chr20	jNXSensor	rigid_DNA	775918	775932	1000.0	+	0	R 775918
chr20	jNXSensor	rigid_DNA	776903	776917	1000.0	+	0	R 776903
chr20	jNXSensor	rigid_DNA	777070	777084	1000.0	+	0	R 777070
chr20	jNXSensor	rigid_DNA	777107	777126	1000.0	+	0	R 777107
chr20	jNXSensor	rigid_DNA	777134	777153	1000.0	+	0	R 777134
chr20	jNXSensor	rigid_DNA	777294	777308	1000.0	+	0	R 777294
chr20	jNXSensor	rigid_DNA	777504	777518	1000.0	+	0	R 777504
chr20	jNXSensor	rigid_DNA	777618	777637	1000.0	+	0	R 777618
chr20	jNXSensor	rigid_DNA	777660	777679	1000.0	+	0	R 777660
chr20	jNXSensor	rigid_DNA	777902	777916	1000.0	+	0	R 777902
chr20	jNXSensor	rigid_DNA	778789	778798	1000.0	+	0	R 778789
chr20	jNXSensor	rigid_DNA	780555	780574	1000.0	+	0	R 780555
chr20	jNXSensor	rigid_DNA	781513	781527	1000.0	+	0	R 781513
chr20	jNXSensor	rigid_DNA	782206	782220	1000.0	+	0	R 782206
chr20	jNXSensor	rigid_DNA	784906	784941	1000.0	+	0	R 784906
chr20	jNXSensor	rigid_DNA	785243	785257	1000.0	+	0	R 785243
chr20	jNXSensor	rigid_DNA	785832	785851	1000.0	+	0	R 785832
chr20	jNXSensor	rigid_DNA	787453	787467	1000.0	+	0	R 787453
chr20	jNXSensor	rigid_DNA	787677	787691	1000.0	+	0	R 787677
chr20	jNXSensor	rigid_DNA	788747	788761	1000.0	+	0	R 788747
chr20	jNXSensor	rigid_DNA	790888	790913	1000.0	+	0	R 790888
chr20	jNXSensor	rigid_DNA	792442	792452	1000.0	+	0	R 792442
chr20	jNXSensor	rigid_DNA	793462	793476	1000.0	+	0	R 793462
chr20	jNXSensor	rigid_DNA	794512	794521	1000.0	+	0	R 794512
chr20	jNXSensor	rigid_DNA	794964	794978	1000.0	+	0	R 794964
chr20	jNXSensor	rigid_DNA	796034	796046	1000.0	+	0	R 796034
chr20	jNXSensor	rigid_DNA	796466	796480	1000.0	+	0	R 796466
chr20	jNXSensor	rigid_DNA	796509	796523	1000.0	+	0	R 796509
chr20	jNXSensor	rigid_DNA	797099	797113	1000.0	+	0	R 797099
chr20	jNXSensor	rigid_DNA	797600	797617	1000.0	+	0	R 797600
chr20	jNXSensor	rigid_DNA	797846	797860	1000.0	+	0	R 797846
chr20	jNXSensor	rigid_DNA	798627	798641	1000.0	+	0	R 798627
chr20	jNXSensor	rigid_DNA	799951	799965	1000.0	+	0	R 799951
chr20	jNXSensor	rigid_DNA	800596	800610	1000.0	+	0	R 800596
chr20	jNXSensor	rigid_DNA	801391	801405	1000.0	+	0	R 801391
chr20	jNXSensor	rigid_DNA	801671	801685	1000.0	+	0	R 801671
chr20	jNXSensor	rigid_DNA	801890	801904	1000.0	+	0	R 801890
chr20	jNXSensor	rigid_DNA	802025	802039	1000.0	+	0	R 802025
chr20	jNXSensor	rigid_DNA	802607	802626	1000.0	+	0	R 802607
chr20	jNXSensor	rigid_DNA	802643	802662	1000.0	+	0	R 802643
chr20	jNXSensor	rigid_DNA	802795	802809	1000.0	+	0	R 802795
chr20	jNXSensor	rigid_DNA	803149	803163	1000.0	+	0	R 803149
chr20	jNXSensor	rigid_DNA	803275	803289	1000.0	+	0	R 803275
chr20	jNXSensor	rigid_DNA	803610	803624	1000.0	+	0	R 803610
chr20	jNXSensor	rigid_DNA	803917	803931	1000.0	+	0	R 803917
chr20	jNXSensor	rigid_DNA	804788	804808	1000.0	+	0	R 804788
chr20	jNXSensor	rigid_DNA	806456	806470	1000.0	+	0	R 806456
chr20	jNXSensor	rigid_DNA	806734	806757	1000.0	+	0	R 806734
chr20	jNXSensor	rigid_DNA	806784	806803	1000.0	+	0	R 806784
chr20	jNXSensor	rigid_DNA	806980	806994	1000.0	+	0	R 806980
chr20	jNXSensor	rigid_DNA	807039	807053	1000.0	+	0	R 807039
chr20	jNXSensor	rigid_DNA	808331	808345	1000.0	+	0	R 808331
chr20	jNXSensor	rigid_DNA	808366	808380	1000.0	+	0	R 808366
chr20	jNXSensor	rigid_DNA	808499	808513	1000.0	+	0	R 808499
chr20	jNXSensor	rigid_DNA	809231	809241	1000.0	+	0	R 809231
chr20	jNXSensor	rigid_DNA	809732	809746	1000.0	+	0	R 809732
chr20	jNXSensor	rigid_DNA	810214	810228	1000.0	+	0	R 810214
chr20	jNXSensor	rigid_DNA	810411	810425	1000.0	+	0	R 810411
chr20	jNXSensor	rigid_DNA	813183	813197	1000.0	+	0	R 813183
chr20	jNXSensor	rigid_DNA	813219	813238	1000.0	+	0	R 813219
chr20	jNXSensor	rigid_DNA	813357	813371	1000.0	+	0	R 813357
chr20	jNXSensor	rigid_DNA	813602	813621	1000.0	+	0	R 813602
chr20	jNXSensor	rigid_DNA	813721	813736	1000.0	+	0	R 813721
chr20	jNXSensor	rigid_DNA	813830	813844	1000.0	+	0	R 813830
chr20	jNXSensor	rigid_DNA	813974	813988	1000.0	+	0	R 813974
chr20	jNXSensor	rigid_DNA	814018	814045	1000.0	+	0	R 814018
chr20	jNXSensor	rigid_DNA	816280	816297	1000.0	+	0	R 816280
chr20	jNXSensor	rigid_DNA	817476	817490	1000.0	+	0	R 817476
chr20	jNXSensor	rigid_DNA	818721	818735	1000.0	+	0	R 818721
chr20	jNXSensor	rigid_DNA	819040	819061	1000.0	+	0	R 819040
chr20	jNXSensor	rigid_DNA	820726	820740	1000.0	+	0	R 820726
chr20	jNXSensor	rigid_DNA	821238	821252	1000.0	+	0	R 821238
chr20	jNXSensor	rigid_DNA	821675	821694	1000.0	+	0	R 821675
chr20	jNXSensor	rigid_DNA	822168	822182	1000.0	+	0	R 822168
chr20	jNXSensor	rigid_DNA	822543	822557	1000.0	+	0	R 822543
chr20	jNXSensor	rigid_DNA	822623	822634	1000.0	+	0	R 822623
chr20	jNXSensor	rigid_DNA	823074	823088	1000.0	+	0	R 823074
chr20	jNXSensor	rigid_DNA	823584	823598	1000.0	+	0	R 823584
chr20	jNXSensor	rigid_DNA	823695	823709	1000.0	+	0	R 823695
chr20	jNXSensor	rigid_DNA	824191	824205	1000.0	+	0	R 824191
chr20	jNXSensor	rigid_DNA	824517	824548	1000.0	+	0	R 824517
chr20	jNXSensor	rigid_DNA	825535	825549	1000.0	+	0	R 825535
chr20	jNXSensor	rigid_DNA	825694	825708	1000.0	+	0	R 825694
chr20	jNXSensor	rigid_DNA	826202	826216	1000.0	+	0	R 826202
chr20	jNXSensor	rigid_DNA	827895	827908	1000.0	+	0	R 827895
chr20	jNXSensor	rigid_DNA	828068	828077	1000.0	+	0	R 828068
chr20	jNXSensor	rigid_DNA	828143	828157	1000.0	+	0	R 828143
chr20	jNXSensor	rigid_DNA	828187	828201	1000.0	+	0	R 828187
chr20	jNXSensor	rigid_DNA	830044	830058	1000.0	+	0	R 830044
chr20	jNXSensor	rigid_DNA	830984	830993	1000.0	+	0	R 830984
chr20	jNXSensor	rigid_DNA	831699	831714	1000.0	+	0	R 831699
chr20	jNXSensor	rigid_DNA	832208	832222	1000.0	+	0	R 832208
chr20	jNXSensor	rigid_DNA	832393	832407	1000.0	+	0	R 832393
chr20	jNXSensor	rigid_DNA	834104	834118	1000.0	+	0	R 834104
chr20	jNXSensor	rigid_DNA	834263	834277	1000.0	+	0	R 834263
chr20	jNXSensor	rigid_DNA	834975	834989	1000.0	+	0	R 834975
chr20	jNXSensor	rigid_DNA	835241	835255	1000.0	+	0	R 835241
chr20	jNXSensor	rigid_DNA	836029	836043	1000.0	+	0	R 836029
chr20	jNXSensor	rigid_DNA	836404	836419	1000.0	+	0	R 836404
chr20	jNXSensor	rigid_DNA	837626	837640	1000.0	+	0	R 837626
chr20	jNXSensor	rigid_DNA	837764	837778	1000.0	+	0	R 837764
chr20	jNXSensor	rigid_DNA	838449	838463	1000.0	+	0	R 838449
chr20	jNXSensor	rigid_DNA	839376	839395	1000.0	+	0	R 839376
chr20	jNXSensor	rigid_DNA	839503	839517	1000.0	+	0	R 839503
chr20	jNXSensor	rigid_DNA	839735	839749	1000.0	+	0	R 839735
chr20	jNXSensor	rigid_DNA	839873	839887	1000.0	+	0	R 839873
chr20	jNXSensor	rigid_DNA	839961	839976	1000.0	+	0	R 839961
chr20	jNXSensor	rigid_DNA	842799	842813	1000.0	+	0	R 842799
chr20	jNXSensor	rigid_DNA	843426	843440	1000.0	+	0	R 843426
chr20	jNXSensor	rigid_DNA	844409	844423	1000.0	+	0	R 844409
chr20	jNXSensor	rigid_DNA	844682	844701	1000.0	+	0	R 844682
chr20	jNXSensor	rigid_DNA	844938	844952	1000.0	+	0	R 844938
chr20	jNXSensor	rigid_DNA	845050	845073	1000.0	+	0	R 845050
chr20	jNXSensor	rigid_DNA	845205	845219	1000.0	+	0	R 845205
chr20	jNXSensor	rigid_DNA	845425	845439	1000.0	+	0	R 845425
chr20	jNXSensor	rigid_DNA	845467	845481	1000.0	+	0	R 845467
chr20	jNXSensor	rigid_DNA	845583	845597	1000.0	+	0	R 845583
chr20	jNXSensor	rigid_DNA	848979	848990	1000.0	+	0	R 848979
chr20	jNXSensor	rigid_DNA	849748	849767	1000.0	+	0	R 849748
chr20	jNXSensor	rigid_DNA	851067	851081	1000.0	+	0	R 851067
chr20	jNXSensor	rigid_DNA	851975	851989	1000.0	+	0	R 851975
chr20	jNXSensor	rigid_DNA	852191	852200	1000.0	+	0	R 852191
chr20	jNXSensor	rigid_DNA	852278	852292	1000.0	+	0	R 852278
chr20	jNXSensor	rigid_DNA	852519	852537	1000.0	+	0	R 852519
chr20	jNXSensor	rigid_DNA	853154	853177	1000.0	+	0	R 853154
chr20	jNXSensor	rigid_DNA	854557	854571	1000.0	+	0	R 854557
chr20	jNXSensor	rigid_DNA	856894	856904	1000.0	+	0	R 856894
chr20	jNXSensor	rigid_DNA	861271	861281	1000.0	+	0	R 861271
chr20	jNXSensor	rigid_DNA	861304	861313	1000.0	+	0	R 861304
chr20	jNXSensor	rigid_DNA	861361	861375	1000.0	+	0	R 861361
chr20	jNXSensor	rigid_DNA	862957	862971	1000.0	+	0	R 862957
chr20	jNXSensor	rigid_DNA	863010	863024	1000.0	+	0	R 863010
chr20	jNXSensor	rigid_DNA	863038	863062	1000.0	+	0	R 863038
chr20	jNXSensor	rigid_DNA	865054	865064	1000.0	+	0	R 865054
chr20	jNXSensor	rigid_DNA	866053	866067	1000.0	+	0	R 866053
chr20	jNXSensor	rigid_DNA	867378	867392	1000.0	+	0	R 867378
chr20	jNXSensor	rigid_DNA	868400	868414	1000.0	+	0	R 868400
chr20	jNXSensor	rigid_DNA	869072	869086	1000.0	+	0	R 869072
chr20	jNXSensor	rigid_DNA	869881	869895	1000.0	+	0	R 869881
chr20	jNXSensor	rigid_DNA	870506	870520	1000.0	+	0	R 870506
chr20	jNXSensor	rigid_DNA	870739	870758	1000.0	+	0	R 870739
chr20	jNXSensor	rigid_DNA	871157	871171	1000.0	+	0	R 871157
chr20	jNXSensor	rigid_DNA	871194	871208	1000.0	+	0	R 871194
chr20	jNXSensor	rigid_DNA	871447	871461	1000.0	+	0	R 871447
chr20	jNXSensor	rigid_DNA	871879	871889	1000.0	+	0	R 871879
chr20	jNXSensor	rigid_DNA	872673	872693	1000.0	+	0	R 872673
chr20	jNXSensor	rigid_DNA	872756	872770	1000.0	+	0	R 872756
chr20	jNXSensor	rigid_DNA	873082	873096	1000.0	+	0	R 873082
chr20	jNXSensor	rigid_DNA	874355	874374	1000.0	+	0	R 874355
chr20	jNXSensor	rigid_DNA	874488	874502	1000.0	+	0	R 874488
chr20	jNXSensor	rigid_DNA	875585	875599	1000.0	+	0	R 875585
chr20	jNXSensor	rigid_DNA	875678	875697	1000.0	+	0	R 875678
chr20	jNXSensor	rigid_DNA	875705	875724	1000.0	+	0	R 875705
chr20	jNXSensor	rigid_DNA	875823	875837	1000.0	+	0	R 875823
chr20	jNXSensor	rigid_DNA	876129	876143	1000.0	+	0	R 876129
chr20	jNXSensor	rigid_DNA	876342	876353	1000.0	+	0	R 876342
chr20	jNXSensor	rigid_DNA	878021	878030	1000.0	+	0	R 878021
chr20	jNXSensor	rigid_DNA	878570	878584	1000.0	+	0	R 878570
chr20	jNXSensor	rigid_DNA	878617	878631	1000.0	+	0	R 878617
chr20	jNXSensor	rigid_DNA	879723	879732	1000.0	+	0	R 879723
chr20	jNXSensor	rigid_DNA	879774	879809	1000.0	+	0	R 879774
chr20	jNXSensor	rigid_DNA	880203	880217	1000.0	+	0	R 880203
chr20	jNXSensor	rigid_DNA	880947	880961	1000.0	+	0	R 880947
chr20	jNXSensor	rigid_DNA	881691	881711	1000.0	+	0	R 881691
chr20	jNXSensor	rigid_DNA	882125	882139	1000.0	+	0	R 882125
chr20	jNXSensor	rigid_DNA	882220	882239	1000.0	+	0	R 882220
chr20	jNXSensor	rigid_DNA	882270	882290	1000.0	+	0	R 882270
chr20	jNXSensor	rigid_DNA	882413	882427	1000.0	+	0	R 882413
chr20	jNXSensor	rigid_DNA	882432	882451	1000.0	+	0	R 882432
chr20	jNXSensor	rigid_DNA	883057	883075	1000.0	+	0	R 883057
chr20	jNXSensor	rigid_DNA	883098	883117	1000.0	+	0	R 883098
chr20	jNXSensor	rigid_DNA	883336	883358	1000.0	+	0	R 883336
chr20	jNXSensor	rigid_DNA	883925	883940	1000.0	+	0	R 883925
chr20	jNXSensor	rigid_DNA	883979	883993	1000.0	+	0	R 883979
chr20	jNXSensor	rigid_DNA	884592	884606	1000.0	+	0	R 884592
chr20	jNXSensor	rigid_DNA	885144	885164	1000.0	+	0	R 885144
chr20	jNXSensor	rigid_DNA	886286	886300	1000.0	+	0	R 886286
chr20	jNXSensor	rigid_DNA	886550	886564	1000.0	+	0	R 886550
chr20	jNXSensor	rigid_DNA	886651	886665	1000.0	+	0	R 886651
chr20	jNXSensor	rigid_DNA	887207	887222	1000.0	+	0	R 887207
chr20	jNXSensor	rigid_DNA	887304	887319	1000.0	+	0	R 887304
chr20	jNXSensor	rigid_DNA	887424	887444	1000.0	+	0	R 887424
chr20	jNXSensor	rigid_DNA	888019	888033	1000.0	+	0	R 888019
chr20	jNXSensor	rigid_DNA	888275	888289	1000.0	+	0	R 888275
chr20	jNXSensor	rigid_DNA	889011	889030	1000.0	+	0	R 889011
chr20	jNXSensor	rigid_DNA	889063	889077	1000.0	+	0	R 889063
chr20	jNXSensor	rigid_DNA	889191	889205	1000.0	+	0	R 889191
chr20	jNXSensor	rigid_DNA	889371	889385	1000.0	+	0	R 889371
chr20	jNXSensor	rigid_DNA	889788	889802	1000.0	+	0	R 889788
chr20	jNXSensor	rigid_DNA	890053	890067	1000.0	+	0	R 890053
chr20	jNXSensor	rigid_DNA	890190	890205	1000.0	+	0	R 890190
chr20	jNXSensor	rigid_DNA	890372	890391	1000.0	+	0	R 890372
chr20	jNXSensor	rigid_DNA	891389	891403	1000.0	+	0	R 891389
chr20	jNXSensor	rigid_DNA	892650	892664	1000.0	+	0	R 892650
chr20	jNXSensor	rigid_DNA	892689	892703	1000.0	+	0	R 892689
chr20	jNXSensor	rigid_DNA	893092	893111	1000.0	+	0	R 893092
chr20	jNXSensor	rigid_DNA	893894	893927	1000.0	+	0	R 893894
chr20	jNXSensor	rigid_DNA	894083	894107	1000.0	+	0	R 894083
chr20	jNXSensor	rigid_DNA	894266	894280	1000.0	+	0	R 894266
chr20	jNXSensor	rigid_DNA	895095	895105	1000.0	+	0	R 895095
chr20	jNXSensor	rigid_DNA	895293	895312	1000.0	+	0	R 895293
chr20	jNXSensor	rigid_DNA	895779	895804	1000.0	+	0	R 895779
chr20	jNXSensor	rigid_DNA	896429	896443	1000.0	+	0	R 896429
chr20	jNXSensor	rigid_DNA	896614	896628	1000.0	+	0	R 896614
chr20	jNXSensor	rigid_DNA	896670	896689	1000.0	+	0	R 896670
chr20	jNXSensor	rigid_DNA	898871	898885	1000.0	+	0	R 898871
chr20	jNXSensor	rigid_DNA	900546	900560	1000.0	+	0	R 900546
chr20	jNXSensor	rigid_DNA	901270	901289	1000.0	+	0	R 901270
chr20	jNXSensor	rigid_DNA	901745	901759	1000.0	+	0	R 901745
chr20	jNXSensor	rigid_DNA	902395	902409	1000.0	+	0	R 902395
chr20	jNXSensor	rigid_DNA	905213	905222	1000.0	+	0	R 905213
chr20	jNXSensor	rigid_DNA	905640	905654	1000.0	+	0	R 905640
chr20	jNXSensor	rigid_DNA	906112	906126	1000.0	+	0	R 906112
chr20	jNXSensor	rigid_DNA	909546	909560	1000.0	+	0	R 909546
chr20	jNXSensor	rigid_DNA	910465	910480	1000.0	+	0	R 910465
chr20	jNXSensor	rigid_DNA	910653	910667	1000.0	+	0	R 910653
chr20	jNXSensor	rigid_DNA	911190	911204	1000.0	+	0	R 911190
chr20	jNXSensor	rigid_DNA	914360	914374	1000.0	+	0	R 914360
chr20	jNXSensor	rigid_DNA	914425	914450	1000.0	+	0	R 914425
chr20	jNXSensor	rigid_DNA	916273	916284	1000.0	+	0	R 916273
chr20	jNXSensor	rigid_DNA	916663	916682	1000.0	+	0	R 916663
chr20	jNXSensor	rigid_DNA	917707	917721	1000.0	+	0	R 917707
chr20	jNXSensor	rigid_DNA	918807	918821	1000.0	+	0	R 918807
chr20	jNXSensor	rigid_DNA	919789	919803	1000.0	+	0	R 919789
chr20	jNXSensor	rigid_DNA	920907	920926	1000.0	+	0	R 920907
chr20	jNXSensor	rigid_DNA	921834	921848	1000.0	+	0	R 921834
chr20	jNXSensor	rigid_DNA	922037	922051	1000.0	+	0	R 922037
chr20	jNXSensor	rigid_DNA	923121	923140	1000.0	+	0	R 923121
chr20	jNXSensor	rigid_DNA	924115	924129	1000.0	+	0	R 924115
chr20	jNXSensor	rigid_DNA	925333	925352	1000.0	+	0	R 925333
chr20	jNXSensor	rigid_DNA	925886	925900	1000.0	+	0	R 925886
chr20	jNXSensor	rigid_DNA	926186	926200	1000.0	+	0	R 926186
chr20	jNXSensor	rigid_DNA	926283	926297	1000.0	+	0	R 926283
chr20	jNXSensor	rigid_DNA	926858	926872	1000.0	+	0	R 926858
chr20	jNXSensor	rigid_DNA	927629	927647	1000.0	+	0	R 927629
chr20	jNXSensor	rigid_DNA	927668	927682	1000.0	+	0	R 927668
chr20	jNXSensor	rigid_DNA	928754	928773	1000.0	+	0	R 928754
chr20	jNXSensor	rigid_DNA	929672	929686	1000.0	+	0	R 929672
chr20	jNXSensor	rigid_DNA	930054	930068	1000.0	+	0	R 930054
chr20	jNXSensor	rigid_DNA	930314	930328	1000.0	+	0	R 930314
chr20	jNXSensor	rigid_DNA	930651	930666	1000.0	+	0	R 930651
chr20	jNXSensor	rigid_DNA	930687	930724	1000.0	+	0	R 930687
chr20	jNXSensor	rigid_DNA	930825	930855	1000.0	+	0	R 930825
chr20	jNXSensor	rigid_DNA	930872	930899	1000.0	+	0	R 930872
chr20	jNXSensor	rigid_DNA	930904	930950	1000.0	+	0	R 930904
chr20	jNXSensor	rigid_DNA	930968	930982	1000.0	+	0	R 930968
chr20	jNXSensor	rigid_DNA	931000	931024	1000.0	+	0	R 931000
chr20	jNXSensor	rigid_DNA	931035	931068	1000.0	+	0	R 931035
chr20	jNXSensor	rigid_DNA	931074	931088	1000.0	+	0	R 931074
chr20	jNXSensor	rigid_DNA	931103	931117	1000.0	+	0	R 931103
chr20	jNXSensor	rigid_DNA	931164	931178	1000.0	+	0	R 931164
chr20	jNXSensor	rigid_DNA	931184	931198	1000.0	+	0	R 931184
chr20	jNXSensor	rigid_DNA	931225	931244	1000.0	+	0	R 931225
chr20	jNXSensor	rigid_DNA	931351	931370	1000.0	+	0	R 931351
chr20	jNXSensor	rigid_DNA	932186	932195	1000.0	+	0	R 932186
chr20	jNXSensor	rigid_DNA	932592	932611	1000.0	+	0	R 932592
chr20	jNXSensor	rigid_DNA	932644	932659	1000.0	+	0	R 932644
chr20	jNXSensor	rigid_DNA	934211	934231	1000.0	+	0	R 934211
chr20	jNXSensor	rigid_DNA	935284	935298	1000.0	+	0	R 935284
chr20	jNXSensor	rigid_DNA	937432	937443	1000.0	+	0	R 937432
chr20	jNXSensor	rigid_DNA	937915	937929	1000.0	+	0	R 937915
chr20	jNXSensor	rigid_DNA	937993	938007	1000.0	+	0	R 937993
chr20	jNXSensor	rigid_DNA	938354	938368	1000.0	+	0	R 938354
chr20	jNXSensor	rigid_DNA	940276	940290	1000.0	+	0	R 940276
chr20	jNXSensor	rigid_DNA	941319	941333	1000.0	+	0	R 941319
chr20	jNXSensor	rigid_DNA	941679	941693	1000.0	+	0	R 941679
chr20	jNXSensor	rigid_DNA	942071	942085	1000.0	+	0	R 942071
chr20	jNXSensor	rigid_DNA	942329	942343	1000.0	+	0	R 942329
chr20	jNXSensor	rigid_DNA	943752	943766	1000.0	+	0	R 943752
chr20	jNXSensor	rigid_DNA	944762	944781	1000.0	+	0	R 944762
chr20	jNXSensor	rigid_DNA	945449	945468	1000.0	+	0	R 945449
chr20	jNXSensor	rigid_DNA	946638	946652	1000.0	+	0	R 946638
chr20	jNXSensor	rigid_DNA	950683	950694	1000.0	+	0	R 950683
chr20	jNXSensor	rigid_DNA	952014	952027	1000.0	+	0	R 952014
chr20	jNXSensor	rigid_DNA	953576	953590	1000.0	+	0	R 953576
chr20	jNXSensor	rigid_DNA	955453	955467	1000.0	+	0	R 955453
chr20	jNXSensor	rigid_DNA	956455	956469	1000.0	+	0	R 956455
chr20	jNXSensor	rigid_DNA	956598	956612	1000.0	+	0	R 956598
chr20	jNXSensor	rigid_DNA	957601	957615	1000.0	+	0	R 957601
chr20	jNXSensor	rigid_DNA	959824	959835	1000.0	+	0	R 959824
chr20	jNXSensor	rigid_DNA	960920	960938	1000.0	+	0	R 960920
chr20	jNXSensor	rigid_DNA	961001	961015	1000.0	+	0	R 961001
chr20	jNXSensor	rigid_DNA	961086	961095	1000.0	+	0	R 961086
chr20	jNXSensor	rigid_DNA	962805	962820	1000.0	+	0	R 962805
chr20	jNXSensor	rigid_DNA	965384	965398	1000.0	+	0	R 965384
chr20	jNXSensor	rigid_DNA	967762	967776	1000.0	+	0	R 967762
chr20	jNXSensor	rigid_DNA	968740	968760	1000.0	+	0	R 968740
chr20	jNXSensor	rigid_DNA	971511	971525	1000.0	+	0	R 971511
chr20	jNXSensor	rigid_DNA	972824	972838	1000.0	+	0	R 972824
chr20	jNXSensor	rigid_DNA	972999	973013	1000.0	+	0	R 972999
chr20	jNXSensor	rigid_DNA	974992	975006	1000.0	+	0	R 974992
chr20	jNXSensor	rigid_DNA	975049	975068	1000.0	+	0	R 975049
chr20	jNXSensor	rigid_DNA	976790	976805	1000.0	+	0	R 976790
chr20	jNXSensor	rigid_DNA	978089	978103	1000.0	+	0	R 978089
chr20	jNXSensor	rigid_DNA	978484	978498	1000.0	+	0	R 978484
chr20	jNXSensor	rigid_DNA	978542	978551	1000.0	+	0	R 978542
chr20	jNXSensor	rigid_DNA	979000	979014	1000.0	+	0	R 979000
chr20	jNXSensor	rigid_DNA	980391	980406	1000.0	+	0	R 980391
chr20	jNXSensor	rigid_DNA	980719	980738	1000.0	+	0	R 980719
chr20	jNXSensor	rigid_DNA	981202	981216	1000.0	+	0	R 981202
chr20	jNXSensor	rigid_DNA	982988	982997	1000.0	+	0	R 982988
chr20	jNXSensor	rigid_DNA	983315	983329	1000.0	+	0	R 983315
chr20	jNXSensor	rigid_DNA	983523	983537	1000.0	+	0	R 983523
chr20	jNXSensor	rigid_DNA	983974	983988	1000.0	+	0	R 983974
chr20	jNXSensor	rigid_DNA	987017	987031	1000.0	+	0	R 987017
chr20	jNXSensor	rigid_DNA	987386	987400	1000.0	+	0	R 987386
chr20	jNXSensor	rigid_DNA	988317	988331	1000.0	+	0	R 988317
chr20	jNXSensor	rigid_DNA	989148	989159	1000.0	+	0	R 989148
chr20	jNXSensor	rigid_DNA	989425	989439	1000.0	+	0	R 989425
chr20	jNXSensor	rigid_DNA	990265	990279	1000.0	+	0	R 990265
chr20	jNXSensor	rigid_DNA	994298	994313	1000.0	+	0	R 994298
chr20	jNXSensor	rigid_DNA	998586	998595	1000.0	+	0	R 998586
chr20	jNXSensor	rigid_DNA	1000397	1000408	1000.0	+	0	R 1000397
chr20	jNXSensor	rigid_DNA	1000859	1000871	1000.0	+	0	R 1000859
chr20	jNXSensor	rigid_DNA	1000873	1000883	1000.0	+	0	R 1000873
chr20	jNXSensor	rigid_DNA	1002346	1002370	1000.0	+	0	R 1002346
chr20	jNXSensor	rigid_DNA	1003353	1003364	1000.0	+	0	R 1003353
chr20	jNXSensor	rigid_DNA	1003398	1003412	1000.0	+	0	R 1003398
chr20	jNXSensor	rigid_DNA	1003997	1004010	1000.0	+	0	R 1003997
chr20	jNXSensor	rigid_DNA	1008300	1008314	1000.0	+	0	R 1008300
chr20	jNXSensor	rigid_DNA	1011734	1011747	1000.0	+	0	R 1011734
chr20	jNXSensor	rigid_DNA	1018212	1018231	1000.0	+	0	R 1018212
chr20	jNXSensor	rigid_DNA	1019943	1019957	1000.0	+	0	R 1019943
chr20	jNXSensor	rigid_DNA	1020178	1020192	1000.0	+	0	R 1020178
chr20	jNXSensor	rigid_DNA	1020219	1020233	1000.0	+	0	R 1020219
chr20	jNXSensor	rigid_DNA	1020299	1020313	1000.0	+	0	R 1020299
chr20	jNXSensor	rigid_DNA	1020911	1020920	1000.0	+	0	R 1020911
chr20	jNXSensor	rigid_DNA	1021784	1021811	1000.0	+	0	R 1021784
chr20	jNXSensor	rigid_DNA	1023413	1023427	1000.0	+	0	R 1023413
chr20	jNXSensor	rigid_DNA	1024783	1024809	1000.0	+	0	R 1024783
chr20	jNXSensor	rigid_DNA	1025278	1025297	1000.0	+	0	R 1025278
chr20	jNXSensor	rigid_DNA	1026645	1026659	1000.0	+	0	R 1026645
chr20	jNXSensor	rigid_DNA	1026997	1027009	1000.0	+	0	R 1026997
chr20	jNXSensor	rigid_DNA	1027313	1027327	1000.0	+	0	R 1027313
chr20	jNXSensor	rigid_DNA	1028576	1028585	1000.0	+	0	R 1028576
chr20	jNXSensor	rigid_DNA	1028728	1028744	1000.0	+	0	R 1028728
chr20	jNXSensor	rigid_DNA	1028985	1028999	1000.0	+	0	R 1028985
chr20	jNXSensor	rigid_DNA	1029682	1029696	1000.0	+	0	R 1029682
chr20	jNXSensor	rigid_DNA	1033453	1033467	1000.0	+	0	R 1033453
chr20	jNXSensor	rigid_DNA	1037248	1037267	1000.0	+	0	R 1037248
chr20	jNXSensor	rigid_DNA	1038634	1038648	1000.0	+	0	R 1038634
chr20	jNXSensor	rigid_DNA	1038724	1038738	1000.0	+	0	R 1038724
chr20	jNXSensor	rigid_DNA	1039757	1039771	1000.0	+	0	R 1039757
chr20	jNXSensor	rigid_DNA	1041513	1041527	1000.0	+	0	R 1041513
chr20	jNXSensor	rigid_DNA	1042618	1042639	1000.0	+	0	R 1042618
chr20	jNXSensor	rigid_DNA	1044185	1044199	1000.0	+	0	R 1044185
chr20	jNXSensor	rigid_DNA	1044381	1044395	1000.0	+	0	R 1044381
chr20	jNXSensor	rigid_DNA	1044679	1044692	1000.0	+	0	R 1044679
chr20	jNXSensor	rigid_DNA	1045421	1045431	1000.0	+	0	R 1045421
chr20	jNXSensor	rigid_DNA	1045855	1045874	1000.0	+	0	R 1045855
chr20	jNXSensor	rigid_DNA	1045977	1045991	1000.0	+	0	R 1045977
chr20	jNXSensor	rigid_DNA	1046229	1046243	1000.0	+	0	R 1046229
chr20	jNXSensor	rigid_DNA	1047006	1047020	1000.0	+	0	R 1047006
chr20	jNXSensor	rigid_DNA	1047141	1047155	1000.0	+	0	R 1047141
chr20	jNXSensor	rigid_DNA	1047185	1047209	1000.0	+	0	R 1047185
chr20	jNXSensor	rigid_DNA	1047245	1047276	1000.0	+	0	R 1047245
chr20	jNXSensor	rigid_DNA	1047345	1047360	1000.0	+	0	R 1047345
chr20	jNXSensor	rigid_DNA	1047440	1047460	1000.0	+	0	R 1047440
chr20	jNXSensor	rigid_DNA	1047549	1047563	1000.0	+	0	R 1047549
chr20	jNXSensor	rigid_DNA	1047712	1047726	1000.0	+	0	R 1047712
chr20	jNXSensor	rigid_DNA	1048032	1048047	1000.0	+	0	R 1048032
chr20	jNXSensor	rigid_DNA	1048256	1048270	1000.0	+	0	R 1048256
chr20	jNXSensor	rigid_DNA	1049772	1049785	1000.0	+	0	R 1049772
chr20	jNXSensor	rigid_DNA	1050939	1050958	1000.0	+	0	R 1050939
chr20	jNXSensor	rigid_DNA	1056461	1056475	1000.0	+	0	R 1056461
chr20	jNXSensor	rigid_DNA	1057685	1057696	1000.0	+	0	R 1057685
chr20	jNXSensor	rigid_DNA	1057769	1057783	1000.0	+	0	R 1057769
chr20	jNXSensor	rigid_DNA	1059650	1059664	1000.0	+	0	R 1059650
chr20	jNXSensor	rigid_DNA	1059700	1059714	1000.0	+	0	R 1059700
chr20	jNXSensor	rigid_DNA	1060910	1060920	1000.0	+	0	R 1060910
chr20	jNXSensor	rigid_DNA	1061613	1061627	1000.0	+	0	R 1061613
chr20	jNXSensor	rigid_DNA	1062213	1062228	1000.0	+	0	R 1062213
chr20	jNXSensor	rigid_DNA	1063282	1063296	1000.0	+	0	R 1063282
chr20	jNXSensor	rigid_DNA	1063671	1063690	1000.0	+	0	R 1063671
chr20	jNXSensor	rigid_DNA	1064029	1064043	1000.0	+	0	R 1064029
chr20	jNXSensor	rigid_DNA	1064939	1064953	1000.0	+	0	R 1064939
chr20	jNXSensor	rigid_DNA	1067018	1067037	1000.0	+	0	R 1067018
chr20	jNXSensor	rigid_DNA	1067162	1067179	1000.0	+	0	R 1067162
chr20	jNXSensor	rigid_DNA	1067577	1067591	1000.0	+	0	R 1067577
chr20	jNXSensor	rigid_DNA	1068388	1068400	1000.0	+	0	R 1068388
chr20	jNXSensor	rigid_DNA	1070913	1070922	1000.0	+	0	R 1070913
chr20	jNXSensor	rigid_DNA	1073609	1073623	1000.0	+	0	R 1073609
chr20	jNXSensor	rigid_DNA	1074934	1074948	1000.0	+	0	R 1074934
chr20	jNXSensor	rigid_DNA	1076594	1076613	1000.0	+	0	R 1076594
chr20	jNXSensor	rigid_DNA	1078823	1078838	1000.0	+	0	R 1078823
chr20	jNXSensor	rigid_DNA	1079165	1079174	1000.0	+	0	R 1079165
chr20	jNXSensor	rigid_DNA	1080715	1080725	1000.0	+	0	R 1080715
chr20	jNXSensor	rigid_DNA	1086403	1086414	1000.0	+	0	R 1086403
chr20	jNXSensor	rigid_DNA	1087702	1087715	1000.0	+	0	R 1087702
chr20	jNXSensor	rigid_DNA	1089728	1089743	1000.0	+	0	R 1089728
chr20	jNXSensor	rigid_DNA	1092073	1092092	1000.0	+	0	R 1092073
chr20	jNXSensor	rigid_DNA	1093036	1093050	1000.0	+	0	R 1093036
chr20	jNXSensor	rigid_DNA	1093691	1093705	1000.0	+	0	R 1093691
chr20	jNXSensor	rigid_DNA	1093859	1093873	1000.0	+	0	R 1093859
chr20	jNXSensor	rigid_DNA	1095214	1095228	1000.0	+	0	R 1095214
chr20	jNXSensor	rigid_DNA	1096169	1096183	1000.0	+	0	R 1096169
chr20	jNXSensor	rigid_DNA	1096207	1096220	1000.0	+	0	R 1096207
chr20	jNXSensor	rigid_DNA	1097921	1097935	1000.0	+	0	R 1097921
chr20	jNXSensor	rigid_DNA	1099605	1099619	1000.0	+	0	R 1099605
chr20	jNXSensor	rigid_DNA	1099977	1099991	1000.0	+	0	R 1099977
chr20	jNXSensor	rigid_DNA	1102308	1102322	1000.0	+	0	R 1102308
chr20	jNXSensor	rigid_DNA	1103154	1103169	1000.0	+	0	R 1103154
chr20	jNXSensor	rigid_DNA	1103408	1103431	1000.0	+	0	R 1103408
chr20	jNXSensor	rigid_DNA	1104990	1105004	1000.0	+	0	R 1104990
chr20	jNXSensor	rigid_DNA	1105404	1105419	1000.0	+	0	R 1105404
chr20	jNXSensor	rigid_DNA	1108054	1108068	1000.0	+	0	R 1108054
chr20	jNXSensor	rigid_DNA	1108477	1108487	1000.0	+	0	R 1108477
chr20	jNXSensor	rigid_DNA	1109322	1109341	1000.0	+	0	R 1109322
chr20	jNXSensor	rigid_DNA	1109407	1109421	1000.0	+	0	R 1109407
chr20	jNXSensor	rigid_DNA	1109717	1109731	1000.0	+	0	R 1109717
chr20	jNXSensor	rigid_DNA	1109753	1109767	1000.0	+	0	R 1109753
chr20	jNXSensor	rigid_DNA	1109966	1109980	1000.0	+	0	R 1109966
chr20	jNXSensor	rigid_DNA	1110825	1110844	1000.0	+	0	R 1110825
chr20	jNXSensor	rigid_DNA	1111171	1111185	1000.0	+	0	R 1111171
chr20	jNXSensor	rigid_DNA	1111599	1111613	1000.0	+	0	R 1111599
chr20	jNXSensor	rigid_DNA	1112566	1112580	1000.0	+	0	R 1112566
chr20	jNXSensor	rigid_DNA	1113359	1113374	1000.0	+	0	R 1113359
chr20	jNXSensor	rigid_DNA	1113465	1113479	1000.0	+	0	R 1113465
chr20	jNXSensor	rigid_DNA	1113542	1113573	1000.0	+	0	R 1113542
chr20	jNXSensor	rigid_DNA	1113639	1113659	1000.0	+	0	R 1113639
chr20	jNXSensor	rigid_DNA	1113723	1113744	1000.0	+	0	R 1113723
chr20	jNXSensor	rigid_DNA	1113748	1113768	1000.0	+	0	R 1113748
chr20	jNXSensor	rigid_DNA	1113790	1113804	1000.0	+	0	R 1113790
chr20	jNXSensor	rigid_DNA	1113819	1113852	1000.0	+	0	R 1113819
chr20	jNXSensor	rigid_DNA	1113862	1113876	1000.0	+	0	R 1113862
chr20	jNXSensor	rigid_DNA	1113889	1113903	1000.0	+	0	R 1113889
chr20	jNXSensor	rigid_DNA	1113941	1113982	1000.0	+	0	R 1113941
chr20	jNXSensor	rigid_DNA	1113987	1114017	1000.0	+	0	R 1113987
chr20	jNXSensor	rigid_DNA	1114059	1114102	1000.0	+	0	R 1114059
chr20	jNXSensor	rigid_DNA	1114121	1114159	1000.0	+	0	R 1114121
chr20	jNXSensor	rigid_DNA	1114162	1114189	1000.0	+	0	R 1114162
chr20	jNXSensor	rigid_DNA	1114232	1114246	1000.0	+	0	R 1114232
chr20	jNXSensor	rigid_DNA	1114292	1114307	1000.0	+	0	R 1114292
chr20	jNXSensor	rigid_DNA	1114341	1114367	1000.0	+	0	R 1114341
chr20	jNXSensor	rigid_DNA	1114464	1114490	1000.0	+	0	R 1114464
chr20	jNXSensor	rigid_DNA	1114750	1114764	1000.0	+	0	R 1114750
chr20	jNXSensor	rigid_DNA	1114776	1114790	1000.0	+	0	R 1114776
chr20	jNXSensor	rigid_DNA	1115424	1115438	1000.0	+	0	R 1115424
chr20	jNXSensor	rigid_DNA	1117621	1117652	1000.0	+	0	R 1117621
chr20	jNXSensor	rigid_DNA	1120585	1120599	1000.0	+	0	R 1120585
chr20	jNXSensor	rigid_DNA	1120869	1120879	1000.0	+	0	R 1120869
chr20	jNXSensor	rigid_DNA	1121500	1121514	1000.0	+	0	R 1121500
chr20	jNXSensor	rigid_DNA	1121752	1121761	1000.0	+	0	R 1121752
chr20	jNXSensor	rigid_DNA	1123065	1123079	1000.0	+	0	R 1123065
chr20	jNXSensor	rigid_DNA	1123632	1123646	1000.0	+	0	R 1123632
chr20	jNXSensor	rigid_DNA	1123870	1123881	1000.0	+	0	R 1123870
chr20	jNXSensor	rigid_DNA	1124947	1124961	1000.0	+	0	R 1124947
chr20	jNXSensor	rigid_DNA	1126390	1126404	1000.0	+	0	R 1126390
chr20	jNXSensor	rigid_DNA	1131345	1131359	1000.0	+	0	R 1131345
chr20	jNXSensor	rigid_DNA	1132046	1132060	1000.0	+	0	R 1132046
chr20	jNXSensor	rigid_DNA	1133751	1133767	1000.0	+	0	R 1133751
chr20	jNXSensor	rigid_DNA	1133857	1133876	1000.0	+	0	R 1133857
chr20	jNXSensor	rigid_DNA	1135653	1135682	1000.0	+	0	R 1135653
chr20	jNXSensor	rigid_DNA	1138037	1138051	1000.0	+	0	R 1138037
chr20	jNXSensor	rigid_DNA	1138484	1138503	1000.0	+	0	R 1138484
chr20	jNXSensor	rigid_DNA	1139589	1139603	1000.0	+	0	R 1139589
chr20	jNXSensor	rigid_DNA	1139924	1139934	1000.0	+	0	R 1139924
chr20	jNXSensor	rigid_DNA	1140164	1140178	1000.0	+	0	R 1140164
chr20	jNXSensor	rigid_DNA	1144993	1145007	1000.0	+	0	R 1144993
chr20	jNXSensor	rigid_DNA	1145820	1145834	1000.0	+	0	R 1145820
chr20	jNXSensor	rigid_DNA	1151889	1151903	1000.0	+	0	R 1151889
chr20	jNXSensor	rigid_DNA	1152265	1152275	1000.0	+	0	R 1152265
chr20	jNXSensor	rigid_DNA	1152752	1152771	1000.0	+	0	R 1152752
chr20	jNXSensor	rigid_DNA	1153107	1153121	1000.0	+	0	R 1153107
chr20	jNXSensor	rigid_DNA	1154279	1154309	1000.0	+	0	R 1154279
chr20	jNXSensor	rigid_DNA	1154319	1154354	1000.0	+	0	R 1154319
chr20	jNXSensor	rigid_DNA	1154366	1154382	1000.0	+	0	R 1154366
chr20	jNXSensor	rigid_DNA	1154439	1154454	1000.0	+	0	R 1154439
chr20	jNXSensor	rigid_DNA	1154459	1154473	1000.0	+	0	R 1154459
chr20	jNXSensor	rigid_DNA	1154520	1154535	1000.0	+	0	R 1154520
chr20	jNXSensor	rigid_DNA	1154539	1154554	1000.0	+	0	R 1154539
chr20	jNXSensor	rigid_DNA	1154559	1154574	1000.0	+	0	R 1154559
chr20	jNXSensor	rigid_DNA	1154579	1154594	1000.0	+	0	R 1154579
chr20	jNXSensor	rigid_DNA	1154600	1154614	1000.0	+	0	R 1154600
chr20	jNXSensor	rigid_DNA	1154618	1154633	1000.0	+	0	R 1154618
chr20	jNXSensor	rigid_DNA	1154653	1154683	1000.0	+	0	R 1154653
chr20	jNXSensor	rigid_DNA	1154694	1154708	1000.0	+	0	R 1154694
chr20	jNXSensor	rigid_DNA	1154804	1154819	1000.0	+	0	R 1154804
chr20	jNXSensor	rigid_DNA	1154843	1154861	1000.0	+	0	R 1154843
chr20	jNXSensor	rigid_DNA	1154871	1154891	1000.0	+	0	R 1154871
chr20	jNXSensor	rigid_DNA	1154907	1154933	1000.0	+	0	R 1154907
chr20	jNXSensor	rigid_DNA	1155093	1155107	1000.0	+	0	R 1155093
chr20	jNXSensor	rigid_DNA	1155220	1155250	1000.0	+	0	R 1155220
chr20	jNXSensor	rigid_DNA	1155274	1155297	1000.0	+	0	R 1155274
chr20	jNXSensor	rigid_DNA	1155395	1155409	1000.0	+	0	R 1155395
chr20	jNXSensor	rigid_DNA	1163402	1163411	1000.0	+	0	R 1163402
chr20	jNXSensor	rigid_DNA	1164417	1164430	1000.0	+	0	R 1164417
chr20	jNXSensor	rigid_DNA	1166158	1166170	1000.0	+	0	R 1166158
chr20	jNXSensor	rigid_DNA	1167275	1167289	1000.0	+	0	R 1167275
chr20	jNXSensor	rigid_DNA	1170150	1170159	1000.0	+	0	R 1170150
chr20	jNXSensor	rigid_DNA	1176690	1176712	1000.0	+	0	R 1176690
chr20	jNXSensor	rigid_DNA	1180015	1180026	1000.0	+	0	R 1180015
chr20	jNXSensor	rigid_DNA	1185348	1185360	1000.0	+	0	R 1185348
chr20	jNXSensor	rigid_DNA	1185572	1185586	1000.0	+	0	R 1185572
chr20	jNXSensor	rigid_DNA	1190441	1190455	1000.0	+	0	R 1190441
chr20	jNXSensor	rigid_DNA	1190758	1190776	1000.0	+	0	R 1190758
chr20	jNXSensor	rigid_DNA	1191373	1191388	1000.0	+	0	R 1191373
chr20	jNXSensor	rigid_DNA	1192711	1192725	1000.0	+	0	R 1192711
chr20	jNXSensor	rigid_DNA	1194766	1194781	1000.0	+	0	R 1194766
chr20	jNXSensor	rigid_DNA	1194914	1194955	1000.0	+	0	R 1194914
chr20	jNXSensor	rigid_DNA	1195067	1195081	1000.0	+	0	R 1195067
chr20	jNXSensor	rigid_DNA	1195114	1195147	1000.0	+	0	R 1195114
chr20	jNXSensor	rigid_DNA	1195347	1195361	1000.0	+	0	R 1195347
chr20	jNXSensor	rigid_DNA	1195368	1195394	1000.0	+	0	R 1195368
chr20	jNXSensor	rigid_DNA	1195414	1195429	1000.0	+	0	R 1195414
chr20	jNXSensor	rigid_DNA	1195474	1195488	1000.0	+	0	R 1195474
chr20	jNXSensor	rigid_DNA	1195581	1195595	1000.0	+	0	R 1195581
chr20	jNXSensor	rigid_DNA	1195666	1195680	1000.0	+	0	R 1195666
chr20	jNXSensor	rigid_DNA	1195785	1195799	1000.0	+	0	R 1195785
chr20	jNXSensor	rigid_DNA	1195993	1196007	1000.0	+	0	R 1195993
chr20	jNXSensor	rigid_DNA	1196703	1196717	1000.0	+	0	R 1196703
chr20	jNXSensor	rigid_DNA	1197198	1197212	1000.0	+	0	R 1197198
chr20	jNXSensor	rigid_DNA	1197257	1197271	1000.0	+	0	R 1197257
chr20	jNXSensor	rigid_DNA	1200233	1200247	1000.0	+	0	R 1200233
chr20	jNXSensor	rigid_DNA	1201372	1201386	1000.0	+	0	R 1201372
chr20	jNXSensor	rigid_DNA	1201562	1201576	1000.0	+	0	R 1201562
chr20	jNXSensor	rigid_DNA	1203010	1203022	1000.0	+	0	R 1203010
chr20	jNXSensor	rigid_DNA	1203313	1203327	1000.0	+	0	R 1203313
chr20	jNXSensor	rigid_DNA	1208263	1208281	1000.0	+	0	R 1208263
chr20	jNXSensor	rigid_DNA	1208461	1208475	1000.0	+	0	R 1208461
chr20	jNXSensor	rigid_DNA	1208738	1208753	1000.0	+	0	R 1208738
chr20	jNXSensor	rigid_DNA	1209582	1209596	1000.0	+	0	R 1209582
chr20	jNXSensor	rigid_DNA	1211980	1211994	1000.0	+	0	R 1211980
chr20	jNXSensor	rigid_DNA	1212308	1212322	1000.0	+	0	R 1212308
chr20	jNXSensor	rigid_DNA	1212515	1212529	1000.0	+	0	R 1212515
chr20	jNXSensor	rigid_DNA	1214499	1214513	1000.0	+	0	R 1214499
chr20	jNXSensor	rigid_DNA	1214734	1214757	1000.0	+	0	R 1214734
chr20	jNXSensor	rigid_DNA	1215132	1215146	1000.0	+	0	R 1215132
chr20	jNXSensor	rigid_DNA	1216046	1216055	1000.0	+	0	R 1216046
chr20	jNXSensor	rigid_DNA	1216126	1216140	1000.0	+	0	R 1216126
chr20	jNXSensor	rigid_DNA	1216705	1216719	1000.0	+	0	R 1216705
chr20	jNXSensor	rigid_DNA	1217272	1217282	1000.0	+	0	R 1217272
chr20	jNXSensor	rigid_DNA	1218856	1218868	1000.0	+	0	R 1218856
chr20	jNXSensor	rigid_DNA	1219684	1219698	1000.0	+	0	R 1219684
chr20	jNXSensor	rigid_DNA	1221145	1221159	1000.0	+	0	R 1221145
chr20	jNXSensor	rigid_DNA	1221989	1222003	1000.0	+	0	R 1221989
chr20	jNXSensor	rigid_DNA	1222413	1222437	1000.0	+	0	R 1222413
chr20	jNXSensor	rigid_DNA	1223357	1223376	1000.0	+	0	R 1223357
chr20	jNXSensor	rigid_DNA	1223656	1223670	1000.0	+	0	R 1223656
chr20	jNXSensor	rigid_DNA	1224106	1224121	1000.0	+	0	R 1224106
chr20	jNXSensor	rigid_DNA	1224235	1224249	1000.0	+	0	R 1224235
chr20	jNXSensor	rigid_DNA	1224834	1224848	1000.0	+	0	R 1224834
chr20	jNXSensor	rigid_DNA	1224889	1224903	1000.0	+	0	R 1224889
chr20	jNXSensor	rigid_DNA	1224918	1224933	1000.0	+	0	R 1224918
chr20	jNXSensor	rigid_DNA	1224941	1224955	1000.0	+	0	R 1224941
chr20	jNXSensor	rigid_DNA	1224983	1224997	1000.0	+	0	R 1224983
chr20	jNXSensor	rigid_DNA	1225088	1225107	1000.0	+	0	R 1225088
chr20	jNXSensor	rigid_DNA	1225526	1225540	1000.0	+	0	R 1225526
chr20	jNXSensor	rigid_DNA	1225544	1225559	1000.0	+	0	R 1225544
chr20	jNXSensor	rigid_DNA	1225815	1225829	1000.0	+	0	R 1225815
chr20	jNXSensor	rigid_DNA	1227276	1227290	1000.0	+	0	R 1227276
chr20	jNXSensor	rigid_DNA	1227497	1227507	1000.0	+	0	R 1227497
chr20	jNXSensor	rigid_DNA	1227663	1227677	1000.0	+	0	R 1227663
chr20	jNXSensor	rigid_DNA	1228162	1228176	1000.0	+	0	R 1228162
chr20	jNXSensor	rigid_DNA	1228836	1228850	1000.0	+	0	R 1228836
chr20	jNXSensor	rigid_DNA	1228957	1228971	1000.0	+	0	R 1228957
chr20	jNXSensor	rigid_DNA	1229905	1229919	1000.0	+	0	R 1229905
chr20	jNXSensor	rigid_DNA	1230150	1230161	1000.0	+	0	R 1230150
chr20	jNXSensor	rigid_DNA	1233245	1233259	1000.0	+	0	R 1233245
chr20	jNXSensor	rigid_DNA	1233815	1233834	1000.0	+	0	R 1233815
chr20	jNXSensor	rigid_DNA	1233972	1233986	1000.0	+	0	R 1233972
chr20	jNXSensor	rigid_DNA	1234057	1234078	1000.0	+	0	R 1234057
chr20	jNXSensor	rigid_DNA	1234387	1234401	1000.0	+	0	R 1234387
chr20	jNXSensor	rigid_DNA	1234515	1234538	1000.0	+	0	R 1234515
chr20	jNXSensor	rigid_DNA	1234545	1234573	1000.0	+	0	R 1234545
chr20	jNXSensor	rigid_DNA	1234666	1234692	1000.0	+	0	R 1234666
chr20	jNXSensor	rigid_DNA	1234716	1234730	1000.0	+	0	R 1234716
chr20	jNXSensor	rigid_DNA	1234904	1234918	1000.0	+	0	R 1234904
chr20	jNXSensor	rigid_DNA	1234964	1234978	1000.0	+	0	R 1234964
chr20	jNXSensor	rigid_DNA	1235138	1235152	1000.0	+	0	R 1235138
chr20	jNXSensor	rigid_DNA	1235563	1235577	1000.0	+	0	R 1235563
chr20	jNXSensor	rigid_DNA	1235980	1235994	1000.0	+	0	R 1235980
chr20	jNXSensor	rigid_DNA	1236341	1236371	1000.0	+	0	R 1236341
chr20	jNXSensor	rigid_DNA	1236460	1236474	1000.0	+	0	R 1236460
chr20	jNXSensor	rigid_DNA	1236494	1236518	1000.0	+	0	R 1236494
chr20	jNXSensor	rigid_DNA	1237097	1237111	1000.0	+	0	R 1237097
chr20	jNXSensor	rigid_DNA	1237246	1237260	1000.0	+	0	R 1237246
chr20	jNXSensor	rigid_DNA	1237267	1237282	1000.0	+	0	R 1237267
chr20	jNXSensor	rigid_DNA	1237561	1237575	1000.0	+	0	R 1237561
chr20	jNXSensor	rigid_DNA	1237698	1237712	1000.0	+	0	R 1237698
chr20	jNXSensor	rigid_DNA	1237737	1237751	1000.0	+	0	R 1237737
chr20	jNXSensor	rigid_DNA	1238409	1238423	1000.0	+	0	R 1238409
chr20	jNXSensor	rigid_DNA	1239048	1239076	1000.0	+	0	R 1239048
chr20	jNXSensor	rigid_DNA	1239291	1239305	1000.0	+	0	R 1239291
chr20	jNXSensor	rigid_DNA	1239500	1239514	1000.0	+	0	R 1239500
chr20	jNXSensor	rigid_DNA	1239657	1239685	1000.0	+	0	R 1239657
chr20	jNXSensor	rigid_DNA	1240545	1240560	1000.0	+	0	R 1240545
chr20	jNXSensor	rigid_DNA	1240830	1240844	1000.0	+	0	R 1240830
chr20	jNXSensor	rigid_DNA	1241039	1241053	1000.0	+	0	R 1241039
chr20	jNXSensor	rigid_DNA	1241207	1241225	1000.0	+	0	R 1241207
chr20	jNXSensor	rigid_DNA	1241405	1241424	1000.0	+	0	R 1241405
chr20	jNXSensor	rigid_DNA	1241437	1241456	1000.0	+	0	R 1241437
chr20	jNXSensor	rigid_DNA	1241616	1241630	1000.0	+	0	R 1241616
chr20	jNXSensor	rigid_DNA	1241671	1241690	1000.0	+	0	R 1241671
chr20	jNXSensor	rigid_DNA	1241717	1241736	1000.0	+	0	R 1241717
chr20	jNXSensor	rigid_DNA	1241765	1241779	1000.0	+	0	R 1241765
chr20	jNXSensor	rigid_DNA	1241794	1241808	1000.0	+	0	R 1241794
chr20	jNXSensor	rigid_DNA	1241965	1241979	1000.0	+	0	R 1241965
chr20	jNXSensor	rigid_DNA	1242047	1242061	1000.0	+	0	R 1242047
chr20	jNXSensor	rigid_DNA	1242075	1242089	1000.0	+	0	R 1242075
chr20	jNXSensor	rigid_DNA	1242115	1242134	1000.0	+	0	R 1242115
chr20	jNXSensor	rigid_DNA	1242171	1242190	1000.0	+	0	R 1242171
chr20	jNXSensor	rigid_DNA	1242214	1242228	1000.0	+	0	R 1242214
chr20	jNXSensor	rigid_DNA	1242362	1242376	1000.0	+	0	R 1242362
chr20	jNXSensor	rigid_DNA	1243133	1243155	1000.0	+	0	R 1243133
chr20	jNXSensor	rigid_DNA	1243234	1243252	1000.0	+	0	R 1243234
chr20	jNXSensor	rigid_DNA	1244531	1244545	1000.0	+	0	R 1244531
chr20	jNXSensor	rigid_DNA	1245710	1245724	1000.0	+	0	R 1245710
chr20	jNXSensor	rigid_DNA	1247748	1247767	1000.0	+	0	R 1247748
chr20	jNXSensor	rigid_DNA	1248793	1248807	1000.0	+	0	R 1248793
chr20	jNXSensor	rigid_DNA	1249704	1249718	1000.0	+	0	R 1249704
chr20	jNXSensor	rigid_DNA	1249754	1249768	1000.0	+	0	R 1249754
chr20	jNXSensor	rigid_DNA	1250527	1250541	1000.0	+	0	R 1250527
chr20	jNXSensor	rigid_DNA	1251461	1251475	1000.0	+	0	R 1251461
chr20	jNXSensor	rigid_DNA	1251773	1251792	1000.0	+	0	R 1251773
chr20	jNXSensor	rigid_DNA	1253081	1253100	1000.0	+	0	R 1253081
chr20	jNXSensor	rigid_DNA	1254010	1254033	1000.0	+	0	R 1254010
chr20	jNXSensor	rigid_DNA	1254210	1254225	1000.0	+	0	R 1254210
chr20	jNXSensor	rigid_DNA	1254271	1254285	1000.0	+	0	R 1254271
chr20	jNXSensor	rigid_DNA	1254339	1254353	1000.0	+	0	R 1254339
chr20	jNXSensor	rigid_DNA	1254368	1254383	1000.0	+	0	R 1254368
chr20	jNXSensor	rigid_DNA	1254523	1254542	1000.0	+	0	R 1254523
chr20	jNXSensor	rigid_DNA	1254592	1254606	1000.0	+	0	R 1254592
chr20	jNXSensor	rigid_DNA	1254610	1254624	1000.0	+	0	R 1254610
chr20	jNXSensor	rigid_DNA	1254806	1254820	1000.0	+	0	R 1254806
chr20	jNXSensor	rigid_DNA	1254896	1254915	1000.0	+	0	R 1254896
chr20	jNXSensor	rigid_DNA	1256049	1256063	1000.0	+	0	R 1256049
chr20	jNXSensor	rigid_DNA	1256236	1256255	1000.0	+	0	R 1256236
chr20	jNXSensor	rigid_DNA	1256721	1256736	1000.0	+	0	R 1256721
chr20	jNXSensor	rigid_DNA	1257482	1257496	1000.0	+	0	R 1257482
chr20	jNXSensor	rigid_DNA	1257712	1257726	1000.0	+	0	R 1257712
chr20	jNXSensor	rigid_DNA	1258530	1258542	1000.0	+	0	R 1258530
chr20	jNXSensor	rigid_DNA	1258673	1258683	1000.0	+	0	R 1258673
chr20	jNXSensor	rigid_DNA	1258928	1258942	1000.0	+	0	R 1258928
chr20	jNXSensor	rigid_DNA	1260787	1260802	1000.0	+	0	R 1260787
chr20	jNXSensor	rigid_DNA	1261197	1261211	1000.0	+	0	R 1261197
chr20	jNXSensor	rigid_DNA	1261722	1261736	1000.0	+	0	R 1261722
chr20	jNXSensor	rigid_DNA	1265164	1265178	1000.0	+	0	R 1265164
chr20	jNXSensor	rigid_DNA	1265845	1265863	1000.0	+	0	R 1265845
chr20	jNXSensor	rigid_DNA	1266514	1266528	1000.0	+	0	R 1266514
chr20	jNXSensor	rigid_DNA	1266738	1266752	1000.0	+	0	R 1266738
chr20	jNXSensor	rigid_DNA	1266893	1266913	1000.0	+	0	R 1266893
chr20	jNXSensor	rigid_DNA	1267140	1267154	1000.0	+	0	R 1267140
chr20	jNXSensor	rigid_DNA	1267511	1267525	1000.0	+	0	R 1267511
chr20	jNXSensor	rigid_DNA	1268258	1268267	1000.0	+	0	R 1268258
chr20	jNXSensor	rigid_DNA	1268599	1268613	1000.0	+	0	R 1268599
chr20	jNXSensor	rigid_DNA	1269102	1269113	1000.0	+	0	R 1269102
chr20	jNXSensor	rigid_DNA	1271610	1271624	1000.0	+	0	R 1271610
chr20	jNXSensor	rigid_DNA	1272008	1272022	1000.0	+	0	R 1272008
chr20	jNXSensor	rigid_DNA	1273278	1273287	1000.0	+	0	R 1273278
chr20	jNXSensor	rigid_DNA	1281828	1281843	1000.0	+	0	R 1281828
chr20	jNXSensor	rigid_DNA	1283545	1283559	1000.0	+	0	R 1283545
chr20	jNXSensor	rigid_DNA	1284959	1284971	1000.0	+	0	R 1284959
chr20	jNXSensor	rigid_DNA	1286276	1286290	1000.0	+	0	R 1286276
chr20	jNXSensor	rigid_DNA	1287273	1287293	1000.0	+	0	R 1287273
chr20	jNXSensor	rigid_DNA	1287917	1287931	1000.0	+	0	R 1287917
chr20	jNXSensor	rigid_DNA	1288197	1288210	1000.0	+	0	R 1288197
chr20	jNXSensor	rigid_DNA	1290351	1290366	1000.0	+	0	R 1290351
chr20	jNXSensor	rigid_DNA	1290854	1290864	1000.0	+	0	R 1290854
chr20	jNXSensor	rigid_DNA	1293620	1293634	1000.0	+	0	R 1293620
chr20	jNXSensor	rigid_DNA	1294710	1294724	1000.0	+	0	R 1294710
chr20	jNXSensor	rigid_DNA	1294894	1294908	1000.0	+	0	R 1294894
chr20	jNXSensor	rigid_DNA	1295560	1295571	1000.0	+	0	R 1295560
chr20	jNXSensor	rigid_DNA	1295653	1295672	1000.0	+	0	R 1295653
chr20	jNXSensor	rigid_DNA	1295896	1295908	1000.0	+	0	R 1295896
[truncated: 76,140 more rows]
