# Supplementary material for: Prediction and analysis of nucleosome exclusion regions in the human genome
Source: BMC Genomics. 2008 Apr 22;9:186. doi: 10.1186/1471-2164-9-186 (PMC2386137; doi:10.1186/1471-2164-9-186)
Supplement: Additional file 6 — Nucleosome exclusion scores in wiggle format. A zip file containing the whole annotations for human genome nucleosome exclusion scores in wiggle format, a single *.wig file for each chromosome. [file 1471-2164-9-186-S6.zip › chr21.gff]

chr21	jNXSensor	rigid_DNA	9726020	9726029	1000.0	+	0	R 9726020
chr21	jNXSensor	rigid_DNA	9733452	9733462	1000.0	+	0	R 9733452
chr21	jNXSensor	rigid_DNA	9745337	9745351	1000.0	+	0	R 9745337
chr21	jNXSensor	rigid_DNA	9758472	9758483	1000.0	+	0	R 9758472
chr21	jNXSensor	rigid_DNA	9760287	9760297	1000.0	+	0	R 9760287
chr21	jNXSensor	rigid_DNA	9764131	9764150	1000.0	+	0	R 9764131
chr21	jNXSensor	rigid_DNA	9793934	9793953	1000.0	+	0	R 9793934
chr21	jNXSensor	rigid_DNA	9794238	9794258	1000.0	+	0	R 9794238
chr21	jNXSensor	rigid_DNA	9802569	9802583	1000.0	+	0	R 9802569
chr21	jNXSensor	rigid_DNA	9807512	9807526	1000.0	+	0	R 9807512
chr21	jNXSensor	rigid_DNA	9833009	9833023	1000.0	+	0	R 9833009
chr21	jNXSensor	rigid_DNA	9883609	9883623	1000.0	+	0	R 9883609
chr21	jNXSensor	rigid_DNA	9886632	9886646	1000.0	+	0	R 9886632
chr21	jNXSensor	rigid_DNA	9890958	9890972	1000.0	+	0	R 9890958
chr21	jNXSensor	rigid_DNA	9891719	9891728	1000.0	+	0	R 9891719
chr21	jNXSensor	rigid_DNA	9897108	9897118	1000.0	+	0	R 9897108
chr21	jNXSensor	rigid_DNA	9902793	9902812	1000.0	+	0	R 9902793
chr21	jNXSensor	rigid_DNA	9906652	9906670	1000.0	+	0	R 9906652
chr21	jNXSensor	rigid_DNA	9906694	9906708	1000.0	+	0	R 9906694
chr21	jNXSensor	rigid_DNA	9906775	9906793	1000.0	+	0	R 9906775
chr21	jNXSensor	rigid_DNA	9906840	9906855	1000.0	+	0	R 9906840
chr21	jNXSensor	rigid_DNA	9906863	9906878	1000.0	+	0	R 9906863
chr21	jNXSensor	rigid_DNA	9906899	9906914	1000.0	+	0	R 9906899
chr21	jNXSensor	rigid_DNA	9906923	9906943	1000.0	+	0	R 9906923
chr21	jNXSensor	rigid_DNA	9906947	9906966	1000.0	+	0	R 9906947
chr21	jNXSensor	rigid_DNA	9911517	9911531	1000.0	+	0	R 9911517
chr21	jNXSensor	rigid_DNA	9911806	9911815	1000.0	+	0	R 9911806
chr21	jNXSensor	rigid_DNA	9913692	9913711	1000.0	+	0	R 9913692
chr21	jNXSensor	rigid_DNA	9913914	9913926	1000.0	+	0	R 9913914
chr21	jNXSensor	rigid_DNA	9915435	9915449	1000.0	+	0	R 9915435
chr21	jNXSensor	rigid_DNA	9916560	9916570	1000.0	+	0	R 9916560
chr21	jNXSensor	rigid_DNA	9916664	9916678	1000.0	+	0	R 9916664
chr21	jNXSensor	rigid_DNA	9917412	9917429	1000.0	+	0	R 9917412
chr21	jNXSensor	rigid_DNA	9917449	9917468	1000.0	+	0	R 9917449
chr21	jNXSensor	rigid_DNA	9917554	9917575	1000.0	+	0	R 9917554
chr21	jNXSensor	rigid_DNA	9917605	9917620	1000.0	+	0	R 9917605
chr21	jNXSensor	rigid_DNA	9918433	9918447	1000.0	+	0	R 9918433
chr21	jNXSensor	rigid_DNA	9918566	9918580	1000.0	+	0	R 9918566
chr21	jNXSensor	rigid_DNA	9919021	9919035	1000.0	+	0	R 9919021
chr21	jNXSensor	rigid_DNA	9920937	9920946	1000.0	+	0	R 9920937
chr21	jNXSensor	rigid_DNA	9922374	9922384	1000.0	+	0	R 9922374
chr21	jNXSensor	rigid_DNA	9927076	9927090	1000.0	+	0	R 9927076
chr21	jNXSensor	rigid_DNA	9929577	9929586	1000.0	+	0	R 9929577
chr21	jNXSensor	rigid_DNA	9929707	9929717	1000.0	+	0	R 9929707
chr21	jNXSensor	rigid_DNA	9931889	9931900	1000.0	+	0	R 9931889
chr21	jNXSensor	rigid_DNA	9932078	9932092	1000.0	+	0	R 9932078
chr21	jNXSensor	rigid_DNA	9932818	9932827	1000.0	+	0	R 9932818
chr21	jNXSensor	rigid_DNA	9933053	9933067	1000.0	+	0	R 9933053
chr21	jNXSensor	rigid_DNA	9933089	9933103	1000.0	+	0	R 9933089
chr21	jNXSensor	rigid_DNA	9933371	9933385	1000.0	+	0	R 9933371
chr21	jNXSensor	rigid_DNA	9934172	9934187	1000.0	+	0	R 9934172
chr21	jNXSensor	rigid_DNA	9934456	9934467	1000.0	+	0	R 9934456
chr21	jNXSensor	rigid_DNA	9935466	9935480	1000.0	+	0	R 9935466
chr21	jNXSensor	rigid_DNA	9936897	9936915	1000.0	+	0	R 9936897
chr21	jNXSensor	rigid_DNA	9938406	9938418	1000.0	+	0	R 9938406
chr21	jNXSensor	rigid_DNA	9939026	9939040	1000.0	+	0	R 9939026
chr21	jNXSensor	rigid_DNA	9942432	9942451	1000.0	+	0	R 9942432
chr21	jNXSensor	rigid_DNA	9946118	9946130	1000.0	+	0	R 9946118
chr21	jNXSensor	rigid_DNA	9946220	9946234	1000.0	+	0	R 9946220
chr21	jNXSensor	rigid_DNA	9946762	9946777	1000.0	+	0	R 9946762
chr21	jNXSensor	rigid_DNA	9948016	9948026	1000.0	+	0	R 9948016
chr21	jNXSensor	rigid_DNA	9949022	9949032	1000.0	+	0	R 9949022
chr21	jNXSensor	rigid_DNA	9949072	9949086	1000.0	+	0	R 9949072
chr21	jNXSensor	rigid_DNA	9949972	9949990	1000.0	+	0	R 9949972
chr21	jNXSensor	rigid_DNA	9958491	9958501	1000.0	+	0	R 9958491
chr21	jNXSensor	rigid_DNA	9959644	9959659	1000.0	+	0	R 9959644
chr21	jNXSensor	rigid_DNA	9961255	9961268	1000.0	+	0	R 9961255
chr21	jNXSensor	rigid_DNA	9961419	9961428	1000.0	+	0	R 9961419
chr21	jNXSensor	rigid_DNA	9961707	9961716	1000.0	+	0	R 9961707
chr21	jNXSensor	rigid_DNA	9961856	9961877	1000.0	+	0	R 9961856
chr21	jNXSensor	rigid_DNA	9962308	9962323	1000.0	+	0	R 9962308
chr21	jNXSensor	rigid_DNA	9967203	9967220	1000.0	+	0	R 9967203
chr21	jNXSensor	rigid_DNA	9967333	9967350	1000.0	+	0	R 9967333
chr21	jNXSensor	rigid_DNA	9970402	9970416	1000.0	+	0	R 9970402
chr21	jNXSensor	rigid_DNA	9972137	9972151	1000.0	+	0	R 9972137
chr21	jNXSensor	rigid_DNA	9972819	9972836	1000.0	+	0	R 9972819
chr21	jNXSensor	rigid_DNA	9974435	9974455	1000.0	+	0	R 9974435
chr21	jNXSensor	rigid_DNA	9974476	9974490	1000.0	+	0	R 9974476
chr21	jNXSensor	rigid_DNA	9974678	9974698	1000.0	+	0	R 9974678
chr21	jNXSensor	rigid_DNA	9976580	9976592	1000.0	+	0	R 9976580
chr21	jNXSensor	rigid_DNA	9979102	9979111	1000.0	+	0	R 9979102
chr21	jNXSensor	rigid_DNA	9982886	9982895	1000.0	+	0	R 9982886
chr21	jNXSensor	rigid_DNA	9985277	9985296	1000.0	+	0	R 9985277
chr21	jNXSensor	rigid_DNA	9985661	9985675	1000.0	+	0	R 9985661
chr21	jNXSensor	rigid_DNA	9985815	9985834	1000.0	+	0	R 9985815
chr21	jNXSensor	rigid_DNA	9986311	9986325	1000.0	+	0	R 9986311
chr21	jNXSensor	rigid_DNA	9991037	9991051	1000.0	+	0	R 9991037
chr21	jNXSensor	rigid_DNA	9991138	9991157	1000.0	+	0	R 9991138
chr21	jNXSensor	rigid_DNA	9991288	9991313	1000.0	+	0	R 9991288
chr21	jNXSensor	rigid_DNA	9991572	9991583	1000.0	+	0	R 9991572
chr21	jNXSensor	rigid_DNA	9992838	9992849	1000.0	+	0	R 9992838
chr21	jNXSensor	rigid_DNA	9994506	9994520	1000.0	+	0	R 9994506
chr21	jNXSensor	rigid_DNA	9994546	9994560	1000.0	+	0	R 9994546
chr21	jNXSensor	rigid_DNA	9994583	9994597	1000.0	+	0	R 9994583
chr21	jNXSensor	rigid_DNA	9996636	9996650	1000.0	+	0	R 9996636
chr21	jNXSensor	rigid_DNA	9998824	9998833	1000.0	+	0	R 9998824
chr21	jNXSensor	rigid_DNA	10004404	10004413	1000.0	+	0	R 10004404
chr21	jNXSensor	rigid_DNA	10005127	10005144	1000.0	+	0	R 10005127
chr21	jNXSensor	rigid_DNA	10006117	10006127	1000.0	+	0	R 10006117
chr21	jNXSensor	rigid_DNA	10007439	10007453	1000.0	+	0	R 10007439
chr21	jNXSensor	rigid_DNA	10009578	10009592	1000.0	+	0	R 10009578
chr21	jNXSensor	rigid_DNA	10011071	10011085	1000.0	+	0	R 10011071
chr21	jNXSensor	rigid_DNA	10011821	10011859	1000.0	+	0	R 10011821
chr21	jNXSensor	rigid_DNA	10011866	10011890	1000.0	+	0	R 10011866
chr21	jNXSensor	rigid_DNA	10011910	10011931	1000.0	+	0	R 10011910
chr21	jNXSensor	rigid_DNA	10011980	10011994	1000.0	+	0	R 10011980
chr21	jNXSensor	rigid_DNA	10012008	10012022	1000.0	+	0	R 10012008
chr21	jNXSensor	rigid_DNA	10012115	10012130	1000.0	+	0	R 10012115
chr21	jNXSensor	rigid_DNA	10012198	10012233	1000.0	+	0	R 10012198
chr21	jNXSensor	rigid_DNA	10012236	10012280	1000.0	+	0	R 10012236
chr21	jNXSensor	rigid_DNA	10012315	10012332	1000.0	+	0	R 10012315
chr21	jNXSensor	rigid_DNA	10012393	10012407	1000.0	+	0	R 10012393
chr21	jNXSensor	rigid_DNA	10012418	10012432	1000.0	+	0	R 10012418
chr21	jNXSensor	rigid_DNA	10012471	10012491	1000.0	+	0	R 10012471
chr21	jNXSensor	rigid_DNA	10012501	10012522	1000.0	+	0	R 10012501
chr21	jNXSensor	rigid_DNA	10012585	10012610	1000.0	+	0	R 10012585
chr21	jNXSensor	rigid_DNA	10012658	10012672	1000.0	+	0	R 10012658
chr21	jNXSensor	rigid_DNA	10012675	10012693	1000.0	+	0	R 10012675
chr21	jNXSensor	rigid_DNA	10012746	10012772	1000.0	+	0	R 10012746
chr21	jNXSensor	rigid_DNA	10012777	10012791	1000.0	+	0	R 10012777
chr21	jNXSensor	rigid_DNA	10012795	10012821	1000.0	+	0	R 10012795
chr21	jNXSensor	rigid_DNA	10012840	10012865	1000.0	+	0	R 10012840
chr21	jNXSensor	rigid_DNA	10012871	10012906	1000.0	+	0	R 10012871
chr21	jNXSensor	rigid_DNA	10012932	10012953	1000.0	+	0	R 10012932
chr21	jNXSensor	rigid_DNA	10012992	10013012	1000.0	+	0	R 10012992
chr21	jNXSensor	rigid_DNA	10013028	10013064	1000.0	+	0	R 10013028
chr21	jNXSensor	rigid_DNA	10013095	10013109	1000.0	+	0	R 10013095
chr21	jNXSensor	rigid_DNA	10013123	10013164	1000.0	+	0	R 10013123
chr21	jNXSensor	rigid_DNA	10013353	10013367	1000.0	+	0	R 10013353
chr21	jNXSensor	rigid_DNA	10013454	10013468	1000.0	+	0	R 10013454
chr21	jNXSensor	rigid_DNA	10013499	10013514	1000.0	+	0	R 10013499
chr21	jNXSensor	rigid_DNA	10013736	10013746	1000.0	+	0	R 10013736
chr21	jNXSensor	rigid_DNA	10013897	10013906	1000.0	+	0	R 10013897
chr21	jNXSensor	rigid_DNA	10014757	10014771	1000.0	+	0	R 10014757
chr21	jNXSensor	rigid_DNA	10015001	10015012	1000.0	+	0	R 10015001
chr21	jNXSensor	rigid_DNA	10015571	10015585	1000.0	+	0	R 10015571
chr21	jNXSensor	rigid_DNA	10016032	10016053	1000.0	+	0	R 10016032
chr21	jNXSensor	rigid_DNA	10016243	10016257	1000.0	+	0	R 10016243
chr21	jNXSensor	rigid_DNA	10016764	10016778	1000.0	+	0	R 10016764
chr21	jNXSensor	rigid_DNA	10017162	10017176	1000.0	+	0	R 10017162
chr21	jNXSensor	rigid_DNA	10017859	10017871	1000.0	+	0	R 10017859
chr21	jNXSensor	rigid_DNA	10018181	10018193	1000.0	+	0	R 10018181
chr21	jNXSensor	rigid_DNA	10021940	10021958	1000.0	+	0	R 10021940
chr21	jNXSensor	rigid_DNA	10021962	10021976	1000.0	+	0	R 10021962
chr21	jNXSensor	rigid_DNA	10022238	10022252	1000.0	+	0	R 10022238
chr21	jNXSensor	rigid_DNA	10022623	10022661	1000.0	+	0	R 10022623
chr21	jNXSensor	rigid_DNA	10023011	10023025	1000.0	+	0	R 10023011
chr21	jNXSensor	rigid_DNA	10023440	10023451	1000.0	+	0	R 10023440
chr21	jNXSensor	rigid_DNA	10025713	10025727	1000.0	+	0	R 10025713
chr21	jNXSensor	rigid_DNA	10026725	10026735	1000.0	+	0	R 10026725
chr21	jNXSensor	rigid_DNA	10027929	10027941	1000.0	+	0	R 10027929
chr21	jNXSensor	rigid_DNA	10028090	10028104	1000.0	+	0	R 10028090
chr21	jNXSensor	rigid_DNA	10028127	10028141	1000.0	+	0	R 10028127
chr21	jNXSensor	rigid_DNA	10028368	10028403	1000.0	+	0	R 10028368
chr21	jNXSensor	rigid_DNA	10031768	10031777	1000.0	+	0	R 10031768
chr21	jNXSensor	rigid_DNA	10031873	10031887	1000.0	+	0	R 10031873
chr21	jNXSensor	rigid_DNA	10032377	10032390	1000.0	+	0	R 10032377
chr21	jNXSensor	rigid_DNA	10032801	10032815	1000.0	+	0	R 10032801
chr21	jNXSensor	rigid_DNA	10033758	10033772	1000.0	+	0	R 10033758
chr21	jNXSensor	rigid_DNA	10034862	10034874	1000.0	+	0	R 10034862
chr21	jNXSensor	rigid_DNA	10036741	10036757	1000.0	+	0	R 10036741
chr21	jNXSensor	rigid_DNA	10039016	10039032	1000.0	+	0	R 10039016
chr21	jNXSensor	rigid_DNA	10039261	10039275	1000.0	+	0	R 10039261
chr21	jNXSensor	rigid_DNA	10040424	10040438	1000.0	+	0	R 10040424
chr21	jNXSensor	rigid_DNA	10044542	10044561	1000.0	+	0	R 10044542
chr21	jNXSensor	rigid_DNA	10047170	10047179	1000.0	+	0	R 10047170
chr21	jNXSensor	rigid_DNA	10047659	10047671	1000.0	+	0	R 10047659
chr21	jNXSensor	rigid_DNA	10047886	10047900	1000.0	+	0	R 10047886
chr21	jNXSensor	rigid_DNA	10054171	10054185	1000.0	+	0	R 10054171
chr21	jNXSensor	rigid_DNA	10062028	10062040	1000.0	+	0	R 10062028
chr21	jNXSensor	rigid_DNA	10062944	10062971	1000.0	+	0	R 10062944
chr21	jNXSensor	rigid_DNA	10064263	10064276	1000.0	+	0	R 10064263
chr21	jNXSensor	rigid_DNA	10066133	10066147	1000.0	+	0	R 10066133
chr21	jNXSensor	rigid_DNA	10072536	10072547	1000.0	+	0	R 10072536
chr21	jNXSensor	rigid_DNA	10074554	10074566	1000.0	+	0	R 10074554
chr21	jNXSensor	rigid_DNA	10077979	10078007	1000.0	+	0	R 10077979
chr21	jNXSensor	rigid_DNA	10080682	10080691	1000.0	+	0	R 10080682
chr21	jNXSensor	rigid_DNA	10081620	10081634	1000.0	+	0	R 10081620
chr21	jNXSensor	rigid_DNA	10083082	10083094	1000.0	+	0	R 10083082
chr21	jNXSensor	rigid_DNA	10084617	10084627	1000.0	+	0	R 10084617
chr21	jNXSensor	rigid_DNA	10086653	10086667	1000.0	+	0	R 10086653
chr21	jNXSensor	rigid_DNA	10086739	10086752	1000.0	+	0	R 10086739
chr21	jNXSensor	rigid_DNA	10086901	10086926	1000.0	+	0	R 10086901
chr21	jNXSensor	rigid_DNA	10088446	10088465	1000.0	+	0	R 10088446
chr21	jNXSensor	rigid_DNA	10094383	10094398	1000.0	+	0	R 10094383
chr21	jNXSensor	rigid_DNA	10094577	10094591	1000.0	+	0	R 10094577
chr21	jNXSensor	rigid_DNA	10096665	10096679	1000.0	+	0	R 10096665
chr21	jNXSensor	rigid_DNA	10098277	10098286	1000.0	+	0	R 10098277
chr21	jNXSensor	rigid_DNA	10099911	10099925	1000.0	+	0	R 10099911
chr21	jNXSensor	rigid_DNA	10100152	10100167	1000.0	+	0	R 10100152
chr21	jNXSensor	rigid_DNA	10102747	10102766	1000.0	+	0	R 10102747
chr21	jNXSensor	rigid_DNA	10102996	10103007	1000.0	+	0	R 10102996
chr21	jNXSensor	rigid_DNA	10103056	10103070	1000.0	+	0	R 10103056
chr21	jNXSensor	rigid_DNA	10103299	10103321	1000.0	+	0	R 10103299
chr21	jNXSensor	rigid_DNA	10108946	10108960	1000.0	+	0	R 10108946
chr21	jNXSensor	rigid_DNA	10109101	10109110	1000.0	+	0	R 10109101
chr21	jNXSensor	rigid_DNA	10110606	10110620	1000.0	+	0	R 10110606
chr21	jNXSensor	rigid_DNA	10111585	10111597	1000.0	+	0	R 10111585
chr21	jNXSensor	rigid_DNA	10112125	10112139	1000.0	+	0	R 10112125
chr21	jNXSensor	rigid_DNA	10112188	10112202	1000.0	+	0	R 10112188
chr21	jNXSensor	rigid_DNA	10112309	10112319	1000.0	+	0	R 10112309
chr21	jNXSensor	rigid_DNA	10113887	10113901	1000.0	+	0	R 10113887
chr21	jNXSensor	rigid_DNA	10113961	10113978	1000.0	+	0	R 10113961
chr21	jNXSensor	rigid_DNA	10114300	10114314	1000.0	+	0	R 10114300
chr21	jNXSensor	rigid_DNA	10114337	10114356	1000.0	+	0	R 10114337
chr21	jNXSensor	rigid_DNA	10114834	10114848	1000.0	+	0	R 10114834
chr21	jNXSensor	rigid_DNA	10116795	10116804	1000.0	+	0	R 10116795
chr21	jNXSensor	rigid_DNA	10117472	10117491	1000.0	+	0	R 10117472
chr21	jNXSensor	rigid_DNA	10119823	10119837	1000.0	+	0	R 10119823
chr21	jNXSensor	rigid_DNA	10119864	10119878	1000.0	+	0	R 10119864
chr21	jNXSensor	rigid_DNA	10120071	10120085	1000.0	+	0	R 10120071
chr21	jNXSensor	rigid_DNA	10120268	10120282	1000.0	+	0	R 10120268
chr21	jNXSensor	rigid_DNA	10120415	10120447	1000.0	+	0	R 10120415
chr21	jNXSensor	rigid_DNA	10122652	10122666	1000.0	+	0	R 10122652
chr21	jNXSensor	rigid_DNA	10123496	10123510	1000.0	+	0	R 10123496
chr21	jNXSensor	rigid_DNA	10124171	10124185	1000.0	+	0	R 10124171
chr21	jNXSensor	rigid_DNA	10128116	10128130	1000.0	+	0	R 10128116
chr21	jNXSensor	rigid_DNA	10128392	10128401	1000.0	+	0	R 10128392
chr21	jNXSensor	rigid_DNA	10128591	10128605	1000.0	+	0	R 10128591
chr21	jNXSensor	rigid_DNA	10128659	10128674	1000.0	+	0	R 10128659
chr21	jNXSensor	rigid_DNA	10128700	10128724	1000.0	+	0	R 10128700
chr21	jNXSensor	rigid_DNA	10128728	10128751	1000.0	+	0	R 10128728
chr21	jNXSensor	rigid_DNA	10129170	10129184	1000.0	+	0	R 10129170
chr21	jNXSensor	rigid_DNA	10129498	10129512	1000.0	+	0	R 10129498
chr21	jNXSensor	rigid_DNA	10129544	10129558	1000.0	+	0	R 10129544
chr21	jNXSensor	rigid_DNA	10129782	10129792	1000.0	+	0	R 10129782
chr21	jNXSensor	rigid_DNA	10129947	10129966	1000.0	+	0	R 10129947
chr21	jNXSensor	rigid_DNA	10131137	10131151	1000.0	+	0	R 10131137
chr21	jNXSensor	rigid_DNA	10131636	10131651	1000.0	+	0	R 10131636
chr21	jNXSensor	rigid_DNA	10131704	10131718	1000.0	+	0	R 10131704
chr21	jNXSensor	rigid_DNA	10132003	10132018	1000.0	+	0	R 10132003
chr21	jNXSensor	rigid_DNA	10132094	10132108	1000.0	+	0	R 10132094
chr21	jNXSensor	rigid_DNA	10132303	10132317	1000.0	+	0	R 10132303
chr21	jNXSensor	rigid_DNA	10133045	10133059	1000.0	+	0	R 10133045
chr21	jNXSensor	rigid_DNA	10133109	10133123	1000.0	+	0	R 10133109
chr21	jNXSensor	rigid_DNA	10134016	10134030	1000.0	+	0	R 10134016
chr21	jNXSensor	rigid_DNA	10135070	10135090	1000.0	+	0	R 10135070
chr21	jNXSensor	rigid_DNA	10135272	10135286	1000.0	+	0	R 10135272
chr21	jNXSensor	rigid_DNA	10135704	10135713	1000.0	+	0	R 10135704
chr21	jNXSensor	rigid_DNA	10136092	10136102	1000.0	+	0	R 10136092
chr21	jNXSensor	rigid_DNA	10136851	10136865	1000.0	+	0	R 10136851
chr21	jNXSensor	rigid_DNA	10137458	10137472	1000.0	+	0	R 10137458
chr21	jNXSensor	rigid_DNA	10138554	10138573	1000.0	+	0	R 10138554
chr21	jNXSensor	rigid_DNA	10138955	10138969	1000.0	+	0	R 10138955
chr21	jNXSensor	rigid_DNA	10140489	10140498	1000.0	+	0	R 10140489
chr21	jNXSensor	rigid_DNA	10140719	10140733	1000.0	+	0	R 10140719
chr21	jNXSensor	rigid_DNA	10146885	10146896	1000.0	+	0	R 10146885
chr21	jNXSensor	rigid_DNA	10146991	10147005	1000.0	+	0	R 10146991
chr21	jNXSensor	rigid_DNA	10147473	10147482	1000.0	+	0	R 10147473
chr21	jNXSensor	rigid_DNA	10147699	10147709	1000.0	+	0	R 10147699
chr21	jNXSensor	rigid_DNA	10150417	10150431	1000.0	+	0	R 10150417
chr21	jNXSensor	rigid_DNA	10150684	10150694	1000.0	+	0	R 10150684
chr21	jNXSensor	rigid_DNA	10151317	10151336	1000.0	+	0	R 10151317
chr21	jNXSensor	rigid_DNA	10151374	10151391	1000.0	+	0	R 10151374
chr21	jNXSensor	rigid_DNA	10151668	10151692	1000.0	+	0	R 10151668
chr21	jNXSensor	rigid_DNA	10151762	10151774	1000.0	+	0	R 10151762
chr21	jNXSensor	rigid_DNA	10151926	10151938	1000.0	+	0	R 10151926
chr21	jNXSensor	rigid_DNA	10153609	10153623	1000.0	+	0	R 10153609
chr21	jNXSensor	rigid_DNA	10154504	10154518	1000.0	+	0	R 10154504
chr21	jNXSensor	rigid_DNA	10154582	10154592	1000.0	+	0	R 10154582
chr21	jNXSensor	rigid_DNA	10154931	10154945	1000.0	+	0	R 10154931
chr21	jNXSensor	rigid_DNA	10156238	10156247	1000.0	+	0	R 10156238
chr21	jNXSensor	rigid_DNA	10156373	10156382	1000.0	+	0	R 10156373
chr21	jNXSensor	rigid_DNA	10156996	10157010	1000.0	+	0	R 10156996
chr21	jNXSensor	rigid_DNA	10157357	10157371	1000.0	+	0	R 10157357
chr21	jNXSensor	rigid_DNA	10157732	10157747	1000.0	+	0	R 10157732
chr21	jNXSensor	rigid_DNA	10158015	10158033	1000.0	+	0	R 10158015
chr21	jNXSensor	rigid_DNA	10160546	10160555	1000.0	+	0	R 10160546
chr21	jNXSensor	rigid_DNA	10161470	10161487	1000.0	+	0	R 10161470
chr21	jNXSensor	rigid_DNA	10161720	10161734	1000.0	+	0	R 10161720
chr21	jNXSensor	rigid_DNA	10161951	10161971	1000.0	+	0	R 10161951
chr21	jNXSensor	rigid_DNA	10162039	10162059	1000.0	+	0	R 10162039
chr21	jNXSensor	rigid_DNA	10162082	10162101	1000.0	+	0	R 10162082
chr21	jNXSensor	rigid_DNA	10162296	10162308	1000.0	+	0	R 10162296
chr21	jNXSensor	rigid_DNA	10162849	10162863	1000.0	+	0	R 10162849
chr21	jNXSensor	rigid_DNA	10166150	10166169	1000.0	+	0	R 10166150
chr21	jNXSensor	rigid_DNA	10166179	10166193	1000.0	+	0	R 10166179
chr21	jNXSensor	rigid_DNA	10168053	10168067	1000.0	+	0	R 10168053
chr21	jNXSensor	rigid_DNA	10169891	10169905	1000.0	+	0	R 10169891
chr21	jNXSensor	rigid_DNA	10169912	10169926	1000.0	+	0	R 10169912
chr21	jNXSensor	rigid_DNA	10169930	10169944	1000.0	+	0	R 10169930
chr21	jNXSensor	rigid_DNA	10171039	10171055	1000.0	+	0	R 10171039
chr21	jNXSensor	rigid_DNA	10171323	10171337	1000.0	+	0	R 10171323
chr21	jNXSensor	rigid_DNA	10176379	10176393	1000.0	+	0	R 10176379
chr21	jNXSensor	rigid_DNA	10176668	10176684	1000.0	+	0	R 10176668
chr21	jNXSensor	rigid_DNA	10178463	10178487	1000.0	+	0	R 10178463
chr21	jNXSensor	rigid_DNA	10178701	10178715	1000.0	+	0	R 10178701
chr21	jNXSensor	rigid_DNA	10178895	10178909	1000.0	+	0	R 10178895
chr21	jNXSensor	rigid_DNA	10180814	10180823	1000.0	+	0	R 10180814
chr21	jNXSensor	rigid_DNA	10185005	10185014	1000.0	+	0	R 10185005
chr21	jNXSensor	rigid_DNA	10185812	10185822	1000.0	+	0	R 10185812
chr21	jNXSensor	rigid_DNA	10186170	10186181	1000.0	+	0	R 10186170
chr21	jNXSensor	rigid_DNA	10186380	10186394	1000.0	+	0	R 10186380
chr21	jNXSensor	rigid_DNA	10186464	10186483	1000.0	+	0	R 10186464
chr21	jNXSensor	rigid_DNA	10187448	10187462	1000.0	+	0	R 10187448
chr21	jNXSensor	rigid_DNA	10190480	10190494	1000.0	+	0	R 10190480
chr21	jNXSensor	rigid_DNA	10190535	10190566	1000.0	+	0	R 10190535
chr21	jNXSensor	rigid_DNA	10190600	10190615	1000.0	+	0	R 10190600
chr21	jNXSensor	rigid_DNA	10190620	10190639	1000.0	+	0	R 10190620
chr21	jNXSensor	rigid_DNA	10190899	10190913	1000.0	+	0	R 10190899
chr21	jNXSensor	rigid_DNA	10190930	10190944	1000.0	+	0	R 10190930
chr21	jNXSensor	rigid_DNA	10191227	10191246	1000.0	+	0	R 10191227
chr21	jNXSensor	rigid_DNA	10191463	10191477	1000.0	+	0	R 10191463
chr21	jNXSensor	rigid_DNA	10191518	10191532	1000.0	+	0	R 10191518
chr21	jNXSensor	rigid_DNA	10191588	10191602	1000.0	+	0	R 10191588
chr21	jNXSensor	rigid_DNA	10191616	10191630	1000.0	+	0	R 10191616
chr21	jNXSensor	rigid_DNA	10191699	10191713	1000.0	+	0	R 10191699
chr21	jNXSensor	rigid_DNA	10191767	10191781	1000.0	+	0	R 10191767
chr21	jNXSensor	rigid_DNA	10191852	10191866	1000.0	+	0	R 10191852
chr21	jNXSensor	rigid_DNA	10191874	10191888	1000.0	+	0	R 10191874
chr21	jNXSensor	rigid_DNA	10191967	10191981	1000.0	+	0	R 10191967
chr21	jNXSensor	rigid_DNA	10192427	10192441	1000.0	+	0	R 10192427
chr21	jNXSensor	rigid_DNA	10192825	10192837	1000.0	+	0	R 10192825
chr21	jNXSensor	rigid_DNA	10194013	10194023	1000.0	+	0	R 10194013
chr21	jNXSensor	rigid_DNA	10195919	10195933	1000.0	+	0	R 10195919
chr21	jNXSensor	rigid_DNA	10197348	10197367	1000.0	+	0	R 10197348
chr21	jNXSensor	rigid_DNA	10197443	10197457	1000.0	+	0	R 10197443
chr21	jNXSensor	rigid_DNA	10197589	10197604	1000.0	+	0	R 10197589
chr21	jNXSensor	rigid_DNA	10197985	10197999	1000.0	+	0	R 10197985
chr21	jNXSensor	rigid_DNA	10199280	10199294	1000.0	+	0	R 10199280
chr21	jNXSensor	rigid_DNA	10199508	10199522	1000.0	+	0	R 10199508
chr21	jNXSensor	rigid_DNA	10201484	10201493	1000.0	+	0	R 10201484
chr21	jNXSensor	rigid_DNA	10202633	10202643	1000.0	+	0	R 10202633
chr21	jNXSensor	rigid_DNA	10205712	10205726	1000.0	+	0	R 10205712
chr21	jNXSensor	rigid_DNA	10207167	10207178	1000.0	+	0	R 10207167
chr21	jNXSensor	rigid_DNA	13268693	13268702	1000.0	+	0	R 13268693
chr21	jNXSensor	rigid_DNA	13291325	13291336	1000.0	+	0	R 13291325
chr21	jNXSensor	rigid_DNA	13294137	13294150	1000.0	+	0	R 13294137
chr21	jNXSensor	rigid_DNA	13295018	13295030	1000.0	+	0	R 13295018
chr21	jNXSensor	rigid_DNA	13295071	13295085	1000.0	+	0	R 13295071
chr21	jNXSensor	rigid_DNA	13297510	13297520	1000.0	+	0	R 13297510
chr21	jNXSensor	rigid_DNA	13297541	13297555	1000.0	+	0	R 13297541
chr21	jNXSensor	rigid_DNA	13297615	13297629	1000.0	+	0	R 13297615
chr21	jNXSensor	rigid_DNA	13297849	13297863	1000.0	+	0	R 13297849
chr21	jNXSensor	rigid_DNA	13301887	13301904	1000.0	+	0	R 13301887
chr21	jNXSensor	rigid_DNA	13305187	13305201	1000.0	+	0	R 13305187
chr21	jNXSensor	rigid_DNA	13305627	13305641	1000.0	+	0	R 13305627
chr21	jNXSensor	rigid_DNA	13305857	13305873	1000.0	+	0	R 13305857
chr21	jNXSensor	rigid_DNA	13306433	13306444	1000.0	+	0	R 13306433
chr21	jNXSensor	rigid_DNA	13307482	13307491	1000.0	+	0	R 13307482
chr21	jNXSensor	rigid_DNA	13308795	13308809	1000.0	+	0	R 13308795
chr21	jNXSensor	rigid_DNA	13309534	13309547	1000.0	+	0	R 13309534
chr21	jNXSensor	rigid_DNA	13310075	13310089	1000.0	+	0	R 13310075
chr21	jNXSensor	rigid_DNA	13310475	13310484	1000.0	+	0	R 13310475
chr21	jNXSensor	rigid_DNA	13310486	13310497	1000.0	+	0	R 13310486
chr21	jNXSensor	rigid_DNA	13311142	13311154	1000.0	+	0	R 13311142
chr21	jNXSensor	rigid_DNA	13311760	13311774	1000.0	+	0	R 13311760
chr21	jNXSensor	rigid_DNA	13312167	13312181	1000.0	+	0	R 13312167
chr21	jNXSensor	rigid_DNA	13313415	13313426	1000.0	+	0	R 13313415
chr21	jNXSensor	rigid_DNA	13314344	13314356	1000.0	+	0	R 13314344
chr21	jNXSensor	rigid_DNA	13314378	13314392	1000.0	+	0	R 13314378
chr21	jNXSensor	rigid_DNA	13314655	13314672	1000.0	+	0	R 13314655
chr21	jNXSensor	rigid_DNA	13318914	13318929	1000.0	+	0	R 13318914
chr21	jNXSensor	rigid_DNA	13320473	13320484	1000.0	+	0	R 13320473
chr21	jNXSensor	rigid_DNA	13320551	13320565	1000.0	+	0	R 13320551
chr21	jNXSensor	rigid_DNA	13320592	13320611	1000.0	+	0	R 13320592
chr21	jNXSensor	rigid_DNA	13320832	13320844	1000.0	+	0	R 13320832
chr21	jNXSensor	rigid_DNA	13321416	13321426	1000.0	+	0	R 13321416
chr21	jNXSensor	rigid_DNA	13322967	13322987	1000.0	+	0	R 13322967
chr21	jNXSensor	rigid_DNA	13324452	13324488	1000.0	+	0	R 13324452
chr21	jNXSensor	rigid_DNA	13324745	13324765	1000.0	+	0	R 13324745
chr21	jNXSensor	rigid_DNA	13328335	13328349	1000.0	+	0	R 13328335
chr21	jNXSensor	rigid_DNA	13328542	13328571	1000.0	+	0	R 13328542
chr21	jNXSensor	rigid_DNA	13328660	13328680	1000.0	+	0	R 13328660
chr21	jNXSensor	rigid_DNA	13328860	13328871	1000.0	+	0	R 13328860
chr21	jNXSensor	rigid_DNA	13329037	13329058	1000.0	+	0	R 13329037
chr21	jNXSensor	rigid_DNA	13330342	13330356	1000.0	+	0	R 13330342
chr21	jNXSensor	rigid_DNA	13330409	13330423	1000.0	+	0	R 13330409
chr21	jNXSensor	rigid_DNA	13331132	13331146	1000.0	+	0	R 13331132
chr21	jNXSensor	rigid_DNA	13331277	13331291	1000.0	+	0	R 13331277
chr21	jNXSensor	rigid_DNA	13331487	13331501	1000.0	+	0	R 13331487
chr21	jNXSensor	rigid_DNA	13331525	13331539	1000.0	+	0	R 13331525
chr21	jNXSensor	rigid_DNA	13331643	13331671	1000.0	+	0	R 13331643
chr21	jNXSensor	rigid_DNA	13331942	13331956	1000.0	+	0	R 13331942
chr21	jNXSensor	rigid_DNA	13332048	13332062	1000.0	+	0	R 13332048
chr21	jNXSensor	rigid_DNA	13332103	13332122	1000.0	+	0	R 13332103
chr21	jNXSensor	rigid_DNA	13332324	13332344	1000.0	+	0	R 13332324
chr21	jNXSensor	rigid_DNA	13332362	13332376	1000.0	+	0	R 13332362
chr21	jNXSensor	rigid_DNA	13332539	13332553	1000.0	+	0	R 13332539
chr21	jNXSensor	rigid_DNA	13332733	13332748	1000.0	+	0	R 13332733
chr21	jNXSensor	rigid_DNA	13332780	13332799	1000.0	+	0	R 13332780
chr21	jNXSensor	rigid_DNA	13333378	13333392	1000.0	+	0	R 13333378
chr21	jNXSensor	rigid_DNA	13333705	13333717	1000.0	+	0	R 13333705
chr21	jNXSensor	rigid_DNA	13337405	13337415	1000.0	+	0	R 13337405
chr21	jNXSensor	rigid_DNA	13338209	13338225	1000.0	+	0	R 13338209
chr21	jNXSensor	rigid_DNA	13345837	13345862	1000.0	+	0	R 13345837
chr21	jNXSensor	rigid_DNA	13347773	13347787	1000.0	+	0	R 13347773
chr21	jNXSensor	rigid_DNA	13350551	13350565	1000.0	+	0	R 13350551
chr21	jNXSensor	rigid_DNA	13351889	13351903	1000.0	+	0	R 13351889
chr21	jNXSensor	rigid_DNA	13354106	13354119	1000.0	+	0	R 13354106
chr21	jNXSensor	rigid_DNA	13356125	13356134	1000.0	+	0	R 13356125
chr21	jNXSensor	rigid_DNA	13359485	13359499	1000.0	+	0	R 13359485
chr21	jNXSensor	rigid_DNA	13359571	13359581	1000.0	+	0	R 13359571
chr21	jNXSensor	rigid_DNA	13364302	13364315	1000.0	+	0	R 13364302
chr21	jNXSensor	rigid_DNA	13364543	13364557	1000.0	+	0	R 13364543
chr21	jNXSensor	rigid_DNA	13369700	13369719	1000.0	+	0	R 13369700
chr21	jNXSensor	rigid_DNA	13369737	13369756	1000.0	+	0	R 13369737
chr21	jNXSensor	rigid_DNA	13369823	13369836	1000.0	+	0	R 13369823
chr21	jNXSensor	rigid_DNA	13373108	13373122	1000.0	+	0	R 13373108
chr21	jNXSensor	rigid_DNA	13373624	13373636	1000.0	+	0	R 13373624
chr21	jNXSensor	rigid_DNA	13377370	13377393	1000.0	+	0	R 13377370
chr21	jNXSensor	rigid_DNA	13381211	13381226	1000.0	+	0	R 13381211
chr21	jNXSensor	rigid_DNA	13383534	13383547	1000.0	+	0	R 13383534
chr21	jNXSensor	rigid_DNA	13386549	13386562	1000.0	+	0	R 13386549
chr21	jNXSensor	rigid_DNA	13387565	13387579	1000.0	+	0	R 13387565
chr21	jNXSensor	rigid_DNA	13387807	13387819	1000.0	+	0	R 13387807
chr21	jNXSensor	rigid_DNA	13393318	13393328	1000.0	+	0	R 13393318
chr21	jNXSensor	rigid_DNA	13393707	13393726	1000.0	+	0	R 13393707
chr21	jNXSensor	rigid_DNA	13395270	13395289	1000.0	+	0	R 13395270
chr21	jNXSensor	rigid_DNA	13396482	13396495	1000.0	+	0	R 13396482
chr21	jNXSensor	rigid_DNA	13403595	13403614	1000.0	+	0	R 13403595
chr21	jNXSensor	rigid_DNA	13403732	13403746	1000.0	+	0	R 13403732
chr21	jNXSensor	rigid_DNA	13409185	13409197	1000.0	+	0	R 13409185
chr21	jNXSensor	rigid_DNA	13412845	13412858	1000.0	+	0	R 13412845
chr21	jNXSensor	rigid_DNA	13414269	13414283	1000.0	+	0	R 13414269
chr21	jNXSensor	rigid_DNA	13415757	13415771	1000.0	+	0	R 13415757
chr21	jNXSensor	rigid_DNA	13426392	13426406	1000.0	+	0	R 13426392
chr21	jNXSensor	rigid_DNA	13434373	13434387	1000.0	+	0	R 13434373
chr21	jNXSensor	rigid_DNA	13436339	13436353	1000.0	+	0	R 13436339
chr21	jNXSensor	rigid_DNA	13438782	13438797	1000.0	+	0	R 13438782
chr21	jNXSensor	rigid_DNA	13447364	13447375	1000.0	+	0	R 13447364
chr21	jNXSensor	rigid_DNA	13451612	13451622	1000.0	+	0	R 13451612
chr21	jNXSensor	rigid_DNA	13454804	13454818	1000.0	+	0	R 13454804
chr21	jNXSensor	rigid_DNA	13458802	13458811	1000.0	+	0	R 13458802
chr21	jNXSensor	rigid_DNA	13459588	13459602	1000.0	+	0	R 13459588
chr21	jNXSensor	rigid_DNA	13459924	13459933	1000.0	+	0	R 13459924
chr21	jNXSensor	rigid_DNA	13460154	13460168	1000.0	+	0	R 13460154
chr21	jNXSensor	rigid_DNA	13461562	13461574	1000.0	+	0	R 13461562
chr21	jNXSensor	rigid_DNA	13462514	13462540	1000.0	+	0	R 13462514
chr21	jNXSensor	rigid_DNA	13464510	13464521	1000.0	+	0	R 13464510
chr21	jNXSensor	rigid_DNA	13466804	13466813	1000.0	+	0	R 13466804
chr21	jNXSensor	rigid_DNA	13466972	13466986	1000.0	+	0	R 13466972
chr21	jNXSensor	rigid_DNA	13472336	13472350	1000.0	+	0	R 13472336
chr21	jNXSensor	rigid_DNA	13476098	13476112	1000.0	+	0	R 13476098
chr21	jNXSensor	rigid_DNA	13477306	13477320	1000.0	+	0	R 13477306
chr21	jNXSensor	rigid_DNA	13478215	13478229	1000.0	+	0	R 13478215
chr21	jNXSensor	rigid_DNA	13486221	13486232	1000.0	+	0	R 13486221
chr21	jNXSensor	rigid_DNA	13486754	13486765	1000.0	+	0	R 13486754
chr21	jNXSensor	rigid_DNA	13486891	13486905	1000.0	+	0	R 13486891
chr21	jNXSensor	rigid_DNA	13487038	13487053	1000.0	+	0	R 13487038
chr21	jNXSensor	rigid_DNA	13489910	13489924	1000.0	+	0	R 13489910
chr21	jNXSensor	rigid_DNA	13490258	13490272	1000.0	+	0	R 13490258
chr21	jNXSensor	rigid_DNA	13490506	13490544	1000.0	+	0	R 13490506
chr21	jNXSensor	rigid_DNA	13490641	13490656	1000.0	+	0	R 13490641
chr21	jNXSensor	rigid_DNA	13491089	13491103	1000.0	+	0	R 13491089
chr21	jNXSensor	rigid_DNA	13493437	13493449	1000.0	+	0	R 13493437
chr21	jNXSensor	rigid_DNA	13496150	13496159	1000.0	+	0	R 13496150
chr21	jNXSensor	rigid_DNA	13497860	13497874	1000.0	+	0	R 13497860
chr21	jNXSensor	rigid_DNA	13501694	13501717	1000.0	+	0	R 13501694
chr21	jNXSensor	rigid_DNA	13501941	13501961	1000.0	+	0	R 13501941
chr21	jNXSensor	rigid_DNA	13502314	13502339	1000.0	+	0	R 13502314
chr21	jNXSensor	rigid_DNA	13502563	13502583	1000.0	+	0	R 13502563
chr21	jNXSensor	rigid_DNA	13502606	13502620	1000.0	+	0	R 13502606
chr21	jNXSensor	rigid_DNA	13506869	13506878	1000.0	+	0	R 13506869
chr21	jNXSensor	rigid_DNA	13513640	13513654	1000.0	+	0	R 13513640
chr21	jNXSensor	rigid_DNA	13517040	13517049	1000.0	+	0	R 13517040
chr21	jNXSensor	rigid_DNA	13519404	13519424	1000.0	+	0	R 13519404
chr21	jNXSensor	rigid_DNA	13520678	13520692	1000.0	+	0	R 13520678
chr21	jNXSensor	rigid_DNA	13520733	13520747	1000.0	+	0	R 13520733
chr21	jNXSensor	rigid_DNA	13521895	13521909	1000.0	+	0	R 13521895
chr21	jNXSensor	rigid_DNA	13525942	13525963	1000.0	+	0	R 13525942
chr21	jNXSensor	rigid_DNA	13527611	13527625	1000.0	+	0	R 13527611
chr21	jNXSensor	rigid_DNA	13527813	13527827	1000.0	+	0	R 13527813
chr21	jNXSensor	rigid_DNA	13528510	13528519	1000.0	+	0	R 13528510
chr21	jNXSensor	rigid_DNA	13532856	13532870	1000.0	+	0	R 13532856
chr21	jNXSensor	rigid_DNA	13537519	13537528	1000.0	+	0	R 13537519
chr21	jNXSensor	rigid_DNA	13538171	13538185	1000.0	+	0	R 13538171
chr21	jNXSensor	rigid_DNA	13546341	13546368	1000.0	+	0	R 13546341
chr21	jNXSensor	rigid_DNA	13547183	13547207	1000.0	+	0	R 13547183
chr21	jNXSensor	rigid_DNA	13547473	13547491	1000.0	+	0	R 13547473
chr21	jNXSensor	rigid_DNA	13548723	13548733	1000.0	+	0	R 13548723
chr21	jNXSensor	rigid_DNA	13549157	13549167	1000.0	+	0	R 13549157
chr21	jNXSensor	rigid_DNA	13549240	13549254	1000.0	+	0	R 13549240
chr21	jNXSensor	rigid_DNA	13549448	13549462	1000.0	+	0	R 13549448
chr21	jNXSensor	rigid_DNA	13549482	13549496	1000.0	+	0	R 13549482
chr21	jNXSensor	rigid_DNA	13551887	13551898	1000.0	+	0	R 13551887
chr21	jNXSensor	rigid_DNA	13552128	13552142	1000.0	+	0	R 13552128
chr21	jNXSensor	rigid_DNA	13553275	13553289	1000.0	+	0	R 13553275
chr21	jNXSensor	rigid_DNA	13553920	13553931	1000.0	+	0	R 13553920
chr21	jNXSensor	rigid_DNA	13555815	13555829	1000.0	+	0	R 13555815
chr21	jNXSensor	rigid_DNA	13556058	13556072	1000.0	+	0	R 13556058
chr21	jNXSensor	rigid_DNA	13559591	13559606	1000.0	+	0	R 13559591
chr21	jNXSensor	rigid_DNA	13563681	13563692	1000.0	+	0	R 13563681
chr21	jNXSensor	rigid_DNA	13564504	13564513	1000.0	+	0	R 13564504
chr21	jNXSensor	rigid_DNA	13566222	13566236	1000.0	+	0	R 13566222
chr21	jNXSensor	rigid_DNA	13566464	13566478	1000.0	+	0	R 13566464
chr21	jNXSensor	rigid_DNA	13569033	13569043	1000.0	+	0	R 13569033
chr21	jNXSensor	rigid_DNA	13570838	13570852	1000.0	+	0	R 13570838
chr21	jNXSensor	rigid_DNA	13573313	13573325	1000.0	+	0	R 13573313
chr21	jNXSensor	rigid_DNA	13573580	13573594	1000.0	+	0	R 13573580
chr21	jNXSensor	rigid_DNA	13578518	13578532	1000.0	+	0	R 13578518
chr21	jNXSensor	rigid_DNA	13583474	13583483	1000.0	+	0	R 13583474
chr21	jNXSensor	rigid_DNA	13586940	13586949	1000.0	+	0	R 13586940
chr21	jNXSensor	rigid_DNA	13590454	13590468	1000.0	+	0	R 13590454
chr21	jNXSensor	rigid_DNA	13591092	13591101	1000.0	+	0	R 13591092
chr21	jNXSensor	rigid_DNA	13594265	13594274	1000.0	+	0	R 13594265
chr21	jNXSensor	rigid_DNA	13597048	13597063	1000.0	+	0	R 13597048
chr21	jNXSensor	rigid_DNA	13605000	13605019	1000.0	+	0	R 13605000
chr21	jNXSensor	rigid_DNA	13606237	13606251	1000.0	+	0	R 13606237
chr21	jNXSensor	rigid_DNA	13606483	13606497	1000.0	+	0	R 13606483
chr21	jNXSensor	rigid_DNA	13607881	13607895	1000.0	+	0	R 13607881
chr21	jNXSensor	rigid_DNA	13610441	13610451	1000.0	+	0	R 13610441
chr21	jNXSensor	rigid_DNA	13611086	13611100	1000.0	+	0	R 13611086
chr21	jNXSensor	rigid_DNA	13612949	13612959	1000.0	+	0	R 13612949
chr21	jNXSensor	rigid_DNA	13623958	13623972	1000.0	+	0	R 13623958
chr21	jNXSensor	rigid_DNA	13631803	13631817	1000.0	+	0	R 13631803
chr21	jNXSensor	rigid_DNA	13632122	13632136	1000.0	+	0	R 13632122
chr21	jNXSensor	rigid_DNA	13634356	13634368	1000.0	+	0	R 13634356
chr21	jNXSensor	rigid_DNA	13635026	13635035	1000.0	+	0	R 13635026
chr21	jNXSensor	rigid_DNA	13636556	13636583	1000.0	+	0	R 13636556
chr21	jNXSensor	rigid_DNA	13637393	13637412	1000.0	+	0	R 13637393
chr21	jNXSensor	rigid_DNA	13639921	13639936	1000.0	+	0	R 13639921
chr21	jNXSensor	rigid_DNA	13640164	13640183	1000.0	+	0	R 13640164
chr21	jNXSensor	rigid_DNA	13640798	13640812	1000.0	+	0	R 13640798
chr21	jNXSensor	rigid_DNA	13651781	13651790	1000.0	+	0	R 13651781
chr21	jNXSensor	rigid_DNA	13652945	13652963	1000.0	+	0	R 13652945
chr21	jNXSensor	rigid_DNA	13654074	13654088	1000.0	+	0	R 13654074
chr21	jNXSensor	rigid_DNA	13654248	13654267	1000.0	+	0	R 13654248
chr21	jNXSensor	rigid_DNA	13654505	13654535	1000.0	+	0	R 13654505
chr21	jNXSensor	rigid_DNA	13654948	13654962	1000.0	+	0	R 13654948
chr21	jNXSensor	rigid_DNA	13654966	13654980	1000.0	+	0	R 13654966
chr21	jNXSensor	rigid_DNA	13657414	13657426	1000.0	+	0	R 13657414
chr21	jNXSensor	rigid_DNA	13658912	13658926	1000.0	+	0	R 13658912
chr21	jNXSensor	rigid_DNA	13660050	13660062	1000.0	+	0	R 13660050
chr21	jNXSensor	rigid_DNA	13662364	13662382	1000.0	+	0	R 13662364
chr21	jNXSensor	rigid_DNA	13662692	13662706	1000.0	+	0	R 13662692
chr21	jNXSensor	rigid_DNA	13662962	13662976	1000.0	+	0	R 13662962
chr21	jNXSensor	rigid_DNA	13663444	13663458	1000.0	+	0	R 13663444
chr21	jNXSensor	rigid_DNA	13663588	13663602	1000.0	+	0	R 13663588
chr21	jNXSensor	rigid_DNA	13665453	13665472	1000.0	+	0	R 13665453
chr21	jNXSensor	rigid_DNA	13665961	13665980	1000.0	+	0	R 13665961
chr21	jNXSensor	rigid_DNA	13666093	13666107	1000.0	+	0	R 13666093
chr21	jNXSensor	rigid_DNA	13666134	13666148	1000.0	+	0	R 13666134
chr21	jNXSensor	rigid_DNA	13666540	13666554	1000.0	+	0	R 13666540
chr21	jNXSensor	rigid_DNA	13666957	13666971	1000.0	+	0	R 13666957
chr21	jNXSensor	rigid_DNA	13667151	13667165	1000.0	+	0	R 13667151
chr21	jNXSensor	rigid_DNA	13667243	13667257	1000.0	+	0	R 13667243
chr21	jNXSensor	rigid_DNA	13668063	13668072	1000.0	+	0	R 13668063
chr21	jNXSensor	rigid_DNA	13670854	13670868	1000.0	+	0	R 13670854
chr21	jNXSensor	rigid_DNA	13672719	13672733	1000.0	+	0	R 13672719
chr21	jNXSensor	rigid_DNA	13673174	13673188	1000.0	+	0	R 13673174
chr21	jNXSensor	rigid_DNA	13673287	13673301	1000.0	+	0	R 13673287
chr21	jNXSensor	rigid_DNA	13673337	13673352	1000.0	+	0	R 13673337
chr21	jNXSensor	rigid_DNA	13673374	13673388	1000.0	+	0	R 13673374
chr21	jNXSensor	rigid_DNA	13673488	13673502	1000.0	+	0	R 13673488
chr21	jNXSensor	rigid_DNA	13673525	13673539	1000.0	+	0	R 13673525
chr21	jNXSensor	rigid_DNA	13673562	13673576	1000.0	+	0	R 13673562
chr21	jNXSensor	rigid_DNA	13673599	13673613	1000.0	+	0	R 13673599
chr21	jNXSensor	rigid_DNA	13673636	13673650	1000.0	+	0	R 13673636
chr21	jNXSensor	rigid_DNA	13673673	13673687	1000.0	+	0	R 13673673
chr21	jNXSensor	rigid_DNA	13673710	13673724	1000.0	+	0	R 13673710
chr21	jNXSensor	rigid_DNA	13673747	13673761	1000.0	+	0	R 13673747
chr21	jNXSensor	rigid_DNA	13673784	13673798	1000.0	+	0	R 13673784
chr21	jNXSensor	rigid_DNA	13673821	13673835	1000.0	+	0	R 13673821
chr21	jNXSensor	rigid_DNA	13673934	13673948	1000.0	+	0	R 13673934
chr21	jNXSensor	rigid_DNA	13674663	13674677	1000.0	+	0	R 13674663
chr21	jNXSensor	rigid_DNA	13674737	13674751	1000.0	+	0	R 13674737
chr21	jNXSensor	rigid_DNA	13674961	13674975	1000.0	+	0	R 13674961
chr21	jNXSensor	rigid_DNA	13674998	13675013	1000.0	+	0	R 13674998
chr21	jNXSensor	rigid_DNA	13675035	13675050	1000.0	+	0	R 13675035
chr21	jNXSensor	rigid_DNA	13677229	13677238	1000.0	+	0	R 13677229
chr21	jNXSensor	rigid_DNA	13684745	13684759	1000.0	+	0	R 13684745
chr21	jNXSensor	rigid_DNA	13685877	13685886	1000.0	+	0	R 13685877
chr21	jNXSensor	rigid_DNA	13689696	13689710	1000.0	+	0	R 13689696
chr21	jNXSensor	rigid_DNA	13697493	13697507	1000.0	+	0	R 13697493
chr21	jNXSensor	rigid_DNA	13697577	13697586	1000.0	+	0	R 13697577
chr21	jNXSensor	rigid_DNA	13699628	13699638	1000.0	+	0	R 13699628
chr21	jNXSensor	rigid_DNA	13699902	13699921	1000.0	+	0	R 13699902
chr21	jNXSensor	rigid_DNA	13713850	13713860	1000.0	+	0	R 13713850
chr21	jNXSensor	rigid_DNA	13718981	13718999	1000.0	+	0	R 13718981
chr21	jNXSensor	rigid_DNA	13719156	13719170	1000.0	+	0	R 13719156
chr21	jNXSensor	rigid_DNA	13719287	13719296	1000.0	+	0	R 13719287
chr21	jNXSensor	rigid_DNA	13721364	13721378	1000.0	+	0	R 13721364
chr21	jNXSensor	rigid_DNA	13722319	13722332	1000.0	+	0	R 13722319
chr21	jNXSensor	rigid_DNA	13722690	13722704	1000.0	+	0	R 13722690
chr21	jNXSensor	rigid_DNA	13725515	13725530	1000.0	+	0	R 13725515
chr21	jNXSensor	rigid_DNA	13726123	13726137	1000.0	+	0	R 13726123
chr21	jNXSensor	rigid_DNA	13726323	13726333	1000.0	+	0	R 13726323
chr21	jNXSensor	rigid_DNA	13726624	13726638	1000.0	+	0	R 13726624
chr21	jNXSensor	rigid_DNA	13727108	13727122	1000.0	+	0	R 13727108
chr21	jNXSensor	rigid_DNA	13728405	13728419	1000.0	+	0	R 13728405
chr21	jNXSensor	rigid_DNA	13728627	13728646	1000.0	+	0	R 13728627
chr21	jNXSensor	rigid_DNA	13729416	13729427	1000.0	+	0	R 13729416
chr21	jNXSensor	rigid_DNA	13730431	13730446	1000.0	+	0	R 13730431
chr21	jNXSensor	rigid_DNA	13732658	13732673	1000.0	+	0	R 13732658
chr21	jNXSensor	rigid_DNA	13734441	13734452	1000.0	+	0	R 13734441
chr21	jNXSensor	rigid_DNA	13734565	13734579	1000.0	+	0	R 13734565
chr21	jNXSensor	rigid_DNA	13738276	13738290	1000.0	+	0	R 13738276
chr21	jNXSensor	rigid_DNA	13739224	13739243	1000.0	+	0	R 13739224
chr21	jNXSensor	rigid_DNA	13743031	13743046	1000.0	+	0	R 13743031
chr21	jNXSensor	rigid_DNA	13743389	13743409	1000.0	+	0	R 13743389
chr21	jNXSensor	rigid_DNA	13743799	13743813	1000.0	+	0	R 13743799
chr21	jNXSensor	rigid_DNA	13743878	13743897	1000.0	+	0	R 13743878
chr21	jNXSensor	rigid_DNA	13744058	13744069	1000.0	+	0	R 13744058
chr21	jNXSensor	rigid_DNA	13745220	13745234	1000.0	+	0	R 13745220
chr21	jNXSensor	rigid_DNA	13748398	13748414	1000.0	+	0	R 13748398
chr21	jNXSensor	rigid_DNA	13748437	13748451	1000.0	+	0	R 13748437
chr21	jNXSensor	rigid_DNA	13749213	13749227	1000.0	+	0	R 13749213
chr21	jNXSensor	rigid_DNA	13751700	13751709	1000.0	+	0	R 13751700
chr21	jNXSensor	rigid_DNA	13751858	13751867	1000.0	+	0	R 13751858
chr21	jNXSensor	rigid_DNA	13752250	13752264	1000.0	+	0	R 13752250
chr21	jNXSensor	rigid_DNA	13752529	13752542	1000.0	+	0	R 13752529
chr21	jNXSensor	rigid_DNA	13752815	13752829	1000.0	+	0	R 13752815
chr21	jNXSensor	rigid_DNA	13755288	13755301	1000.0	+	0	R 13755288
chr21	jNXSensor	rigid_DNA	13755306	13755316	1000.0	+	0	R 13755306
chr21	jNXSensor	rigid_DNA	13755344	13755353	1000.0	+	0	R 13755344
chr21	jNXSensor	rigid_DNA	13755584	13755598	1000.0	+	0	R 13755584
chr21	jNXSensor	rigid_DNA	13755785	13755794	1000.0	+	0	R 13755785
chr21	jNXSensor	rigid_DNA	13755847	13755861	1000.0	+	0	R 13755847
chr21	jNXSensor	rigid_DNA	13756083	13756094	1000.0	+	0	R 13756083
chr21	jNXSensor	rigid_DNA	13757641	13757655	1000.0	+	0	R 13757641
chr21	jNXSensor	rigid_DNA	13758540	13758554	1000.0	+	0	R 13758540
chr21	jNXSensor	rigid_DNA	13758728	13758742	1000.0	+	0	R 13758728
chr21	jNXSensor	rigid_DNA	13759907	13759921	1000.0	+	0	R 13759907
chr21	jNXSensor	rigid_DNA	13761735	13761745	1000.0	+	0	R 13761735
chr21	jNXSensor	rigid_DNA	13762231	13762245	1000.0	+	0	R 13762231
chr21	jNXSensor	rigid_DNA	13762538	13762550	1000.0	+	0	R 13762538
chr21	jNXSensor	rigid_DNA	13765044	13765058	1000.0	+	0	R 13765044
chr21	jNXSensor	rigid_DNA	13765284	13765301	1000.0	+	0	R 13765284
chr21	jNXSensor	rigid_DNA	13765632	13765641	1000.0	+	0	R 13765632
chr21	jNXSensor	rigid_DNA	13768750	13768764	1000.0	+	0	R 13768750
chr21	jNXSensor	rigid_DNA	13770306	13770320	1000.0	+	0	R 13770306
chr21	jNXSensor	rigid_DNA	13770936	13770947	1000.0	+	0	R 13770936
chr21	jNXSensor	rigid_DNA	13771745	13771766	1000.0	+	0	R 13771745
chr21	jNXSensor	rigid_DNA	13774425	13774434	1000.0	+	0	R 13774425
chr21	jNXSensor	rigid_DNA	13774679	13774693	1000.0	+	0	R 13774679
chr21	jNXSensor	rigid_DNA	13776736	13776749	1000.0	+	0	R 13776736
chr21	jNXSensor	rigid_DNA	13776953	13776962	1000.0	+	0	R 13776953
chr21	jNXSensor	rigid_DNA	13777110	13777132	1000.0	+	0	R 13777110
chr21	jNXSensor	rigid_DNA	13778394	13778410	1000.0	+	0	R 13778394
chr21	jNXSensor	rigid_DNA	13779743	13779752	1000.0	+	0	R 13779743
chr21	jNXSensor	rigid_DNA	13779869	13779878	1000.0	+	0	R 13779869
chr21	jNXSensor	rigid_DNA	13780231	13780245	1000.0	+	0	R 13780231
chr21	jNXSensor	rigid_DNA	13781701	13781712	1000.0	+	0	R 13781701
chr21	jNXSensor	rigid_DNA	13783545	13783559	1000.0	+	0	R 13783545
chr21	jNXSensor	rigid_DNA	13784803	13784814	1000.0	+	0	R 13784803
chr21	jNXSensor	rigid_DNA	13784971	13784985	1000.0	+	0	R 13784971
chr21	jNXSensor	rigid_DNA	13785213	13785226	1000.0	+	0	R 13785213
chr21	jNXSensor	rigid_DNA	13793987	13793998	1000.0	+	0	R 13793987
chr21	jNXSensor	rigid_DNA	13795971	13795986	1000.0	+	0	R 13795971
chr21	jNXSensor	rigid_DNA	13796551	13796565	1000.0	+	0	R 13796551
chr21	jNXSensor	rigid_DNA	13796585	13796608	1000.0	+	0	R 13796585
chr21	jNXSensor	rigid_DNA	13796902	13796931	1000.0	+	0	R 13796902
chr21	jNXSensor	rigid_DNA	13797158	13797172	1000.0	+	0	R 13797158
chr21	jNXSensor	rigid_DNA	13806375	13806389	1000.0	+	0	R 13806375
chr21	jNXSensor	rigid_DNA	13808649	13808663	1000.0	+	0	R 13808649
chr21	jNXSensor	rigid_DNA	13808719	13808742	1000.0	+	0	R 13808719
chr21	jNXSensor	rigid_DNA	13810408	13810422	1000.0	+	0	R 13810408
chr21	jNXSensor	rigid_DNA	13812669	13812686	1000.0	+	0	R 13812669
chr21	jNXSensor	rigid_DNA	13812968	13812978	1000.0	+	0	R 13812968
chr21	jNXSensor	rigid_DNA	13813830	13813847	1000.0	+	0	R 13813830
chr21	jNXSensor	rigid_DNA	13814455	13814469	1000.0	+	0	R 13814455
chr21	jNXSensor	rigid_DNA	13818493	13818512	1000.0	+	0	R 13818493
chr21	jNXSensor	rigid_DNA	13819375	13819390	1000.0	+	0	R 13819375
chr21	jNXSensor	rigid_DNA	13819467	13819481	1000.0	+	0	R 13819467
chr21	jNXSensor	rigid_DNA	13819484	13819503	1000.0	+	0	R 13819484
chr21	jNXSensor	rigid_DNA	13820830	13820841	1000.0	+	0	R 13820830
chr21	jNXSensor	rigid_DNA	13822734	13822748	1000.0	+	0	R 13822734
chr21	jNXSensor	rigid_DNA	13826685	13826699	1000.0	+	0	R 13826685
chr21	jNXSensor	rigid_DNA	13829849	13829863	1000.0	+	0	R 13829849
chr21	jNXSensor	rigid_DNA	13830116	13830129	1000.0	+	0	R 13830116
chr21	jNXSensor	rigid_DNA	13832218	13832232	1000.0	+	0	R 13832218
chr21	jNXSensor	rigid_DNA	13832768	13832782	1000.0	+	0	R 13832768
chr21	jNXSensor	rigid_DNA	13847188	13847202	1000.0	+	0	R 13847188
chr21	jNXSensor	rigid_DNA	13847225	13847239	1000.0	+	0	R 13847225
chr21	jNXSensor	rigid_DNA	13847783	13847811	1000.0	+	0	R 13847783
chr21	jNXSensor	rigid_DNA	13848033	13848053	1000.0	+	0	R 13848033
chr21	jNXSensor	rigid_DNA	13848076	13848090	1000.0	+	0	R 13848076
chr21	jNXSensor	rigid_DNA	13858080	13858089	1000.0	+	0	R 13858080
chr21	jNXSensor	rigid_DNA	13860013	13860022	1000.0	+	0	R 13860013
chr21	jNXSensor	rigid_DNA	13861113	13861123	1000.0	+	0	R 13861113
chr21	jNXSensor	rigid_DNA	13877687	13877701	1000.0	+	0	R 13877687
chr21	jNXSensor	rigid_DNA	13877848	13877862	1000.0	+	0	R 13877848
chr21	jNXSensor	rigid_DNA	13877928	13877947	1000.0	+	0	R 13877928
chr21	jNXSensor	rigid_DNA	13879359	13879374	1000.0	+	0	R 13879359
chr21	jNXSensor	rigid_DNA	13886006	13886020	1000.0	+	0	R 13886006
chr21	jNXSensor	rigid_DNA	13887787	13887798	1000.0	+	0	R 13887787
chr21	jNXSensor	rigid_DNA	13889110	13889124	1000.0	+	0	R 13889110
chr21	jNXSensor	rigid_DNA	13889273	13889282	1000.0	+	0	R 13889273
chr21	jNXSensor	rigid_DNA	13889616	13889625	1000.0	+	0	R 13889616
chr21	jNXSensor	rigid_DNA	13891440	13891458	1000.0	+	0	R 13891440
chr21	jNXSensor	rigid_DNA	13891747	13891758	1000.0	+	0	R 13891747
chr21	jNXSensor	rigid_DNA	13894644	13894654	1000.0	+	0	R 13894644
chr21	jNXSensor	rigid_DNA	13895940	13895954	1000.0	+	0	R 13895940
chr21	jNXSensor	rigid_DNA	13896180	13896189	1000.0	+	0	R 13896180
chr21	jNXSensor	rigid_DNA	13896961	13896982	1000.0	+	0	R 13896961
chr21	jNXSensor	rigid_DNA	13897815	13897829	1000.0	+	0	R 13897815
chr21	jNXSensor	rigid_DNA	13897852	13897866	1000.0	+	0	R 13897852
chr21	jNXSensor	rigid_DNA	13898094	13898104	1000.0	+	0	R 13898094
chr21	jNXSensor	rigid_DNA	13900296	13900305	1000.0	+	0	R 13900296
chr21	jNXSensor	rigid_DNA	13900397	13900411	1000.0	+	0	R 13900397
chr21	jNXSensor	rigid_DNA	13900531	13900545	1000.0	+	0	R 13900531
chr21	jNXSensor	rigid_DNA	13900770	13900796	1000.0	+	0	R 13900770
chr21	jNXSensor	rigid_DNA	13900952	13900966	1000.0	+	0	R 13900952
chr21	jNXSensor	rigid_DNA	13903512	13903536	1000.0	+	0	R 13903512
chr21	jNXSensor	rigid_DNA	13903600	13903615	1000.0	+	0	R 13903600
chr21	jNXSensor	rigid_DNA	13903924	13903944	1000.0	+	0	R 13903924
chr21	jNXSensor	rigid_DNA	13903952	13903966	1000.0	+	0	R 13903952
chr21	jNXSensor	rigid_DNA	13903991	13904005	1000.0	+	0	R 13903991
chr21	jNXSensor	rigid_DNA	13904173	13904187	1000.0	+	0	R 13904173
chr21	jNXSensor	rigid_DNA	13904194	13904214	1000.0	+	0	R 13904194
chr21	jNXSensor	rigid_DNA	13904256	13904279	1000.0	+	0	R 13904256
chr21	jNXSensor	rigid_DNA	13904396	13904410	1000.0	+	0	R 13904396
chr21	jNXSensor	rigid_DNA	13904949	13904963	1000.0	+	0	R 13904949
chr21	jNXSensor	rigid_DNA	13906422	13906436	1000.0	+	0	R 13906422
chr21	jNXSensor	rigid_DNA	13910016	13910027	1000.0	+	0	R 13910016
chr21	jNXSensor	rigid_DNA	13911427	13911436	1000.0	+	0	R 13911427
chr21	jNXSensor	rigid_DNA	13913667	13913676	1000.0	+	0	R 13913667
chr21	jNXSensor	rigid_DNA	13921646	13921657	1000.0	+	0	R 13921646
chr21	jNXSensor	rigid_DNA	13929121	13929130	1000.0	+	0	R 13929121
chr21	jNXSensor	rigid_DNA	13929966	13929975	1000.0	+	0	R 13929966
chr21	jNXSensor	rigid_DNA	13931197	13931211	1000.0	+	0	R 13931197
chr21	jNXSensor	rigid_DNA	13937490	13937504	1000.0	+	0	R 13937490
chr21	jNXSensor	rigid_DNA	13937818	13937832	1000.0	+	0	R 13937818
chr21	jNXSensor	rigid_DNA	13938296	13938311	1000.0	+	0	R 13938296
chr21	jNXSensor	rigid_DNA	13939073	13939087	1000.0	+	0	R 13939073
chr21	jNXSensor	rigid_DNA	13940157	13940167	1000.0	+	0	R 13940157
chr21	jNXSensor	rigid_DNA	13940170	13940184	1000.0	+	0	R 13940170
chr21	jNXSensor	rigid_DNA	13940452	13940480	1000.0	+	0	R 13940452
chr21	jNXSensor	rigid_DNA	13941127	13941155	1000.0	+	0	R 13941127
chr21	jNXSensor	rigid_DNA	13944748	13944762	1000.0	+	0	R 13944748
chr21	jNXSensor	rigid_DNA	13946990	13947000	1000.0	+	0	R 13946990
chr21	jNXSensor	rigid_DNA	13947686	13947695	1000.0	+	0	R 13947686
chr21	jNXSensor	rigid_DNA	13951870	13951884	1000.0	+	0	R 13951870
chr21	jNXSensor	rigid_DNA	13953526	13953545	1000.0	+	0	R 13953526
chr21	jNXSensor	rigid_DNA	13957728	13957742	1000.0	+	0	R 13957728
chr21	jNXSensor	rigid_DNA	13957753	13957767	1000.0	+	0	R 13957753
chr21	jNXSensor	rigid_DNA	13957833	13957847	1000.0	+	0	R 13957833
chr21	jNXSensor	rigid_DNA	13957856	13957876	1000.0	+	0	R 13957856
chr21	jNXSensor	rigid_DNA	13957934	13957954	1000.0	+	0	R 13957934
chr21	jNXSensor	rigid_DNA	13958487	13958501	1000.0	+	0	R 13958487
chr21	jNXSensor	rigid_DNA	13958507	13958521	1000.0	+	0	R 13958507
chr21	jNXSensor	rigid_DNA	13959342	13959351	1000.0	+	0	R 13959342
chr21	jNXSensor	rigid_DNA	13959583	13959597	1000.0	+	0	R 13959583
chr21	jNXSensor	rigid_DNA	13959864	13959878	1000.0	+	0	R 13959864
chr21	jNXSensor	rigid_DNA	13960184	13960198	1000.0	+	0	R 13960184
chr21	jNXSensor	rigid_DNA	13960463	13960477	1000.0	+	0	R 13960463
chr21	jNXSensor	rigid_DNA	13960586	13960600	1000.0	+	0	R 13960586
chr21	jNXSensor	rigid_DNA	13960659	13960679	1000.0	+	0	R 13960659
chr21	jNXSensor	rigid_DNA	13960740	13960755	1000.0	+	0	R 13960740
chr21	jNXSensor	rigid_DNA	13961374	13961388	1000.0	+	0	R 13961374
chr21	jNXSensor	rigid_DNA	13961625	13961639	1000.0	+	0	R 13961625
chr21	jNXSensor	rigid_DNA	13970138	13970157	1000.0	+	0	R 13970138
chr21	jNXSensor	rigid_DNA	13970188	13970212	1000.0	+	0	R 13970188
chr21	jNXSensor	rigid_DNA	13972586	13972600	1000.0	+	0	R 13972586
chr21	jNXSensor	rigid_DNA	13973680	13973695	1000.0	+	0	R 13973680
chr21	jNXSensor	rigid_DNA	13973912	13973926	1000.0	+	0	R 13973912
chr21	jNXSensor	rigid_DNA	13973987	13974001	1000.0	+	0	R 13973987
chr21	jNXSensor	rigid_DNA	13974100	13974114	1000.0	+	0	R 13974100
chr21	jNXSensor	rigid_DNA	13974137	13974151	1000.0	+	0	R 13974137
chr21	jNXSensor	rigid_DNA	13974212	13974226	1000.0	+	0	R 13974212
chr21	jNXSensor	rigid_DNA	13974359	13974373	1000.0	+	0	R 13974359
chr21	jNXSensor	rigid_DNA	13974809	13974824	1000.0	+	0	R 13974809
chr21	jNXSensor	rigid_DNA	13974851	13974865	1000.0	+	0	R 13974851
chr21	jNXSensor	rigid_DNA	13974896	13974910	1000.0	+	0	R 13974896
chr21	jNXSensor	rigid_DNA	13975053	13975067	1000.0	+	0	R 13975053
chr21	jNXSensor	rigid_DNA	13975093	13975107	1000.0	+	0	R 13975093
chr21	jNXSensor	rigid_DNA	13975120	13975134	1000.0	+	0	R 13975120
chr21	jNXSensor	rigid_DNA	13975345	13975359	1000.0	+	0	R 13975345
chr21	jNXSensor	rigid_DNA	13975412	13975431	1000.0	+	0	R 13975412
chr21	jNXSensor	rigid_DNA	13975700	13975715	1000.0	+	0	R 13975700
chr21	jNXSensor	rigid_DNA	13976050	13976064	1000.0	+	0	R 13976050
chr21	jNXSensor	rigid_DNA	13982294	13982317	1000.0	+	0	R 13982294
chr21	jNXSensor	rigid_DNA	13984428	13984442	1000.0	+	0	R 13984428
chr21	jNXSensor	rigid_DNA	13985036	13985047	1000.0	+	0	R 13985036
chr21	jNXSensor	rigid_DNA	13986346	13986360	1000.0	+	0	R 13986346
chr21	jNXSensor	rigid_DNA	13988804	13988818	1000.0	+	0	R 13988804
chr21	jNXSensor	rigid_DNA	13989112	13989126	1000.0	+	0	R 13989112
chr21	jNXSensor	rigid_DNA	13989491	13989505	1000.0	+	0	R 13989491
chr21	jNXSensor	rigid_DNA	13989647	13989661	1000.0	+	0	R 13989647
chr21	jNXSensor	rigid_DNA	13990535	13990549	1000.0	+	0	R 13990535
chr21	jNXSensor	rigid_DNA	13990735	13990749	1000.0	+	0	R 13990735
chr21	jNXSensor	rigid_DNA	13990915	13990934	1000.0	+	0	R 13990915
chr21	jNXSensor	rigid_DNA	13991075	13991089	1000.0	+	0	R 13991075
chr21	jNXSensor	rigid_DNA	13991132	13991146	1000.0	+	0	R 13991132
chr21	jNXSensor	rigid_DNA	13991245	13991259	1000.0	+	0	R 13991245
chr21	jNXSensor	rigid_DNA	13991504	13991519	1000.0	+	0	R 13991504
chr21	jNXSensor	rigid_DNA	13991589	13991603	1000.0	+	0	R 13991589
chr21	jNXSensor	rigid_DNA	13991937	13991951	1000.0	+	0	R 13991937
chr21	jNXSensor	rigid_DNA	13993798	13993807	1000.0	+	0	R 13993798
chr21	jNXSensor	rigid_DNA	13994315	13994329	1000.0	+	0	R 13994315
chr21	jNXSensor	rigid_DNA	13995860	13995869	1000.0	+	0	R 13995860
chr21	jNXSensor	rigid_DNA	13999029	13999044	1000.0	+	0	R 13999029
chr21	jNXSensor	rigid_DNA	13999057	13999077	1000.0	+	0	R 13999057
chr21	jNXSensor	rigid_DNA	13999097	13999111	1000.0	+	0	R 13999097
chr21	jNXSensor	rigid_DNA	13999188	13999213	1000.0	+	0	R 13999188
chr21	jNXSensor	rigid_DNA	13999226	13999276	1000.0	+	0	R 13999226
chr21	jNXSensor	rigid_DNA	13999303	13999317	1000.0	+	0	R 13999303
chr21	jNXSensor	rigid_DNA	13999358	13999373	1000.0	+	0	R 13999358
chr21	jNXSensor	rigid_DNA	13999390	13999404	1000.0	+	0	R 13999390
chr21	jNXSensor	rigid_DNA	13999415	13999439	1000.0	+	0	R 13999415
chr21	jNXSensor	rigid_DNA	13999443	13999461	1000.0	+	0	R 13999443
chr21	jNXSensor	rigid_DNA	13999467	13999482	1000.0	+	0	R 13999467
chr21	jNXSensor	rigid_DNA	13999540	13999555	1000.0	+	0	R 13999540
chr21	jNXSensor	rigid_DNA	13999671	13999685	1000.0	+	0	R 13999671
chr21	jNXSensor	rigid_DNA	13999726	13999740	1000.0	+	0	R 13999726
chr21	jNXSensor	rigid_DNA	13999926	13999941	1000.0	+	0	R 13999926
chr21	jNXSensor	rigid_DNA	14001638	14001651	1000.0	+	0	R 14001638
chr21	jNXSensor	rigid_DNA	14001758	14001777	1000.0	+	0	R 14001758
chr21	jNXSensor	rigid_DNA	14004440	14004454	1000.0	+	0	R 14004440
chr21	jNXSensor	rigid_DNA	14006275	14006286	1000.0	+	0	R 14006275
chr21	jNXSensor	rigid_DNA	14006307	14006318	1000.0	+	0	R 14006307
chr21	jNXSensor	rigid_DNA	14008283	14008297	1000.0	+	0	R 14008283
chr21	jNXSensor	rigid_DNA	14008455	14008469	1000.0	+	0	R 14008455
chr21	jNXSensor	rigid_DNA	14008596	14008610	1000.0	+	0	R 14008596
chr21	jNXSensor	rigid_DNA	14008999	14009013	1000.0	+	0	R 14008999
chr21	jNXSensor	rigid_DNA	14009126	14009145	1000.0	+	0	R 14009126
chr21	jNXSensor	rigid_DNA	14009465	14009479	1000.0	+	0	R 14009465
chr21	jNXSensor	rigid_DNA	14009950	14009975	1000.0	+	0	R 14009950
chr21	jNXSensor	rigid_DNA	14010061	14010075	1000.0	+	0	R 14010061
chr21	jNXSensor	rigid_DNA	14010314	14010328	1000.0	+	0	R 14010314
chr21	jNXSensor	rigid_DNA	14010478	14010497	1000.0	+	0	R 14010478
chr21	jNXSensor	rigid_DNA	14014280	14014295	1000.0	+	0	R 14014280
chr21	jNXSensor	rigid_DNA	14017242	14017253	1000.0	+	0	R 14017242
chr21	jNXSensor	rigid_DNA	14017613	14017627	1000.0	+	0	R 14017613
chr21	jNXSensor	rigid_DNA	14017642	14017656	1000.0	+	0	R 14017642
chr21	jNXSensor	rigid_DNA	14017682	14017696	1000.0	+	0	R 14017682
chr21	jNXSensor	rigid_DNA	14017702	14017727	1000.0	+	0	R 14017702
chr21	jNXSensor	rigid_DNA	14017769	14017787	1000.0	+	0	R 14017769
chr21	jNXSensor	rigid_DNA	14017820	14017845	1000.0	+	0	R 14017820
chr21	jNXSensor	rigid_DNA	14017879	14017893	1000.0	+	0	R 14017879
chr21	jNXSensor	rigid_DNA	14017986	14018001	1000.0	+	0	R 14017986
chr21	jNXSensor	rigid_DNA	14018018	14018077	1000.0	+	0	R 14018018
chr21	jNXSensor	rigid_DNA	14018148	14018167	1000.0	+	0	R 14018148
chr21	jNXSensor	rigid_DNA	14018185	14018199	1000.0	+	0	R 14018185
chr21	jNXSensor	rigid_DNA	14018317	14018353	1000.0	+	0	R 14018317
chr21	jNXSensor	rigid_DNA	14018442	14018456	1000.0	+	0	R 14018442
chr21	jNXSensor	rigid_DNA	14021676	14021690	1000.0	+	0	R 14021676
chr21	jNXSensor	rigid_DNA	14027716	14027731	1000.0	+	0	R 14027716
chr21	jNXSensor	rigid_DNA	14028755	14028765	1000.0	+	0	R 14028755
chr21	jNXSensor	rigid_DNA	14029669	14029683	1000.0	+	0	R 14029669
chr21	jNXSensor	rigid_DNA	14029978	14029989	1000.0	+	0	R 14029978
chr21	jNXSensor	rigid_DNA	14029994	14030005	1000.0	+	0	R 14029994
chr21	jNXSensor	rigid_DNA	14030564	14030592	1000.0	+	0	R 14030564
chr21	jNXSensor	rigid_DNA	14031269	14031284	1000.0	+	0	R 14031269
chr21	jNXSensor	rigid_DNA	14037302	14037316	1000.0	+	0	R 14037302
chr21	jNXSensor	rigid_DNA	14039105	14039117	1000.0	+	0	R 14039105
chr21	jNXSensor	rigid_DNA	14042898	14042912	1000.0	+	0	R 14042898
chr21	jNXSensor	rigid_DNA	14045501	14045510	1000.0	+	0	R 14045501
chr21	jNXSensor	rigid_DNA	14048739	14048753	1000.0	+	0	R 14048739
chr21	jNXSensor	rigid_DNA	14049820	14049834	1000.0	+	0	R 14049820
chr21	jNXSensor	rigid_DNA	14051104	14051118	1000.0	+	0	R 14051104
chr21	jNXSensor	rigid_DNA	14056483	14056503	1000.0	+	0	R 14056483
chr21	jNXSensor	rigid_DNA	14056507	14056521	1000.0	+	0	R 14056507
chr21	jNXSensor	rigid_DNA	14056641	14056660	1000.0	+	0	R 14056641
chr21	jNXSensor	rigid_DNA	14056713	14056727	1000.0	+	0	R 14056713
chr21	jNXSensor	rigid_DNA	14056773	14056787	1000.0	+	0	R 14056773
chr21	jNXSensor	rigid_DNA	14056826	14056844	1000.0	+	0	R 14056826
chr21	jNXSensor	rigid_DNA	14056872	14056887	1000.0	+	0	R 14056872
chr21	jNXSensor	rigid_DNA	14058097	14058111	1000.0	+	0	R 14058097
chr21	jNXSensor	rigid_DNA	14058223	14058238	1000.0	+	0	R 14058223
chr21	jNXSensor	rigid_DNA	14059202	14059215	1000.0	+	0	R 14059202
chr21	jNXSensor	rigid_DNA	14060828	14060842	1000.0	+	0	R 14060828
chr21	jNXSensor	rigid_DNA	14062493	14062507	1000.0	+	0	R 14062493
chr21	jNXSensor	rigid_DNA	14067481	14067495	1000.0	+	0	R 14067481
chr21	jNXSensor	rigid_DNA	14067968	14067982	1000.0	+	0	R 14067968
chr21	jNXSensor	rigid_DNA	14070293	14070307	1000.0	+	0	R 14070293
chr21	jNXSensor	rigid_DNA	14070432	14070446	1000.0	+	0	R 14070432
chr21	jNXSensor	rigid_DNA	14071819	14071828	1000.0	+	0	R 14071819
chr21	jNXSensor	rigid_DNA	14072345	14072359	1000.0	+	0	R 14072345
chr21	jNXSensor	rigid_DNA	14078922	14078936	1000.0	+	0	R 14078922
chr21	jNXSensor	rigid_DNA	14080208	14080222	1000.0	+	0	R 14080208
chr21	jNXSensor	rigid_DNA	14080450	14080464	1000.0	+	0	R 14080450
chr21	jNXSensor	rigid_DNA	14082621	14082643	1000.0	+	0	R 14082621
chr21	jNXSensor	rigid_DNA	14082852	14082871	1000.0	+	0	R 14082852
chr21	jNXSensor	rigid_DNA	14087083	14087097	1000.0	+	0	R 14087083
chr21	jNXSensor	rigid_DNA	14087118	14087137	1000.0	+	0	R 14087118
chr21	jNXSensor	rigid_DNA	14087593	14087608	1000.0	+	0	R 14087593
chr21	jNXSensor	rigid_DNA	14087834	14087849	1000.0	+	0	R 14087834
chr21	jNXSensor	rigid_DNA	14087930	14087949	1000.0	+	0	R 14087930
chr21	jNXSensor	rigid_DNA	14088255	14088269	1000.0	+	0	R 14088255
chr21	jNXSensor	rigid_DNA	14088283	14088297	1000.0	+	0	R 14088283
chr21	jNXSensor	rigid_DNA	14088325	14088339	1000.0	+	0	R 14088325
chr21	jNXSensor	rigid_DNA	14088466	14088480	1000.0	+	0	R 14088466
chr21	jNXSensor	rigid_DNA	14088614	14088628	1000.0	+	0	R 14088614
chr21	jNXSensor	rigid_DNA	14088639	14088653	1000.0	+	0	R 14088639
chr21	jNXSensor	rigid_DNA	14088749	14088763	1000.0	+	0	R 14088749
chr21	jNXSensor	rigid_DNA	14088814	14088838	1000.0	+	0	R 14088814
chr21	jNXSensor	rigid_DNA	14089090	14089104	1000.0	+	0	R 14089090
chr21	jNXSensor	rigid_DNA	14089350	14089363	1000.0	+	0	R 14089350
chr21	jNXSensor	rigid_DNA	14089489	14089513	1000.0	+	0	R 14089489
chr21	jNXSensor	rigid_DNA	14094421	14094431	1000.0	+	0	R 14094421
chr21	jNXSensor	rigid_DNA	14095651	14095665	1000.0	+	0	R 14095651
chr21	jNXSensor	rigid_DNA	14101000	14101014	1000.0	+	0	R 14101000
chr21	jNXSensor	rigid_DNA	14102161	14102175	1000.0	+	0	R 14102161
chr21	jNXSensor	rigid_DNA	14103398	14103408	1000.0	+	0	R 14103398
chr21	jNXSensor	rigid_DNA	14103637	14103651	1000.0	+	0	R 14103637
chr21	jNXSensor	rigid_DNA	14103674	14103688	1000.0	+	0	R 14103674
chr21	jNXSensor	rigid_DNA	14103791	14103800	1000.0	+	0	R 14103791
chr21	jNXSensor	rigid_DNA	14103805	14103823	1000.0	+	0	R 14103805
chr21	jNXSensor	rigid_DNA	14110637	14110646	1000.0	+	0	R 14110637
chr21	jNXSensor	rigid_DNA	14111926	14111935	1000.0	+	0	R 14111926
chr21	jNXSensor	rigid_DNA	14112366	14112377	1000.0	+	0	R 14112366
chr21	jNXSensor	rigid_DNA	14113346	14113360	1000.0	+	0	R 14113346
chr21	jNXSensor	rigid_DNA	14114576	14114590	1000.0	+	0	R 14114576
chr21	jNXSensor	rigid_DNA	14114922	14114936	1000.0	+	0	R 14114922
chr21	jNXSensor	rigid_DNA	14115024	14115038	1000.0	+	0	R 14115024
chr21	jNXSensor	rigid_DNA	14115834	14115843	1000.0	+	0	R 14115834
chr21	jNXSensor	rigid_DNA	14116655	14116664	1000.0	+	0	R 14116655
chr21	jNXSensor	rigid_DNA	14119640	14119655	1000.0	+	0	R 14119640
chr21	jNXSensor	rigid_DNA	14119660	14119674	1000.0	+	0	R 14119660
chr21	jNXSensor	rigid_DNA	14119858	14119873	1000.0	+	0	R 14119858
chr21	jNXSensor	rigid_DNA	14120505	14120524	1000.0	+	0	R 14120505
chr21	jNXSensor	rigid_DNA	14121564	14121578	1000.0	+	0	R 14121564
chr21	jNXSensor	rigid_DNA	14121889	14121900	1000.0	+	0	R 14121889
chr21	jNXSensor	rigid_DNA	14122126	14122140	1000.0	+	0	R 14122126
chr21	jNXSensor	rigid_DNA	14122149	14122163	1000.0	+	0	R 14122149
chr21	jNXSensor	rigid_DNA	14122399	14122413	1000.0	+	0	R 14122399
chr21	jNXSensor	rigid_DNA	14122930	14122944	1000.0	+	0	R 14122930
chr21	jNXSensor	rigid_DNA	14123875	14123885	1000.0	+	0	R 14123875
chr21	jNXSensor	rigid_DNA	14128604	14128613	1000.0	+	0	R 14128604
chr21	jNXSensor	rigid_DNA	14129077	14129091	1000.0	+	0	R 14129077
chr21	jNXSensor	rigid_DNA	14136701	14136715	1000.0	+	0	R 14136701
chr21	jNXSensor	rigid_DNA	14137286	14137300	1000.0	+	0	R 14137286
chr21	jNXSensor	rigid_DNA	14138342	14138352	1000.0	+	0	R 14138342
chr21	jNXSensor	rigid_DNA	14142075	14142089	1000.0	+	0	R 14142075
chr21	jNXSensor	rigid_DNA	14142212	14142226	1000.0	+	0	R 14142212
chr21	jNXSensor	rigid_DNA	14142538	14142552	1000.0	+	0	R 14142538
chr21	jNXSensor	rigid_DNA	14142863	14142877	1000.0	+	0	R 14142863
chr21	jNXSensor	rigid_DNA	14144322	14144336	1000.0	+	0	R 14144322
chr21	jNXSensor	rigid_DNA	14147366	14147380	1000.0	+	0	R 14147366
chr21	jNXSensor	rigid_DNA	14148682	14148693	1000.0	+	0	R 14148682
chr21	jNXSensor	rigid_DNA	14149397	14149411	1000.0	+	0	R 14149397
chr21	jNXSensor	rigid_DNA	14149918	14149932	1000.0	+	0	R 14149918
chr21	jNXSensor	rigid_DNA	14152905	14152920	1000.0	+	0	R 14152905
chr21	jNXSensor	rigid_DNA	14154009	14154023	1000.0	+	0	R 14154009
chr21	jNXSensor	rigid_DNA	14154188	14154202	1000.0	+	0	R 14154188
chr21	jNXSensor	rigid_DNA	14156521	14156535	1000.0	+	0	R 14156521
chr21	jNXSensor	rigid_DNA	14157092	14157111	1000.0	+	0	R 14157092
chr21	jNXSensor	rigid_DNA	14159703	14159717	1000.0	+	0	R 14159703
chr21	jNXSensor	rigid_DNA	14160303	14160317	1000.0	+	0	R 14160303
chr21	jNXSensor	rigid_DNA	14163543	14163562	1000.0	+	0	R 14163543
chr21	jNXSensor	rigid_DNA	14163722	14163736	1000.0	+	0	R 14163722
chr21	jNXSensor	rigid_DNA	14164249	14164263	1000.0	+	0	R 14164249
chr21	jNXSensor	rigid_DNA	14164529	14164543	1000.0	+	0	R 14164529
chr21	jNXSensor	rigid_DNA	14165551	14165570	1000.0	+	0	R 14165551
chr21	jNXSensor	rigid_DNA	14165582	14165596	1000.0	+	0	R 14165582
chr21	jNXSensor	rigid_DNA	14166106	14166120	1000.0	+	0	R 14166106
chr21	jNXSensor	rigid_DNA	14166174	14166193	1000.0	+	0	R 14166174
chr21	jNXSensor	rigid_DNA	14166713	14166727	1000.0	+	0	R 14166713
chr21	jNXSensor	rigid_DNA	14166783	14166798	1000.0	+	0	R 14166783
chr21	jNXSensor	rigid_DNA	14168029	14168043	1000.0	+	0	R 14168029
chr21	jNXSensor	rigid_DNA	14168720	14168734	1000.0	+	0	R 14168720
chr21	jNXSensor	rigid_DNA	14168744	14168758	1000.0	+	0	R 14168744
chr21	jNXSensor	rigid_DNA	14169838	14169857	1000.0	+	0	R 14169838
chr21	jNXSensor	rigid_DNA	14169894	14169909	1000.0	+	0	R 14169894
chr21	jNXSensor	rigid_DNA	14172231	14172245	1000.0	+	0	R 14172231
chr21	jNXSensor	rigid_DNA	14172777	14172792	1000.0	+	0	R 14172777
chr21	jNXSensor	rigid_DNA	14173329	14173343	1000.0	+	0	R 14173329
chr21	jNXSensor	rigid_DNA	14175842	14175856	1000.0	+	0	R 14175842
chr21	jNXSensor	rigid_DNA	14178222	14178236	1000.0	+	0	R 14178222
chr21	jNXSensor	rigid_DNA	14179223	14179241	1000.0	+	0	R 14179223
chr21	jNXSensor	rigid_DNA	14179314	14179333	1000.0	+	0	R 14179314
chr21	jNXSensor	rigid_DNA	14179866	14179880	1000.0	+	0	R 14179866
chr21	jNXSensor	rigid_DNA	14183103	14183122	1000.0	+	0	R 14183103
chr21	jNXSensor	rigid_DNA	14183807	14183821	1000.0	+	0	R 14183807
chr21	jNXSensor	rigid_DNA	14184087	14184101	1000.0	+	0	R 14184087
chr21	jNXSensor	rigid_DNA	14185108	14185127	1000.0	+	0	R 14185108
chr21	jNXSensor	rigid_DNA	14185139	14185153	1000.0	+	0	R 14185139
chr21	jNXSensor	rigid_DNA	14185663	14185677	1000.0	+	0	R 14185663
chr21	jNXSensor	rigid_DNA	14185731	14185750	1000.0	+	0	R 14185731
chr21	jNXSensor	rigid_DNA	14186443	14186457	1000.0	+	0	R 14186443
chr21	jNXSensor	rigid_DNA	14187580	14187592	1000.0	+	0	R 14187580
chr21	jNXSensor	rigid_DNA	14188274	14188288	1000.0	+	0	R 14188274
chr21	jNXSensor	rigid_DNA	14188301	14188315	1000.0	+	0	R 14188301
chr21	jNXSensor	rigid_DNA	14189392	14189411	1000.0	+	0	R 14189392
chr21	jNXSensor	rigid_DNA	14191773	14191787	1000.0	+	0	R 14191773
chr21	jNXSensor	rigid_DNA	14192320	14192334	1000.0	+	0	R 14192320
chr21	jNXSensor	rigid_DNA	14192871	14192885	1000.0	+	0	R 14192871
chr21	jNXSensor	rigid_DNA	14193846	14193860	1000.0	+	0	R 14193846
chr21	jNXSensor	rigid_DNA	14194867	14194886	1000.0	+	0	R 14194867
chr21	jNXSensor	rigid_DNA	14194898	14194912	1000.0	+	0	R 14194898
chr21	jNXSensor	rigid_DNA	14195423	14195437	1000.0	+	0	R 14195423
chr21	jNXSensor	rigid_DNA	14197993	14198007	1000.0	+	0	R 14197993
chr21	jNXSensor	rigid_DNA	14200479	14200493	1000.0	+	0	R 14200479
chr21	jNXSensor	rigid_DNA	14201484	14201503	1000.0	+	0	R 14201484
chr21	jNXSensor	rigid_DNA	14203382	14203398	1000.0	+	0	R 14203382
chr21	jNXSensor	rigid_DNA	14203813	14203832	1000.0	+	0	R 14203813
chr21	jNXSensor	rigid_DNA	14206539	14206555	1000.0	+	0	R 14206539
chr21	jNXSensor	rigid_DNA	14206711	14206728	1000.0	+	0	R 14206711
chr21	jNXSensor	rigid_DNA	14207891	14207913	1000.0	+	0	R 14207891
chr21	jNXSensor	rigid_DNA	14208138	14208152	1000.0	+	0	R 14208138
chr21	jNXSensor	rigid_DNA	14208535	14208554	1000.0	+	0	R 14208535
chr21	jNXSensor	rigid_DNA	14208628	14208642	1000.0	+	0	R 14208628
chr21	jNXSensor	rigid_DNA	14208708	14208726	1000.0	+	0	R 14208708
chr21	jNXSensor	rigid_DNA	14210727	14210742	1000.0	+	0	R 14210727
chr21	jNXSensor	rigid_DNA	14213557	14213566	1000.0	+	0	R 14213557
chr21	jNXSensor	rigid_DNA	14216197	14216211	1000.0	+	0	R 14216197
chr21	jNXSensor	rigid_DNA	14219723	14219733	1000.0	+	0	R 14219723
chr21	jNXSensor	rigid_DNA	14219735	14219747	1000.0	+	0	R 14219735
chr21	jNXSensor	rigid_DNA	14220512	14220521	1000.0	+	0	R 14220512
chr21	jNXSensor	rigid_DNA	14220929	14220943	1000.0	+	0	R 14220929
chr21	jNXSensor	rigid_DNA	14222738	14222752	1000.0	+	0	R 14222738
chr21	jNXSensor	rigid_DNA	14223154	14223169	1000.0	+	0	R 14223154
chr21	jNXSensor	rigid_DNA	14228426	14228436	1000.0	+	0	R 14228426
chr21	jNXSensor	rigid_DNA	14228445	14228454	1000.0	+	0	R 14228445
chr21	jNXSensor	rigid_DNA	14229077	14229091	1000.0	+	0	R 14229077
chr21	jNXSensor	rigid_DNA	14229153	14229167	1000.0	+	0	R 14229153
chr21	jNXSensor	rigid_DNA	14229266	14229280	1000.0	+	0	R 14229266
chr21	jNXSensor	rigid_DNA	14229340	14229354	1000.0	+	0	R 14229340
chr21	jNXSensor	rigid_DNA	14229453	14229467	1000.0	+	0	R 14229453
chr21	jNXSensor	rigid_DNA	14229490	14229504	1000.0	+	0	R 14229490
chr21	jNXSensor	rigid_DNA	14229566	14229580	1000.0	+	0	R 14229566
chr21	jNXSensor	rigid_DNA	14229603	14229617	1000.0	+	0	R 14229603
chr21	jNXSensor	rigid_DNA	14229640	14229654	1000.0	+	0	R 14229640
chr21	jNXSensor	rigid_DNA	14229716	14229730	1000.0	+	0	R 14229716
chr21	jNXSensor	rigid_DNA	14229753	14229767	1000.0	+	0	R 14229753
chr21	jNXSensor	rigid_DNA	14229906	14229920	1000.0	+	0	R 14229906
chr21	jNXSensor	rigid_DNA	14229943	14229957	1000.0	+	0	R 14229943
chr21	jNXSensor	rigid_DNA	14229983	14229997	1000.0	+	0	R 14229983
chr21	jNXSensor	rigid_DNA	14230019	14230034	1000.0	+	0	R 14230019
chr21	jNXSensor	rigid_DNA	14230056	14230071	1000.0	+	0	R 14230056
chr21	jNXSensor	rigid_DNA	14230131	14230145	1000.0	+	0	R 14230131
chr21	jNXSensor	rigid_DNA	14230244	14230258	1000.0	+	0	R 14230244
chr21	jNXSensor	rigid_DNA	14230284	14230298	1000.0	+	0	R 14230284
chr21	jNXSensor	rigid_DNA	14230358	14230372	1000.0	+	0	R 14230358
chr21	jNXSensor	rigid_DNA	14230431	14230446	1000.0	+	0	R 14230431
chr21	jNXSensor	rigid_DNA	14230470	14230484	1000.0	+	0	R 14230470
chr21	jNXSensor	rigid_DNA	14230659	14230673	1000.0	+	0	R 14230659
chr21	jNXSensor	rigid_DNA	14230739	14230753	1000.0	+	0	R 14230739
chr21	jNXSensor	rigid_DNA	14230968	14230982	1000.0	+	0	R 14230968
chr21	jNXSensor	rigid_DNA	14231004	14231019	1000.0	+	0	R 14231004
chr21	jNXSensor	rigid_DNA	14231120	14231134	1000.0	+	0	R 14231120
chr21	jNXSensor	rigid_DNA	14231534	14231548	1000.0	+	0	R 14231534
chr21	jNXSensor	rigid_DNA	14231583	14231597	1000.0	+	0	R 14231583
chr21	jNXSensor	rigid_DNA	14231614	14231642	1000.0	+	0	R 14231614
chr21	jNXSensor	rigid_DNA	14233557	14233568	1000.0	+	0	R 14233557
chr21	jNXSensor	rigid_DNA	14234951	14234963	1000.0	+	0	R 14234951
chr21	jNXSensor	rigid_DNA	14235683	14235694	1000.0	+	0	R 14235683
chr21	jNXSensor	rigid_DNA	14237961	14237973	1000.0	+	0	R 14237961
chr21	jNXSensor	rigid_DNA	14239178	14239194	1000.0	+	0	R 14239178
chr21	jNXSensor	rigid_DNA	14240088	14240097	1000.0	+	0	R 14240088
chr21	jNXSensor	rigid_DNA	14247927	14247938	1000.0	+	0	R 14247927
chr21	jNXSensor	rigid_DNA	14251212	14251242	1000.0	+	0	R 14251212
chr21	jNXSensor	rigid_DNA	14254056	14254065	1000.0	+	0	R 14254056
chr21	jNXSensor	rigid_DNA	14256483	14256497	1000.0	+	0	R 14256483
chr21	jNXSensor	rigid_DNA	14257718	14257728	1000.0	+	0	R 14257718
chr21	jNXSensor	rigid_DNA	14262711	14262725	1000.0	+	0	R 14262711
chr21	jNXSensor	rigid_DNA	14266483	14266498	1000.0	+	0	R 14266483
chr21	jNXSensor	rigid_DNA	14268835	14268846	1000.0	+	0	R 14268835
chr21	jNXSensor	rigid_DNA	14269947	14269958	1000.0	+	0	R 14269947
chr21	jNXSensor	rigid_DNA	14272516	14272530	1000.0	+	0	R 14272516
chr21	jNXSensor	rigid_DNA	14272681	14272695	1000.0	+	0	R 14272681
chr21	jNXSensor	rigid_DNA	14272757	14272778	1000.0	+	0	R 14272757
chr21	jNXSensor	rigid_DNA	14273825	14273844	1000.0	+	0	R 14273825
chr21	jNXSensor	rigid_DNA	14273858	14273877	1000.0	+	0	R 14273858
chr21	jNXSensor	rigid_DNA	14273955	14273969	1000.0	+	0	R 14273955
chr21	jNXSensor	rigid_DNA	14274166	14274196	1000.0	+	0	R 14274166
chr21	jNXSensor	rigid_DNA	14274376	14274398	1000.0	+	0	R 14274376
chr21	jNXSensor	rigid_DNA	14274450	14274464	1000.0	+	0	R 14274450
chr21	jNXSensor	rigid_DNA	14274518	14274532	1000.0	+	0	R 14274518
chr21	jNXSensor	rigid_DNA	14274692	14274706	1000.0	+	0	R 14274692
chr21	jNXSensor	rigid_DNA	14274710	14274724	1000.0	+	0	R 14274710
chr21	jNXSensor	rigid_DNA	14274745	14274764	1000.0	+	0	R 14274745
chr21	jNXSensor	rigid_DNA	14274804	14274819	1000.0	+	0	R 14274804
chr21	jNXSensor	rigid_DNA	14274995	14275010	1000.0	+	0	R 14274995
chr21	jNXSensor	rigid_DNA	14275025	14275051	1000.0	+	0	R 14275025
chr21	jNXSensor	rigid_DNA	14275238	14275252	1000.0	+	0	R 14275238
chr21	jNXSensor	rigid_DNA	14275298	14275317	1000.0	+	0	R 14275298
chr21	jNXSensor	rigid_DNA	14275389	14275404	1000.0	+	0	R 14275389
chr21	jNXSensor	rigid_DNA	14275440	14275455	1000.0	+	0	R 14275440
chr21	jNXSensor	rigid_DNA	14275485	14275502	1000.0	+	0	R 14275485
chr21	jNXSensor	rigid_DNA	14275573	14275595	1000.0	+	0	R 14275573
chr21	jNXSensor	rigid_DNA	14275713	14275732	1000.0	+	0	R 14275713
chr21	jNXSensor	rigid_DNA	14275738	14275752	1000.0	+	0	R 14275738
chr21	jNXSensor	rigid_DNA	14275790	14275815	1000.0	+	0	R 14275790
chr21	jNXSensor	rigid_DNA	14275910	14275924	1000.0	+	0	R 14275910
chr21	jNXSensor	rigid_DNA	14276124	14276148	1000.0	+	0	R 14276124
chr21	jNXSensor	rigid_DNA	14276349	14276368	1000.0	+	0	R 14276349
chr21	jNXSensor	rigid_DNA	14276447	14276461	1000.0	+	0	R 14276447
chr21	jNXSensor	rigid_DNA	14276472	14276486	1000.0	+	0	R 14276472
chr21	jNXSensor	rigid_DNA	14278009	14278023	1000.0	+	0	R 14278009
chr21	jNXSensor	rigid_DNA	14279004	14279018	1000.0	+	0	R 14279004
chr21	jNXSensor	rigid_DNA	14279141	14279160	1000.0	+	0	R 14279141
chr21	jNXSensor	rigid_DNA	14279373	14279392	1000.0	+	0	R 14279373
chr21	jNXSensor	rigid_DNA	14279446	14279460	1000.0	+	0	R 14279446
chr21	jNXSensor	rigid_DNA	14279463	14279477	1000.0	+	0	R 14279463
chr21	jNXSensor	rigid_DNA	14279531	14279545	1000.0	+	0	R 14279531
chr21	jNXSensor	rigid_DNA	14279574	14279588	1000.0	+	0	R 14279574
chr21	jNXSensor	rigid_DNA	14279634	14279648	1000.0	+	0	R 14279634
chr21	jNXSensor	rigid_DNA	14279750	14279764	1000.0	+	0	R 14279750
chr21	jNXSensor	rigid_DNA	14279957	14279976	1000.0	+	0	R 14279957
chr21	jNXSensor	rigid_DNA	14279996	14280010	1000.0	+	0	R 14279996
chr21	jNXSensor	rigid_DNA	14280104	14280130	1000.0	+	0	R 14280104
chr21	jNXSensor	rigid_DNA	14280250	14280264	1000.0	+	0	R 14280250
chr21	jNXSensor	rigid_DNA	14280273	14280288	1000.0	+	0	R 14280273
chr21	jNXSensor	rigid_DNA	14280485	14280504	1000.0	+	0	R 14280485
chr21	jNXSensor	rigid_DNA	14280839	14280853	1000.0	+	0	R 14280839
chr21	jNXSensor	rigid_DNA	14280885	14280904	1000.0	+	0	R 14280885
chr21	jNXSensor	rigid_DNA	14280927	14280951	1000.0	+	0	R 14280927
chr21	jNXSensor	rigid_DNA	14280966	14280980	1000.0	+	0	R 14280966
chr21	jNXSensor	rigid_DNA	14280994	14281008	1000.0	+	0	R 14280994
chr21	jNXSensor	rigid_DNA	14281051	14281071	1000.0	+	0	R 14281051
chr21	jNXSensor	rigid_DNA	14281080	14281094	1000.0	+	0	R 14281080
chr21	jNXSensor	rigid_DNA	14281119	14281156	1000.0	+	0	R 14281119
chr21	jNXSensor	rigid_DNA	14281175	14281199	1000.0	+	0	R 14281175
chr21	jNXSensor	rigid_DNA	14281322	14281336	1000.0	+	0	R 14281322
chr21	jNXSensor	rigid_DNA	14281350	14281364	1000.0	+	0	R 14281350
chr21	jNXSensor	rigid_DNA	14281401	14281415	1000.0	+	0	R 14281401
chr21	jNXSensor	rigid_DNA	14281418	14281432	1000.0	+	0	R 14281418
chr21	jNXSensor	rigid_DNA	14281536	14281550	1000.0	+	0	R 14281536
chr21	jNXSensor	rigid_DNA	14281568	14281588	1000.0	+	0	R 14281568
chr21	jNXSensor	rigid_DNA	14281605	14281619	1000.0	+	0	R 14281605
chr21	jNXSensor	rigid_DNA	14281766	14281785	1000.0	+	0	R 14281766
chr21	jNXSensor	rigid_DNA	14281820	14281834	1000.0	+	0	R 14281820
chr21	jNXSensor	rigid_DNA	14281893	14281913	1000.0	+	0	R 14281893
chr21	jNXSensor	rigid_DNA	14281942	14281977	1000.0	+	0	R 14281942
chr21	jNXSensor	rigid_DNA	14282001	14282015	1000.0	+	0	R 14282001
chr21	jNXSensor	rigid_DNA	14282345	14282358	1000.0	+	0	R 14282345
chr21	jNXSensor	rigid_DNA	14292676	14292687	1000.0	+	0	R 14292676
chr21	jNXSensor	rigid_DNA	14293300	14293312	1000.0	+	0	R 14293300
chr21	jNXSensor	rigid_DNA	14293540	14293554	1000.0	+	0	R 14293540
chr21	jNXSensor	rigid_DNA	14294359	14294368	1000.0	+	0	R 14294359
chr21	jNXSensor	rigid_DNA	14294830	14294847	1000.0	+	0	R 14294830
chr21	jNXSensor	rigid_DNA	14296206	14296216	1000.0	+	0	R 14296206
chr21	jNXSensor	rigid_DNA	14297053	14297067	1000.0	+	0	R 14297053
chr21	jNXSensor	rigid_DNA	14297193	14297206	1000.0	+	0	R 14297193
chr21	jNXSensor	rigid_DNA	14297672	14297683	1000.0	+	0	R 14297672
chr21	jNXSensor	rigid_DNA	14297908	14297922	1000.0	+	0	R 14297908
chr21	jNXSensor	rigid_DNA	14298006	14298020	1000.0	+	0	R 14298006
chr21	jNXSensor	rigid_DNA	14298270	14298279	1000.0	+	0	R 14298270
chr21	jNXSensor	rigid_DNA	14298457	14298467	1000.0	+	0	R 14298457
chr21	jNXSensor	rigid_DNA	14300728	14300742	1000.0	+	0	R 14300728
chr21	jNXSensor	rigid_DNA	14301310	14301324	1000.0	+	0	R 14301310
chr21	jNXSensor	rigid_DNA	14301364	14301378	1000.0	+	0	R 14301364
chr21	jNXSensor	rigid_DNA	14301647	14301675	1000.0	+	0	R 14301647
chr21	jNXSensor	rigid_DNA	14301843	14301857	1000.0	+	0	R 14301843
chr21	jNXSensor	rigid_DNA	14302232	14302246	1000.0	+	0	R 14302232
chr21	jNXSensor	rigid_DNA	14302257	14302271	1000.0	+	0	R 14302257
chr21	jNXSensor	rigid_DNA	14302379	14302393	1000.0	+	0	R 14302379
chr21	jNXSensor	rigid_DNA	14302559	14302573	1000.0	+	0	R 14302559
chr21	jNXSensor	rigid_DNA	14303015	14303034	1000.0	+	0	R 14303015
chr21	jNXSensor	rigid_DNA	14303148	14303163	1000.0	+	0	R 14303148
chr21	jNXSensor	rigid_DNA	14303220	14303249	1000.0	+	0	R 14303220
chr21	jNXSensor	rigid_DNA	14303255	14303269	1000.0	+	0	R 14303255
chr21	jNXSensor	rigid_DNA	14303887	14303902	1000.0	+	0	R 14303887
chr21	jNXSensor	rigid_DNA	14304361	14304384	1000.0	+	0	R 14304361
chr21	jNXSensor	rigid_DNA	14304389	14304403	1000.0	+	0	R 14304389
chr21	jNXSensor	rigid_DNA	14304515	14304530	1000.0	+	0	R 14304515
chr21	jNXSensor	rigid_DNA	14304534	14304548	1000.0	+	0	R 14304534
chr21	jNXSensor	rigid_DNA	14304645	14304659	1000.0	+	0	R 14304645
chr21	jNXSensor	rigid_DNA	14305510	14305541	1000.0	+	0	R 14305510
chr21	jNXSensor	rigid_DNA	14305669	14305683	1000.0	+	0	R 14305669
chr21	jNXSensor	rigid_DNA	14305703	14305717	1000.0	+	0	R 14305703
chr21	jNXSensor	rigid_DNA	14306005	14306024	1000.0	+	0	R 14306005
chr21	jNXSensor	rigid_DNA	14306139	14306153	1000.0	+	0	R 14306139
chr21	jNXSensor	rigid_DNA	14306486	14306501	1000.0	+	0	R 14306486
chr21	jNXSensor	rigid_DNA	14306529	14306543	1000.0	+	0	R 14306529
chr21	jNXSensor	rigid_DNA	14306857	14306871	1000.0	+	0	R 14306857
chr21	jNXSensor	rigid_DNA	14307057	14307071	1000.0	+	0	R 14307057
chr21	jNXSensor	rigid_DNA	14307347	14307361	1000.0	+	0	R 14307347
chr21	jNXSensor	rigid_DNA	14307436	14307450	1000.0	+	0	R 14307436
chr21	jNXSensor	rigid_DNA	14307615	14307634	1000.0	+	0	R 14307615
chr21	jNXSensor	rigid_DNA	14308083	14308097	1000.0	+	0	R 14308083
chr21	jNXSensor	rigid_DNA	14308749	14308763	1000.0	+	0	R 14308749
chr21	jNXSensor	rigid_DNA	14308981	14309003	1000.0	+	0	R 14308981
chr21	jNXSensor	rigid_DNA	14309058	14309072	1000.0	+	0	R 14309058
chr21	jNXSensor	rigid_DNA	14309136	14309150	1000.0	+	0	R 14309136
chr21	jNXSensor	rigid_DNA	14309583	14309599	1000.0	+	0	R 14309583
chr21	jNXSensor	rigid_DNA	14310392	14310406	1000.0	+	0	R 14310392
chr21	jNXSensor	rigid_DNA	14310638	14310652	1000.0	+	0	R 14310638
chr21	jNXSensor	rigid_DNA	14310877	14310893	1000.0	+	0	R 14310877
chr21	jNXSensor	rigid_DNA	14311468	14311493	1000.0	+	0	R 14311468
chr21	jNXSensor	rigid_DNA	14311951	14311975	1000.0	+	0	R 14311951
chr21	jNXSensor	rigid_DNA	14312128	14312140	1000.0	+	0	R 14312128
chr21	jNXSensor	rigid_DNA	14312993	14313007	1000.0	+	0	R 14312993
chr21	jNXSensor	rigid_DNA	14313249	14313263	1000.0	+	0	R 14313249
chr21	jNXSensor	rigid_DNA	14314081	14314093	1000.0	+	0	R 14314081
chr21	jNXSensor	rigid_DNA	14319194	14319205	1000.0	+	0	R 14319194
chr21	jNXSensor	rigid_DNA	14321553	14321567	1000.0	+	0	R 14321553
chr21	jNXSensor	rigid_DNA	14321599	14321613	1000.0	+	0	R 14321599
chr21	jNXSensor	rigid_DNA	14321802	14321816	1000.0	+	0	R 14321802
chr21	jNXSensor	rigid_DNA	14321994	14322008	1000.0	+	0	R 14321994
chr21	jNXSensor	rigid_DNA	14322100	14322114	1000.0	+	0	R 14322100
chr21	jNXSensor	rigid_DNA	14323205	14323221	1000.0	+	0	R 14323205
chr21	jNXSensor	rigid_DNA	14323861	14323881	1000.0	+	0	R 14323861
chr21	jNXSensor	rigid_DNA	14325795	14325808	1000.0	+	0	R 14325795
chr21	jNXSensor	rigid_DNA	14327898	14327912	1000.0	+	0	R 14327898
chr21	jNXSensor	rigid_DNA	14328156	14328170	1000.0	+	0	R 14328156
chr21	jNXSensor	rigid_DNA	14328400	14328414	1000.0	+	0	R 14328400
chr21	jNXSensor	rigid_DNA	14337482	14337491	1000.0	+	0	R 14337482
chr21	jNXSensor	rigid_DNA	14338380	14338393	1000.0	+	0	R 14338380
chr21	jNXSensor	rigid_DNA	14338623	14338637	1000.0	+	0	R 14338623
chr21	jNXSensor	rigid_DNA	14347515	14347529	1000.0	+	0	R 14347515
chr21	jNXSensor	rigid_DNA	14347770	14347780	1000.0	+	0	R 14347770
chr21	jNXSensor	rigid_DNA	14348978	14348992	1000.0	+	0	R 14348978
chr21	jNXSensor	rigid_DNA	14349141	14349155	1000.0	+	0	R 14349141
chr21	jNXSensor	rigid_DNA	14349159	14349173	1000.0	+	0	R 14349159
chr21	jNXSensor	rigid_DNA	14349181	14349195	1000.0	+	0	R 14349181
chr21	jNXSensor	rigid_DNA	14349348	14349362	1000.0	+	0	R 14349348
chr21	jNXSensor	rigid_DNA	14349699	14349718	1000.0	+	0	R 14349699
chr21	jNXSensor	rigid_DNA	14349727	14349741	1000.0	+	0	R 14349727
chr21	jNXSensor	rigid_DNA	14349768	14349782	1000.0	+	0	R 14349768
chr21	jNXSensor	rigid_DNA	14349841	14349855	1000.0	+	0	R 14349841
chr21	jNXSensor	rigid_DNA	14349863	14349877	1000.0	+	0	R 14349863
chr21	jNXSensor	rigid_DNA	14349908	14349922	1000.0	+	0	R 14349908
chr21	jNXSensor	rigid_DNA	14350010	14350029	1000.0	+	0	R 14350010
chr21	jNXSensor	rigid_DNA	14350067	14350081	1000.0	+	0	R 14350067
chr21	jNXSensor	rigid_DNA	14350224	14350243	1000.0	+	0	R 14350224
chr21	jNXSensor	rigid_DNA	14350341	14350360	1000.0	+	0	R 14350341
chr21	jNXSensor	rigid_DNA	14350374	14350393	1000.0	+	0	R 14350374
chr21	jNXSensor	rigid_DNA	14350411	14350435	1000.0	+	0	R 14350411
chr21	jNXSensor	rigid_DNA	14350462	14350476	1000.0	+	0	R 14350462
chr21	jNXSensor	rigid_DNA	14350547	14350578	1000.0	+	0	R 14350547
chr21	jNXSensor	rigid_DNA	14350731	14350745	1000.0	+	0	R 14350731
chr21	jNXSensor	rigid_DNA	14350762	14350776	1000.0	+	0	R 14350762
chr21	jNXSensor	rigid_DNA	14350786	14350800	1000.0	+	0	R 14350786
chr21	jNXSensor	rigid_DNA	14351027	14351041	1000.0	+	0	R 14351027
chr21	jNXSensor	rigid_DNA	14351055	14351069	1000.0	+	0	R 14351055
chr21	jNXSensor	rigid_DNA	14351103	14351117	1000.0	+	0	R 14351103
chr21	jNXSensor	rigid_DNA	14351194	14351212	1000.0	+	0	R 14351194
chr21	jNXSensor	rigid_DNA	14351241	14351255	1000.0	+	0	R 14351241
chr21	jNXSensor	rigid_DNA	14351272	14351298	1000.0	+	0	R 14351272
chr21	jNXSensor	rigid_DNA	14351323	14351337	1000.0	+	0	R 14351323
chr21	jNXSensor	rigid_DNA	14351384	14351398	1000.0	+	0	R 14351384
chr21	jNXSensor	rigid_DNA	14351465	14351479	1000.0	+	0	R 14351465
chr21	jNXSensor	rigid_DNA	14351494	14351508	1000.0	+	0	R 14351494
chr21	jNXSensor	rigid_DNA	14351546	14351565	1000.0	+	0	R 14351546
chr21	jNXSensor	rigid_DNA	14351579	14351593	1000.0	+	0	R 14351579
chr21	jNXSensor	rigid_DNA	14351655	14351679	1000.0	+	0	R 14351655
chr21	jNXSensor	rigid_DNA	14351733	14351747	1000.0	+	0	R 14351733
chr21	jNXSensor	rigid_DNA	14352013	14352027	1000.0	+	0	R 14352013
chr21	jNXSensor	rigid_DNA	14352256	14352270	1000.0	+	0	R 14352256
chr21	jNXSensor	rigid_DNA	14352315	14352332	1000.0	+	0	R 14352315
chr21	jNXSensor	rigid_DNA	14352339	14352353	1000.0	+	0	R 14352339
chr21	jNXSensor	rigid_DNA	14352473	14352493	1000.0	+	0	R 14352473
chr21	jNXSensor	rigid_DNA	14352587	14352601	1000.0	+	0	R 14352587
chr21	jNXSensor	rigid_DNA	14352621	14352640	1000.0	+	0	R 14352621
chr21	jNXSensor	rigid_DNA	14352833	14352847	1000.0	+	0	R 14352833
chr21	jNXSensor	rigid_DNA	14352850	14352864	1000.0	+	0	R 14352850
chr21	jNXSensor	rigid_DNA	14352908	14352922	1000.0	+	0	R 14352908
chr21	jNXSensor	rigid_DNA	14353019	14353033	1000.0	+	0	R 14353019
chr21	jNXSensor	rigid_DNA	14353062	14353076	1000.0	+	0	R 14353062
chr21	jNXSensor	rigid_DNA	14353130	14353144	1000.0	+	0	R 14353130
chr21	jNXSensor	rigid_DNA	14353147	14353161	1000.0	+	0	R 14353147
chr21	jNXSensor	rigid_DNA	14353243	14353257	1000.0	+	0	R 14353243
chr21	jNXSensor	rigid_DNA	14353474	14353489	1000.0	+	0	R 14353474
chr21	jNXSensor	rigid_DNA	14353588	14353602	1000.0	+	0	R 14353588
chr21	jNXSensor	rigid_DNA	14353612	14353626	1000.0	+	0	R 14353612
chr21	jNXSensor	rigid_DNA	14354436	14354450	1000.0	+	0	R 14354436
chr21	jNXSensor	rigid_DNA	14354611	14354625	1000.0	+	0	R 14354611
chr21	jNXSensor	rigid_DNA	14356265	14356285	1000.0	+	0	R 14356265
chr21	jNXSensor	rigid_DNA	14356711	14356725	1000.0	+	0	R 14356711
chr21	jNXSensor	rigid_DNA	14356820	14356837	1000.0	+	0	R 14356820
chr21	jNXSensor	rigid_DNA	14356883	14356898	1000.0	+	0	R 14356883
chr21	jNXSensor	rigid_DNA	14356903	14356917	1000.0	+	0	R 14356903
chr21	jNXSensor	rigid_DNA	14357036	14357058	1000.0	+	0	R 14357036
chr21	jNXSensor	rigid_DNA	14357129	14357144	1000.0	+	0	R 14357129
chr21	jNXSensor	rigid_DNA	14357175	14357190	1000.0	+	0	R 14357175
chr21	jNXSensor	rigid_DNA	14357312	14357331	1000.0	+	0	R 14357312
chr21	jNXSensor	rigid_DNA	14357582	14357596	1000.0	+	0	R 14357582
chr21	jNXSensor	rigid_DNA	14357747	14357771	1000.0	+	0	R 14357747
chr21	jNXSensor	rigid_DNA	14357802	14357817	1000.0	+	0	R 14357802
chr21	jNXSensor	rigid_DNA	14357857	14357876	1000.0	+	0	R 14357857
chr21	jNXSensor	rigid_DNA	14357896	14357910	1000.0	+	0	R 14357896
chr21	jNXSensor	rigid_DNA	14357914	14357928	1000.0	+	0	R 14357914
chr21	jNXSensor	rigid_DNA	14358041	14358055	1000.0	+	0	R 14358041
chr21	jNXSensor	rigid_DNA	14358104	14358124	1000.0	+	0	R 14358104
chr21	jNXSensor	rigid_DNA	14358132	14358156	1000.0	+	0	R 14358132
chr21	jNXSensor	rigid_DNA	14358173	14358187	1000.0	+	0	R 14358173
chr21	jNXSensor	rigid_DNA	14358202	14358224	1000.0	+	0	R 14358202
chr21	jNXSensor	rigid_DNA	14358232	14358246	1000.0	+	0	R 14358232
chr21	jNXSensor	rigid_DNA	14358420	14358446	1000.0	+	0	R 14358420
chr21	jNXSensor	rigid_DNA	14358529	14358549	1000.0	+	0	R 14358529
chr21	jNXSensor	rigid_DNA	14358646	14358660	1000.0	+	0	R 14358646
chr21	jNXSensor	rigid_DNA	14358738	14358767	1000.0	+	0	R 14358738
chr21	jNXSensor	rigid_DNA	14358771	14358790	1000.0	+	0	R 14358771
chr21	jNXSensor	rigid_DNA	14359725	14359734	1000.0	+	0	R 14359725
chr21	jNXSensor	rigid_DNA	14359867	14359903	1000.0	+	0	R 14359867
chr21	jNXSensor	rigid_DNA	14362697	14362708	1000.0	+	0	R 14362697
chr21	jNXSensor	rigid_DNA	14363549	14363565	1000.0	+	0	R 14363549
chr21	jNXSensor	rigid_DNA	14363810	14363821	1000.0	+	0	R 14363810
chr21	jNXSensor	rigid_DNA	14363960	14363975	1000.0	+	0	R 14363960
chr21	jNXSensor	rigid_DNA	14364005	14364019	1000.0	+	0	R 14364005
chr21	jNXSensor	rigid_DNA	14364392	14364406	1000.0	+	0	R 14364392
chr21	jNXSensor	rigid_DNA	14364515	14364530	1000.0	+	0	R 14364515
chr21	jNXSensor	rigid_DNA	14364571	14364585	1000.0	+	0	R 14364571
chr21	jNXSensor	rigid_DNA	14364718	14364732	1000.0	+	0	R 14364718
chr21	jNXSensor	rigid_DNA	14364844	14364863	1000.0	+	0	R 14364844
chr21	jNXSensor	rigid_DNA	14364965	14364984	1000.0	+	0	R 14364965
chr21	jNXSensor	rigid_DNA	14365012	14365035	1000.0	+	0	R 14365012
chr21	jNXSensor	rigid_DNA	14365273	14365287	1000.0	+	0	R 14365273
chr21	jNXSensor	rigid_DNA	14365382	14365401	1000.0	+	0	R 14365382
chr21	jNXSensor	rigid_DNA	14365896	14365910	1000.0	+	0	R 14365896
chr21	jNXSensor	rigid_DNA	14366054	14366068	1000.0	+	0	R 14366054
chr21	jNXSensor	rigid_DNA	14366107	14366122	1000.0	+	0	R 14366107
chr21	jNXSensor	rigid_DNA	14366251	14366276	1000.0	+	0	R 14366251
chr21	jNXSensor	rigid_DNA	14366295	14366314	1000.0	+	0	R 14366295
chr21	jNXSensor	rigid_DNA	14366395	14366414	1000.0	+	0	R 14366395
chr21	jNXSensor	rigid_DNA	14366460	14366480	1000.0	+	0	R 14366460
chr21	jNXSensor	rigid_DNA	14366605	14366619	1000.0	+	0	R 14366605
chr21	jNXSensor	rigid_DNA	14366652	14366685	1000.0	+	0	R 14366652
chr21	jNXSensor	rigid_DNA	14367009	14367023	1000.0	+	0	R 14367009
chr21	jNXSensor	rigid_DNA	14367050	14367071	1000.0	+	0	R 14367050
chr21	jNXSensor	rigid_DNA	14367454	14367471	1000.0	+	0	R 14367454
chr21	jNXSensor	rigid_DNA	14367659	14367673	1000.0	+	0	R 14367659
chr21	jNXSensor	rigid_DNA	14367715	14367729	1000.0	+	0	R 14367715
chr21	jNXSensor	rigid_DNA	14367875	14367895	1000.0	+	0	R 14367875
chr21	jNXSensor	rigid_DNA	14368056	14368076	1000.0	+	0	R 14368056
chr21	jNXSensor	rigid_DNA	14368145	14368159	1000.0	+	0	R 14368145
chr21	jNXSensor	rigid_DNA	14368218	14368232	1000.0	+	0	R 14368218
chr21	jNXSensor	rigid_DNA	14368324	14368348	1000.0	+	0	R 14368324
chr21	jNXSensor	rigid_DNA	14368486	14368500	1000.0	+	0	R 14368486
chr21	jNXSensor	rigid_DNA	14368580	14368594	1000.0	+	0	R 14368580
chr21	jNXSensor	rigid_DNA	14368663	14368678	1000.0	+	0	R 14368663
chr21	jNXSensor	rigid_DNA	14368839	14368853	1000.0	+	0	R 14368839
chr21	jNXSensor	rigid_DNA	14370142	14370157	1000.0	+	0	R 14370142
chr21	jNXSensor	rigid_DNA	14370407	14370421	1000.0	+	0	R 14370407
chr21	jNXSensor	rigid_DNA	14370510	14370525	1000.0	+	0	R 14370510
chr21	jNXSensor	rigid_DNA	14370655	14370669	1000.0	+	0	R 14370655
chr21	jNXSensor	rigid_DNA	14370737	14370751	1000.0	+	0	R 14370737
chr21	jNXSensor	rigid_DNA	14370767	14370781	1000.0	+	0	R 14370767
chr21	jNXSensor	rigid_DNA	14370848	14370862	1000.0	+	0	R 14370848
chr21	jNXSensor	rigid_DNA	14371635	14371645	1000.0	+	0	R 14371635
chr21	jNXSensor	rigid_DNA	14371916	14371930	1000.0	+	0	R 14371916
chr21	jNXSensor	rigid_DNA	14372362	14372371	1000.0	+	0	R 14372362
chr21	jNXSensor	rigid_DNA	14372391	14372406	1000.0	+	0	R 14372391
chr21	jNXSensor	rigid_DNA	14373039	14373062	1000.0	+	0	R 14373039
chr21	jNXSensor	rigid_DNA	14373079	14373098	1000.0	+	0	R 14373079
chr21	jNXSensor	rigid_DNA	14373369	14373393	1000.0	+	0	R 14373369
chr21	jNXSensor	rigid_DNA	14373409	14373423	1000.0	+	0	R 14373409
chr21	jNXSensor	rigid_DNA	14373641	14373662	1000.0	+	0	R 14373641
chr21	jNXSensor	rigid_DNA	14373957	14373966	1000.0	+	0	R 14373957
chr21	jNXSensor	rigid_DNA	14374000	14374014	1000.0	+	0	R 14374000
chr21	jNXSensor	rigid_DNA	14374177	14374189	1000.0	+	0	R 14374177
chr21	jNXSensor	rigid_DNA	14374405	14374419	1000.0	+	0	R 14374405
chr21	jNXSensor	rigid_DNA	14374685	14374699	1000.0	+	0	R 14374685
chr21	jNXSensor	rigid_DNA	14374760	14374774	1000.0	+	0	R 14374760
chr21	jNXSensor	rigid_DNA	14375168	14375192	1000.0	+	0	R 14375168
chr21	jNXSensor	rigid_DNA	14376672	14376686	1000.0	+	0	R 14376672
chr21	jNXSensor	rigid_DNA	14377034	14377043	1000.0	+	0	R 14377034
chr21	jNXSensor	rigid_DNA	14377533	14377547	1000.0	+	0	R 14377533
chr21	jNXSensor	rigid_DNA	14378193	14378217	1000.0	+	0	R 14378193
chr21	jNXSensor	rigid_DNA	14378572	14378586	1000.0	+	0	R 14378572
chr21	jNXSensor	rigid_DNA	14378591	14378610	1000.0	+	0	R 14378591
chr21	jNXSensor	rigid_DNA	14378629	14378648	1000.0	+	0	R 14378629
chr21	jNXSensor	rigid_DNA	14378657	14378671	1000.0	+	0	R 14378657
chr21	jNXSensor	rigid_DNA	14378701	14378722	1000.0	+	0	R 14378701
chr21	jNXSensor	rigid_DNA	14379070	14379087	1000.0	+	0	R 14379070
chr21	jNXSensor	rigid_DNA	14379137	14379155	1000.0	+	0	R 14379137
chr21	jNXSensor	rigid_DNA	14380168	14380181	1000.0	+	0	R 14380168
chr21	jNXSensor	rigid_DNA	14380282	14380296	1000.0	+	0	R 14380282
chr21	jNXSensor	rigid_DNA	14380416	14380430	1000.0	+	0	R 14380416
chr21	jNXSensor	rigid_DNA	14381331	14381340	1000.0	+	0	R 14381331
chr21	jNXSensor	rigid_DNA	14382791	14382805	1000.0	+	0	R 14382791
chr21	jNXSensor	rigid_DNA	14383499	14383518	1000.0	+	0	R 14383499
chr21	jNXSensor	rigid_DNA	14384553	14384567	1000.0	+	0	R 14384553
chr21	jNXSensor	rigid_DNA	14386549	14386564	1000.0	+	0	R 14386549
chr21	jNXSensor	rigid_DNA	14386575	14386589	1000.0	+	0	R 14386575
chr21	jNXSensor	rigid_DNA	14387293	14387307	1000.0	+	0	R 14387293
chr21	jNXSensor	rigid_DNA	14387424	14387448	1000.0	+	0	R 14387424
chr21	jNXSensor	rigid_DNA	14387462	14387476	1000.0	+	0	R 14387462
chr21	jNXSensor	rigid_DNA	14387691	14387705	1000.0	+	0	R 14387691
chr21	jNXSensor	rigid_DNA	14388613	14388622	1000.0	+	0	R 14388613
chr21	jNXSensor	rigid_DNA	14388904	14388925	1000.0	+	0	R 14388904
chr21	jNXSensor	rigid_DNA	14389509	14389523	1000.0	+	0	R 14389509
chr21	jNXSensor	rigid_DNA	14391483	14391492	1000.0	+	0	R 14391483
chr21	jNXSensor	rigid_DNA	14393494	14393508	1000.0	+	0	R 14393494
chr21	jNXSensor	rigid_DNA	14394177	14394191	1000.0	+	0	R 14394177
chr21	jNXSensor	rigid_DNA	14394612	14394627	1000.0	+	0	R 14394612
chr21	jNXSensor	rigid_DNA	14394923	14394942	1000.0	+	0	R 14394923
chr21	jNXSensor	rigid_DNA	14398719	14398733	1000.0	+	0	R 14398719
chr21	jNXSensor	rigid_DNA	14399863	14399877	1000.0	+	0	R 14399863
chr21	jNXSensor	rigid_DNA	14400193	14400214	1000.0	+	0	R 14400193
chr21	jNXSensor	rigid_DNA	14400361	14400397	1000.0	+	0	R 14400361
chr21	jNXSensor	rigid_DNA	14408057	14408071	1000.0	+	0	R 14408057
chr21	jNXSensor	rigid_DNA	14408138	14408152	1000.0	+	0	R 14408138
chr21	jNXSensor	rigid_DNA	14408370	14408385	1000.0	+	0	R 14408370
chr21	jNXSensor	rigid_DNA	14409298	14409313	1000.0	+	0	R 14409298
chr21	jNXSensor	rigid_DNA	14409967	14409981	1000.0	+	0	R 14409967
chr21	jNXSensor	rigid_DNA	14412043	14412057	1000.0	+	0	R 14412043
chr21	jNXSensor	rigid_DNA	14414006	14414020	1000.0	+	0	R 14414006
chr21	jNXSensor	rigid_DNA	14414455	14414482	1000.0	+	0	R 14414455
chr21	jNXSensor	rigid_DNA	14414951	14414965	1000.0	+	0	R 14414951
chr21	jNXSensor	rigid_DNA	14418406	14418420	1000.0	+	0	R 14418406
chr21	jNXSensor	rigid_DNA	14418605	14418620	1000.0	+	0	R 14418605
chr21	jNXSensor	rigid_DNA	14419187	14419197	1000.0	+	0	R 14419187
chr21	jNXSensor	rigid_DNA	14419988	14420008	1000.0	+	0	R 14419988
chr21	jNXSensor	rigid_DNA	14420223	14420232	1000.0	+	0	R 14420223
chr21	jNXSensor	rigid_DNA	14423991	14424014	1000.0	+	0	R 14423991
chr21	jNXSensor	rigid_DNA	14424984	14424998	1000.0	+	0	R 14424984
chr21	jNXSensor	rigid_DNA	14430381	14430395	1000.0	+	0	R 14430381
chr21	jNXSensor	rigid_DNA	14435579	14435591	1000.0	+	0	R 14435579
chr21	jNXSensor	rigid_DNA	14440479	14440492	1000.0	+	0	R 14440479
chr21	jNXSensor	rigid_DNA	14440965	14440990	1000.0	+	0	R 14440965
chr21	jNXSensor	rigid_DNA	14441176	14441190	1000.0	+	0	R 14441176
chr21	jNXSensor	rigid_DNA	14441262	14441276	1000.0	+	0	R 14441262
chr21	jNXSensor	rigid_DNA	14443629	14443643	1000.0	+	0	R 14443629
chr21	jNXSensor	rigid_DNA	14444073	14444087	1000.0	+	0	R 14444073
chr21	jNXSensor	rigid_DNA	14453758	14453767	1000.0	+	0	R 14453758
chr21	jNXSensor	rigid_DNA	14456498	14456512	1000.0	+	0	R 14456498
chr21	jNXSensor	rigid_DNA	14459593	14459602	1000.0	+	0	R 14459593
chr21	jNXSensor	rigid_DNA	14461343	14461362	1000.0	+	0	R 14461343
chr21	jNXSensor	rigid_DNA	14468986	14469005	1000.0	+	0	R 14468986
chr21	jNXSensor	rigid_DNA	14469028	14469042	1000.0	+	0	R 14469028
chr21	jNXSensor	rigid_DNA	14470088	14470106	1000.0	+	0	R 14470088
chr21	jNXSensor	rigid_DNA	14470129	14470149	1000.0	+	0	R 14470129
chr21	jNXSensor	rigid_DNA	14470368	14470383	1000.0	+	0	R 14470368
chr21	jNXSensor	rigid_DNA	14470914	14470924	1000.0	+	0	R 14470914
chr21	jNXSensor	rigid_DNA	14474723	14474737	1000.0	+	0	R 14474723
chr21	jNXSensor	rigid_DNA	14480075	14480087	1000.0	+	0	R 14480075
chr21	jNXSensor	rigid_DNA	14482760	14482782	1000.0	+	0	R 14482760
chr21	jNXSensor	rigid_DNA	14485334	14485349	1000.0	+	0	R 14485334
chr21	jNXSensor	rigid_DNA	14485569	14485585	1000.0	+	0	R 14485569
chr21	jNXSensor	rigid_DNA	14487957	14487966	1000.0	+	0	R 14487957
chr21	jNXSensor	rigid_DNA	14490319	14490330	1000.0	+	0	R 14490319
chr21	jNXSensor	rigid_DNA	14490348	14490359	1000.0	+	0	R 14490348
chr21	jNXSensor	rigid_DNA	14490777	14490791	1000.0	+	0	R 14490777
chr21	jNXSensor	rigid_DNA	14492033	14492043	1000.0	+	0	R 14492033
chr21	jNXSensor	rigid_DNA	14493799	14493809	1000.0	+	0	R 14493799
chr21	jNXSensor	rigid_DNA	14494944	14494953	1000.0	+	0	R 14494944
chr21	jNXSensor	rigid_DNA	14505623	14505632	1000.0	+	0	R 14505623
chr21	jNXSensor	rigid_DNA	14508163	14508174	1000.0	+	0	R 14508163
chr21	jNXSensor	rigid_DNA	14509002	14509012	1000.0	+	0	R 14509002
chr21	jNXSensor	rigid_DNA	14510183	14510207	1000.0	+	0	R 14510183
chr21	jNXSensor	rigid_DNA	14510255	14510303	1000.0	+	0	R 14510255
chr21	jNXSensor	rigid_DNA	14510305	14510319	1000.0	+	0	R 14510305
chr21	jNXSensor	rigid_DNA	14510486	14510507	1000.0	+	0	R 14510486
chr21	jNXSensor	rigid_DNA	14510548	14510570	1000.0	+	0	R 14510548
chr21	jNXSensor	rigid_DNA	14510687	14510701	1000.0	+	0	R 14510687
chr21	jNXSensor	rigid_DNA	14510748	14510762	1000.0	+	0	R 14510748
chr21	jNXSensor	rigid_DNA	14519072	14519086	1000.0	+	0	R 14519072
chr21	jNXSensor	rigid_DNA	14519306	14519315	1000.0	+	0	R 14519306
chr21	jNXSensor	rigid_DNA	14519853	14519862	1000.0	+	0	R 14519853
chr21	jNXSensor	rigid_DNA	14520528	14520542	1000.0	+	0	R 14520528
chr21	jNXSensor	rigid_DNA	14520812	14520827	1000.0	+	0	R 14520812
chr21	jNXSensor	rigid_DNA	14523747	14523761	1000.0	+	0	R 14523747
chr21	jNXSensor	rigid_DNA	14523917	14523931	1000.0	+	0	R 14523917
chr21	jNXSensor	rigid_DNA	14524312	14524326	1000.0	+	0	R 14524312
chr21	jNXSensor	rigid_DNA	14526883	14526898	1000.0	+	0	R 14526883
chr21	jNXSensor	rigid_DNA	14529335	14529349	1000.0	+	0	R 14529335
chr21	jNXSensor	rigid_DNA	14529534	14529544	1000.0	+	0	R 14529534
chr21	jNXSensor	rigid_DNA	14540568	14540582	1000.0	+	0	R 14540568
chr21	jNXSensor	rigid_DNA	14544989	14545005	1000.0	+	0	R 14544989
chr21	jNXSensor	rigid_DNA	14550692	14550702	1000.0	+	0	R 14550692
chr21	jNXSensor	rigid_DNA	14550925	14550945	1000.0	+	0	R 14550925
chr21	jNXSensor	rigid_DNA	14551176	14551185	1000.0	+	0	R 14551176
chr21	jNXSensor	rigid_DNA	14552116	14552135	1000.0	+	0	R 14552116
chr21	jNXSensor	rigid_DNA	14552371	14552385	1000.0	+	0	R 14552371
chr21	jNXSensor	rigid_DNA	14556274	14556288	1000.0	+	0	R 14556274
chr21	jNXSensor	rigid_DNA	14560085	14560099	1000.0	+	0	R 14560085
chr21	jNXSensor	rigid_DNA	14563406	14563426	1000.0	+	0	R 14563406
chr21	jNXSensor	rigid_DNA	14564073	14564097	1000.0	+	0	R 14564073
chr21	jNXSensor	rigid_DNA	14568046	14568061	1000.0	+	0	R 14568046
chr21	jNXSensor	rigid_DNA	14568219	14568233	1000.0	+	0	R 14568219
chr21	jNXSensor	rigid_DNA	14568264	14568279	1000.0	+	0	R 14568264
chr21	jNXSensor	rigid_DNA	14568323	14568338	1000.0	+	0	R 14568323
chr21	jNXSensor	rigid_DNA	14570897	14570911	1000.0	+	0	R 14570897
chr21	jNXSensor	rigid_DNA	14570917	14570931	1000.0	+	0	R 14570917
chr21	jNXSensor	rigid_DNA	14571655	14571670	1000.0	+	0	R 14571655
chr21	jNXSensor	rigid_DNA	14575136	14575150	1000.0	+	0	R 14575136
chr21	jNXSensor	rigid_DNA	14575588	14575602	1000.0	+	0	R 14575588
chr21	jNXSensor	rigid_DNA	14575695	14575709	1000.0	+	0	R 14575695
chr21	jNXSensor	rigid_DNA	14576847	14576867	1000.0	+	0	R 14576847
chr21	jNXSensor	rigid_DNA	14576889	14576908	1000.0	+	0	R 14576889
chr21	jNXSensor	rigid_DNA	14578200	14578214	1000.0	+	0	R 14578200
chr21	jNXSensor	rigid_DNA	14578337	14578351	1000.0	+	0	R 14578337
chr21	jNXSensor	rigid_DNA	14580335	14580349	1000.0	+	0	R 14580335
chr21	jNXSensor	rigid_DNA	14580377	14580391	1000.0	+	0	R 14580377
chr21	jNXSensor	rigid_DNA	14580578	14580593	1000.0	+	0	R 14580578
chr21	jNXSensor	rigid_DNA	14585332	14585342	1000.0	+	0	R 14585332
chr21	jNXSensor	rigid_DNA	14585576	14585593	1000.0	+	0	R 14585576
chr21	jNXSensor	rigid_DNA	14589789	14589798	1000.0	+	0	R 14589789
chr21	jNXSensor	rigid_DNA	14590655	14590669	1000.0	+	0	R 14590655
chr21	jNXSensor	rigid_DNA	14592322	14592332	1000.0	+	0	R 14592322
chr21	jNXSensor	rigid_DNA	14595321	14595335	1000.0	+	0	R 14595321
chr21	jNXSensor	rigid_DNA	14595562	14595578	1000.0	+	0	R 14595562
chr21	jNXSensor	rigid_DNA	14597752	14597765	1000.0	+	0	R 14597752
chr21	jNXSensor	rigid_DNA	14598206	14598220	1000.0	+	0	R 14598206
chr21	jNXSensor	rigid_DNA	14615834	14615846	1000.0	+	0	R 14615834
chr21	jNXSensor	rigid_DNA	14616070	14616090	1000.0	+	0	R 14616070
chr21	jNXSensor	rigid_DNA	14616121	14616135	1000.0	+	0	R 14616121
chr21	jNXSensor	rigid_DNA	14617462	14617471	1000.0	+	0	R 14617462
chr21	jNXSensor	rigid_DNA	14618869	14618879	1000.0	+	0	R 14618869
chr21	jNXSensor	rigid_DNA	14621009	14621043	1000.0	+	0	R 14621009
chr21	jNXSensor	rigid_DNA	14621257	14621281	1000.0	+	0	R 14621257
chr21	jNXSensor	rigid_DNA	14621458	14621469	1000.0	+	0	R 14621458
chr21	jNXSensor	rigid_DNA	14623671	14623682	1000.0	+	0	R 14623671
chr21	jNXSensor	rigid_DNA	14623684	14623693	1000.0	+	0	R 14623684
chr21	jNXSensor	rigid_DNA	14627075	14627089	1000.0	+	0	R 14627075
chr21	jNXSensor	rigid_DNA	14634674	14634686	1000.0	+	0	R 14634674
chr21	jNXSensor	rigid_DNA	14637469	14637483	1000.0	+	0	R 14637469
chr21	jNXSensor	rigid_DNA	14639850	14639870	1000.0	+	0	R 14639850
chr21	jNXSensor	rigid_DNA	14641368	14641382	1000.0	+	0	R 14641368
chr21	jNXSensor	rigid_DNA	14641596	14641609	1000.0	+	0	R 14641596
chr21	jNXSensor	rigid_DNA	14645545	14645558	1000.0	+	0	R 14645545
chr21	jNXSensor	rigid_DNA	14648758	14648768	1000.0	+	0	R 14648758
chr21	jNXSensor	rigid_DNA	14649662	14649671	1000.0	+	0	R 14649662
chr21	jNXSensor	rigid_DNA	14654076	14654090	1000.0	+	0	R 14654076
chr21	jNXSensor	rigid_DNA	14654323	14654332	1000.0	+	0	R 14654323
chr21	jNXSensor	rigid_DNA	14657419	14657433	1000.0	+	0	R 14657419
chr21	jNXSensor	rigid_DNA	14660577	14660589	1000.0	+	0	R 14660577
chr21	jNXSensor	rigid_DNA	14660878	14660893	1000.0	+	0	R 14660878
chr21	jNXSensor	rigid_DNA	14661093	14661112	1000.0	+	0	R 14661093
chr21	jNXSensor	rigid_DNA	14661139	14661153	1000.0	+	0	R 14661139
chr21	jNXSensor	rigid_DNA	14663389	14663403	1000.0	+	0	R 14663389
chr21	jNXSensor	rigid_DNA	14669684	14669705	1000.0	+	0	R 14669684
chr21	jNXSensor	rigid_DNA	14669771	14669785	1000.0	+	0	R 14669771
chr21	jNXSensor	rigid_DNA	14672817	14672829	1000.0	+	0	R 14672817
chr21	jNXSensor	rigid_DNA	14674203	14674213	1000.0	+	0	R 14674203
chr21	jNXSensor	rigid_DNA	14674469	14674478	1000.0	+	0	R 14674469
chr21	jNXSensor	rigid_DNA	14676512	14676521	1000.0	+	0	R 14676512
chr21	jNXSensor	rigid_DNA	14677091	14677105	1000.0	+	0	R 14677091
chr21	jNXSensor	rigid_DNA	14677111	14677126	1000.0	+	0	R 14677111
chr21	jNXSensor	rigid_DNA	14677272	14677286	1000.0	+	0	R 14677272
chr21	jNXSensor	rigid_DNA	14677534	14677548	1000.0	+	0	R 14677534
chr21	jNXSensor	rigid_DNA	14677654	14677669	1000.0	+	0	R 14677654
chr21	jNXSensor	rigid_DNA	14677867	14677887	1000.0	+	0	R 14677867
chr21	jNXSensor	rigid_DNA	14685385	14685399	1000.0	+	0	R 14685385
chr21	jNXSensor	rigid_DNA	14685545	14685565	1000.0	+	0	R 14685545
chr21	jNXSensor	rigid_DNA	14685588	14685602	1000.0	+	0	R 14685588
chr21	jNXSensor	rigid_DNA	14686060	14686071	1000.0	+	0	R 14686060
chr21	jNXSensor	rigid_DNA	14688684	14688700	1000.0	+	0	R 14688684
chr21	jNXSensor	rigid_DNA	14689251	14689264	1000.0	+	0	R 14689251
chr21	jNXSensor	rigid_DNA	14690491	14690503	1000.0	+	0	R 14690491
chr21	jNXSensor	rigid_DNA	14697411	14697422	1000.0	+	0	R 14697411
chr21	jNXSensor	rigid_DNA	14697588	14697604	1000.0	+	0	R 14697588
chr21	jNXSensor	rigid_DNA	14699837	14699846	1000.0	+	0	R 14699837
chr21	jNXSensor	rigid_DNA	14708881	14708890	1000.0	+	0	R 14708881
chr21	jNXSensor	rigid_DNA	14710694	14710708	1000.0	+	0	R 14710694
chr21	jNXSensor	rigid_DNA	14718507	14718518	1000.0	+	0	R 14718507
chr21	jNXSensor	rigid_DNA	14721953	14721962	1000.0	+	0	R 14721953
chr21	jNXSensor	rigid_DNA	14722938	14722952	1000.0	+	0	R 14722938
chr21	jNXSensor	rigid_DNA	14723919	14723932	1000.0	+	0	R 14723919
chr21	jNXSensor	rigid_DNA	14725789	14725798	1000.0	+	0	R 14725789
chr21	jNXSensor	rigid_DNA	14729135	14729148	1000.0	+	0	R 14729135
chr21	jNXSensor	rigid_DNA	14730211	14730225	1000.0	+	0	R 14730211
chr21	jNXSensor	rigid_DNA	14730634	14730668	1000.0	+	0	R 14730634
chr21	jNXSensor	rigid_DNA	14731051	14731073	1000.0	+	0	R 14731051
chr21	jNXSensor	rigid_DNA	14732768	14732785	1000.0	+	0	R 14732768
chr21	jNXSensor	rigid_DNA	14733447	14733456	1000.0	+	0	R 14733447
chr21	jNXSensor	rigid_DNA	14733679	14733698	1000.0	+	0	R 14733679
chr21	jNXSensor	rigid_DNA	14743347	14743362	1000.0	+	0	R 14743347
chr21	jNXSensor	rigid_DNA	14743595	14743609	1000.0	+	0	R 14743595
chr21	jNXSensor	rigid_DNA	14746756	14746775	1000.0	+	0	R 14746756
chr21	jNXSensor	rigid_DNA	14746958	14746976	1000.0	+	0	R 14746958
chr21	jNXSensor	rigid_DNA	14747530	14747539	1000.0	+	0	R 14747530
chr21	jNXSensor	rigid_DNA	14750682	14750694	1000.0	+	0	R 14750682
chr21	jNXSensor	rigid_DNA	14750698	14750711	1000.0	+	0	R 14750698
chr21	jNXSensor	rigid_DNA	14754394	14754403	1000.0	+	0	R 14754394
chr21	jNXSensor	rigid_DNA	14759996	14760006	1000.0	+	0	R 14759996
chr21	jNXSensor	rigid_DNA	14761430	14761442	1000.0	+	0	R 14761430
chr21	jNXSensor	rigid_DNA	14773170	14773192	1000.0	+	0	R 14773170
chr21	jNXSensor	rigid_DNA	14773215	14773234	1000.0	+	0	R 14773215
chr21	jNXSensor	rigid_DNA	14773418	14773428	1000.0	+	0	R 14773418
chr21	jNXSensor	rigid_DNA	14774068	14774082	1000.0	+	0	R 14774068
chr21	jNXSensor	rigid_DNA	14774495	14774506	1000.0	+	0	R 14774495
chr21	jNXSensor	rigid_DNA	14775523	14775537	1000.0	+	0	R 14775523
chr21	jNXSensor	rigid_DNA	14775765	14775791	1000.0	+	0	R 14775765
chr21	jNXSensor	rigid_DNA	14776189	14776198	1000.0	+	0	R 14776189
chr21	jNXSensor	rigid_DNA	14778215	14778224	1000.0	+	0	R 14778215
chr21	jNXSensor	rigid_DNA	14785461	14785473	1000.0	+	0	R 14785461
chr21	jNXSensor	rigid_DNA	14787271	14787285	1000.0	+	0	R 14787271
chr21	jNXSensor	rigid_DNA	14788901	14788914	1000.0	+	0	R 14788901
chr21	jNXSensor	rigid_DNA	14789737	14789746	1000.0	+	0	R 14789737
chr21	jNXSensor	rigid_DNA	14791738	14791752	1000.0	+	0	R 14791738
chr21	jNXSensor	rigid_DNA	14793684	14793700	1000.0	+	0	R 14793684
chr21	jNXSensor	rigid_DNA	14795124	14795138	1000.0	+	0	R 14795124
chr21	jNXSensor	rigid_DNA	14802031	14802044	1000.0	+	0	R 14802031
chr21	jNXSensor	rigid_DNA	14803177	14803191	1000.0	+	0	R 14803177
chr21	jNXSensor	rigid_DNA	14804090	14804110	1000.0	+	0	R 14804090
chr21	jNXSensor	rigid_DNA	14804337	14804348	1000.0	+	0	R 14804337
chr21	jNXSensor	rigid_DNA	14810665	14810679	1000.0	+	0	R 14810665
chr21	jNXSensor	rigid_DNA	14814927	14814941	1000.0	+	0	R 14814927
chr21	jNXSensor	rigid_DNA	14815070	14815080	1000.0	+	0	R 14815070
chr21	jNXSensor	rigid_DNA	14816093	14816105	1000.0	+	0	R 14816093
chr21	jNXSensor	rigid_DNA	14820302	14820321	1000.0	+	0	R 14820302
chr21	jNXSensor	rigid_DNA	14820347	14820361	1000.0	+	0	R 14820347
chr21	jNXSensor	rigid_DNA	14821953	14821975	1000.0	+	0	R 14821953
chr21	jNXSensor	rigid_DNA	14822584	14822598	1000.0	+	0	R 14822584
chr21	jNXSensor	rigid_DNA	14822605	14822619	1000.0	+	0	R 14822605
chr21	jNXSensor	rigid_DNA	14824267	14824286	1000.0	+	0	R 14824267
chr21	jNXSensor	rigid_DNA	14824509	14824528	1000.0	+	0	R 14824509
chr21	jNXSensor	rigid_DNA	14825666	14825675	1000.0	+	0	R 14825666
chr21	jNXSensor	rigid_DNA	14828717	14828727	1000.0	+	0	R 14828717
chr21	jNXSensor	rigid_DNA	14831898	14831907	1000.0	+	0	R 14831898
chr21	jNXSensor	rigid_DNA	14835516	14835530	1000.0	+	0	R 14835516
chr21	jNXSensor	rigid_DNA	14836180	14836191	1000.0	+	0	R 14836180
chr21	jNXSensor	rigid_DNA	14839729	14839739	1000.0	+	0	R 14839729
chr21	jNXSensor	rigid_DNA	14840862	14840875	1000.0	+	0	R 14840862
chr21	jNXSensor	rigid_DNA	14844121	14844131	1000.0	+	0	R 14844121
chr21	jNXSensor	rigid_DNA	14844498	14844512	1000.0	+	0	R 14844498
chr21	jNXSensor	rigid_DNA	14847239	14847248	1000.0	+	0	R 14847239
chr21	jNXSensor	rigid_DNA	14848891	14848908	1000.0	+	0	R 14848891
chr21	jNXSensor	rigid_DNA	14852571	14852580	1000.0	+	0	R 14852571
chr21	jNXSensor	rigid_DNA	14853859	14853870	1000.0	+	0	R 14853859
chr21	jNXSensor	rigid_DNA	14855342	14855356	1000.0	+	0	R 14855342
chr21	jNXSensor	rigid_DNA	14859025	14859039	1000.0	+	0	R 14859025
chr21	jNXSensor	rigid_DNA	14859479	14859495	1000.0	+	0	R 14859479
chr21	jNXSensor	rigid_DNA	14860738	14860747	1000.0	+	0	R 14860738
chr21	jNXSensor	rigid_DNA	14861492	14861504	1000.0	+	0	R 14861492
chr21	jNXSensor	rigid_DNA	14862894	14862908	1000.0	+	0	R 14862894
chr21	jNXSensor	rigid_DNA	14863322	14863332	1000.0	+	0	R 14863322
chr21	jNXSensor	rigid_DNA	14864099	14864108	1000.0	+	0	R 14864099
chr21	jNXSensor	rigid_DNA	14871241	14871265	1000.0	+	0	R 14871241
chr21	jNXSensor	rigid_DNA	14871477	14871486	1000.0	+	0	R 14871477
chr21	jNXSensor	rigid_DNA	14872873	14872897	1000.0	+	0	R 14872873
chr21	jNXSensor	rigid_DNA	14873834	14873856	1000.0	+	0	R 14873834
chr21	jNXSensor	rigid_DNA	14875537	14875568	1000.0	+	0	R 14875537
chr21	jNXSensor	rigid_DNA	14875798	14875812	1000.0	+	0	R 14875798
chr21	jNXSensor	rigid_DNA	14878192	14878203	1000.0	+	0	R 14878192
chr21	jNXSensor	rigid_DNA	14880455	14880470	1000.0	+	0	R 14880455
chr21	jNXSensor	rigid_DNA	14900273	14900293	1000.0	+	0	R 14900273
chr21	jNXSensor	rigid_DNA	14904446	14904460	1000.0	+	0	R 14904446
chr21	jNXSensor	rigid_DNA	14905285	14905297	1000.0	+	0	R 14905285
chr21	jNXSensor	rigid_DNA	14910056	14910080	1000.0	+	0	R 14910056
chr21	jNXSensor	rigid_DNA	14912887	14912902	1000.0	+	0	R 14912887
chr21	jNXSensor	rigid_DNA	14915780	14915794	1000.0	+	0	R 14915780
chr21	jNXSensor	rigid_DNA	14924578	14924590	1000.0	+	0	R 14924578
chr21	jNXSensor	rigid_DNA	14931908	14931917	1000.0	+	0	R 14931908
chr21	jNXSensor	rigid_DNA	14932006	14932020	1000.0	+	0	R 14932006
chr21	jNXSensor	rigid_DNA	14938380	14938394	1000.0	+	0	R 14938380
chr21	jNXSensor	rigid_DNA	14938565	14938579	1000.0	+	0	R 14938565
chr21	jNXSensor	rigid_DNA	14939261	14939275	1000.0	+	0	R 14939261
chr21	jNXSensor	rigid_DNA	14945416	14945425	1000.0	+	0	R 14945416
chr21	jNXSensor	rigid_DNA	14954163	14954173	1000.0	+	0	R 14954163
chr21	jNXSensor	rigid_DNA	14954369	14954381	1000.0	+	0	R 14954369
chr21	jNXSensor	rigid_DNA	14954993	14955003	1000.0	+	0	R 14954993
chr21	jNXSensor	rigid_DNA	14958552	14958566	1000.0	+	0	R 14958552
chr21	jNXSensor	rigid_DNA	14963306	14963320	1000.0	+	0	R 14963306
chr21	jNXSensor	rigid_DNA	14964558	14964572	1000.0	+	0	R 14964558
chr21	jNXSensor	rigid_DNA	14966180	14966190	1000.0	+	0	R 14966180
chr21	jNXSensor	rigid_DNA	14966343	14966358	1000.0	+	0	R 14966343
chr21	jNXSensor	rigid_DNA	14971279	14971289	1000.0	+	0	R 14971279
chr21	jNXSensor	rigid_DNA	14973340	14973354	1000.0	+	0	R 14973340
chr21	jNXSensor	rigid_DNA	14976003	14976012	1000.0	+	0	R 14976003
chr21	jNXSensor	rigid_DNA	14977884	14977898	1000.0	+	0	R 14977884
chr21	jNXSensor	rigid_DNA	14983640	14983654	1000.0	+	0	R 14983640
chr21	jNXSensor	rigid_DNA	14987301	14987313	1000.0	+	0	R 14987301
chr21	jNXSensor	rigid_DNA	14988813	14988824	1000.0	+	0	R 14988813
chr21	jNXSensor	rigid_DNA	14992065	14992074	1000.0	+	0	R 14992065
chr21	jNXSensor	rigid_DNA	14997060	14997069	1000.0	+	0	R 14997060
chr21	jNXSensor	rigid_DNA	15004790	15004807	1000.0	+	0	R 15004790
chr21	jNXSensor	rigid_DNA	15013379	15013393	1000.0	+	0	R 15013379
chr21	jNXSensor	rigid_DNA	15016243	15016252	1000.0	+	0	R 15016243
chr21	jNXSensor	rigid_DNA	15016413	15016427	1000.0	+	0	R 15016413
chr21	jNXSensor	rigid_DNA	15018594	15018615	1000.0	+	0	R 15018594
chr21	jNXSensor	rigid_DNA	15025721	15025739	1000.0	+	0	R 15025721
chr21	jNXSensor	rigid_DNA	15025969	15025983	1000.0	+	0	R 15025969
chr21	jNXSensor	rigid_DNA	15026567	15026584	1000.0	+	0	R 15026567
chr21	jNXSensor	rigid_DNA	15027473	15027493	1000.0	+	0	R 15027473
chr21	jNXSensor	rigid_DNA	15028561	15028574	1000.0	+	0	R 15028561
chr21	jNXSensor	rigid_DNA	15032494	15032508	1000.0	+	0	R 15032494
chr21	jNXSensor	rigid_DNA	15032771	15032785	1000.0	+	0	R 15032771
chr21	jNXSensor	rigid_DNA	15034984	15034994	1000.0	+	0	R 15034984
chr21	jNXSensor	rigid_DNA	15035357	15035366	1000.0	+	0	R 15035357
chr21	jNXSensor	rigid_DNA	15035500	15035514	1000.0	+	0	R 15035500
chr21	jNXSensor	rigid_DNA	15038368	15038382	1000.0	+	0	R 15038368
chr21	jNXSensor	rigid_DNA	15039915	15039929	1000.0	+	0	R 15039915
chr21	jNXSensor	rigid_DNA	15047858	15047872	1000.0	+	0	R 15047858
chr21	jNXSensor	rigid_DNA	15052704	15052718	1000.0	+	0	R 15052704
chr21	jNXSensor	rigid_DNA	15052820	15052834	1000.0	+	0	R 15052820
chr21	jNXSensor	rigid_DNA	15054654	15054668	1000.0	+	0	R 15054654
chr21	jNXSensor	rigid_DNA	15054691	15054705	1000.0	+	0	R 15054691
chr21	jNXSensor	rigid_DNA	15069073	15069087	1000.0	+	0	R 15069073
chr21	jNXSensor	rigid_DNA	15071899	15071914	1000.0	+	0	R 15071899
chr21	jNXSensor	rigid_DNA	15072632	15072646	1000.0	+	0	R 15072632
chr21	jNXSensor	rigid_DNA	15073623	15073637	1000.0	+	0	R 15073623
chr21	jNXSensor	rigid_DNA	15075420	15075441	1000.0	+	0	R 15075420
chr21	jNXSensor	rigid_DNA	15079640	15079651	1000.0	+	0	R 15079640
chr21	jNXSensor	rigid_DNA	15082368	15082384	1000.0	+	0	R 15082368
chr21	jNXSensor	rigid_DNA	15083295	15083309	1000.0	+	0	R 15083295
chr21	jNXSensor	rigid_DNA	15083536	15083550	1000.0	+	0	R 15083536
chr21	jNXSensor	rigid_DNA	15083595	15083609	1000.0	+	0	R 15083595
chr21	jNXSensor	rigid_DNA	15084294	15084308	1000.0	+	0	R 15084294
chr21	jNXSensor	rigid_DNA	15085019	15085029	1000.0	+	0	R 15085019
chr21	jNXSensor	rigid_DNA	15085871	15085885	1000.0	+	0	R 15085871
chr21	jNXSensor	rigid_DNA	15087230	15087239	1000.0	+	0	R 15087230
chr21	jNXSensor	rigid_DNA	15091962	15091982	1000.0	+	0	R 15091962
chr21	jNXSensor	rigid_DNA	15101809	15101820	1000.0	+	0	R 15101809
chr21	jNXSensor	rigid_DNA	15102379	15102394	1000.0	+	0	R 15102379
chr21	jNXSensor	rigid_DNA	15103218	15103232	1000.0	+	0	R 15103218
chr21	jNXSensor	rigid_DNA	15103483	15103492	1000.0	+	0	R 15103483
chr21	jNXSensor	rigid_DNA	15103776	15103790	1000.0	+	0	R 15103776
chr21	jNXSensor	rigid_DNA	15104501	15104510	1000.0	+	0	R 15104501
chr21	jNXSensor	rigid_DNA	15106067	15106085	1000.0	+	0	R 15106067
chr21	jNXSensor	rigid_DNA	15106970	15106979	1000.0	+	0	R 15106970
chr21	jNXSensor	rigid_DNA	15114089	15114106	1000.0	+	0	R 15114089
chr21	jNXSensor	rigid_DNA	15115131	15115150	1000.0	+	0	R 15115131
chr21	jNXSensor	rigid_DNA	15118214	15118227	1000.0	+	0	R 15118214
chr21	jNXSensor	rigid_DNA	15119648	15119657	1000.0	+	0	R 15119648
chr21	jNXSensor	rigid_DNA	15119683	15119694	1000.0	+	0	R 15119683
chr21	jNXSensor	rigid_DNA	15120656	15120670	1000.0	+	0	R 15120656
chr21	jNXSensor	rigid_DNA	15122849	15122863	1000.0	+	0	R 15122849
chr21	jNXSensor	rigid_DNA	15122891	15122905	1000.0	+	0	R 15122891
chr21	jNXSensor	rigid_DNA	15123664	15123673	1000.0	+	0	R 15123664
chr21	jNXSensor	rigid_DNA	15130623	15130637	1000.0	+	0	R 15130623
chr21	jNXSensor	rigid_DNA	15135699	15135713	1000.0	+	0	R 15135699
chr21	jNXSensor	rigid_DNA	15136583	15136597	1000.0	+	0	R 15136583
chr21	jNXSensor	rigid_DNA	15137060	15137074	1000.0	+	0	R 15137060
chr21	jNXSensor	rigid_DNA	15138246	15138255	1000.0	+	0	R 15138246
chr21	jNXSensor	rigid_DNA	15140638	15140652	1000.0	+	0	R 15140638
chr21	jNXSensor	rigid_DNA	15140693	15140707	1000.0	+	0	R 15140693
chr21	jNXSensor	rigid_DNA	15142276	15142290	1000.0	+	0	R 15142276
chr21	jNXSensor	rigid_DNA	15143336	15143350	1000.0	+	0	R 15143336
chr21	jNXSensor	rigid_DNA	15155073	15155087	1000.0	+	0	R 15155073
chr21	jNXSensor	rigid_DNA	15155193	15155218	1000.0	+	0	R 15155193
chr21	jNXSensor	rigid_DNA	15155568	15155582	1000.0	+	0	R 15155568
chr21	jNXSensor	rigid_DNA	15155970	15155984	1000.0	+	0	R 15155970
chr21	jNXSensor	rigid_DNA	15156341	15156350	1000.0	+	0	R 15156341
chr21	jNXSensor	rigid_DNA	15161000	15161009	1000.0	+	0	R 15161000
chr21	jNXSensor	rigid_DNA	15162483	15162493	1000.0	+	0	R 15162483
chr21	jNXSensor	rigid_DNA	15163606	15163615	1000.0	+	0	R 15163606
chr21	jNXSensor	rigid_DNA	15164728	15164737	1000.0	+	0	R 15164728
chr21	jNXSensor	rigid_DNA	15167174	15167185	1000.0	+	0	R 15167174
chr21	jNXSensor	rigid_DNA	15169338	15169347	1000.0	+	0	R 15169338
chr21	jNXSensor	rigid_DNA	15169562	15169576	1000.0	+	0	R 15169562
chr21	jNXSensor	rigid_DNA	15171251	15171264	1000.0	+	0	R 15171251
chr21	jNXSensor	rigid_DNA	15172815	15172829	1000.0	+	0	R 15172815
chr21	jNXSensor	rigid_DNA	15172879	15172891	1000.0	+	0	R 15172879
chr21	jNXSensor	rigid_DNA	15176682	15176696	1000.0	+	0	R 15176682
chr21	jNXSensor	rigid_DNA	15176924	15176938	1000.0	+	0	R 15176924
chr21	jNXSensor	rigid_DNA	15177211	15177231	1000.0	+	0	R 15177211
chr21	jNXSensor	rigid_DNA	15178952	15178966	1000.0	+	0	R 15178952
chr21	jNXSensor	rigid_DNA	15178989	15179003	1000.0	+	0	R 15178989
chr21	jNXSensor	rigid_DNA	15179086	15179106	1000.0	+	0	R 15179086
chr21	jNXSensor	rigid_DNA	15179237	15179274	1000.0	+	0	R 15179237
chr21	jNXSensor	rigid_DNA	15180383	15180397	1000.0	+	0	R 15180383
chr21	jNXSensor	rigid_DNA	15186763	15186777	1000.0	+	0	R 15186763
chr21	jNXSensor	rigid_DNA	15187029	15187057	1000.0	+	0	R 15187029
chr21	jNXSensor	rigid_DNA	15191452	15191467	1000.0	+	0	R 15191452
chr21	jNXSensor	rigid_DNA	15192004	15192024	1000.0	+	0	R 15192004
chr21	jNXSensor	rigid_DNA	15192244	15192257	1000.0	+	0	R 15192244
chr21	jNXSensor	rigid_DNA	15193412	15193426	1000.0	+	0	R 15193412
chr21	jNXSensor	rigid_DNA	15196933	15196952	1000.0	+	0	R 15196933
chr21	jNXSensor	rigid_DNA	15197182	15197196	1000.0	+	0	R 15197182
chr21	jNXSensor	rigid_DNA	15197215	15197226	1000.0	+	0	R 15197215
chr21	jNXSensor	rigid_DNA	15200568	15200582	1000.0	+	0	R 15200568
chr21	jNXSensor	rigid_DNA	15200605	15200619	1000.0	+	0	R 15200605
chr21	jNXSensor	rigid_DNA	15203146	15203159	1000.0	+	0	R 15203146
chr21	jNXSensor	rigid_DNA	15203380	15203403	1000.0	+	0	R 15203380
chr21	jNXSensor	rigid_DNA	15206171	15206185	1000.0	+	0	R 15206171
chr21	jNXSensor	rigid_DNA	15206497	15206511	1000.0	+	0	R 15206497
chr21	jNXSensor	rigid_DNA	15206519	15206533	1000.0	+	0	R 15206519
chr21	jNXSensor	rigid_DNA	15213095	15213105	1000.0	+	0	R 15213095
chr21	jNXSensor	rigid_DNA	15214276	15214285	1000.0	+	0	R 15214276
chr21	jNXSensor	rigid_DNA	15214501	15214515	1000.0	+	0	R 15214501
chr21	jNXSensor	rigid_DNA	15220895	15220904	1000.0	+	0	R 15220895
chr21	jNXSensor	rigid_DNA	15221429	15221448	1000.0	+	0	R 15221429
chr21	jNXSensor	rigid_DNA	15221702	15221722	1000.0	+	0	R 15221702
chr21	jNXSensor	rigid_DNA	15227296	15227307	1000.0	+	0	R 15227296
chr21	jNXSensor	rigid_DNA	15233809	15233823	1000.0	+	0	R 15233809
chr21	jNXSensor	rigid_DNA	15234148	15234169	1000.0	+	0	R 15234148
chr21	jNXSensor	rigid_DNA	15235921	15235956	1000.0	+	0	R 15235921
chr21	jNXSensor	rigid_DNA	15236177	15236191	1000.0	+	0	R 15236177
chr21	jNXSensor	rigid_DNA	15236599	15236608	1000.0	+	0	R 15236599
chr21	jNXSensor	rigid_DNA	15241590	15241600	1000.0	+	0	R 15241590
chr21	jNXSensor	rigid_DNA	15242081	15242095	1000.0	+	0	R 15242081
chr21	jNXSensor	rigid_DNA	15244193	15244207	1000.0	+	0	R 15244193
chr21	jNXSensor	rigid_DNA	15246148	15246162	1000.0	+	0	R 15246148
chr21	jNXSensor	rigid_DNA	15249173	15249188	1000.0	+	0	R 15249173
chr21	jNXSensor	rigid_DNA	15249978	15249992	1000.0	+	0	R 15249978
chr21	jNXSensor	rigid_DNA	15250861	15250875	1000.0	+	0	R 15250861
chr21	jNXSensor	rigid_DNA	15252169	15252183	1000.0	+	0	R 15252169
chr21	jNXSensor	rigid_DNA	15254865	15254877	1000.0	+	0	R 15254865
chr21	jNXSensor	rigid_DNA	15256706	15256720	1000.0	+	0	R 15256706
chr21	jNXSensor	rigid_DNA	15258366	15258375	1000.0	+	0	R 15258366
chr21	jNXSensor	rigid_DNA	15267143	15267169	1000.0	+	0	R 15267143
chr21	jNXSensor	rigid_DNA	15267459	15267468	1000.0	+	0	R 15267459
chr21	jNXSensor	rigid_DNA	15267871	15267886	1000.0	+	0	R 15267871
chr21	jNXSensor	rigid_DNA	15268036	15268053	1000.0	+	0	R 15268036
chr21	jNXSensor	rigid_DNA	15269146	15269155	1000.0	+	0	R 15269146
chr21	jNXSensor	rigid_DNA	15269663	15269677	1000.0	+	0	R 15269663
chr21	jNXSensor	rigid_DNA	15269819	15269836	1000.0	+	0	R 15269819
chr21	jNXSensor	rigid_DNA	15269875	15269889	1000.0	+	0	R 15269875
chr21	jNXSensor	rigid_DNA	15273953	15273967	1000.0	+	0	R 15273953
chr21	jNXSensor	rigid_DNA	15276045	15276061	1000.0	+	0	R 15276045
chr21	jNXSensor	rigid_DNA	15276289	15276303	1000.0	+	0	R 15276289
chr21	jNXSensor	rigid_DNA	15276901	15276910	1000.0	+	0	R 15276901
chr21	jNXSensor	rigid_DNA	15276912	15276923	1000.0	+	0	R 15276912
chr21	jNXSensor	rigid_DNA	15277405	15277416	1000.0	+	0	R 15277405
chr21	jNXSensor	rigid_DNA	15278560	15278574	1000.0	+	0	R 15278560
chr21	jNXSensor	rigid_DNA	15279720	15279735	1000.0	+	0	R 15279720
chr21	jNXSensor	rigid_DNA	15284557	15284575	1000.0	+	0	R 15284557
chr21	jNXSensor	rigid_DNA	15287428	15287442	1000.0	+	0	R 15287428
chr21	jNXSensor	rigid_DNA	15287976	15287986	1000.0	+	0	R 15287976
chr21	jNXSensor	rigid_DNA	15288318	15288337	1000.0	+	0	R 15288318
chr21	jNXSensor	rigid_DNA	15293737	15293746	1000.0	+	0	R 15293737
chr21	jNXSensor	rigid_DNA	15300368	15300377	1000.0	+	0	R 15300368
chr21	jNXSensor	rigid_DNA	15302740	15302754	1000.0	+	0	R 15302740
chr21	jNXSensor	rigid_DNA	15302962	15302976	1000.0	+	0	R 15302962
chr21	jNXSensor	rigid_DNA	15304579	15304591	1000.0	+	0	R 15304579
chr21	jNXSensor	rigid_DNA	15305526	15305545	1000.0	+	0	R 15305526
chr21	jNXSensor	rigid_DNA	15305622	15305637	1000.0	+	0	R 15305622
chr21	jNXSensor	rigid_DNA	15306640	15306664	1000.0	+	0	R 15306640
chr21	jNXSensor	rigid_DNA	15309020	15309033	1000.0	+	0	R 15309020
chr21	jNXSensor	rigid_DNA	15313663	15313698	1000.0	+	0	R 15313663
chr21	jNXSensor	rigid_DNA	15315071	15315082	1000.0	+	0	R 15315071
chr21	jNXSensor	rigid_DNA	15317244	15317263	1000.0	+	0	R 15317244
chr21	jNXSensor	rigid_DNA	15323637	15323651	1000.0	+	0	R 15323637
chr21	jNXSensor	rigid_DNA	15326690	15326700	1000.0	+	0	R 15326690
chr21	jNXSensor	rigid_DNA	15327139	15327153	1000.0	+	0	R 15327139
chr21	jNXSensor	rigid_DNA	15327417	15327435	1000.0	+	0	R 15327417
chr21	jNXSensor	rigid_DNA	15329749	15329766	1000.0	+	0	R 15329749
chr21	jNXSensor	rigid_DNA	15329995	15330009	1000.0	+	0	R 15329995
chr21	jNXSensor	rigid_DNA	15330870	15330879	1000.0	+	0	R 15330870
chr21	jNXSensor	rigid_DNA	15338258	15338272	1000.0	+	0	R 15338258
chr21	jNXSensor	rigid_DNA	15341451	15341469	1000.0	+	0	R 15341451
chr21	jNXSensor	rigid_DNA	15341492	15341506	1000.0	+	0	R 15341492
chr21	jNXSensor	rigid_DNA	15344950	15344964	1000.0	+	0	R 15344950
chr21	jNXSensor	rigid_DNA	15345235	15345249	1000.0	+	0	R 15345235
chr21	jNXSensor	rigid_DNA	15350484	15350499	1000.0	+	0	R 15350484
chr21	jNXSensor	rigid_DNA	15351362	15351371	1000.0	+	0	R 15351362
chr21	jNXSensor	rigid_DNA	15357211	15357220	1000.0	+	0	R 15357211
chr21	jNXSensor	rigid_DNA	15358325	15358343	1000.0	+	0	R 15358325
chr21	jNXSensor	rigid_DNA	15358363	15358377	1000.0	+	0	R 15358363
chr21	jNXSensor	rigid_DNA	15358379	15358404	1000.0	+	0	R 15358379
chr21	jNXSensor	rigid_DNA	15358418	15358443	1000.0	+	0	R 15358418
chr21	jNXSensor	rigid_DNA	15358559	15358593	1000.0	+	0	R 15358559
chr21	jNXSensor	rigid_DNA	15358596	15358631	1000.0	+	0	R 15358596
chr21	jNXSensor	rigid_DNA	15358651	15358678	1000.0	+	0	R 15358651
chr21	jNXSensor	rigid_DNA	15358688	15358714	1000.0	+	0	R 15358688
chr21	jNXSensor	rigid_DNA	15358725	15358753	1000.0	+	0	R 15358725
chr21	jNXSensor	rigid_DNA	15358804	15358842	1000.0	+	0	R 15358804
chr21	jNXSensor	rigid_DNA	15358853	15358881	1000.0	+	0	R 15358853
chr21	jNXSensor	rigid_DNA	15358883	15358904	1000.0	+	0	R 15358883
chr21	jNXSensor	rigid_DNA	15358913	15358928	1000.0	+	0	R 15358913
chr21	jNXSensor	rigid_DNA	15358936	15358972	1000.0	+	0	R 15358936
chr21	jNXSensor	rigid_DNA	15358991	15359006	1000.0	+	0	R 15358991
chr21	jNXSensor	rigid_DNA	15359009	15359027	1000.0	+	0	R 15359009
chr21	jNXSensor	rigid_DNA	15359064	15359125	1000.0	+	0	R 15359064
chr21	jNXSensor	rigid_DNA	15359128	15359148	1000.0	+	0	R 15359128
chr21	jNXSensor	rigid_DNA	15359154	15359169	1000.0	+	0	R 15359154
chr21	jNXSensor	rigid_DNA	15359224	15359239	1000.0	+	0	R 15359224
chr21	jNXSensor	rigid_DNA	15359245	15359259	1000.0	+	0	R 15359245
chr21	jNXSensor	rigid_DNA	15359276	15359300	1000.0	+	0	R 15359276
chr21	jNXSensor	rigid_DNA	15359371	15359390	1000.0	+	0	R 15359371
chr21	jNXSensor	rigid_DNA	15359515	15359546	1000.0	+	0	R 15359515
chr21	jNXSensor	rigid_DNA	15359557	15359572	1000.0	+	0	R 15359557
chr21	jNXSensor	rigid_DNA	15359651	15359673	1000.0	+	0	R 15359651
chr21	jNXSensor	rigid_DNA	15359813	15359827	1000.0	+	0	R 15359813
chr21	jNXSensor	rigid_DNA	15360148	15360163	1000.0	+	0	R 15360148
chr21	jNXSensor	rigid_DNA	15365112	15365121	1000.0	+	0	R 15365112
chr21	jNXSensor	rigid_DNA	15368280	15368293	1000.0	+	0	R 15368280
chr21	jNXSensor	rigid_DNA	15377645	15377659	1000.0	+	0	R 15377645
chr21	jNXSensor	rigid_DNA	15381466	15381488	1000.0	+	0	R 15381466
chr21	jNXSensor	rigid_DNA	15382011	15382023	1000.0	+	0	R 15382011
chr21	jNXSensor	rigid_DNA	15383432	15383446	1000.0	+	0	R 15383432
chr21	jNXSensor	rigid_DNA	15385378	15385392	1000.0	+	0	R 15385378
chr21	jNXSensor	rigid_DNA	15391002	15391016	1000.0	+	0	R 15391002
chr21	jNXSensor	rigid_DNA	15391671	15391685	1000.0	+	0	R 15391671
chr21	jNXSensor	rigid_DNA	15392288	15392298	1000.0	+	0	R 15392288
chr21	jNXSensor	rigid_DNA	15397944	15397957	1000.0	+	0	R 15397944
chr21	jNXSensor	rigid_DNA	15398475	15398484	1000.0	+	0	R 15398475
chr21	jNXSensor	rigid_DNA	15402511	15402523	1000.0	+	0	R 15402511
chr21	jNXSensor	rigid_DNA	15404089	15404113	1000.0	+	0	R 15404089
chr21	jNXSensor	rigid_DNA	15410793	15410806	1000.0	+	0	R 15410793
chr21	jNXSensor	rigid_DNA	15412919	15412928	1000.0	+	0	R 15412919
chr21	jNXSensor	rigid_DNA	15413178	15413198	1000.0	+	0	R 15413178
chr21	jNXSensor	rigid_DNA	15418145	15418158	1000.0	+	0	R 15418145
chr21	jNXSensor	rigid_DNA	15419547	15419558	1000.0	+	0	R 15419547
chr21	jNXSensor	rigid_DNA	15424986	15424998	1000.0	+	0	R 15424986
chr21	jNXSensor	rigid_DNA	15427403	15427417	1000.0	+	0	R 15427403
chr21	jNXSensor	rigid_DNA	15428391	15428405	1000.0	+	0	R 15428391
chr21	jNXSensor	rigid_DNA	15430827	15430837	1000.0	+	0	R 15430827
chr21	jNXSensor	rigid_DNA	15431312	15431326	1000.0	+	0	R 15431312
chr21	jNXSensor	rigid_DNA	15431555	15431572	1000.0	+	0	R 15431555
chr21	jNXSensor	rigid_DNA	15434621	15434635	1000.0	+	0	R 15434621
chr21	jNXSensor	rigid_DNA	15434864	15434878	1000.0	+	0	R 15434864
chr21	jNXSensor	rigid_DNA	15436143	15436156	1000.0	+	0	R 15436143
chr21	jNXSensor	rigid_DNA	15436385	15436399	1000.0	+	0	R 15436385
chr21	jNXSensor	rigid_DNA	15440631	15440645	1000.0	+	0	R 15440631
chr21	jNXSensor	rigid_DNA	15441115	15441129	1000.0	+	0	R 15441115
chr21	jNXSensor	rigid_DNA	15443850	15443864	1000.0	+	0	R 15443850
chr21	jNXSensor	rigid_DNA	15444090	15444102	1000.0	+	0	R 15444090
chr21	jNXSensor	rigid_DNA	15449156	15449170	1000.0	+	0	R 15449156
chr21	jNXSensor	rigid_DNA	15453214	15453228	1000.0	+	0	R 15453214
chr21	jNXSensor	rigid_DNA	15458456	15458470	1000.0	+	0	R 15458456
chr21	jNXSensor	rigid_DNA	15458493	15458512	1000.0	+	0	R 15458493
chr21	jNXSensor	rigid_DNA	15464252	15464272	1000.0	+	0	R 15464252
chr21	jNXSensor	rigid_DNA	15466664	15466678	1000.0	+	0	R 15466664
chr21	jNXSensor	rigid_DNA	15468431	15468445	1000.0	+	0	R 15468431
chr21	jNXSensor	rigid_DNA	15469105	15469124	1000.0	+	0	R 15469105
chr21	jNXSensor	rigid_DNA	15469715	15469729	1000.0	+	0	R 15469715
chr21	jNXSensor	rigid_DNA	15469758	15469772	1000.0	+	0	R 15469758
chr21	jNXSensor	rigid_DNA	15470003	15470023	1000.0	+	0	R 15470003
chr21	jNXSensor	rigid_DNA	15470868	15470881	1000.0	+	0	R 15470868
chr21	jNXSensor	rigid_DNA	15472010	15472023	1000.0	+	0	R 15472010
chr21	jNXSensor	rigid_DNA	15473571	15473585	1000.0	+	0	R 15473571
chr21	jNXSensor	rigid_DNA	15473668	15473683	1000.0	+	0	R 15473668
chr21	jNXSensor	rigid_DNA	15473812	15473832	1000.0	+	0	R 15473812
chr21	jNXSensor	rigid_DNA	15475065	15475074	1000.0	+	0	R 15475065
chr21	jNXSensor	rigid_DNA	15475203	15475217	1000.0	+	0	R 15475203
chr21	jNXSensor	rigid_DNA	15477412	15477431	1000.0	+	0	R 15477412
chr21	jNXSensor	rigid_DNA	15481752	15481766	1000.0	+	0	R 15481752
chr21	jNXSensor	rigid_DNA	15482253	15482267	1000.0	+	0	R 15482253
chr21	jNXSensor	rigid_DNA	15484392	15484406	1000.0	+	0	R 15484392
chr21	jNXSensor	rigid_DNA	15487250	15487264	1000.0	+	0	R 15487250
chr21	jNXSensor	rigid_DNA	15489552	15489570	1000.0	+	0	R 15489552
chr21	jNXSensor	rigid_DNA	15491136	15491145	1000.0	+	0	R 15491136
chr21	jNXSensor	rigid_DNA	15496629	15496643	1000.0	+	0	R 15496629
chr21	jNXSensor	rigid_DNA	15502681	15502695	1000.0	+	0	R 15502681
chr21	jNXSensor	rigid_DNA	15502989	15503003	1000.0	+	0	R 15502989
chr21	jNXSensor	rigid_DNA	15504010	15504024	1000.0	+	0	R 15504010
chr21	jNXSensor	rigid_DNA	15504619	15504633	1000.0	+	0	R 15504619
chr21	jNXSensor	rigid_DNA	15507651	15507664	1000.0	+	0	R 15507651
chr21	jNXSensor	rigid_DNA	15509846	15509855	1000.0	+	0	R 15509846
chr21	jNXSensor	rigid_DNA	15511473	15511483	1000.0	+	0	R 15511473
chr21	jNXSensor	rigid_DNA	15511834	15511848	1000.0	+	0	R 15511834
chr21	jNXSensor	rigid_DNA	15512179	15512194	1000.0	+	0	R 15512179
chr21	jNXSensor	rigid_DNA	15512205	15512219	1000.0	+	0	R 15512205
chr21	jNXSensor	rigid_DNA	15512755	15512769	1000.0	+	0	R 15512755
chr21	jNXSensor	rigid_DNA	15512830	15512844	1000.0	+	0	R 15512830
chr21	jNXSensor	rigid_DNA	15512897	15512923	1000.0	+	0	R 15512897
chr21	jNXSensor	rigid_DNA	15512954	15512968	1000.0	+	0	R 15512954
chr21	jNXSensor	rigid_DNA	15513078	15513092	1000.0	+	0	R 15513078
chr21	jNXSensor	rigid_DNA	15513115	15513129	1000.0	+	0	R 15513115
chr21	jNXSensor	rigid_DNA	15513187	15513201	1000.0	+	0	R 15513187
chr21	jNXSensor	rigid_DNA	15513272	15513286	1000.0	+	0	R 15513272
chr21	jNXSensor	rigid_DNA	15513897	15513911	1000.0	+	0	R 15513897
chr21	jNXSensor	rigid_DNA	15521356	15521370	1000.0	+	0	R 15521356
chr21	jNXSensor	rigid_DNA	15523357	15523371	1000.0	+	0	R 15523357
chr21	jNXSensor	rigid_DNA	15524054	15524064	1000.0	+	0	R 15524054
chr21	jNXSensor	rigid_DNA	15524100	15524111	1000.0	+	0	R 15524100
chr21	jNXSensor	rigid_DNA	15524385	15524399	1000.0	+	0	R 15524385
chr21	jNXSensor	rigid_DNA	15526684	15526694	1000.0	+	0	R 15526684
chr21	jNXSensor	rigid_DNA	15531421	15531435	1000.0	+	0	R 15531421
chr21	jNXSensor	rigid_DNA	15533250	15533263	1000.0	+	0	R 15533250
chr21	jNXSensor	rigid_DNA	15538633	15538645	1000.0	+	0	R 15538633
chr21	jNXSensor	rigid_DNA	15541392	15541402	1000.0	+	0	R 15541392
chr21	jNXSensor	rigid_DNA	15542187	15542207	1000.0	+	0	R 15542187
chr21	jNXSensor	rigid_DNA	15542541	15542555	1000.0	+	0	R 15542541
chr21	jNXSensor	rigid_DNA	15543364	15543378	1000.0	+	0	R 15543364
chr21	jNXSensor	rigid_DNA	15543510	15543521	1000.0	+	0	R 15543510
chr21	jNXSensor	rigid_DNA	15550011	15550030	1000.0	+	0	R 15550011
chr21	jNXSensor	rigid_DNA	15558412	15558425	1000.0	+	0	R 15558412
chr21	jNXSensor	rigid_DNA	15561239	15561250	1000.0	+	0	R 15561239
chr21	jNXSensor	rigid_DNA	15561288	15561302	1000.0	+	0	R 15561288
chr21	jNXSensor	rigid_DNA	15561459	15561473	1000.0	+	0	R 15561459
chr21	jNXSensor	rigid_DNA	15561575	15561585	1000.0	+	0	R 15561575
chr21	jNXSensor	rigid_DNA	15569078	15569092	1000.0	+	0	R 15569078
chr21	jNXSensor	rigid_DNA	15573151	15573160	1000.0	+	0	R 15573151
chr21	jNXSensor	rigid_DNA	15576233	15576243	1000.0	+	0	R 15576233
chr21	jNXSensor	rigid_DNA	15580228	15580237	1000.0	+	0	R 15580228
chr21	jNXSensor	rigid_DNA	15583574	15583588	1000.0	+	0	R 15583574
chr21	jNXSensor	rigid_DNA	15583784	15583799	1000.0	+	0	R 15583784
chr21	jNXSensor	rigid_DNA	15584609	15584623	1000.0	+	0	R 15584609
chr21	jNXSensor	rigid_DNA	15584667	15584681	1000.0	+	0	R 15584667
chr21	jNXSensor	rigid_DNA	15584908	15584922	1000.0	+	0	R 15584908
chr21	jNXSensor	rigid_DNA	15584938	15584957	1000.0	+	0	R 15584938
chr21	jNXSensor	rigid_DNA	15584994	15585008	1000.0	+	0	R 15584994
chr21	jNXSensor	rigid_DNA	15586381	15586395	1000.0	+	0	R 15586381
chr21	jNXSensor	rigid_DNA	15591768	15591778	1000.0	+	0	R 15591768
chr21	jNXSensor	rigid_DNA	15592253	15592262	1000.0	+	0	R 15592253
chr21	jNXSensor	rigid_DNA	15598929	15598939	1000.0	+	0	R 15598929
chr21	jNXSensor	rigid_DNA	15601354	15601374	1000.0	+	0	R 15601354
chr21	jNXSensor	rigid_DNA	15606520	15606534	1000.0	+	0	R 15606520
chr21	jNXSensor	rigid_DNA	15607368	15607382	1000.0	+	0	R 15607368
chr21	jNXSensor	rigid_DNA	15608560	15608581	1000.0	+	0	R 15608560
chr21	jNXSensor	rigid_DNA	15609176	15609190	1000.0	+	0	R 15609176
chr21	jNXSensor	rigid_DNA	15610499	15610510	1000.0	+	0	R 15610499
chr21	jNXSensor	rigid_DNA	15610889	15610907	1000.0	+	0	R 15610889
chr21	jNXSensor	rigid_DNA	15611036	15611050	1000.0	+	0	R 15611036
chr21	jNXSensor	rigid_DNA	15611492	15611506	1000.0	+	0	R 15611492
chr21	jNXSensor	rigid_DNA	15612931	15612947	1000.0	+	0	R 15612931
chr21	jNXSensor	rigid_DNA	15613095	15613106	1000.0	+	0	R 15613095
chr21	jNXSensor	rigid_DNA	15617735	15617750	1000.0	+	0	R 15617735
chr21	jNXSensor	rigid_DNA	15620311	15620325	1000.0	+	0	R 15620311
chr21	jNXSensor	rigid_DNA	15620342	15620356	1000.0	+	0	R 15620342
chr21	jNXSensor	rigid_DNA	15620877	15620891	1000.0	+	0	R 15620877
chr21	jNXSensor	rigid_DNA	15621159	15621178	1000.0	+	0	R 15621159
chr21	jNXSensor	rigid_DNA	15626523	15626533	1000.0	+	0	R 15626523
chr21	jNXSensor	rigid_DNA	15627365	15627374	1000.0	+	0	R 15627365
chr21	jNXSensor	rigid_DNA	15628576	15628590	1000.0	+	0	R 15628576
chr21	jNXSensor	rigid_DNA	15628807	15628821	1000.0	+	0	R 15628807
chr21	jNXSensor	rigid_DNA	15629278	15629292	1000.0	+	0	R 15629278
chr21	jNXSensor	rigid_DNA	15632068	15632087	1000.0	+	0	R 15632068
chr21	jNXSensor	rigid_DNA	15632309	15632320	1000.0	+	0	R 15632309
chr21	jNXSensor	rigid_DNA	15633813	15633833	1000.0	+	0	R 15633813
chr21	jNXSensor	rigid_DNA	15635172	15635189	1000.0	+	0	R 15635172
chr21	jNXSensor	rigid_DNA	15639937	15639949	1000.0	+	0	R 15639937
chr21	jNXSensor	rigid_DNA	15640181	15640195	1000.0	+	0	R 15640181
chr21	jNXSensor	rigid_DNA	15641080	15641091	1000.0	+	0	R 15641080
chr21	jNXSensor	rigid_DNA	15642615	15642624	1000.0	+	0	R 15642615
chr21	jNXSensor	rigid_DNA	15644424	15644440	1000.0	+	0	R 15644424
chr21	jNXSensor	rigid_DNA	15644469	15644483	1000.0	+	0	R 15644469
chr21	jNXSensor	rigid_DNA	15644869	15644881	1000.0	+	0	R 15644869
chr21	jNXSensor	rigid_DNA	15645567	15645580	1000.0	+	0	R 15645567
chr21	jNXSensor	rigid_DNA	15648308	15648322	1000.0	+	0	R 15648308
chr21	jNXSensor	rigid_DNA	15648606	15648618	1000.0	+	0	R 15648606
chr21	jNXSensor	rigid_DNA	15654691	15654713	1000.0	+	0	R 15654691
chr21	jNXSensor	rigid_DNA	15657522	15657534	1000.0	+	0	R 15657522
chr21	jNXSensor	rigid_DNA	15658995	15659004	1000.0	+	0	R 15658995
chr21	jNXSensor	rigid_DNA	15662447	15662461	1000.0	+	0	R 15662447
chr21	jNXSensor	rigid_DNA	15664690	15664699	1000.0	+	0	R 15664690
chr21	jNXSensor	rigid_DNA	15664701	15664711	1000.0	+	0	R 15664701
chr21	jNXSensor	rigid_DNA	15668932	15668957	1000.0	+	0	R 15668932
chr21	jNXSensor	rigid_DNA	15673004	15673018	1000.0	+	0	R 15673004
chr21	jNXSensor	rigid_DNA	15679301	15679333	1000.0	+	0	R 15679301
chr21	jNXSensor	rigid_DNA	15680181	15680192	1000.0	+	0	R 15680181
chr21	jNXSensor	rigid_DNA	15681742	15681765	1000.0	+	0	R 15681742
chr21	jNXSensor	rigid_DNA	15686190	15686205	1000.0	+	0	R 15686190
chr21	jNXSensor	rigid_DNA	15686435	15686449	1000.0	+	0	R 15686435
chr21	jNXSensor	rigid_DNA	15686691	15686703	1000.0	+	0	R 15686691
chr21	jNXSensor	rigid_DNA	15689814	15689823	1000.0	+	0	R 15689814
chr21	jNXSensor	rigid_DNA	15697031	15697040	1000.0	+	0	R 15697031
chr21	jNXSensor	rigid_DNA	15698080	15698098	1000.0	+	0	R 15698080
chr21	jNXSensor	rigid_DNA	15698321	15698341	1000.0	+	0	R 15698321
chr21	jNXSensor	rigid_DNA	15698364	15698382	1000.0	+	0	R 15698364
chr21	jNXSensor	rigid_DNA	15698686	15698708	1000.0	+	0	R 15698686
[truncated: 34,336 more rows]
