# Supplementary material for: Prediction and analysis of nucleosome exclusion regions in the human genome
Source: BMC Genomics. 2008 Apr 22;9:186. doi: 10.1186/1471-2164-9-186 (PMC2386137; doi:10.1186/1471-2164-9-186)
Supplement: Additional file 6 — Nucleosome exclusion scores in wiggle format. A zip file containing the whole annotations for human genome nucleosome exclusion scores in wiggle format, a single *.wig file for each chromosome. [file 1471-2164-9-186-S6.zip › chr22.gff]

chr22	jNXSensor	rigid_DNA	14432960	14432974	1000.0	+	0	R 14432960
chr22	jNXSensor	rigid_DNA	14435729	14435743	1000.0	+	0	R 14435729
chr22	jNXSensor	rigid_DNA	14435914	14435928	1000.0	+	0	R 14435914
chr22	jNXSensor	rigid_DNA	14436855	14436874	1000.0	+	0	R 14436855
chr22	jNXSensor	rigid_DNA	14437198	14437212	1000.0	+	0	R 14437198
chr22	jNXSensor	rigid_DNA	14437373	14437387	1000.0	+	0	R 14437373
chr22	jNXSensor	rigid_DNA	14440307	14440326	1000.0	+	0	R 14440307
chr22	jNXSensor	rigid_DNA	14443924	14443938	1000.0	+	0	R 14443924
chr22	jNXSensor	rigid_DNA	14444319	14444333	1000.0	+	0	R 14444319
chr22	jNXSensor	rigid_DNA	14446344	14446363	1000.0	+	0	R 14446344
chr22	jNXSensor	rigid_DNA	14446471	14446485	1000.0	+	0	R 14446471
chr22	jNXSensor	rigid_DNA	14449784	14449795	1000.0	+	0	R 14449784
chr22	jNXSensor	rigid_DNA	14452433	14452447	1000.0	+	0	R 14452433
chr22	jNXSensor	rigid_DNA	14453479	14453493	1000.0	+	0	R 14453479
chr22	jNXSensor	rigid_DNA	14455108	14455122	1000.0	+	0	R 14455108
chr22	jNXSensor	rigid_DNA	14455401	14455415	1000.0	+	0	R 14455401
chr22	jNXSensor	rigid_DNA	14455526	14455545	1000.0	+	0	R 14455526
chr22	jNXSensor	rigid_DNA	14455557	14455576	1000.0	+	0	R 14455557
chr22	jNXSensor	rigid_DNA	14455594	14455613	1000.0	+	0	R 14455594
chr22	jNXSensor	rigid_DNA	14455636	14455650	1000.0	+	0	R 14455636
chr22	jNXSensor	rigid_DNA	14455812	14455831	1000.0	+	0	R 14455812
chr22	jNXSensor	rigid_DNA	14455898	14455912	1000.0	+	0	R 14455898
chr22	jNXSensor	rigid_DNA	14455996	14456020	1000.0	+	0	R 14455996
chr22	jNXSensor	rigid_DNA	14456482	14456496	1000.0	+	0	R 14456482
chr22	jNXSensor	rigid_DNA	14456524	14456538	1000.0	+	0	R 14456524
chr22	jNXSensor	rigid_DNA	14460841	14460855	1000.0	+	0	R 14460841
chr22	jNXSensor	rigid_DNA	14462599	14462608	1000.0	+	0	R 14462599
chr22	jNXSensor	rigid_DNA	14462835	14462849	1000.0	+	0	R 14462835
chr22	jNXSensor	rigid_DNA	14465120	14465139	1000.0	+	0	R 14465120
chr22	jNXSensor	rigid_DNA	14465351	14465376	1000.0	+	0	R 14465351
chr22	jNXSensor	rigid_DNA	14465557	14465568	1000.0	+	0	R 14465557
chr22	jNXSensor	rigid_DNA	14466954	14466969	1000.0	+	0	R 14466954
chr22	jNXSensor	rigid_DNA	14473285	14473299	1000.0	+	0	R 14473285
chr22	jNXSensor	rigid_DNA	14476059	14476068	1000.0	+	0	R 14476059
chr22	jNXSensor	rigid_DNA	14476126	14476140	1000.0	+	0	R 14476126
chr22	jNXSensor	rigid_DNA	14476171	14476185	1000.0	+	0	R 14476171
chr22	jNXSensor	rigid_DNA	14476217	14476236	1000.0	+	0	R 14476217
chr22	jNXSensor	rigid_DNA	14476253	14476262	1000.0	+	0	R 14476253
chr22	jNXSensor	rigid_DNA	14476320	14476334	1000.0	+	0	R 14476320
chr22	jNXSensor	rigid_DNA	14476360	14476391	1000.0	+	0	R 14476360
chr22	jNXSensor	rigid_DNA	14476448	14476457	1000.0	+	0	R 14476448
chr22	jNXSensor	rigid_DNA	14476459	14476469	1000.0	+	0	R 14476459
chr22	jNXSensor	rigid_DNA	14476583	14476609	1000.0	+	0	R 14476583
chr22	jNXSensor	rigid_DNA	14476629	14476648	1000.0	+	0	R 14476629
chr22	jNXSensor	rigid_DNA	14476670	14476682	1000.0	+	0	R 14476670
chr22	jNXSensor	rigid_DNA	14476803	14476817	1000.0	+	0	R 14476803
chr22	jNXSensor	rigid_DNA	14476886	14476905	1000.0	+	0	R 14476886
chr22	jNXSensor	rigid_DNA	14477076	14477090	1000.0	+	0	R 14477076
chr22	jNXSensor	rigid_DNA	14477168	14477182	1000.0	+	0	R 14477168
chr22	jNXSensor	rigid_DNA	14477331	14477350	1000.0	+	0	R 14477331
chr22	jNXSensor	rigid_DNA	14477449	14477468	1000.0	+	0	R 14477449
chr22	jNXSensor	rigid_DNA	14477535	14477549	1000.0	+	0	R 14477535
chr22	jNXSensor	rigid_DNA	14477677	14477708	1000.0	+	0	R 14477677
chr22	jNXSensor	rigid_DNA	14477728	14477742	1000.0	+	0	R 14477728
chr22	jNXSensor	rigid_DNA	14477765	14477778	1000.0	+	0	R 14477765
chr22	jNXSensor	rigid_DNA	14477854	14477884	1000.0	+	0	R 14477854
chr22	jNXSensor	rigid_DNA	14477902	14477917	1000.0	+	0	R 14477902
chr22	jNXSensor	rigid_DNA	14477937	14477956	1000.0	+	0	R 14477937
chr22	jNXSensor	rigid_DNA	14478136	14478167	1000.0	+	0	R 14478136
chr22	jNXSensor	rigid_DNA	14478191	14478205	1000.0	+	0	R 14478191
chr22	jNXSensor	rigid_DNA	14478222	14478233	1000.0	+	0	R 14478222
chr22	jNXSensor	rigid_DNA	14478345	14478364	1000.0	+	0	R 14478345
chr22	jNXSensor	rigid_DNA	14478420	14478431	1000.0	+	0	R 14478420
chr22	jNXSensor	rigid_DNA	14478564	14478578	1000.0	+	0	R 14478564
chr22	jNXSensor	rigid_DNA	14478648	14478659	1000.0	+	0	R 14478648
chr22	jNXSensor	rigid_DNA	14486502	14486516	1000.0	+	0	R 14486502
chr22	jNXSensor	rigid_DNA	14494120	14494148	1000.0	+	0	R 14494120
chr22	jNXSensor	rigid_DNA	14494637	14494648	1000.0	+	0	R 14494637
chr22	jNXSensor	rigid_DNA	14494910	14494932	1000.0	+	0	R 14494910
chr22	jNXSensor	rigid_DNA	14499339	14499348	1000.0	+	0	R 14499339
chr22	jNXSensor	rigid_DNA	14501731	14501745	1000.0	+	0	R 14501731
chr22	jNXSensor	rigid_DNA	14501938	14501952	1000.0	+	0	R 14501938
chr22	jNXSensor	rigid_DNA	14502628	14502650	1000.0	+	0	R 14502628
chr22	jNXSensor	rigid_DNA	14502666	14502685	1000.0	+	0	R 14502666
chr22	jNXSensor	rigid_DNA	14502704	14502718	1000.0	+	0	R 14502704
chr22	jNXSensor	rigid_DNA	14502746	14502765	1000.0	+	0	R 14502746
chr22	jNXSensor	rigid_DNA	14502770	14502785	1000.0	+	0	R 14502770
chr22	jNXSensor	rigid_DNA	14502810	14502831	1000.0	+	0	R 14502810
chr22	jNXSensor	rigid_DNA	14502844	14502863	1000.0	+	0	R 14502844
chr22	jNXSensor	rigid_DNA	14502900	14502924	1000.0	+	0	R 14502900
chr22	jNXSensor	rigid_DNA	14503293	14503307	1000.0	+	0	R 14503293
chr22	jNXSensor	rigid_DNA	14503360	14503379	1000.0	+	0	R 14503360
chr22	jNXSensor	rigid_DNA	14503396	14503411	1000.0	+	0	R 14503396
chr22	jNXSensor	rigid_DNA	14503851	14503870	1000.0	+	0	R 14503851
chr22	jNXSensor	rigid_DNA	14503989	14504003	1000.0	+	0	R 14503989
chr22	jNXSensor	rigid_DNA	14504108	14504130	1000.0	+	0	R 14504108
chr22	jNXSensor	rigid_DNA	14504165	14504179	1000.0	+	0	R 14504165
chr22	jNXSensor	rigid_DNA	14504242	14504254	1000.0	+	0	R 14504242
chr22	jNXSensor	rigid_DNA	14504275	14504284	1000.0	+	0	R 14504275
chr22	jNXSensor	rigid_DNA	14505172	14505187	1000.0	+	0	R 14505172
chr22	jNXSensor	rigid_DNA	14505757	14505771	1000.0	+	0	R 14505757
chr22	jNXSensor	rigid_DNA	14506539	14506548	1000.0	+	0	R 14506539
chr22	jNXSensor	rigid_DNA	14507686	14507700	1000.0	+	0	R 14507686
chr22	jNXSensor	rigid_DNA	14508797	14508811	1000.0	+	0	R 14508797
chr22	jNXSensor	rigid_DNA	14509098	14509112	1000.0	+	0	R 14509098
chr22	jNXSensor	rigid_DNA	14514001	14514018	1000.0	+	0	R 14514001
chr22	jNXSensor	rigid_DNA	14514081	14514099	1000.0	+	0	R 14514081
chr22	jNXSensor	rigid_DNA	14515130	14515150	1000.0	+	0	R 14515130
chr22	jNXSensor	rigid_DNA	14515363	14515374	1000.0	+	0	R 14515363
chr22	jNXSensor	rigid_DNA	14516283	14516297	1000.0	+	0	R 14516283
chr22	jNXSensor	rigid_DNA	14519877	14519890	1000.0	+	0	R 14519877
chr22	jNXSensor	rigid_DNA	14524239	14524252	1000.0	+	0	R 14524239
chr22	jNXSensor	rigid_DNA	14524402	14524411	1000.0	+	0	R 14524402
chr22	jNXSensor	rigid_DNA	14524413	14524425	1000.0	+	0	R 14524413
chr22	jNXSensor	rigid_DNA	14526390	14526404	1000.0	+	0	R 14526390
chr22	jNXSensor	rigid_DNA	14527173	14527206	1000.0	+	0	R 14527173
chr22	jNXSensor	rigid_DNA	14527439	14527453	1000.0	+	0	R 14527439
chr22	jNXSensor	rigid_DNA	14527465	14527474	1000.0	+	0	R 14527465
chr22	jNXSensor	rigid_DNA	14527482	14527498	1000.0	+	0	R 14527482
chr22	jNXSensor	rigid_DNA	14532785	14532794	1000.0	+	0	R 14532785
chr22	jNXSensor	rigid_DNA	14533825	14533840	1000.0	+	0	R 14533825
chr22	jNXSensor	rigid_DNA	14534862	14534873	1000.0	+	0	R 14534862
chr22	jNXSensor	rigid_DNA	14535769	14535788	1000.0	+	0	R 14535769
chr22	jNXSensor	rigid_DNA	14535791	14535810	1000.0	+	0	R 14535791
chr22	jNXSensor	rigid_DNA	14535870	14535889	1000.0	+	0	R 14535870
chr22	jNXSensor	rigid_DNA	14535897	14535916	1000.0	+	0	R 14535897
chr22	jNXSensor	rigid_DNA	14535926	14535945	1000.0	+	0	R 14535926
chr22	jNXSensor	rigid_DNA	14536012	14536026	1000.0	+	0	R 14536012
chr22	jNXSensor	rigid_DNA	14536140	14536161	1000.0	+	0	R 14536140
chr22	jNXSensor	rigid_DNA	14536184	14536204	1000.0	+	0	R 14536184
chr22	jNXSensor	rigid_DNA	14536360	14536379	1000.0	+	0	R 14536360
chr22	jNXSensor	rigid_DNA	14536402	14536417	1000.0	+	0	R 14536402
chr22	jNXSensor	rigid_DNA	14536420	14536445	1000.0	+	0	R 14536420
chr22	jNXSensor	rigid_DNA	14536551	14536565	1000.0	+	0	R 14536551
chr22	jNXSensor	rigid_DNA	14536573	14536587	1000.0	+	0	R 14536573
chr22	jNXSensor	rigid_DNA	14536617	14536632	1000.0	+	0	R 14536617
chr22	jNXSensor	rigid_DNA	14536782	14536816	1000.0	+	0	R 14536782
chr22	jNXSensor	rigid_DNA	14536857	14536876	1000.0	+	0	R 14536857
chr22	jNXSensor	rigid_DNA	14537003	14537042	1000.0	+	0	R 14537003
chr22	jNXSensor	rigid_DNA	14537263	14537277	1000.0	+	0	R 14537263
chr22	jNXSensor	rigid_DNA	14537287	14537302	1000.0	+	0	R 14537287
chr22	jNXSensor	rigid_DNA	14537460	14537480	1000.0	+	0	R 14537460
chr22	jNXSensor	rigid_DNA	14537483	14537502	1000.0	+	0	R 14537483
chr22	jNXSensor	rigid_DNA	14537510	14537525	1000.0	+	0	R 14537510
chr22	jNXSensor	rigid_DNA	14537532	14537546	1000.0	+	0	R 14537532
chr22	jNXSensor	rigid_DNA	14537553	14537577	1000.0	+	0	R 14537553
chr22	jNXSensor	rigid_DNA	14537594	14537611	1000.0	+	0	R 14537594
chr22	jNXSensor	rigid_DNA	14537666	14537685	1000.0	+	0	R 14537666
chr22	jNXSensor	rigid_DNA	14537763	14537819	1000.0	+	0	R 14537763
chr22	jNXSensor	rigid_DNA	14537828	14537842	1000.0	+	0	R 14537828
chr22	jNXSensor	rigid_DNA	14537888	14537902	1000.0	+	0	R 14537888
chr22	jNXSensor	rigid_DNA	14537910	14537934	1000.0	+	0	R 14537910
chr22	jNXSensor	rigid_DNA	14537971	14537985	1000.0	+	0	R 14537971
chr22	jNXSensor	rigid_DNA	14538007	14538021	1000.0	+	0	R 14538007
chr22	jNXSensor	rigid_DNA	14538352	14538366	1000.0	+	0	R 14538352
chr22	jNXSensor	rigid_DNA	14538374	14538388	1000.0	+	0	R 14538374
chr22	jNXSensor	rigid_DNA	14538562	14538576	1000.0	+	0	R 14538562
chr22	jNXSensor	rigid_DNA	14539409	14539424	1000.0	+	0	R 14539409
chr22	jNXSensor	rigid_DNA	14539488	14539502	1000.0	+	0	R 14539488
chr22	jNXSensor	rigid_DNA	14540106	14540120	1000.0	+	0	R 14540106
chr22	jNXSensor	rigid_DNA	14541178	14541192	1000.0	+	0	R 14541178
chr22	jNXSensor	rigid_DNA	14541572	14541586	1000.0	+	0	R 14541572
chr22	jNXSensor	rigid_DNA	14542120	14542134	1000.0	+	0	R 14542120
chr22	jNXSensor	rigid_DNA	14545384	14545393	1000.0	+	0	R 14545384
chr22	jNXSensor	rigid_DNA	14545777	14545790	1000.0	+	0	R 14545777
chr22	jNXSensor	rigid_DNA	14549083	14549097	1000.0	+	0	R 14549083
chr22	jNXSensor	rigid_DNA	14550800	14550809	1000.0	+	0	R 14550800
chr22	jNXSensor	rigid_DNA	14553342	14553353	1000.0	+	0	R 14553342
chr22	jNXSensor	rigid_DNA	14553600	14553614	1000.0	+	0	R 14553600
chr22	jNXSensor	rigid_DNA	14556866	14556875	1000.0	+	0	R 14556866
chr22	jNXSensor	rigid_DNA	14558122	14558134	1000.0	+	0	R 14558122
chr22	jNXSensor	rigid_DNA	14559606	14559619	1000.0	+	0	R 14559606
chr22	jNXSensor	rigid_DNA	14566715	14566729	1000.0	+	0	R 14566715
chr22	jNXSensor	rigid_DNA	14566955	14566965	1000.0	+	0	R 14566955
chr22	jNXSensor	rigid_DNA	14567427	14567441	1000.0	+	0	R 14567427
chr22	jNXSensor	rigid_DNA	14568974	14568988	1000.0	+	0	R 14568974
chr22	jNXSensor	rigid_DNA	14570293	14570307	1000.0	+	0	R 14570293
chr22	jNXSensor	rigid_DNA	14571078	14571096	1000.0	+	0	R 14571078
chr22	jNXSensor	rigid_DNA	14572169	14572183	1000.0	+	0	R 14572169
chr22	jNXSensor	rigid_DNA	14572739	14572765	1000.0	+	0	R 14572739
chr22	jNXSensor	rigid_DNA	14572786	14572800	1000.0	+	0	R 14572786
chr22	jNXSensor	rigid_DNA	14572866	14572880	1000.0	+	0	R 14572866
chr22	jNXSensor	rigid_DNA	14573145	14573159	1000.0	+	0	R 14573145
chr22	jNXSensor	rigid_DNA	14573461	14573475	1000.0	+	0	R 14573461
chr22	jNXSensor	rigid_DNA	14573496	14573516	1000.0	+	0	R 14573496
chr22	jNXSensor	rigid_DNA	14573630	14573645	1000.0	+	0	R 14573630
chr22	jNXSensor	rigid_DNA	14574830	14574844	1000.0	+	0	R 14574830
chr22	jNXSensor	rigid_DNA	14574847	14574861	1000.0	+	0	R 14574847
chr22	jNXSensor	rigid_DNA	14575055	14575069	1000.0	+	0	R 14575055
chr22	jNXSensor	rigid_DNA	14575714	14575733	1000.0	+	0	R 14575714
chr22	jNXSensor	rigid_DNA	14575862	14575876	1000.0	+	0	R 14575862
chr22	jNXSensor	rigid_DNA	14576034	14576048	1000.0	+	0	R 14576034
chr22	jNXSensor	rigid_DNA	14576348	14576367	1000.0	+	0	R 14576348
chr22	jNXSensor	rigid_DNA	14578076	14578085	1000.0	+	0	R 14578076
chr22	jNXSensor	rigid_DNA	14578761	14578775	1000.0	+	0	R 14578761
chr22	jNXSensor	rigid_DNA	14579392	14579406	1000.0	+	0	R 14579392
chr22	jNXSensor	rigid_DNA	14580144	14580158	1000.0	+	0	R 14580144
chr22	jNXSensor	rigid_DNA	14580487	14580502	1000.0	+	0	R 14580487
chr22	jNXSensor	rigid_DNA	14580510	14580524	1000.0	+	0	R 14580510
chr22	jNXSensor	rigid_DNA	14580555	14580569	1000.0	+	0	R 14580555
chr22	jNXSensor	rigid_DNA	14580967	14580981	1000.0	+	0	R 14580967
chr22	jNXSensor	rigid_DNA	14580983	14580997	1000.0	+	0	R 14580983
chr22	jNXSensor	rigid_DNA	14581560	14581574	1000.0	+	0	R 14581560
chr22	jNXSensor	rigid_DNA	14581965	14581979	1000.0	+	0	R 14581965
chr22	jNXSensor	rigid_DNA	14582135	14582156	1000.0	+	0	R 14582135
chr22	jNXSensor	rigid_DNA	14582306	14582320	1000.0	+	0	R 14582306
chr22	jNXSensor	rigid_DNA	14582433	14582447	1000.0	+	0	R 14582433
chr22	jNXSensor	rigid_DNA	14582583	14582603	1000.0	+	0	R 14582583
chr22	jNXSensor	rigid_DNA	14582608	14582622	1000.0	+	0	R 14582608
chr22	jNXSensor	rigid_DNA	14584647	14584661	1000.0	+	0	R 14584647
chr22	jNXSensor	rigid_DNA	14586154	14586164	1000.0	+	0	R 14586154
chr22	jNXSensor	rigid_DNA	14586756	14586770	1000.0	+	0	R 14586756
chr22	jNXSensor	rigid_DNA	14586788	14586797	1000.0	+	0	R 14586788
chr22	jNXSensor	rigid_DNA	14587047	14587056	1000.0	+	0	R 14587047
chr22	jNXSensor	rigid_DNA	14596380	14596394	1000.0	+	0	R 14596380
chr22	jNXSensor	rigid_DNA	14596570	14596584	1000.0	+	0	R 14596570
chr22	jNXSensor	rigid_DNA	14596606	14596628	1000.0	+	0	R 14596606
chr22	jNXSensor	rigid_DNA	14596698	14596712	1000.0	+	0	R 14596698
chr22	jNXSensor	rigid_DNA	14596918	14596932	1000.0	+	0	R 14596918
chr22	jNXSensor	rigid_DNA	14596984	14596998	1000.0	+	0	R 14596984
chr22	jNXSensor	rigid_DNA	14597051	14597065	1000.0	+	0	R 14597051
chr22	jNXSensor	rigid_DNA	14597139	14597153	1000.0	+	0	R 14597139
chr22	jNXSensor	rigid_DNA	14597279	14597293	1000.0	+	0	R 14597279
chr22	jNXSensor	rigid_DNA	14597306	14597320	1000.0	+	0	R 14597306
chr22	jNXSensor	rigid_DNA	14597346	14597360	1000.0	+	0	R 14597346
chr22	jNXSensor	rigid_DNA	14597422	14597437	1000.0	+	0	R 14597422
chr22	jNXSensor	rigid_DNA	14597538	14597558	1000.0	+	0	R 14597538
chr22	jNXSensor	rigid_DNA	14597580	14597594	1000.0	+	0	R 14597580
chr22	jNXSensor	rigid_DNA	14597625	14597639	1000.0	+	0	R 14597625
chr22	jNXSensor	rigid_DNA	14597654	14597680	1000.0	+	0	R 14597654
chr22	jNXSensor	rigid_DNA	14598115	14598129	1000.0	+	0	R 14598115
chr22	jNXSensor	rigid_DNA	14598261	14598275	1000.0	+	0	R 14598261
chr22	jNXSensor	rigid_DNA	14598335	14598349	1000.0	+	0	R 14598335
chr22	jNXSensor	rigid_DNA	14598371	14598385	1000.0	+	0	R 14598371
chr22	jNXSensor	rigid_DNA	14598454	14598469	1000.0	+	0	R 14598454
chr22	jNXSensor	rigid_DNA	14601117	14601131	1000.0	+	0	R 14601117
chr22	jNXSensor	rigid_DNA	14607248	14607262	1000.0	+	0	R 14607248
chr22	jNXSensor	rigid_DNA	14607498	14607512	1000.0	+	0	R 14607498
chr22	jNXSensor	rigid_DNA	14607855	14607879	1000.0	+	0	R 14607855
chr22	jNXSensor	rigid_DNA	14608105	14608116	1000.0	+	0	R 14608105
chr22	jNXSensor	rigid_DNA	14608215	14608235	1000.0	+	0	R 14608215
chr22	jNXSensor	rigid_DNA	14608237	14608255	1000.0	+	0	R 14608237
chr22	jNXSensor	rigid_DNA	14608293	14608313	1000.0	+	0	R 14608293
chr22	jNXSensor	rigid_DNA	14608327	14608346	1000.0	+	0	R 14608327
chr22	jNXSensor	rigid_DNA	14608417	14608431	1000.0	+	0	R 14608417
chr22	jNXSensor	rigid_DNA	14608755	14608769	1000.0	+	0	R 14608755
chr22	jNXSensor	rigid_DNA	14609003	14609023	1000.0	+	0	R 14609003
chr22	jNXSensor	rigid_DNA	14609297	14609316	1000.0	+	0	R 14609297
chr22	jNXSensor	rigid_DNA	14609534	14609543	1000.0	+	0	R 14609534
chr22	jNXSensor	rigid_DNA	14611780	14611804	1000.0	+	0	R 14611780
chr22	jNXSensor	rigid_DNA	14612839	14612849	1000.0	+	0	R 14612839
chr22	jNXSensor	rigid_DNA	14617707	14617730	1000.0	+	0	R 14617707
chr22	jNXSensor	rigid_DNA	14618706	14618720	1000.0	+	0	R 14618706
chr22	jNXSensor	rigid_DNA	14620199	14620213	1000.0	+	0	R 14620199
chr22	jNXSensor	rigid_DNA	14621987	14622001	1000.0	+	0	R 14621987
chr22	jNXSensor	rigid_DNA	14623341	14623355	1000.0	+	0	R 14623341
chr22	jNXSensor	rigid_DNA	14631060	14631069	1000.0	+	0	R 14631060
chr22	jNXSensor	rigid_DNA	14631088	14631101	1000.0	+	0	R 14631088
chr22	jNXSensor	rigid_DNA	14632698	14632712	1000.0	+	0	R 14632698
chr22	jNXSensor	rigid_DNA	14634886	14634900	1000.0	+	0	R 14634886
chr22	jNXSensor	rigid_DNA	14635514	14635528	1000.0	+	0	R 14635514
chr22	jNXSensor	rigid_DNA	14635705	14635719	1000.0	+	0	R 14635705
chr22	jNXSensor	rigid_DNA	14636359	14636373	1000.0	+	0	R 14636359
chr22	jNXSensor	rigid_DNA	14640972	14640986	1000.0	+	0	R 14640972
chr22	jNXSensor	rigid_DNA	14643615	14643629	1000.0	+	0	R 14643615
chr22	jNXSensor	rigid_DNA	14644446	14644458	1000.0	+	0	R 14644446
chr22	jNXSensor	rigid_DNA	14649421	14649449	1000.0	+	0	R 14649421
chr22	jNXSensor	rigid_DNA	14649815	14649828	1000.0	+	0	R 14649815
chr22	jNXSensor	rigid_DNA	14650387	14650403	1000.0	+	0	R 14650387
chr22	jNXSensor	rigid_DNA	14651104	14651118	1000.0	+	0	R 14651104
chr22	jNXSensor	rigid_DNA	14652509	14652518	1000.0	+	0	R 14652509
chr22	jNXSensor	rigid_DNA	14652588	14652609	1000.0	+	0	R 14652588
chr22	jNXSensor	rigid_DNA	14658070	14658082	1000.0	+	0	R 14658070
chr22	jNXSensor	rigid_DNA	14660592	14660607	1000.0	+	0	R 14660592
chr22	jNXSensor	rigid_DNA	14661944	14661956	1000.0	+	0	R 14661944
chr22	jNXSensor	rigid_DNA	14665196	14665209	1000.0	+	0	R 14665196
chr22	jNXSensor	rigid_DNA	14665938	14665948	1000.0	+	0	R 14665938
chr22	jNXSensor	rigid_DNA	14666418	14666437	1000.0	+	0	R 14666418
chr22	jNXSensor	rigid_DNA	14667234	14667248	1000.0	+	0	R 14667234
chr22	jNXSensor	rigid_DNA	14668024	14668048	1000.0	+	0	R 14668024
chr22	jNXSensor	rigid_DNA	14668086	14668111	1000.0	+	0	R 14668086
chr22	jNXSensor	rigid_DNA	14668118	14668132	1000.0	+	0	R 14668118
chr22	jNXSensor	rigid_DNA	14668147	14668161	1000.0	+	0	R 14668147
chr22	jNXSensor	rigid_DNA	14668280	14668294	1000.0	+	0	R 14668280
chr22	jNXSensor	rigid_DNA	14668298	14668312	1000.0	+	0	R 14668298
chr22	jNXSensor	rigid_DNA	14668399	14668413	1000.0	+	0	R 14668399
chr22	jNXSensor	rigid_DNA	14668539	14668554	1000.0	+	0	R 14668539
chr22	jNXSensor	rigid_DNA	14668592	14668696	1000.0	+	0	R 14668592
chr22	jNXSensor	rigid_DNA	14669276	14669285	1000.0	+	0	R 14669276
chr22	jNXSensor	rigid_DNA	14669302	14669316	1000.0	+	0	R 14669302
chr22	jNXSensor	rigid_DNA	14669841	14669853	1000.0	+	0	R 14669841
chr22	jNXSensor	rigid_DNA	14672135	14672149	1000.0	+	0	R 14672135
chr22	jNXSensor	rigid_DNA	14672829	14672843	1000.0	+	0	R 14672829
chr22	jNXSensor	rigid_DNA	14673300	14673309	1000.0	+	0	R 14673300
chr22	jNXSensor	rigid_DNA	14678069	14678083	1000.0	+	0	R 14678069
chr22	jNXSensor	rigid_DNA	14678437	14678456	1000.0	+	0	R 14678437
chr22	jNXSensor	rigid_DNA	14682328	14682342	1000.0	+	0	R 14682328
chr22	jNXSensor	rigid_DNA	14682642	14682653	1000.0	+	0	R 14682642
chr22	jNXSensor	rigid_DNA	14685851	14685870	1000.0	+	0	R 14685851
chr22	jNXSensor	rigid_DNA	14691421	14691430	1000.0	+	0	R 14691421
chr22	jNXSensor	rigid_DNA	14691466	14691480	1000.0	+	0	R 14691466
chr22	jNXSensor	rigid_DNA	14692252	14692266	1000.0	+	0	R 14692252
chr22	jNXSensor	rigid_DNA	14695051	14695065	1000.0	+	0	R 14695051
chr22	jNXSensor	rigid_DNA	14697219	14697235	1000.0	+	0	R 14697219
chr22	jNXSensor	rigid_DNA	14698516	14698530	1000.0	+	0	R 14698516
chr22	jNXSensor	rigid_DNA	14699750	14699764	1000.0	+	0	R 14699750
chr22	jNXSensor	rigid_DNA	14701687	14701706	1000.0	+	0	R 14701687
chr22	jNXSensor	rigid_DNA	14705229	14705240	1000.0	+	0	R 14705229
chr22	jNXSensor	rigid_DNA	14705512	14705526	1000.0	+	0	R 14705512
chr22	jNXSensor	rigid_DNA	14705911	14705920	1000.0	+	0	R 14705911
chr22	jNXSensor	rigid_DNA	14706952	14706962	1000.0	+	0	R 14706952
chr22	jNXSensor	rigid_DNA	14707415	14707430	1000.0	+	0	R 14707415
chr22	jNXSensor	rigid_DNA	14707697	14707711	1000.0	+	0	R 14707697
chr22	jNXSensor	rigid_DNA	14708237	14708251	1000.0	+	0	R 14708237
chr22	jNXSensor	rigid_DNA	14712046	14712060	1000.0	+	0	R 14712046
chr22	jNXSensor	rigid_DNA	14712288	14712300	1000.0	+	0	R 14712288
chr22	jNXSensor	rigid_DNA	14712690	14712701	1000.0	+	0	R 14712690
chr22	jNXSensor	rigid_DNA	14713681	14713695	1000.0	+	0	R 14713681
chr22	jNXSensor	rigid_DNA	14713793	14713807	1000.0	+	0	R 14713793
chr22	jNXSensor	rigid_DNA	14714236	14714254	1000.0	+	0	R 14714236
chr22	jNXSensor	rigid_DNA	14714765	14714779	1000.0	+	0	R 14714765
chr22	jNXSensor	rigid_DNA	14714888	14714913	1000.0	+	0	R 14714888
chr22	jNXSensor	rigid_DNA	14714995	14715013	1000.0	+	0	R 14714995
chr22	jNXSensor	rigid_DNA	14715032	14715053	1000.0	+	0	R 14715032
chr22	jNXSensor	rigid_DNA	14715133	14715147	1000.0	+	0	R 14715133
chr22	jNXSensor	rigid_DNA	14715239	14715253	1000.0	+	0	R 14715239
chr22	jNXSensor	rigid_DNA	14715760	14715774	1000.0	+	0	R 14715760
chr22	jNXSensor	rigid_DNA	14715878	14715897	1000.0	+	0	R 14715878
chr22	jNXSensor	rigid_DNA	14716098	14716117	1000.0	+	0	R 14716098
chr22	jNXSensor	rigid_DNA	14716320	14716334	1000.0	+	0	R 14716320
chr22	jNXSensor	rigid_DNA	14717068	14717082	1000.0	+	0	R 14717068
chr22	jNXSensor	rigid_DNA	14717976	14717987	1000.0	+	0	R 14717976
chr22	jNXSensor	rigid_DNA	14718048	14718062	1000.0	+	0	R 14718048
chr22	jNXSensor	rigid_DNA	14718293	14718310	1000.0	+	0	R 14718293
chr22	jNXSensor	rigid_DNA	14718533	14718547	1000.0	+	0	R 14718533
chr22	jNXSensor	rigid_DNA	14718908	14718922	1000.0	+	0	R 14718908
chr22	jNXSensor	rigid_DNA	14719406	14719427	1000.0	+	0	R 14719406
chr22	jNXSensor	rigid_DNA	14719433	14719447	1000.0	+	0	R 14719433
chr22	jNXSensor	rigid_DNA	14719729	14719743	1000.0	+	0	R 14719729
chr22	jNXSensor	rigid_DNA	14720000	14720014	1000.0	+	0	R 14720000
chr22	jNXSensor	rigid_DNA	14720598	14720613	1000.0	+	0	R 14720598
chr22	jNXSensor	rigid_DNA	14721195	14721209	1000.0	+	0	R 14721195
chr22	jNXSensor	rigid_DNA	14721483	14721512	1000.0	+	0	R 14721483
chr22	jNXSensor	rigid_DNA	14721812	14721831	1000.0	+	0	R 14721812
chr22	jNXSensor	rigid_DNA	14721979	14722002	1000.0	+	0	R 14721979
chr22	jNXSensor	rigid_DNA	14722407	14722421	1000.0	+	0	R 14722407
chr22	jNXSensor	rigid_DNA	14722773	14722787	1000.0	+	0	R 14722773
chr22	jNXSensor	rigid_DNA	14723282	14723296	1000.0	+	0	R 14723282
chr22	jNXSensor	rigid_DNA	14723909	14723923	1000.0	+	0	R 14723909
chr22	jNXSensor	rigid_DNA	14732232	14732251	1000.0	+	0	R 14732232
chr22	jNXSensor	rigid_DNA	14736423	14736437	1000.0	+	0	R 14736423
chr22	jNXSensor	rigid_DNA	14736540	14736551	1000.0	+	0	R 14736540
chr22	jNXSensor	rigid_DNA	14739546	14739563	1000.0	+	0	R 14739546
chr22	jNXSensor	rigid_DNA	14739792	14739806	1000.0	+	0	R 14739792
chr22	jNXSensor	rigid_DNA	14740100	14740116	1000.0	+	0	R 14740100
chr22	jNXSensor	rigid_DNA	14741044	14741054	1000.0	+	0	R 14741044
chr22	jNXSensor	rigid_DNA	14742567	14742581	1000.0	+	0	R 14742567
chr22	jNXSensor	rigid_DNA	14742625	14742645	1000.0	+	0	R 14742625
chr22	jNXSensor	rigid_DNA	14742947	14742961	1000.0	+	0	R 14742947
chr22	jNXSensor	rigid_DNA	14743669	14743684	1000.0	+	0	R 14743669
chr22	jNXSensor	rigid_DNA	14743953	14743967	1000.0	+	0	R 14743953
chr22	jNXSensor	rigid_DNA	14744652	14744666	1000.0	+	0	R 14744652
chr22	jNXSensor	rigid_DNA	14744734	14744748	1000.0	+	0	R 14744734
chr22	jNXSensor	rigid_DNA	14744860	14744879	1000.0	+	0	R 14744860
chr22	jNXSensor	rigid_DNA	14746825	14746867	1000.0	+	0	R 14746825
chr22	jNXSensor	rigid_DNA	14749398	14749412	1000.0	+	0	R 14749398
chr22	jNXSensor	rigid_DNA	14750018	14750027	1000.0	+	0	R 14750018
chr22	jNXSensor	rigid_DNA	14751286	14751300	1000.0	+	0	R 14751286
chr22	jNXSensor	rigid_DNA	14751685	14751709	1000.0	+	0	R 14751685
chr22	jNXSensor	rigid_DNA	14751833	14751847	1000.0	+	0	R 14751833
chr22	jNXSensor	rigid_DNA	14752220	14752235	1000.0	+	0	R 14752220
chr22	jNXSensor	rigid_DNA	14752540	14752550	1000.0	+	0	R 14752540
chr22	jNXSensor	rigid_DNA	14752778	14752792	1000.0	+	0	R 14752778
chr22	jNXSensor	rigid_DNA	14753967	14753981	1000.0	+	0	R 14753967
chr22	jNXSensor	rigid_DNA	14754036	14754050	1000.0	+	0	R 14754036
chr22	jNXSensor	rigid_DNA	14754073	14754087	1000.0	+	0	R 14754073
chr22	jNXSensor	rigid_DNA	14754607	14754626	1000.0	+	0	R 14754607
chr22	jNXSensor	rigid_DNA	14754798	14754824	1000.0	+	0	R 14754798
chr22	jNXSensor	rigid_DNA	14754860	14754880	1000.0	+	0	R 14754860
chr22	jNXSensor	rigid_DNA	14754885	14754901	1000.0	+	0	R 14754885
chr22	jNXSensor	rigid_DNA	14756616	14756630	1000.0	+	0	R 14756616
chr22	jNXSensor	rigid_DNA	14757342	14757354	1000.0	+	0	R 14757342
chr22	jNXSensor	rigid_DNA	14757584	14757598	1000.0	+	0	R 14757584
chr22	jNXSensor	rigid_DNA	14757987	14758006	1000.0	+	0	R 14757987
chr22	jNXSensor	rigid_DNA	14758444	14758459	1000.0	+	0	R 14758444
chr22	jNXSensor	rigid_DNA	14758765	14758784	1000.0	+	0	R 14758765
chr22	jNXSensor	rigid_DNA	14759188	14759204	1000.0	+	0	R 14759188
chr22	jNXSensor	rigid_DNA	14759684	14759704	1000.0	+	0	R 14759684
chr22	jNXSensor	rigid_DNA	14760018	14760032	1000.0	+	0	R 14760018
chr22	jNXSensor	rigid_DNA	14762040	14762054	1000.0	+	0	R 14762040
chr22	jNXSensor	rigid_DNA	14762277	14762291	1000.0	+	0	R 14762277
chr22	jNXSensor	rigid_DNA	14764230	14764244	1000.0	+	0	R 14764230
chr22	jNXSensor	rigid_DNA	14764532	14764548	1000.0	+	0	R 14764532
chr22	jNXSensor	rigid_DNA	14765239	14765249	1000.0	+	0	R 14765239
chr22	jNXSensor	rigid_DNA	14767188	14767199	1000.0	+	0	R 14767188
chr22	jNXSensor	rigid_DNA	14770179	14770197	1000.0	+	0	R 14770179
chr22	jNXSensor	rigid_DNA	14770572	14770582	1000.0	+	0	R 14770572
chr22	jNXSensor	rigid_DNA	14772258	14772273	1000.0	+	0	R 14772258
chr22	jNXSensor	rigid_DNA	14772905	14772919	1000.0	+	0	R 14772905
chr22	jNXSensor	rigid_DNA	14777973	14777987	1000.0	+	0	R 14777973
chr22	jNXSensor	rigid_DNA	14778312	14778322	1000.0	+	0	R 14778312
chr22	jNXSensor	rigid_DNA	14783309	14783329	1000.0	+	0	R 14783309
chr22	jNXSensor	rigid_DNA	14783548	14783564	1000.0	+	0	R 14783548
chr22	jNXSensor	rigid_DNA	14784342	14784362	1000.0	+	0	R 14784342
chr22	jNXSensor	rigid_DNA	14784387	14784401	1000.0	+	0	R 14784387
chr22	jNXSensor	rigid_DNA	14784433	14784469	1000.0	+	0	R 14784433
chr22	jNXSensor	rigid_DNA	14784535	14784549	1000.0	+	0	R 14784535
chr22	jNXSensor	rigid_DNA	14784553	14784576	1000.0	+	0	R 14784553
chr22	jNXSensor	rigid_DNA	14784603	14784637	1000.0	+	0	R 14784603
chr22	jNXSensor	rigid_DNA	14784729	14784753	1000.0	+	0	R 14784729
chr22	jNXSensor	rigid_DNA	14784839	14784856	1000.0	+	0	R 14784839
chr22	jNXSensor	rigid_DNA	14785178	14785202	1000.0	+	0	R 14785178
chr22	jNXSensor	rigid_DNA	14785405	14785419	1000.0	+	0	R 14785405
chr22	jNXSensor	rigid_DNA	14785430	14785445	1000.0	+	0	R 14785430
chr22	jNXSensor	rigid_DNA	14786004	14786018	1000.0	+	0	R 14786004
chr22	jNXSensor	rigid_DNA	14786352	14786366	1000.0	+	0	R 14786352
chr22	jNXSensor	rigid_DNA	14787304	14787323	1000.0	+	0	R 14787304
chr22	jNXSensor	rigid_DNA	14787557	14787571	1000.0	+	0	R 14787557
chr22	jNXSensor	rigid_DNA	14791517	14791537	1000.0	+	0	R 14791517
chr22	jNXSensor	rigid_DNA	14793321	14793331	1000.0	+	0	R 14793321
chr22	jNXSensor	rigid_DNA	14793622	14793641	1000.0	+	0	R 14793622
chr22	jNXSensor	rigid_DNA	14793679	14793693	1000.0	+	0	R 14793679
chr22	jNXSensor	rigid_DNA	14795787	14795801	1000.0	+	0	R 14795787
chr22	jNXSensor	rigid_DNA	14797030	14797044	1000.0	+	0	R 14797030
chr22	jNXSensor	rigid_DNA	14799352	14799361	1000.0	+	0	R 14799352
chr22	jNXSensor	rigid_DNA	14800811	14800831	1000.0	+	0	R 14800811
chr22	jNXSensor	rigid_DNA	14803712	14803726	1000.0	+	0	R 14803712
chr22	jNXSensor	rigid_DNA	14803743	14803752	1000.0	+	0	R 14803743
chr22	jNXSensor	rigid_DNA	14803910	14803924	1000.0	+	0	R 14803910
chr22	jNXSensor	rigid_DNA	14803931	14803945	1000.0	+	0	R 14803931
chr22	jNXSensor	rigid_DNA	14803967	14803989	1000.0	+	0	R 14803967
chr22	jNXSensor	rigid_DNA	14804008	14804022	1000.0	+	0	R 14804008
chr22	jNXSensor	rigid_DNA	14804028	14804060	1000.0	+	0	R 14804028
chr22	jNXSensor	rigid_DNA	14804095	14804120	1000.0	+	0	R 14804095
chr22	jNXSensor	rigid_DNA	14808806	14808820	1000.0	+	0	R 14808806
chr22	jNXSensor	rigid_DNA	14809019	14809030	1000.0	+	0	R 14809019
chr22	jNXSensor	rigid_DNA	14810529	14810544	1000.0	+	0	R 14810529
chr22	jNXSensor	rigid_DNA	14810958	14810967	1000.0	+	0	R 14810958
chr22	jNXSensor	rigid_DNA	14817393	14817402	1000.0	+	0	R 14817393
chr22	jNXSensor	rigid_DNA	14818747	14818767	1000.0	+	0	R 14818747
chr22	jNXSensor	rigid_DNA	14819825	14819850	1000.0	+	0	R 14819825
chr22	jNXSensor	rigid_DNA	14832215	14832225	1000.0	+	0	R 14832215
chr22	jNXSensor	rigid_DNA	14834233	14834262	1000.0	+	0	R 14834233
chr22	jNXSensor	rigid_DNA	14834896	14834911	1000.0	+	0	R 14834896
chr22	jNXSensor	rigid_DNA	14834954	14834968	1000.0	+	0	R 14834954
chr22	jNXSensor	rigid_DNA	14840151	14840165	1000.0	+	0	R 14840151
chr22	jNXSensor	rigid_DNA	14840378	14840393	1000.0	+	0	R 14840378
chr22	jNXSensor	rigid_DNA	14841974	14841989	1000.0	+	0	R 14841974
chr22	jNXSensor	rigid_DNA	14845961	14845980	1000.0	+	0	R 14845961
chr22	jNXSensor	rigid_DNA	14846391	14846405	1000.0	+	0	R 14846391
chr22	jNXSensor	rigid_DNA	14846571	14846589	1000.0	+	0	R 14846571
chr22	jNXSensor	rigid_DNA	14846634	14846653	1000.0	+	0	R 14846634
chr22	jNXSensor	rigid_DNA	14846733	14846762	1000.0	+	0	R 14846733
chr22	jNXSensor	rigid_DNA	14846789	14846813	1000.0	+	0	R 14846789
chr22	jNXSensor	rigid_DNA	14846922	14846947	1000.0	+	0	R 14846922
chr22	jNXSensor	rigid_DNA	14847000	14847019	1000.0	+	0	R 14847000
chr22	jNXSensor	rigid_DNA	14847022	14847038	1000.0	+	0	R 14847022
chr22	jNXSensor	rigid_DNA	14847047	14847071	1000.0	+	0	R 14847047
chr22	jNXSensor	rigid_DNA	14847339	14847353	1000.0	+	0	R 14847339
chr22	jNXSensor	rigid_DNA	14847708	14847722	1000.0	+	0	R 14847708
chr22	jNXSensor	rigid_DNA	14847729	14847759	1000.0	+	0	R 14847729
chr22	jNXSensor	rigid_DNA	14847766	14847787	1000.0	+	0	R 14847766
chr22	jNXSensor	rigid_DNA	14847929	14847943	1000.0	+	0	R 14847929
chr22	jNXSensor	rigid_DNA	14848181	14848195	1000.0	+	0	R 14848181
chr22	jNXSensor	rigid_DNA	14848453	14848467	1000.0	+	0	R 14848453
chr22	jNXSensor	rigid_DNA	14849130	14849144	1000.0	+	0	R 14849130
chr22	jNXSensor	rigid_DNA	14851473	14851490	1000.0	+	0	R 14851473
chr22	jNXSensor	rigid_DNA	14857479	14857489	1000.0	+	0	R 14857479
chr22	jNXSensor	rigid_DNA	14862877	14862891	1000.0	+	0	R 14862877
chr22	jNXSensor	rigid_DNA	14863187	14863207	1000.0	+	0	R 14863187
chr22	jNXSensor	rigid_DNA	14863387	14863401	1000.0	+	0	R 14863387
chr22	jNXSensor	rigid_DNA	14867826	14867835	1000.0	+	0	R 14867826
chr22	jNXSensor	rigid_DNA	14868399	14868413	1000.0	+	0	R 14868399
chr22	jNXSensor	rigid_DNA	14868638	14868653	1000.0	+	0	R 14868638
chr22	jNXSensor	rigid_DNA	14869859	14869873	1000.0	+	0	R 14869859
chr22	jNXSensor	rigid_DNA	14870253	14870270	1000.0	+	0	R 14870253
chr22	jNXSensor	rigid_DNA	14871770	14871779	1000.0	+	0	R 14871770
chr22	jNXSensor	rigid_DNA	14872932	14872941	1000.0	+	0	R 14872932
chr22	jNXSensor	rigid_DNA	14877041	14877050	1000.0	+	0	R 14877041
chr22	jNXSensor	rigid_DNA	14883965	14883976	1000.0	+	0	R 14883965
chr22	jNXSensor	rigid_DNA	14884327	14884341	1000.0	+	0	R 14884327
chr22	jNXSensor	rigid_DNA	14884934	14884947	1000.0	+	0	R 14884934
chr22	jNXSensor	rigid_DNA	14885176	14885190	1000.0	+	0	R 14885176
chr22	jNXSensor	rigid_DNA	14885537	14885551	1000.0	+	0	R 14885537
chr22	jNXSensor	rigid_DNA	14931653	14931667	1000.0	+	0	R 14931653
chr22	jNXSensor	rigid_DNA	14961209	14961223	1000.0	+	0	R 14961209
chr22	jNXSensor	rigid_DNA	15002190	15002204	1000.0	+	0	R 15002190
chr22	jNXSensor	rigid_DNA	15002285	15002299	1000.0	+	0	R 15002285
chr22	jNXSensor	rigid_DNA	15007389	15007411	1000.0	+	0	R 15007389
chr22	jNXSensor	rigid_DNA	15008636	15008650	1000.0	+	0	R 15008636
chr22	jNXSensor	rigid_DNA	15011662	15011671	1000.0	+	0	R 15011662
chr22	jNXSensor	rigid_DNA	15013684	15013698	1000.0	+	0	R 15013684
chr22	jNXSensor	rigid_DNA	15019259	15019273	1000.0	+	0	R 15019259
chr22	jNXSensor	rigid_DNA	15024182	15024196	1000.0	+	0	R 15024182
chr22	jNXSensor	rigid_DNA	15026309	15026321	1000.0	+	0	R 15026309
chr22	jNXSensor	rigid_DNA	15027279	15027301	1000.0	+	0	R 15027279
chr22	jNXSensor	rigid_DNA	15027523	15027537	1000.0	+	0	R 15027523
chr22	jNXSensor	rigid_DNA	15029397	15029409	1000.0	+	0	R 15029397
chr22	jNXSensor	rigid_DNA	15034830	15034843	1000.0	+	0	R 15034830
chr22	jNXSensor	rigid_DNA	15036081	15036094	1000.0	+	0	R 15036081
chr22	jNXSensor	rigid_DNA	15039100	15039120	1000.0	+	0	R 15039100
chr22	jNXSensor	rigid_DNA	15041409	15041427	1000.0	+	0	R 15041409
chr22	jNXSensor	rigid_DNA	15043628	15043642	1000.0	+	0	R 15043628
chr22	jNXSensor	rigid_DNA	15045284	15045300	1000.0	+	0	R 15045284
chr22	jNXSensor	rigid_DNA	15048262	15048277	1000.0	+	0	R 15048262
chr22	jNXSensor	rigid_DNA	15048781	15048795	1000.0	+	0	R 15048781
chr22	jNXSensor	rigid_DNA	15049356	15049365	1000.0	+	0	R 15049356
chr22	jNXSensor	rigid_DNA	15051886	15051897	1000.0	+	0	R 15051886
chr22	jNXSensor	rigid_DNA	15052045	15052064	1000.0	+	0	R 15052045
chr22	jNXSensor	rigid_DNA	15057333	15057347	1000.0	+	0	R 15057333
chr22	jNXSensor	rigid_DNA	15057568	15057577	1000.0	+	0	R 15057568
chr22	jNXSensor	rigid_DNA	15059492	15059506	1000.0	+	0	R 15059492
chr22	jNXSensor	rigid_DNA	15062243	15062264	1000.0	+	0	R 15062243
chr22	jNXSensor	rigid_DNA	15062414	15062425	1000.0	+	0	R 15062414
chr22	jNXSensor	rigid_DNA	15062499	15062513	1000.0	+	0	R 15062499
chr22	jNXSensor	rigid_DNA	15063470	15063484	1000.0	+	0	R 15063470
chr22	jNXSensor	rigid_DNA	15063605	15063619	1000.0	+	0	R 15063605
chr22	jNXSensor	rigid_DNA	15065873	15065887	1000.0	+	0	R 15065873
chr22	jNXSensor	rigid_DNA	15066507	15066516	1000.0	+	0	R 15066507
chr22	jNXSensor	rigid_DNA	15067911	15067921	1000.0	+	0	R 15067911
chr22	jNXSensor	rigid_DNA	15070117	15070131	1000.0	+	0	R 15070117
chr22	jNXSensor	rigid_DNA	15071456	15071470	1000.0	+	0	R 15071456
chr22	jNXSensor	rigid_DNA	15073420	15073429	1000.0	+	0	R 15073420
chr22	jNXSensor	rigid_DNA	15073560	15073574	1000.0	+	0	R 15073560
chr22	jNXSensor	rigid_DNA	15247369	15247388	1000.0	+	0	R 15247369
chr22	jNXSensor	rigid_DNA	15247412	15247429	1000.0	+	0	R 15247412
chr22	jNXSensor	rigid_DNA	15247436	15247457	1000.0	+	0	R 15247436
chr22	jNXSensor	rigid_DNA	15247479	15247495	1000.0	+	0	R 15247479
chr22	jNXSensor	rigid_DNA	15247588	15247603	1000.0	+	0	R 15247588
chr22	jNXSensor	rigid_DNA	15247627	15247641	1000.0	+	0	R 15247627
chr22	jNXSensor	rigid_DNA	15247650	15247665	1000.0	+	0	R 15247650
chr22	jNXSensor	rigid_DNA	15247799	15247816	1000.0	+	0	R 15247799
chr22	jNXSensor	rigid_DNA	15247825	15247840	1000.0	+	0	R 15247825
chr22	jNXSensor	rigid_DNA	15247864	15247879	1000.0	+	0	R 15247864
chr22	jNXSensor	rigid_DNA	15247915	15247938	1000.0	+	0	R 15247915
chr22	jNXSensor	rigid_DNA	15247967	15247986	1000.0	+	0	R 15247967
chr22	jNXSensor	rigid_DNA	15248012	15248026	1000.0	+	0	R 15248012
chr22	jNXSensor	rigid_DNA	15248030	15248049	1000.0	+	0	R 15248030
chr22	jNXSensor	rigid_DNA	15248071	15248090	1000.0	+	0	R 15248071
chr22	jNXSensor	rigid_DNA	15248114	15248129	1000.0	+	0	R 15248114
chr22	jNXSensor	rigid_DNA	15248370	15248395	1000.0	+	0	R 15248370
chr22	jNXSensor	rigid_DNA	15248573	15248592	1000.0	+	0	R 15248573
chr22	jNXSensor	rigid_DNA	15248965	15248979	1000.0	+	0	R 15248965
chr22	jNXSensor	rigid_DNA	15249025	15249039	1000.0	+	0	R 15249025
chr22	jNXSensor	rigid_DNA	15249400	15249424	1000.0	+	0	R 15249400
chr22	jNXSensor	rigid_DNA	15249527	15249547	1000.0	+	0	R 15249527
chr22	jNXSensor	rigid_DNA	15249560	15249574	1000.0	+	0	R 15249560
chr22	jNXSensor	rigid_DNA	15249757	15249771	1000.0	+	0	R 15249757
chr22	jNXSensor	rigid_DNA	15250108	15250122	1000.0	+	0	R 15250108
chr22	jNXSensor	rigid_DNA	15250155	15250170	1000.0	+	0	R 15250155
chr22	jNXSensor	rigid_DNA	15250249	15250263	1000.0	+	0	R 15250249
chr22	jNXSensor	rigid_DNA	15250971	15250985	1000.0	+	0	R 15250971
chr22	jNXSensor	rigid_DNA	15251006	15251021	1000.0	+	0	R 15251006
chr22	jNXSensor	rigid_DNA	15251080	15251099	1000.0	+	0	R 15251080
chr22	jNXSensor	rigid_DNA	15251537	15251551	1000.0	+	0	R 15251537
chr22	jNXSensor	rigid_DNA	15251614	15251644	1000.0	+	0	R 15251614
chr22	jNXSensor	rigid_DNA	15251683	15251702	1000.0	+	0	R 15251683
chr22	jNXSensor	rigid_DNA	15251910	15251925	1000.0	+	0	R 15251910
chr22	jNXSensor	rigid_DNA	15252015	15252048	1000.0	+	0	R 15252015
chr22	jNXSensor	rigid_DNA	15252174	15252189	1000.0	+	0	R 15252174
chr22	jNXSensor	rigid_DNA	15252277	15252291	1000.0	+	0	R 15252277
chr22	jNXSensor	rigid_DNA	15252297	15252318	1000.0	+	0	R 15252297
chr22	jNXSensor	rigid_DNA	15252474	15252488	1000.0	+	0	R 15252474
chr22	jNXSensor	rigid_DNA	15252498	15252517	1000.0	+	0	R 15252498
chr22	jNXSensor	rigid_DNA	15252547	15252561	1000.0	+	0	R 15252547
chr22	jNXSensor	rigid_DNA	15252723	15252737	1000.0	+	0	R 15252723
chr22	jNXSensor	rigid_DNA	15252989	15253003	1000.0	+	0	R 15252989
chr22	jNXSensor	rigid_DNA	15253041	15253075	1000.0	+	0	R 15253041
chr22	jNXSensor	rigid_DNA	15253481	15253495	1000.0	+	0	R 15253481
chr22	jNXSensor	rigid_DNA	15253716	15253732	1000.0	+	0	R 15253716
chr22	jNXSensor	rigid_DNA	15254690	15254704	1000.0	+	0	R 15254690
chr22	jNXSensor	rigid_DNA	15255203	15255218	1000.0	+	0	R 15255203
chr22	jNXSensor	rigid_DNA	15255308	15255322	1000.0	+	0	R 15255308
chr22	jNXSensor	rigid_DNA	15255539	15255553	1000.0	+	0	R 15255539
chr22	jNXSensor	rigid_DNA	15256619	15256638	1000.0	+	0	R 15256619
chr22	jNXSensor	rigid_DNA	15256862	15256872	1000.0	+	0	R 15256862
chr22	jNXSensor	rigid_DNA	15258070	15258084	1000.0	+	0	R 15258070
chr22	jNXSensor	rigid_DNA	15258207	15258221	1000.0	+	0	R 15258207
chr22	jNXSensor	rigid_DNA	15262992	15263005	1000.0	+	0	R 15262992
chr22	jNXSensor	rigid_DNA	15264124	15264138	1000.0	+	0	R 15264124
chr22	jNXSensor	rigid_DNA	15264303	15264317	1000.0	+	0	R 15264303
chr22	jNXSensor	rigid_DNA	15264514	15264528	1000.0	+	0	R 15264514
chr22	jNXSensor	rigid_DNA	15264601	15264620	1000.0	+	0	R 15264601
chr22	jNXSensor	rigid_DNA	15264624	15264638	1000.0	+	0	R 15264624
chr22	jNXSensor	rigid_DNA	15264836	15264850	1000.0	+	0	R 15264836
chr22	jNXSensor	rigid_DNA	15264973	15264989	1000.0	+	0	R 15264973
chr22	jNXSensor	rigid_DNA	15264997	15265017	1000.0	+	0	R 15264997
chr22	jNXSensor	rigid_DNA	15265147	15265161	1000.0	+	0	R 15265147
chr22	jNXSensor	rigid_DNA	15267452	15267466	1000.0	+	0	R 15267452
chr22	jNXSensor	rigid_DNA	15269548	15269559	1000.0	+	0	R 15269548
chr22	jNXSensor	rigid_DNA	15271978	15271988	1000.0	+	0	R 15271978
chr22	jNXSensor	rigid_DNA	15272368	15272382	1000.0	+	0	R 15272368
chr22	jNXSensor	rigid_DNA	15272581	15272591	1000.0	+	0	R 15272581
chr22	jNXSensor	rigid_DNA	15279365	15279379	1000.0	+	0	R 15279365
chr22	jNXSensor	rigid_DNA	15283008	15283023	1000.0	+	0	R 15283008
chr22	jNXSensor	rigid_DNA	15284171	15284183	1000.0	+	0	R 15284171
chr22	jNXSensor	rigid_DNA	15284307	15284325	1000.0	+	0	R 15284307
chr22	jNXSensor	rigid_DNA	15284467	15284486	1000.0	+	0	R 15284467
chr22	jNXSensor	rigid_DNA	15285224	15285238	1000.0	+	0	R 15285224
chr22	jNXSensor	rigid_DNA	15287984	15287999	1000.0	+	0	R 15287984
chr22	jNXSensor	rigid_DNA	15289237	15289246	1000.0	+	0	R 15289237
chr22	jNXSensor	rigid_DNA	15291004	15291013	1000.0	+	0	R 15291004
chr22	jNXSensor	rigid_DNA	15292478	15292492	1000.0	+	0	R 15292478
chr22	jNXSensor	rigid_DNA	15293537	15293548	1000.0	+	0	R 15293537
chr22	jNXSensor	rigid_DNA	15294913	15294922	1000.0	+	0	R 15294913
chr22	jNXSensor	rigid_DNA	15295281	15295291	1000.0	+	0	R 15295281
chr22	jNXSensor	rigid_DNA	15295892	15295906	1000.0	+	0	R 15295892
chr22	jNXSensor	rigid_DNA	15297858	15297875	1000.0	+	0	R 15297858
chr22	jNXSensor	rigid_DNA	15297926	15297940	1000.0	+	0	R 15297926
chr22	jNXSensor	rigid_DNA	15298169	15298186	1000.0	+	0	R 15298169
chr22	jNXSensor	rigid_DNA	15300146	15300156	1000.0	+	0	R 15300146
chr22	jNXSensor	rigid_DNA	15300732	15300745	1000.0	+	0	R 15300732
chr22	jNXSensor	rigid_DNA	15301233	15301247	1000.0	+	0	R 15301233
chr22	jNXSensor	rigid_DNA	15302373	15302387	1000.0	+	0	R 15302373
chr22	jNXSensor	rigid_DNA	15303679	15303690	1000.0	+	0	R 15303679
chr22	jNXSensor	rigid_DNA	15303970	15303981	1000.0	+	0	R 15303970
chr22	jNXSensor	rigid_DNA	15306610	15306620	1000.0	+	0	R 15306610
chr22	jNXSensor	rigid_DNA	15307421	15307430	1000.0	+	0	R 15307421
chr22	jNXSensor	rigid_DNA	15307476	15307490	1000.0	+	0	R 15307476
chr22	jNXSensor	rigid_DNA	15308374	15308388	1000.0	+	0	R 15308374
chr22	jNXSensor	rigid_DNA	15308426	15308440	1000.0	+	0	R 15308426
chr22	jNXSensor	rigid_DNA	15311769	15311783	1000.0	+	0	R 15311769
chr22	jNXSensor	rigid_DNA	15316625	15316639	1000.0	+	0	R 15316625
chr22	jNXSensor	rigid_DNA	15319225	15319239	1000.0	+	0	R 15319225
chr22	jNXSensor	rigid_DNA	15319477	15319491	1000.0	+	0	R 15319477
chr22	jNXSensor	rigid_DNA	15319514	15319533	1000.0	+	0	R 15319514
chr22	jNXSensor	rigid_DNA	15319758	15319772	1000.0	+	0	R 15319758
chr22	jNXSensor	rigid_DNA	15319859	15319873	1000.0	+	0	R 15319859
chr22	jNXSensor	rigid_DNA	15319890	15319904	1000.0	+	0	R 15319890
chr22	jNXSensor	rigid_DNA	15322550	15322564	1000.0	+	0	R 15322550
chr22	jNXSensor	rigid_DNA	15325603	15325619	1000.0	+	0	R 15325603
chr22	jNXSensor	rigid_DNA	15325912	15325923	1000.0	+	0	R 15325912
chr22	jNXSensor	rigid_DNA	15326207	15326240	1000.0	+	0	R 15326207
chr22	jNXSensor	rigid_DNA	15327642	15327651	1000.0	+	0	R 15327642
chr22	jNXSensor	rigid_DNA	15327897	15327907	1000.0	+	0	R 15327897
chr22	jNXSensor	rigid_DNA	15329005	15329024	1000.0	+	0	R 15329005
chr22	jNXSensor	rigid_DNA	15330119	15330134	1000.0	+	0	R 15330119
chr22	jNXSensor	rigid_DNA	15335778	15335792	1000.0	+	0	R 15335778
chr22	jNXSensor	rigid_DNA	15338934	15338954	1000.0	+	0	R 15338934
chr22	jNXSensor	rigid_DNA	15339181	15339190	1000.0	+	0	R 15339181
chr22	jNXSensor	rigid_DNA	15341712	15341723	1000.0	+	0	R 15341712
chr22	jNXSensor	rigid_DNA	15341726	15341739	1000.0	+	0	R 15341726
chr22	jNXSensor	rigid_DNA	15343261	15343275	1000.0	+	0	R 15343261
chr22	jNXSensor	rigid_DNA	15344476	15344486	1000.0	+	0	R 15344476
chr22	jNXSensor	rigid_DNA	15351482	15351496	1000.0	+	0	R 15351482
chr22	jNXSensor	rigid_DNA	15352292	15352306	1000.0	+	0	R 15352292
chr22	jNXSensor	rigid_DNA	15354187	15354201	1000.0	+	0	R 15354187
chr22	jNXSensor	rigid_DNA	15354367	15354381	1000.0	+	0	R 15354367
chr22	jNXSensor	rigid_DNA	15354436	15354455	1000.0	+	0	R 15354436
chr22	jNXSensor	rigid_DNA	15359826	15359840	1000.0	+	0	R 15359826
chr22	jNXSensor	rigid_DNA	15361571	15361596	1000.0	+	0	R 15361571
chr22	jNXSensor	rigid_DNA	15362938	15362977	1000.0	+	0	R 15362938
chr22	jNXSensor	rigid_DNA	15365308	15365322	1000.0	+	0	R 15365308
chr22	jNXSensor	rigid_DNA	15365806	15365818	1000.0	+	0	R 15365806
chr22	jNXSensor	rigid_DNA	15367321	15367340	1000.0	+	0	R 15367321
chr22	jNXSensor	rigid_DNA	15367645	15367667	1000.0	+	0	R 15367645
chr22	jNXSensor	rigid_DNA	15367891	15367905	1000.0	+	0	R 15367891
chr22	jNXSensor	rigid_DNA	15369583	15369595	1000.0	+	0	R 15369583
chr22	jNXSensor	rigid_DNA	15370314	15370333	1000.0	+	0	R 15370314
chr22	jNXSensor	rigid_DNA	15372082	15372095	1000.0	+	0	R 15372082
chr22	jNXSensor	rigid_DNA	15372324	15372338	1000.0	+	0	R 15372324
chr22	jNXSensor	rigid_DNA	15372600	15372623	1000.0	+	0	R 15372600
chr22	jNXSensor	rigid_DNA	15374014	15374026	1000.0	+	0	R 15374014
chr22	jNXSensor	rigid_DNA	15374551	15374565	1000.0	+	0	R 15374551
chr22	jNXSensor	rigid_DNA	15375267	15375281	1000.0	+	0	R 15375267
chr22	jNXSensor	rigid_DNA	15375509	15375522	1000.0	+	0	R 15375509
chr22	jNXSensor	rigid_DNA	15379809	15379823	1000.0	+	0	R 15379809
chr22	jNXSensor	rigid_DNA	15380792	15380807	1000.0	+	0	R 15380792
chr22	jNXSensor	rigid_DNA	15380929	15380944	1000.0	+	0	R 15380929
chr22	jNXSensor	rigid_DNA	15381079	15381093	1000.0	+	0	R 15381079
chr22	jNXSensor	rigid_DNA	15381203	15381223	1000.0	+	0	R 15381203
chr22	jNXSensor	rigid_DNA	15381241	15381260	1000.0	+	0	R 15381241
chr22	jNXSensor	rigid_DNA	15381284	15381309	1000.0	+	0	R 15381284
chr22	jNXSensor	rigid_DNA	15381341	15381385	1000.0	+	0	R 15381341
chr22	jNXSensor	rigid_DNA	15381393	15381414	1000.0	+	0	R 15381393
chr22	jNXSensor	rigid_DNA	15381485	15381500	1000.0	+	0	R 15381485
chr22	jNXSensor	rigid_DNA	15381515	15381548	1000.0	+	0	R 15381515
chr22	jNXSensor	rigid_DNA	15381564	15381584	1000.0	+	0	R 15381564
chr22	jNXSensor	rigid_DNA	15381590	15381604	1000.0	+	0	R 15381590
chr22	jNXSensor	rigid_DNA	15381620	15381635	1000.0	+	0	R 15381620
chr22	jNXSensor	rigid_DNA	15381656	15381679	1000.0	+	0	R 15381656
chr22	jNXSensor	rigid_DNA	15381884	15381898	1000.0	+	0	R 15381884
chr22	jNXSensor	rigid_DNA	15381955	15381970	1000.0	+	0	R 15381955
chr22	jNXSensor	rigid_DNA	15382225	15382239	1000.0	+	0	R 15382225
chr22	jNXSensor	rigid_DNA	15382694	15382708	1000.0	+	0	R 15382694
chr22	jNXSensor	rigid_DNA	15383263	15383273	1000.0	+	0	R 15383263
chr22	jNXSensor	rigid_DNA	15384170	15384187	1000.0	+	0	R 15384170
chr22	jNXSensor	rigid_DNA	15385574	15385592	1000.0	+	0	R 15385574
chr22	jNXSensor	rigid_DNA	15387044	15387063	1000.0	+	0	R 15387044
chr22	jNXSensor	rigid_DNA	15387124	15387138	1000.0	+	0	R 15387124
chr22	jNXSensor	rigid_DNA	15388136	15388150	1000.0	+	0	R 15388136
chr22	jNXSensor	rigid_DNA	15388432	15388451	1000.0	+	0	R 15388432
chr22	jNXSensor	rigid_DNA	15388547	15388561	1000.0	+	0	R 15388547
chr22	jNXSensor	rigid_DNA	15388625	15388639	1000.0	+	0	R 15388625
chr22	jNXSensor	rigid_DNA	15388889	15388903	1000.0	+	0	R 15388889
chr22	jNXSensor	rigid_DNA	15389097	15389111	1000.0	+	0	R 15389097
chr22	jNXSensor	rigid_DNA	15389167	15389181	1000.0	+	0	R 15389167
chr22	jNXSensor	rigid_DNA	15389210	15389231	1000.0	+	0	R 15389210
chr22	jNXSensor	rigid_DNA	15389342	15389362	1000.0	+	0	R 15389342
chr22	jNXSensor	rigid_DNA	15389380	15389399	1000.0	+	0	R 15389380
chr22	jNXSensor	rigid_DNA	15389438	15389457	1000.0	+	0	R 15389438
chr22	jNXSensor	rigid_DNA	15389478	15389492	1000.0	+	0	R 15389478
chr22	jNXSensor	rigid_DNA	15389495	15389509	1000.0	+	0	R 15389495
chr22	jNXSensor	rigid_DNA	15389606	15389620	1000.0	+	0	R 15389606
chr22	jNXSensor	rigid_DNA	15389804	15389835	1000.0	+	0	R 15389804
chr22	jNXSensor	rigid_DNA	15389838	15389852	1000.0	+	0	R 15389838
chr22	jNXSensor	rigid_DNA	15389866	15389890	1000.0	+	0	R 15389866
chr22	jNXSensor	rigid_DNA	15389903	15389922	1000.0	+	0	R 15389903
chr22	jNXSensor	rigid_DNA	15389952	15389966	1000.0	+	0	R 15389952
chr22	jNXSensor	rigid_DNA	15390037	15390056	1000.0	+	0	R 15390037
chr22	jNXSensor	rigid_DNA	15390066	15390080	1000.0	+	0	R 15390066
chr22	jNXSensor	rigid_DNA	15390134	15390148	1000.0	+	0	R 15390134
chr22	jNXSensor	rigid_DNA	15390193	15390207	1000.0	+	0	R 15390193
chr22	jNXSensor	rigid_DNA	15390226	15390240	1000.0	+	0	R 15390226
chr22	jNXSensor	rigid_DNA	15390243	15390264	1000.0	+	0	R 15390243
chr22	jNXSensor	rigid_DNA	15390324	15390348	1000.0	+	0	R 15390324
chr22	jNXSensor	rigid_DNA	15390414	15390428	1000.0	+	0	R 15390414
chr22	jNXSensor	rigid_DNA	15390462	15390476	1000.0	+	0	R 15390462
chr22	jNXSensor	rigid_DNA	15390489	15390503	1000.0	+	0	R 15390489
chr22	jNXSensor	rigid_DNA	15390658	15390672	1000.0	+	0	R 15390658
chr22	jNXSensor	rigid_DNA	15390732	15390746	1000.0	+	0	R 15390732
chr22	jNXSensor	rigid_DNA	15390766	15390780	1000.0	+	0	R 15390766
chr22	jNXSensor	rigid_DNA	15391069	15391083	1000.0	+	0	R 15391069
chr22	jNXSensor	rigid_DNA	15391136	15391155	1000.0	+	0	R 15391136
chr22	jNXSensor	rigid_DNA	15391169	15391188	1000.0	+	0	R 15391169
chr22	jNXSensor	rigid_DNA	15391286	15391305	1000.0	+	0	R 15391286
chr22	jNXSensor	rigid_DNA	15391374	15391394	1000.0	+	0	R 15391374
chr22	jNXSensor	rigid_DNA	15391431	15391450	1000.0	+	0	R 15391431
chr22	jNXSensor	rigid_DNA	15391689	15391704	1000.0	+	0	R 15391689
chr22	jNXSensor	rigid_DNA	15392108	15392122	1000.0	+	0	R 15392108
chr22	jNXSensor	rigid_DNA	15392271	15392285	1000.0	+	0	R 15392271
chr22	jNXSensor	rigid_DNA	15392311	15392325	1000.0	+	0	R 15392311
chr22	jNXSensor	rigid_DNA	15392406	15392420	1000.0	+	0	R 15392406
chr22	jNXSensor	rigid_DNA	15392696	15392710	1000.0	+	0	R 15392696
chr22	jNXSensor	rigid_DNA	15392725	15392739	1000.0	+	0	R 15392725
chr22	jNXSensor	rigid_DNA	15392838	15392852	1000.0	+	0	R 15392838
chr22	jNXSensor	rigid_DNA	15392861	15392875	1000.0	+	0	R 15392861
chr22	jNXSensor	rigid_DNA	15392878	15392892	1000.0	+	0	R 15392878
chr22	jNXSensor	rigid_DNA	15392895	15392909	1000.0	+	0	R 15392895
chr22	jNXSensor	rigid_DNA	15392912	15392926	1000.0	+	0	R 15392912
chr22	jNXSensor	rigid_DNA	15393076	15393100	1000.0	+	0	R 15393076
chr22	jNXSensor	rigid_DNA	15393104	15393118	1000.0	+	0	R 15393104
chr22	jNXSensor	rigid_DNA	15393125	15393139	1000.0	+	0	R 15393125
chr22	jNXSensor	rigid_DNA	15393161	15393218	1000.0	+	0	R 15393161
chr22	jNXSensor	rigid_DNA	15393243	15393257	1000.0	+	0	R 15393243
chr22	jNXSensor	rigid_DNA	15393288	15393302	1000.0	+	0	R 15393288
chr22	jNXSensor	rigid_DNA	15393334	15393348	1000.0	+	0	R 15393334
chr22	jNXSensor	rigid_DNA	15393401	15393416	1000.0	+	0	R 15393401
chr22	jNXSensor	rigid_DNA	15393479	15393519	1000.0	+	0	R 15393479
chr22	jNXSensor	rigid_DNA	15393521	15393535	1000.0	+	0	R 15393521
chr22	jNXSensor	rigid_DNA	15393748	15393762	1000.0	+	0	R 15393748
chr22	jNXSensor	rigid_DNA	15393770	15393790	1000.0	+	0	R 15393770
chr22	jNXSensor	rigid_DNA	15393815	15393829	1000.0	+	0	R 15393815
chr22	jNXSensor	rigid_DNA	15393832	15393846	1000.0	+	0	R 15393832
chr22	jNXSensor	rigid_DNA	15394589	15394603	1000.0	+	0	R 15394589
chr22	jNXSensor	rigid_DNA	15403951	15403961	1000.0	+	0	R 15403951
chr22	jNXSensor	rigid_DNA	15405216	15405225	1000.0	+	0	R 15405216
chr22	jNXSensor	rigid_DNA	15406155	15406169	1000.0	+	0	R 15406155
chr22	jNXSensor	rigid_DNA	15406608	15406622	1000.0	+	0	R 15406608
chr22	jNXSensor	rigid_DNA	15406639	15406653	1000.0	+	0	R 15406639
chr22	jNXSensor	rigid_DNA	15407264	15407284	1000.0	+	0	R 15407264
chr22	jNXSensor	rigid_DNA	15408533	15408551	1000.0	+	0	R 15408533
chr22	jNXSensor	rigid_DNA	15410666	15410680	1000.0	+	0	R 15410666
chr22	jNXSensor	rigid_DNA	15412843	15412864	1000.0	+	0	R 15412843
chr22	jNXSensor	rigid_DNA	15413342	15413356	1000.0	+	0	R 15413342
chr22	jNXSensor	rigid_DNA	15413723	15413740	1000.0	+	0	R 15413723
chr22	jNXSensor	rigid_DNA	15414938	15414952	1000.0	+	0	R 15414938
chr22	jNXSensor	rigid_DNA	15417032	15417056	1000.0	+	0	R 15417032
chr22	jNXSensor	rigid_DNA	15417286	15417300	1000.0	+	0	R 15417286
chr22	jNXSensor	rigid_DNA	15417911	15417925	1000.0	+	0	R 15417911
chr22	jNXSensor	rigid_DNA	15417990	15418004	1000.0	+	0	R 15417990
chr22	jNXSensor	rigid_DNA	15418013	15418027	1000.0	+	0	R 15418013
chr22	jNXSensor	rigid_DNA	15418261	15418275	1000.0	+	0	R 15418261
chr22	jNXSensor	rigid_DNA	15418635	15418649	1000.0	+	0	R 15418635
chr22	jNXSensor	rigid_DNA	15418911	15418922	1000.0	+	0	R 15418911
chr22	jNXSensor	rigid_DNA	15419146	15419160	1000.0	+	0	R 15419146
chr22	jNXSensor	rigid_DNA	15419826	15419840	1000.0	+	0	R 15419826
chr22	jNXSensor	rigid_DNA	15419904	15419918	1000.0	+	0	R 15419904
chr22	jNXSensor	rigid_DNA	15420742	15420756	1000.0	+	0	R 15420742
chr22	jNXSensor	rigid_DNA	15420850	15420864	1000.0	+	0	R 15420850
chr22	jNXSensor	rigid_DNA	15421682	15421696	1000.0	+	0	R 15421682
chr22	jNXSensor	rigid_DNA	15421708	15421722	1000.0	+	0	R 15421708
chr22	jNXSensor	rigid_DNA	15421772	15421786	1000.0	+	0	R 15421772
chr22	jNXSensor	rigid_DNA	15422272	15422315	1000.0	+	0	R 15422272
chr22	jNXSensor	rigid_DNA	15422503	15422517	1000.0	+	0	R 15422503
chr22	jNXSensor	rigid_DNA	15422639	15422653	1000.0	+	0	R 15422639
chr22	jNXSensor	rigid_DNA	15422748	15422766	1000.0	+	0	R 15422748
chr22	jNXSensor	rigid_DNA	15422862	15422876	1000.0	+	0	R 15422862
chr22	jNXSensor	rigid_DNA	15422971	15422990	1000.0	+	0	R 15422971
chr22	jNXSensor	rigid_DNA	15423086	15423100	1000.0	+	0	R 15423086
chr22	jNXSensor	rigid_DNA	15423195	15423209	1000.0	+	0	R 15423195
chr22	jNXSensor	rigid_DNA	15423776	15423790	1000.0	+	0	R 15423776
chr22	jNXSensor	rigid_DNA	15424433	15424499	1000.0	+	0	R 15424433
chr22	jNXSensor	rigid_DNA	15424511	15424525	1000.0	+	0	R 15424511
chr22	jNXSensor	rigid_DNA	15424978	15425004	1000.0	+	0	R 15424978
chr22	jNXSensor	rigid_DNA	15425016	15425030	1000.0	+	0	R 15425016
chr22	jNXSensor	rigid_DNA	15425967	15425981	1000.0	+	0	R 15425967
chr22	jNXSensor	rigid_DNA	15426550	15426564	1000.0	+	0	R 15426550
chr22	jNXSensor	rigid_DNA	15426602	15426628	1000.0	+	0	R 15426602
chr22	jNXSensor	rigid_DNA	15426861	15426875	1000.0	+	0	R 15426861
chr22	jNXSensor	rigid_DNA	15426948	15426962	1000.0	+	0	R 15426948
chr22	jNXSensor	rigid_DNA	15427181	15427233	1000.0	+	0	R 15427181
chr22	jNXSensor	rigid_DNA	15427284	15427298	1000.0	+	0	R 15427284
chr22	jNXSensor	rigid_DNA	15427461	15427475	1000.0	+	0	R 15427461
chr22	jNXSensor	rigid_DNA	15427518	15427584	1000.0	+	0	R 15427518
chr22	jNXSensor	rigid_DNA	15427944	15427958	1000.0	+	0	R 15427944
chr22	jNXSensor	rigid_DNA	15428121	15428135	1000.0	+	0	R 15428121
chr22	jNXSensor	rigid_DNA	15428462	15428476	1000.0	+	0	R 15428462
chr22	jNXSensor	rigid_DNA	15428488	15428502	1000.0	+	0	R 15428488
chr22	jNXSensor	rigid_DNA	15428597	15428611	1000.0	+	0	R 15428597
chr22	jNXSensor	rigid_DNA	15428684	15428710	1000.0	+	0	R 15428684
chr22	jNXSensor	rigid_DNA	15428736	15428750	1000.0	+	0	R 15428736
chr22	jNXSensor	rigid_DNA	15428977	15428991	1000.0	+	0	R 15428977
chr22	jNXSensor	rigid_DNA	15429015	15429029	1000.0	+	0	R 15429015
chr22	jNXSensor	rigid_DNA	15429041	15429055	1000.0	+	0	R 15429041
chr22	jNXSensor	rigid_DNA	15436068	15436077	1000.0	+	0	R 15436068
chr22	jNXSensor	rigid_DNA	15437262	15437281	1000.0	+	0	R 15437262
chr22	jNXSensor	rigid_DNA	15443606	15443618	1000.0	+	0	R 15443606
chr22	jNXSensor	rigid_DNA	15444396	15444410	1000.0	+	0	R 15444396
chr22	jNXSensor	rigid_DNA	15444637	15444656	1000.0	+	0	R 15444637
chr22	jNXSensor	rigid_DNA	15445587	15445602	1000.0	+	0	R 15445587
chr22	jNXSensor	rigid_DNA	15446418	15446436	1000.0	+	0	R 15446418
chr22	jNXSensor	rigid_DNA	15447220	15447247	1000.0	+	0	R 15447220
chr22	jNXSensor	rigid_DNA	15447587	15447601	1000.0	+	0	R 15447587
chr22	jNXSensor	rigid_DNA	15448343	15448357	1000.0	+	0	R 15448343
chr22	jNXSensor	rigid_DNA	15448388	15448413	1000.0	+	0	R 15448388
chr22	jNXSensor	rigid_DNA	15448630	15448647	1000.0	+	0	R 15448630
chr22	jNXSensor	rigid_DNA	15449514	15449535	1000.0	+	0	R 15449514
chr22	jNXSensor	rigid_DNA	15449632	15449646	1000.0	+	0	R 15449632
chr22	jNXSensor	rigid_DNA	15450462	15450484	1000.0	+	0	R 15450462
chr22	jNXSensor	rigid_DNA	15450507	15450521	1000.0	+	0	R 15450507
chr22	jNXSensor	rigid_DNA	15450762	15450776	1000.0	+	0	R 15450762
chr22	jNXSensor	rigid_DNA	15451583	15451594	1000.0	+	0	R 15451583
chr22	jNXSensor	rigid_DNA	15452284	15452298	1000.0	+	0	R 15452284
chr22	jNXSensor	rigid_DNA	15452809	15452824	1000.0	+	0	R 15452809
chr22	jNXSensor	rigid_DNA	15452988	15453002	1000.0	+	0	R 15452988
chr22	jNXSensor	rigid_DNA	15453026	15453045	1000.0	+	0	R 15453026
chr22	jNXSensor	rigid_DNA	15453053	15453067	1000.0	+	0	R 15453053
chr22	jNXSensor	rigid_DNA	15453272	15453286	1000.0	+	0	R 15453272
chr22	jNXSensor	rigid_DNA	15453394	15453408	1000.0	+	0	R 15453394
chr22	jNXSensor	rigid_DNA	15454193	15454211	1000.0	+	0	R 15454193
chr22	jNXSensor	rigid_DNA	15454507	15454516	1000.0	+	0	R 15454507
chr22	jNXSensor	rigid_DNA	15455647	15455661	1000.0	+	0	R 15455647
chr22	jNXSensor	rigid_DNA	15455747	15455759	1000.0	+	0	R 15455747
chr22	jNXSensor	rigid_DNA	15455872	15455883	1000.0	+	0	R 15455872
chr22	jNXSensor	rigid_DNA	15456416	15456430	1000.0	+	0	R 15456416
chr22	jNXSensor	rigid_DNA	15458274	15458299	1000.0	+	0	R 15458274
chr22	jNXSensor	rigid_DNA	15458854	15458863	1000.0	+	0	R 15458854
chr22	jNXSensor	rigid_DNA	15459089	15459108	1000.0	+	0	R 15459089
chr22	jNXSensor	rigid_DNA	15459280	15459299	1000.0	+	0	R 15459280
chr22	jNXSensor	rigid_DNA	15459573	15459587	1000.0	+	0	R 15459573
chr22	jNXSensor	rigid_DNA	15461342	15461351	1000.0	+	0	R 15461342
chr22	jNXSensor	rigid_DNA	15461978	15462012	1000.0	+	0	R 15461978
chr22	jNXSensor	rigid_DNA	15462024	15462061	1000.0	+	0	R 15462024
chr22	jNXSensor	rigid_DNA	15462069	15462083	1000.0	+	0	R 15462069
chr22	jNXSensor	rigid_DNA	15462138	15462169	1000.0	+	0	R 15462138
chr22	jNXSensor	rigid_DNA	15462175	15462197	1000.0	+	0	R 15462175
chr22	jNXSensor	rigid_DNA	15462202	15462232	1000.0	+	0	R 15462202
chr22	jNXSensor	rigid_DNA	15462243	15462273	1000.0	+	0	R 15462243
chr22	jNXSensor	rigid_DNA	15462284	15462298	1000.0	+	0	R 15462284
chr22	jNXSensor	rigid_DNA	15462304	15462338	1000.0	+	0	R 15462304
chr22	jNXSensor	rigid_DNA	15462346	15462366	1000.0	+	0	R 15462346
chr22	jNXSensor	rigid_DNA	15462385	15462399	1000.0	+	0	R 15462385
chr22	jNXSensor	rigid_DNA	15462418	15462478	1000.0	+	0	R 15462418
chr22	jNXSensor	rigid_DNA	15462565	15462597	1000.0	+	0	R 15462565
chr22	jNXSensor	rigid_DNA	15462617	15462664	1000.0	+	0	R 15462617
chr22	jNXSensor	rigid_DNA	15462677	15462709	1000.0	+	0	R 15462677
chr22	jNXSensor	rigid_DNA	15462713	15462728	1000.0	+	0	R 15462713
chr22	jNXSensor	rigid_DNA	15462733	15462772	1000.0	+	0	R 15462733
chr22	jNXSensor	rigid_DNA	15462826	15462840	1000.0	+	0	R 15462826
chr22	jNXSensor	rigid_DNA	15462879	15462911	1000.0	+	0	R 15462879
chr22	jNXSensor	rigid_DNA	15463021	15463036	1000.0	+	0	R 15463021
chr22	jNXSensor	rigid_DNA	15463059	15463078	1000.0	+	0	R 15463059
chr22	jNXSensor	rigid_DNA	15463132	15463160	1000.0	+	0	R 15463132
chr22	jNXSensor	rigid_DNA	15463163	15463189	1000.0	+	0	R 15463163
chr22	jNXSensor	rigid_DNA	15463193	15463246	1000.0	+	0	R 15463193
chr22	jNXSensor	rigid_DNA	15463249	15463345	1000.0	+	0	R 15463249
chr22	jNXSensor	rigid_DNA	15463455	15463469	1000.0	+	0	R 15463455
chr22	jNXSensor	rigid_DNA	15463499	15463514	1000.0	+	0	R 15463499
chr22	jNXSensor	rigid_DNA	15463561	15463576	1000.0	+	0	R 15463561
chr22	jNXSensor	rigid_DNA	15464752	15464762	1000.0	+	0	R 15464752
chr22	jNXSensor	rigid_DNA	15465565	15465576	1000.0	+	0	R 15465565
chr22	jNXSensor	rigid_DNA	15467085	15467100	1000.0	+	0	R 15467085
chr22	jNXSensor	rigid_DNA	15467339	15467353	1000.0	+	0	R 15467339
chr22	jNXSensor	rigid_DNA	15468404	15468413	1000.0	+	0	R 15468404
chr22	jNXSensor	rigid_DNA	15468588	15468600	1000.0	+	0	R 15468588
chr22	jNXSensor	rigid_DNA	15468664	15468679	1000.0	+	0	R 15468664
chr22	jNXSensor	rigid_DNA	15469965	15469979	1000.0	+	0	R 15469965
chr22	jNXSensor	rigid_DNA	15470022	15470036	1000.0	+	0	R 15470022
chr22	jNXSensor	rigid_DNA	15470449	15470463	1000.0	+	0	R 15470449
chr22	jNXSensor	rigid_DNA	15470496	15470510	1000.0	+	0	R 15470496
chr22	jNXSensor	rigid_DNA	15470629	15470643	1000.0	+	0	R 15470629
chr22	jNXSensor	rigid_DNA	15470659	15470683	1000.0	+	0	R 15470659
chr22	jNXSensor	rigid_DNA	15470704	15470724	1000.0	+	0	R 15470704
chr22	jNXSensor	rigid_DNA	15470773	15470787	1000.0	+	0	R 15470773
chr22	jNXSensor	rigid_DNA	15470801	15470815	1000.0	+	0	R 15470801
chr22	jNXSensor	rigid_DNA	15470903	15470923	1000.0	+	0	R 15470903
chr22	jNXSensor	rigid_DNA	15470991	15471025	1000.0	+	0	R 15470991
chr22	jNXSensor	rigid_DNA	15471031	15471045	1000.0	+	0	R 15471031
chr22	jNXSensor	rigid_DNA	15471052	15471071	1000.0	+	0	R 15471052
chr22	jNXSensor	rigid_DNA	15471078	15471097	1000.0	+	0	R 15471078
chr22	jNXSensor	rigid_DNA	15471141	15471171	1000.0	+	0	R 15471141
chr22	jNXSensor	rigid_DNA	15471175	15471189	1000.0	+	0	R 15471175
chr22	jNXSensor	rigid_DNA	15472212	15472237	1000.0	+	0	R 15472212
chr22	jNXSensor	rigid_DNA	15475002	15475016	1000.0	+	0	R 15475002
chr22	jNXSensor	rigid_DNA	15475455	15475469	1000.0	+	0	R 15475455
chr22	jNXSensor	rigid_DNA	15475613	15475638	1000.0	+	0	R 15475613
chr22	jNXSensor	rigid_DNA	15475956	15475970	1000.0	+	0	R 15475956
chr22	jNXSensor	rigid_DNA	15476461	15476476	1000.0	+	0	R 15476461
chr22	jNXSensor	rigid_DNA	15477740	15477754	1000.0	+	0	R 15477740
chr22	jNXSensor	rigid_DNA	15479610	15479624	1000.0	+	0	R 15479610
chr22	jNXSensor	rigid_DNA	15479670	15479679	1000.0	+	0	R 15479670
chr22	jNXSensor	rigid_DNA	15481100	15481114	1000.0	+	0	R 15481100
chr22	jNXSensor	rigid_DNA	15483234	15483248	1000.0	+	0	R 15483234
chr22	jNXSensor	rigid_DNA	15485557	15485569	1000.0	+	0	R 15485557
chr22	jNXSensor	rigid_DNA	15491844	15491867	1000.0	+	0	R 15491844
chr22	jNXSensor	rigid_DNA	15496171	15496181	1000.0	+	0	R 15496171
chr22	jNXSensor	rigid_DNA	15496243	15496263	1000.0	+	0	R 15496243
chr22	jNXSensor	rigid_DNA	15498068	15498082	1000.0	+	0	R 15498068
chr22	jNXSensor	rigid_DNA	15498276	15498290	1000.0	+	0	R 15498276
chr22	jNXSensor	rigid_DNA	15498309	15498322	1000.0	+	0	R 15498309
chr22	jNXSensor	rigid_DNA	15499932	15499954	1000.0	+	0	R 15499932
chr22	jNXSensor	rigid_DNA	15500615	15500629	1000.0	+	0	R 15500615
chr22	jNXSensor	rigid_DNA	15505830	15505844	1000.0	+	0	R 15505830
chr22	jNXSensor	rigid_DNA	15506069	15506081	1000.0	+	0	R 15506069
chr22	jNXSensor	rigid_DNA	15507507	15507516	1000.0	+	0	R 15507507
chr22	jNXSensor	rigid_DNA	15509395	15509414	1000.0	+	0	R 15509395
chr22	jNXSensor	rigid_DNA	15509857	15509871	1000.0	+	0	R 15509857
chr22	jNXSensor	rigid_DNA	15509918	15509938	1000.0	+	0	R 15509918
chr22	jNXSensor	rigid_DNA	15509993	15510007	1000.0	+	0	R 15509993
chr22	jNXSensor	rigid_DNA	15512647	15512661	1000.0	+	0	R 15512647
chr22	jNXSensor	rigid_DNA	15514299	15514313	1000.0	+	0	R 15514299
chr22	jNXSensor	rigid_DNA	15514435	15514449	1000.0	+	0	R 15514435
chr22	jNXSensor	rigid_DNA	15516288	15516300	1000.0	+	0	R 15516288
chr22	jNXSensor	rigid_DNA	15517086	15517095	1000.0	+	0	R 15517086
chr22	jNXSensor	rigid_DNA	15517210	15517221	1000.0	+	0	R 15517210
chr22	jNXSensor	rigid_DNA	15517309	15517324	1000.0	+	0	R 15517309
chr22	jNXSensor	rigid_DNA	15517442	15517456	1000.0	+	0	R 15517442
chr22	jNXSensor	rigid_DNA	15517770	15517790	1000.0	+	0	R 15517770
chr22	jNXSensor	rigid_DNA	15518008	15518021	1000.0	+	0	R 15518008
chr22	jNXSensor	rigid_DNA	15519786	15519800	1000.0	+	0	R 15519786
chr22	jNXSensor	rigid_DNA	15520018	15520032	1000.0	+	0	R 15520018
chr22	jNXSensor	rigid_DNA	15520762	15520776	1000.0	+	0	R 15520762
chr22	jNXSensor	rigid_DNA	15521054	15521064	1000.0	+	0	R 15521054
chr22	jNXSensor	rigid_DNA	15521230	15521243	1000.0	+	0	R 15521230
chr22	jNXSensor	rigid_DNA	15521694	15521714	1000.0	+	0	R 15521694
chr22	jNXSensor	rigid_DNA	15527387	15527397	1000.0	+	0	R 15527387
chr22	jNXSensor	rigid_DNA	15528061	15528070	1000.0	+	0	R 15528061
chr22	jNXSensor	rigid_DNA	15531701	15531715	1000.0	+	0	R 15531701
chr22	jNXSensor	rigid_DNA	15532644	15532653	1000.0	+	0	R 15532644
chr22	jNXSensor	rigid_DNA	15532922	15532941	1000.0	+	0	R 15532922
chr22	jNXSensor	rigid_DNA	15533323	15533332	1000.0	+	0	R 15533323
chr22	jNXSensor	rigid_DNA	15533605	15533623	1000.0	+	0	R 15533605
chr22	jNXSensor	rigid_DNA	15537160	15537177	1000.0	+	0	R 15537160
chr22	jNXSensor	rigid_DNA	15538551	15538576	1000.0	+	0	R 15538551
chr22	jNXSensor	rigid_DNA	15538799	15538819	1000.0	+	0	R 15538799
chr22	jNXSensor	rigid_DNA	15539466	15539479	1000.0	+	0	R 15539466
chr22	jNXSensor	rigid_DNA	15539638	15539649	1000.0	+	0	R 15539638
chr22	jNXSensor	rigid_DNA	15541234	15541258	1000.0	+	0	R 15541234
chr22	jNXSensor	rigid_DNA	15542996	15543010	1000.0	+	0	R 15542996
chr22	jNXSensor	rigid_DNA	15548630	15548643	1000.0	+	0	R 15548630
chr22	jNXSensor	rigid_DNA	15549688	15549701	1000.0	+	0	R 15549688
chr22	jNXSensor	rigid_DNA	15551061	15551076	1000.0	+	0	R 15551061
chr22	jNXSensor	rigid_DNA	15551794	15551808	1000.0	+	0	R 15551794
chr22	jNXSensor	rigid_DNA	15552034	15552048	1000.0	+	0	R 15552034
chr22	jNXSensor	rigid_DNA	15552339	15552353	1000.0	+	0	R 15552339
chr22	jNXSensor	rigid_DNA	15552767	15552781	1000.0	+	0	R 15552767
chr22	jNXSensor	rigid_DNA	15553567	15553582	1000.0	+	0	R 15553567
chr22	jNXSensor	rigid_DNA	15555599	15555613	1000.0	+	0	R 15555599
chr22	jNXSensor	rigid_DNA	15555906	15555920	1000.0	+	0	R 15555906
chr22	jNXSensor	rigid_DNA	15556366	15556384	1000.0	+	0	R 15556366
chr22	jNXSensor	rigid_DNA	15556623	15556637	1000.0	+	0	R 15556623
chr22	jNXSensor	rigid_DNA	15557369	15557379	1000.0	+	0	R 15557369
chr22	jNXSensor	rigid_DNA	15557615	15557644	1000.0	+	0	R 15557615
chr22	jNXSensor	rigid_DNA	15557671	15557691	1000.0	+	0	R 15557671
chr22	jNXSensor	rigid_DNA	15558689	15558703	1000.0	+	0	R 15558689
chr22	jNXSensor	rigid_DNA	15558740	15558754	1000.0	+	0	R 15558740
chr22	jNXSensor	rigid_DNA	15558771	15558785	1000.0	+	0	R 15558771
chr22	jNXSensor	rigid_DNA	15559904	15559923	1000.0	+	0	R 15559904
chr22	jNXSensor	rigid_DNA	15560498	15560512	1000.0	+	0	R 15560498
chr22	jNXSensor	rigid_DNA	15562057	15562071	1000.0	+	0	R 15562057
chr22	jNXSensor	rigid_DNA	15564836	15564850	1000.0	+	0	R 15564836
chr22	jNXSensor	rigid_DNA	15566227	15566236	1000.0	+	0	R 15566227
chr22	jNXSensor	rigid_DNA	15566651	15566660	1000.0	+	0	R 15566651
chr22	jNXSensor	rigid_DNA	15567552	15567563	1000.0	+	0	R 15567552
chr22	jNXSensor	rigid_DNA	15576214	15576225	1000.0	+	0	R 15576214
chr22	jNXSensor	rigid_DNA	15578894	15578909	1000.0	+	0	R 15578894
chr22	jNXSensor	rigid_DNA	15581574	15581593	1000.0	+	0	R 15581574
chr22	jNXSensor	rigid_DNA	15585332	15585352	1000.0	+	0	R 15585332
chr22	jNXSensor	rigid_DNA	15585575	15585586	1000.0	+	0	R 15585575
chr22	jNXSensor	rigid_DNA	15588527	15588536	1000.0	+	0	R 15588527
chr22	jNXSensor	rigid_DNA	15598851	15598865	1000.0	+	0	R 15598851
chr22	jNXSensor	rigid_DNA	15599086	15599098	1000.0	+	0	R 15599086
chr22	jNXSensor	rigid_DNA	15608656	15608670	1000.0	+	0	R 15608656
chr22	jNXSensor	rigid_DNA	15609138	15609152	1000.0	+	0	R 15609138
chr22	jNXSensor	rigid_DNA	15609595	15609609	1000.0	+	0	R 15609595
chr22	jNXSensor	rigid_DNA	15609904	15609919	1000.0	+	0	R 15609904
chr22	jNXSensor	rigid_DNA	15610353	15610367	1000.0	+	0	R 15610353
chr22	jNXSensor	rigid_DNA	15614898	15614911	1000.0	+	0	R 15614898
chr22	jNXSensor	rigid_DNA	15617964	15617978	1000.0	+	0	R 15617964
chr22	jNXSensor	rigid_DNA	15618759	15618772	1000.0	+	0	R 15618759
chr22	jNXSensor	rigid_DNA	15619110	15619132	1000.0	+	0	R 15619110
chr22	jNXSensor	rigid_DNA	15619399	15619413	1000.0	+	0	R 15619399
chr22	jNXSensor	rigid_DNA	15620169	15620183	1000.0	+	0	R 15620169
chr22	jNXSensor	rigid_DNA	15621112	15621126	1000.0	+	0	R 15621112
chr22	jNXSensor	rigid_DNA	15625375	15625389	1000.0	+	0	R 15625375
chr22	jNXSensor	rigid_DNA	15626374	15626386	1000.0	+	0	R 15626374
chr22	jNXSensor	rigid_DNA	15627693	15627707	1000.0	+	0	R 15627693
chr22	jNXSensor	rigid_DNA	15627713	15627727	1000.0	+	0	R 15627713
chr22	jNXSensor	rigid_DNA	15636058	15636072	1000.0	+	0	R 15636058
chr22	jNXSensor	rigid_DNA	15640491	15640505	1000.0	+	0	R 15640491
chr22	jNXSensor	rigid_DNA	15641344	15641358	1000.0	+	0	R 15641344
chr22	jNXSensor	rigid_DNA	15642181	15642195	1000.0	+	0	R 15642181
chr22	jNXSensor	rigid_DNA	15645929	15645943	1000.0	+	0	R 15645929
chr22	jNXSensor	rigid_DNA	15645971	15645986	1000.0	+	0	R 15645971
chr22	jNXSensor	rigid_DNA	15648081	15648090	1000.0	+	0	R 15648081
chr22	jNXSensor	rigid_DNA	15648207	15648221	1000.0	+	0	R 15648207
chr22	jNXSensor	rigid_DNA	15648455	15648468	1000.0	+	0	R 15648455
chr22	jNXSensor	rigid_DNA	15651137	15651152	1000.0	+	0	R 15651137
chr22	jNXSensor	rigid_DNA	15651233	15651248	1000.0	+	0	R 15651233
chr22	jNXSensor	rigid_DNA	15651786	15651797	1000.0	+	0	R 15651786
chr22	jNXSensor	rigid_DNA	15652206	15652216	1000.0	+	0	R 15652206
chr22	jNXSensor	rigid_DNA	15652436	15652446	1000.0	+	0	R 15652436
chr22	jNXSensor	rigid_DNA	15652567	15652576	1000.0	+	0	R 15652567
chr22	jNXSensor	rigid_DNA	15652804	15652815	1000.0	+	0	R 15652804
chr22	jNXSensor	rigid_DNA	15654149	15654163	1000.0	+	0	R 15654149
chr22	jNXSensor	rigid_DNA	15655318	15655328	1000.0	+	0	R 15655318
chr22	jNXSensor	rigid_DNA	15656565	15656574	1000.0	+	0	R 15656565
chr22	jNXSensor	rigid_DNA	15658683	15658699	1000.0	+	0	R 15658683
chr22	jNXSensor	rigid_DNA	15659071	15659083	1000.0	+	0	R 15659071
chr22	jNXSensor	rigid_DNA	15660062	15660076	1000.0	+	0	R 15660062
chr22	jNXSensor	rigid_DNA	15660304	15660324	1000.0	+	0	R 15660304
chr22	jNXSensor	rigid_DNA	15662577	15662589	1000.0	+	0	R 15662577
chr22	jNXSensor	rigid_DNA	15663382	15663391	1000.0	+	0	R 15663382
chr22	jNXSensor	rigid_DNA	15667151	15667161	1000.0	+	0	R 15667151
chr22	jNXSensor	rigid_DNA	15667360	15667377	1000.0	+	0	R 15667360
chr22	jNXSensor	rigid_DNA	15672010	15672026	1000.0	+	0	R 15672010
chr22	jNXSensor	rigid_DNA	15673892	15673910	1000.0	+	0	R 15673892
chr22	jNXSensor	rigid_DNA	15673933	15673947	1000.0	+	0	R 15673933
chr22	jNXSensor	rigid_DNA	15675823	15675833	1000.0	+	0	R 15675823
chr22	jNXSensor	rigid_DNA	15682416	15682425	1000.0	+	0	R 15682416
chr22	jNXSensor	rigid_DNA	15684697	15684708	1000.0	+	0	R 15684697
chr22	jNXSensor	rigid_DNA	15696249	15696263	1000.0	+	0	R 15696249
chr22	jNXSensor	rigid_DNA	15697408	15697418	1000.0	+	0	R 15697408
chr22	jNXSensor	rigid_DNA	15700387	15700401	1000.0	+	0	R 15700387
chr22	jNXSensor	rigid_DNA	15700981	15700995	1000.0	+	0	R 15700981
chr22	jNXSensor	rigid_DNA	15701285	15701309	1000.0	+	0	R 15701285
chr22	jNXSensor	rigid_DNA	15702295	15702314	1000.0	+	0	R 15702295
chr22	jNXSensor	rigid_DNA	15702537	15702552	1000.0	+	0	R 15702537
chr22	jNXSensor	rigid_DNA	15702817	15702849	1000.0	+	0	R 15702817
chr22	jNXSensor	rigid_DNA	15703263	15703273	1000.0	+	0	R 15703263
chr22	jNXSensor	rigid_DNA	15705090	15705104	1000.0	+	0	R 15705090
chr22	jNXSensor	rigid_DNA	15705291	15705305	1000.0	+	0	R 15705291
chr22	jNXSensor	rigid_DNA	15705602	15705616	1000.0	+	0	R 15705602
chr22	jNXSensor	rigid_DNA	15706611	15706625	1000.0	+	0	R 15706611
chr22	jNXSensor	rigid_DNA	15706875	15706895	1000.0	+	0	R 15706875
chr22	jNXSensor	rigid_DNA	15707001	15707025	1000.0	+	0	R 15707001
chr22	jNXSensor	rigid_DNA	15710458	15710472	1000.0	+	0	R 15710458
chr22	jNXSensor	rigid_DNA	15710499	15710519	1000.0	+	0	R 15710499
chr22	jNXSensor	rigid_DNA	15710741	15710757	1000.0	+	0	R 15710741
chr22	jNXSensor	rigid_DNA	15713903	15713913	1000.0	+	0	R 15713903
chr22	jNXSensor	rigid_DNA	15714156	15714165	1000.0	+	0	R 15714156
chr22	jNXSensor	rigid_DNA	15716293	15716306	1000.0	+	0	R 15716293
chr22	jNXSensor	rigid_DNA	15717188	15717197	1000.0	+	0	R 15717188
chr22	jNXSensor	rigid_DNA	15717921	15717935	1000.0	+	0	R 15717921
chr22	jNXSensor	rigid_DNA	15720769	15720783	1000.0	+	0	R 15720769
chr22	jNXSensor	rigid_DNA	15725881	15725890	1000.0	+	0	R 15725881
chr22	jNXSensor	rigid_DNA	15727713	15727727	1000.0	+	0	R 15727713
chr22	jNXSensor	rigid_DNA	15729802	15729811	1000.0	+	0	R 15729802
chr22	jNXSensor	rigid_DNA	15736505	15736522	1000.0	+	0	R 15736505
chr22	jNXSensor	rigid_DNA	15738724	15738738	1000.0	+	0	R 15738724
chr22	jNXSensor	rigid_DNA	15739633	15739664	1000.0	+	0	R 15739633
chr22	jNXSensor	rigid_DNA	15741725	15741739	1000.0	+	0	R 15741725
chr22	jNXSensor	rigid_DNA	15742669	15742683	1000.0	+	0	R 15742669
chr22	jNXSensor	rigid_DNA	15742896	15742916	1000.0	+	0	R 15742896
chr22	jNXSensor	rigid_DNA	15743341	15743355	1000.0	+	0	R 15743341
chr22	jNXSensor	rigid_DNA	15743378	15743392	1000.0	+	0	R 15743378
chr22	jNXSensor	rigid_DNA	15743619	15743633	1000.0	+	0	R 15743619
chr22	jNXSensor	rigid_DNA	15744314	15744333	1000.0	+	0	R 15744314
chr22	jNXSensor	rigid_DNA	15746795	15746809	1000.0	+	0	R 15746795
chr22	jNXSensor	rigid_DNA	15746832	15746852	1000.0	+	0	R 15746832
chr22	jNXSensor	rigid_DNA	15747073	15747086	1000.0	+	0	R 15747073
chr22	jNXSensor	rigid_DNA	15747422	15747436	1000.0	+	0	R 15747422
chr22	jNXSensor	rigid_DNA	15747506	15747517	1000.0	+	0	R 15747506
chr22	jNXSensor	rigid_DNA	15747628	15747642	1000.0	+	0	R 15747628
chr22	jNXSensor	rigid_DNA	15747654	15747666	1000.0	+	0	R 15747654
chr22	jNXSensor	rigid_DNA	15748395	15748409	1000.0	+	0	R 15748395
chr22	jNXSensor	rigid_DNA	15751598	15751607	1000.0	+	0	R 15751598
chr22	jNXSensor	rigid_DNA	15752151	15752168	1000.0	+	0	R 15752151
chr22	jNXSensor	rigid_DNA	15752645	15752655	1000.0	+	0	R 15752645
chr22	jNXSensor	rigid_DNA	15753235	15753249	1000.0	+	0	R 15753235
chr22	jNXSensor	rigid_DNA	15753637	15753651	1000.0	+	0	R 15753637
chr22	jNXSensor	rigid_DNA	15754203	15754213	1000.0	+	0	R 15754203
chr22	jNXSensor	rigid_DNA	15756166	15756176	1000.0	+	0	R 15756166
chr22	jNXSensor	rigid_DNA	15756575	15756591	1000.0	+	0	R 15756575
chr22	jNXSensor	rigid_DNA	15756924	15756939	1000.0	+	0	R 15756924
chr22	jNXSensor	rigid_DNA	15758420	15758434	1000.0	+	0	R 15758420
chr22	jNXSensor	rigid_DNA	15759139	15759148	1000.0	+	0	R 15759139
chr22	jNXSensor	rigid_DNA	15759526	15759540	1000.0	+	0	R 15759526
chr22	jNXSensor	rigid_DNA	15759762	15759776	1000.0	+	0	R 15759762
chr22	jNXSensor	rigid_DNA	15760276	15760290	1000.0	+	0	R 15760276
chr22	jNXSensor	rigid_DNA	15761445	15761459	1000.0	+	0	R 15761445
chr22	jNXSensor	rigid_DNA	15764584	15764604	1000.0	+	0	R 15764584
chr22	jNXSensor	rigid_DNA	15765048	15765062	1000.0	+	0	R 15765048
chr22	jNXSensor	rigid_DNA	15772227	15772241	1000.0	+	0	R 15772227
chr22	jNXSensor	rigid_DNA	15772547	15772557	1000.0	+	0	R 15772547
chr22	jNXSensor	rigid_DNA	15773419	15773439	1000.0	+	0	R 15773419
chr22	jNXSensor	rigid_DNA	15773808	15773817	1000.0	+	0	R 15773808
chr22	jNXSensor	rigid_DNA	15774894	15774908	1000.0	+	0	R 15774894
chr22	jNXSensor	rigid_DNA	15778857	15778871	1000.0	+	0	R 15778857
chr22	jNXSensor	rigid_DNA	15779134	15779143	1000.0	+	0	R 15779134
chr22	jNXSensor	rigid_DNA	15780568	15780586	1000.0	+	0	R 15780568
chr22	jNXSensor	rigid_DNA	15780822	15780836	1000.0	+	0	R 15780822
chr22	jNXSensor	rigid_DNA	15780859	15780877	1000.0	+	0	R 15780859
chr22	jNXSensor	rigid_DNA	15784520	15784534	1000.0	+	0	R 15784520
chr22	jNXSensor	rigid_DNA	15790171	15790185	1000.0	+	0	R 15790171
chr22	jNXSensor	rigid_DNA	15791032	15791046	1000.0	+	0	R 15791032
chr22	jNXSensor	rigid_DNA	15794348	15794362	1000.0	+	0	R 15794348
chr22	jNXSensor	rigid_DNA	15794876	15794894	1000.0	+	0	R 15794876
chr22	jNXSensor	rigid_DNA	15801999	15802013	1000.0	+	0	R 15801999
chr22	jNXSensor	rigid_DNA	15805170	15805184	1000.0	+	0	R 15805170
chr22	jNXSensor	rigid_DNA	15811102	15811115	1000.0	+	0	R 15811102
chr22	jNXSensor	rigid_DNA	15811819	15811833	1000.0	+	0	R 15811819
chr22	jNXSensor	rigid_DNA	15815635	15815644	1000.0	+	0	R 15815635
chr22	jNXSensor	rigid_DNA	15816917	15816931	1000.0	+	0	R 15816917
chr22	jNXSensor	rigid_DNA	15817063	15817077	1000.0	+	0	R 15817063
chr22	jNXSensor	rigid_DNA	15817607	15817621	1000.0	+	0	R 15817607
chr22	jNXSensor	rigid_DNA	15817880	15817894	1000.0	+	0	R 15817880
chr22	jNXSensor	rigid_DNA	15819480	15819498	1000.0	+	0	R 15819480
chr22	jNXSensor	rigid_DNA	15819566	15819580	1000.0	+	0	R 15819566
chr22	jNXSensor	rigid_DNA	15819805	15819819	1000.0	+	0	R 15819805
chr22	jNXSensor	rigid_DNA	15819943	15819963	1000.0	+	0	R 15819943
chr22	jNXSensor	rigid_DNA	15820101	15820128	1000.0	+	0	R 15820101
chr22	jNXSensor	rigid_DNA	15820396	15820410	1000.0	+	0	R 15820396
chr22	jNXSensor	rigid_DNA	15820504	15820518	1000.0	+	0	R 15820504
chr22	jNXSensor	rigid_DNA	15821679	15821693	1000.0	+	0	R 15821679
chr22	jNXSensor	rigid_DNA	15821933	15821947	1000.0	+	0	R 15821933
chr22	jNXSensor	rigid_DNA	15822405	15822420	1000.0	+	0	R 15822405
chr22	jNXSensor	rigid_DNA	15822589	15822617	1000.0	+	0	R 15822589
chr22	jNXSensor	rigid_DNA	15822684	15822703	1000.0	+	0	R 15822684
chr22	jNXSensor	rigid_DNA	15822779	15822793	1000.0	+	0	R 15822779
chr22	jNXSensor	rigid_DNA	15822858	15822878	1000.0	+	0	R 15822858
chr22	jNXSensor	rigid_DNA	15823255	15823269	1000.0	+	0	R 15823255
chr22	jNXSensor	rigid_DNA	15823531	15823545	1000.0	+	0	R 15823531
chr22	jNXSensor	rigid_DNA	15823898	15823912	1000.0	+	0	R 15823898
chr22	jNXSensor	rigid_DNA	15825080	15825094	1000.0	+	0	R 15825080
chr22	jNXSensor	rigid_DNA	15825156	15825170	1000.0	+	0	R 15825156
chr22	jNXSensor	rigid_DNA	15826025	15826039	1000.0	+	0	R 15826025
chr22	jNXSensor	rigid_DNA	15826293	15826307	1000.0	+	0	R 15826293
chr22	jNXSensor	rigid_DNA	15826499	15826513	1000.0	+	0	R 15826499
chr22	jNXSensor	rigid_DNA	15827168	15827187	1000.0	+	0	R 15827168
chr22	jNXSensor	rigid_DNA	15829330	15829344	1000.0	+	0	R 15829330
chr22	jNXSensor	rigid_DNA	15830545	15830559	1000.0	+	0	R 15830545
chr22	jNXSensor	rigid_DNA	15830640	15830660	1000.0	+	0	R 15830640
chr22	jNXSensor	rigid_DNA	15830876	15830890	1000.0	+	0	R 15830876
chr22	jNXSensor	rigid_DNA	15831924	15831938	1000.0	+	0	R 15831924
chr22	jNXSensor	rigid_DNA	15833421	15833435	1000.0	+	0	R 15833421
chr22	jNXSensor	rigid_DNA	15835820	15835834	1000.0	+	0	R 15835820
chr22	jNXSensor	rigid_DNA	15836108	15836122	1000.0	+	0	R 15836108
chr22	jNXSensor	rigid_DNA	15838239	15838251	1000.0	+	0	R 15838239
chr22	jNXSensor	rigid_DNA	15842547	15842561	1000.0	+	0	R 15842547
chr22	jNXSensor	rigid_DNA	15843788	15843802	1000.0	+	0	R 15843788
chr22	jNXSensor	rigid_DNA	15847513	15847527	1000.0	+	0	R 15847513
chr22	jNXSensor	rigid_DNA	15849343	15849357	1000.0	+	0	R 15849343
chr22	jNXSensor	rigid_DNA	15850829	15850843	1000.0	+	0	R 15850829
chr22	jNXSensor	rigid_DNA	15852204	15852218	1000.0	+	0	R 15852204
chr22	jNXSensor	rigid_DNA	15854951	15854960	1000.0	+	0	R 15854951
chr22	jNXSensor	rigid_DNA	15862754	15862768	1000.0	+	0	R 15862754
chr22	jNXSensor	rigid_DNA	15862833	15862847	1000.0	+	0	R 15862833
chr22	jNXSensor	rigid_DNA	15866676	15866690	1000.0	+	0	R 15866676
chr22	jNXSensor	rigid_DNA	15867756	15867770	1000.0	+	0	R 15867756
chr22	jNXSensor	rigid_DNA	15868306	15868330	1000.0	+	0	R 15868306
chr22	jNXSensor	rigid_DNA	15868348	15868362	1000.0	+	0	R 15868348
chr22	jNXSensor	rigid_DNA	15868498	15868518	1000.0	+	0	R 15868498
chr22	jNXSensor	rigid_DNA	15868609	15868623	1000.0	+	0	R 15868609
chr22	jNXSensor	rigid_DNA	15868643	15868657	1000.0	+	0	R 15868643
chr22	jNXSensor	rigid_DNA	15868756	15868770	1000.0	+	0	R 15868756
chr22	jNXSensor	rigid_DNA	15868907	15868922	1000.0	+	0	R 15868907
chr22	jNXSensor	rigid_DNA	15868988	15869002	1000.0	+	0	R 15868988
chr22	jNXSensor	rigid_DNA	15869073	15869087	1000.0	+	0	R 15869073
chr22	jNXSensor	rigid_DNA	15869185	15869199	1000.0	+	0	R 15869185
chr22	jNXSensor	rigid_DNA	15871011	15871025	1000.0	+	0	R 15871011
chr22	jNXSensor	rigid_DNA	15872143	15872157	1000.0	+	0	R 15872143
chr22	jNXSensor	rigid_DNA	15873682	15873701	1000.0	+	0	R 15873682
chr22	jNXSensor	rigid_DNA	15874810	15874824	1000.0	+	0	R 15874810
chr22	jNXSensor	rigid_DNA	15876468	15876482	1000.0	+	0	R 15876468
chr22	jNXSensor	rigid_DNA	15876489	15876503	1000.0	+	0	R 15876489
chr22	jNXSensor	rigid_DNA	15876508	15876522	1000.0	+	0	R 15876508
chr22	jNXSensor	rigid_DNA	15877615	15877629	1000.0	+	0	R 15877615
chr22	jNXSensor	rigid_DNA	15882974	15882988	1000.0	+	0	R 15882974
chr22	jNXSensor	rigid_DNA	15883219	15883232	1000.0	+	0	R 15883219
chr22	jNXSensor	rigid_DNA	15884999	15885008	1000.0	+	0	R 15884999
chr22	jNXSensor	rigid_DNA	15885221	15885235	1000.0	+	0	R 15885221
chr22	jNXSensor	rigid_DNA	15885415	15885429	1000.0	+	0	R 15885415
chr22	jNXSensor	rigid_DNA	15892349	15892363	1000.0	+	0	R 15892349
chr22	jNXSensor	rigid_DNA	15892710	15892723	1000.0	+	0	R 15892710
chr22	jNXSensor	rigid_DNA	15892917	15892931	1000.0	+	0	R 15892917
chr22	jNXSensor	rigid_DNA	15893001	15893020	1000.0	+	0	R 15893001
chr22	jNXSensor	rigid_DNA	15893356	15893370	1000.0	+	0	R 15893356
chr22	jNXSensor	rigid_DNA	15893985	15893999	1000.0	+	0	R 15893985
chr22	jNXSensor	rigid_DNA	15895307	15895321	1000.0	+	0	R 15895307
chr22	jNXSensor	rigid_DNA	15897019	15897033	1000.0	+	0	R 15897019
chr22	jNXSensor	rigid_DNA	15897091	15897105	1000.0	+	0	R 15897091
chr22	jNXSensor	rigid_DNA	15897139	15897168	1000.0	+	0	R 15897139
chr22	jNXSensor	rigid_DNA	15897381	15897396	1000.0	+	0	R 15897381
chr22	jNXSensor	rigid_DNA	15897421	15897435	1000.0	+	0	R 15897421
chr22	jNXSensor	rigid_DNA	15897452	15897466	1000.0	+	0	R 15897452
chr22	jNXSensor	rigid_DNA	15897624	15897649	1000.0	+	0	R 15897624
chr22	jNXSensor	rigid_DNA	15897749	15897768	1000.0	+	0	R 15897749
chr22	jNXSensor	rigid_DNA	15897985	15897999	1000.0	+	0	R 15897985
chr22	jNXSensor	rigid_DNA	15898040	15898054	1000.0	+	0	R 15898040
chr22	jNXSensor	rigid_DNA	15898110	15898124	1000.0	+	0	R 15898110
chr22	jNXSensor	rigid_DNA	15898138	15898152	1000.0	+	0	R 15898138
chr22	jNXSensor	rigid_DNA	15898221	15898235	1000.0	+	0	R 15898221
chr22	jNXSensor	rigid_DNA	15898374	15898388	1000.0	+	0	R 15898374
chr22	jNXSensor	rigid_DNA	15898396	15898410	1000.0	+	0	R 15898396
chr22	jNXSensor	rigid_DNA	15898489	15898503	1000.0	+	0	R 15898489
chr22	jNXSensor	rigid_DNA	15898950	15898970	1000.0	+	0	R 15898950
chr22	jNXSensor	rigid_DNA	15898997	15899011	1000.0	+	0	R 15898997
chr22	jNXSensor	rigid_DNA	15899359	15899371	1000.0	+	0	R 15899359
chr22	jNXSensor	rigid_DNA	15899708	15899722	1000.0	+	0	R 15899708
chr22	jNXSensor	rigid_DNA	15900209	15900220	1000.0	+	0	R 15900209
chr22	jNXSensor	rigid_DNA	15901544	15901563	1000.0	+	0	R 15901544
chr22	jNXSensor	rigid_DNA	15901877	15901890	1000.0	+	0	R 15901877
chr22	jNXSensor	rigid_DNA	15902130	15902144	1000.0	+	0	R 15902130
chr22	jNXSensor	rigid_DNA	15902786	15902802	1000.0	+	0	R 15902786
chr22	jNXSensor	rigid_DNA	15903553	15903567	1000.0	+	0	R 15903553
chr22	jNXSensor	rigid_DNA	15907195	15907209	1000.0	+	0	R 15907195
chr22	jNXSensor	rigid_DNA	15910211	15910220	1000.0	+	0	R 15910211
chr22	jNXSensor	rigid_DNA	15911434	15911445	1000.0	+	0	R 15911434
chr22	jNXSensor	rigid_DNA	15913151	15913165	1000.0	+	0	R 15913151
chr22	jNXSensor	rigid_DNA	15913491	15913502	1000.0	+	0	R 15913491
chr22	jNXSensor	rigid_DNA	15913511	15913524	1000.0	+	0	R 15913511
chr22	jNXSensor	rigid_DNA	15914148	15914162	1000.0	+	0	R 15914148
chr22	jNXSensor	rigid_DNA	15914193	15914207	1000.0	+	0	R 15914193
chr22	jNXSensor	rigid_DNA	15914492	15914506	1000.0	+	0	R 15914492
chr22	jNXSensor	rigid_DNA	15915053	15915063	1000.0	+	0	R 15915053
chr22	jNXSensor	rigid_DNA	15915597	15915611	1000.0	+	0	R 15915597
chr22	jNXSensor	rigid_DNA	15917566	15917580	1000.0	+	0	R 15917566
chr22	jNXSensor	rigid_DNA	15917880	15917895	1000.0	+	0	R 15917880
chr22	jNXSensor	rigid_DNA	15917898	15917912	1000.0	+	0	R 15917898
chr22	jNXSensor	rigid_DNA	15918838	15918852	1000.0	+	0	R 15918838
chr22	jNXSensor	rigid_DNA	15918884	15918903	1000.0	+	0	R 15918884
chr22	jNXSensor	rigid_DNA	15918968	15918982	1000.0	+	0	R 15918968
chr22	jNXSensor	rigid_DNA	15920550	15920564	1000.0	+	0	R 15920550
chr22	jNXSensor	rigid_DNA	15921186	15921200	1000.0	+	0	R 15921186
chr22	jNXSensor	rigid_DNA	15923835	15923849	1000.0	+	0	R 15923835
chr22	jNXSensor	rigid_DNA	15923856	15923886	1000.0	+	0	R 15923856
chr22	jNXSensor	rigid_DNA	15924115	15924129	1000.0	+	0	R 15924115
chr22	jNXSensor	rigid_DNA	15924871	15924885	1000.0	+	0	R 15924871
chr22	jNXSensor	rigid_DNA	15926712	15926726	1000.0	+	0	R 15926712
chr22	jNXSensor	rigid_DNA	15926763	15926777	1000.0	+	0	R 15926763
chr22	jNXSensor	rigid_DNA	15926804	15926818	1000.0	+	0	R 15926804
chr22	jNXSensor	rigid_DNA	15927599	15927613	1000.0	+	0	R 15927599
chr22	jNXSensor	rigid_DNA	15928089	15928103	1000.0	+	0	R 15928089
chr22	jNXSensor	rigid_DNA	15928246	15928258	1000.0	+	0	R 15928246
chr22	jNXSensor	rigid_DNA	15928693	15928707	1000.0	+	0	R 15928693
chr22	jNXSensor	rigid_DNA	15932074	15932088	1000.0	+	0	R 15932074
chr22	jNXSensor	rigid_DNA	15932276	15932290	1000.0	+	0	R 15932276
chr22	jNXSensor	rigid_DNA	15932835	15932847	1000.0	+	0	R 15932835
chr22	jNXSensor	rigid_DNA	15933966	15933980	1000.0	+	0	R 15933966
chr22	jNXSensor	rigid_DNA	15934568	15934577	1000.0	+	0	R 15934568
chr22	jNXSensor	rigid_DNA	15935248	15935263	1000.0	+	0	R 15935248
chr22	jNXSensor	rigid_DNA	15936878	15936892	1000.0	+	0	R 15936878
chr22	jNXSensor	rigid_DNA	15938720	15938741	1000.0	+	0	R 15938720
chr22	jNXSensor	rigid_DNA	15938764	15938778	1000.0	+	0	R 15938764
chr22	jNXSensor	rigid_DNA	15939745	15939764	1000.0	+	0	R 15939745
chr22	jNXSensor	rigid_DNA	15939772	15939786	1000.0	+	0	R 15939772
chr22	jNXSensor	rigid_DNA	15940232	15940241	1000.0	+	0	R 15940232
chr22	jNXSensor	rigid_DNA	15940390	15940404	1000.0	+	0	R 15940390
chr22	jNXSensor	rigid_DNA	15940760	15940769	1000.0	+	0	R 15940760
chr22	jNXSensor	rigid_DNA	15940984	15940998	1000.0	+	0	R 15940984
chr22	jNXSensor	rigid_DNA	15942463	15942472	1000.0	+	0	R 15942463
chr22	jNXSensor	rigid_DNA	15942747	15942761	1000.0	+	0	R 15942747
chr22	jNXSensor	rigid_DNA	15943387	15943399	1000.0	+	0	R 15943387
chr22	jNXSensor	rigid_DNA	15943687	15943707	1000.0	+	0	R 15943687
chr22	jNXSensor	rigid_DNA	15943934	15943946	1000.0	+	0	R 15943934
chr22	jNXSensor	rigid_DNA	15944231	15944245	1000.0	+	0	R 15944231
chr22	jNXSensor	rigid_DNA	15944390	15944404	1000.0	+	0	R 15944390
chr22	jNXSensor	rigid_DNA	15944874	15944896	1000.0	+	0	R 15944874
chr22	jNXSensor	rigid_DNA	15945545	15945559	1000.0	+	0	R 15945545
chr22	jNXSensor	rigid_DNA	15945573	15945587	1000.0	+	0	R 15945573
chr22	jNXSensor	rigid_DNA	15945671	15945687	1000.0	+	0	R 15945671
chr22	jNXSensor	rigid_DNA	15945690	15945709	1000.0	+	0	R 15945690
chr22	jNXSensor	rigid_DNA	15945717	15945731	1000.0	+	0	R 15945717
chr22	jNXSensor	rigid_DNA	15945803	15945817	1000.0	+	0	R 15945803
chr22	jNXSensor	rigid_DNA	15945829	15945861	1000.0	+	0	R 15945829
chr22	jNXSensor	rigid_DNA	15945938	15946012	1000.0	+	0	R 15945938
chr22	jNXSensor	rigid_DNA	15946059	15946074	1000.0	+	0	R 15946059
chr22	jNXSensor	rigid_DNA	15946135	15946149	1000.0	+	0	R 15946135
chr22	jNXSensor	rigid_DNA	15946159	15946173	1000.0	+	0	R 15946159
chr22	jNXSensor	rigid_DNA	15946186	15946200	1000.0	+	0	R 15946186
chr22	jNXSensor	rigid_DNA	15946205	15946224	1000.0	+	0	R 15946205
chr22	jNXSensor	rigid_DNA	15946230	15946244	1000.0	+	0	R 15946230
chr22	jNXSensor	rigid_DNA	15946275	15946290	1000.0	+	0	R 15946275
chr22	jNXSensor	rigid_DNA	15946326	15946340	1000.0	+	0	R 15946326
chr22	jNXSensor	rigid_DNA	15946407	15946423	1000.0	+	0	R 15946407
chr22	jNXSensor	rigid_DNA	15946438	15946476	1000.0	+	0	R 15946438
chr22	jNXSensor	rigid_DNA	15946563	15946594	1000.0	+	0	R 15946563
chr22	jNXSensor	rigid_DNA	15946637	15946660	1000.0	+	0	R 15946637
chr22	jNXSensor	rigid_DNA	15946724	15946746	1000.0	+	0	R 15946724
chr22	jNXSensor	rigid_DNA	15946847	15946861	1000.0	+	0	R 15946847
chr22	jNXSensor	rigid_DNA	15947263	15947275	1000.0	+	0	R 15947263
chr22	jNXSensor	rigid_DNA	15948111	15948125	1000.0	+	0	R 15948111
chr22	jNXSensor	rigid_DNA	15948198	15948217	1000.0	+	0	R 15948198
chr22	jNXSensor	rigid_DNA	15949933	15949947	1000.0	+	0	R 15949933
chr22	jNXSensor	rigid_DNA	15950766	15950776	1000.0	+	0	R 15950766
chr22	jNXSensor	rigid_DNA	15950874	15950884	1000.0	+	0	R 15950874
chr22	jNXSensor	rigid_DNA	15950917	15950926	1000.0	+	0	R 15950917
chr22	jNXSensor	rigid_DNA	15951161	15951175	1000.0	+	0	R 15951161
chr22	jNXSensor	rigid_DNA	15951413	15951427	1000.0	+	0	R 15951413
chr22	jNXSensor	rigid_DNA	15952325	15952345	1000.0	+	0	R 15952325
chr22	jNXSensor	rigid_DNA	15952568	15952579	1000.0	+	0	R 15952568
chr22	jNXSensor	rigid_DNA	15953961	15953970	1000.0	+	0	R 15953961
chr22	jNXSensor	rigid_DNA	15954336	15954350	1000.0	+	0	R 15954336
chr22	jNXSensor	rigid_DNA	15957482	15957496	1000.0	+	0	R 15957482
chr22	jNXSensor	rigid_DNA	15957519	15957538	1000.0	+	0	R 15957519
chr22	jNXSensor	rigid_DNA	15957653	15957667	1000.0	+	0	R 15957653
chr22	jNXSensor	rigid_DNA	15957760	15957777	1000.0	+	0	R 15957760
chr22	jNXSensor	rigid_DNA	15958579	15958593	1000.0	+	0	R 15958579
chr22	jNXSensor	rigid_DNA	15960900	15960914	1000.0	+	0	R 15960900
chr22	jNXSensor	rigid_DNA	15961032	15961051	1000.0	+	0	R 15961032
chr22	jNXSensor	rigid_DNA	15963590	15963604	1000.0	+	0	R 15963590
chr22	jNXSensor	rigid_DNA	15963790	15963804	1000.0	+	0	R 15963790
chr22	jNXSensor	rigid_DNA	15965454	15965468	1000.0	+	0	R 15965454
chr22	jNXSensor	rigid_DNA	15966593	15966616	1000.0	+	0	R 15966593
chr22	jNXSensor	rigid_DNA	15966657	15966671	1000.0	+	0	R 15966657
chr22	jNXSensor	rigid_DNA	15966690	15966714	1000.0	+	0	R 15966690
chr22	jNXSensor	rigid_DNA	15967247	15967261	1000.0	+	0	R 15967247
chr22	jNXSensor	rigid_DNA	15967520	15967534	1000.0	+	0	R 15967520
chr22	jNXSensor	rigid_DNA	15967581	15967595	1000.0	+	0	R 15967581
chr22	jNXSensor	rigid_DNA	15967741	15967762	1000.0	+	0	R 15967741
chr22	jNXSensor	rigid_DNA	15968237	15968252	1000.0	+	0	R 15968237
chr22	jNXSensor	rigid_DNA	15969199	15969213	1000.0	+	0	R 15969199
chr22	jNXSensor	rigid_DNA	15969322	15969336	1000.0	+	0	R 15969322
chr22	jNXSensor	rigid_DNA	15969452	15969470	1000.0	+	0	R 15969452
chr22	jNXSensor	rigid_DNA	15969486	15969502	1000.0	+	0	R 15969486
chr22	jNXSensor	rigid_DNA	15969505	15969519	1000.0	+	0	R 15969505
chr22	jNXSensor	rigid_DNA	15969660	15969682	1000.0	+	0	R 15969660
chr22	jNXSensor	rigid_DNA	15969786	15969807	1000.0	+	0	R 15969786
chr22	jNXSensor	rigid_DNA	15969999	15970013	1000.0	+	0	R 15969999
chr22	jNXSensor	rigid_DNA	15970197	15970222	1000.0	+	0	R 15970197
chr22	jNXSensor	rigid_DNA	15970227	15970248	1000.0	+	0	R 15970227
chr22	jNXSensor	rigid_DNA	15970394	15970408	1000.0	+	0	R 15970394
chr22	jNXSensor	rigid_DNA	15970513	15970527	1000.0	+	0	R 15970513
chr22	jNXSensor	rigid_DNA	15970573	15970587	1000.0	+	0	R 15970573
chr22	jNXSensor	rigid_DNA	15970714	15970733	1000.0	+	0	R 15970714
chr22	jNXSensor	rigid_DNA	15971105	15971119	1000.0	+	0	R 15971105
chr22	jNXSensor	rigid_DNA	15971146	15971160	1000.0	+	0	R 15971146
chr22	jNXSensor	rigid_DNA	15971388	15971406	1000.0	+	0	R 15971388
chr22	jNXSensor	rigid_DNA	15971477	15971491	1000.0	+	0	R 15971477
chr22	jNXSensor	rigid_DNA	15973342	15973366	1000.0	+	0	R 15973342
chr22	jNXSensor	rigid_DNA	15973880	15973889	1000.0	+	0	R 15973880
chr22	jNXSensor	rigid_DNA	15973891	15973904	1000.0	+	0	R 15973891
chr22	jNXSensor	rigid_DNA	15975335	15975349	1000.0	+	0	R 15975335
chr22	jNXSensor	rigid_DNA	15976478	15976489	1000.0	+	0	R 15976478
chr22	jNXSensor	rigid_DNA	15976720	15976734	1000.0	+	0	R 15976720
chr22	jNXSensor	rigid_DNA	15977536	15977550	1000.0	+	0	R 15977536
chr22	jNXSensor	rigid_DNA	15977945	15977970	1000.0	+	0	R 15977945
chr22	jNXSensor	rigid_DNA	15978382	15978406	1000.0	+	0	R 15978382
chr22	jNXSensor	rigid_DNA	15978465	15978479	1000.0	+	0	R 15978465
chr22	jNXSensor	rigid_DNA	15978496	15978515	1000.0	+	0	R 15978496
chr22	jNXSensor	rigid_DNA	15979207	15979221	1000.0	+	0	R 15979207
chr22	jNXSensor	rigid_DNA	15979728	15979742	1000.0	+	0	R 15979728
chr22	jNXSensor	rigid_DNA	15980484	15980499	1000.0	+	0	R 15980484
chr22	jNXSensor	rigid_DNA	15980559	15980573	1000.0	+	0	R 15980559
chr22	jNXSensor	rigid_DNA	15980636	15980651	1000.0	+	0	R 15980636
chr22	jNXSensor	rigid_DNA	15980661	15980676	1000.0	+	0	R 15980661
chr22	jNXSensor	rigid_DNA	15980702	15980716	1000.0	+	0	R 15980702
chr22	jNXSensor	rigid_DNA	15980751	15980775	1000.0	+	0	R 15980751
chr22	jNXSensor	rigid_DNA	15980840	15980860	1000.0	+	0	R 15980840
chr22	jNXSensor	rigid_DNA	15980880	15980908	1000.0	+	0	R 15980880
chr22	jNXSensor	rigid_DNA	15980975	15980989	1000.0	+	0	R 15980975
chr22	jNXSensor	rigid_DNA	15981093	15981191	1000.0	+	0	R 15981093
chr22	jNXSensor	rigid_DNA	15981198	15981213	1000.0	+	0	R 15981198
chr22	jNXSensor	rigid_DNA	15981237	15981273	1000.0	+	0	R 15981237
chr22	jNXSensor	rigid_DNA	15981378	15981392	1000.0	+	0	R 15981378
chr22	jNXSensor	rigid_DNA	15981442	15981461	1000.0	+	0	R 15981442
chr22	jNXSensor	rigid_DNA	15981469	15981483	1000.0	+	0	R 15981469
chr22	jNXSensor	rigid_DNA	15981520	15981609	1000.0	+	0	R 15981520
chr22	jNXSensor	rigid_DNA	15981689	15981714	1000.0	+	0	R 15981689
chr22	jNXSensor	rigid_DNA	15981735	15981749	1000.0	+	0	R 15981735
chr22	jNXSensor	rigid_DNA	15981790	15981805	1000.0	+	0	R 15981790
chr22	jNXSensor	rigid_DNA	15981815	15981839	1000.0	+	0	R 15981815
chr22	jNXSensor	rigid_DNA	15981841	15981861	1000.0	+	0	R 15981841
chr22	jNXSensor	rigid_DNA	15981940	15981966	1000.0	+	0	R 15981940
chr22	jNXSensor	rigid_DNA	15981995	15982015	1000.0	+	0	R 15981995
chr22	jNXSensor	rigid_DNA	15982061	15982125	1000.0	+	0	R 15982061
chr22	jNXSensor	rigid_DNA	15982144	15982161	1000.0	+	0	R 15982144
chr22	jNXSensor	rigid_DNA	15982186	15982211	1000.0	+	0	R 15982186
chr22	jNXSensor	rigid_DNA	15982229	15982243	1000.0	+	0	R 15982229
chr22	jNXSensor	rigid_DNA	15982252	15982290	1000.0	+	0	R 15982252
chr22	jNXSensor	rigid_DNA	15982292	15982306	1000.0	+	0	R 15982292
chr22	jNXSensor	rigid_DNA	15982310	15982324	1000.0	+	0	R 15982310
chr22	jNXSensor	rigid_DNA	15982435	15982450	1000.0	+	0	R 15982435
chr22	jNXSensor	rigid_DNA	15982473	15982516	1000.0	+	0	R 15982473
chr22	jNXSensor	rigid_DNA	15982592	15982618	1000.0	+	0	R 15982592
chr22	jNXSensor	rigid_DNA	15982703	15982717	1000.0	+	0	R 15982703
chr22	jNXSensor	rigid_DNA	15982824	15982847	1000.0	+	0	R 15982824
chr22	jNXSensor	rigid_DNA	15983721	15983735	1000.0	+	0	R 15983721
chr22	jNXSensor	rigid_DNA	15983806	15983832	1000.0	+	0	R 15983806
chr22	jNXSensor	rigid_DNA	15983855	15983875	1000.0	+	0	R 15983855
chr22	jNXSensor	rigid_DNA	15984222	15984237	1000.0	+	0	R 15984222
chr22	jNXSensor	rigid_DNA	15984799	15984808	1000.0	+	0	R 15984799
chr22	jNXSensor	rigid_DNA	15985102	15985111	1000.0	+	0	R 15985102
chr22	jNXSensor	rigid_DNA	15986008	15986017	1000.0	+	0	R 15986008
chr22	jNXSensor	rigid_DNA	15986203	15986217	1000.0	+	0	R 15986203
chr22	jNXSensor	rigid_DNA	15986314	15986327	1000.0	+	0	R 15986314
chr22	jNXSensor	rigid_DNA	15986331	15986341	1000.0	+	0	R 15986331
chr22	jNXSensor	rigid_DNA	15989154	15989166	1000.0	+	0	R 15989154
chr22	jNXSensor	rigid_DNA	15990574	15990594	1000.0	+	0	R 15990574
chr22	jNXSensor	rigid_DNA	15991600	15991618	1000.0	+	0	R 15991600
chr22	jNXSensor	rigid_DNA	15991855	15991874	1000.0	+	0	R 15991855
chr22	jNXSensor	rigid_DNA	15991901	15991915	1000.0	+	0	R 15991901
chr22	jNXSensor	rigid_DNA	15992002	15992026	1000.0	+	0	R 15992002
chr22	jNXSensor	rigid_DNA	15992044	15992063	1000.0	+	0	R 15992044
chr22	jNXSensor	rigid_DNA	15992293	15992306	1000.0	+	0	R 15992293
chr22	jNXSensor	rigid_DNA	15993011	15993020	1000.0	+	0	R 15993011
chr22	jNXSensor	rigid_DNA	15993690	15993708	1000.0	+	0	R 15993690
chr22	jNXSensor	rigid_DNA	15994208	15994222	1000.0	+	0	R 15994208
chr22	jNXSensor	rigid_DNA	15994899	15994924	1000.0	+	0	R 15994899
chr22	jNXSensor	rigid_DNA	15995715	15995729	1000.0	+	0	R 15995715
chr22	jNXSensor	rigid_DNA	15995955	15995972	1000.0	+	0	R 15995955
chr22	jNXSensor	rigid_DNA	15996106	15996125	1000.0	+	0	R 15996106
chr22	jNXSensor	rigid_DNA	15996383	15996397	1000.0	+	0	R 15996383
chr22	jNXSensor	rigid_DNA	15996659	15996673	1000.0	+	0	R 15996659
chr22	jNXSensor	rigid_DNA	15996942	15996954	1000.0	+	0	R 15996942
chr22	jNXSensor	rigid_DNA	15997261	15997276	1000.0	+	0	R 15997261
chr22	jNXSensor	rigid_DNA	15997573	15997597	1000.0	+	0	R 15997573
chr22	jNXSensor	rigid_DNA	15997767	15997780	1000.0	+	0	R 15997767
chr22	jNXSensor	rigid_DNA	15998333	15998347	1000.0	+	0	R 15998333
chr22	jNXSensor	rigid_DNA	15999250	15999264	1000.0	+	0	R 15999250
chr22	jNXSensor	rigid_DNA	15999458	15999484	1000.0	+	0	R 15999458
chr22	jNXSensor	rigid_DNA	16000044	16000058	1000.0	+	0	R 16000044
chr22	jNXSensor	rigid_DNA	16000176	16000190	1000.0	+	0	R 16000176
chr22	jNXSensor	rigid_DNA	16000417	16000428	1000.0	+	0	R 16000417
chr22	jNXSensor	rigid_DNA	16001027	16001041	1000.0	+	0	R 16001027
chr22	jNXSensor	rigid_DNA	16002027	16002051	1000.0	+	0	R 16002027
chr22	jNXSensor	rigid_DNA	16002091	16002110	1000.0	+	0	R 16002091
chr22	jNXSensor	rigid_DNA	16004102	16004116	1000.0	+	0	R 16004102
chr22	jNXSensor	rigid_DNA	16004150	16004164	1000.0	+	0	R 16004150
chr22	jNXSensor	rigid_DNA	16005019	16005033	1000.0	+	0	R 16005019
chr22	jNXSensor	rigid_DNA	16005151	16005162	1000.0	+	0	R 16005151
chr22	jNXSensor	rigid_DNA	16005304	16005321	1000.0	+	0	R 16005304
chr22	jNXSensor	rigid_DNA	16005551	16005565	1000.0	+	0	R 16005551
chr22	jNXSensor	rigid_DNA	16006785	16006799	1000.0	+	0	R 16006785
chr22	jNXSensor	rigid_DNA	16009702	16009716	1000.0	+	0	R 16009702
chr22	jNXSensor	rigid_DNA	16010341	16010355	1000.0	+	0	R 16010341
chr22	jNXSensor	rigid_DNA	16010542	16010556	1000.0	+	0	R 16010542
chr22	jNXSensor	rigid_DNA	16011413	16011426	1000.0	+	0	R 16011413
chr22	jNXSensor	rigid_DNA	16012618	16012642	1000.0	+	0	R 16012618
chr22	jNXSensor	rigid_DNA	16015507	16015522	1000.0	+	0	R 16015507
chr22	jNXSensor	rigid_DNA	16015682	16015696	1000.0	+	0	R 16015682
chr22	jNXSensor	rigid_DNA	16016122	16016137	1000.0	+	0	R 16016122
chr22	jNXSensor	rigid_DNA	16016419	16016437	1000.0	+	0	R 16016419
chr22	jNXSensor	rigid_DNA	16017200	16017210	1000.0	+	0	R 16017200
chr22	jNXSensor	rigid_DNA	16017261	16017280	1000.0	+	0	R 16017261
chr22	jNXSensor	rigid_DNA	16017670	16017684	1000.0	+	0	R 16017670
chr22	jNXSensor	rigid_DNA	16018162	16018176	1000.0	+	0	R 16018162
chr22	jNXSensor	rigid_DNA	16019205	16019216	1000.0	+	0	R 16019205
chr22	jNXSensor	rigid_DNA	16019526	16019540	1000.0	+	0	R 16019526
chr22	jNXSensor	rigid_DNA	16019621	16019651	1000.0	+	0	R 16019621
chr22	jNXSensor	rigid_DNA	16019744	16019758	1000.0	+	0	R 16019744
chr22	jNXSensor	rigid_DNA	16019768	16019788	1000.0	+	0	R 16019768
chr22	jNXSensor	rigid_DNA	16019928	16019942	1000.0	+	0	R 16019928
chr22	jNXSensor	rigid_DNA	16019946	16019974	1000.0	+	0	R 16019946
chr22	jNXSensor	rigid_DNA	16020043	16020060	1000.0	+	0	R 16020043
chr22	jNXSensor	rigid_DNA	16020066	16020091	1000.0	+	0	R 16020066
chr22	jNXSensor	rigid_DNA	16020096	16020123	1000.0	+	0	R 16020096
chr22	jNXSensor	rigid_DNA	16020146	16020160	1000.0	+	0	R 16020146
chr22	jNXSensor	rigid_DNA	16020168	16020193	1000.0	+	0	R 16020168
chr22	jNXSensor	rigid_DNA	16020217	16020236	1000.0	+	0	R 16020217
chr22	jNXSensor	rigid_DNA	16020259	16020283	1000.0	+	0	R 16020259
chr22	jNXSensor	rigid_DNA	16020333	16020348	1000.0	+	0	R 16020333
chr22	jNXSensor	rigid_DNA	16020389	16020415	1000.0	+	0	R 16020389
chr22	jNXSensor	rigid_DNA	16020428	16020442	1000.0	+	0	R 16020428
chr22	jNXSensor	rigid_DNA	16020460	16020474	1000.0	+	0	R 16020460
chr22	jNXSensor	rigid_DNA	16020526	16020541	1000.0	+	0	R 16020526
chr22	jNXSensor	rigid_DNA	16020643	16020657	1000.0	+	0	R 16020643
chr22	jNXSensor	rigid_DNA	16020679	16020694	1000.0	+	0	R 16020679
chr22	jNXSensor	rigid_DNA	16021120	16021134	1000.0	+	0	R 16021120
chr22	jNXSensor	rigid_DNA	16021258	16021276	1000.0	+	0	R 16021258
chr22	jNXSensor	rigid_DNA	16021400	16021414	1000.0	+	0	R 16021400
chr22	jNXSensor	rigid_DNA	16021540	16021552	1000.0	+	0	R 16021540
chr22	jNXSensor	rigid_DNA	16022136	16022151	1000.0	+	0	R 16022136
chr22	jNXSensor	rigid_DNA	16022455	16022467	1000.0	+	0	R 16022455
chr22	jNXSensor	rigid_DNA	16022516	16022530	1000.0	+	0	R 16022516
chr22	jNXSensor	rigid_DNA	16022608	16022617	1000.0	+	0	R 16022608
chr22	jNXSensor	rigid_DNA	16022763	16022775	1000.0	+	0	R 16022763
chr22	jNXSensor	rigid_DNA	16022777	16022788	1000.0	+	0	R 16022777
chr22	jNXSensor	rigid_DNA	16025113	16025134	1000.0	+	0	R 16025113
chr22	jNXSensor	rigid_DNA	16025848	16025862	1000.0	+	0	R 16025848
chr22	jNXSensor	rigid_DNA	16026207	16026221	1000.0	+	0	R 16026207
chr22	jNXSensor	rigid_DNA	16026540	16026549	1000.0	+	0	R 16026540
chr22	jNXSensor	rigid_DNA	16026977	16026993	1000.0	+	0	R 16026977
chr22	jNXSensor	rigid_DNA	16027174	16027188	1000.0	+	0	R 16027174
chr22	jNXSensor	rigid_DNA	16028089	16028103	1000.0	+	0	R 16028089
chr22	jNXSensor	rigid_DNA	16028335	16028345	1000.0	+	0	R 16028335
chr22	jNXSensor	rigid_DNA	16028947	16028961	1000.0	+	0	R 16028947
chr22	jNXSensor	rigid_DNA	16029167	16029181	1000.0	+	0	R 16029167
chr22	jNXSensor	rigid_DNA	16029267	16029276	1000.0	+	0	R 16029267
chr22	jNXSensor	rigid_DNA	16029598	16029612	1000.0	+	0	R 16029598
chr22	jNXSensor	rigid_DNA	16029704	16029718	1000.0	+	0	R 16029704
chr22	jNXSensor	rigid_DNA	16031526	16031540	1000.0	+	0	R 16031526
chr22	jNXSensor	rigid_DNA	16031760	16031774	1000.0	+	0	R 16031760
chr22	jNXSensor	rigid_DNA	16032165	16032185	1000.0	+	0	R 16032165
chr22	jNXSensor	rigid_DNA	16032295	16032314	1000.0	+	0	R 16032295
chr22	jNXSensor	rigid_DNA	16032381	16032403	1000.0	+	0	R 16032381
chr22	jNXSensor	rigid_DNA	16032407	16032421	1000.0	+	0	R 16032407
chr22	jNXSensor	rigid_DNA	16032455	16032474	1000.0	+	0	R 16032455
chr22	jNXSensor	rigid_DNA	16032489	16032514	1000.0	+	0	R 16032489
chr22	jNXSensor	rigid_DNA	16032519	16032538	1000.0	+	0	R 16032519
chr22	jNXSensor	rigid_DNA	16032551	16032597	1000.0	+	0	R 16032551
chr22	jNXSensor	rigid_DNA	16032624	16032711	1000.0	+	0	R 16032624
chr22	jNXSensor	rigid_DNA	16032717	16032736	1000.0	+	0	R 16032717
chr22	jNXSensor	rigid_DNA	16032838	16032858	1000.0	+	0	R 16032838
chr22	jNXSensor	rigid_DNA	16032909	16032923	1000.0	+	0	R 16032909
chr22	jNXSensor	rigid_DNA	16032936	16032950	1000.0	+	0	R 16032936
chr22	jNXSensor	rigid_DNA	16033189	16033212	1000.0	+	0	R 16033189
chr22	jNXSensor	rigid_DNA	16033293	16033312	1000.0	+	0	R 16033293
chr22	jNXSensor	rigid_DNA	16034058	16034077	1000.0	+	0	R 16034058
chr22	jNXSensor	rigid_DNA	16034100	16034114	1000.0	+	0	R 16034100
chr22	jNXSensor	rigid_DNA	16035726	16035742	1000.0	+	0	R 16035726
chr22	jNXSensor	rigid_DNA	16035797	16035811	1000.0	+	0	R 16035797
chr22	jNXSensor	rigid_DNA	16035956	16035981	1000.0	+	0	R 16035956
chr22	jNXSensor	rigid_DNA	16036199	16036212	1000.0	+	0	R 16036199
chr22	jNXSensor	rigid_DNA	16036595	16036613	1000.0	+	0	R 16036595
chr22	jNXSensor	rigid_DNA	16036948	16036963	1000.0	+	0	R 16036948
chr22	jNXSensor	rigid_DNA	16037328	16037348	1000.0	+	0	R 16037328
chr22	jNXSensor	rigid_DNA	16037813	16037827	1000.0	+	0	R 16037813
chr22	jNXSensor	rigid_DNA	16038061	16038079	1000.0	+	0	R 16038061
chr22	jNXSensor	rigid_DNA	16039326	16039349	1000.0	+	0	R 16039326
chr22	jNXSensor	rigid_DNA	16039390	16039404	1000.0	+	0	R 16039390
chr22	jNXSensor	rigid_DNA	16039626	16039650	1000.0	+	0	R 16039626
chr22	jNXSensor	rigid_DNA	16040572	16040586	1000.0	+	0	R 16040572
chr22	jNXSensor	rigid_DNA	16040780	16040794	1000.0	+	0	R 16040780
chr22	jNXSensor	rigid_DNA	16042501	16042515	1000.0	+	0	R 16042501
chr22	jNXSensor	rigid_DNA	16043724	16043738	1000.0	+	0	R 16043724
chr22	jNXSensor	rigid_DNA	16044347	16044368	1000.0	+	0	R 16044347
chr22	jNXSensor	rigid_DNA	16044599	16044613	1000.0	+	0	R 16044599
chr22	jNXSensor	rigid_DNA	16044636	16044650	1000.0	+	0	R 16044636
chr22	jNXSensor	rigid_DNA	16044820	16044834	1000.0	+	0	R 16044820
chr22	jNXSensor	rigid_DNA	16044846	16044866	1000.0	+	0	R 16044846
chr22	jNXSensor	rigid_DNA	16045017	16045027	1000.0	+	0	R 16045017
chr22	jNXSensor	rigid_DNA	16045618	16045632	1000.0	+	0	R 16045618
chr22	jNXSensor	rigid_DNA	16046991	16047005	1000.0	+	0	R 16046991
chr22	jNXSensor	rigid_DNA	16047229	16047243	1000.0	+	0	R 16047229
chr22	jNXSensor	rigid_DNA	16048057	16048074	1000.0	+	0	R 16048057
chr22	jNXSensor	rigid_DNA	16048217	16048226	1000.0	+	0	R 16048217
chr22	jNXSensor	rigid_DNA	16048385	16048399	1000.0	+	0	R 16048385
chr22	jNXSensor	rigid_DNA	16048556	16048572	1000.0	+	0	R 16048556
chr22	jNXSensor	rigid_DNA	16049528	16049542	1000.0	+	0	R 16049528
chr22	jNXSensor	rigid_DNA	16049910	16049927	1000.0	+	0	R 16049910
chr22	jNXSensor	rigid_DNA	16050739	16050753	1000.0	+	0	R 16050739
chr22	jNXSensor	rigid_DNA	16051002	16051016	1000.0	+	0	R 16051002
chr22	jNXSensor	rigid_DNA	16051047	16051061	1000.0	+	0	R 16051047
chr22	jNXSensor	rigid_DNA	16051566	16051585	1000.0	+	0	R 16051566
chr22	jNXSensor	rigid_DNA	16051656	16051670	1000.0	+	0	R 16051656
chr22	jNXSensor	rigid_DNA	16051875	16051916	1000.0	+	0	R 16051875
chr22	jNXSensor	rigid_DNA	16052473	16052487	1000.0	+	0	R 16052473
chr22	jNXSensor	rigid_DNA	16052495	16052509	1000.0	+	0	R 16052495
chr22	jNXSensor	rigid_DNA	16052763	16052805	1000.0	+	0	R 16052763
chr22	jNXSensor	rigid_DNA	16052820	16052834	1000.0	+	0	R 16052820
chr22	jNXSensor	rigid_DNA	16052838	16052880	1000.0	+	0	R 16052838
chr22	jNXSensor	rigid_DNA	16053476	16053495	1000.0	+	0	R 16053476
chr22	jNXSensor	rigid_DNA	16053720	16053730	1000.0	+	0	R 16053720
chr22	jNXSensor	rigid_DNA	16054249	16054275	1000.0	+	0	R 16054249
chr22	jNXSensor	rigid_DNA	16054569	16054584	1000.0	+	0	R 16054569
chr22	jNXSensor	rigid_DNA	16054823	16054837	1000.0	+	0	R 16054823
chr22	jNXSensor	rigid_DNA	16054910	16054925	1000.0	+	0	R 16054910
chr22	jNXSensor	rigid_DNA	16055060	16055074	1000.0	+	0	R 16055060
chr22	jNXSensor	rigid_DNA	16055254	16055268	1000.0	+	0	R 16055254
chr22	jNXSensor	rigid_DNA	16055392	16055411	1000.0	+	0	R 16055392
chr22	jNXSensor	rigid_DNA	16056167	16056181	1000.0	+	0	R 16056167
chr22	jNXSensor	rigid_DNA	16056652	16056668	1000.0	+	0	R 16056652
chr22	jNXSensor	rigid_DNA	16056995	16057009	1000.0	+	0	R 16056995
chr22	jNXSensor	rigid_DNA	16057214	16057230	1000.0	+	0	R 16057214
chr22	jNXSensor	rigid_DNA	16057826	16057840	1000.0	+	0	R 16057826
chr22	jNXSensor	rigid_DNA	16058160	16058171	1000.0	+	0	R 16058160
chr22	jNXSensor	rigid_DNA	16058687	16058706	1000.0	+	0	R 16058687
chr22	jNXSensor	rigid_DNA	16058929	16058942	1000.0	+	0	R 16058929
chr22	jNXSensor	rigid_DNA	16059447	16059462	1000.0	+	0	R 16059447
chr22	jNXSensor	rigid_DNA	16059684	16059703	1000.0	+	0	R 16059684
chr22	jNXSensor	rigid_DNA	16059837	16059857	1000.0	+	0	R 16059837
chr22	jNXSensor	rigid_DNA	16060004	16060018	1000.0	+	0	R 16060004
chr22	jNXSensor	rigid_DNA	16060067	16060081	1000.0	+	0	R 16060067
chr22	jNXSensor	rigid_DNA	16060695	16060709	1000.0	+	0	R 16060695
chr22	jNXSensor	rigid_DNA	16061178	16061192	1000.0	+	0	R 16061178
chr22	jNXSensor	rigid_DNA	16061773	16061786	1000.0	+	0	R 16061773
chr22	jNXSensor	rigid_DNA	16062093	16062104	1000.0	+	0	R 16062093
chr22	jNXSensor	rigid_DNA	16062858	16062879	1000.0	+	0	R 16062858
chr22	jNXSensor	rigid_DNA	16063026	16063039	1000.0	+	0	R 16063026
chr22	jNXSensor	rigid_DNA	16063664	16063674	1000.0	+	0	R 16063664
chr22	jNXSensor	rigid_DNA	16063911	16063925	1000.0	+	0	R 16063911
chr22	jNXSensor	rigid_DNA	16064713	16064728	1000.0	+	0	R 16064713
chr22	jNXSensor	rigid_DNA	16064848	16064862	1000.0	+	0	R 16064848
chr22	jNXSensor	rigid_DNA	16065499	16065511	1000.0	+	0	R 16065499
chr22	jNXSensor	rigid_DNA	16065620	16065634	1000.0	+	0	R 16065620
chr22	jNXSensor	rigid_DNA	16065685	16065702	1000.0	+	0	R 16065685
chr22	jNXSensor	rigid_DNA	16065916	16065926	1000.0	+	0	R 16065916
chr22	jNXSensor	rigid_DNA	16066020	16066034	1000.0	+	0	R 16066020
chr22	jNXSensor	rigid_DNA	16067786	16067805	1000.0	+	0	R 16067786
chr22	jNXSensor	rigid_DNA	16068311	16068330	1000.0	+	0	R 16068311
chr22	jNXSensor	rigid_DNA	16068353	16068372	1000.0	+	0	R 16068353
chr22	jNXSensor	rigid_DNA	16068609	16068623	1000.0	+	0	R 16068609
chr22	jNXSensor	rigid_DNA	16068671	16068685	1000.0	+	0	R 16068671
chr22	jNXSensor	rigid_DNA	16068752	16068767	1000.0	+	0	R 16068752
chr22	jNXSensor	rigid_DNA	16069074	16069088	1000.0	+	0	R 16069074
chr22	jNXSensor	rigid_DNA	16069314	16069324	1000.0	+	0	R 16069314
chr22	jNXSensor	rigid_DNA	16069336	16069347	1000.0	+	0	R 16069336
chr22	jNXSensor	rigid_DNA	16069712	16069722	1000.0	+	0	R 16069712
chr22	jNXSensor	rigid_DNA	16070219	16070233	1000.0	+	0	R 16070219
chr22	jNXSensor	rigid_DNA	16070422	16070437	1000.0	+	0	R 16070422
chr22	jNXSensor	rigid_DNA	16070780	16070798	1000.0	+	0	R 16070780
chr22	jNXSensor	rigid_DNA	16071027	16071041	1000.0	+	0	R 16071027
chr22	jNXSensor	rigid_DNA	16071083	16071097	1000.0	+	0	R 16071083
chr22	jNXSensor	rigid_DNA	16071969	16071983	1000.0	+	0	R 16071969
chr22	jNXSensor	rigid_DNA	16073411	16073425	1000.0	+	0	R 16073411
chr22	jNXSensor	rigid_DNA	16073672	16073683	1000.0	+	0	R 16073672
chr22	jNXSensor	rigid_DNA	16073847	16073858	1000.0	+	0	R 16073847
chr22	jNXSensor	rigid_DNA	16074575	16074593	1000.0	+	0	R 16074575
chr22	jNXSensor	rigid_DNA	16074930	16074950	1000.0	+	0	R 16074930
chr22	jNXSensor	rigid_DNA	16075533	16075547	1000.0	+	0	R 16075533
chr22	jNXSensor	rigid_DNA	16075939	16075953	1000.0	+	0	R 16075939
chr22	jNXSensor	rigid_DNA	16076208	16076222	1000.0	+	0	R 16076208
chr22	jNXSensor	rigid_DNA	16076249	16076263	1000.0	+	0	R 16076249
chr22	jNXSensor	rigid_DNA	16076496	16076508	1000.0	+	0	R 16076496
chr22	jNXSensor	rigid_DNA	16077268	16077278	1000.0	+	0	R 16077268
chr22	jNXSensor	rigid_DNA	16077415	16077429	1000.0	+	0	R 16077415
chr22	jNXSensor	rigid_DNA	16077649	16077662	1000.0	+	0	R 16077649
chr22	jNXSensor	rigid_DNA	16078131	16078140	1000.0	+	0	R 16078131
chr22	jNXSensor	rigid_DNA	16080556	16080580	1000.0	+	0	R 16080556
chr22	jNXSensor	rigid_DNA	16080645	16080659	1000.0	+	0	R 16080645
chr22	jNXSensor	rigid_DNA	16081822	16081836	1000.0	+	0	R 16081822
chr22	jNXSensor	rigid_DNA	16082033	16082046	1000.0	+	0	R 16082033
chr22	jNXSensor	rigid_DNA	16082318	16082344	1000.0	+	0	R 16082318
chr22	jNXSensor	rigid_DNA	16082626	16082640	1000.0	+	0	R 16082626
chr22	jNXSensor	rigid_DNA	16083968	16083977	1000.0	+	0	R 16083968
chr22	jNXSensor	rigid_DNA	16084185	16084194	1000.0	+	0	R 16084185
chr22	jNXSensor	rigid_DNA	16084646	16084660	1000.0	+	0	R 16084646
chr22	jNXSensor	rigid_DNA	16084687	16084701	1000.0	+	0	R 16084687
chr22	jNXSensor	rigid_DNA	16085802	16085816	1000.0	+	0	R 16085802
chr22	jNXSensor	rigid_DNA	16086465	16086479	1000.0	+	0	R 16086465
chr22	jNXSensor	rigid_DNA	16086708	16086742	1000.0	+	0	R 16086708
chr22	jNXSensor	rigid_DNA	16087007	16087016	1000.0	+	0	R 16087007
chr22	jNXSensor	rigid_DNA	16087181	16087195	1000.0	+	0	R 16087181
chr22	jNXSensor	rigid_DNA	16087423	16087434	1000.0	+	0	R 16087423
chr22	jNXSensor	rigid_DNA	16087717	16087726	1000.0	+	0	R 16087717
chr22	jNXSensor	rigid_DNA	16088096	16088108	1000.0	+	0	R 16088096
chr22	jNXSensor	rigid_DNA	16088550	16088563	1000.0	+	0	R 16088550
chr22	jNXSensor	rigid_DNA	16088879	16088892	1000.0	+	0	R 16088879
chr22	jNXSensor	rigid_DNA	16091492	16091505	1000.0	+	0	R 16091492
chr22	jNXSensor	rigid_DNA	16091602	16091616	1000.0	+	0	R 16091602
chr22	jNXSensor	rigid_DNA	16091736	16091750	1000.0	+	0	R 16091736
chr22	jNXSensor	rigid_DNA	16092086	16092100	1000.0	+	0	R 16092086
chr22	jNXSensor	rigid_DNA	16092954	16092964	1000.0	+	0	R 16092954
chr22	jNXSensor	rigid_DNA	16093032	16093046	1000.0	+	0	R 16093032
chr22	jNXSensor	rigid_DNA	16093343	16093366	1000.0	+	0	R 16093343
chr22	jNXSensor	rigid_DNA	16093526	16093540	1000.0	+	0	R 16093526
chr22	jNXSensor	rigid_DNA	16094773	16094788	1000.0	+	0	R 16094773
chr22	jNXSensor	rigid_DNA	16095024	16095038	1000.0	+	0	R 16095024
chr22	jNXSensor	rigid_DNA	16095251	16095270	1000.0	+	0	R 16095251
chr22	jNXSensor	rigid_DNA	16095282	16095297	1000.0	+	0	R 16095282
chr22	jNXSensor	rigid_DNA	16095886	16095909	1000.0	+	0	R 16095886
chr22	jNXSensor	rigid_DNA	16096030	16096044	1000.0	+	0	R 16096030
chr22	jNXSensor	rigid_DNA	16096820	16096839	1000.0	+	0	R 16096820
chr22	jNXSensor	rigid_DNA	16097045	16097059	1000.0	+	0	R 16097045
chr22	jNXSensor	rigid_DNA	16097297	16097314	1000.0	+	0	R 16097297
chr22	jNXSensor	rigid_DNA	16097446	16097462	1000.0	+	0	R 16097446
chr22	jNXSensor	rigid_DNA	16097679	16097693	1000.0	+	0	R 16097679
chr22	jNXSensor	rigid_DNA	16097820	16097834	1000.0	+	0	R 16097820
chr22	jNXSensor	rigid_DNA	16098301	16098320	1000.0	+	0	R 16098301
chr22	jNXSensor	rigid_DNA	16098982	16098996	1000.0	+	0	R 16098982
chr22	jNXSensor	rigid_DNA	16099224	16099267	1000.0	+	0	R 16099224
chr22	jNXSensor	rigid_DNA	16099290	16099304	1000.0	+	0	R 16099290
chr22	jNXSensor	rigid_DNA	16099455	16099469	1000.0	+	0	R 16099455
chr22	jNXSensor	rigid_DNA	16099536	16099554	1000.0	+	0	R 16099536
chr22	jNXSensor	rigid_DNA	16100754	16100768	1000.0	+	0	R 16100754
chr22	jNXSensor	rigid_DNA	16101609	16101623	1000.0	+	0	R 16101609
chr22	jNXSensor	rigid_DNA	16102332	16102343	1000.0	+	0	R 16102332
chr22	jNXSensor	rigid_DNA	16102853	16102867	1000.0	+	0	R 16102853
chr22	jNXSensor	rigid_DNA	16104233	16104253	1000.0	+	0	R 16104233
chr22	jNXSensor	rigid_DNA	16104476	16104495	1000.0	+	0	R 16104476
chr22	jNXSensor	rigid_DNA	16104573	16104587	1000.0	+	0	R 16104573
chr22	jNXSensor	rigid_DNA	16104810	16104824	1000.0	+	0	R 16104810
chr22	jNXSensor	rigid_DNA	16105287	16105301	1000.0	+	0	R 16105287
chr22	jNXSensor	rigid_DNA	16105568	16105578	1000.0	+	0	R 16105568
chr22	jNXSensor	rigid_DNA	16105618	16105631	1000.0	+	0	R 16105618
chr22	jNXSensor	rigid_DNA	16105861	16105875	1000.0	+	0	R 16105861
chr22	jNXSensor	rigid_DNA	16106091	16106102	1000.0	+	0	R 16106091
chr22	jNXSensor	rigid_DNA	16106621	16106635	1000.0	+	0	R 16106621
chr22	jNXSensor	rigid_DNA	16106858	16106877	1000.0	+	0	R 16106858
chr22	jNXSensor	rigid_DNA	16107793	16107807	1000.0	+	0	R 16107793
chr22	jNXSensor	rigid_DNA	16107830	16107844	1000.0	+	0	R 16107830
chr22	jNXSensor	rigid_DNA	16108072	16108086	1000.0	+	0	R 16108072
chr22	jNXSensor	rigid_DNA	16108416	16108427	1000.0	+	0	R 16108416
chr22	jNXSensor	rigid_DNA	16109319	16109346	1000.0	+	0	R 16109319
chr22	jNXSensor	rigid_DNA	16109570	16109584	1000.0	+	0	R 16109570
chr22	jNXSensor	rigid_DNA	16109950	16109969	1000.0	+	0	R 16109950
chr22	jNXSensor	rigid_DNA	16110468	16110482	1000.0	+	0	R 16110468
chr22	jNXSensor	rigid_DNA	16112314	16112328	1000.0	+	0	R 16112314
chr22	jNXSensor	rigid_DNA	16112423	16112435	1000.0	+	0	R 16112423
chr22	jNXSensor	rigid_DNA	16112564	16112578	1000.0	+	0	R 16112564
chr22	jNXSensor	rigid_DNA	16112804	16112820	1000.0	+	0	R 16112804
chr22	jNXSensor	rigid_DNA	16113299	16113312	1000.0	+	0	R 16113299
chr22	jNXSensor	rigid_DNA	16113430	16113449	1000.0	+	0	R 16113430
chr22	jNXSensor	rigid_DNA	16114548	16114564	1000.0	+	0	R 16114548
chr22	jNXSensor	rigid_DNA	16114643	16114657	1000.0	+	0	R 16114643
chr22	jNXSensor	rigid_DNA	16114891	16114902	1000.0	+	0	R 16114891
chr22	jNXSensor	rigid_DNA	16115237	16115246	1000.0	+	0	R 16115237
chr22	jNXSensor	rigid_DNA	16115625	16115635	1000.0	+	0	R 16115625
chr22	jNXSensor	rigid_DNA	16115836	16115850	1000.0	+	0	R 16115836
chr22	jNXSensor	rigid_DNA	16116024	16116036	1000.0	+	0	R 16116024
chr22	jNXSensor	rigid_DNA	16116325	16116339	1000.0	+	0	R 16116325
chr22	jNXSensor	rigid_DNA	16116674	16116686	1000.0	+	0	R 16116674
chr22	jNXSensor	rigid_DNA	16118112	16118126	1000.0	+	0	R 16118112
chr22	jNXSensor	rigid_DNA	16118749	16118763	1000.0	+	0	R 16118749
chr22	jNXSensor	rigid_DNA	16118784	16118793	1000.0	+	0	R 16118784
chr22	jNXSensor	rigid_DNA	16119031	16119050	1000.0	+	0	R 16119031
chr22	jNXSensor	rigid_DNA	16119340	16119354	1000.0	+	0	R 16119340
chr22	jNXSensor	rigid_DNA	16119371	16119391	1000.0	+	0	R 16119371
chr22	jNXSensor	rigid_DNA	16120244	16120255	1000.0	+	0	R 16120244
chr22	jNXSensor	rigid_DNA	16120551	16120562	1000.0	+	0	R 16120551
chr22	jNXSensor	rigid_DNA	16122149	16122163	1000.0	+	0	R 16122149
chr22	jNXSensor	rigid_DNA	16122648	16122662	1000.0	+	0	R 16122648
chr22	jNXSensor	rigid_DNA	16122890	16122901	1000.0	+	0	R 16122890
chr22	jNXSensor	rigid_DNA	16123235	16123249	1000.0	+	0	R 16123235
chr22	jNXSensor	rigid_DNA	16123276	16123290	1000.0	+	0	R 16123276
chr22	jNXSensor	rigid_DNA	16123569	16123583	1000.0	+	0	R 16123569
chr22	jNXSensor	rigid_DNA	16123616	16123630	1000.0	+	0	R 16123616
chr22	jNXSensor	rigid_DNA	16124630	16124644	1000.0	+	0	R 16124630
chr22	jNXSensor	rigid_DNA	16125220	16125234	1000.0	+	0	R 16125220
chr22	jNXSensor	rigid_DNA	16125245	16125259	1000.0	+	0	R 16125245
chr22	jNXSensor	rigid_DNA	16125629	16125648	1000.0	+	0	R 16125629
chr22	jNXSensor	rigid_DNA	16125654	16125672	1000.0	+	0	R 16125654
chr22	jNXSensor	rigid_DNA	16126031	16126045	1000.0	+	0	R 16126031
chr22	jNXSensor	rigid_DNA	16127223	16127237	1000.0	+	0	R 16127223
chr22	jNXSensor	rigid_DNA	16127253	16127272	1000.0	+	0	R 16127253
chr22	jNXSensor	rigid_DNA	16127681	16127695	1000.0	+	0	R 16127681
chr22	jNXSensor	rigid_DNA	16127707	16127721	1000.0	+	0	R 16127707
chr22	jNXSensor	rigid_DNA	16127862	16127876	1000.0	+	0	R 16127862
chr22	jNXSensor	rigid_DNA	16129444	16129457	1000.0	+	0	R 16129444
chr22	jNXSensor	rigid_DNA	16129459	16129474	1000.0	+	0	R 16129459
chr22	jNXSensor	rigid_DNA	16130272	16130286	1000.0	+	0	R 16130272
chr22	jNXSensor	rigid_DNA	16130678	16130692	1000.0	+	0	R 16130678
chr22	jNXSensor	rigid_DNA	16130775	16130794	1000.0	+	0	R 16130775
chr22	jNXSensor	rigid_DNA	16130984	16130998	1000.0	+	0	R 16130984
chr22	jNXSensor	rigid_DNA	16131434	16131448	1000.0	+	0	R 16131434
chr22	jNXSensor	rigid_DNA	16131548	16131562	1000.0	+	0	R 16131548
chr22	jNXSensor	rigid_DNA	16131645	16131659	1000.0	+	0	R 16131645
chr22	jNXSensor	rigid_DNA	16131767	16131781	1000.0	+	0	R 16131767
chr22	jNXSensor	rigid_DNA	16133261	16133275	1000.0	+	0	R 16133261
chr22	jNXSensor	rigid_DNA	16133418	16133432	1000.0	+	0	R 16133418
chr22	jNXSensor	rigid_DNA	16133582	16133597	1000.0	+	0	R 16133582
chr22	jNXSensor	rigid_DNA	16133796	16133810	1000.0	+	0	R 16133796
chr22	jNXSensor	rigid_DNA	16134580	16134594	1000.0	+	0	R 16134580
chr22	jNXSensor	rigid_DNA	16134862	16134871	1000.0	+	0	R 16134862
chr22	jNXSensor	rigid_DNA	16135020	16135039	1000.0	+	0	R 16135020
chr22	jNXSensor	rigid_DNA	16135163	16135179	1000.0	+	0	R 16135163
chr22	jNXSensor	rigid_DNA	16135606	16135620	1000.0	+	0	R 16135606
chr22	jNXSensor	rigid_DNA	16135979	16135999	1000.0	+	0	R 16135979
chr22	jNXSensor	rigid_DNA	16136288	16136307	1000.0	+	0	R 16136288
chr22	jNXSensor	rigid_DNA	16136375	16136417	1000.0	+	0	R 16136375
chr22	jNXSensor	rigid_DNA	16136490	16136505	1000.0	+	0	R 16136490
chr22	jNXSensor	rigid_DNA	16136574	16136594	1000.0	+	0	R 16136574
chr22	jNXSensor	rigid_DNA	16136706	16136720	1000.0	+	0	R 16136706
chr22	jNXSensor	rigid_DNA	16136946	16136974	1000.0	+	0	R 16136946
chr22	jNXSensor	rigid_DNA	16137316	16137331	1000.0	+	0	R 16137316
chr22	jNXSensor	rigid_DNA	16137739	16137756	1000.0	+	0	R 16137739
chr22	jNXSensor	rigid_DNA	16137773	16137787	1000.0	+	0	R 16137773
chr22	jNXSensor	rigid_DNA	16137919	16137932	1000.0	+	0	R 16137919
chr22	jNXSensor	rigid_DNA	16138025	16138039	1000.0	+	0	R 16138025
chr22	jNXSensor	rigid_DNA	16138197	16138216	1000.0	+	0	R 16138197
chr22	jNXSensor	rigid_DNA	16138760	16138774	1000.0	+	0	R 16138760
chr22	jNXSensor	rigid_DNA	16138869	16138883	1000.0	+	0	R 16138869
chr22	jNXSensor	rigid_DNA	16139042	16139054	1000.0	+	0	R 16139042
chr22	jNXSensor	rigid_DNA	16139207	16139219	1000.0	+	0	R 16139207
chr22	jNXSensor	rigid_DNA	16139337	16139351	1000.0	+	0	R 16139337
chr22	jNXSensor	rigid_DNA	16139598	16139613	1000.0	+	0	R 16139598
chr22	jNXSensor	rigid_DNA	16139678	16139691	1000.0	+	0	R 16139678
chr22	jNXSensor	rigid_DNA	16140091	16140105	1000.0	+	0	R 16140091
chr22	jNXSensor	rigid_DNA	16140896	16140913	1000.0	+	0	R 16140896
chr22	jNXSensor	rigid_DNA	16141046	16141060	1000.0	+	0	R 16141046
chr22	jNXSensor	rigid_DNA	16141291	16141305	1000.0	+	0	R 16141291
chr22	jNXSensor	rigid_DNA	16141321	16141330	1000.0	+	0	R 16141321
chr22	jNXSensor	rigid_DNA	16142780	16142796	1000.0	+	0	R 16142780
chr22	jNXSensor	rigid_DNA	16143031	16143045	1000.0	+	0	R 16143031
chr22	jNXSensor	rigid_DNA	16143148	16143157	1000.0	+	0	R 16143148
chr22	jNXSensor	rigid_DNA	16143161	16143175	1000.0	+	0	R 16143161
chr22	jNXSensor	rigid_DNA	16143319	16143334	1000.0	+	0	R 16143319
chr22	jNXSensor	rigid_DNA	16143406	16143420	1000.0	+	0	R 16143406
chr22	jNXSensor	rigid_DNA	16143550	16143564	1000.0	+	0	R 16143550
chr22	jNXSensor	rigid_DNA	16144161	16144175	1000.0	+	0	R 16144161
chr22	jNXSensor	rigid_DNA	16144337	16144351	1000.0	+	0	R 16144337
chr22	jNXSensor	rigid_DNA	16145173	16145191	1000.0	+	0	R 16145173
chr22	jNXSensor	rigid_DNA	16147082	16147095	1000.0	+	0	R 16147082
chr22	jNXSensor	rigid_DNA	16149889	16149903	1000.0	+	0	R 16149889
chr22	jNXSensor	rigid_DNA	16151615	16151624	1000.0	+	0	R 16151615
chr22	jNXSensor	rigid_DNA	16152086	16152098	1000.0	+	0	R 16152086
chr22	jNXSensor	rigid_DNA	16152344	16152357	1000.0	+	0	R 16152344
chr22	jNXSensor	rigid_DNA	16152762	16152773	1000.0	+	0	R 16152762
chr22	jNXSensor	rigid_DNA	16153001	16153015	1000.0	+	0	R 16153001
chr22	jNXSensor	rigid_DNA	16153038	16153052	1000.0	+	0	R 16153038
chr22	jNXSensor	rigid_DNA	16153057	16153074	1000.0	+	0	R 16153057
chr22	jNXSensor	rigid_DNA	16153301	16153315	1000.0	+	0	R 16153301
chr22	jNXSensor	rigid_DNA	16153354	16153381	1000.0	+	0	R 16153354
chr22	jNXSensor	rigid_DNA	16153545	16153559	1000.0	+	0	R 16153545
chr22	jNXSensor	rigid_DNA	16153663	16153677	1000.0	+	0	R 16153663
chr22	jNXSensor	rigid_DNA	16153705	16153719	1000.0	+	0	R 16153705
chr22	jNXSensor	rigid_DNA	16153890	16153902	1000.0	+	0	R 16153890
chr22	jNXSensor	rigid_DNA	16154187	16154197	1000.0	+	0	R 16154187
chr22	jNXSensor	rigid_DNA	16157425	16157438	1000.0	+	0	R 16157425
chr22	jNXSensor	rigid_DNA	16160435	16160449	1000.0	+	0	R 16160435
chr22	jNXSensor	rigid_DNA	16161088	16161102	1000.0	+	0	R 16161088
chr22	jNXSensor	rigid_DNA	16162150	16162161	1000.0	+	0	R 16162150
chr22	jNXSensor	rigid_DNA	16162351	16162365	1000.0	+	0	R 16162351
chr22	jNXSensor	rigid_DNA	16162559	16162573	1000.0	+	0	R 16162559
chr22	jNXSensor	rigid_DNA	16162852	16162868	1000.0	+	0	R 16162852
chr22	jNXSensor	rigid_DNA	16162964	16162978	1000.0	+	0	R 16162964
chr22	jNXSensor	rigid_DNA	16163614	16163636	1000.0	+	0	R 16163614
chr22	jNXSensor	rigid_DNA	16164105	16164118	1000.0	+	0	R 16164105
chr22	jNXSensor	rigid_DNA	16164348	16164362	1000.0	+	0	R 16164348
chr22	jNXSensor	rigid_DNA	16165281	16165295	1000.0	+	0	R 16165281
chr22	jNXSensor	rigid_DNA	16165724	16165741	1000.0	+	0	R 16165724
chr22	jNXSensor	rigid_DNA	16165965	16165979	1000.0	+	0	R 16165965
chr22	jNXSensor	rigid_DNA	16166855	16166870	1000.0	+	0	R 16166855
chr22	jNXSensor	rigid_DNA	16167335	16167349	1000.0	+	0	R 16167335
chr22	jNXSensor	rigid_DNA	16168064	16168078	1000.0	+	0	R 16168064
chr22	jNXSensor	rigid_DNA	16168807	16168821	1000.0	+	0	R 16168807
chr22	jNXSensor	rigid_DNA	16169073	16169083	1000.0	+	0	R 16169073
chr22	jNXSensor	rigid_DNA	16169351	16169365	1000.0	+	0	R 16169351
chr22	jNXSensor	rigid_DNA	16169880	16169889	1000.0	+	0	R 16169880
chr22	jNXSensor	rigid_DNA	16170826	16170840	1000.0	+	0	R 16170826
chr22	jNXSensor	rigid_DNA	16171160	16171169	1000.0	+	0	R 16171160
chr22	jNXSensor	rigid_DNA	16171391	16171406	1000.0	+	0	R 16171391
chr22	jNXSensor	rigid_DNA	16171437	16171451	1000.0	+	0	R 16171437
chr22	jNXSensor	rigid_DNA	16172335	16172344	1000.0	+	0	R 16172335
chr22	jNXSensor	rigid_DNA	16174804	16174818	1000.0	+	0	R 16174804
chr22	jNXSensor	rigid_DNA	16175323	16175337	1000.0	+	0	R 16175323
chr22	jNXSensor	rigid_DNA	16177712	16177728	1000.0	+	0	R 16177712
chr22	jNXSensor	rigid_DNA	16177744	16177758	1000.0	+	0	R 16177744
chr22	jNXSensor	rigid_DNA	16178732	16178752	1000.0	+	0	R 16178732
chr22	jNXSensor	rigid_DNA	16179011	16179025	1000.0	+	0	R 16179011
chr22	jNXSensor	rigid_DNA	16179155	16179169	1000.0	+	0	R 16179155
chr22	jNXSensor	rigid_DNA	16180509	16180523	1000.0	+	0	R 16180509
chr22	jNXSensor	rigid_DNA	16181906	16181921	1000.0	+	0	R 16181906
chr22	jNXSensor	rigid_DNA	16181958	16181980	1000.0	+	0	R 16181958
chr22	jNXSensor	rigid_DNA	16182211	16182225	1000.0	+	0	R 16182211
chr22	jNXSensor	rigid_DNA	16182810	16182825	1000.0	+	0	R 16182810
chr22	jNXSensor	rigid_DNA	16183033	16183049	1000.0	+	0	R 16183033
chr22	jNXSensor	rigid_DNA	16183406	16183425	1000.0	+	0	R 16183406
chr22	jNXSensor	rigid_DNA	16183668	16183696	1000.0	+	0	R 16183668
chr22	jNXSensor	rigid_DNA	16185065	16185075	1000.0	+	0	R 16185065
chr22	jNXSensor	rigid_DNA	16185615	16185630	1000.0	+	0	R 16185615
chr22	jNXSensor	rigid_DNA	16185818	16185832	1000.0	+	0	R 16185818
chr22	jNXSensor	rigid_DNA	16186103	16186117	1000.0	+	0	R 16186103
chr22	jNXSensor	rigid_DNA	16186552	16186561	1000.0	+	0	R 16186552
chr22	jNXSensor	rigid_DNA	16186940	16186954	1000.0	+	0	R 16186940
chr22	jNXSensor	rigid_DNA	16187224	16187234	1000.0	+	0	R 16187224
chr22	jNXSensor	rigid_DNA	16187624	16187638	1000.0	+	0	R 16187624
chr22	jNXSensor	rigid_DNA	16187800	16187814	1000.0	+	0	R 16187800
chr22	jNXSensor	rigid_DNA	16187906	16187917	1000.0	+	0	R 16187906
chr22	jNXSensor	rigid_DNA	16188064	16188074	1000.0	+	0	R 16188064
chr22	jNXSensor	rigid_DNA	16189805	16189819	1000.0	+	0	R 16189805
chr22	jNXSensor	rigid_DNA	16190604	16190618	1000.0	+	0	R 16190604
chr22	jNXSensor	rigid_DNA	16190853	16190862	1000.0	+	0	R 16190853
chr22	jNXSensor	rigid_DNA	16191420	16191434	1000.0	+	0	R 16191420
chr22	jNXSensor	rigid_DNA	16191661	16191679	1000.0	+	0	R 16191661
chr22	jNXSensor	rigid_DNA	16192151	16192160	1000.0	+	0	R 16192151
chr22	jNXSensor	rigid_DNA	16192562	16192579	1000.0	+	0	R 16192562
chr22	jNXSensor	rigid_DNA	16192676	16192695	1000.0	+	0	R 16192676
chr22	jNXSensor	rigid_DNA	16192777	16192791	1000.0	+	0	R 16192777
chr22	jNXSensor	rigid_DNA	16193027	16193041	1000.0	+	0	R 16193027
chr22	jNXSensor	rigid_DNA	16193169	16193183	1000.0	+	0	R 16193169
chr22	jNXSensor	rigid_DNA	16193195	16193209	1000.0	+	0	R 16193195
chr22	jNXSensor	rigid_DNA	16193710	16193725	1000.0	+	0	R 16193710
chr22	jNXSensor	rigid_DNA	16194244	16194258	1000.0	+	0	R 16194244
chr22	jNXSensor	rigid_DNA	16194415	16194434	1000.0	+	0	R 16194415
chr22	jNXSensor	rigid_DNA	16194589	16194603	1000.0	+	0	R 16194589
chr22	jNXSensor	rigid_DNA	16195827	16195846	1000.0	+	0	R 16195827
chr22	jNXSensor	rigid_DNA	16196230	16196244	1000.0	+	0	R 16196230
chr22	jNXSensor	rigid_DNA	16196566	16196580	1000.0	+	0	R 16196566
chr22	jNXSensor	rigid_DNA	16196704	16196720	1000.0	+	0	R 16196704
chr22	jNXSensor	rigid_DNA	16196930	16196948	1000.0	+	0	R 16196930
chr22	jNXSensor	rigid_DNA	16197641	16197655	1000.0	+	0	R 16197641
chr22	jNXSensor	rigid_DNA	16197886	16197900	1000.0	+	0	R 16197886
chr22	jNXSensor	rigid_DNA	16198559	16198573	1000.0	+	0	R 16198559
chr22	jNXSensor	rigid_DNA	16198772	16198787	1000.0	+	0	R 16198772
chr22	jNXSensor	rigid_DNA	16201158	16201184	1000.0	+	0	R 16201158
chr22	jNXSensor	rigid_DNA	16201465	16201481	1000.0	+	0	R 16201465
chr22	jNXSensor	rigid_DNA	16201907	16201920	1000.0	+	0	R 16201907
chr22	jNXSensor	rigid_DNA	16202853	16202866	1000.0	+	0	R 16202853
chr22	jNXSensor	rigid_DNA	16203717	16203735	1000.0	+	0	R 16203717
chr22	jNXSensor	rigid_DNA	16204042	16204055	1000.0	+	0	R 16204042
chr22	jNXSensor	rigid_DNA	16204270	16204284	1000.0	+	0	R 16204270
chr22	jNXSensor	rigid_DNA	16204323	16204338	1000.0	+	0	R 16204323
chr22	jNXSensor	rigid_DNA	16204613	16204627	1000.0	+	0	R 16204613
chr22	jNXSensor	rigid_DNA	16204708	16204722	1000.0	+	0	R 16204708
chr22	jNXSensor	rigid_DNA	16204814	16204829	1000.0	+	0	R 16204814
chr22	jNXSensor	rigid_DNA	16205575	16205593	1000.0	+	0	R 16205575
chr22	jNXSensor	rigid_DNA	16206162	16206171	1000.0	+	0	R 16206162
chr22	jNXSensor	rigid_DNA	16206910	16206921	1000.0	+	0	R 16206910
chr22	jNXSensor	rigid_DNA	16208255	16208278	1000.0	+	0	R 16208255
chr22	jNXSensor	rigid_DNA	16208663	16208677	1000.0	+	0	R 16208663
chr22	jNXSensor	rigid_DNA	16208687	16208706	1000.0	+	0	R 16208687
chr22	jNXSensor	rigid_DNA	16209084	16209098	1000.0	+	0	R 16209084
chr22	jNXSensor	rigid_DNA	16209121	16209141	1000.0	+	0	R 16209121
chr22	jNXSensor	rigid_DNA	16209513	16209527	1000.0	+	0	R 16209513
chr22	jNXSensor	rigid_DNA	16210719	16210732	1000.0	+	0	R 16210719
chr22	jNXSensor	rigid_DNA	16210882	16210896	1000.0	+	0	R 16210882
chr22	jNXSensor	rigid_DNA	16212257	16212268	1000.0	+	0	R 16212257
chr22	jNXSensor	rigid_DNA	16212349	16212363	1000.0	+	0	R 16212349
chr22	jNXSensor	rigid_DNA	16212484	16212498	1000.0	+	0	R 16212484
chr22	jNXSensor	rigid_DNA	16212520	16212557	1000.0	+	0	R 16212520
chr22	jNXSensor	rigid_DNA	16212721	16212734	1000.0	+	0	R 16212721
chr22	jNXSensor	rigid_DNA	16213188	16213202	1000.0	+	0	R 16213188
chr22	jNXSensor	rigid_DNA	16213426	16213441	1000.0	+	0	R 16213426
chr22	jNXSensor	rigid_DNA	16214072	16214081	1000.0	+	0	R 16214072
chr22	jNXSensor	rigid_DNA	16214150	16214164	1000.0	+	0	R 16214150
chr22	jNXSensor	rigid_DNA	16214339	16214353	1000.0	+	0	R 16214339
chr22	jNXSensor	rigid_DNA	16214623	16214641	1000.0	+	0	R 16214623
chr22	jNXSensor	rigid_DNA	16215709	16215722	1000.0	+	0	R 16215709
chr22	jNXSensor	rigid_DNA	16216303	16216321	1000.0	+	0	R 16216303
chr22	jNXSensor	rigid_DNA	16216344	16216358	1000.0	+	0	R 16216344
chr22	jNXSensor	rigid_DNA	16216446	16216461	1000.0	+	0	R 16216446
chr22	jNXSensor	rigid_DNA	16216669	16216683	1000.0	+	0	R 16216669
chr22	jNXSensor	rigid_DNA	16216975	16216989	1000.0	+	0	R 16216975
chr22	jNXSensor	rigid_DNA	16218098	16218118	1000.0	+	0	R 16218098
chr22	jNXSensor	rigid_DNA	16219116	16219125	1000.0	+	0	R 16219116
chr22	jNXSensor	rigid_DNA	16219967	16219982	1000.0	+	0	R 16219967
chr22	jNXSensor	rigid_DNA	16220045	16220059	1000.0	+	0	R 16220045
chr22	jNXSensor	rigid_DNA	16220107	16220120	1000.0	+	0	R 16220107
chr22	jNXSensor	rigid_DNA	16220348	16220362	1000.0	+	0	R 16220348
chr22	jNXSensor	rigid_DNA	16221569	16221584	1000.0	+	0	R 16221569
chr22	jNXSensor	rigid_DNA	16222399	16222408	1000.0	+	0	R 16222399
chr22	jNXSensor	rigid_DNA	16222551	16222566	1000.0	+	0	R 16222551
chr22	jNXSensor	rigid_DNA	16222638	16222651	1000.0	+	0	R 16222638
chr22	jNXSensor	rigid_DNA	16223181	16223195	1000.0	+	0	R 16223181
chr22	jNXSensor	rigid_DNA	16223791	16223810	1000.0	+	0	R 16223791
chr22	jNXSensor	rigid_DNA	16223937	16223948	1000.0	+	0	R 16223937
chr22	jNXSensor	rigid_DNA	16224106	16224118	1000.0	+	0	R 16224106
chr22	jNXSensor	rigid_DNA	16224339	16224358	1000.0	+	0	R 16224339
chr22	jNXSensor	rigid_DNA	16224437	16224451	1000.0	+	0	R 16224437
chr22	jNXSensor	rigid_DNA	16224479	16224493	1000.0	+	0	R 16224479
chr22	jNXSensor	rigid_DNA	16224954	16224968	1000.0	+	0	R 16224954
chr22	jNXSensor	rigid_DNA	16224991	16225005	1000.0	+	0	R 16224991
chr22	jNXSensor	rigid_DNA	16225232	16225261	1000.0	+	0	R 16225232
chr22	jNXSensor	rigid_DNA	16226760	16226772	1000.0	+	0	R 16226760
chr22	jNXSensor	rigid_DNA	16227328	16227347	1000.0	+	0	R 16227328
chr22	jNXSensor	rigid_DNA	16227594	16227608	1000.0	+	0	R 16227594
chr22	jNXSensor	rigid_DNA	16227984	16228004	1000.0	+	0	R 16227984
chr22	jNXSensor	rigid_DNA	16228277	16228287	1000.0	+	0	R 16228277
chr22	jNXSensor	rigid_DNA	16228533	16228547	1000.0	+	0	R 16228533
chr22	jNXSensor	rigid_DNA	16228570	16228584	1000.0	+	0	R 16228570
chr22	jNXSensor	rigid_DNA	16229494	16229515	1000.0	+	0	R 16229494
chr22	jNXSensor	rigid_DNA	16229561	16229575	1000.0	+	0	R 16229561
chr22	jNXSensor	rigid_DNA	16229633	16229647	1000.0	+	0	R 16229633
chr22	jNXSensor	rigid_DNA	16229677	16229691	1000.0	+	0	R 16229677
chr22	jNXSensor	rigid_DNA	16229727	16229751	1000.0	+	0	R 16229727
chr22	jNXSensor	rigid_DNA	16230156	16230181	1000.0	+	0	R 16230156
chr22	jNXSensor	rigid_DNA	16230192	16230234	1000.0	+	0	R 16230192
chr22	jNXSensor	rigid_DNA	16230245	16230282	1000.0	+	0	R 16230245
chr22	jNXSensor	rigid_DNA	16230308	16230334	1000.0	+	0	R 16230308
chr22	jNXSensor	rigid_DNA	16230340	16230375	1000.0	+	0	R 16230340
chr22	jNXSensor	rigid_DNA	16230385	16230399	1000.0	+	0	R 16230385
chr22	jNXSensor	rigid_DNA	16230406	16230438	1000.0	+	0	R 16230406
chr22	jNXSensor	rigid_DNA	16230519	16230538	1000.0	+	0	R 16230519
chr22	jNXSensor	rigid_DNA	16230564	16230579	1000.0	+	0	R 16230564
chr22	jNXSensor	rigid_DNA	16230668	16230683	1000.0	+	0	R 16230668
chr22	jNXSensor	rigid_DNA	16230689	16230704	1000.0	+	0	R 16230689
chr22	jNXSensor	rigid_DNA	16230710	16230741	1000.0	+	0	R 16230710
chr22	jNXSensor	rigid_DNA	16230911	16230925	1000.0	+	0	R 16230911
chr22	jNXSensor	rigid_DNA	16230979	16230998	1000.0	+	0	R 16230979
chr22	jNXSensor	rigid_DNA	16235658	16235678	1000.0	+	0	R 16235658
chr22	jNXSensor	rigid_DNA	16235904	16235918	1000.0	+	0	R 16235904
chr22	jNXSensor	rigid_DNA	16236588	16236599	1000.0	+	0	R 16236588
chr22	jNXSensor	rigid_DNA	16236868	16236882	1000.0	+	0	R 16236868
chr22	jNXSensor	rigid_DNA	16237375	16237389	1000.0	+	0	R 16237375
chr22	jNXSensor	rigid_DNA	16238012	16238026	1000.0	+	0	R 16238012
chr22	jNXSensor	rigid_DNA	16238170	16238189	1000.0	+	0	R 16238170
chr22	jNXSensor	rigid_DNA	16239189	16239203	1000.0	+	0	R 16239189
chr22	jNXSensor	rigid_DNA	16241041	16241056	1000.0	+	0	R 16241041
chr22	jNXSensor	rigid_DNA	16241830	16241841	1000.0	+	0	R 16241830
chr22	jNXSensor	rigid_DNA	16242000	16242013	1000.0	+	0	R 16242000
chr22	jNXSensor	rigid_DNA	16242074	16242093	1000.0	+	0	R 16242074
chr22	jNXSensor	rigid_DNA	16242928	16242942	1000.0	+	0	R 16242928
chr22	jNXSensor	rigid_DNA	16243025	16243039	1000.0	+	0	R 16243025
chr22	jNXSensor	rigid_DNA	16243601	16243623	1000.0	+	0	R 16243601
chr22	jNXSensor	rigid_DNA	16245933	16245952	1000.0	+	0	R 16245933
chr22	jNXSensor	rigid_DNA	16246545	16246559	1000.0	+	0	R 16246545
chr22	jNXSensor	rigid_DNA	16247831	16247840	1000.0	+	0	R 16247831
chr22	jNXSensor	rigid_DNA	16248331	16248351	1000.0	+	0	R 16248331
chr22	jNXSensor	rigid_DNA	16250874	16250888	1000.0	+	0	R 16250874
chr22	jNXSensor	rigid_DNA	16252180	16252194	1000.0	+	0	R 16252180
chr22	jNXSensor	rigid_DNA	16252575	16252585	1000.0	+	0	R 16252575
chr22	jNXSensor	rigid_DNA	16253778	16253794	1000.0	+	0	R 16253778
chr22	jNXSensor	rigid_DNA	16254088	16254114	1000.0	+	0	R 16254088
chr22	jNXSensor	rigid_DNA	16255203	16255217	1000.0	+	0	R 16255203
chr22	jNXSensor	rigid_DNA	16255244	16255253	1000.0	+	0	R 16255244
chr22	jNXSensor	rigid_DNA	16255974	16255984	1000.0	+	0	R 16255974
chr22	jNXSensor	rigid_DNA	16256134	16256150	1000.0	+	0	R 16256134
chr22	jNXSensor	rigid_DNA	16256194	16256208	1000.0	+	0	R 16256194
chr22	jNXSensor	rigid_DNA	16257010	16257020	1000.0	+	0	R 16257010
chr22	jNXSensor	rigid_DNA	16257270	16257284	1000.0	+	0	R 16257270
chr22	jNXSensor	rigid_DNA	16257629	16257649	1000.0	+	0	R 16257629
chr22	jNXSensor	rigid_DNA	16259308	16259325	1000.0	+	0	R 16259308
chr22	jNXSensor	rigid_DNA	16259545	16259559	1000.0	+	0	R 16259545
chr22	jNXSensor	rigid_DNA	16261304	16261323	1000.0	+	0	R 16261304
chr22	jNXSensor	rigid_DNA	16261721	16261742	1000.0	+	0	R 16261721
chr22	jNXSensor	rigid_DNA	16262123	16262137	1000.0	+	0	R 16262123
[truncated: 68,686 more rows]
