# Supplementary material for: Prediction and analysis of nucleosome exclusion regions in the human genome
Source: BMC Genomics. 2008 Apr 22;9:186. doi: 10.1186/1471-2164-9-186 (PMC2386137; doi:10.1186/1471-2164-9-186)
Supplement: Additional file 6 — Nucleosome exclusion scores in wiggle format. A zip file containing the whole annotations for human genome nucleosome exclusion scores in wiggle format, a single *.wig file for each chromosome. [file 1471-2164-9-186-S6.zip › chrM.gff]

chrM	jNXSensor	rigid_DNA	303	321	1000.0	+	0	R 303
chrM	jNXSensor	rigid_DNA	2538	2552	1000.0	+	0	R 2538
chrM	jNXSensor	rigid_DNA	2569	2583	1000.0	+	0	R 2569
chrM	jNXSensor	rigid_DNA	4826	4840	1000.0	+	0	R 4826
chrM	jNXSensor	rigid_DNA	5227	5241	1000.0	+	0	R 5227
chrM	jNXSensor	rigid_DNA	7815	7834	1000.0	+	0	R 7815
chrM	jNXSensor	rigid_DNA	8574	8588	1000.0	+	0	R 8574
chrM	jNXSensor	rigid_DNA	10196	10210	1000.0	+	0	R 10196
chrM	jNXSensor	rigid_DNA	10994	11008	1000.0	+	0	R 10994
chrM	jNXSensor	rigid_DNA	13643	13657	1000.0	+	0	R 13643
chrM	jNXSensor	rigid_DNA	13703	13717	1000.0	+	0	R 13703
chrM	jNXSensor	rigid_DNA	15517	15531	1000.0	+	0	R 15517
