# Supplementary material for: Prediction and analysis of nucleosome exclusion regions in the human genome
Source: BMC Genomics. 2008 Apr 22;9:186. doi: 10.1186/1471-2164-9-186 (PMC2386137; doi:10.1186/1471-2164-9-186)
Supplement: Additional file 6 — Nucleosome exclusion scores in wiggle format. A zip file containing the whole annotations for human genome nucleosome exclusion scores in wiggle format, a single *.wig file for each chromosome. [file 1471-2164-9-186-S6.zip › chrX.gff]

chrX	jNXSensor	rigid_DNA	1308	1333	1000.0	+	0	R 1308
chrX	jNXSensor	rigid_DNA	2318	2332	1000.0	+	0	R 2318
chrX	jNXSensor	rigid_DNA	3016	3025	1000.0	+	0	R 3016
chrX	jNXSensor	rigid_DNA	3484	3503	1000.0	+	0	R 3484
chrX	jNXSensor	rigid_DNA	3697	3716	1000.0	+	0	R 3697
chrX	jNXSensor	rigid_DNA	3822	3841	1000.0	+	0	R 3822
chrX	jNXSensor	rigid_DNA	4503	4517	1000.0	+	0	R 4503
chrX	jNXSensor	rigid_DNA	4580	4594	1000.0	+	0	R 4580
chrX	jNXSensor	rigid_DNA	4647	4661	1000.0	+	0	R 4647
chrX	jNXSensor	rigid_DNA	4670	4684	1000.0	+	0	R 4670
chrX	jNXSensor	rigid_DNA	4713	4727	1000.0	+	0	R 4713
chrX	jNXSensor	rigid_DNA	4732	4763	1000.0	+	0	R 4732
chrX	jNXSensor	rigid_DNA	4886	4905	1000.0	+	0	R 4886
chrX	jNXSensor	rigid_DNA	4914	4928	1000.0	+	0	R 4914
chrX	jNXSensor	rigid_DNA	4960	4974	1000.0	+	0	R 4960
chrX	jNXSensor	rigid_DNA	5187	5205	1000.0	+	0	R 5187
chrX	jNXSensor	rigid_DNA	5355	5373	1000.0	+	0	R 5355
chrX	jNXSensor	rigid_DNA	5533	5547	1000.0	+	0	R 5533
chrX	jNXSensor	rigid_DNA	5615	5624	1000.0	+	0	R 5615
chrX	jNXSensor	rigid_DNA	5697	5711	1000.0	+	0	R 5697
chrX	jNXSensor	rigid_DNA	5764	5782	1000.0	+	0	R 5764
chrX	jNXSensor	rigid_DNA	6696	6705	1000.0	+	0	R 6696
chrX	jNXSensor	rigid_DNA	8872	8886	1000.0	+	0	R 8872
chrX	jNXSensor	rigid_DNA	9518	9532	1000.0	+	0	R 9518
chrX	jNXSensor	rigid_DNA	9595	9609	1000.0	+	0	R 9595
chrX	jNXSensor	rigid_DNA	9685	9699	1000.0	+	0	R 9685
chrX	jNXSensor	rigid_DNA	9728	9742	1000.0	+	0	R 9728
chrX	jNXSensor	rigid_DNA	9747	9778	1000.0	+	0	R 9747
chrX	jNXSensor	rigid_DNA	9796	9815	1000.0	+	0	R 9796
chrX	jNXSensor	rigid_DNA	9833	9853	1000.0	+	0	R 9833
chrX	jNXSensor	rigid_DNA	9879	9894	1000.0	+	0	R 9879
chrX	jNXSensor	rigid_DNA	9931	9954	1000.0	+	0	R 9931
chrX	jNXSensor	rigid_DNA	9973	9996	1000.0	+	0	R 9973
chrX	jNXSensor	rigid_DNA	10007	10022	1000.0	+	0	R 10007
chrX	jNXSensor	rigid_DNA	10039	10085	1000.0	+	0	R 10039
chrX	jNXSensor	rigid_DNA	10286	10300	1000.0	+	0	R 10286
chrX	jNXSensor	rigid_DNA	11143	11157	1000.0	+	0	R 11143
chrX	jNXSensor	rigid_DNA	11594	11608	1000.0	+	0	R 11594
chrX	jNXSensor	rigid_DNA	11631	11645	1000.0	+	0	R 11631
chrX	jNXSensor	rigid_DNA	11728	11748	1000.0	+	0	R 11728
chrX	jNXSensor	rigid_DNA	12568	12582	1000.0	+	0	R 12568
chrX	jNXSensor	rigid_DNA	12806	12825	1000.0	+	0	R 12806
chrX	jNXSensor	rigid_DNA	13108	13122	1000.0	+	0	R 13108
chrX	jNXSensor	rigid_DNA	13591	13605	1000.0	+	0	R 13591
chrX	jNXSensor	rigid_DNA	13773	13787	1000.0	+	0	R 13773
chrX	jNXSensor	rigid_DNA	13870	13890	1000.0	+	0	R 13870
chrX	jNXSensor	rigid_DNA	14483	14497	1000.0	+	0	R 14483
chrX	jNXSensor	rigid_DNA	14626	14645	1000.0	+	0	R 14626
chrX	jNXSensor	rigid_DNA	14668	14687	1000.0	+	0	R 14668
chrX	jNXSensor	rigid_DNA	15265	15279	1000.0	+	0	R 15265
chrX	jNXSensor	rigid_DNA	15468	15482	1000.0	+	0	R 15468
chrX	jNXSensor	rigid_DNA	15919	15933	1000.0	+	0	R 15919
chrX	jNXSensor	rigid_DNA	18794	18808	1000.0	+	0	R 18794
chrX	jNXSensor	rigid_DNA	20441	20455	1000.0	+	0	R 20441
chrX	jNXSensor	rigid_DNA	22939	22953	1000.0	+	0	R 22939
chrX	jNXSensor	rigid_DNA	27025	27039	1000.0	+	0	R 27025
chrX	jNXSensor	rigid_DNA	29523	29537	1000.0	+	0	R 29523
chrX	jNXSensor	rigid_DNA	32877	32891	1000.0	+	0	R 32877
chrX	jNXSensor	rigid_DNA	34524	34538	1000.0	+	0	R 34524
chrX	jNXSensor	rigid_DNA	84916	84930	1000.0	+	0	R 84916
chrX	jNXSensor	rigid_DNA	84998	85007	1000.0	+	0	R 84998
chrX	jNXSensor	rigid_DNA	85080	85094	1000.0	+	0	R 85080
chrX	jNXSensor	rigid_DNA	85147	85161	1000.0	+	0	R 85147
chrX	jNXSensor	rigid_DNA	86076	86086	1000.0	+	0	R 86076
chrX	jNXSensor	rigid_DNA	88361	88375	1000.0	+	0	R 88361
chrX	jNXSensor	rigid_DNA	89007	89021	1000.0	+	0	R 89007
chrX	jNXSensor	rigid_DNA	89084	89098	1000.0	+	0	R 89084
chrX	jNXSensor	rigid_DNA	89174	89188	1000.0	+	0	R 89174
chrX	jNXSensor	rigid_DNA	89217	89231	1000.0	+	0	R 89217
chrX	jNXSensor	rigid_DNA	89236	89267	1000.0	+	0	R 89236
chrX	jNXSensor	rigid_DNA	89285	89304	1000.0	+	0	R 89285
chrX	jNXSensor	rigid_DNA	89322	89342	1000.0	+	0	R 89322
chrX	jNXSensor	rigid_DNA	89368	89383	1000.0	+	0	R 89368
chrX	jNXSensor	rigid_DNA	89420	89443	1000.0	+	0	R 89420
chrX	jNXSensor	rigid_DNA	89454	89468	1000.0	+	0	R 89454
chrX	jNXSensor	rigid_DNA	89878	89892	1000.0	+	0	R 89878
chrX	jNXSensor	rigid_DNA	90329	90343	1000.0	+	0	R 90329
chrX	jNXSensor	rigid_DNA	90366	90380	1000.0	+	0	R 90366
chrX	jNXSensor	rigid_DNA	90463	90483	1000.0	+	0	R 90463
chrX	jNXSensor	rigid_DNA	91303	91317	1000.0	+	0	R 91303
chrX	jNXSensor	rigid_DNA	91541	91560	1000.0	+	0	R 91541
chrX	jNXSensor	rigid_DNA	91843	91857	1000.0	+	0	R 91843
chrX	jNXSensor	rigid_DNA	92326	92340	1000.0	+	0	R 92326
chrX	jNXSensor	rigid_DNA	92508	92522	1000.0	+	0	R 92508
chrX	jNXSensor	rigid_DNA	92605	92625	1000.0	+	0	R 92605
chrX	jNXSensor	rigid_DNA	93218	93232	1000.0	+	0	R 93218
chrX	jNXSensor	rigid_DNA	93361	93380	1000.0	+	0	R 93361
chrX	jNXSensor	rigid_DNA	93403	93422	1000.0	+	0	R 93403
chrX	jNXSensor	rigid_DNA	94000	94013	1000.0	+	0	R 94000
chrX	jNXSensor	rigid_DNA	94202	94216	1000.0	+	0	R 94202
chrX	jNXSensor	rigid_DNA	94653	94667	1000.0	+	0	R 94653
chrX	jNXSensor	rigid_DNA	96979	96993	1000.0	+	0	R 96979
chrX	jNXSensor	rigid_DNA	100456	100470	1000.0	+	0	R 100456
chrX	jNXSensor	rigid_DNA	101919	101933	1000.0	+	0	R 101919
chrX	jNXSensor	rigid_DNA	103748	103762	1000.0	+	0	R 103748
chrX	jNXSensor	rigid_DNA	106348	106362	1000.0	+	0	R 106348
chrX	jNXSensor	rigid_DNA	107842	107857	1000.0	+	0	R 107842
chrX	jNXSensor	rigid_DNA	107947	107962	1000.0	+	0	R 107947
chrX	jNXSensor	rigid_DNA	110368	110395	1000.0	+	0	R 110368
chrX	jNXSensor	rigid_DNA	110448	110462	1000.0	+	0	R 110448
chrX	jNXSensor	rigid_DNA	110552	110566	1000.0	+	0	R 110552
chrX	jNXSensor	rigid_DNA	110675	110689	1000.0	+	0	R 110675
chrX	jNXSensor	rigid_DNA	110883	110897	1000.0	+	0	R 110883
chrX	jNXSensor	rigid_DNA	111210	111224	1000.0	+	0	R 111210
chrX	jNXSensor	rigid_DNA	111457	111476	1000.0	+	0	R 111457
chrX	jNXSensor	rigid_DNA	111521	111535	1000.0	+	0	R 111521
chrX	jNXSensor	rigid_DNA	111552	111566	1000.0	+	0	R 111552
chrX	jNXSensor	rigid_DNA	111694	111709	1000.0	+	0	R 111694
chrX	jNXSensor	rigid_DNA	111729	111744	1000.0	+	0	R 111729
chrX	jNXSensor	rigid_DNA	111793	111807	1000.0	+	0	R 111793
chrX	jNXSensor	rigid_DNA	111837	111851	1000.0	+	0	R 111837
chrX	jNXSensor	rigid_DNA	111911	111921	1000.0	+	0	R 111911
chrX	jNXSensor	rigid_DNA	112145	112165	1000.0	+	0	R 112145
chrX	jNXSensor	rigid_DNA	112184	112204	1000.0	+	0	R 112184
chrX	jNXSensor	rigid_DNA	112294	112308	1000.0	+	0	R 112294
chrX	jNXSensor	rigid_DNA	112381	112390	1000.0	+	0	R 112381
chrX	jNXSensor	rigid_DNA	112742	112756	1000.0	+	0	R 112742
chrX	jNXSensor	rigid_DNA	112763	112782	1000.0	+	0	R 112763
chrX	jNXSensor	rigid_DNA	112803	112817	1000.0	+	0	R 112803
chrX	jNXSensor	rigid_DNA	112887	112901	1000.0	+	0	R 112887
chrX	jNXSensor	rigid_DNA	113367	113387	1000.0	+	0	R 113367
chrX	jNXSensor	rigid_DNA	113475	113485	1000.0	+	0	R 113475
chrX	jNXSensor	rigid_DNA	113693	113707	1000.0	+	0	R 113693
chrX	jNXSensor	rigid_DNA	113897	113915	1000.0	+	0	R 113897
chrX	jNXSensor	rigid_DNA	114297	114309	1000.0	+	0	R 114297
chrX	jNXSensor	rigid_DNA	114483	114498	1000.0	+	0	R 114483
chrX	jNXSensor	rigid_DNA	114853	114867	1000.0	+	0	R 114853
chrX	jNXSensor	rigid_DNA	115049	115064	1000.0	+	0	R 115049
chrX	jNXSensor	rigid_DNA	115281	115295	1000.0	+	0	R 115281
chrX	jNXSensor	rigid_DNA	116553	116567	1000.0	+	0	R 116553
chrX	jNXSensor	rigid_DNA	116609	116623	1000.0	+	0	R 116609
chrX	jNXSensor	rigid_DNA	116819	116834	1000.0	+	0	R 116819
chrX	jNXSensor	rigid_DNA	116914	116928	1000.0	+	0	R 116914
chrX	jNXSensor	rigid_DNA	117139	117158	1000.0	+	0	R 117139
chrX	jNXSensor	rigid_DNA	117383	117407	1000.0	+	0	R 117383
chrX	jNXSensor	rigid_DNA	117716	117730	1000.0	+	0	R 117716
chrX	jNXSensor	rigid_DNA	117823	117837	1000.0	+	0	R 117823
chrX	jNXSensor	rigid_DNA	117875	117889	1000.0	+	0	R 117875
chrX	jNXSensor	rigid_DNA	118067	118081	1000.0	+	0	R 118067
chrX	jNXSensor	rigid_DNA	118401	118415	1000.0	+	0	R 118401
chrX	jNXSensor	rigid_DNA	118871	118885	1000.0	+	0	R 118871
chrX	jNXSensor	rigid_DNA	119148	119161	1000.0	+	0	R 119148
chrX	jNXSensor	rigid_DNA	119345	119359	1000.0	+	0	R 119345
chrX	jNXSensor	rigid_DNA	119886	119904	1000.0	+	0	R 119886
chrX	jNXSensor	rigid_DNA	120136	120150	1000.0	+	0	R 120136
chrX	jNXSensor	rigid_DNA	120173	120194	1000.0	+	0	R 120173
chrX	jNXSensor	rigid_DNA	120421	120440	1000.0	+	0	R 120421
chrX	jNXSensor	rigid_DNA	120463	120477	1000.0	+	0	R 120463
chrX	jNXSensor	rigid_DNA	120844	120858	1000.0	+	0	R 120844
chrX	jNXSensor	rigid_DNA	120877	120891	1000.0	+	0	R 120877
chrX	jNXSensor	rigid_DNA	121122	121140	1000.0	+	0	R 121122
chrX	jNXSensor	rigid_DNA	122418	122432	1000.0	+	0	R 122418
chrX	jNXSensor	rigid_DNA	122772	122786	1000.0	+	0	R 122772
chrX	jNXSensor	rigid_DNA	122809	122823	1000.0	+	0	R 122809
chrX	jNXSensor	rigid_DNA	123248	123265	1000.0	+	0	R 123248
chrX	jNXSensor	rigid_DNA	123711	123725	1000.0	+	0	R 123711
chrX	jNXSensor	rigid_DNA	123998	124010	1000.0	+	0	R 123998
chrX	jNXSensor	rigid_DNA	124037	124062	1000.0	+	0	R 124037
chrX	jNXSensor	rigid_DNA	124334	124356	1000.0	+	0	R 124334
chrX	jNXSensor	rigid_DNA	124473	124492	1000.0	+	0	R 124473
chrX	jNXSensor	rigid_DNA	124622	124636	1000.0	+	0	R 124622
chrX	jNXSensor	rigid_DNA	124859	124873	1000.0	+	0	R 124859
chrX	jNXSensor	rigid_DNA	124950	124964	1000.0	+	0	R 124950
chrX	jNXSensor	rigid_DNA	125005	125020	1000.0	+	0	R 125005
chrX	jNXSensor	rigid_DNA	125060	125075	1000.0	+	0	R 125060
chrX	jNXSensor	rigid_DNA	125115	125129	1000.0	+	0	R 125115
chrX	jNXSensor	rigid_DNA	125170	125185	1000.0	+	0	R 125170
chrX	jNXSensor	rigid_DNA	125225	125240	1000.0	+	0	R 125225
chrX	jNXSensor	rigid_DNA	125280	125294	1000.0	+	0	R 125280
chrX	jNXSensor	rigid_DNA	125335	125349	1000.0	+	0	R 125335
chrX	jNXSensor	rigid_DNA	125390	125405	1000.0	+	0	R 125390
chrX	jNXSensor	rigid_DNA	125500	125514	1000.0	+	0	R 125500
chrX	jNXSensor	rigid_DNA	125555	125569	1000.0	+	0	R 125555
chrX	jNXSensor	rigid_DNA	125574	125588	1000.0	+	0	R 125574
chrX	jNXSensor	rigid_DNA	125610	125624	1000.0	+	0	R 125610
chrX	jNXSensor	rigid_DNA	125665	125679	1000.0	+	0	R 125665
chrX	jNXSensor	rigid_DNA	125720	125735	1000.0	+	0	R 125720
chrX	jNXSensor	rigid_DNA	125775	125790	1000.0	+	0	R 125775
chrX	jNXSensor	rigid_DNA	125830	125845	1000.0	+	0	R 125830
chrX	jNXSensor	rigid_DNA	125885	125899	1000.0	+	0	R 125885
chrX	jNXSensor	rigid_DNA	125940	125955	1000.0	+	0	R 125940
chrX	jNXSensor	rigid_DNA	125995	126010	1000.0	+	0	R 125995
chrX	jNXSensor	rigid_DNA	126050	126065	1000.0	+	0	R 126050
chrX	jNXSensor	rigid_DNA	126105	126119	1000.0	+	0	R 126105
chrX	jNXSensor	rigid_DNA	126160	126174	1000.0	+	0	R 126160
chrX	jNXSensor	rigid_DNA	126215	126229	1000.0	+	0	R 126215
chrX	jNXSensor	rigid_DNA	126270	126284	1000.0	+	0	R 126270
chrX	jNXSensor	rigid_DNA	126289	126303	1000.0	+	0	R 126289
chrX	jNXSensor	rigid_DNA	126325	126339	1000.0	+	0	R 126325
chrX	jNXSensor	rigid_DNA	126380	126395	1000.0	+	0	R 126380
chrX	jNXSensor	rigid_DNA	126399	126413	1000.0	+	0	R 126399
chrX	jNXSensor	rigid_DNA	126435	126449	1000.0	+	0	R 126435
chrX	jNXSensor	rigid_DNA	126490	126504	1000.0	+	0	R 126490
chrX	jNXSensor	rigid_DNA	126545	126559	1000.0	+	0	R 126545
chrX	jNXSensor	rigid_DNA	126600	126615	1000.0	+	0	R 126600
chrX	jNXSensor	rigid_DNA	126655	126669	1000.0	+	0	R 126655
chrX	jNXSensor	rigid_DNA	126674	126688	1000.0	+	0	R 126674
chrX	jNXSensor	rigid_DNA	126710	126725	1000.0	+	0	R 126710
chrX	jNXSensor	rigid_DNA	126765	126779	1000.0	+	0	R 126765
chrX	jNXSensor	rigid_DNA	126820	126834	1000.0	+	0	R 126820
chrX	jNXSensor	rigid_DNA	126839	126853	1000.0	+	0	R 126839
chrX	jNXSensor	rigid_DNA	126875	126890	1000.0	+	0	R 126875
chrX	jNXSensor	rigid_DNA	126930	126944	1000.0	+	0	R 126930
chrX	jNXSensor	rigid_DNA	127040	127054	1000.0	+	0	R 127040
chrX	jNXSensor	rigid_DNA	127150	127165	1000.0	+	0	R 127150
chrX	jNXSensor	rigid_DNA	127205	127219	1000.0	+	0	R 127205
chrX	jNXSensor	rigid_DNA	127260	127274	1000.0	+	0	R 127260
chrX	jNXSensor	rigid_DNA	127315	127330	1000.0	+	0	R 127315
chrX	jNXSensor	rigid_DNA	127425	127439	1000.0	+	0	R 127425
chrX	jNXSensor	rigid_DNA	127480	127494	1000.0	+	0	R 127480
chrX	jNXSensor	rigid_DNA	127672	127700	1000.0	+	0	R 127672
chrX	jNXSensor	rigid_DNA	127921	127935	1000.0	+	0	R 127921
chrX	jNXSensor	rigid_DNA	128953	128967	1000.0	+	0	R 128953
chrX	jNXSensor	rigid_DNA	129002	129016	1000.0	+	0	R 129002
chrX	jNXSensor	rigid_DNA	129882	129896	1000.0	+	0	R 129882
chrX	jNXSensor	rigid_DNA	129931	129945	1000.0	+	0	R 129931
chrX	jNXSensor	rigid_DNA	130078	130092	1000.0	+	0	R 130078
chrX	jNXSensor	rigid_DNA	130127	130141	1000.0	+	0	R 130127
chrX	jNXSensor	rigid_DNA	130176	130190	1000.0	+	0	R 130176
chrX	jNXSensor	rigid_DNA	130225	130239	1000.0	+	0	R 130225
chrX	jNXSensor	rigid_DNA	130720	130734	1000.0	+	0	R 130720
chrX	jNXSensor	rigid_DNA	130769	130783	1000.0	+	0	R 130769
chrX	jNXSensor	rigid_DNA	130818	130832	1000.0	+	0	R 130818
chrX	jNXSensor	rigid_DNA	130867	130881	1000.0	+	0	R 130867
chrX	jNXSensor	rigid_DNA	130916	130930	1000.0	+	0	R 130916
chrX	jNXSensor	rigid_DNA	131308	131322	1000.0	+	0	R 131308
chrX	jNXSensor	rigid_DNA	132116	132130	1000.0	+	0	R 132116
chrX	jNXSensor	rigid_DNA	132157	132176	1000.0	+	0	R 132157
chrX	jNXSensor	rigid_DNA	132269	132283	1000.0	+	0	R 132269
chrX	jNXSensor	rigid_DNA	132375	132389	1000.0	+	0	R 132375
chrX	jNXSensor	rigid_DNA	132392	132415	1000.0	+	0	R 132392
chrX	jNXSensor	rigid_DNA	132439	132476	1000.0	+	0	R 132439
chrX	jNXSensor	rigid_DNA	132554	132568	1000.0	+	0	R 132554
chrX	jNXSensor	rigid_DNA	132625	132644	1000.0	+	0	R 132625
chrX	jNXSensor	rigid_DNA	132766	132780	1000.0	+	0	R 132766
chrX	jNXSensor	rigid_DNA	132797	132820	1000.0	+	0	R 132797
chrX	jNXSensor	rigid_DNA	132846	132860	1000.0	+	0	R 132846
chrX	jNXSensor	rigid_DNA	132880	132894	1000.0	+	0	R 132880
chrX	jNXSensor	rigid_DNA	132914	132932	1000.0	+	0	R 132914
chrX	jNXSensor	rigid_DNA	133209	133223	1000.0	+	0	R 133209
chrX	jNXSensor	rigid_DNA	133229	133243	1000.0	+	0	R 133229
chrX	jNXSensor	rigid_DNA	133406	133442	1000.0	+	0	R 133406
chrX	jNXSensor	rigid_DNA	133674	133688	1000.0	+	0	R 133674
chrX	jNXSensor	rigid_DNA	133800	133819	1000.0	+	0	R 133800
chrX	jNXSensor	rigid_DNA	133846	133860	1000.0	+	0	R 133846
chrX	jNXSensor	rigid_DNA	133997	134011	1000.0	+	0	R 133997
chrX	jNXSensor	rigid_DNA	134835	134850	1000.0	+	0	R 134835
chrX	jNXSensor	rigid_DNA	134912	134926	1000.0	+	0	R 134912
chrX	jNXSensor	rigid_DNA	135164	135178	1000.0	+	0	R 135164
chrX	jNXSensor	rigid_DNA	135406	135423	1000.0	+	0	R 135406
chrX	jNXSensor	rigid_DNA	135692	135706	1000.0	+	0	R 135692
chrX	jNXSensor	rigid_DNA	136197	136216	1000.0	+	0	R 136197
chrX	jNXSensor	rigid_DNA	136443	136455	1000.0	+	0	R 136443
chrX	jNXSensor	rigid_DNA	136757	136777	1000.0	+	0	R 136757
chrX	jNXSensor	rigid_DNA	136808	136826	1000.0	+	0	R 136808
chrX	jNXSensor	rigid_DNA	136851	136886	1000.0	+	0	R 136851
chrX	jNXSensor	rigid_DNA	136978	136992	1000.0	+	0	R 136978
chrX	jNXSensor	rigid_DNA	136997	137012	1000.0	+	0	R 136997
chrX	jNXSensor	rigid_DNA	137018	137032	1000.0	+	0	R 137018
chrX	jNXSensor	rigid_DNA	137038	137052	1000.0	+	0	R 137038
chrX	jNXSensor	rigid_DNA	137058	137072	1000.0	+	0	R 137058
chrX	jNXSensor	rigid_DNA	137097	137112	1000.0	+	0	R 137097
chrX	jNXSensor	rigid_DNA	137138	137152	1000.0	+	0	R 137138
chrX	jNXSensor	rigid_DNA	137178	137193	1000.0	+	0	R 137178
chrX	jNXSensor	rigid_DNA	137198	137213	1000.0	+	0	R 137198
chrX	jNXSensor	rigid_DNA	137219	137233	1000.0	+	0	R 137219
chrX	jNXSensor	rigid_DNA	137239	137253	1000.0	+	0	R 137239
chrX	jNXSensor	rigid_DNA	137259	137273	1000.0	+	0	R 137259
chrX	jNXSensor	rigid_DNA	137299	137314	1000.0	+	0	R 137299
chrX	jNXSensor	rigid_DNA	137320	137334	1000.0	+	0	R 137320
chrX	jNXSensor	rigid_DNA	137339	137354	1000.0	+	0	R 137339
chrX	jNXSensor	rigid_DNA	137360	137374	1000.0	+	0	R 137360
chrX	jNXSensor	rigid_DNA	137380	137394	1000.0	+	0	R 137380
chrX	jNXSensor	rigid_DNA	137400	137414	1000.0	+	0	R 137400
chrX	jNXSensor	rigid_DNA	137439	137454	1000.0	+	0	R 137439
chrX	jNXSensor	rigid_DNA	137459	137474	1000.0	+	0	R 137459
chrX	jNXSensor	rigid_DNA	137479	137494	1000.0	+	0	R 137479
chrX	jNXSensor	rigid_DNA	137499	137514	1000.0	+	0	R 137499
chrX	jNXSensor	rigid_DNA	137520	137534	1000.0	+	0	R 137520
chrX	jNXSensor	rigid_DNA	137540	137554	1000.0	+	0	R 137540
chrX	jNXSensor	rigid_DNA	137580	137595	1000.0	+	0	R 137580
chrX	jNXSensor	rigid_DNA	137600	137615	1000.0	+	0	R 137600
chrX	jNXSensor	rigid_DNA	137621	137635	1000.0	+	0	R 137621
chrX	jNXSensor	rigid_DNA	137640	137655	1000.0	+	0	R 137640
chrX	jNXSensor	rigid_DNA	137660	137675	1000.0	+	0	R 137660
chrX	jNXSensor	rigid_DNA	137680	137695	1000.0	+	0	R 137680
chrX	jNXSensor	rigid_DNA	137700	137715	1000.0	+	0	R 137700
chrX	jNXSensor	rigid_DNA	137720	137734	1000.0	+	0	R 137720
chrX	jNXSensor	rigid_DNA	137739	137754	1000.0	+	0	R 137739
chrX	jNXSensor	rigid_DNA	137759	137774	1000.0	+	0	R 137759
chrX	jNXSensor	rigid_DNA	137779	137794	1000.0	+	0	R 137779
chrX	jNXSensor	rigid_DNA	137798	137813	1000.0	+	0	R 137798
chrX	jNXSensor	rigid_DNA	137818	137833	1000.0	+	0	R 137818
chrX	jNXSensor	rigid_DNA	137839	137853	1000.0	+	0	R 137839
chrX	jNXSensor	rigid_DNA	137902	137916	1000.0	+	0	R 137902
chrX	jNXSensor	rigid_DNA	138155	138169	1000.0	+	0	R 138155
chrX	jNXSensor	rigid_DNA	138506	138521	1000.0	+	0	R 138506
chrX	jNXSensor	rigid_DNA	138703	138717	1000.0	+	0	R 138703
chrX	jNXSensor	rigid_DNA	139070	139079	1000.0	+	0	R 139070
chrX	jNXSensor	rigid_DNA	139130	139144	1000.0	+	0	R 139130
chrX	jNXSensor	rigid_DNA	139371	139386	1000.0	+	0	R 139371
chrX	jNXSensor	rigid_DNA	139928	139940	1000.0	+	0	R 139928
chrX	jNXSensor	rigid_DNA	140123	140138	1000.0	+	0	R 140123
chrX	jNXSensor	rigid_DNA	140212	140231	1000.0	+	0	R 140212
chrX	jNXSensor	rigid_DNA	140240	140259	1000.0	+	0	R 140240
chrX	jNXSensor	rigid_DNA	140268	140287	1000.0	+	0	R 140268
chrX	jNXSensor	rigid_DNA	140296	140315	1000.0	+	0	R 140296
chrX	jNXSensor	rigid_DNA	140324	140343	1000.0	+	0	R 140324
chrX	jNXSensor	rigid_DNA	140352	140366	1000.0	+	0	R 140352
chrX	jNXSensor	rigid_DNA	140546	140557	1000.0	+	0	R 140546
chrX	jNXSensor	rigid_DNA	140991	141005	1000.0	+	0	R 140991
chrX	jNXSensor	rigid_DNA	141027	141041	1000.0	+	0	R 141027
chrX	jNXSensor	rigid_DNA	141454	141468	1000.0	+	0	R 141454
chrX	jNXSensor	rigid_DNA	142737	142748	1000.0	+	0	R 142737
chrX	jNXSensor	rigid_DNA	142979	142993	1000.0	+	0	R 142979
chrX	jNXSensor	rigid_DNA	143704	143718	1000.0	+	0	R 143704
chrX	jNXSensor	rigid_DNA	143749	143763	1000.0	+	0	R 143749
chrX	jNXSensor	rigid_DNA	144700	144714	1000.0	+	0	R 144700
chrX	jNXSensor	rigid_DNA	145029	145043	1000.0	+	0	R 145029
chrX	jNXSensor	rigid_DNA	145585	145599	1000.0	+	0	R 145585
chrX	jNXSensor	rigid_DNA	145997	146011	1000.0	+	0	R 145997
chrX	jNXSensor	rigid_DNA	146038	146056	1000.0	+	0	R 146038
chrX	jNXSensor	rigid_DNA	146184	146197	1000.0	+	0	R 146184
chrX	jNXSensor	rigid_DNA	146462	146480	1000.0	+	0	R 146462
chrX	jNXSensor	rigid_DNA	146705	146719	1000.0	+	0	R 146705
chrX	jNXSensor	rigid_DNA	146816	146830	1000.0	+	0	R 146816
chrX	jNXSensor	rigid_DNA	146954	146973	1000.0	+	0	R 146954
chrX	jNXSensor	rigid_DNA	147097	147112	1000.0	+	0	R 147097
chrX	jNXSensor	rigid_DNA	147481	147495	1000.0	+	0	R 147481
chrX	jNXSensor	rigid_DNA	147542	147557	1000.0	+	0	R 147542
chrX	jNXSensor	rigid_DNA	147604	147623	1000.0	+	0	R 147604
chrX	jNXSensor	rigid_DNA	147807	147816	1000.0	+	0	R 147807
chrX	jNXSensor	rigid_DNA	147819	147829	1000.0	+	0	R 147819
chrX	jNXSensor	rigid_DNA	148060	148074	1000.0	+	0	R 148060
chrX	jNXSensor	rigid_DNA	148353	148367	1000.0	+	0	R 148353
chrX	jNXSensor	rigid_DNA	148473	148487	1000.0	+	0	R 148473
chrX	jNXSensor	rigid_DNA	148490	148504	1000.0	+	0	R 148490
chrX	jNXSensor	rigid_DNA	148556	148570	1000.0	+	0	R 148556
chrX	jNXSensor	rigid_DNA	148593	148607	1000.0	+	0	R 148593
chrX	jNXSensor	rigid_DNA	148727	148747	1000.0	+	0	R 148727
chrX	jNXSensor	rigid_DNA	148881	148901	1000.0	+	0	R 148881
chrX	jNXSensor	rigid_DNA	149628	149642	1000.0	+	0	R 149628
chrX	jNXSensor	rigid_DNA	149936	149950	1000.0	+	0	R 149936
chrX	jNXSensor	rigid_DNA	150049	150063	1000.0	+	0	R 150049
chrX	jNXSensor	rigid_DNA	150302	150316	1000.0	+	0	R 150302
chrX	jNXSensor	rigid_DNA	150522	150542	1000.0	+	0	R 150522
chrX	jNXSensor	rigid_DNA	150871	150885	1000.0	+	0	R 150871
chrX	jNXSensor	rigid_DNA	150908	150928	1000.0	+	0	R 150908
chrX	jNXSensor	rigid_DNA	151149	151164	1000.0	+	0	R 151149
chrX	jNXSensor	rigid_DNA	151601	151615	1000.0	+	0	R 151601
chrX	jNXSensor	rigid_DNA	151761	151780	1000.0	+	0	R 151761
chrX	jNXSensor	rigid_DNA	151839	151851	1000.0	+	0	R 151839
chrX	jNXSensor	rigid_DNA	151929	151943	1000.0	+	0	R 151929
chrX	jNXSensor	rigid_DNA	151993	152007	1000.0	+	0	R 151993
chrX	jNXSensor	rigid_DNA	152034	152048	1000.0	+	0	R 152034
chrX	jNXSensor	rigid_DNA	152067	152081	1000.0	+	0	R 152067
chrX	jNXSensor	rigid_DNA	152195	152208	1000.0	+	0	R 152195
chrX	jNXSensor	rigid_DNA	152726	152740	1000.0	+	0	R 152726
chrX	jNXSensor	rigid_DNA	155817	155831	1000.0	+	0	R 155817
chrX	jNXSensor	rigid_DNA	155893	155907	1000.0	+	0	R 155893
chrX	jNXSensor	rigid_DNA	156021	156036	1000.0	+	0	R 156021
chrX	jNXSensor	rigid_DNA	156141	156155	1000.0	+	0	R 156141
chrX	jNXSensor	rigid_DNA	156481	156495	1000.0	+	0	R 156481
chrX	jNXSensor	rigid_DNA	156720	156740	1000.0	+	0	R 156720
chrX	jNXSensor	rigid_DNA	157483	157497	1000.0	+	0	R 157483
chrX	jNXSensor	rigid_DNA	158436	158451	1000.0	+	0	R 158436
chrX	jNXSensor	rigid_DNA	158939	158963	1000.0	+	0	R 158939
chrX	jNXSensor	rigid_DNA	159488	159502	1000.0	+	0	R 159488
chrX	jNXSensor	rigid_DNA	159525	159539	1000.0	+	0	R 159525
chrX	jNXSensor	rigid_DNA	159876	159896	1000.0	+	0	R 159876
chrX	jNXSensor	rigid_DNA	160126	160140	1000.0	+	0	R 160126
chrX	jNXSensor	rigid_DNA	160454	160469	1000.0	+	0	R 160454
chrX	jNXSensor	rigid_DNA	161343	161370	1000.0	+	0	R 161343
chrX	jNXSensor	rigid_DNA	161535	161549	1000.0	+	0	R 161535
chrX	jNXSensor	rigid_DNA	161992	162006	1000.0	+	0	R 161992
chrX	jNXSensor	rigid_DNA	162235	162249	1000.0	+	0	R 162235
chrX	jNXSensor	rigid_DNA	162300	162310	1000.0	+	0	R 162300
chrX	jNXSensor	rigid_DNA	162331	162345	1000.0	+	0	R 162331
chrX	jNXSensor	rigid_DNA	162634	162648	1000.0	+	0	R 162634
chrX	jNXSensor	rigid_DNA	162678	162692	1000.0	+	0	R 162678
chrX	jNXSensor	rigid_DNA	164125	164144	1000.0	+	0	R 164125
chrX	jNXSensor	rigid_DNA	164161	164175	1000.0	+	0	R 164161
chrX	jNXSensor	rigid_DNA	164213	164227	1000.0	+	0	R 164213
chrX	jNXSensor	rigid_DNA	164299	164313	1000.0	+	0	R 164299
chrX	jNXSensor	rigid_DNA	164371	164391	1000.0	+	0	R 164371
chrX	jNXSensor	rigid_DNA	164507	164521	1000.0	+	0	R 164507
chrX	jNXSensor	rigid_DNA	164554	164569	1000.0	+	0	R 164554
chrX	jNXSensor	rigid_DNA	164650	164664	1000.0	+	0	R 164650
chrX	jNXSensor	rigid_DNA	164726	164741	1000.0	+	0	R 164726
chrX	jNXSensor	rigid_DNA	165400	165420	1000.0	+	0	R 165400
chrX	jNXSensor	rigid_DNA	165730	165744	1000.0	+	0	R 165730
chrX	jNXSensor	rigid_DNA	165952	165966	1000.0	+	0	R 165952
chrX	jNXSensor	rigid_DNA	166334	166348	1000.0	+	0	R 166334
chrX	jNXSensor	rigid_DNA	166673	166687	1000.0	+	0	R 166673
chrX	jNXSensor	rigid_DNA	167013	167027	1000.0	+	0	R 167013
chrX	jNXSensor	rigid_DNA	167352	167366	1000.0	+	0	R 167352
chrX	jNXSensor	rigid_DNA	167871	167885	1000.0	+	0	R 167871
chrX	jNXSensor	rigid_DNA	167927	167941	1000.0	+	0	R 167927
chrX	jNXSensor	rigid_DNA	167959	167981	1000.0	+	0	R 167959
chrX	jNXSensor	rigid_DNA	167998	168012	1000.0	+	0	R 167998
chrX	jNXSensor	rigid_DNA	168060	168079	1000.0	+	0	R 168060
chrX	jNXSensor	rigid_DNA	168191	168205	1000.0	+	0	R 168191
chrX	jNXSensor	rigid_DNA	168352	168366	1000.0	+	0	R 168352
chrX	jNXSensor	rigid_DNA	168393	168412	1000.0	+	0	R 168393
chrX	jNXSensor	rigid_DNA	168432	168447	1000.0	+	0	R 168432
chrX	jNXSensor	rigid_DNA	168449	168463	1000.0	+	0	R 168449
chrX	jNXSensor	rigid_DNA	168499	168514	1000.0	+	0	R 168499
chrX	jNXSensor	rigid_DNA	169351	169376	1000.0	+	0	R 169351
chrX	jNXSensor	rigid_DNA	169409	169424	1000.0	+	0	R 169409
chrX	jNXSensor	rigid_DNA	169482	169496	1000.0	+	0	R 169482
chrX	jNXSensor	rigid_DNA	169646	169660	1000.0	+	0	R 169646
chrX	jNXSensor	rigid_DNA	169669	169686	1000.0	+	0	R 169669
chrX	jNXSensor	rigid_DNA	169866	169880	1000.0	+	0	R 169866
chrX	jNXSensor	rigid_DNA	170465	170479	1000.0	+	0	R 170465
chrX	jNXSensor	rigid_DNA	170628	170642	1000.0	+	0	R 170628
chrX	jNXSensor	rigid_DNA	170791	170812	1000.0	+	0	R 170791
chrX	jNXSensor	rigid_DNA	171007	171022	1000.0	+	0	R 171007
chrX	jNXSensor	rigid_DNA	171052	171067	1000.0	+	0	R 171052
chrX	jNXSensor	rigid_DNA	171077	171096	1000.0	+	0	R 171077
chrX	jNXSensor	rigid_DNA	171101	171115	1000.0	+	0	R 171101
chrX	jNXSensor	rigid_DNA	171144	171158	1000.0	+	0	R 171144
chrX	jNXSensor	rigid_DNA	201919	201928	1000.0	+	0	R 201919
chrX	jNXSensor	rigid_DNA	202053	202071	1000.0	+	0	R 202053
chrX	jNXSensor	rigid_DNA	202205	202222	1000.0	+	0	R 202205
chrX	jNXSensor	rigid_DNA	202347	202362	1000.0	+	0	R 202347
chrX	jNXSensor	rigid_DNA	202487	202502	1000.0	+	0	R 202487
chrX	jNXSensor	rigid_DNA	202627	202647	1000.0	+	0	R 202627
chrX	jNXSensor	rigid_DNA	202780	202801	1000.0	+	0	R 202780
chrX	jNXSensor	rigid_DNA	202934	202951	1000.0	+	0	R 202934
chrX	jNXSensor	rigid_DNA	203076	203100	1000.0	+	0	R 203076
chrX	jNXSensor	rigid_DNA	203233	203247	1000.0	+	0	R 203233
chrX	jNXSensor	rigid_DNA	203754	203768	1000.0	+	0	R 203754
chrX	jNXSensor	rigid_DNA	203880	203889	1000.0	+	0	R 203880
chrX	jNXSensor	rigid_DNA	204059	204074	1000.0	+	0	R 204059
chrX	jNXSensor	rigid_DNA	205107	205121	1000.0	+	0	R 205107
chrX	jNXSensor	rigid_DNA	205244	205257	1000.0	+	0	R 205244
chrX	jNXSensor	rigid_DNA	205532	205546	1000.0	+	0	R 205532
chrX	jNXSensor	rigid_DNA	206149	206161	1000.0	+	0	R 206149
chrX	jNXSensor	rigid_DNA	206197	206211	1000.0	+	0	R 206197
chrX	jNXSensor	rigid_DNA	206491	206506	1000.0	+	0	R 206491
chrX	jNXSensor	rigid_DNA	206728	206742	1000.0	+	0	R 206728
chrX	jNXSensor	rigid_DNA	207288	207302	1000.0	+	0	R 207288
chrX	jNXSensor	rigid_DNA	207328	207347	1000.0	+	0	R 207328
chrX	jNXSensor	rigid_DNA	208039	208057	1000.0	+	0	R 208039
chrX	jNXSensor	rigid_DNA	208441	208455	1000.0	+	0	R 208441
chrX	jNXSensor	rigid_DNA	208554	208568	1000.0	+	0	R 208554
chrX	jNXSensor	rigid_DNA	208665	208679	1000.0	+	0	R 208665
chrX	jNXSensor	rigid_DNA	208720	208734	1000.0	+	0	R 208720
chrX	jNXSensor	rigid_DNA	208753	208777	1000.0	+	0	R 208753
chrX	jNXSensor	rigid_DNA	208788	208802	1000.0	+	0	R 208788
chrX	jNXSensor	rigid_DNA	208970	208984	1000.0	+	0	R 208970
chrX	jNXSensor	rigid_DNA	208989	209004	1000.0	+	0	R 208989
chrX	jNXSensor	rigid_DNA	209008	209023	1000.0	+	0	R 209008
chrX	jNXSensor	rigid_DNA	209027	209041	1000.0	+	0	R 209027
chrX	jNXSensor	rigid_DNA	209106	209125	1000.0	+	0	R 209106
chrX	jNXSensor	rigid_DNA	209278	209297	1000.0	+	0	R 209278
chrX	jNXSensor	rigid_DNA	209412	209426	1000.0	+	0	R 209412
chrX	jNXSensor	rigid_DNA	209439	209465	1000.0	+	0	R 209439
chrX	jNXSensor	rigid_DNA	209476	209498	1000.0	+	0	R 209476
chrX	jNXSensor	rigid_DNA	209508	209530	1000.0	+	0	R 209508
chrX	jNXSensor	rigid_DNA	209532	209546	1000.0	+	0	R 209532
chrX	jNXSensor	rigid_DNA	209556	209570	1000.0	+	0	R 209556
chrX	jNXSensor	rigid_DNA	209690	209704	1000.0	+	0	R 209690
chrX	jNXSensor	rigid_DNA	209716	209730	1000.0	+	0	R 209716
chrX	jNXSensor	rigid_DNA	209736	209750	1000.0	+	0	R 209736
chrX	jNXSensor	rigid_DNA	210182	210196	1000.0	+	0	R 210182
chrX	jNXSensor	rigid_DNA	210269	210284	1000.0	+	0	R 210269
chrX	jNXSensor	rigid_DNA	210343	210357	1000.0	+	0	R 210343
chrX	jNXSensor	rigid_DNA	210395	210409	1000.0	+	0	R 210395
chrX	jNXSensor	rigid_DNA	210870	210889	1000.0	+	0	R 210870
chrX	jNXSensor	rigid_DNA	210956	210970	1000.0	+	0	R 210956
chrX	jNXSensor	rigid_DNA	210993	211007	1000.0	+	0	R 210993
chrX	jNXSensor	rigid_DNA	211333	211352	1000.0	+	0	R 211333
chrX	jNXSensor	rigid_DNA	211362	211376	1000.0	+	0	R 211362
chrX	jNXSensor	rigid_DNA	211614	211628	1000.0	+	0	R 211614
chrX	jNXSensor	rigid_DNA	211661	211680	1000.0	+	0	R 211661
chrX	jNXSensor	rigid_DNA	211854	211868	1000.0	+	0	R 211854
chrX	jNXSensor	rigid_DNA	211872	211896	1000.0	+	0	R 211872
chrX	jNXSensor	rigid_DNA	211899	211918	1000.0	+	0	R 211899
chrX	jNXSensor	rigid_DNA	211998	212017	1000.0	+	0	R 211998
chrX	jNXSensor	rigid_DNA	212043	212057	1000.0	+	0	R 212043
chrX	jNXSensor	rigid_DNA	212136	212150	1000.0	+	0	R 212136
chrX	jNXSensor	rigid_DNA	212167	212181	1000.0	+	0	R 212167
chrX	jNXSensor	rigid_DNA	212200	212224	1000.0	+	0	R 212200
chrX	jNXSensor	rigid_DNA	212280	212325	1000.0	+	0	R 212280
chrX	jNXSensor	rigid_DNA	212376	212400	1000.0	+	0	R 212376
chrX	jNXSensor	rigid_DNA	212579	212593	1000.0	+	0	R 212579
chrX	jNXSensor	rigid_DNA	212861	212876	1000.0	+	0	R 212861
chrX	jNXSensor	rigid_DNA	213103	213117	1000.0	+	0	R 213103
chrX	jNXSensor	rigid_DNA	213156	213184	1000.0	+	0	R 213156
chrX	jNXSensor	rigid_DNA	213288	213302	1000.0	+	0	R 213288
chrX	jNXSensor	rigid_DNA	213332	213346	1000.0	+	0	R 213332
chrX	jNXSensor	rigid_DNA	213421	213436	1000.0	+	0	R 213421
chrX	jNXSensor	rigid_DNA	213492	213507	1000.0	+	0	R 213492
chrX	jNXSensor	rigid_DNA	213623	213637	1000.0	+	0	R 213623
chrX	jNXSensor	rigid_DNA	213648	213662	1000.0	+	0	R 213648
chrX	jNXSensor	rigid_DNA	213847	213872	1000.0	+	0	R 213847
chrX	jNXSensor	rigid_DNA	214121	214135	1000.0	+	0	R 214121
chrX	jNXSensor	rigid_DNA	214181	214196	1000.0	+	0	R 214181
chrX	jNXSensor	rigid_DNA	214329	214343	1000.0	+	0	R 214329
chrX	jNXSensor	rigid_DNA	214383	214397	1000.0	+	0	R 214383
chrX	jNXSensor	rigid_DNA	214488	214546	1000.0	+	0	R 214488
chrX	jNXSensor	rigid_DNA	214577	214596	1000.0	+	0	R 214577
chrX	jNXSensor	rigid_DNA	214644	214658	1000.0	+	0	R 214644
chrX	jNXSensor	rigid_DNA	214765	214784	1000.0	+	0	R 214765
chrX	jNXSensor	rigid_DNA	214821	214835	1000.0	+	0	R 214821
chrX	jNXSensor	rigid_DNA	214839	214853	1000.0	+	0	R 214839
chrX	jNXSensor	rigid_DNA	214875	214889	1000.0	+	0	R 214875
chrX	jNXSensor	rigid_DNA	215065	215088	1000.0	+	0	R 215065
chrX	jNXSensor	rigid_DNA	215152	215166	1000.0	+	0	R 215152
chrX	jNXSensor	rigid_DNA	215199	215214	1000.0	+	0	R 215199
chrX	jNXSensor	rigid_DNA	215437	215451	1000.0	+	0	R 215437
chrX	jNXSensor	rigid_DNA	215480	215499	1000.0	+	0	R 215480
chrX	jNXSensor	rigid_DNA	215520	215534	1000.0	+	0	R 215520
chrX	jNXSensor	rigid_DNA	215708	215722	1000.0	+	0	R 215708
chrX	jNXSensor	rigid_DNA	215756	215770	1000.0	+	0	R 215756
chrX	jNXSensor	rigid_DNA	215960	215975	1000.0	+	0	R 215960
chrX	jNXSensor	rigid_DNA	216187	216201	1000.0	+	0	R 216187
chrX	jNXSensor	rigid_DNA	216230	216244	1000.0	+	0	R 216230
chrX	jNXSensor	rigid_DNA	216281	216305	1000.0	+	0	R 216281
chrX	jNXSensor	rigid_DNA	216342	216357	1000.0	+	0	R 216342
chrX	jNXSensor	rigid_DNA	216621	216635	1000.0	+	0	R 216621
chrX	jNXSensor	rigid_DNA	216660	216674	1000.0	+	0	R 216660
chrX	jNXSensor	rigid_DNA	217822	217832	1000.0	+	0	R 217822
chrX	jNXSensor	rigid_DNA	217983	217992	1000.0	+	0	R 217983
chrX	jNXSensor	rigid_DNA	218099	218113	1000.0	+	0	R 218099
chrX	jNXSensor	rigid_DNA	218452	218466	1000.0	+	0	R 218452
chrX	jNXSensor	rigid_DNA	218500	218514	1000.0	+	0	R 218500
chrX	jNXSensor	rigid_DNA	218533	218552	1000.0	+	0	R 218533
chrX	jNXSensor	rigid_DNA	218957	218971	1000.0	+	0	R 218957
chrX	jNXSensor	rigid_DNA	219077	219091	1000.0	+	0	R 219077
chrX	jNXSensor	rigid_DNA	219135	219149	1000.0	+	0	R 219135
chrX	jNXSensor	rigid_DNA	219233	219247	1000.0	+	0	R 219233
chrX	jNXSensor	rigid_DNA	219474	219508	1000.0	+	0	R 219474
chrX	jNXSensor	rigid_DNA	219813	219827	1000.0	+	0	R 219813
chrX	jNXSensor	rigid_DNA	219846	219861	1000.0	+	0	R 219846
chrX	jNXSensor	rigid_DNA	219883	219902	1000.0	+	0	R 219883
chrX	jNXSensor	rigid_DNA	219994	220023	1000.0	+	0	R 219994
chrX	jNXSensor	rigid_DNA	220028	220043	1000.0	+	0	R 220028
chrX	jNXSensor	rigid_DNA	220113	220127	1000.0	+	0	R 220113
chrX	jNXSensor	rigid_DNA	220444	220458	1000.0	+	0	R 220444
chrX	jNXSensor	rigid_DNA	220906	220921	1000.0	+	0	R 220906
chrX	jNXSensor	rigid_DNA	220935	220951	1000.0	+	0	R 220935
chrX	jNXSensor	rigid_DNA	221221	221240	1000.0	+	0	R 221221
chrX	jNXSensor	rigid_DNA	221255	221274	1000.0	+	0	R 221255
chrX	jNXSensor	rigid_DNA	221289	221308	1000.0	+	0	R 221289
chrX	jNXSensor	rigid_DNA	221328	221342	1000.0	+	0	R 221328
chrX	jNXSensor	rigid_DNA	221362	221376	1000.0	+	0	R 221362
chrX	jNXSensor	rigid_DNA	221421	221435	1000.0	+	0	R 221421
chrX	jNXSensor	rigid_DNA	221455	221469	1000.0	+	0	R 221455
chrX	jNXSensor	rigid_DNA	221629	221643	1000.0	+	0	R 221629
chrX	jNXSensor	rigid_DNA	221700	221726	1000.0	+	0	R 221700
chrX	jNXSensor	rigid_DNA	221805	221853	1000.0	+	0	R 221805
chrX	jNXSensor	rigid_DNA	221991	222006	1000.0	+	0	R 221991
chrX	jNXSensor	rigid_DNA	222219	222243	1000.0	+	0	R 222219
chrX	jNXSensor	rigid_DNA	222398	222412	1000.0	+	0	R 222398
chrX	jNXSensor	rigid_DNA	222441	222455	1000.0	+	0	R 222441
chrX	jNXSensor	rigid_DNA	222485	222505	1000.0	+	0	R 222485
chrX	jNXSensor	rigid_DNA	222725	222739	1000.0	+	0	R 222725
chrX	jNXSensor	rigid_DNA	222747	222761	1000.0	+	0	R 222747
chrX	jNXSensor	rigid_DNA	222791	222811	1000.0	+	0	R 222791
chrX	jNXSensor	rigid_DNA	223233	223247	1000.0	+	0	R 223233
chrX	jNXSensor	rigid_DNA	223260	223274	1000.0	+	0	R 223260
chrX	jNXSensor	rigid_DNA	223287	223301	1000.0	+	0	R 223287
chrX	jNXSensor	rigid_DNA	223314	223328	1000.0	+	0	R 223314
chrX	jNXSensor	rigid_DNA	223341	223355	1000.0	+	0	R 223341
chrX	jNXSensor	rigid_DNA	223368	223382	1000.0	+	0	R 223368
chrX	jNXSensor	rigid_DNA	223395	223409	1000.0	+	0	R 223395
chrX	jNXSensor	rigid_DNA	223422	223436	1000.0	+	0	R 223422
chrX	jNXSensor	rigid_DNA	223449	223463	1000.0	+	0	R 223449
chrX	jNXSensor	rigid_DNA	223476	223490	1000.0	+	0	R 223476
chrX	jNXSensor	rigid_DNA	223503	223517	1000.0	+	0	R 223503
chrX	jNXSensor	rigid_DNA	223692	223706	1000.0	+	0	R 223692
chrX	jNXSensor	rigid_DNA	223719	223733	1000.0	+	0	R 223719
chrX	jNXSensor	rigid_DNA	223827	223841	1000.0	+	0	R 223827
chrX	jNXSensor	rigid_DNA	223854	223868	1000.0	+	0	R 223854
chrX	jNXSensor	rigid_DNA	223881	223895	1000.0	+	0	R 223881
chrX	jNXSensor	rigid_DNA	223908	223922	1000.0	+	0	R 223908
chrX	jNXSensor	rigid_DNA	223935	223949	1000.0	+	0	R 223935
chrX	jNXSensor	rigid_DNA	223962	223976	1000.0	+	0	R 223962
chrX	jNXSensor	rigid_DNA	223989	224003	1000.0	+	0	R 223989
chrX	jNXSensor	rigid_DNA	224016	224030	1000.0	+	0	R 224016
chrX	jNXSensor	rigid_DNA	224043	224057	1000.0	+	0	R 224043
chrX	jNXSensor	rigid_DNA	224070	224084	1000.0	+	0	R 224070
chrX	jNXSensor	rigid_DNA	224097	224111	1000.0	+	0	R 224097
chrX	jNXSensor	rigid_DNA	224124	224138	1000.0	+	0	R 224124
chrX	jNXSensor	rigid_DNA	224151	224165	1000.0	+	0	R 224151
chrX	jNXSensor	rigid_DNA	224178	224192	1000.0	+	0	R 224178
chrX	jNXSensor	rigid_DNA	224205	224219	1000.0	+	0	R 224205
chrX	jNXSensor	rigid_DNA	224232	224246	1000.0	+	0	R 224232
chrX	jNXSensor	rigid_DNA	224259	224273	1000.0	+	0	R 224259
chrX	jNXSensor	rigid_DNA	224286	224300	1000.0	+	0	R 224286
chrX	jNXSensor	rigid_DNA	224313	224327	1000.0	+	0	R 224313
chrX	jNXSensor	rigid_DNA	224340	224354	1000.0	+	0	R 224340
chrX	jNXSensor	rigid_DNA	224367	224381	1000.0	+	0	R 224367
chrX	jNXSensor	rigid_DNA	224394	224408	1000.0	+	0	R 224394
chrX	jNXSensor	rigid_DNA	224421	224435	1000.0	+	0	R 224421
chrX	jNXSensor	rigid_DNA	224773	224787	1000.0	+	0	R 224773
chrX	jNXSensor	rigid_DNA	224800	224814	1000.0	+	0	R 224800
chrX	jNXSensor	rigid_DNA	225128	225156	1000.0	+	0	R 225128
chrX	jNXSensor	rigid_DNA	225225	225240	1000.0	+	0	R 225225
chrX	jNXSensor	rigid_DNA	225294	225316	1000.0	+	0	R 225294
chrX	jNXSensor	rigid_DNA	225523	225537	1000.0	+	0	R 225523
chrX	jNXSensor	rigid_DNA	225756	225770	1000.0	+	0	R 225756
chrX	jNXSensor	rigid_DNA	225795	225809	1000.0	+	0	R 225795
chrX	jNXSensor	rigid_DNA	225920	225934	1000.0	+	0	R 225920
chrX	jNXSensor	rigid_DNA	226216	226237	1000.0	+	0	R 226216
chrX	jNXSensor	rigid_DNA	226464	226494	1000.0	+	0	R 226464
chrX	jNXSensor	rigid_DNA	226498	226516	1000.0	+	0	R 226498
chrX	jNXSensor	rigid_DNA	226538	226552	1000.0	+	0	R 226538
chrX	jNXSensor	rigid_DNA	226646	226661	1000.0	+	0	R 226646
chrX	jNXSensor	rigid_DNA	226713	226733	1000.0	+	0	R 226713
chrX	jNXSensor	rigid_DNA	226748	226772	1000.0	+	0	R 226748
chrX	jNXSensor	rigid_DNA	226782	226802	1000.0	+	0	R 226782
chrX	jNXSensor	rigid_DNA	226805	226819	1000.0	+	0	R 226805
chrX	jNXSensor	rigid_DNA	226836	226850	1000.0	+	0	R 226836
chrX	jNXSensor	rigid_DNA	226893	226908	1000.0	+	0	R 226893
chrX	jNXSensor	rigid_DNA	227015	227029	1000.0	+	0	R 227015
chrX	jNXSensor	rigid_DNA	227097	227118	1000.0	+	0	R 227097
chrX	jNXSensor	rigid_DNA	227140	227171	1000.0	+	0	R 227140
chrX	jNXSensor	rigid_DNA	227186	227204	1000.0	+	0	R 227186
chrX	jNXSensor	rigid_DNA	227273	227288	1000.0	+	0	R 227273
chrX	jNXSensor	rigid_DNA	227334	227361	1000.0	+	0	R 227334
chrX	jNXSensor	rigid_DNA	227364	227381	1000.0	+	0	R 227364
chrX	jNXSensor	rigid_DNA	227390	227405	1000.0	+	0	R 227390
chrX	jNXSensor	rigid_DNA	227416	227435	1000.0	+	0	R 227416
chrX	jNXSensor	rigid_DNA	227546	227561	1000.0	+	0	R 227546
chrX	jNXSensor	rigid_DNA	227588	227602	1000.0	+	0	R 227588
chrX	jNXSensor	rigid_DNA	227626	227641	1000.0	+	0	R 227626
chrX	jNXSensor	rigid_DNA	227665	227680	1000.0	+	0	R 227665
chrX	jNXSensor	rigid_DNA	227704	227719	1000.0	+	0	R 227704
chrX	jNXSensor	rigid_DNA	227737	227751	1000.0	+	0	R 227737
chrX	jNXSensor	rigid_DNA	227814	227828	1000.0	+	0	R 227814
chrX	jNXSensor	rigid_DNA	227847	227861	1000.0	+	0	R 227847
chrX	jNXSensor	rigid_DNA	227885	227899	1000.0	+	0	R 227885
chrX	jNXSensor	rigid_DNA	227917	227932	1000.0	+	0	R 227917
chrX	jNXSensor	rigid_DNA	228274	228289	1000.0	+	0	R 228274
chrX	jNXSensor	rigid_DNA	228302	228317	1000.0	+	0	R 228302
chrX	jNXSensor	rigid_DNA	228359	228388	1000.0	+	0	R 228359
chrX	jNXSensor	rigid_DNA	228416	228436	1000.0	+	0	R 228416
chrX	jNXSensor	rigid_DNA	230245	230259	1000.0	+	0	R 230245
chrX	jNXSensor	rigid_DNA	230556	230570	1000.0	+	0	R 230556
chrX	jNXSensor	rigid_DNA	230666	230680	1000.0	+	0	R 230666
chrX	jNXSensor	rigid_DNA	230882	230897	1000.0	+	0	R 230882
chrX	jNXSensor	rigid_DNA	230982	230996	1000.0	+	0	R 230982
chrX	jNXSensor	rigid_DNA	231348	231367	1000.0	+	0	R 231348
chrX	jNXSensor	rigid_DNA	231519	231534	1000.0	+	0	R 231519
chrX	jNXSensor	rigid_DNA	231545	231560	1000.0	+	0	R 231545
chrX	jNXSensor	rigid_DNA	231650	231664	1000.0	+	0	R 231650
chrX	jNXSensor	rigid_DNA	231747	231762	1000.0	+	0	R 231747
chrX	jNXSensor	rigid_DNA	231820	231834	1000.0	+	0	R 231820
chrX	jNXSensor	rigid_DNA	231873	231889	1000.0	+	0	R 231873
chrX	jNXSensor	rigid_DNA	231959	231978	1000.0	+	0	R 231959
chrX	jNXSensor	rigid_DNA	233022	233058	1000.0	+	0	R 233022
chrX	jNXSensor	rigid_DNA	233119	233138	1000.0	+	0	R 233119
chrX	jNXSensor	rigid_DNA	233174	233188	1000.0	+	0	R 233174
chrX	jNXSensor	rigid_DNA	233373	233387	1000.0	+	0	R 233373
chrX	jNXSensor	rigid_DNA	233830	233844	1000.0	+	0	R 233830
chrX	jNXSensor	rigid_DNA	234110	234119	1000.0	+	0	R 234110
chrX	jNXSensor	rigid_DNA	234397	234416	1000.0	+	0	R 234397
chrX	jNXSensor	rigid_DNA	234471	234485	1000.0	+	0	R 234471
chrX	jNXSensor	rigid_DNA	234575	234594	1000.0	+	0	R 234575
chrX	jNXSensor	rigid_DNA	234649	234668	1000.0	+	0	R 234649
chrX	jNXSensor	rigid_DNA	234760	234774	1000.0	+	0	R 234760
chrX	jNXSensor	rigid_DNA	235080	235099	1000.0	+	0	R 235080
chrX	jNXSensor	rigid_DNA	235656	235670	1000.0	+	0	R 235656
chrX	jNXSensor	rigid_DNA	235740	235754	1000.0	+	0	R 235740
chrX	jNXSensor	rigid_DNA	237156	237170	1000.0	+	0	R 237156
chrX	jNXSensor	rigid_DNA	237558	237572	1000.0	+	0	R 237558
chrX	jNXSensor	rigid_DNA	237578	237592	1000.0	+	0	R 237578
chrX	jNXSensor	rigid_DNA	237633	237647	1000.0	+	0	R 237633
chrX	jNXSensor	rigid_DNA	237653	237667	1000.0	+	0	R 237653
chrX	jNXSensor	rigid_DNA	237905	237919	1000.0	+	0	R 237905
chrX	jNXSensor	rigid_DNA	238878	238900	1000.0	+	0	R 238878
chrX	jNXSensor	rigid_DNA	239015	239029	1000.0	+	0	R 239015
chrX	jNXSensor	rigid_DNA	239605	239620	1000.0	+	0	R 239605
chrX	jNXSensor	rigid_DNA	239637	239661	1000.0	+	0	R 239637
chrX	jNXSensor	rigid_DNA	239672	239709	1000.0	+	0	R 239672
chrX	jNXSensor	rigid_DNA	239719	239734	1000.0	+	0	R 239719
chrX	jNXSensor	rigid_DNA	239790	239804	1000.0	+	0	R 239790
chrX	jNXSensor	rigid_DNA	239815	239834	1000.0	+	0	R 239815
chrX	jNXSensor	rigid_DNA	239857	239871	1000.0	+	0	R 239857
chrX	jNXSensor	rigid_DNA	239885	239899	1000.0	+	0	R 239885
chrX	jNXSensor	rigid_DNA	241027	241046	1000.0	+	0	R 241027
chrX	jNXSensor	rigid_DNA	241815	241829	1000.0	+	0	R 241815
chrX	jNXSensor	rigid_DNA	241849	241864	1000.0	+	0	R 241849
chrX	jNXSensor	rigid_DNA	242910	242924	1000.0	+	0	R 242910
chrX	jNXSensor	rigid_DNA	244464	244483	1000.0	+	0	R 244464
chrX	jNXSensor	rigid_DNA	244963	244977	1000.0	+	0	R 244963
chrX	jNXSensor	rigid_DNA	245242	245255	1000.0	+	0	R 245242
chrX	jNXSensor	rigid_DNA	245257	245269	1000.0	+	0	R 245257
chrX	jNXSensor	rigid_DNA	247688	247707	1000.0	+	0	R 247688
chrX	jNXSensor	rigid_DNA	247763	247774	1000.0	+	0	R 247763
chrX	jNXSensor	rigid_DNA	248040	248050	1000.0	+	0	R 248040
chrX	jNXSensor	rigid_DNA	248165	248174	1000.0	+	0	R 248165
chrX	jNXSensor	rigid_DNA	248285	248299	1000.0	+	0	R 248285
chrX	jNXSensor	rigid_DNA	248811	248841	1000.0	+	0	R 248811
chrX	jNXSensor	rigid_DNA	249025	249039	1000.0	+	0	R 249025
chrX	jNXSensor	rigid_DNA	249099	249113	1000.0	+	0	R 249099
chrX	jNXSensor	rigid_DNA	249182	249196	1000.0	+	0	R 249182
chrX	jNXSensor	rigid_DNA	249211	249225	1000.0	+	0	R 249211
chrX	jNXSensor	rigid_DNA	249248	249262	1000.0	+	0	R 249248
chrX	jNXSensor	rigid_DNA	249285	249299	1000.0	+	0	R 249285
chrX	jNXSensor	rigid_DNA	249322	249336	1000.0	+	0	R 249322
chrX	jNXSensor	rigid_DNA	249359	249373	1000.0	+	0	R 249359
chrX	jNXSensor	rigid_DNA	249396	249410	1000.0	+	0	R 249396
chrX	jNXSensor	rigid_DNA	249433	249447	1000.0	+	0	R 249433
chrX	jNXSensor	rigid_DNA	249470	249484	1000.0	+	0	R 249470
chrX	jNXSensor	rigid_DNA	249581	249595	1000.0	+	0	R 249581
chrX	jNXSensor	rigid_DNA	249618	249632	1000.0	+	0	R 249618
chrX	jNXSensor	rigid_DNA	250525	250539	1000.0	+	0	R 250525
chrX	jNXSensor	rigid_DNA	250697	250711	1000.0	+	0	R 250697
chrX	jNXSensor	rigid_DNA	251177	251196	1000.0	+	0	R 251177
chrX	jNXSensor	rigid_DNA	251390	251409	1000.0	+	0	R 251390
chrX	jNXSensor	rigid_DNA	251491	251510	1000.0	+	0	R 251491
chrX	jNXSensor	rigid_DNA	251606	251620	1000.0	+	0	R 251606
chrX	jNXSensor	rigid_DNA	251672	251687	1000.0	+	0	R 251672
chrX	jNXSensor	rigid_DNA	251775	251794	1000.0	+	0	R 251775
chrX	jNXSensor	rigid_DNA	251994	252008	1000.0	+	0	R 251994
chrX	jNXSensor	rigid_DNA	252047	252072	1000.0	+	0	R 252047
chrX	jNXSensor	rigid_DNA	252087	252111	1000.0	+	0	R 252087
chrX	jNXSensor	rigid_DNA	252375	252389	1000.0	+	0	R 252375
chrX	jNXSensor	rigid_DNA	253195	253209	1000.0	+	0	R 253195
chrX	jNXSensor	rigid_DNA	253820	253834	1000.0	+	0	R 253820
chrX	jNXSensor	rigid_DNA	254038	254052	1000.0	+	0	R 254038
chrX	jNXSensor	rigid_DNA	254071	254105	1000.0	+	0	R 254071
chrX	jNXSensor	rigid_DNA	254134	254148	1000.0	+	0	R 254134
chrX	jNXSensor	rigid_DNA	254171	254233	1000.0	+	0	R 254171
chrX	jNXSensor	rigid_DNA	254239	254264	1000.0	+	0	R 254239
chrX	jNXSensor	rigid_DNA	254317	254331	1000.0	+	0	R 254317
chrX	jNXSensor	rigid_DNA	254366	254385	1000.0	+	0	R 254366
chrX	jNXSensor	rigid_DNA	254388	254412	1000.0	+	0	R 254388
chrX	jNXSensor	rigid_DNA	254414	254440	1000.0	+	0	R 254414
chrX	jNXSensor	rigid_DNA	254444	254476	1000.0	+	0	R 254444
chrX	jNXSensor	rigid_DNA	254479	254494	1000.0	+	0	R 254479
chrX	jNXSensor	rigid_DNA	254511	254525	1000.0	+	0	R 254511
chrX	jNXSensor	rigid_DNA	254528	254553	1000.0	+	0	R 254528
chrX	jNXSensor	rigid_DNA	254572	254603	1000.0	+	0	R 254572
chrX	jNXSensor	rigid_DNA	254678	254697	1000.0	+	0	R 254678
chrX	jNXSensor	rigid_DNA	254714	254728	1000.0	+	0	R 254714
chrX	jNXSensor	rigid_DNA	254732	254758	1000.0	+	0	R 254732
chrX	jNXSensor	rigid_DNA	254905	254940	1000.0	+	0	R 254905
chrX	jNXSensor	rigid_DNA	255067	255081	1000.0	+	0	R 255067
chrX	jNXSensor	rigid_DNA	255527	255541	1000.0	+	0	R 255527
chrX	jNXSensor	rigid_DNA	256396	256410	1000.0	+	0	R 256396
chrX	jNXSensor	rigid_DNA	256499	256513	1000.0	+	0	R 256499
chrX	jNXSensor	rigid_DNA	256934	256949	1000.0	+	0	R 256934
chrX	jNXSensor	rigid_DNA	257220	257234	1000.0	+	0	R 257220
chrX	jNXSensor	rigid_DNA	257281	257295	1000.0	+	0	R 257281
chrX	jNXSensor	rigid_DNA	257342	257356	1000.0	+	0	R 257342
chrX	jNXSensor	rigid_DNA	257521	257535	1000.0	+	0	R 257521
chrX	jNXSensor	rigid_DNA	257578	257592	1000.0	+	0	R 257578
chrX	jNXSensor	rigid_DNA	257639	257653	1000.0	+	0	R 257639
chrX	jNXSensor	rigid_DNA	257700	257714	1000.0	+	0	R 257700
chrX	jNXSensor	rigid_DNA	257761	257775	1000.0	+	0	R 257761
chrX	jNXSensor	rigid_DNA	257879	257893	1000.0	+	0	R 257879
chrX	jNXSensor	rigid_DNA	257997	258011	1000.0	+	0	R 257997
chrX	jNXSensor	rigid_DNA	258058	258072	1000.0	+	0	R 258058
chrX	jNXSensor	rigid_DNA	258115	258129	1000.0	+	0	R 258115
chrX	jNXSensor	rigid_DNA	258233	258247	1000.0	+	0	R 258233
chrX	jNXSensor	rigid_DNA	258351	258365	1000.0	+	0	R 258351
chrX	jNXSensor	rigid_DNA	258412	258426	1000.0	+	0	R 258412
chrX	jNXSensor	rigid_DNA	258713	258727	1000.0	+	0	R 258713
chrX	jNXSensor	rigid_DNA	261522	261546	1000.0	+	0	R 261522
chrX	jNXSensor	rigid_DNA	261674	261687	1000.0	+	0	R 261674
chrX	jNXSensor	rigid_DNA	261869	261883	1000.0	+	0	R 261869
chrX	jNXSensor	rigid_DNA	262104	262118	1000.0	+	0	R 262104
chrX	jNXSensor	rigid_DNA	262231	262245	1000.0	+	0	R 262231
chrX	jNXSensor	rigid_DNA	262329	262351	1000.0	+	0	R 262329
chrX	jNXSensor	rigid_DNA	262574	262594	1000.0	+	0	R 262574
chrX	jNXSensor	rigid_DNA	262621	262635	1000.0	+	0	R 262621
chrX	jNXSensor	rigid_DNA	262836	262850	1000.0	+	0	R 262836
chrX	jNXSensor	rigid_DNA	262932	262947	1000.0	+	0	R 262932
chrX	jNXSensor	rigid_DNA	264331	264351	1000.0	+	0	R 264331
chrX	jNXSensor	rigid_DNA	264573	264602	1000.0	+	0	R 264573
chrX	jNXSensor	rigid_DNA	265035	265049	1000.0	+	0	R 265035
chrX	jNXSensor	rigid_DNA	265718	265741	1000.0	+	0	R 265718
chrX	jNXSensor	rigid_DNA	266056	266081	1000.0	+	0	R 266056
chrX	jNXSensor	rigid_DNA	266574	266588	1000.0	+	0	R 266574
chrX	jNXSensor	rigid_DNA	266958	266977	1000.0	+	0	R 266958
chrX	jNXSensor	rigid_DNA	267164	267212	1000.0	+	0	R 267164
chrX	jNXSensor	rigid_DNA	267218	267245	1000.0	+	0	R 267218
chrX	jNXSensor	rigid_DNA	267251	267266	1000.0	+	0	R 267251
chrX	jNXSensor	rigid_DNA	267271	267291	1000.0	+	0	R 267271
chrX	jNXSensor	rigid_DNA	267294	267309	1000.0	+	0	R 267294
chrX	jNXSensor	rigid_DNA	267417	267505	1000.0	+	0	R 267417
chrX	jNXSensor	rigid_DNA	267533	267551	1000.0	+	0	R 267533
chrX	jNXSensor	rigid_DNA	267556	267571	1000.0	+	0	R 267556
chrX	jNXSensor	rigid_DNA	267583	267602	1000.0	+	0	R 267583
chrX	jNXSensor	rigid_DNA	267606	267626	1000.0	+	0	R 267606
chrX	jNXSensor	rigid_DNA	267647	267670	1000.0	+	0	R 267647
chrX	jNXSensor	rigid_DNA	267728	267770	1000.0	+	0	R 267728
chrX	jNXSensor	rigid_DNA	267795	267809	1000.0	+	0	R 267795
chrX	jNXSensor	rigid_DNA	267830	267844	1000.0	+	0	R 267830
chrX	jNXSensor	rigid_DNA	267877	267891	1000.0	+	0	R 267877
chrX	jNXSensor	rigid_DNA	268041	268064	1000.0	+	0	R 268041
chrX	jNXSensor	rigid_DNA	268149	268164	1000.0	+	0	R 268149
chrX	jNXSensor	rigid_DNA	268643	268665	1000.0	+	0	R 268643
chrX	jNXSensor	rigid_DNA	268935	268948	1000.0	+	0	R 268935
chrX	jNXSensor	rigid_DNA	268969	268978	1000.0	+	0	R 268969
chrX	jNXSensor	rigid_DNA	269208	269222	1000.0	+	0	R 269208
chrX	jNXSensor	rigid_DNA	269538	269552	1000.0	+	0	R 269538
chrX	jNXSensor	rigid_DNA	270018	270039	1000.0	+	0	R 270018
chrX	jNXSensor	rigid_DNA	270081	270095	1000.0	+	0	R 270081
chrX	jNXSensor	rigid_DNA	270567	270581	1000.0	+	0	R 270567
chrX	jNXSensor	rigid_DNA	271550	271564	1000.0	+	0	R 271550
chrX	jNXSensor	rigid_DNA	272661	272682	1000.0	+	0	R 272661
chrX	jNXSensor	rigid_DNA	272763	272777	1000.0	+	0	R 272763
chrX	jNXSensor	rigid_DNA	272948	272962	1000.0	+	0	R 272948
chrX	jNXSensor	rigid_DNA	273202	273216	1000.0	+	0	R 273202
chrX	jNXSensor	rigid_DNA	273622	273634	1000.0	+	0	R 273622
chrX	jNXSensor	rigid_DNA	273787	273801	1000.0	+	0	R 273787
chrX	jNXSensor	rigid_DNA	274515	274530	1000.0	+	0	R 274515
chrX	jNXSensor	rigid_DNA	274794	274808	1000.0	+	0	R 274794
chrX	jNXSensor	rigid_DNA	274812	274821	1000.0	+	0	R 274812
chrX	jNXSensor	rigid_DNA	275264	275284	1000.0	+	0	R 275264
chrX	jNXSensor	rigid_DNA	275599	275618	1000.0	+	0	R 275599
chrX	jNXSensor	rigid_DNA	276401	276411	1000.0	+	0	R 276401
chrX	jNXSensor	rigid_DNA	276505	276515	1000.0	+	0	R 276505
chrX	jNXSensor	rigid_DNA	276785	276799	1000.0	+	0	R 276785
chrX	jNXSensor	rigid_DNA	276836	276846	1000.0	+	0	R 276836
chrX	jNXSensor	rigid_DNA	277525	277547	1000.0	+	0	R 277525
chrX	jNXSensor	rigid_DNA	277550	277564	1000.0	+	0	R 277550
chrX	jNXSensor	rigid_DNA	278027	278042	1000.0	+	0	R 278027
chrX	jNXSensor	rigid_DNA	278108	278120	1000.0	+	0	R 278108
chrX	jNXSensor	rigid_DNA	278269	278283	1000.0	+	0	R 278269
chrX	jNXSensor	rigid_DNA	278404	278418	1000.0	+	0	R 278404
chrX	jNXSensor	rigid_DNA	278581	278595	1000.0	+	0	R 278581
chrX	jNXSensor	rigid_DNA	278705	278714	1000.0	+	0	R 278705
chrX	jNXSensor	rigid_DNA	278729	278748	1000.0	+	0	R 278729
chrX	jNXSensor	rigid_DNA	279036	279050	1000.0	+	0	R 279036
chrX	jNXSensor	rigid_DNA	279073	279087	1000.0	+	0	R 279073
chrX	jNXSensor	rigid_DNA	279379	279393	1000.0	+	0	R 279379
chrX	jNXSensor	rigid_DNA	279980	279989	1000.0	+	0	R 279980
chrX	jNXSensor	rigid_DNA	280485	280505	1000.0	+	0	R 280485
chrX	jNXSensor	rigid_DNA	280617	280637	1000.0	+	0	R 280617
chrX	jNXSensor	rigid_DNA	280660	280674	1000.0	+	0	R 280660
chrX	jNXSensor	rigid_DNA	280749	280769	1000.0	+	0	R 280749
chrX	jNXSensor	rigid_DNA	280792	280806	1000.0	+	0	R 280792
chrX	jNXSensor	rigid_DNA	280919	280933	1000.0	+	0	R 280919
chrX	jNXSensor	rigid_DNA	281096	281110	1000.0	+	0	R 281096
chrX	jNXSensor	rigid_DNA	281311	281323	1000.0	+	0	R 281311
chrX	jNXSensor	rigid_DNA	281554	281574	1000.0	+	0	R 281554
chrX	jNXSensor	rigid_DNA	281597	281617	1000.0	+	0	R 281597
chrX	jNXSensor	rigid_DNA	281757	281768	1000.0	+	0	R 281757
chrX	jNXSensor	rigid_DNA	282900	282914	1000.0	+	0	R 282900
chrX	jNXSensor	rigid_DNA	283042	283056	1000.0	+	0	R 283042
chrX	jNXSensor	rigid_DNA	283381	283394	1000.0	+	0	R 283381
chrX	jNXSensor	rigid_DNA	283986	284000	1000.0	+	0	R 283986
chrX	jNXSensor	rigid_DNA	284469	284484	1000.0	+	0	R 284469
chrX	jNXSensor	rigid_DNA	284645	284670	1000.0	+	0	R 284645
chrX	jNXSensor	rigid_DNA	285107	285121	1000.0	+	0	R 285107
chrX	jNXSensor	rigid_DNA	285680	285689	1000.0	+	0	R 285680
chrX	jNXSensor	rigid_DNA	286313	286334	1000.0	+	0	R 286313
chrX	jNXSensor	rigid_DNA	286564	286578	1000.0	+	0	R 286564
chrX	jNXSensor	rigid_DNA	286771	286790	1000.0	+	0	R 286771
chrX	jNXSensor	rigid_DNA	286862	286876	1000.0	+	0	R 286862
chrX	jNXSensor	rigid_DNA	286889	286903	1000.0	+	0	R 286889
chrX	jNXSensor	rigid_DNA	287220	287236	1000.0	+	0	R 287220
chrX	jNXSensor	rigid_DNA	289822	289844	1000.0	+	0	R 289822
chrX	jNXSensor	rigid_DNA	290206	290225	1000.0	+	0	R 290206
chrX	jNXSensor	rigid_DNA	290768	290782	1000.0	+	0	R 290768
chrX	jNXSensor	rigid_DNA	290869	290882	1000.0	+	0	R 290869
chrX	jNXSensor	rigid_DNA	291111	291125	1000.0	+	0	R 291111
chrX	jNXSensor	rigid_DNA	291143	291157	1000.0	+	0	R 291143
chrX	jNXSensor	rigid_DNA	291240	291254	1000.0	+	0	R 291240
chrX	jNXSensor	rigid_DNA	291260	291279	1000.0	+	0	R 291260
chrX	jNXSensor	rigid_DNA	291287	291301	1000.0	+	0	R 291287
chrX	jNXSensor	rigid_DNA	291372	291386	1000.0	+	0	R 291372
chrX	jNXSensor	rigid_DNA	291978	291992	1000.0	+	0	R 291978
chrX	jNXSensor	rigid_DNA	292385	292404	1000.0	+	0	R 292385
chrX	jNXSensor	rigid_DNA	292427	292441	1000.0	+	0	R 292427
chrX	jNXSensor	rigid_DNA	292860	292871	1000.0	+	0	R 292860
chrX	jNXSensor	rigid_DNA	293719	293733	1000.0	+	0	R 293719
chrX	jNXSensor	rigid_DNA	293799	293809	1000.0	+	0	R 293799
chrX	jNXSensor	rigid_DNA	293813	293823	1000.0	+	0	R 293813
chrX	jNXSensor	rigid_DNA	293959	293969	1000.0	+	0	R 293959
chrX	jNXSensor	rigid_DNA	294100	294114	1000.0	+	0	R 294100
chrX	jNXSensor	rigid_DNA	294187	294202	1000.0	+	0	R 294187
chrX	jNXSensor	rigid_DNA	294286	294300	1000.0	+	0	R 294286
chrX	jNXSensor	rigid_DNA	294336	294350	1000.0	+	0	R 294336
chrX	jNXSensor	rigid_DNA	294369	294383	1000.0	+	0	R 294369
chrX	jNXSensor	rigid_DNA	294513	294527	1000.0	+	0	R 294513
chrX	jNXSensor	rigid_DNA	294609	294628	1000.0	+	0	R 294609
chrX	jNXSensor	rigid_DNA	294883	294897	1000.0	+	0	R 294883
chrX	jNXSensor	rigid_DNA	295257	295276	1000.0	+	0	R 295257
chrX	jNXSensor	rigid_DNA	295299	295313	1000.0	+	0	R 295299
chrX	jNXSensor	rigid_DNA	295840	295854	1000.0	+	0	R 295840
chrX	jNXSensor	rigid_DNA	296774	296798	1000.0	+	0	R 296774
chrX	jNXSensor	rigid_DNA	296911	296925	1000.0	+	0	R 296911
chrX	jNXSensor	rigid_DNA	296930	296944	1000.0	+	0	R 296930
chrX	jNXSensor	rigid_DNA	297124	297138	1000.0	+	0	R 297124
chrX	jNXSensor	rigid_DNA	297290	297304	1000.0	+	0	R 297290
chrX	jNXSensor	rigid_DNA	297455	297469	1000.0	+	0	R 297455
chrX	jNXSensor	rigid_DNA	297620	297634	1000.0	+	0	R 297620
chrX	jNXSensor	rigid_DNA	297867	297881	1000.0	+	0	R 297867
chrX	jNXSensor	rigid_DNA	298006	298020	1000.0	+	0	R 298006
chrX	jNXSensor	rigid_DNA	298113	298127	1000.0	+	0	R 298113
chrX	jNXSensor	rigid_DNA	298242	298257	1000.0	+	0	R 298242
chrX	jNXSensor	rigid_DNA	298284	298298	1000.0	+	0	R 298284
chrX	jNXSensor	rigid_DNA	298525	298540	1000.0	+	0	R 298525
chrX	jNXSensor	rigid_DNA	298874	298894	1000.0	+	0	R 298874
chrX	jNXSensor	rigid_DNA	298921	298935	1000.0	+	0	R 298921
chrX	jNXSensor	rigid_DNA	299035	299049	1000.0	+	0	R 299035
chrX	jNXSensor	rigid_DNA	299353	299367	1000.0	+	0	R 299353
chrX	jNXSensor	rigid_DNA	299590	299610	1000.0	+	0	R 299590
chrX	jNXSensor	rigid_DNA	299796	299810	1000.0	+	0	R 299796
chrX	jNXSensor	rigid_DNA	299821	299840	1000.0	+	0	R 299821
chrX	jNXSensor	rigid_DNA	299976	299996	1000.0	+	0	R 299976
chrX	jNXSensor	rigid_DNA	300045	300068	1000.0	+	0	R 300045
chrX	jNXSensor	rigid_DNA	300263	300283	1000.0	+	0	R 300263
chrX	jNXSensor	rigid_DNA	300347	300362	1000.0	+	0	R 300347
chrX	jNXSensor	rigid_DNA	300421	300430	1000.0	+	0	R 300421
chrX	jNXSensor	rigid_DNA	300849	300869	1000.0	+	0	R 300849
chrX	jNXSensor	rigid_DNA	300892	300911	1000.0	+	0	R 300892
chrX	jNXSensor	rigid_DNA	301327	301347	1000.0	+	0	R 301327
chrX	jNXSensor	rigid_DNA	301447	301461	1000.0	+	0	R 301447
chrX	jNXSensor	rigid_DNA	301821	301846	1000.0	+	0	R 301821
chrX	jNXSensor	rigid_DNA	301964	301984	1000.0	+	0	R 301964
chrX	jNXSensor	rigid_DNA	302085	302116	1000.0	+	0	R 302085
chrX	jNXSensor	rigid_DNA	302772	302797	1000.0	+	0	R 302772
chrX	jNXSensor	rigid_DNA	302883	302897	1000.0	+	0	R 302883
chrX	jNXSensor	rigid_DNA	302971	302985	1000.0	+	0	R 302971
chrX	jNXSensor	rigid_DNA	303030	303048	1000.0	+	0	R 303030
chrX	jNXSensor	rigid_DNA	303210	303229	1000.0	+	0	R 303210
chrX	jNXSensor	rigid_DNA	303517	303536	1000.0	+	0	R 303517
chrX	jNXSensor	rigid_DNA	303816	303832	1000.0	+	0	R 303816
chrX	jNXSensor	rigid_DNA	304113	304129	1000.0	+	0	R 304113
chrX	jNXSensor	rigid_DNA	304278	304294	1000.0	+	0	R 304278
chrX	jNXSensor	rigid_DNA	304828	304841	1000.0	+	0	R 304828
chrX	jNXSensor	rigid_DNA	305282	305301	1000.0	+	0	R 305282
chrX	jNXSensor	rigid_DNA	305639	305653	1000.0	+	0	R 305639
chrX	jNXSensor	rigid_DNA	305746	305760	1000.0	+	0	R 305746
chrX	jNXSensor	rigid_DNA	306112	306126	1000.0	+	0	R 306112
chrX	jNXSensor	rigid_DNA	306675	306689	1000.0	+	0	R 306675
chrX	jNXSensor	rigid_DNA	306860	306874	1000.0	+	0	R 306860
chrX	jNXSensor	rigid_DNA	306879	306898	1000.0	+	0	R 306879
chrX	jNXSensor	rigid_DNA	307811	307825	1000.0	+	0	R 307811
chrX	jNXSensor	rigid_DNA	308552	308572	1000.0	+	0	R 308552
chrX	jNXSensor	rigid_DNA	308695	308709	1000.0	+	0	R 308695
chrX	jNXSensor	rigid_DNA	308776	308803	1000.0	+	0	R 308776
chrX	jNXSensor	rigid_DNA	308973	308987	1000.0	+	0	R 308973
chrX	jNXSensor	rigid_DNA	309091	309106	1000.0	+	0	R 309091
chrX	jNXSensor	rigid_DNA	309505	309519	1000.0	+	0	R 309505
chrX	jNXSensor	rigid_DNA	310102	310116	1000.0	+	0	R 310102
chrX	jNXSensor	rigid_DNA	310121	310140	1000.0	+	0	R 310121
chrX	jNXSensor	rigid_DNA	310535	310549	1000.0	+	0	R 310535
chrX	jNXSensor	rigid_DNA	311227	311241	1000.0	+	0	R 311227
chrX	jNXSensor	rigid_DNA	311395	311409	1000.0	+	0	R 311395
chrX	jNXSensor	rigid_DNA	311778	311797	1000.0	+	0	R 311778
chrX	jNXSensor	rigid_DNA	311862	311876	1000.0	+	0	R 311862
chrX	jNXSensor	rigid_DNA	313918	313927	1000.0	+	0	R 313918
chrX	jNXSensor	rigid_DNA	313929	313955	1000.0	+	0	R 313929
chrX	jNXSensor	rigid_DNA	314180	314199	1000.0	+	0	R 314180
chrX	jNXSensor	rigid_DNA	314586	314600	1000.0	+	0	R 314586
chrX	jNXSensor	rigid_DNA	314936	314948	1000.0	+	0	R 314936
chrX	jNXSensor	rigid_DNA	315817	315837	1000.0	+	0	R 315817
chrX	jNXSensor	rigid_DNA	315875	315890	1000.0	+	0	R 315875
chrX	jNXSensor	rigid_DNA	316067	316081	1000.0	+	0	R 316067
chrX	jNXSensor	rigid_DNA	316233	316247	1000.0	+	0	R 316233
chrX	jNXSensor	rigid_DNA	316481	316514	1000.0	+	0	R 316481
chrX	jNXSensor	rigid_DNA	318188	318218	1000.0	+	0	R 318188
chrX	jNXSensor	rigid_DNA	318311	318320	1000.0	+	0	R 318311
chrX	jNXSensor	rigid_DNA	318461	318475	1000.0	+	0	R 318461
chrX	jNXSensor	rigid_DNA	318626	318667	1000.0	+	0	R 318626
chrX	jNXSensor	rigid_DNA	319219	319238	1000.0	+	0	R 319219
chrX	jNXSensor	rigid_DNA	319323	319337	1000.0	+	0	R 319323
chrX	jNXSensor	rigid_DNA	319360	319374	1000.0	+	0	R 319360
chrX	jNXSensor	rigid_DNA	319396	319410	1000.0	+	0	R 319396
chrX	jNXSensor	rigid_DNA	319500	319519	1000.0	+	0	R 319500
chrX	jNXSensor	rigid_DNA	319679	319693	1000.0	+	0	R 319679
chrX	jNXSensor	rigid_DNA	319846	319860	1000.0	+	0	R 319846
chrX	jNXSensor	rigid_DNA	320170	320184	1000.0	+	0	R 320170
chrX	jNXSensor	rigid_DNA	322074	322088	1000.0	+	0	R 322074
chrX	jNXSensor	rigid_DNA	322090	322104	1000.0	+	0	R 322090
chrX	jNXSensor	rigid_DNA	323762	323776	1000.0	+	0	R 323762
chrX	jNXSensor	rigid_DNA	325630	325644	1000.0	+	0	R 325630
chrX	jNXSensor	rigid_DNA	325675	325694	1000.0	+	0	R 325675
chrX	jNXSensor	rigid_DNA	325699	325714	1000.0	+	0	R 325699
chrX	jNXSensor	rigid_DNA	325949	325963	1000.0	+	0	R 325949
chrX	jNXSensor	rigid_DNA	326363	326381	1000.0	+	0	R 326363
chrX	jNXSensor	rigid_DNA	327308	327328	1000.0	+	0	R 327308
chrX	jNXSensor	rigid_DNA	327437	327448	1000.0	+	0	R 327437
chrX	jNXSensor	rigid_DNA	327748	327762	1000.0	+	0	R 327748
chrX	jNXSensor	rigid_DNA	327850	327864	1000.0	+	0	R 327850
chrX	jNXSensor	rigid_DNA	327948	327962	1000.0	+	0	R 327948
chrX	jNXSensor	rigid_DNA	328069	328083	1000.0	+	0	R 328069
chrX	jNXSensor	rigid_DNA	328337	328360	1000.0	+	0	R 328337
chrX	jNXSensor	rigid_DNA	328869	328883	1000.0	+	0	R 328869
chrX	jNXSensor	rigid_DNA	329045	329066	1000.0	+	0	R 329045
chrX	jNXSensor	rigid_DNA	330449	330464	1000.0	+	0	R 330449
chrX	jNXSensor	rigid_DNA	331792	331802	1000.0	+	0	R 331792
chrX	jNXSensor	rigid_DNA	332258	332272	1000.0	+	0	R 332258
chrX	jNXSensor	rigid_DNA	332525	332534	1000.0	+	0	R 332525
chrX	jNXSensor	rigid_DNA	334038	334049	1000.0	+	0	R 334038
chrX	jNXSensor	rigid_DNA	334280	334294	1000.0	+	0	R 334280
chrX	jNXSensor	rigid_DNA	334860	334874	1000.0	+	0	R 334860
chrX	jNXSensor	rigid_DNA	334958	334977	1000.0	+	0	R 334958
chrX	jNXSensor	rigid_DNA	335101	335119	1000.0	+	0	R 335101
chrX	jNXSensor	rigid_DNA	338653	338667	1000.0	+	0	R 338653
chrX	jNXSensor	rigid_DNA	338694	338708	1000.0	+	0	R 338694
chrX	jNXSensor	rigid_DNA	338736	338750	1000.0	+	0	R 338736
chrX	jNXSensor	rigid_DNA	339251	339262	1000.0	+	0	R 339251
chrX	jNXSensor	rigid_DNA	339530	339555	1000.0	+	0	R 339530
chrX	jNXSensor	rigid_DNA	339674	339683	1000.0	+	0	R 339674
chrX	jNXSensor	rigid_DNA	340108	340122	1000.0	+	0	R 340108
chrX	jNXSensor	rigid_DNA	340421	340440	1000.0	+	0	R 340421
chrX	jNXSensor	rigid_DNA	340450	340465	1000.0	+	0	R 340450
chrX	jNXSensor	rigid_DNA	341382	341396	1000.0	+	0	R 341382
chrX	jNXSensor	rigid_DNA	341439	341453	1000.0	+	0	R 341439
chrX	jNXSensor	rigid_DNA	341649	341659	1000.0	+	0	R 341649
chrX	jNXSensor	rigid_DNA	341895	341909	1000.0	+	0	R 341895
chrX	jNXSensor	rigid_DNA	341937	341972	1000.0	+	0	R 341937
chrX	jNXSensor	rigid_DNA	342081	342095	1000.0	+	0	R 342081
chrX	jNXSensor	rigid_DNA	342194	342208	1000.0	+	0	R 342194
chrX	jNXSensor	rigid_DNA	343853	343867	1000.0	+	0	R 343853
chrX	jNXSensor	rigid_DNA	343876	343895	1000.0	+	0	R 343876
chrX	jNXSensor	rigid_DNA	343938	343952	1000.0	+	0	R 343938
chrX	jNXSensor	rigid_DNA	344451	344465	1000.0	+	0	R 344451
chrX	jNXSensor	rigid_DNA	344783	344794	1000.0	+	0	R 344783
chrX	jNXSensor	rigid_DNA	344902	344919	1000.0	+	0	R 344902
chrX	jNXSensor	rigid_DNA	345546	345560	1000.0	+	0	R 345546
chrX	jNXSensor	rigid_DNA	345894	345913	1000.0	+	0	R 345894
chrX	jNXSensor	rigid_DNA	345952	345962	1000.0	+	0	R 345952
chrX	jNXSensor	rigid_DNA	346198	346212	1000.0	+	0	R 346198
chrX	jNXSensor	rigid_DNA	347219	347231	1000.0	+	0	R 347219
chrX	jNXSensor	rigid_DNA	347456	347470	1000.0	+	0	R 347456
chrX	jNXSensor	rigid_DNA	348046	348060	1000.0	+	0	R 348046
chrX	jNXSensor	rigid_DNA	348303	348317	1000.0	+	0	R 348303
chrX	jNXSensor	rigid_DNA	348360	348376	1000.0	+	0	R 348360
chrX	jNXSensor	rigid_DNA	348647	348661	1000.0	+	0	R 348647
chrX	jNXSensor	rigid_DNA	349054	349066	1000.0	+	0	R 349054
chrX	jNXSensor	rigid_DNA	349293	349307	1000.0	+	0	R 349293
chrX	jNXSensor	rigid_DNA	349506	349520	1000.0	+	0	R 349506
chrX	jNXSensor	rigid_DNA	350307	350321	1000.0	+	0	R 350307
chrX	jNXSensor	rigid_DNA	350365	350379	1000.0	+	0	R 350365
chrX	jNXSensor	rigid_DNA	351271	351281	1000.0	+	0	R 351271
chrX	jNXSensor	rigid_DNA	352079	352093	1000.0	+	0	R 352079
chrX	jNXSensor	rigid_DNA	352220	352238	1000.0	+	0	R 352220
chrX	jNXSensor	rigid_DNA	352601	352611	1000.0	+	0	R 352601
chrX	jNXSensor	rigid_DNA	352743	352757	1000.0	+	0	R 352743
chrX	jNXSensor	rigid_DNA	353694	353708	1000.0	+	0	R 353694
chrX	jNXSensor	rigid_DNA	354252	354266	1000.0	+	0	R 354252
chrX	jNXSensor	rigid_DNA	354487	354513	1000.0	+	0	R 354487
chrX	jNXSensor	rigid_DNA	354738	354757	1000.0	+	0	R 354738
chrX	jNXSensor	rigid_DNA	354780	354799	1000.0	+	0	R 354780
chrX	jNXSensor	rigid_DNA	355133	355153	1000.0	+	0	R 355133
chrX	jNXSensor	rigid_DNA	355675	355689	1000.0	+	0	R 355675
chrX	jNXSensor	rigid_DNA	356064	356078	1000.0	+	0	R 356064
chrX	jNXSensor	rigid_DNA	357252	357267	1000.0	+	0	R 357252
chrX	jNXSensor	rigid_DNA	357540	357554	1000.0	+	0	R 357540
chrX	jNXSensor	rigid_DNA	357602	357617	1000.0	+	0	R 357602
chrX	jNXSensor	rigid_DNA	357861	357870	1000.0	+	0	R 357861
chrX	jNXSensor	rigid_DNA	358010	358024	1000.0	+	0	R 358010
chrX	jNXSensor	rigid_DNA	358644	358658	1000.0	+	0	R 358644
chrX	jNXSensor	rigid_DNA	358809	358818	1000.0	+	0	R 358809
chrX	jNXSensor	rigid_DNA	359273	359288	1000.0	+	0	R 359273
chrX	jNXSensor	rigid_DNA	359320	359334	1000.0	+	0	R 359320
chrX	jNXSensor	rigid_DNA	359429	359443	1000.0	+	0	R 359429
chrX	jNXSensor	rigid_DNA	359732	359746	1000.0	+	0	R 359732
chrX	jNXSensor	rigid_DNA	359866	359885	1000.0	+	0	R 359866
chrX	jNXSensor	rigid_DNA	360252	360262	1000.0	+	0	R 360252
chrX	jNXSensor	rigid_DNA	362071	362080	1000.0	+	0	R 362071
chrX	jNXSensor	rigid_DNA	363362	363376	1000.0	+	0	R 363362
chrX	jNXSensor	rigid_DNA	363796	363810	1000.0	+	0	R 363796
chrX	jNXSensor	rigid_DNA	364336	364350	1000.0	+	0	R 364336
chrX	jNXSensor	rigid_DNA	364418	364432	1000.0	+	0	R 364418
chrX	jNXSensor	rigid_DNA	366370	366384	1000.0	+	0	R 366370
chrX	jNXSensor	rigid_DNA	366469	366483	1000.0	+	0	R 366469
chrX	jNXSensor	rigid_DNA	367734	367748	1000.0	+	0	R 367734
chrX	jNXSensor	rigid_DNA	367771	367789	1000.0	+	0	R 367771
chrX	jNXSensor	rigid_DNA	368216	368230	1000.0	+	0	R 368216
chrX	jNXSensor	rigid_DNA	369356	369375	1000.0	+	0	R 369356
chrX	jNXSensor	rigid_DNA	370895	370906	1000.0	+	0	R 370895
chrX	jNXSensor	rigid_DNA	371200	371216	1000.0	+	0	R 371200
chrX	jNXSensor	rigid_DNA	371399	371408	1000.0	+	0	R 371399
chrX	jNXSensor	rigid_DNA	371631	371646	1000.0	+	0	R 371631
chrX	jNXSensor	rigid_DNA	371689	371714	1000.0	+	0	R 371689
chrX	jNXSensor	rigid_DNA	371782	371796	1000.0	+	0	R 371782
chrX	jNXSensor	rigid_DNA	374623	374633	1000.0	+	0	R 374623
chrX	jNXSensor	rigid_DNA	374651	374671	1000.0	+	0	R 374651
chrX	jNXSensor	rigid_DNA	375167	375184	1000.0	+	0	R 375167
chrX	jNXSensor	rigid_DNA	375581	375601	1000.0	+	0	R 375581
chrX	jNXSensor	rigid_DNA	375714	375728	1000.0	+	0	R 375714
chrX	jNXSensor	rigid_DNA	377049	377063	1000.0	+	0	R 377049
chrX	jNXSensor	rigid_DNA	377069	377078	1000.0	+	0	R 377069
chrX	jNXSensor	rigid_DNA	377374	377388	1000.0	+	0	R 377374
chrX	jNXSensor	rigid_DNA	377962	377971	1000.0	+	0	R 377962
chrX	jNXSensor	rigid_DNA	378173	378187	1000.0	+	0	R 378173
chrX	jNXSensor	rigid_DNA	378257	378287	1000.0	+	0	R 378257
chrX	jNXSensor	rigid_DNA	378348	378362	1000.0	+	0	R 378348
chrX	jNXSensor	rigid_DNA	378499	378513	1000.0	+	0	R 378499
chrX	jNXSensor	rigid_DNA	378570	378584	1000.0	+	0	R 378570
chrX	jNXSensor	rigid_DNA	380349	380371	1000.0	+	0	R 380349
chrX	jNXSensor	rigid_DNA	380571	380584	1000.0	+	0	R 380571
chrX	jNXSensor	rigid_DNA	380844	380858	1000.0	+	0	R 380844
chrX	jNXSensor	rigid_DNA	381104	381118	1000.0	+	0	R 381104
chrX	jNXSensor	rigid_DNA	381474	381493	1000.0	+	0	R 381474
chrX	jNXSensor	rigid_DNA	383859	383873	1000.0	+	0	R 383859
chrX	jNXSensor	rigid_DNA	383896	383910	1000.0	+	0	R 383896
chrX	jNXSensor	rigid_DNA	384582	384597	1000.0	+	0	R 384582
chrX	jNXSensor	rigid_DNA	384727	384746	1000.0	+	0	R 384727
chrX	jNXSensor	rigid_DNA	384828	384842	1000.0	+	0	R 384828
chrX	jNXSensor	rigid_DNA	384869	384883	1000.0	+	0	R 384869
chrX	jNXSensor	rigid_DNA	387935	387947	1000.0	+	0	R 387935
chrX	jNXSensor	rigid_DNA	388009	388023	1000.0	+	0	R 388009
chrX	jNXSensor	rigid_DNA	388258	388269	1000.0	+	0	R 388258
chrX	jNXSensor	rigid_DNA	388626	388640	1000.0	+	0	R 388626
chrX	jNXSensor	rigid_DNA	388989	389003	1000.0	+	0	R 388989
chrX	jNXSensor	rigid_DNA	390633	390656	1000.0	+	0	R 390633
chrX	jNXSensor	rigid_DNA	390880	390900	1000.0	+	0	R 390880
chrX	jNXSensor	rigid_DNA	390923	390937	1000.0	+	0	R 390923
chrX	jNXSensor	rigid_DNA	391291	391305	1000.0	+	0	R 391291
chrX	jNXSensor	rigid_DNA	391432	391446	1000.0	+	0	R 391432
chrX	jNXSensor	rigid_DNA	392379	392392	1000.0	+	0	R 392379
chrX	jNXSensor	rigid_DNA	392506	392520	1000.0	+	0	R 392506
chrX	jNXSensor	rigid_DNA	392688	392702	1000.0	+	0	R 392688
chrX	jNXSensor	rigid_DNA	397980	397995	1000.0	+	0	R 397980
chrX	jNXSensor	rigid_DNA	398049	398058	1000.0	+	0	R 398049
chrX	jNXSensor	rigid_DNA	398183	398197	1000.0	+	0	R 398183
chrX	jNXSensor	rigid_DNA	398280	398300	1000.0	+	0	R 398280
chrX	jNXSensor	rigid_DNA	398591	398605	1000.0	+	0	R 398591
chrX	jNXSensor	rigid_DNA	398777	398786	1000.0	+	0	R 398777
chrX	jNXSensor	rigid_DNA	399219	399233	1000.0	+	0	R 399219
chrX	jNXSensor	rigid_DNA	399378	399392	1000.0	+	0	R 399378
chrX	jNXSensor	rigid_DNA	399591	399604	1000.0	+	0	R 399591
chrX	jNXSensor	rigid_DNA	400079	400102	1000.0	+	0	R 400079
chrX	jNXSensor	rigid_DNA	400243	400254	1000.0	+	0	R 400243
chrX	jNXSensor	rigid_DNA	400387	400401	1000.0	+	0	R 400387
chrX	jNXSensor	rigid_DNA	400403	400413	1000.0	+	0	R 400403
chrX	jNXSensor	rigid_DNA	400527	400542	1000.0	+	0	R 400527
chrX	jNXSensor	rigid_DNA	402350	402364	1000.0	+	0	R 402350
chrX	jNXSensor	rigid_DNA	403940	403954	1000.0	+	0	R 403940
chrX	jNXSensor	rigid_DNA	404923	404943	1000.0	+	0	R 404923
chrX	jNXSensor	rigid_DNA	405029	405038	1000.0	+	0	R 405029
chrX	jNXSensor	rigid_DNA	405207	405217	1000.0	+	0	R 405207
chrX	jNXSensor	rigid_DNA	405285	405299	1000.0	+	0	R 405285
chrX	jNXSensor	rigid_DNA	405326	405340	1000.0	+	0	R 405326
chrX	jNXSensor	rigid_DNA	405836	405846	1000.0	+	0	R 405836
chrX	jNXSensor	rigid_DNA	406324	406344	1000.0	+	0	R 406324
chrX	jNXSensor	rigid_DNA	406454	406468	1000.0	+	0	R 406454
chrX	jNXSensor	rigid_DNA	406699	406713	1000.0	+	0	R 406699
chrX	jNXSensor	rigid_DNA	407074	407088	1000.0	+	0	R 407074
chrX	jNXSensor	rigid_DNA	407510	407524	1000.0	+	0	R 407510
chrX	jNXSensor	rigid_DNA	409578	409597	1000.0	+	0	R 409578
chrX	jNXSensor	rigid_DNA	409748	409758	1000.0	+	0	R 409748
chrX	jNXSensor	rigid_DNA	409999	410016	1000.0	+	0	R 409999
chrX	jNXSensor	rigid_DNA	410714	410728	1000.0	+	0	R 410714
chrX	jNXSensor	rigid_DNA	412149	412163	1000.0	+	0	R 412149
chrX	jNXSensor	rigid_DNA	412509	412523	1000.0	+	0	R 412509
chrX	jNXSensor	rigid_DNA	412764	412778	1000.0	+	0	R 412764
chrX	jNXSensor	rigid_DNA	414084	414098	1000.0	+	0	R 414084
chrX	jNXSensor	rigid_DNA	414362	414374	1000.0	+	0	R 414362
chrX	jNXSensor	rigid_DNA	414636	414650	1000.0	+	0	R 414636
chrX	jNXSensor	rigid_DNA	416185	416199	1000.0	+	0	R 416185
chrX	jNXSensor	rigid_DNA	416371	416393	1000.0	+	0	R 416371
chrX	jNXSensor	rigid_DNA	417370	417401	1000.0	+	0	R 417370
chrX	jNXSensor	rigid_DNA	417433	417447	1000.0	+	0	R 417433
chrX	jNXSensor	rigid_DNA	417527	417541	1000.0	+	0	R 417527
chrX	jNXSensor	rigid_DNA	418076	418100	1000.0	+	0	R 418076
chrX	jNXSensor	rigid_DNA	418548	418562	1000.0	+	0	R 418548
chrX	jNXSensor	rigid_DNA	418894	418904	1000.0	+	0	R 418894
chrX	jNXSensor	rigid_DNA	419807	419818	1000.0	+	0	R 419807
chrX	jNXSensor	rigid_DNA	420757	420771	1000.0	+	0	R 420757
chrX	jNXSensor	rigid_DNA	420812	420825	1000.0	+	0	R 420812
chrX	jNXSensor	rigid_DNA	420896	420915	1000.0	+	0	R 420896
chrX	jNXSensor	rigid_DNA	421001	421024	1000.0	+	0	R 421001
chrX	jNXSensor	rigid_DNA	423348	423361	1000.0	+	0	R 423348
chrX	jNXSensor	rigid_DNA	423908	423922	1000.0	+	0	R 423908
chrX	jNXSensor	rigid_DNA	424318	424332	1000.0	+	0	R 424318
chrX	jNXSensor	rigid_DNA	424699	424711	1000.0	+	0	R 424699
chrX	jNXSensor	rigid_DNA	425197	425211	1000.0	+	0	R 425197
chrX	jNXSensor	rigid_DNA	426025	426039	1000.0	+	0	R 426025
chrX	jNXSensor	rigid_DNA	426377	426416	1000.0	+	0	R 426377
chrX	jNXSensor	rigid_DNA	426466	426481	1000.0	+	0	R 426466
chrX	jNXSensor	rigid_DNA	426651	426664	1000.0	+	0	R 426651
chrX	jNXSensor	rigid_DNA	427089	427100	1000.0	+	0	R 427089
chrX	jNXSensor	rigid_DNA	427160	427174	1000.0	+	0	R 427160
chrX	jNXSensor	rigid_DNA	428021	428036	1000.0	+	0	R 428021
chrX	jNXSensor	rigid_DNA	428264	428278	1000.0	+	0	R 428264
chrX	jNXSensor	rigid_DNA	428400	428410	1000.0	+	0	R 428400
chrX	jNXSensor	rigid_DNA	428554	428568	1000.0	+	0	R 428554
chrX	jNXSensor	rigid_DNA	433018	433028	1000.0	+	0	R 433018
chrX	jNXSensor	rigid_DNA	433681	433690	1000.0	+	0	R 433681
chrX	jNXSensor	rigid_DNA	433809	433818	1000.0	+	0	R 433809
chrX	jNXSensor	rigid_DNA	434182	434193	1000.0	+	0	R 434182
chrX	jNXSensor	rigid_DNA	434802	434816	1000.0	+	0	R 434802
chrX	jNXSensor	rigid_DNA	436494	436508	1000.0	+	0	R 436494
chrX	jNXSensor	rigid_DNA	437469	437483	1000.0	+	0	R 437469
chrX	jNXSensor	rigid_DNA	437895	437915	1000.0	+	0	R 437895
chrX	jNXSensor	rigid_DNA	438450	438464	1000.0	+	0	R 438450
chrX	jNXSensor	rigid_DNA	438471	438485	1000.0	+	0	R 438471
chrX	jNXSensor	rigid_DNA	438487	438507	1000.0	+	0	R 438487
chrX	jNXSensor	rigid_DNA	438701	438715	1000.0	+	0	R 438701
chrX	jNXSensor	rigid_DNA	438870	438884	1000.0	+	0	R 438870
chrX	jNXSensor	rigid_DNA	439113	439131	1000.0	+	0	R 439113
chrX	jNXSensor	rigid_DNA	439775	439787	1000.0	+	0	R 439775
chrX	jNXSensor	rigid_DNA	441413	441427	1000.0	+	0	R 441413
chrX	jNXSensor	rigid_DNA	441450	441464	1000.0	+	0	R 441450
chrX	jNXSensor	rigid_DNA	441619	441630	1000.0	+	0	R 441619
chrX	jNXSensor	rigid_DNA	443861	443875	1000.0	+	0	R 443861
chrX	jNXSensor	rigid_DNA	444105	444123	1000.0	+	0	R 444105
chrX	jNXSensor	rigid_DNA	444512	444521	1000.0	+	0	R 444512
chrX	jNXSensor	rigid_DNA	445511	445525	1000.0	+	0	R 445511
chrX	jNXSensor	rigid_DNA	451615	451629	1000.0	+	0	R 451615
chrX	jNXSensor	rigid_DNA	452118	452132	1000.0	+	0	R 452118
chrX	jNXSensor	rigid_DNA	452750	452764	1000.0	+	0	R 452750
chrX	jNXSensor	rigid_DNA	453575	453589	1000.0	+	0	R 453575
chrX	jNXSensor	rigid_DNA	459507	459521	1000.0	+	0	R 459507
chrX	jNXSensor	rigid_DNA	463013	463027	1000.0	+	0	R 463013
chrX	jNXSensor	rigid_DNA	463479	463501	1000.0	+	0	R 463479
chrX	jNXSensor	rigid_DNA	463925	463940	1000.0	+	0	R 463925
chrX	jNXSensor	rigid_DNA	464625	464640	1000.0	+	0	R 464625
chrX	jNXSensor	rigid_DNA	466694	466707	1000.0	+	0	R 466694
chrX	jNXSensor	rigid_DNA	466710	466726	1000.0	+	0	R 466710
chrX	jNXSensor	rigid_DNA	467103	467122	1000.0	+	0	R 467103
chrX	jNXSensor	rigid_DNA	468360	468378	1000.0	+	0	R 468360
chrX	jNXSensor	rigid_DNA	468994	469016	1000.0	+	0	R 468994
chrX	jNXSensor	rigid_DNA	469242	469262	1000.0	+	0	R 469242
chrX	jNXSensor	rigid_DNA	469404	469423	1000.0	+	0	R 469404
chrX	jNXSensor	rigid_DNA	469908	469927	1000.0	+	0	R 469908
chrX	jNXSensor	rigid_DNA	470192	470206	1000.0	+	0	R 470192
chrX	jNXSensor	rigid_DNA	471656	471670	1000.0	+	0	R 471656
chrX	jNXSensor	rigid_DNA	471789	471803	1000.0	+	0	R 471789
chrX	jNXSensor	rigid_DNA	472114	472128	1000.0	+	0	R 472114
chrX	jNXSensor	rigid_DNA	472353	472373	1000.0	+	0	R 472353
chrX	jNXSensor	rigid_DNA	472758	472777	1000.0	+	0	R 472758
chrX	jNXSensor	rigid_DNA	473967	473983	1000.0	+	0	R 473967
chrX	jNXSensor	rigid_DNA	474053	474073	1000.0	+	0	R 474053
chrX	jNXSensor	rigid_DNA	474096	474110	1000.0	+	0	R 474096
chrX	jNXSensor	rigid_DNA	474928	474943	1000.0	+	0	R 474928
chrX	jNXSensor	rigid_DNA	475627	475639	1000.0	+	0	R 475627
chrX	jNXSensor	rigid_DNA	476006	476016	1000.0	+	0	R 476006
chrX	jNXSensor	rigid_DNA	481215	481239	1000.0	+	0	R 481215
chrX	jNXSensor	rigid_DNA	483706	483731	1000.0	+	0	R 483706
chrX	jNXSensor	rigid_DNA	484209	484218	1000.0	+	0	R 484209
chrX	jNXSensor	rigid_DNA	484388	484409	1000.0	+	0	R 484388
chrX	jNXSensor	rigid_DNA	484877	484891	1000.0	+	0	R 484877
chrX	jNXSensor	rigid_DNA	485725	485734	1000.0	+	0	R 485725
chrX	jNXSensor	rigid_DNA	486054	486063	1000.0	+	0	R 486054
chrX	jNXSensor	rigid_DNA	487457	487477	1000.0	+	0	R 487457
chrX	jNXSensor	rigid_DNA	487654	487666	1000.0	+	0	R 487654
chrX	jNXSensor	rigid_DNA	489058	489122	1000.0	+	0	R 489058
chrX	jNXSensor	rigid_DNA	489127	489220	1000.0	+	0	R 489127
chrX	jNXSensor	rigid_DNA	491082	491096	1000.0	+	0	R 491082
chrX	jNXSensor	rigid_DNA	491503	491515	1000.0	+	0	R 491503
chrX	jNXSensor	rigid_DNA	492787	492796	1000.0	+	0	R 492787
chrX	jNXSensor	rigid_DNA	492846	492858	1000.0	+	0	R 492846
chrX	jNXSensor	rigid_DNA	495573	495587	1000.0	+	0	R 495573
chrX	jNXSensor	rigid_DNA	495815	495834	1000.0	+	0	R 495815
chrX	jNXSensor	rigid_DNA	496067	496086	1000.0	+	0	R 496067
chrX	jNXSensor	rigid_DNA	496191	496205	1000.0	+	0	R 496191
chrX	jNXSensor	rigid_DNA	496476	496486	1000.0	+	0	R 496476
chrX	jNXSensor	rigid_DNA	496853	496887	1000.0	+	0	R 496853
chrX	jNXSensor	rigid_DNA	496989	497010	1000.0	+	0	R 496989
chrX	jNXSensor	rigid_DNA	497766	497783	1000.0	+	0	R 497766
chrX	jNXSensor	rigid_DNA	498006	498026	1000.0	+	0	R 498006
chrX	jNXSensor	rigid_DNA	498849	498863	1000.0	+	0	R 498849
chrX	jNXSensor	rigid_DNA	499701	499720	1000.0	+	0	R 499701
chrX	jNXSensor	rigid_DNA	499730	499774	1000.0	+	0	R 499730
chrX	jNXSensor	rigid_DNA	499782	499797	1000.0	+	0	R 499782
chrX	jNXSensor	rigid_DNA	499900	499935	1000.0	+	0	R 499900
chrX	jNXSensor	rigid_DNA	499940	499959	1000.0	+	0	R 499940
chrX	jNXSensor	rigid_DNA	500115	500134	1000.0	+	0	R 500115
chrX	jNXSensor	rigid_DNA	500207	500221	1000.0	+	0	R 500207
chrX	jNXSensor	rigid_DNA	500271	500296	1000.0	+	0	R 500271
chrX	jNXSensor	rigid_DNA	500331	500356	1000.0	+	0	R 500331
chrX	jNXSensor	rigid_DNA	500477	500491	1000.0	+	0	R 500477
chrX	jNXSensor	rigid_DNA	500688	500702	1000.0	+	0	R 500688
chrX	jNXSensor	rigid_DNA	500917	500943	1000.0	+	0	R 500917
chrX	jNXSensor	rigid_DNA	501020	501039	1000.0	+	0	R 501020
chrX	jNXSensor	rigid_DNA	501042	501061	1000.0	+	0	R 501042
chrX	jNXSensor	rigid_DNA	501298	501312	1000.0	+	0	R 501298
chrX	jNXSensor	rigid_DNA	501405	501424	1000.0	+	0	R 501405
chrX	jNXSensor	rigid_DNA	501842	501852	1000.0	+	0	R 501842
chrX	jNXSensor	rigid_DNA	502148	502157	1000.0	+	0	R 502148
chrX	jNXSensor	rigid_DNA	502636	502650	1000.0	+	0	R 502636
chrX	jNXSensor	rigid_DNA	502660	502674	1000.0	+	0	R 502660
chrX	jNXSensor	rigid_DNA	504367	504381	1000.0	+	0	R 504367
chrX	jNXSensor	rigid_DNA	504568	504592	1000.0	+	0	R 504568
chrX	jNXSensor	rigid_DNA	504886	504916	1000.0	+	0	R 504886
chrX	jNXSensor	rigid_DNA	504964	504989	1000.0	+	0	R 504964
chrX	jNXSensor	rigid_DNA	505029	505043	1000.0	+	0	R 505029
chrX	jNXSensor	rigid_DNA	505070	505084	1000.0	+	0	R 505070
chrX	jNXSensor	rigid_DNA	505122	505134	1000.0	+	0	R 505122
chrX	jNXSensor	rigid_DNA	505273	505288	1000.0	+	0	R 505273
chrX	jNXSensor	rigid_DNA	505306	505321	1000.0	+	0	R 505306
chrX	jNXSensor	rigid_DNA	508104	508118	1000.0	+	0	R 508104
chrX	jNXSensor	rigid_DNA	508381	508395	1000.0	+	0	R 508381
chrX	jNXSensor	rigid_DNA	510416	510439	1000.0	+	0	R 510416
chrX	jNXSensor	rigid_DNA	510729	510754	1000.0	+	0	R 510729
chrX	jNXSensor	rigid_DNA	510837	510856	1000.0	+	0	R 510837
chrX	jNXSensor	rigid_DNA	510861	510901	1000.0	+	0	R 510861
chrX	jNXSensor	rigid_DNA	511023	511048	1000.0	+	0	R 511023
chrX	jNXSensor	rigid_DNA	511064	511084	1000.0	+	0	R 511064
chrX	jNXSensor	rigid_DNA	511122	511141	1000.0	+	0	R 511122
chrX	jNXSensor	rigid_DNA	511259	511283	1000.0	+	0	R 511259
chrX	jNXSensor	rigid_DNA	511420	511439	1000.0	+	0	R 511420
chrX	jNXSensor	rigid_DNA	511462	511476	1000.0	+	0	R 511462
chrX	jNXSensor	rigid_DNA	511550	511565	1000.0	+	0	R 511550
chrX	jNXSensor	rigid_DNA	511613	511634	1000.0	+	0	R 511613
chrX	jNXSensor	rigid_DNA	511695	511714	1000.0	+	0	R 511695
chrX	jNXSensor	rigid_DNA	511811	511825	1000.0	+	0	R 511811
chrX	jNXSensor	rigid_DNA	511977	511998	1000.0	+	0	R 511977
chrX	jNXSensor	rigid_DNA	512111	512125	1000.0	+	0	R 512111
chrX	jNXSensor	rigid_DNA	512137	512167	1000.0	+	0	R 512137
chrX	jNXSensor	rigid_DNA	512514	512528	1000.0	+	0	R 512514
chrX	jNXSensor	rigid_DNA	512551	512572	1000.0	+	0	R 512551
chrX	jNXSensor	rigid_DNA	512660	512674	1000.0	+	0	R 512660
chrX	jNXSensor	rigid_DNA	512677	512696	1000.0	+	0	R 512677
chrX	jNXSensor	rigid_DNA	512732	512746	1000.0	+	0	R 512732
chrX	jNXSensor	rigid_DNA	512885	512904	1000.0	+	0	R 512885
chrX	jNXSensor	rigid_DNA	512914	512928	1000.0	+	0	R 512914
chrX	jNXSensor	rigid_DNA	512964	512979	1000.0	+	0	R 512964
chrX	jNXSensor	rigid_DNA	513062	513077	1000.0	+	0	R 513062
chrX	jNXSensor	rigid_DNA	513596	513621	1000.0	+	0	R 513596
chrX	jNXSensor	rigid_DNA	513971	513985	1000.0	+	0	R 513971
chrX	jNXSensor	rigid_DNA	514214	514233	1000.0	+	0	R 514214
chrX	jNXSensor	rigid_DNA	514875	514894	1000.0	+	0	R 514875
chrX	jNXSensor	rigid_DNA	514974	514999	1000.0	+	0	R 514974
chrX	jNXSensor	rigid_DNA	515062	515072	1000.0	+	0	R 515062
chrX	jNXSensor	rigid_DNA	515333	515352	1000.0	+	0	R 515333
chrX	jNXSensor	rigid_DNA	515527	515541	1000.0	+	0	R 515527
chrX	jNXSensor	rigid_DNA	515569	515605	1000.0	+	0	R 515569
chrX	jNXSensor	rigid_DNA	515642	515682	1000.0	+	0	R 515642
chrX	jNXSensor	rigid_DNA	515692	515706	1000.0	+	0	R 515692
chrX	jNXSensor	rigid_DNA	515915	515934	1000.0	+	0	R 515915
chrX	jNXSensor	rigid_DNA	516372	516387	1000.0	+	0	R 516372
chrX	jNXSensor	rigid_DNA	516403	516417	1000.0	+	0	R 516403
chrX	jNXSensor	rigid_DNA	516633	516652	1000.0	+	0	R 516633
chrX	jNXSensor	rigid_DNA	518992	519002	1000.0	+	0	R 518992
chrX	jNXSensor	rigid_DNA	519914	519928	1000.0	+	0	R 519914
chrX	jNXSensor	rigid_DNA	520099	520113	1000.0	+	0	R 520099
chrX	jNXSensor	rigid_DNA	520306	520323	1000.0	+	0	R 520306
chrX	jNXSensor	rigid_DNA	521499	521513	1000.0	+	0	R 521499
chrX	jNXSensor	rigid_DNA	522010	522024	1000.0	+	0	R 522010
chrX	jNXSensor	rigid_DNA	522182	522196	1000.0	+	0	R 522182
chrX	jNXSensor	rigid_DNA	522423	522441	1000.0	+	0	R 522423
chrX	jNXSensor	rigid_DNA	522646	522660	1000.0	+	0	R 522646
chrX	jNXSensor	rigid_DNA	522678	522692	1000.0	+	0	R 522678
chrX	jNXSensor	rigid_DNA	522751	522765	1000.0	+	0	R 522751
chrX	jNXSensor	rigid_DNA	522793	522812	1000.0	+	0	R 522793
chrX	jNXSensor	rigid_DNA	522818	522847	1000.0	+	0	R 522818
chrX	jNXSensor	rigid_DNA	522855	522869	1000.0	+	0	R 522855
chrX	jNXSensor	rigid_DNA	522948	522978	1000.0	+	0	R 522948
chrX	jNXSensor	rigid_DNA	523019	523045	1000.0	+	0	R 523019
chrX	jNXSensor	rigid_DNA	523056	523075	1000.0	+	0	R 523056
chrX	jNXSensor	rigid_DNA	523154	523174	1000.0	+	0	R 523154
chrX	jNXSensor	rigid_DNA	523254	523268	1000.0	+	0	R 523254
chrX	jNXSensor	rigid_DNA	523278	523297	1000.0	+	0	R 523278
chrX	jNXSensor	rigid_DNA	523400	523414	1000.0	+	0	R 523400
chrX	jNXSensor	rigid_DNA	524874	524888	1000.0	+	0	R 524874
chrX	jNXSensor	rigid_DNA	524910	524929	1000.0	+	0	R 524910
chrX	jNXSensor	rigid_DNA	525053	525071	1000.0	+	0	R 525053
chrX	jNXSensor	rigid_DNA	525104	525124	1000.0	+	0	R 525104
chrX	jNXSensor	rigid_DNA	525151	525171	1000.0	+	0	R 525151
chrX	jNXSensor	rigid_DNA	525188	525202	1000.0	+	0	R 525188
chrX	jNXSensor	rigid_DNA	525215	525256	1000.0	+	0	R 525215
chrX	jNXSensor	rigid_DNA	525260	525275	1000.0	+	0	R 525260
chrX	jNXSensor	rigid_DNA	525281	525295	1000.0	+	0	R 525281
chrX	jNXSensor	rigid_DNA	525352	525366	1000.0	+	0	R 525352
chrX	jNXSensor	rigid_DNA	525373	525401	1000.0	+	0	R 525373
chrX	jNXSensor	rigid_DNA	525625	525639	1000.0	+	0	R 525625
chrX	jNXSensor	rigid_DNA	525843	525857	1000.0	+	0	R 525843
chrX	jNXSensor	rigid_DNA	525891	525905	1000.0	+	0	R 525891
chrX	jNXSensor	rigid_DNA	526126	526158	1000.0	+	0	R 526126
chrX	jNXSensor	rigid_DNA	526290	526299	1000.0	+	0	R 526290
chrX	jNXSensor	rigid_DNA	526357	526371	1000.0	+	0	R 526357
chrX	jNXSensor	rigid_DNA	526416	526430	1000.0	+	0	R 526416
chrX	jNXSensor	rigid_DNA	526880	526894	1000.0	+	0	R 526880
chrX	jNXSensor	rigid_DNA	527273	527283	1000.0	+	0	R 527273
chrX	jNXSensor	rigid_DNA	527531	527542	1000.0	+	0	R 527531
chrX	jNXSensor	rigid_DNA	527683	527694	1000.0	+	0	R 527683
chrX	jNXSensor	rigid_DNA	530057	530071	1000.0	+	0	R 530057
chrX	jNXSensor	rigid_DNA	531528	531554	1000.0	+	0	R 531528
chrX	jNXSensor	rigid_DNA	531984	531999	1000.0	+	0	R 531984
chrX	jNXSensor	rigid_DNA	532330	532342	1000.0	+	0	R 532330
chrX	jNXSensor	rigid_DNA	532377	532398	1000.0	+	0	R 532377
chrX	jNXSensor	rigid_DNA	532662	532672	1000.0	+	0	R 532662
chrX	jNXSensor	rigid_DNA	533076	533092	1000.0	+	0	R 533076
chrX	jNXSensor	rigid_DNA	533225	533239	1000.0	+	0	R 533225
chrX	jNXSensor	rigid_DNA	533734	533748	1000.0	+	0	R 533734
chrX	jNXSensor	rigid_DNA	534358	534370	1000.0	+	0	R 534358
chrX	jNXSensor	rigid_DNA	534656	534666	1000.0	+	0	R 534656
chrX	jNXSensor	rigid_DNA	535533	535547	1000.0	+	0	R 535533
chrX	jNXSensor	rigid_DNA	537335	537355	1000.0	+	0	R 537335
chrX	jNXSensor	rigid_DNA	537578	537595	1000.0	+	0	R 537578
chrX	jNXSensor	rigid_DNA	537661	537676	1000.0	+	0	R 537661
chrX	jNXSensor	rigid_DNA	537741	537754	1000.0	+	0	R 537741
chrX	jNXSensor	rigid_DNA	537819	537832	1000.0	+	0	R 537819
chrX	jNXSensor	rigid_DNA	538411	538425	1000.0	+	0	R 538411
chrX	jNXSensor	rigid_DNA	538952	538971	1000.0	+	0	R 538952
chrX	jNXSensor	rigid_DNA	539207	539223	1000.0	+	0	R 539207
chrX	jNXSensor	rigid_DNA	539349	539369	1000.0	+	0	R 539349
chrX	jNXSensor	rigid_DNA	539505	539517	1000.0	+	0	R 539505
chrX	jNXSensor	rigid_DNA	539785	539800	1000.0	+	0	R 539785
chrX	jNXSensor	rigid_DNA	539819	539834	1000.0	+	0	R 539819
chrX	jNXSensor	rigid_DNA	540768	540782	1000.0	+	0	R 540768
chrX	jNXSensor	rigid_DNA	540805	540818	1000.0	+	0	R 540805
chrX	jNXSensor	rigid_DNA	541432	541452	1000.0	+	0	R 541432
chrX	jNXSensor	rigid_DNA	542156	542170	1000.0	+	0	R 542156
chrX	jNXSensor	rigid_DNA	542451	542465	1000.0	+	0	R 542451
chrX	jNXSensor	rigid_DNA	542835	542849	1000.0	+	0	R 542835
chrX	jNXSensor	rigid_DNA	543056	543070	1000.0	+	0	R 543056
chrX	jNXSensor	rigid_DNA	544580	544594	1000.0	+	0	R 544580
chrX	jNXSensor	rigid_DNA	544656	544670	1000.0	+	0	R 544656
chrX	jNXSensor	rigid_DNA	544783	544797	1000.0	+	0	R 544783
chrX	jNXSensor	rigid_DNA	545213	545227	1000.0	+	0	R 545213
chrX	jNXSensor	rigid_DNA	545268	545278	1000.0	+	0	R 545268
chrX	jNXSensor	rigid_DNA	545940	545959	1000.0	+	0	R 545940
chrX	jNXSensor	rigid_DNA	546624	546638	1000.0	+	0	R 546624
chrX	jNXSensor	rigid_DNA	547147	547161	1000.0	+	0	R 547147
chrX	jNXSensor	rigid_DNA	547961	547975	1000.0	+	0	R 547961
chrX	jNXSensor	rigid_DNA	548059	548068	1000.0	+	0	R 548059
chrX	jNXSensor	rigid_DNA	548526	548546	1000.0	+	0	R 548526
chrX	jNXSensor	rigid_DNA	548565	548606	1000.0	+	0	R 548565
chrX	jNXSensor	rigid_DNA	548647	548666	1000.0	+	0	R 548647
chrX	jNXSensor	rigid_DNA	548669	548684	1000.0	+	0	R 548669
chrX	jNXSensor	rigid_DNA	548716	548731	1000.0	+	0	R 548716
chrX	jNXSensor	rigid_DNA	548856	548870	1000.0	+	0	R 548856
chrX	jNXSensor	rigid_DNA	548939	548954	1000.0	+	0	R 548939
chrX	jNXSensor	rigid_DNA	548981	549000	1000.0	+	0	R 548981
chrX	jNXSensor	rigid_DNA	549021	549036	1000.0	+	0	R 549021
chrX	jNXSensor	rigid_DNA	549044	549064	1000.0	+	0	R 549044
chrX	jNXSensor	rigid_DNA	549081	549100	1000.0	+	0	R 549081
chrX	jNXSensor	rigid_DNA	549148	549159	1000.0	+	0	R 549148
chrX	jNXSensor	rigid_DNA	551476	551504	1000.0	+	0	R 551476
chrX	jNXSensor	rigid_DNA	551864	551878	1000.0	+	0	R 551864
chrX	jNXSensor	rigid_DNA	551968	551985	1000.0	+	0	R 551968
chrX	jNXSensor	rigid_DNA	552214	552228	1000.0	+	0	R 552214
chrX	jNXSensor	rigid_DNA	552573	552592	1000.0	+	0	R 552573
chrX	jNXSensor	rigid_DNA	552619	552633	1000.0	+	0	R 552619
chrX	jNXSensor	rigid_DNA	553946	553960	1000.0	+	0	R 553946
chrX	jNXSensor	rigid_DNA	554469	554484	1000.0	+	0	R 554469
chrX	jNXSensor	rigid_DNA	554509	554529	1000.0	+	0	R 554509
chrX	jNXSensor	rigid_DNA	554750	554766	1000.0	+	0	R 554750
chrX	jNXSensor	rigid_DNA	555169	555183	1000.0	+	0	R 555169
chrX	jNXSensor	rigid_DNA	555288	555297	1000.0	+	0	R 555288
chrX	jNXSensor	rigid_DNA	555597	555611	1000.0	+	0	R 555597
chrX	jNXSensor	rigid_DNA	555792	555806	1000.0	+	0	R 555792
chrX	jNXSensor	rigid_DNA	556428	556442	1000.0	+	0	R 556428
chrX	jNXSensor	rigid_DNA	556446	556460	1000.0	+	0	R 556446
chrX	jNXSensor	rigid_DNA	556603	556614	1000.0	+	0	R 556603
chrX	jNXSensor	rigid_DNA	556798	556812	1000.0	+	0	R 556798
chrX	jNXSensor	rigid_DNA	556855	556869	1000.0	+	0	R 556855
chrX	jNXSensor	rigid_DNA	557645	557659	1000.0	+	0	R 557645
chrX	jNXSensor	rigid_DNA	558348	558362	1000.0	+	0	R 558348
chrX	jNXSensor	rigid_DNA	560010	560029	1000.0	+	0	R 560010
chrX	jNXSensor	rigid_DNA	561369	561383	1000.0	+	0	R 561369
chrX	jNXSensor	rigid_DNA	561648	561662	1000.0	+	0	R 561648
chrX	jNXSensor	rigid_DNA	562126	562140	1000.0	+	0	R 562126
chrX	jNXSensor	rigid_DNA	563428	563451	1000.0	+	0	R 563428
chrX	jNXSensor	rigid_DNA	564152	564162	1000.0	+	0	R 564152
chrX	jNXSensor	rigid_DNA	565336	565345	1000.0	+	0	R 565336
chrX	jNXSensor	rigid_DNA	565507	565521	1000.0	+	0	R 565507
chrX	jNXSensor	rigid_DNA	566987	567006	1000.0	+	0	R 566987
chrX	jNXSensor	rigid_DNA	567160	567174	1000.0	+	0	R 567160
chrX	jNXSensor	rigid_DNA	567806	567818	1000.0	+	0	R 567806
chrX	jNXSensor	rigid_DNA	568229	568240	1000.0	+	0	R 568229
chrX	jNXSensor	rigid_DNA	568420	568439	1000.0	+	0	R 568420
chrX	jNXSensor	rigid_DNA	568661	568675	1000.0	+	0	R 568661
chrX	jNXSensor	rigid_DNA	571352	571361	1000.0	+	0	R 571352
chrX	jNXSensor	rigid_DNA	572019	572031	1000.0	+	0	R 572019
chrX	jNXSensor	rigid_DNA	572500	572509	1000.0	+	0	R 572500
chrX	jNXSensor	rigid_DNA	572691	572705	1000.0	+	0	R 572691
chrX	jNXSensor	rigid_DNA	572850	572864	1000.0	+	0	R 572850
chrX	jNXSensor	rigid_DNA	573009	573023	1000.0	+	0	R 573009
chrX	jNXSensor	rigid_DNA	573137	573148	1000.0	+	0	R 573137
chrX	jNXSensor	rigid_DNA	573171	573185	1000.0	+	0	R 573171
chrX	jNXSensor	rigid_DNA	573378	573392	1000.0	+	0	R 573378
chrX	jNXSensor	rigid_DNA	573970	573984	1000.0	+	0	R 573970
chrX	jNXSensor	rigid_DNA	574139	574154	1000.0	+	0	R 574139
chrX	jNXSensor	rigid_DNA	574301	574310	1000.0	+	0	R 574301
chrX	jNXSensor	rigid_DNA	574713	574727	1000.0	+	0	R 574713
chrX	jNXSensor	rigid_DNA	574900	574914	1000.0	+	0	R 574900
chrX	jNXSensor	rigid_DNA	574937	574952	1000.0	+	0	R 574937
chrX	jNXSensor	rigid_DNA	575403	575415	1000.0	+	0	R 575403
chrX	jNXSensor	rigid_DNA	577320	577340	1000.0	+	0	R 577320
chrX	jNXSensor	rigid_DNA	577423	577437	1000.0	+	0	R 577423
chrX	jNXSensor	rigid_DNA	577478	577490	1000.0	+	0	R 577478
chrX	jNXSensor	rigid_DNA	577757	577771	1000.0	+	0	R 577757
chrX	jNXSensor	rigid_DNA	577901	577915	1000.0	+	0	R 577901
chrX	jNXSensor	rigid_DNA	577927	577941	1000.0	+	0	R 577927
chrX	jNXSensor	rigid_DNA	578128	578142	1000.0	+	0	R 578128
chrX	jNXSensor	rigid_DNA	578388	578407	1000.0	+	0	R 578388
chrX	jNXSensor	rigid_DNA	578597	578611	1000.0	+	0	R 578597
chrX	jNXSensor	rigid_DNA	578876	578892	1000.0	+	0	R 578876
chrX	jNXSensor	rigid_DNA	579717	579730	1000.0	+	0	R 579717
chrX	jNXSensor	rigid_DNA	580372	580381	1000.0	+	0	R 580372
chrX	jNXSensor	rigid_DNA	580920	580940	1000.0	+	0	R 580920
chrX	jNXSensor	rigid_DNA	581238	581252	1000.0	+	0	R 581238
chrX	jNXSensor	rigid_DNA	582467	582481	1000.0	+	0	R 582467
chrX	jNXSensor	rigid_DNA	582790	582804	1000.0	+	0	R 582790
chrX	jNXSensor	rigid_DNA	582964	582977	1000.0	+	0	R 582964
chrX	jNXSensor	rigid_DNA	587495	587509	1000.0	+	0	R 587495
chrX	jNXSensor	rigid_DNA	587736	587754	1000.0	+	0	R 587736
chrX	jNXSensor	rigid_DNA	588404	588413	1000.0	+	0	R 588404
chrX	jNXSensor	rigid_DNA	588459	588479	1000.0	+	0	R 588459
chrX	jNXSensor	rigid_DNA	589529	589541	1000.0	+	0	R 589529
chrX	jNXSensor	rigid_DNA	589904	589918	1000.0	+	0	R 589904
chrX	jNXSensor	rigid_DNA	594139	594164	1000.0	+	0	R 594139
chrX	jNXSensor	rigid_DNA	595216	595230	1000.0	+	0	R 595216
chrX	jNXSensor	rigid_DNA	595368	595385	1000.0	+	0	R 595368
chrX	jNXSensor	rigid_DNA	595917	595936	1000.0	+	0	R 595917
chrX	jNXSensor	rigid_DNA	596614	596628	1000.0	+	0	R 596614
chrX	jNXSensor	rigid_DNA	597968	597987	1000.0	+	0	R 597968
chrX	jNXSensor	rigid_DNA	598212	598221	1000.0	+	0	R 598212
chrX	jNXSensor	rigid_DNA	598751	598764	1000.0	+	0	R 598751
chrX	jNXSensor	rigid_DNA	599445	599459	1000.0	+	0	R 599445
chrX	jNXSensor	rigid_DNA	600891	600905	1000.0	+	0	R 600891
chrX	jNXSensor	rigid_DNA	602318	602332	1000.0	+	0	R 602318
chrX	jNXSensor	rigid_DNA	606140	606154	1000.0	+	0	R 606140
chrX	jNXSensor	rigid_DNA	606469	606483	1000.0	+	0	R 606469
chrX	jNXSensor	rigid_DNA	606710	606719	1000.0	+	0	R 606710
chrX	jNXSensor	rigid_DNA	608467	608481	1000.0	+	0	R 608467
chrX	jNXSensor	rigid_DNA	608500	608519	1000.0	+	0	R 608500
chrX	jNXSensor	rigid_DNA	608741	608755	1000.0	+	0	R 608741
chrX	jNXSensor	rigid_DNA	610912	610926	1000.0	+	0	R 610912
chrX	jNXSensor	rigid_DNA	612134	612148	1000.0	+	0	R 612134
chrX	jNXSensor	rigid_DNA	613541	613553	1000.0	+	0	R 613541
chrX	jNXSensor	rigid_DNA	614615	614625	1000.0	+	0	R 614615
chrX	jNXSensor	rigid_DNA	615093	615102	1000.0	+	0	R 615093
chrX	jNXSensor	rigid_DNA	615179	615194	1000.0	+	0	R 615179
chrX	jNXSensor	rigid_DNA	617360	617374	1000.0	+	0	R 617360
chrX	jNXSensor	rigid_DNA	620066	620080	1000.0	+	0	R 620066
chrX	jNXSensor	rigid_DNA	620609	620623	1000.0	+	0	R 620609
chrX	jNXSensor	rigid_DNA	621223	621242	1000.0	+	0	R 621223
chrX	jNXSensor	rigid_DNA	621472	621486	1000.0	+	0	R 621472
chrX	jNXSensor	rigid_DNA	621807	621821	1000.0	+	0	R 621807
chrX	jNXSensor	rigid_DNA	625133	625145	1000.0	+	0	R 625133
chrX	jNXSensor	rigid_DNA	627618	627636	1000.0	+	0	R 627618
chrX	jNXSensor	rigid_DNA	628132	628146	1000.0	+	0	R 628132
chrX	jNXSensor	rigid_DNA	628404	628418	1000.0	+	0	R 628404
chrX	jNXSensor	rigid_DNA	628647	628659	1000.0	+	0	R 628647
chrX	jNXSensor	rigid_DNA	628711	628725	1000.0	+	0	R 628711
chrX	jNXSensor	rigid_DNA	628954	628969	1000.0	+	0	R 628954
chrX	jNXSensor	rigid_DNA	629023	629037	1000.0	+	0	R 629023
chrX	jNXSensor	rigid_DNA	629402	629414	1000.0	+	0	R 629402
chrX	jNXSensor	rigid_DNA	630310	630324	1000.0	+	0	R 630310
chrX	jNXSensor	rigid_DNA	630888	630902	1000.0	+	0	R 630888
chrX	jNXSensor	rigid_DNA	631049	631063	1000.0	+	0	R 631049
chrX	jNXSensor	rigid_DNA	631442	631452	1000.0	+	0	R 631442
chrX	jNXSensor	rigid_DNA	631454	631469	1000.0	+	0	R 631454
chrX	jNXSensor	rigid_DNA	631471	631481	1000.0	+	0	R 631471
chrX	jNXSensor	rigid_DNA	633104	633115	1000.0	+	0	R 633104
chrX	jNXSensor	rigid_DNA	634072	634087	1000.0	+	0	R 634072
chrX	jNXSensor	rigid_DNA	634216	634230	1000.0	+	0	R 634216
chrX	jNXSensor	rigid_DNA	634286	634297	1000.0	+	0	R 634286
chrX	jNXSensor	rigid_DNA	635128	635148	1000.0	+	0	R 635128
chrX	jNXSensor	rigid_DNA	635438	635447	1000.0	+	0	R 635438
chrX	jNXSensor	rigid_DNA	635456	635470	1000.0	+	0	R 635456
chrX	jNXSensor	rigid_DNA	635879	635893	1000.0	+	0	R 635879
chrX	jNXSensor	rigid_DNA	635915	635935	1000.0	+	0	R 635915
chrX	jNXSensor	rigid_DNA	636152	636165	1000.0	+	0	R 636152
chrX	jNXSensor	rigid_DNA	636210	636245	1000.0	+	0	R 636210
chrX	jNXSensor	rigid_DNA	642328	642342	1000.0	+	0	R 642328
chrX	jNXSensor	rigid_DNA	643019	643033	1000.0	+	0	R 643019
chrX	jNXSensor	rigid_DNA	643246	643258	1000.0	+	0	R 643246
chrX	jNXSensor	rigid_DNA	644197	644207	1000.0	+	0	R 644197
chrX	jNXSensor	rigid_DNA	644429	644449	1000.0	+	0	R 644429
chrX	jNXSensor	rigid_DNA	647315	647338	1000.0	+	0	R 647315
chrX	jNXSensor	rigid_DNA	647488	647500	1000.0	+	0	R 647488
chrX	jNXSensor	rigid_DNA	647941	647955	1000.0	+	0	R 647941
chrX	jNXSensor	rigid_DNA	650008	650022	1000.0	+	0	R 650008
chrX	jNXSensor	rigid_DNA	650268	650277	1000.0	+	0	R 650268
chrX	jNXSensor	rigid_DNA	650352	650366	1000.0	+	0	R 650352
chrX	jNXSensor	rigid_DNA	650568	650583	1000.0	+	0	R 650568
chrX	jNXSensor	rigid_DNA	650756	650780	1000.0	+	0	R 650756
chrX	jNXSensor	rigid_DNA	652588	652602	1000.0	+	0	R 652588
chrX	jNXSensor	rigid_DNA	653599	653613	1000.0	+	0	R 653599
chrX	jNXSensor	rigid_DNA	653636	653650	1000.0	+	0	R 653636
chrX	jNXSensor	rigid_DNA	653731	653745	1000.0	+	0	R 653731
chrX	jNXSensor	rigid_DNA	653795	653807	1000.0	+	0	R 653795
chrX	jNXSensor	rigid_DNA	655110	655124	1000.0	+	0	R 655110
chrX	jNXSensor	rigid_DNA	655472	655486	1000.0	+	0	R 655472
chrX	jNXSensor	rigid_DNA	655652	655666	1000.0	+	0	R 655652
chrX	jNXSensor	rigid_DNA	655714	655730	1000.0	+	0	R 655714
chrX	jNXSensor	rigid_DNA	655961	655981	1000.0	+	0	R 655961
chrX	jNXSensor	rigid_DNA	656434	656448	1000.0	+	0	R 656434
chrX	jNXSensor	rigid_DNA	656707	656723	1000.0	+	0	R 656707
chrX	jNXSensor	rigid_DNA	658861	658875	1000.0	+	0	R 658861
chrX	jNXSensor	rigid_DNA	658998	659018	1000.0	+	0	R 658998
chrX	jNXSensor	rigid_DNA	663222	663241	1000.0	+	0	R 663222
chrX	jNXSensor	rigid_DNA	663280	663305	1000.0	+	0	R 663280
chrX	jNXSensor	rigid_DNA	663712	663726	1000.0	+	0	R 663712
chrX	jNXSensor	rigid_DNA	664092	664106	1000.0	+	0	R 664092
chrX	jNXSensor	rigid_DNA	664240	664250	1000.0	+	0	R 664240
chrX	jNXSensor	rigid_DNA	664637	664648	1000.0	+	0	R 664637
chrX	jNXSensor	rigid_DNA	664716	664736	1000.0	+	0	R 664716
chrX	jNXSensor	rigid_DNA	665811	665825	1000.0	+	0	R 665811
chrX	jNXSensor	rigid_DNA	666661	666675	1000.0	+	0	R 666661
chrX	jNXSensor	rigid_DNA	666966	666976	1000.0	+	0	R 666966
chrX	jNXSensor	rigid_DNA	667671	667685	1000.0	+	0	R 667671
chrX	jNXSensor	rigid_DNA	667912	667930	1000.0	+	0	R 667912
chrX	jNXSensor	rigid_DNA	668487	668500	1000.0	+	0	R 668487
chrX	jNXSensor	rigid_DNA	668807	668830	1000.0	+	0	R 668807
chrX	jNXSensor	rigid_DNA	669060	669074	1000.0	+	0	R 669060
chrX	jNXSensor	rigid_DNA	669097	669111	1000.0	+	0	R 669097
chrX	jNXSensor	rigid_DNA	669113	669132	1000.0	+	0	R 669113
chrX	jNXSensor	rigid_DNA	669363	669377	1000.0	+	0	R 669363
chrX	jNXSensor	rigid_DNA	669610	669624	1000.0	+	0	R 669610
chrX	jNXSensor	rigid_DNA	670040	670054	1000.0	+	0	R 670040
chrX	jNXSensor	rigid_DNA	670081	670095	1000.0	+	0	R 670081
chrX	jNXSensor	rigid_DNA	670154	670168	1000.0	+	0	R 670154
chrX	jNXSensor	rigid_DNA	670193	670204	1000.0	+	0	R 670193
chrX	jNXSensor	rigid_DNA	670592	670611	1000.0	+	0	R 670592
chrX	jNXSensor	rigid_DNA	670657	670683	1000.0	+	0	R 670657
chrX	jNXSensor	rigid_DNA	670824	670838	1000.0	+	0	R 670824
chrX	jNXSensor	rigid_DNA	670945	670959	1000.0	+	0	R 670945
chrX	jNXSensor	rigid_DNA	671465	671484	1000.0	+	0	R 671465
chrX	jNXSensor	rigid_DNA	671503	671517	1000.0	+	0	R 671503
chrX	jNXSensor	rigid_DNA	672553	672567	1000.0	+	0	R 672553
chrX	jNXSensor	rigid_DNA	672770	672784	1000.0	+	0	R 672770
chrX	jNXSensor	rigid_DNA	673165	673184	1000.0	+	0	R 673165
chrX	jNXSensor	rigid_DNA	673596	673610	1000.0	+	0	R 673596
chrX	jNXSensor	rigid_DNA	673949	673963	1000.0	+	0	R 673949
chrX	jNXSensor	rigid_DNA	674277	674297	1000.0	+	0	R 674277
chrX	jNXSensor	rigid_DNA	674415	674434	1000.0	+	0	R 674415
chrX	jNXSensor	rigid_DNA	674594	674608	1000.0	+	0	R 674594
chrX	jNXSensor	rigid_DNA	675089	675103	1000.0	+	0	R 675089
chrX	jNXSensor	rigid_DNA	675478	675497	1000.0	+	0	R 675478
chrX	jNXSensor	rigid_DNA	675728	675742	1000.0	+	0	R 675728
chrX	jNXSensor	rigid_DNA	675816	675830	1000.0	+	0	R 675816
chrX	jNXSensor	rigid_DNA	676000	676009	1000.0	+	0	R 676000
chrX	jNXSensor	rigid_DNA	676441	676453	1000.0	+	0	R 676441
chrX	jNXSensor	rigid_DNA	676822	676833	1000.0	+	0	R 676822
chrX	jNXSensor	rigid_DNA	677119	677134	1000.0	+	0	R 677119
chrX	jNXSensor	rigid_DNA	677474	677488	1000.0	+	0	R 677474
chrX	jNXSensor	rigid_DNA	677885	677895	1000.0	+	0	R 677885
chrX	jNXSensor	rigid_DNA	679201	679210	1000.0	+	0	R 679201
chrX	jNXSensor	rigid_DNA	679212	679225	1000.0	+	0	R 679212
chrX	jNXSensor	rigid_DNA	680274	680288	1000.0	+	0	R 680274
chrX	jNXSensor	rigid_DNA	681236	681250	1000.0	+	0	R 681236
chrX	jNXSensor	rigid_DNA	681564	681594	1000.0	+	0	R 681564
chrX	jNXSensor	rigid_DNA	681806	681821	1000.0	+	0	R 681806
chrX	jNXSensor	rigid_DNA	682106	682126	1000.0	+	0	R 682106
chrX	jNXSensor	rigid_DNA	683560	683574	1000.0	+	0	R 683560
chrX	jNXSensor	rigid_DNA	685132	685154	1000.0	+	0	R 685132
chrX	jNXSensor	rigid_DNA	687833	687847	1000.0	+	0	R 687833
chrX	jNXSensor	rigid_DNA	688084	688098	1000.0	+	0	R 688084
chrX	jNXSensor	rigid_DNA	688149	688163	1000.0	+	0	R 688149
chrX	jNXSensor	rigid_DNA	688306	688324	1000.0	+	0	R 688306
chrX	jNXSensor	rigid_DNA	689805	689825	1000.0	+	0	R 689805
chrX	jNXSensor	rigid_DNA	690022	690036	1000.0	+	0	R 690022
chrX	jNXSensor	rigid_DNA	690422	690436	1000.0	+	0	R 690422
chrX	jNXSensor	rigid_DNA	693884	693898	1000.0	+	0	R 693884
chrX	jNXSensor	rigid_DNA	694127	694141	1000.0	+	0	R 694127
chrX	jNXSensor	rigid_DNA	694412	694421	1000.0	+	0	R 694412
chrX	jNXSensor	rigid_DNA	694834	694848	1000.0	+	0	R 694834
chrX	jNXSensor	rigid_DNA	695173	695187	1000.0	+	0	R 695173
chrX	jNXSensor	rigid_DNA	695220	695234	1000.0	+	0	R 695220
chrX	jNXSensor	rigid_DNA	695512	695526	1000.0	+	0	R 695512
chrX	jNXSensor	rigid_DNA	695559	695573	1000.0	+	0	R 695559
chrX	jNXSensor	rigid_DNA	696172	696184	1000.0	+	0	R 696172
chrX	jNXSensor	rigid_DNA	698148	698162	1000.0	+	0	R 698148
chrX	jNXSensor	rigid_DNA	698456	698470	1000.0	+	0	R 698456
chrX	jNXSensor	rigid_DNA	700356	700365	1000.0	+	0	R 700356
chrX	jNXSensor	rigid_DNA	700397	700411	1000.0	+	0	R 700397
chrX	jNXSensor	rigid_DNA	701157	701171	1000.0	+	0	R 701157
chrX	jNXSensor	rigid_DNA	701753	701773	1000.0	+	0	R 701753
chrX	jNXSensor	rigid_DNA	703794	703813	1000.0	+	0	R 703794
chrX	jNXSensor	rigid_DNA	704315	704351	1000.0	+	0	R 704315
chrX	jNXSensor	rigid_DNA	704509	704526	1000.0	+	0	R 704509
chrX	jNXSensor	rigid_DNA	705453	705467	1000.0	+	0	R 705453
chrX	jNXSensor	rigid_DNA	706609	706619	1000.0	+	0	R 706609
chrX	jNXSensor	rigid_DNA	706646	706656	1000.0	+	0	R 706646
chrX	jNXSensor	rigid_DNA	711317	711331	1000.0	+	0	R 711317
chrX	jNXSensor	rigid_DNA	711707	711722	1000.0	+	0	R 711707
chrX	jNXSensor	rigid_DNA	712695	712708	1000.0	+	0	R 712695
chrX	jNXSensor	rigid_DNA	713676	713690	1000.0	+	0	R 713676
chrX	jNXSensor	rigid_DNA	713879	713893	1000.0	+	0	R 713879
chrX	jNXSensor	rigid_DNA	715016	715027	1000.0	+	0	R 715016
chrX	jNXSensor	rigid_DNA	715251	715270	1000.0	+	0	R 715251
chrX	jNXSensor	rigid_DNA	715509	715523	1000.0	+	0	R 715509
chrX	jNXSensor	rigid_DNA	715879	715889	1000.0	+	0	R 715879
chrX	jNXSensor	rigid_DNA	717251	717264	1000.0	+	0	R 717251
chrX	jNXSensor	rigid_DNA	718636	718671	1000.0	+	0	R 718636
chrX	jNXSensor	rigid_DNA	718901	718915	1000.0	+	0	R 718901
chrX	jNXSensor	rigid_DNA	718938	718952	1000.0	+	0	R 718938
chrX	jNXSensor	rigid_DNA	719509	719527	1000.0	+	0	R 719509
chrX	jNXSensor	rigid_DNA	719770	719784	1000.0	+	0	R 719770
chrX	jNXSensor	rigid_DNA	719866	719880	1000.0	+	0	R 719866
chrX	jNXSensor	rigid_DNA	720036	720050	1000.0	+	0	R 720036
chrX	jNXSensor	rigid_DNA	720206	720220	1000.0	+	0	R 720206
chrX	jNXSensor	rigid_DNA	720716	720730	1000.0	+	0	R 720716
chrX	jNXSensor	rigid_DNA	720886	720900	1000.0	+	0	R 720886
chrX	jNXSensor	rigid_DNA	721405	721419	1000.0	+	0	R 721405
chrX	jNXSensor	rigid_DNA	721421	721439	1000.0	+	0	R 721421
chrX	jNXSensor	rigid_DNA	721601	721620	1000.0	+	0	R 721601
chrX	jNXSensor	rigid_DNA	721877	721893	1000.0	+	0	R 721877
chrX	jNXSensor	rigid_DNA	722284	722298	1000.0	+	0	R 722284
chrX	jNXSensor	rigid_DNA	725289	725301	1000.0	+	0	R 725289
chrX	jNXSensor	rigid_DNA	725532	725547	1000.0	+	0	R 725532
chrX	jNXSensor	rigid_DNA	726897	726911	1000.0	+	0	R 726897
chrX	jNXSensor	rigid_DNA	726928	726942	1000.0	+	0	R 726928
chrX	jNXSensor	rigid_DNA	727142	727156	1000.0	+	0	R 727142
chrX	jNXSensor	rigid_DNA	727336	727350	1000.0	+	0	R 727336
chrX	jNXSensor	rigid_DNA	727439	727459	1000.0	+	0	R 727439
chrX	jNXSensor	rigid_DNA	729084	729098	1000.0	+	0	R 729084
chrX	jNXSensor	rigid_DNA	729333	729347	1000.0	+	0	R 729333
chrX	jNXSensor	rigid_DNA	729794	729808	1000.0	+	0	R 729794
chrX	jNXSensor	rigid_DNA	729888	729898	1000.0	+	0	R 729888
chrX	jNXSensor	rigid_DNA	730557	730577	1000.0	+	0	R 730557
chrX	jNXSensor	rigid_DNA	730840	730859	1000.0	+	0	R 730840
chrX	jNXSensor	rigid_DNA	731578	731592	1000.0	+	0	R 731578
chrX	jNXSensor	rigid_DNA	731651	731670	1000.0	+	0	R 731651
chrX	jNXSensor	rigid_DNA	732644	732658	1000.0	+	0	R 732644
chrX	jNXSensor	rigid_DNA	732679	732691	1000.0	+	0	R 732679
chrX	jNXSensor	rigid_DNA	732998	733010	1000.0	+	0	R 732998
chrX	jNXSensor	rigid_DNA	734083	734092	1000.0	+	0	R 734083
chrX	jNXSensor	rigid_DNA	734616	734636	1000.0	+	0	R 734616
chrX	jNXSensor	rigid_DNA	735104	735118	1000.0	+	0	R 735104
chrX	jNXSensor	rigid_DNA	737615	737627	1000.0	+	0	R 737615
chrX	jNXSensor	rigid_DNA	737671	737684	1000.0	+	0	R 737671
chrX	jNXSensor	rigid_DNA	737800	737814	1000.0	+	0	R 737800
chrX	jNXSensor	rigid_DNA	737983	737997	1000.0	+	0	R 737983
chrX	jNXSensor	rigid_DNA	738367	738381	1000.0	+	0	R 738367
chrX	jNXSensor	rigid_DNA	738572	738586	1000.0	+	0	R 738572
chrX	jNXSensor	rigid_DNA	738611	738630	1000.0	+	0	R 738611
chrX	jNXSensor	rigid_DNA	739409	739423	1000.0	+	0	R 739409
chrX	jNXSensor	rigid_DNA	739438	739452	1000.0	+	0	R 739438
chrX	jNXSensor	rigid_DNA	739497	739511	1000.0	+	0	R 739497
chrX	jNXSensor	rigid_DNA	740456	740468	1000.0	+	0	R 740456
chrX	jNXSensor	rigid_DNA	740764	740791	1000.0	+	0	R 740764
chrX	jNXSensor	rigid_DNA	741018	741032	1000.0	+	0	R 741018
chrX	jNXSensor	rigid_DNA	741057	741071	1000.0	+	0	R 741057
chrX	jNXSensor	rigid_DNA	741586	741595	1000.0	+	0	R 741586
chrX	jNXSensor	rigid_DNA	741674	741688	1000.0	+	0	R 741674
chrX	jNXSensor	rigid_DNA	741806	741825	1000.0	+	0	R 741806
chrX	jNXSensor	rigid_DNA	742719	742730	1000.0	+	0	R 742719
chrX	jNXSensor	rigid_DNA	742877	742891	1000.0	+	0	R 742877
chrX	jNXSensor	rigid_DNA	743648	743662	1000.0	+	0	R 743648
chrX	jNXSensor	rigid_DNA	743698	743712	1000.0	+	0	R 743698
chrX	jNXSensor	rigid_DNA	743928	743942	1000.0	+	0	R 743928
chrX	jNXSensor	rigid_DNA	744285	744311	1000.0	+	0	R 744285
chrX	jNXSensor	rigid_DNA	744445	744459	1000.0	+	0	R 744445
chrX	jNXSensor	rigid_DNA	744541	744555	1000.0	+	0	R 744541
chrX	jNXSensor	rigid_DNA	745163	745188	1000.0	+	0	R 745163
chrX	jNXSensor	rigid_DNA	745381	745395	1000.0	+	0	R 745381
chrX	jNXSensor	rigid_DNA	745653	745667	1000.0	+	0	R 745653
chrX	jNXSensor	rigid_DNA	745690	745704	1000.0	+	0	R 745690
chrX	jNXSensor	rigid_DNA	747711	747720	1000.0	+	0	R 747711
chrX	jNXSensor	rigid_DNA	747771	747790	1000.0	+	0	R 747771
chrX	jNXSensor	rigid_DNA	749178	749192	1000.0	+	0	R 749178
chrX	jNXSensor	rigid_DNA	749205	749219	1000.0	+	0	R 749205
chrX	jNXSensor	rigid_DNA	749682	749696	1000.0	+	0	R 749682
chrX	jNXSensor	rigid_DNA	750024	750038	1000.0	+	0	R 750024
chrX	jNXSensor	rigid_DNA	750363	750377	1000.0	+	0	R 750363
chrX	jNXSensor	rigid_DNA	750663	750672	1000.0	+	0	R 750663
chrX	jNXSensor	rigid_DNA	751730	751750	1000.0	+	0	R 751730
chrX	jNXSensor	rigid_DNA	752022	752036	1000.0	+	0	R 752022
chrX	jNXSensor	rigid_DNA	753301	753315	1000.0	+	0	R 753301
chrX	jNXSensor	rigid_DNA	753407	753421	1000.0	+	0	R 753407
chrX	jNXSensor	rigid_DNA	753457	753476	1000.0	+	0	R 753457
chrX	jNXSensor	rigid_DNA	753479	753498	1000.0	+	0	R 753479
chrX	jNXSensor	rigid_DNA	753515	753529	1000.0	+	0	R 753515
chrX	jNXSensor	rigid_DNA	753532	753546	1000.0	+	0	R 753532
chrX	jNXSensor	rigid_DNA	753550	753564	1000.0	+	0	R 753550
chrX	jNXSensor	rigid_DNA	753567	753596	1000.0	+	0	R 753567
chrX	jNXSensor	rigid_DNA	753611	753630	1000.0	+	0	R 753611
chrX	jNXSensor	rigid_DNA	753692	753706	1000.0	+	0	R 753692
chrX	jNXSensor	rigid_DNA	753715	753729	1000.0	+	0	R 753715
chrX	jNXSensor	rigid_DNA	754654	754665	1000.0	+	0	R 754654
chrX	jNXSensor	rigid_DNA	754677	754686	1000.0	+	0	R 754677
chrX	jNXSensor	rigid_DNA	755148	755160	1000.0	+	0	R 755148
chrX	jNXSensor	rigid_DNA	755430	755447	1000.0	+	0	R 755430
chrX	jNXSensor	rigid_DNA	755595	755609	1000.0	+	0	R 755595
chrX	jNXSensor	rigid_DNA	755720	755740	1000.0	+	0	R 755720
chrX	jNXSensor	rigid_DNA	756185	756195	1000.0	+	0	R 756185
chrX	jNXSensor	rigid_DNA	757916	757930	1000.0	+	0	R 757916
chrX	jNXSensor	rigid_DNA	759835	759845	1000.0	+	0	R 759835
chrX	jNXSensor	rigid_DNA	761727	761741	1000.0	+	0	R 761727
chrX	jNXSensor	rigid_DNA	762494	762505	1000.0	+	0	R 762494
chrX	jNXSensor	rigid_DNA	762734	762748	1000.0	+	0	R 762734
chrX	jNXSensor	rigid_DNA	762796	762811	1000.0	+	0	R 762796
chrX	jNXSensor	rigid_DNA	763244	763258	1000.0	+	0	R 763244
chrX	jNXSensor	rigid_DNA	763281	763301	1000.0	+	0	R 763281
chrX	jNXSensor	rigid_DNA	763359	763370	1000.0	+	0	R 763359
chrX	jNXSensor	rigid_DNA	763533	763542	1000.0	+	0	R 763533
chrX	jNXSensor	rigid_DNA	764604	764619	1000.0	+	0	R 764604
chrX	jNXSensor	rigid_DNA	765308	765324	1000.0	+	0	R 765308
chrX	jNXSensor	rigid_DNA	765557	765571	1000.0	+	0	R 765557
chrX	jNXSensor	rigid_DNA	765856	765876	1000.0	+	0	R 765856
chrX	jNXSensor	rigid_DNA	765899	765913	1000.0	+	0	R 765899
chrX	jNXSensor	rigid_DNA	766501	766511	1000.0	+	0	R 766501
chrX	jNXSensor	rigid_DNA	766702	766716	1000.0	+	0	R 766702
chrX	jNXSensor	rigid_DNA	766952	766966	1000.0	+	0	R 766952
chrX	jNXSensor	rigid_DNA	766981	766991	1000.0	+	0	R 766981
chrX	jNXSensor	rigid_DNA	767244	767256	1000.0	+	0	R 767244
chrX	jNXSensor	rigid_DNA	767783	767797	1000.0	+	0	R 767783
chrX	jNXSensor	rigid_DNA	767827	767841	1000.0	+	0	R 767827
chrX	jNXSensor	rigid_DNA	768112	768125	1000.0	+	0	R 768112
chrX	jNXSensor	rigid_DNA	768212	768222	1000.0	+	0	R 768212
chrX	jNXSensor	rigid_DNA	768932	768946	1000.0	+	0	R 768932
chrX	jNXSensor	rigid_DNA	769604	769615	1000.0	+	0	R 769604
chrX	jNXSensor	rigid_DNA	772885	772899	1000.0	+	0	R 772885
chrX	jNXSensor	rigid_DNA	773325	773339	1000.0	+	0	R 773325
chrX	jNXSensor	rigid_DNA	775217	775231	1000.0	+	0	R 775217
chrX	jNXSensor	rigid_DNA	778020	778038	1000.0	+	0	R 778020
chrX	jNXSensor	rigid_DNA	779245	779276	1000.0	+	0	R 779245
chrX	jNXSensor	rigid_DNA	779463	779477	1000.0	+	0	R 779463
chrX	jNXSensor	rigid_DNA	779546	779560	1000.0	+	0	R 779546
chrX	jNXSensor	rigid_DNA	781049	781063	1000.0	+	0	R 781049
chrX	jNXSensor	rigid_DNA	781280	781304	1000.0	+	0	R 781280
chrX	jNXSensor	rigid_DNA	781631	781640	1000.0	+	0	R 781631
chrX	jNXSensor	rigid_DNA	783864	783878	1000.0	+	0	R 783864
chrX	jNXSensor	rigid_DNA	784047	784061	1000.0	+	0	R 784047
chrX	jNXSensor	rigid_DNA	784259	784272	1000.0	+	0	R 784259
chrX	jNXSensor	rigid_DNA	784284	784306	1000.0	+	0	R 784284
chrX	jNXSensor	rigid_DNA	784629	784643	1000.0	+	0	R 784629
chrX	jNXSensor	rigid_DNA	784681	784707	1000.0	+	0	R 784681
chrX	jNXSensor	rigid_DNA	784860	784874	1000.0	+	0	R 784860
chrX	jNXSensor	rigid_DNA	784929	784943	1000.0	+	0	R 784929
chrX	jNXSensor	rigid_DNA	784956	784965	1000.0	+	0	R 784956
chrX	jNXSensor	rigid_DNA	785031	785045	1000.0	+	0	R 785031
chrX	jNXSensor	rigid_DNA	785068	785082	1000.0	+	0	R 785068
chrX	jNXSensor	rigid_DNA	786314	786334	1000.0	+	0	R 786314
chrX	jNXSensor	rigid_DNA	786455	786469	1000.0	+	0	R 786455
chrX	jNXSensor	rigid_DNA	786746	786760	1000.0	+	0	R 786746
chrX	jNXSensor	rigid_DNA	787775	787784	1000.0	+	0	R 787775
chrX	jNXSensor	rigid_DNA	787858	787867	1000.0	+	0	R 787858
chrX	jNXSensor	rigid_DNA	788619	788639	1000.0	+	0	R 788619
chrX	jNXSensor	rigid_DNA	788989	789003	1000.0	+	0	R 788989
chrX	jNXSensor	rigid_DNA	789467	789481	1000.0	+	0	R 789467
chrX	jNXSensor	rigid_DNA	789603	789617	1000.0	+	0	R 789603
chrX	jNXSensor	rigid_DNA	789639	789653	1000.0	+	0	R 789639
chrX	jNXSensor	rigid_DNA	791310	791324	1000.0	+	0	R 791310
chrX	jNXSensor	rigid_DNA	791347	791361	1000.0	+	0	R 791347
chrX	jNXSensor	rigid_DNA	791767	791778	1000.0	+	0	R 791767
chrX	jNXSensor	rigid_DNA	792098	792117	1000.0	+	0	R 792098
chrX	jNXSensor	rigid_DNA	792355	792367	1000.0	+	0	R 792355
chrX	jNXSensor	rigid_DNA	792596	792610	1000.0	+	0	R 792596
chrX	jNXSensor	rigid_DNA	792648	792658	1000.0	+	0	R 792648
chrX	jNXSensor	rigid_DNA	792917	792938	1000.0	+	0	R 792917
chrX	jNXSensor	rigid_DNA	793088	793099	1000.0	+	0	R 793088
chrX	jNXSensor	rigid_DNA	793170	793184	1000.0	+	0	R 793170
chrX	jNXSensor	rigid_DNA	793424	793434	1000.0	+	0	R 793424
chrX	jNXSensor	rigid_DNA	796777	796795	1000.0	+	0	R 796777
chrX	jNXSensor	rigid_DNA	800640	800654	1000.0	+	0	R 800640
chrX	jNXSensor	rigid_DNA	800954	800968	1000.0	+	0	R 800954
chrX	jNXSensor	rigid_DNA	801523	801534	1000.0	+	0	R 801523
chrX	jNXSensor	rigid_DNA	801779	801798	1000.0	+	0	R 801779
chrX	jNXSensor	rigid_DNA	802139	802158	1000.0	+	0	R 802139
chrX	jNXSensor	rigid_DNA	802504	802518	1000.0	+	0	R 802504
chrX	jNXSensor	rigid_DNA	804161	804175	1000.0	+	0	R 804161
chrX	jNXSensor	rigid_DNA	804981	804996	1000.0	+	0	R 804981
chrX	jNXSensor	rigid_DNA	807644	807658	1000.0	+	0	R 807644
chrX	jNXSensor	rigid_DNA	809733	809762	1000.0	+	0	R 809733
chrX	jNXSensor	rigid_DNA	809898	809910	1000.0	+	0	R 809898
chrX	jNXSensor	rigid_DNA	810383	810397	1000.0	+	0	R 810383
chrX	jNXSensor	rigid_DNA	811150	811170	1000.0	+	0	R 811150
chrX	jNXSensor	rigid_DNA	812525	812539	1000.0	+	0	R 812525
chrX	jNXSensor	rigid_DNA	814736	814750	1000.0	+	0	R 814736
chrX	jNXSensor	rigid_DNA	815137	815146	1000.0	+	0	R 815137
chrX	jNXSensor	rigid_DNA	815163	815190	1000.0	+	0	R 815163
chrX	jNXSensor	rigid_DNA	815684	815698	1000.0	+	0	R 815684
chrX	jNXSensor	rigid_DNA	815886	815901	1000.0	+	0	R 815886
chrX	jNXSensor	rigid_DNA	816438	816452	1000.0	+	0	R 816438
chrX	jNXSensor	rigid_DNA	816682	816703	1000.0	+	0	R 816682
chrX	jNXSensor	rigid_DNA	816808	816823	1000.0	+	0	R 816808
chrX	jNXSensor	rigid_DNA	817325	817335	1000.0	+	0	R 817325
chrX	jNXSensor	rigid_DNA	817602	817616	1000.0	+	0	R 817602
chrX	jNXSensor	rigid_DNA	818802	818816	1000.0	+	0	R 818802
chrX	jNXSensor	rigid_DNA	819172	819187	1000.0	+	0	R 819172
chrX	jNXSensor	rigid_DNA	821487	821501	1000.0	+	0	R 821487
chrX	jNXSensor	rigid_DNA	821721	821735	1000.0	+	0	R 821721
chrX	jNXSensor	rigid_DNA	822338	822358	1000.0	+	0	R 822338
chrX	jNXSensor	rigid_DNA	822381	822400	1000.0	+	0	R 822381
chrX	jNXSensor	rigid_DNA	822684	822703	1000.0	+	0	R 822684
chrX	jNXSensor	rigid_DNA	824510	824524	1000.0	+	0	R 824510
chrX	jNXSensor	rigid_DNA	824754	824768	1000.0	+	0	R 824754
chrX	jNXSensor	rigid_DNA	828568	828582	1000.0	+	0	R 828568
chrX	jNXSensor	rigid_DNA	829687	829698	1000.0	+	0	R 829687
chrX	jNXSensor	rigid_DNA	829934	829948	1000.0	+	0	R 829934
chrX	jNXSensor	rigid_DNA	831644	831653	1000.0	+	0	R 831644
chrX	jNXSensor	rigid_DNA	833168	833178	1000.0	+	0	R 833168
chrX	jNXSensor	rigid_DNA	840226	840240	1000.0	+	0	R 840226
chrX	jNXSensor	rigid_DNA	840539	840563	1000.0	+	0	R 840539
chrX	jNXSensor	rigid_DNA	840734	840757	1000.0	+	0	R 840734
chrX	jNXSensor	rigid_DNA	841365	841379	1000.0	+	0	R 841365
chrX	jNXSensor	rigid_DNA	841967	841989	1000.0	+	0	R 841967
chrX	jNXSensor	rigid_DNA	842888	842902	1000.0	+	0	R 842888
chrX	jNXSensor	rigid_DNA	843500	843509	1000.0	+	0	R 843500
chrX	jNXSensor	rigid_DNA	844020	844036	1000.0	+	0	R 844020
chrX	jNXSensor	rigid_DNA	844595	844606	1000.0	+	0	R 844595
chrX	jNXSensor	rigid_DNA	844947	844965	1000.0	+	0	R 844947
chrX	jNXSensor	rigid_DNA	845096	845106	1000.0	+	0	R 845096
chrX	jNXSensor	rigid_DNA	845315	845339	1000.0	+	0	R 845315
chrX	jNXSensor	rigid_DNA	846374	846388	1000.0	+	0	R 846374
chrX	jNXSensor	rigid_DNA	846649	846659	1000.0	+	0	R 846649
chrX	jNXSensor	rigid_DNA	846803	846817	1000.0	+	0	R 846803
chrX	jNXSensor	rigid_DNA	847526	847549	1000.0	+	0	R 847526
chrX	jNXSensor	rigid_DNA	847609	847629	1000.0	+	0	R 847609
chrX	jNXSensor	rigid_DNA	847702	847714	1000.0	+	0	R 847702
chrX	jNXSensor	rigid_DNA	848202	848224	1000.0	+	0	R 848202
chrX	jNXSensor	rigid_DNA	848265	848279	1000.0	+	0	R 848265
chrX	jNXSensor	rigid_DNA	848787	848807	1000.0	+	0	R 848787
chrX	jNXSensor	rigid_DNA	849334	849348	1000.0	+	0	R 849334
chrX	jNXSensor	rigid_DNA	850084	850098	1000.0	+	0	R 850084
chrX	jNXSensor	rigid_DNA	850113	850130	1000.0	+	0	R 850113
chrX	jNXSensor	rigid_DNA	850427	850445	1000.0	+	0	R 850427
chrX	jNXSensor	rigid_DNA	850468	850488	1000.0	+	0	R 850468
chrX	jNXSensor	rigid_DNA	853748	853762	1000.0	+	0	R 853748
chrX	jNXSensor	rigid_DNA	853792	853806	1000.0	+	0	R 853792
chrX	jNXSensor	rigid_DNA	853984	854006	1000.0	+	0	R 853984
chrX	jNXSensor	rigid_DNA	854321	854331	1000.0	+	0	R 854321
chrX	jNXSensor	rigid_DNA	854436	854450	1000.0	+	0	R 854436
chrX	jNXSensor	rigid_DNA	854625	854635	1000.0	+	0	R 854625
chrX	jNXSensor	rigid_DNA	854785	854801	1000.0	+	0	R 854785
chrX	jNXSensor	rigid_DNA	855796	855810	1000.0	+	0	R 855796
chrX	jNXSensor	rigid_DNA	856565	856583	1000.0	+	0	R 856565
chrX	jNXSensor	rigid_DNA	856845	856859	1000.0	+	0	R 856845
chrX	jNXSensor	rigid_DNA	857130	857139	1000.0	+	0	R 857130
chrX	jNXSensor	rigid_DNA	859634	859648	1000.0	+	0	R 859634
chrX	jNXSensor	rigid_DNA	860948	860962	1000.0	+	0	R 860948
chrX	jNXSensor	rigid_DNA	860970	860984	1000.0	+	0	R 860970
chrX	jNXSensor	rigid_DNA	861258	861272	1000.0	+	0	R 861258
chrX	jNXSensor	rigid_DNA	861392	861406	1000.0	+	0	R 861392
chrX	jNXSensor	rigid_DNA	861624	861638	1000.0	+	0	R 861624
chrX	jNXSensor	rigid_DNA	861675	861689	1000.0	+	0	R 861675
chrX	jNXSensor	rigid_DNA	861773	861787	1000.0	+	0	R 861773
chrX	jNXSensor	rigid_DNA	861876	861890	1000.0	+	0	R 861876
chrX	jNXSensor	rigid_DNA	861928	861942	1000.0	+	0	R 861928
chrX	jNXSensor	rigid_DNA	862182	862196	1000.0	+	0	R 862182
chrX	jNXSensor	rigid_DNA	862436	862455	1000.0	+	0	R 862436
chrX	jNXSensor	rigid_DNA	862877	862891	1000.0	+	0	R 862877
chrX	jNXSensor	rigid_DNA	864831	864846	1000.0	+	0	R 864831
chrX	jNXSensor	rigid_DNA	865597	865611	1000.0	+	0	R 865597
chrX	jNXSensor	rigid_DNA	865634	865648	1000.0	+	0	R 865634
chrX	jNXSensor	rigid_DNA	865736	865750	1000.0	+	0	R 865736
chrX	jNXSensor	rigid_DNA	865882	865906	1000.0	+	0	R 865882
chrX	jNXSensor	rigid_DNA	866536	866550	1000.0	+	0	R 866536
chrX	jNXSensor	rigid_DNA	866606	866622	1000.0	+	0	R 866606
chrX	jNXSensor	rigid_DNA	866756	866770	1000.0	+	0	R 866756
chrX	jNXSensor	rigid_DNA	866844	866864	1000.0	+	0	R 866844
chrX	jNXSensor	rigid_DNA	867979	867999	1000.0	+	0	R 867979
chrX	jNXSensor	rigid_DNA	868220	868233	1000.0	+	0	R 868220
chrX	jNXSensor	rigid_DNA	868379	868394	1000.0	+	0	R 868379
chrX	jNXSensor	rigid_DNA	868871	868885	1000.0	+	0	R 868871
chrX	jNXSensor	rigid_DNA	868915	868929	1000.0	+	0	R 868915
chrX	jNXSensor	rigid_DNA	869157	869171	1000.0	+	0	R 869157
chrX	jNXSensor	rigid_DNA	869544	869558	1000.0	+	0	R 869544
chrX	jNXSensor	rigid_DNA	869751	869765	1000.0	+	0	R 869751
chrX	jNXSensor	rigid_DNA	870485	870503	1000.0	+	0	R 870485
chrX	jNXSensor	rigid_DNA	871058	871072	1000.0	+	0	R 871058
chrX	jNXSensor	rigid_DNA	871219	871243	1000.0	+	0	R 871219
chrX	jNXSensor	rigid_DNA	873113	873127	1000.0	+	0	R 873113
chrX	jNXSensor	rigid_DNA	874208	874222	1000.0	+	0	R 874208
chrX	jNXSensor	rigid_DNA	874662	874679	1000.0	+	0	R 874662
chrX	jNXSensor	rigid_DNA	875084	875095	1000.0	+	0	R 875084
chrX	jNXSensor	rigid_DNA	875906	875922	1000.0	+	0	R 875906
chrX	jNXSensor	rigid_DNA	876133	876153	1000.0	+	0	R 876133
chrX	jNXSensor	rigid_DNA	878594	878608	1000.0	+	0	R 878594
chrX	jNXSensor	rigid_DNA	878663	878677	1000.0	+	0	R 878663
chrX	jNXSensor	rigid_DNA	878933	878947	1000.0	+	0	R 878933
chrX	jNXSensor	rigid_DNA	880567	880590	1000.0	+	0	R 880567
chrX	jNXSensor	rigid_DNA	880687	880697	1000.0	+	0	R 880687
chrX	jNXSensor	rigid_DNA	880965	880979	1000.0	+	0	R 880965
chrX	jNXSensor	rigid_DNA	881002	881021	1000.0	+	0	R 881002
chrX	jNXSensor	rigid_DNA	881248	881258	1000.0	+	0	R 881248
chrX	jNXSensor	rigid_DNA	881717	881731	1000.0	+	0	R 881717
chrX	jNXSensor	rigid_DNA	881947	881963	1000.0	+	0	R 881947
chrX	jNXSensor	rigid_DNA	882330	882344	1000.0	+	0	R 882330
chrX	jNXSensor	rigid_DNA	882650	882664	1000.0	+	0	R 882650
chrX	jNXSensor	rigid_DNA	883000	883019	1000.0	+	0	R 883000
chrX	jNXSensor	rigid_DNA	883380	883394	1000.0	+	0	R 883380
chrX	jNXSensor	rigid_DNA	883417	883431	1000.0	+	0	R 883417
chrX	jNXSensor	rigid_DNA	884168	884182	1000.0	+	0	R 884168
chrX	jNXSensor	rigid_DNA	884829	884843	1000.0	+	0	R 884829
chrX	jNXSensor	rigid_DNA	885138	885154	1000.0	+	0	R 885138
chrX	jNXSensor	rigid_DNA	885384	885398	1000.0	+	0	R 885384
chrX	jNXSensor	rigid_DNA	885787	885801	1000.0	+	0	R 885787
chrX	jNXSensor	rigid_DNA	885824	885838	1000.0	+	0	R 885824
chrX	jNXSensor	rigid_DNA	886364	886391	1000.0	+	0	R 886364
chrX	jNXSensor	rigid_DNA	887248	887262	1000.0	+	0	R 887248
chrX	jNXSensor	rigid_DNA	887970	887984	1000.0	+	0	R 887970
chrX	jNXSensor	rigid_DNA	888220	888239	1000.0	+	0	R 888220
chrX	jNXSensor	rigid_DNA	888613	888624	1000.0	+	0	R 888613
chrX	jNXSensor	rigid_DNA	888646	888660	1000.0	+	0	R 888646
chrX	jNXSensor	rigid_DNA	890390	890404	1000.0	+	0	R 890390
chrX	jNXSensor	rigid_DNA	891200	891216	1000.0	+	0	R 891200
chrX	jNXSensor	rigid_DNA	891922	891944	1000.0	+	0	R 891922
chrX	jNXSensor	rigid_DNA	891967	891987	1000.0	+	0	R 891967
chrX	jNXSensor	rigid_DNA	892208	892220	1000.0	+	0	R 892208
chrX	jNXSensor	rigid_DNA	892222	892231	1000.0	+	0	R 892222
chrX	jNXSensor	rigid_DNA	893706	893720	1000.0	+	0	R 893706
chrX	jNXSensor	rigid_DNA	894306	894320	1000.0	+	0	R 894306
chrX	jNXSensor	rigid_DNA	894773	894787	1000.0	+	0	R 894773
chrX	jNXSensor	rigid_DNA	895195	895209	1000.0	+	0	R 895195
chrX	jNXSensor	rigid_DNA	895476	895491	1000.0	+	0	R 895476
chrX	jNXSensor	rigid_DNA	895789	895805	1000.0	+	0	R 895789
chrX	jNXSensor	rigid_DNA	895822	895836	1000.0	+	0	R 895822
chrX	jNXSensor	rigid_DNA	896033	896047	1000.0	+	0	R 896033
chrX	jNXSensor	rigid_DNA	897141	897160	1000.0	+	0	R 897141
chrX	jNXSensor	rigid_DNA	897442	897453	1000.0	+	0	R 897442
chrX	jNXSensor	rigid_DNA	897883	897898	1000.0	+	0	R 897883
chrX	jNXSensor	rigid_DNA	898354	898368	1000.0	+	0	R 898354
chrX	jNXSensor	rigid_DNA	899272	899286	1000.0	+	0	R 899272
chrX	jNXSensor	rigid_DNA	900431	900445	1000.0	+	0	R 900431
chrX	jNXSensor	rigid_DNA	900808	900819	1000.0	+	0	R 900808
[truncated: 114,440 more rows]
