# Supplementary material for: Prediction and analysis of nucleosome exclusion regions in the human genome
Source: BMC Genomics. 2008 Apr 22;9:186. doi: 10.1186/1471-2164-9-186 (PMC2386137; doi:10.1186/1471-2164-9-186)
Supplement: Additional file 6 — Nucleosome exclusion scores in wiggle format. A zip file containing the whole annotations for human genome nucleosome exclusion scores in wiggle format, a single *.wig file for each chromosome. [file 1471-2164-9-186-S6.zip › chr9.gff]

chr9	jNXSensor	rigid_DNA	22	42	1000.0	+	0	R 22
chr9	jNXSensor	rigid_DNA	45	59	1000.0	+	0	R 45
chr9	jNXSensor	rigid_DNA	433	453	1000.0	+	0	R 433
chr9	jNXSensor	rigid_DNA	571	590	1000.0	+	0	R 571
chr9	jNXSensor	rigid_DNA	844	860	1000.0	+	0	R 844
chr9	jNXSensor	rigid_DNA	975	990	1000.0	+	0	R 975
chr9	jNXSensor	rigid_DNA	995	1019	1000.0	+	0	R 995
chr9	jNXSensor	rigid_DNA	1024	1048	1000.0	+	0	R 1024
chr9	jNXSensor	rigid_DNA	1080	1094	1000.0	+	0	R 1080
chr9	jNXSensor	rigid_DNA	1100	1126	1000.0	+	0	R 1100
chr9	jNXSensor	rigid_DNA	1150	1201	1000.0	+	0	R 1150
chr9	jNXSensor	rigid_DNA	1223	1238	1000.0	+	0	R 1223
chr9	jNXSensor	rigid_DNA	1332	1346	1000.0	+	0	R 1332
chr9	jNXSensor	rigid_DNA	1391	1405	1000.0	+	0	R 1391
chr9	jNXSensor	rigid_DNA	2381	2395	1000.0	+	0	R 2381
chr9	jNXSensor	rigid_DNA	2426	2440	1000.0	+	0	R 2426
chr9	jNXSensor	rigid_DNA	2529	2543	1000.0	+	0	R 2529
chr9	jNXSensor	rigid_DNA	2693	2707	1000.0	+	0	R 2693
chr9	jNXSensor	rigid_DNA	3094	3114	1000.0	+	0	R 3094
chr9	jNXSensor	rigid_DNA	3231	3245	1000.0	+	0	R 3231
chr9	jNXSensor	rigid_DNA	3610	3624	1000.0	+	0	R 3610
chr9	jNXSensor	rigid_DNA	3868	3882	1000.0	+	0	R 3868
chr9	jNXSensor	rigid_DNA	4047	4061	1000.0	+	0	R 4047
chr9	jNXSensor	rigid_DNA	4989	5003	1000.0	+	0	R 4989
chr9	jNXSensor	rigid_DNA	5050	5069	1000.0	+	0	R 5050
chr9	jNXSensor	rigid_DNA	5499	5513	1000.0	+	0	R 5499
chr9	jNXSensor	rigid_DNA	5754	5768	1000.0	+	0	R 5754
chr9	jNXSensor	rigid_DNA	6016	6035	1000.0	+	0	R 6016
chr9	jNXSensor	rigid_DNA	6108	6122	1000.0	+	0	R 6108
chr9	jNXSensor	rigid_DNA	6178	6198	1000.0	+	0	R 6178
chr9	jNXSensor	rigid_DNA	6837	6851	1000.0	+	0	R 6837
chr9	jNXSensor	rigid_DNA	7573	7606	1000.0	+	0	R 7573
chr9	jNXSensor	rigid_DNA	7650	7664	1000.0	+	0	R 7650
chr9	jNXSensor	rigid_DNA	7668	7687	1000.0	+	0	R 7668
chr9	jNXSensor	rigid_DNA	7914	7928	1000.0	+	0	R 7914
chr9	jNXSensor	rigid_DNA	8567	8581	1000.0	+	0	R 8567
chr9	jNXSensor	rigid_DNA	9331	9345	1000.0	+	0	R 9331
chr9	jNXSensor	rigid_DNA	9759	9773	1000.0	+	0	R 9759
chr9	jNXSensor	rigid_DNA	11572	11586	1000.0	+	0	R 11572
chr9	jNXSensor	rigid_DNA	11879	11893	1000.0	+	0	R 11879
chr9	jNXSensor	rigid_DNA	11898	11912	1000.0	+	0	R 11898
chr9	jNXSensor	rigid_DNA	12012	12026	1000.0	+	0	R 12012
chr9	jNXSensor	rigid_DNA	12777	12791	1000.0	+	0	R 12777
chr9	jNXSensor	rigid_DNA	12871	12890	1000.0	+	0	R 12871
chr9	jNXSensor	rigid_DNA	13380	13394	1000.0	+	0	R 13380
chr9	jNXSensor	rigid_DNA	13640	13654	1000.0	+	0	R 13640
chr9	jNXSensor	rigid_DNA	15013	15027	1000.0	+	0	R 15013
chr9	jNXSensor	rigid_DNA	15218	15233	1000.0	+	0	R 15218
chr9	jNXSensor	rigid_DNA	16181	16200	1000.0	+	0	R 16181
chr9	jNXSensor	rigid_DNA	16905	16920	1000.0	+	0	R 16905
chr9	jNXSensor	rigid_DNA	16944	16958	1000.0	+	0	R 16944
chr9	jNXSensor	rigid_DNA	18703	18717	1000.0	+	0	R 18703
chr9	jNXSensor	rigid_DNA	18962	18976	1000.0	+	0	R 18962
chr9	jNXSensor	rigid_DNA	19050	19064	1000.0	+	0	R 19050
chr9	jNXSensor	rigid_DNA	19069	19083	1000.0	+	0	R 19069
chr9	jNXSensor	rigid_DNA	19125	19139	1000.0	+	0	R 19125
chr9	jNXSensor	rigid_DNA	19145	19159	1000.0	+	0	R 19145
chr9	jNXSensor	rigid_DNA	19164	19178	1000.0	+	0	R 19164
chr9	jNXSensor	rigid_DNA	19209	19223	1000.0	+	0	R 19209
chr9	jNXSensor	rigid_DNA	19227	19241	1000.0	+	0	R 19227
chr9	jNXSensor	rigid_DNA	19288	19306	1000.0	+	0	R 19288
chr9	jNXSensor	rigid_DNA	19339	19353	1000.0	+	0	R 19339
chr9	jNXSensor	rigid_DNA	19370	19384	1000.0	+	0	R 19370
chr9	jNXSensor	rigid_DNA	19488	19518	1000.0	+	0	R 19488
chr9	jNXSensor	rigid_DNA	19525	19558	1000.0	+	0	R 19525
chr9	jNXSensor	rigid_DNA	20083	20102	1000.0	+	0	R 20083
chr9	jNXSensor	rigid_DNA	21101	21115	1000.0	+	0	R 21101
chr9	jNXSensor	rigid_DNA	21502	21515	1000.0	+	0	R 21502
chr9	jNXSensor	rigid_DNA	23232	23246	1000.0	+	0	R 23232
chr9	jNXSensor	rigid_DNA	23313	23324	1000.0	+	0	R 23313
chr9	jNXSensor	rigid_DNA	23450	23464	1000.0	+	0	R 23450
chr9	jNXSensor	rigid_DNA	24153	24167	1000.0	+	0	R 24153
chr9	jNXSensor	rigid_DNA	26002	26021	1000.0	+	0	R 26002
chr9	jNXSensor	rigid_DNA	26135	26147	1000.0	+	0	R 26135
chr9	jNXSensor	rigid_DNA	26561	26575	1000.0	+	0	R 26561
chr9	jNXSensor	rigid_DNA	26640	26660	1000.0	+	0	R 26640
chr9	jNXSensor	rigid_DNA	27023	27032	1000.0	+	0	R 27023
chr9	jNXSensor	rigid_DNA	27325	27339	1000.0	+	0	R 27325
chr9	jNXSensor	rigid_DNA	30421	30436	1000.0	+	0	R 30421
chr9	jNXSensor	rigid_DNA	30579	30601	1000.0	+	0	R 30579
chr9	jNXSensor	rigid_DNA	31231	31245	1000.0	+	0	R 31231
chr9	jNXSensor	rigid_DNA	31466	31480	1000.0	+	0	R 31466
chr9	jNXSensor	rigid_DNA	31494	31508	1000.0	+	0	R 31494
chr9	jNXSensor	rigid_DNA	31531	31546	1000.0	+	0	R 31531
chr9	jNXSensor	rigid_DNA	32901	32915	1000.0	+	0	R 32901
chr9	jNXSensor	rigid_DNA	34855	34865	1000.0	+	0	R 34855
chr9	jNXSensor	rigid_DNA	36828	36842	1000.0	+	0	R 36828
chr9	jNXSensor	rigid_DNA	36866	36885	1000.0	+	0	R 36866
chr9	jNXSensor	rigid_DNA	37871	37885	1000.0	+	0	R 37871
chr9	jNXSensor	rigid_DNA	37908	37922	1000.0	+	0	R 37908
chr9	jNXSensor	rigid_DNA	39351	39365	1000.0	+	0	R 39351
chr9	jNXSensor	rigid_DNA	39589	39606	1000.0	+	0	R 39589
chr9	jNXSensor	rigid_DNA	42626	42640	1000.0	+	0	R 42626
chr9	jNXSensor	rigid_DNA	44110	44124	1000.0	+	0	R 44110
chr9	jNXSensor	rigid_DNA	44827	44841	1000.0	+	0	R 44827
chr9	jNXSensor	rigid_DNA	53230	53244	1000.0	+	0	R 53230
chr9	jNXSensor	rigid_DNA	57428	57442	1000.0	+	0	R 57428
chr9	jNXSensor	rigid_DNA	60678	60689	1000.0	+	0	R 60678
chr9	jNXSensor	rigid_DNA	61139	61153	1000.0	+	0	R 61139
chr9	jNXSensor	rigid_DNA	62962	62995	1000.0	+	0	R 62962
chr9	jNXSensor	rigid_DNA	63096	63130	1000.0	+	0	R 63096
chr9	jNXSensor	rigid_DNA	63145	63166	1000.0	+	0	R 63145
chr9	jNXSensor	rigid_DNA	63201	63220	1000.0	+	0	R 63201
chr9	jNXSensor	rigid_DNA	63235	63255	1000.0	+	0	R 63235
chr9	jNXSensor	rigid_DNA	63310	63324	1000.0	+	0	R 63310
chr9	jNXSensor	rigid_DNA	63332	63347	1000.0	+	0	R 63332
chr9	jNXSensor	rigid_DNA	63364	63395	1000.0	+	0	R 63364
chr9	jNXSensor	rigid_DNA	63402	63422	1000.0	+	0	R 63402
chr9	jNXSensor	rigid_DNA	63424	63468	1000.0	+	0	R 63424
chr9	jNXSensor	rigid_DNA	63472	63492	1000.0	+	0	R 63472
chr9	jNXSensor	rigid_DNA	63503	63519	1000.0	+	0	R 63503
chr9	jNXSensor	rigid_DNA	63522	63548	1000.0	+	0	R 63522
chr9	jNXSensor	rigid_DNA	63558	63572	1000.0	+	0	R 63558
chr9	jNXSensor	rigid_DNA	63723	63742	1000.0	+	0	R 63723
chr9	jNXSensor	rigid_DNA	63748	63781	1000.0	+	0	R 63748
chr9	jNXSensor	rigid_DNA	63789	63804	1000.0	+	0	R 63789
chr9	jNXSensor	rigid_DNA	63831	63845	1000.0	+	0	R 63831
chr9	jNXSensor	rigid_DNA	64016	64035	1000.0	+	0	R 64016
chr9	jNXSensor	rigid_DNA	64219	64232	1000.0	+	0	R 64219
chr9	jNXSensor	rigid_DNA	65465	65477	1000.0	+	0	R 65465
chr9	jNXSensor	rigid_DNA	67189	67203	1000.0	+	0	R 67189
chr9	jNXSensor	rigid_DNA	67358	67372	1000.0	+	0	R 67358
chr9	jNXSensor	rigid_DNA	69269	69278	1000.0	+	0	R 69269
chr9	jNXSensor	rigid_DNA	69967	69981	1000.0	+	0	R 69967
chr9	jNXSensor	rigid_DNA	70205	70219	1000.0	+	0	R 70205
chr9	jNXSensor	rigid_DNA	72895	72918	1000.0	+	0	R 72895
chr9	jNXSensor	rigid_DNA	73462	73477	1000.0	+	0	R 73462
chr9	jNXSensor	rigid_DNA	73508	73523	1000.0	+	0	R 73508
chr9	jNXSensor	rigid_DNA	73547	73566	1000.0	+	0	R 73547
chr9	jNXSensor	rigid_DNA	73671	73690	1000.0	+	0	R 73671
chr9	jNXSensor	rigid_DNA	73773	73792	1000.0	+	0	R 73773
chr9	jNXSensor	rigid_DNA	77804	77818	1000.0	+	0	R 77804
chr9	jNXSensor	rigid_DNA	78403	78412	1000.0	+	0	R 78403
chr9	jNXSensor	rigid_DNA	78452	78467	1000.0	+	0	R 78452
chr9	jNXSensor	rigid_DNA	81851	81865	1000.0	+	0	R 81851
chr9	jNXSensor	rigid_DNA	82740	82754	1000.0	+	0	R 82740
chr9	jNXSensor	rigid_DNA	83120	83134	1000.0	+	0	R 83120
chr9	jNXSensor	rigid_DNA	83549	83568	1000.0	+	0	R 83549
chr9	jNXSensor	rigid_DNA	84249	84268	1000.0	+	0	R 84249
chr9	jNXSensor	rigid_DNA	85235	85254	1000.0	+	0	R 85235
chr9	jNXSensor	rigid_DNA	85580	85594	1000.0	+	0	R 85580
chr9	jNXSensor	rigid_DNA	86754	86768	1000.0	+	0	R 86754
chr9	jNXSensor	rigid_DNA	88181	88195	1000.0	+	0	R 88181
chr9	jNXSensor	rigid_DNA	88221	88235	1000.0	+	0	R 88221
chr9	jNXSensor	rigid_DNA	89032	89046	1000.0	+	0	R 89032
chr9	jNXSensor	rigid_DNA	90675	90689	1000.0	+	0	R 90675
chr9	jNXSensor	rigid_DNA	90854	90864	1000.0	+	0	R 90854
chr9	jNXSensor	rigid_DNA	92279	92293	1000.0	+	0	R 92279
chr9	jNXSensor	rigid_DNA	92550	92560	1000.0	+	0	R 92550
chr9	jNXSensor	rigid_DNA	94023	94033	1000.0	+	0	R 94023
chr9	jNXSensor	rigid_DNA	94120	94134	1000.0	+	0	R 94120
chr9	jNXSensor	rigid_DNA	97541	97560	1000.0	+	0	R 97541
chr9	jNXSensor	rigid_DNA	99290	99309	1000.0	+	0	R 99290
chr9	jNXSensor	rigid_DNA	100050	100064	1000.0	+	0	R 100050
chr9	jNXSensor	rigid_DNA	102835	102849	1000.0	+	0	R 102835
chr9	jNXSensor	rigid_DNA	103168	103188	1000.0	+	0	R 103168
chr9	jNXSensor	rigid_DNA	103209	103223	1000.0	+	0	R 103209
chr9	jNXSensor	rigid_DNA	103239	103258	1000.0	+	0	R 103239
chr9	jNXSensor	rigid_DNA	103322	103341	1000.0	+	0	R 103322
chr9	jNXSensor	rigid_DNA	103373	103400	1000.0	+	0	R 103373
chr9	jNXSensor	rigid_DNA	103410	103430	1000.0	+	0	R 103410
chr9	jNXSensor	rigid_DNA	103514	103553	1000.0	+	0	R 103514
chr9	jNXSensor	rigid_DNA	103564	103637	1000.0	+	0	R 103564
chr9	jNXSensor	rigid_DNA	103642	103656	1000.0	+	0	R 103642
chr9	jNXSensor	rigid_DNA	103778	103793	1000.0	+	0	R 103778
chr9	jNXSensor	rigid_DNA	103821	103847	1000.0	+	0	R 103821
chr9	jNXSensor	rigid_DNA	103850	103864	1000.0	+	0	R 103850
chr9	jNXSensor	rigid_DNA	103904	103925	1000.0	+	0	R 103904
chr9	jNXSensor	rigid_DNA	103944	103958	1000.0	+	0	R 103944
chr9	jNXSensor	rigid_DNA	103972	103986	1000.0	+	0	R 103972
chr9	jNXSensor	rigid_DNA	104057	104076	1000.0	+	0	R 104057
chr9	jNXSensor	rigid_DNA	104253	104282	1000.0	+	0	R 104253
chr9	jNXSensor	rigid_DNA	104303	104317	1000.0	+	0	R 104303
chr9	jNXSensor	rigid_DNA	104464	104478	1000.0	+	0	R 104464
chr9	jNXSensor	rigid_DNA	104493	104507	1000.0	+	0	R 104493
chr9	jNXSensor	rigid_DNA	104540	104566	1000.0	+	0	R 104540
chr9	jNXSensor	rigid_DNA	104582	104601	1000.0	+	0	R 104582
chr9	jNXSensor	rigid_DNA	104605	104632	1000.0	+	0	R 104605
chr9	jNXSensor	rigid_DNA	104717	104752	1000.0	+	0	R 104717
chr9	jNXSensor	rigid_DNA	105204	105219	1000.0	+	0	R 105204
chr9	jNXSensor	rigid_DNA	105773	105782	1000.0	+	0	R 105773
chr9	jNXSensor	rigid_DNA	106773	106787	1000.0	+	0	R 106773
chr9	jNXSensor	rigid_DNA	106882	106896	1000.0	+	0	R 106882
chr9	jNXSensor	rigid_DNA	106939	106953	1000.0	+	0	R 106939
chr9	jNXSensor	rigid_DNA	106983	107002	1000.0	+	0	R 106983
chr9	jNXSensor	rigid_DNA	107173	107193	1000.0	+	0	R 107173
chr9	jNXSensor	rigid_DNA	107242	107256	1000.0	+	0	R 107242
chr9	jNXSensor	rigid_DNA	107380	107394	1000.0	+	0	R 107380
chr9	jNXSensor	rigid_DNA	107398	107422	1000.0	+	0	R 107398
chr9	jNXSensor	rigid_DNA	107429	107444	1000.0	+	0	R 107429
chr9	jNXSensor	rigid_DNA	107473	107487	1000.0	+	0	R 107473
chr9	jNXSensor	rigid_DNA	107596	107627	1000.0	+	0	R 107596
chr9	jNXSensor	rigid_DNA	107883	107909	1000.0	+	0	R 107883
chr9	jNXSensor	rigid_DNA	107928	107948	1000.0	+	0	R 107928
chr9	jNXSensor	rigid_DNA	108066	108085	1000.0	+	0	R 108066
chr9	jNXSensor	rigid_DNA	108168	108182	1000.0	+	0	R 108168
chr9	jNXSensor	rigid_DNA	109436	109454	1000.0	+	0	R 109436
chr9	jNXSensor	rigid_DNA	109580	109600	1000.0	+	0	R 109580
chr9	jNXSensor	rigid_DNA	122353	122369	1000.0	+	0	R 122353
chr9	jNXSensor	rigid_DNA	126101	126115	1000.0	+	0	R 126101
chr9	jNXSensor	rigid_DNA	127368	127382	1000.0	+	0	R 127368
chr9	jNXSensor	rigid_DNA	128397	128407	1000.0	+	0	R 128397
chr9	jNXSensor	rigid_DNA	128542	128552	1000.0	+	0	R 128542
chr9	jNXSensor	rigid_DNA	128744	128754	1000.0	+	0	R 128744
chr9	jNXSensor	rigid_DNA	129848	129862	1000.0	+	0	R 129848
chr9	jNXSensor	rigid_DNA	130077	130091	1000.0	+	0	R 130077
chr9	jNXSensor	rigid_DNA	136897	136911	1000.0	+	0	R 136897
chr9	jNXSensor	rigid_DNA	136934	136954	1000.0	+	0	R 136934
chr9	jNXSensor	rigid_DNA	137181	137197	1000.0	+	0	R 137181
chr9	jNXSensor	rigid_DNA	137716	137730	1000.0	+	0	R 137716
chr9	jNXSensor	rigid_DNA	138582	138594	1000.0	+	0	R 138582
chr9	jNXSensor	rigid_DNA	140122	140144	1000.0	+	0	R 140122
chr9	jNXSensor	rigid_DNA	140414	140428	1000.0	+	0	R 140414
chr9	jNXSensor	rigid_DNA	141438	141462	1000.0	+	0	R 141438
chr9	jNXSensor	rigid_DNA	144288	144300	1000.0	+	0	R 144288
chr9	jNXSensor	rigid_DNA	145863	145877	1000.0	+	0	R 145863
chr9	jNXSensor	rigid_DNA	145973	145982	1000.0	+	0	R 145973
chr9	jNXSensor	rigid_DNA	147287	147299	1000.0	+	0	R 147287
chr9	jNXSensor	rigid_DNA	147651	147661	1000.0	+	0	R 147651
chr9	jNXSensor	rigid_DNA	150740	150749	1000.0	+	0	R 150740
chr9	jNXSensor	rigid_DNA	151227	151241	1000.0	+	0	R 151227
chr9	jNXSensor	rigid_DNA	151468	151487	1000.0	+	0	R 151468
chr9	jNXSensor	rigid_DNA	153419	153429	1000.0	+	0	R 153419
chr9	jNXSensor	rigid_DNA	153675	153694	1000.0	+	0	R 153675
chr9	jNXSensor	rigid_DNA	153928	153942	1000.0	+	0	R 153928
chr9	jNXSensor	rigid_DNA	157100	157110	1000.0	+	0	R 157100
chr9	jNXSensor	rigid_DNA	159855	159880	1000.0	+	0	R 159855
chr9	jNXSensor	rigid_DNA	161337	161347	1000.0	+	0	R 161337
chr9	jNXSensor	rigid_DNA	163906	163925	1000.0	+	0	R 163906
chr9	jNXSensor	rigid_DNA	164147	164161	1000.0	+	0	R 164147
chr9	jNXSensor	rigid_DNA	165138	165152	1000.0	+	0	R 165138
chr9	jNXSensor	rigid_DNA	166401	166410	1000.0	+	0	R 166401
chr9	jNXSensor	rigid_DNA	166842	166852	1000.0	+	0	R 166842
chr9	jNXSensor	rigid_DNA	168746	168760	1000.0	+	0	R 168746
chr9	jNXSensor	rigid_DNA	169020	169034	1000.0	+	0	R 169020
chr9	jNXSensor	rigid_DNA	169057	169072	1000.0	+	0	R 169057
chr9	jNXSensor	rigid_DNA	169413	169422	1000.0	+	0	R 169413
chr9	jNXSensor	rigid_DNA	172482	172499	1000.0	+	0	R 172482
chr9	jNXSensor	rigid_DNA	172856	172870	1000.0	+	0	R 172856
chr9	jNXSensor	rigid_DNA	173629	173640	1000.0	+	0	R 173629
chr9	jNXSensor	rigid_DNA	175314	175328	1000.0	+	0	R 175314
chr9	jNXSensor	rigid_DNA	176947	176961	1000.0	+	0	R 176947
chr9	jNXSensor	rigid_DNA	177192	177206	1000.0	+	0	R 177192
chr9	jNXSensor	rigid_DNA	178791	178805	1000.0	+	0	R 178791
chr9	jNXSensor	rigid_DNA	178838	178852	1000.0	+	0	R 178838
chr9	jNXSensor	rigid_DNA	179451	179465	1000.0	+	0	R 179451
chr9	jNXSensor	rigid_DNA	179557	179571	1000.0	+	0	R 179557
chr9	jNXSensor	rigid_DNA	180442	180456	1000.0	+	0	R 180442
chr9	jNXSensor	rigid_DNA	180620	180634	1000.0	+	0	R 180620
chr9	jNXSensor	rigid_DNA	185425	185447	1000.0	+	0	R 185425
chr9	jNXSensor	rigid_DNA	186480	186498	1000.0	+	0	R 186480
chr9	jNXSensor	rigid_DNA	186964	186981	1000.0	+	0	R 186964
chr9	jNXSensor	rigid_DNA	189360	189379	1000.0	+	0	R 189360
chr9	jNXSensor	rigid_DNA	190131	190149	1000.0	+	0	R 190131
chr9	jNXSensor	rigid_DNA	190172	190186	1000.0	+	0	R 190172
chr9	jNXSensor	rigid_DNA	190269	190289	1000.0	+	0	R 190269
chr9	jNXSensor	rigid_DNA	190420	190444	1000.0	+	0	R 190420
chr9	jNXSensor	rigid_DNA	195232	195250	1000.0	+	0	R 195232
chr9	jNXSensor	rigid_DNA	195273	195293	1000.0	+	0	R 195273
chr9	jNXSensor	rigid_DNA	195515	195555	1000.0	+	0	R 195515
chr9	jNXSensor	rigid_DNA	197550	197559	1000.0	+	0	R 197550
chr9	jNXSensor	rigid_DNA	198512	198527	1000.0	+	0	R 198512
chr9	jNXSensor	rigid_DNA	199234	199253	1000.0	+	0	R 199234
chr9	jNXSensor	rigid_DNA	199382	199401	1000.0	+	0	R 199382
chr9	jNXSensor	rigid_DNA	200015	200033	1000.0	+	0	R 200015
chr9	jNXSensor	rigid_DNA	200263	200277	1000.0	+	0	R 200263
chr9	jNXSensor	rigid_DNA	203732	203744	1000.0	+	0	R 203732
chr9	jNXSensor	rigid_DNA	203967	203987	1000.0	+	0	R 203967
chr9	jNXSensor	rigid_DNA	204010	204024	1000.0	+	0	R 204010
chr9	jNXSensor	rigid_DNA	204641	204660	1000.0	+	0	R 204641
chr9	jNXSensor	rigid_DNA	204667	204682	1000.0	+	0	R 204667
chr9	jNXSensor	rigid_DNA	204742	204761	1000.0	+	0	R 204742
chr9	jNXSensor	rigid_DNA	204768	204787	1000.0	+	0	R 204768
chr9	jNXSensor	rigid_DNA	204805	204819	1000.0	+	0	R 204805
chr9	jNXSensor	rigid_DNA	204880	204894	1000.0	+	0	R 204880
chr9	jNXSensor	rigid_DNA	204912	204932	1000.0	+	0	R 204912
chr9	jNXSensor	rigid_DNA	204959	204983	1000.0	+	0	R 204959
chr9	jNXSensor	rigid_DNA	205002	205016	1000.0	+	0	R 205002
chr9	jNXSensor	rigid_DNA	205036	205054	1000.0	+	0	R 205036
chr9	jNXSensor	rigid_DNA	205128	205151	1000.0	+	0	R 205128
chr9	jNXSensor	rigid_DNA	205161	205185	1000.0	+	0	R 205161
chr9	jNXSensor	rigid_DNA	205215	205230	1000.0	+	0	R 205215
chr9	jNXSensor	rigid_DNA	205272	205291	1000.0	+	0	R 205272
chr9	jNXSensor	rigid_DNA	205374	205388	1000.0	+	0	R 205374
chr9	jNXSensor	rigid_DNA	206538	206555	1000.0	+	0	R 206538
chr9	jNXSensor	rigid_DNA	206781	206795	1000.0	+	0	R 206781
chr9	jNXSensor	rigid_DNA	209228	209242	1000.0	+	0	R 209228
chr9	jNXSensor	rigid_DNA	210718	210732	1000.0	+	0	R 210718
chr9	jNXSensor	rigid_DNA	211307	211321	1000.0	+	0	R 211307
chr9	jNXSensor	rigid_DNA	211529	211543	1000.0	+	0	R 211529
chr9	jNXSensor	rigid_DNA	211658	211672	1000.0	+	0	R 211658
chr9	jNXSensor	rigid_DNA	211825	211837	1000.0	+	0	R 211825
chr9	jNXSensor	rigid_DNA	212263	212272	1000.0	+	0	R 212263
chr9	jNXSensor	rigid_DNA	213623	213635	1000.0	+	0	R 213623
chr9	jNXSensor	rigid_DNA	213770	213779	1000.0	+	0	R 213770
chr9	jNXSensor	rigid_DNA	215232	215246	1000.0	+	0	R 215232
chr9	jNXSensor	rigid_DNA	216139	216153	1000.0	+	0	R 216139
chr9	jNXSensor	rigid_DNA	217363	217377	1000.0	+	0	R 217363
chr9	jNXSensor	rigid_DNA	225605	225625	1000.0	+	0	R 225605
chr9	jNXSensor	rigid_DNA	230381	230391	1000.0	+	0	R 230381
chr9	jNXSensor	rigid_DNA	232811	232824	1000.0	+	0	R 232811
chr9	jNXSensor	rigid_DNA	233906	233920	1000.0	+	0	R 233906
chr9	jNXSensor	rigid_DNA	233943	233957	1000.0	+	0	R 233943
chr9	jNXSensor	rigid_DNA	234042	234056	1000.0	+	0	R 234042
chr9	jNXSensor	rigid_DNA	234188	234209	1000.0	+	0	R 234188
chr9	jNXSensor	rigid_DNA	236220	236229	1000.0	+	0	R 236220
chr9	jNXSensor	rigid_DNA	236821	236835	1000.0	+	0	R 236821
chr9	jNXSensor	rigid_DNA	237983	237996	1000.0	+	0	R 237983
chr9	jNXSensor	rigid_DNA	239785	239799	1000.0	+	0	R 239785
chr9	jNXSensor	rigid_DNA	239864	239889	1000.0	+	0	R 239864
chr9	jNXSensor	rigid_DNA	241521	241535	1000.0	+	0	R 241521
chr9	jNXSensor	rigid_DNA	241973	241991	1000.0	+	0	R 241973
chr9	jNXSensor	rigid_DNA	242220	242234	1000.0	+	0	R 242220
chr9	jNXSensor	rigid_DNA	242261	242275	1000.0	+	0	R 242261
chr9	jNXSensor	rigid_DNA	242561	242575	1000.0	+	0	R 242561
chr9	jNXSensor	rigid_DNA	242798	242810	1000.0	+	0	R 242798
chr9	jNXSensor	rigid_DNA	245426	245440	1000.0	+	0	R 245426
chr9	jNXSensor	rigid_DNA	245669	245693	1000.0	+	0	R 245669
chr9	jNXSensor	rigid_DNA	248593	248615	1000.0	+	0	R 248593
chr9	jNXSensor	rigid_DNA	248637	248651	1000.0	+	0	R 248637
chr9	jNXSensor	rigid_DNA	248845	248859	1000.0	+	0	R 248845
chr9	jNXSensor	rigid_DNA	249006	249016	1000.0	+	0	R 249006
chr9	jNXSensor	rigid_DNA	251086	251102	1000.0	+	0	R 251086
chr9	jNXSensor	rigid_DNA	252965	252979	1000.0	+	0	R 252965
chr9	jNXSensor	rigid_DNA	253213	253224	1000.0	+	0	R 253213
chr9	jNXSensor	rigid_DNA	255179	255193	1000.0	+	0	R 255179
chr9	jNXSensor	rigid_DNA	259553	259573	1000.0	+	0	R 259553
chr9	jNXSensor	rigid_DNA	261519	261533	1000.0	+	0	R 261519
chr9	jNXSensor	rigid_DNA	262257	262271	1000.0	+	0	R 262257
chr9	jNXSensor	rigid_DNA	263689	263704	1000.0	+	0	R 263689
chr9	jNXSensor	rigid_DNA	263948	263967	1000.0	+	0	R 263948
chr9	jNXSensor	rigid_DNA	264466	264475	1000.0	+	0	R 264466
chr9	jNXSensor	rigid_DNA	264491	264503	1000.0	+	0	R 264491
chr9	jNXSensor	rigid_DNA	265898	265908	1000.0	+	0	R 265898
chr9	jNXSensor	rigid_DNA	266132	266152	1000.0	+	0	R 266132
chr9	jNXSensor	rigid_DNA	267056	267070	1000.0	+	0	R 267056
chr9	jNXSensor	rigid_DNA	267219	267233	1000.0	+	0	R 267219
chr9	jNXSensor	rigid_DNA	267552	267567	1000.0	+	0	R 267552
chr9	jNXSensor	rigid_DNA	270623	270637	1000.0	+	0	R 270623
chr9	jNXSensor	rigid_DNA	270971	270985	1000.0	+	0	R 270971
chr9	jNXSensor	rigid_DNA	271248	271260	1000.0	+	0	R 271248
chr9	jNXSensor	rigid_DNA	271521	271535	1000.0	+	0	R 271521
chr9	jNXSensor	rigid_DNA	272414	272429	1000.0	+	0	R 272414
chr9	jNXSensor	rigid_DNA	272590	272602	1000.0	+	0	R 272590
chr9	jNXSensor	rigid_DNA	272670	272684	1000.0	+	0	R 272670
chr9	jNXSensor	rigid_DNA	275096	275105	1000.0	+	0	R 275096
chr9	jNXSensor	rigid_DNA	276225	276239	1000.0	+	0	R 276225
chr9	jNXSensor	rigid_DNA	278059	278071	1000.0	+	0	R 278059
chr9	jNXSensor	rigid_DNA	280270	280280	1000.0	+	0	R 280270
chr9	jNXSensor	rigid_DNA	280362	280376	1000.0	+	0	R 280362
chr9	jNXSensor	rigid_DNA	282070	282090	1000.0	+	0	R 282070
chr9	jNXSensor	rigid_DNA	282388	282413	1000.0	+	0	R 282388
chr9	jNXSensor	rigid_DNA	285160	285172	1000.0	+	0	R 285160
chr9	jNXSensor	rigid_DNA	288282	288296	1000.0	+	0	R 288282
chr9	jNXSensor	rigid_DNA	288899	288912	1000.0	+	0	R 288899
chr9	jNXSensor	rigid_DNA	289510	289524	1000.0	+	0	R 289510
chr9	jNXSensor	rigid_DNA	289631	289640	1000.0	+	0	R 289631
chr9	jNXSensor	rigid_DNA	289743	289757	1000.0	+	0	R 289743
chr9	jNXSensor	rigid_DNA	289780	289794	1000.0	+	0	R 289780
chr9	jNXSensor	rigid_DNA	290020	290035	1000.0	+	0	R 290020
chr9	jNXSensor	rigid_DNA	290565	290574	1000.0	+	0	R 290565
chr9	jNXSensor	rigid_DNA	291987	291997	1000.0	+	0	R 291987
chr9	jNXSensor	rigid_DNA	292984	292994	1000.0	+	0	R 292984
chr9	jNXSensor	rigid_DNA	293163	293173	1000.0	+	0	R 293163
chr9	jNXSensor	rigid_DNA	294342	294356	1000.0	+	0	R 294342
chr9	jNXSensor	rigid_DNA	294843	294852	1000.0	+	0	R 294843
chr9	jNXSensor	rigid_DNA	295286	295297	1000.0	+	0	R 295286
chr9	jNXSensor	rigid_DNA	295526	295546	1000.0	+	0	R 295526
chr9	jNXSensor	rigid_DNA	295918	295938	1000.0	+	0	R 295918
chr9	jNXSensor	rigid_DNA	296595	296609	1000.0	+	0	R 296595
chr9	jNXSensor	rigid_DNA	297339	297376	1000.0	+	0	R 297339
chr9	jNXSensor	rigid_DNA	297642	297660	1000.0	+	0	R 297642
chr9	jNXSensor	rigid_DNA	298899	298918	1000.0	+	0	R 298899
chr9	jNXSensor	rigid_DNA	300267	300280	1000.0	+	0	R 300267
chr9	jNXSensor	rigid_DNA	301178	301192	1000.0	+	0	R 301178
chr9	jNXSensor	rigid_DNA	301286	301299	1000.0	+	0	R 301286
chr9	jNXSensor	rigid_DNA	301419	301434	1000.0	+	0	R 301419
chr9	jNXSensor	rigid_DNA	301626	301646	1000.0	+	0	R 301626
chr9	jNXSensor	rigid_DNA	301953	301967	1000.0	+	0	R 301953
chr9	jNXSensor	rigid_DNA	306221	306235	1000.0	+	0	R 306221
chr9	jNXSensor	rigid_DNA	306956	306975	1000.0	+	0	R 306956
chr9	jNXSensor	rigid_DNA	307976	307987	1000.0	+	0	R 307976
chr9	jNXSensor	rigid_DNA	309097	309111	1000.0	+	0	R 309097
chr9	jNXSensor	rigid_DNA	309785	309797	1000.0	+	0	R 309785
chr9	jNXSensor	rigid_DNA	313094	313108	1000.0	+	0	R 313094
chr9	jNXSensor	rigid_DNA	313219	313241	1000.0	+	0	R 313219
chr9	jNXSensor	rigid_DNA	313463	313482	1000.0	+	0	R 313463
chr9	jNXSensor	rigid_DNA	313677	313691	1000.0	+	0	R 313677
chr9	jNXSensor	rigid_DNA	317393	317411	1000.0	+	0	R 317393
chr9	jNXSensor	rigid_DNA	317644	317658	1000.0	+	0	R 317644
chr9	jNXSensor	rigid_DNA	318725	318736	1000.0	+	0	R 318725
chr9	jNXSensor	rigid_DNA	318942	318967	1000.0	+	0	R 318942
chr9	jNXSensor	rigid_DNA	322649	322675	1000.0	+	0	R 322649
chr9	jNXSensor	rigid_DNA	323040	323054	1000.0	+	0	R 323040
chr9	jNXSensor	rigid_DNA	323315	323329	1000.0	+	0	R 323315
chr9	jNXSensor	rigid_DNA	323360	323374	1000.0	+	0	R 323360
chr9	jNXSensor	rigid_DNA	323601	323615	1000.0	+	0	R 323601
chr9	jNXSensor	rigid_DNA	323702	323711	1000.0	+	0	R 323702
chr9	jNXSensor	rigid_DNA	324411	324425	1000.0	+	0	R 324411
chr9	jNXSensor	rigid_DNA	324750	324759	1000.0	+	0	R 324750
chr9	jNXSensor	rigid_DNA	327912	327926	1000.0	+	0	R 327912
chr9	jNXSensor	rigid_DNA	328161	328171	1000.0	+	0	R 328161
chr9	jNXSensor	rigid_DNA	329761	329775	1000.0	+	0	R 329761
chr9	jNXSensor	rigid_DNA	330334	330348	1000.0	+	0	R 330334
chr9	jNXSensor	rigid_DNA	330379	330393	1000.0	+	0	R 330379
chr9	jNXSensor	rigid_DNA	330621	330630	1000.0	+	0	R 330621
chr9	jNXSensor	rigid_DNA	330887	330896	1000.0	+	0	R 330887
chr9	jNXSensor	rigid_DNA	331709	331728	1000.0	+	0	R 331709
chr9	jNXSensor	rigid_DNA	332148	332172	1000.0	+	0	R 332148
chr9	jNXSensor	rigid_DNA	332298	332314	1000.0	+	0	R 332298
chr9	jNXSensor	rigid_DNA	332715	332729	1000.0	+	0	R 332715
chr9	jNXSensor	rigid_DNA	333486	333498	1000.0	+	0	R 333486
chr9	jNXSensor	rigid_DNA	334136	334150	1000.0	+	0	R 334136
chr9	jNXSensor	rigid_DNA	334806	334820	1000.0	+	0	R 334806
chr9	jNXSensor	rigid_DNA	337262	337276	1000.0	+	0	R 337262
chr9	jNXSensor	rigid_DNA	337360	337374	1000.0	+	0	R 337360
chr9	jNXSensor	rigid_DNA	339004	339018	1000.0	+	0	R 339004
chr9	jNXSensor	rigid_DNA	339949	339963	1000.0	+	0	R 339949
chr9	jNXSensor	rigid_DNA	340994	341008	1000.0	+	0	R 340994
chr9	jNXSensor	rigid_DNA	342423	342437	1000.0	+	0	R 342423
chr9	jNXSensor	rigid_DNA	342502	342516	1000.0	+	0	R 342502
chr9	jNXSensor	rigid_DNA	344090	344104	1000.0	+	0	R 344090
chr9	jNXSensor	rigid_DNA	344604	344618	1000.0	+	0	R 344604
chr9	jNXSensor	rigid_DNA	344626	344640	1000.0	+	0	R 344626
chr9	jNXSensor	rigid_DNA	345193	345222	1000.0	+	0	R 345193
chr9	jNXSensor	rigid_DNA	345490	345504	1000.0	+	0	R 345490
chr9	jNXSensor	rigid_DNA	346293	346307	1000.0	+	0	R 346293
chr9	jNXSensor	rigid_DNA	346530	346545	1000.0	+	0	R 346530
chr9	jNXSensor	rigid_DNA	346912	346922	1000.0	+	0	R 346912
chr9	jNXSensor	rigid_DNA	347588	347597	1000.0	+	0	R 347588
chr9	jNXSensor	rigid_DNA	348253	348262	1000.0	+	0	R 348253
chr9	jNXSensor	rigid_DNA	348294	348308	1000.0	+	0	R 348294
chr9	jNXSensor	rigid_DNA	349804	349824	1000.0	+	0	R 349804
chr9	jNXSensor	rigid_DNA	350074	350094	1000.0	+	0	R 350074
chr9	jNXSensor	rigid_DNA	350323	350337	1000.0	+	0	R 350323
chr9	jNXSensor	rigid_DNA	353852	353866	1000.0	+	0	R 353852
chr9	jNXSensor	rigid_DNA	354391	354405	1000.0	+	0	R 354391
chr9	jNXSensor	rigid_DNA	354642	354659	1000.0	+	0	R 354642
chr9	jNXSensor	rigid_DNA	355575	355587	1000.0	+	0	R 355575
chr9	jNXSensor	rigid_DNA	358821	358838	1000.0	+	0	R 358821
chr9	jNXSensor	rigid_DNA	359173	359183	1000.0	+	0	R 359173
chr9	jNXSensor	rigid_DNA	359268	359282	1000.0	+	0	R 359268
chr9	jNXSensor	rigid_DNA	359806	359815	1000.0	+	0	R 359806
chr9	jNXSensor	rigid_DNA	359841	359855	1000.0	+	0	R 359841
chr9	jNXSensor	rigid_DNA	360637	360651	1000.0	+	0	R 360637
chr9	jNXSensor	rigid_DNA	362923	362937	1000.0	+	0	R 362923
chr9	jNXSensor	rigid_DNA	363194	363208	1000.0	+	0	R 363194
chr9	jNXSensor	rigid_DNA	364454	364478	1000.0	+	0	R 364454
chr9	jNXSensor	rigid_DNA	364629	364644	1000.0	+	0	R 364629
chr9	jNXSensor	rigid_DNA	366187	366196	1000.0	+	0	R 366187
chr9	jNXSensor	rigid_DNA	367225	367239	1000.0	+	0	R 367225
chr9	jNXSensor	rigid_DNA	367361	367370	1000.0	+	0	R 367361
chr9	jNXSensor	rigid_DNA	369646	369660	1000.0	+	0	R 369646
chr9	jNXSensor	rigid_DNA	371960	371973	1000.0	+	0	R 371960
chr9	jNXSensor	rigid_DNA	373158	373178	1000.0	+	0	R 373158
chr9	jNXSensor	rigid_DNA	373701	373725	1000.0	+	0	R 373701
chr9	jNXSensor	rigid_DNA	376405	376419	1000.0	+	0	R 376405
chr9	jNXSensor	rigid_DNA	377443	377457	1000.0	+	0	R 377443
chr9	jNXSensor	rigid_DNA	377609	377623	1000.0	+	0	R 377609
chr9	jNXSensor	rigid_DNA	378554	378568	1000.0	+	0	R 378554
chr9	jNXSensor	rigid_DNA	379004	379013	1000.0	+	0	R 379004
chr9	jNXSensor	rigid_DNA	379675	379690	1000.0	+	0	R 379675
chr9	jNXSensor	rigid_DNA	379774	379788	1000.0	+	0	R 379774
chr9	jNXSensor	rigid_DNA	380020	380032	1000.0	+	0	R 380020
chr9	jNXSensor	rigid_DNA	381822	381844	1000.0	+	0	R 381822
chr9	jNXSensor	rigid_DNA	382138	382153	1000.0	+	0	R 382138
chr9	jNXSensor	rigid_DNA	383086	383114	1000.0	+	0	R 383086
chr9	jNXSensor	rigid_DNA	387351	387367	1000.0	+	0	R 387351
chr9	jNXSensor	rigid_DNA	388815	388824	1000.0	+	0	R 388815
chr9	jNXSensor	rigid_DNA	389272	389286	1000.0	+	0	R 389272
chr9	jNXSensor	rigid_DNA	392784	392803	1000.0	+	0	R 392784
chr9	jNXSensor	rigid_DNA	393622	393636	1000.0	+	0	R 393622
chr9	jNXSensor	rigid_DNA	396489	396510	1000.0	+	0	R 396489
chr9	jNXSensor	rigid_DNA	399107	399117	1000.0	+	0	R 399107
chr9	jNXSensor	rigid_DNA	401171	401185	1000.0	+	0	R 401171
chr9	jNXSensor	rigid_DNA	402405	402421	1000.0	+	0	R 402405
chr9	jNXSensor	rigid_DNA	402876	402889	1000.0	+	0	R 402876
chr9	jNXSensor	rigid_DNA	404132	404145	1000.0	+	0	R 404132
chr9	jNXSensor	rigid_DNA	404986	405000	1000.0	+	0	R 404986
chr9	jNXSensor	rigid_DNA	405385	405394	1000.0	+	0	R 405385
chr9	jNXSensor	rigid_DNA	409807	409821	1000.0	+	0	R 409807
chr9	jNXSensor	rigid_DNA	410224	410248	1000.0	+	0	R 410224
chr9	jNXSensor	rigid_DNA	411032	411046	1000.0	+	0	R 411032
chr9	jNXSensor	rigid_DNA	412985	413003	1000.0	+	0	R 412985
chr9	jNXSensor	rigid_DNA	414063	414077	1000.0	+	0	R 414063
chr9	jNXSensor	rigid_DNA	414405	414414	1000.0	+	0	R 414405
chr9	jNXSensor	rigid_DNA	415388	415408	1000.0	+	0	R 415388
chr9	jNXSensor	rigid_DNA	415539	415558	1000.0	+	0	R 415539
chr9	jNXSensor	rigid_DNA	415762	415778	1000.0	+	0	R 415762
chr9	jNXSensor	rigid_DNA	419794	419808	1000.0	+	0	R 419794
chr9	jNXSensor	rigid_DNA	420440	420454	1000.0	+	0	R 420440
chr9	jNXSensor	rigid_DNA	420670	420682	1000.0	+	0	R 420670
chr9	jNXSensor	rigid_DNA	422141	422154	1000.0	+	0	R 422141
chr9	jNXSensor	rigid_DNA	422722	422736	1000.0	+	0	R 422722
chr9	jNXSensor	rigid_DNA	423779	423798	1000.0	+	0	R 423779
chr9	jNXSensor	rigid_DNA	425035	425049	1000.0	+	0	R 425035
chr9	jNXSensor	rigid_DNA	429403	429427	1000.0	+	0	R 429403
chr9	jNXSensor	rigid_DNA	429516	429535	1000.0	+	0	R 429516
chr9	jNXSensor	rigid_DNA	429700	429714	1000.0	+	0	R 429700
chr9	jNXSensor	rigid_DNA	434243	434262	1000.0	+	0	R 434243
chr9	jNXSensor	rigid_DNA	435088	435102	1000.0	+	0	R 435088
chr9	jNXSensor	rigid_DNA	436129	436143	1000.0	+	0	R 436129
chr9	jNXSensor	rigid_DNA	436495	436510	1000.0	+	0	R 436495
chr9	jNXSensor	rigid_DNA	436644	436658	1000.0	+	0	R 436644
chr9	jNXSensor	rigid_DNA	439109	439128	1000.0	+	0	R 439109
chr9	jNXSensor	rigid_DNA	441978	442002	1000.0	+	0	R 441978
chr9	jNXSensor	rigid_DNA	443715	443729	1000.0	+	0	R 443715
chr9	jNXSensor	rigid_DNA	444453	444467	1000.0	+	0	R 444453
chr9	jNXSensor	rigid_DNA	445851	445860	1000.0	+	0	R 445851
chr9	jNXSensor	rigid_DNA	448519	448533	1000.0	+	0	R 448519
chr9	jNXSensor	rigid_DNA	449637	449651	1000.0	+	0	R 449637
chr9	jNXSensor	rigid_DNA	451528	451556	1000.0	+	0	R 451528
chr9	jNXSensor	rigid_DNA	451969	451979	1000.0	+	0	R 451969
chr9	jNXSensor	rigid_DNA	452528	452542	1000.0	+	0	R 452528
chr9	jNXSensor	rigid_DNA	453277	453288	1000.0	+	0	R 453277
chr9	jNXSensor	rigid_DNA	457920	457940	1000.0	+	0	R 457920
chr9	jNXSensor	rigid_DNA	458255	458269	1000.0	+	0	R 458255
chr9	jNXSensor	rigid_DNA	459639	459653	1000.0	+	0	R 459639
chr9	jNXSensor	rigid_DNA	459790	459804	1000.0	+	0	R 459790
chr9	jNXSensor	rigid_DNA	459891	459905	1000.0	+	0	R 459891
chr9	jNXSensor	rigid_DNA	460117	460139	1000.0	+	0	R 460117
chr9	jNXSensor	rigid_DNA	460148	460167	1000.0	+	0	R 460148
chr9	jNXSensor	rigid_DNA	460182	460196	1000.0	+	0	R 460182
chr9	jNXSensor	rigid_DNA	460254	460268	1000.0	+	0	R 460254
chr9	jNXSensor	rigid_DNA	460308	460322	1000.0	+	0	R 460308
chr9	jNXSensor	rigid_DNA	460611	460625	1000.0	+	0	R 460611
chr9	jNXSensor	rigid_DNA	463703	463718	1000.0	+	0	R 463703
chr9	jNXSensor	rigid_DNA	464960	464974	1000.0	+	0	R 464960
chr9	jNXSensor	rigid_DNA	465326	465340	1000.0	+	0	R 465326
chr9	jNXSensor	rigid_DNA	466145	466160	1000.0	+	0	R 466145
chr9	jNXSensor	rigid_DNA	466279	466293	1000.0	+	0	R 466279
chr9	jNXSensor	rigid_DNA	466529	466538	1000.0	+	0	R 466529
chr9	jNXSensor	rigid_DNA	467305	467320	1000.0	+	0	R 467305
chr9	jNXSensor	rigid_DNA	468922	468939	1000.0	+	0	R 468922
chr9	jNXSensor	rigid_DNA	470722	470736	1000.0	+	0	R 470722
chr9	jNXSensor	rigid_DNA	471019	471033	1000.0	+	0	R 471019
chr9	jNXSensor	rigid_DNA	471845	471856	1000.0	+	0	R 471845
chr9	jNXSensor	rigid_DNA	472460	472474	1000.0	+	0	R 472460
chr9	jNXSensor	rigid_DNA	474936	474946	1000.0	+	0	R 474936
chr9	jNXSensor	rigid_DNA	475796	475810	1000.0	+	0	R 475796
chr9	jNXSensor	rigid_DNA	475870	475886	1000.0	+	0	R 475870
chr9	jNXSensor	rigid_DNA	480959	480977	1000.0	+	0	R 480959
chr9	jNXSensor	rigid_DNA	480999	481013	1000.0	+	0	R 480999
chr9	jNXSensor	rigid_DNA	481276	481287	1000.0	+	0	R 481276
chr9	jNXSensor	rigid_DNA	482783	482797	1000.0	+	0	R 482783
chr9	jNXSensor	rigid_DNA	483029	483045	1000.0	+	0	R 483029
chr9	jNXSensor	rigid_DNA	483555	483572	1000.0	+	0	R 483555
chr9	jNXSensor	rigid_DNA	485535	485545	1000.0	+	0	R 485535
chr9	jNXSensor	rigid_DNA	485727	485742	1000.0	+	0	R 485727
chr9	jNXSensor	rigid_DNA	486317	486332	1000.0	+	0	R 486317
chr9	jNXSensor	rigid_DNA	489178	489192	1000.0	+	0	R 489178
chr9	jNXSensor	rigid_DNA	489456	489470	1000.0	+	0	R 489456
chr9	jNXSensor	rigid_DNA	491080	491089	1000.0	+	0	R 491080
chr9	jNXSensor	rigid_DNA	491415	491424	1000.0	+	0	R 491415
chr9	jNXSensor	rigid_DNA	491839	491853	1000.0	+	0	R 491839
chr9	jNXSensor	rigid_DNA	492174	492188	1000.0	+	0	R 492174
chr9	jNXSensor	rigid_DNA	492529	492543	1000.0	+	0	R 492529
chr9	jNXSensor	rigid_DNA	492979	492993	1000.0	+	0	R 492979
chr9	jNXSensor	rigid_DNA	493002	493028	1000.0	+	0	R 493002
chr9	jNXSensor	rigid_DNA	493879	493898	1000.0	+	0	R 493879
chr9	jNXSensor	rigid_DNA	493974	493988	1000.0	+	0	R 493974
chr9	jNXSensor	rigid_DNA	494036	494054	1000.0	+	0	R 494036
chr9	jNXSensor	rigid_DNA	494089	494103	1000.0	+	0	R 494089
chr9	jNXSensor	rigid_DNA	494176	494191	1000.0	+	0	R 494176
chr9	jNXSensor	rigid_DNA	494328	494361	1000.0	+	0	R 494328
chr9	jNXSensor	rigid_DNA	494403	494418	1000.0	+	0	R 494403
chr9	jNXSensor	rigid_DNA	494423	494447	1000.0	+	0	R 494423
chr9	jNXSensor	rigid_DNA	494456	494480	1000.0	+	0	R 494456
chr9	jNXSensor	rigid_DNA	494499	494525	1000.0	+	0	R 494499
chr9	jNXSensor	rigid_DNA	494533	494556	1000.0	+	0	R 494533
chr9	jNXSensor	rigid_DNA	494594	494635	1000.0	+	0	R 494594
chr9	jNXSensor	rigid_DNA	494647	494666	1000.0	+	0	R 494647
chr9	jNXSensor	rigid_DNA	494669	494695	1000.0	+	0	R 494669
chr9	jNXSensor	rigid_DNA	494701	494734	1000.0	+	0	R 494701
chr9	jNXSensor	rigid_DNA	494763	494799	1000.0	+	0	R 494763
chr9	jNXSensor	rigid_DNA	494807	494858	1000.0	+	0	R 494807
chr9	jNXSensor	rigid_DNA	494861	494925	1000.0	+	0	R 494861
chr9	jNXSensor	rigid_DNA	494939	494958	1000.0	+	0	R 494939
chr9	jNXSensor	rigid_DNA	494961	494975	1000.0	+	0	R 494961
chr9	jNXSensor	rigid_DNA	494980	495004	1000.0	+	0	R 494980
chr9	jNXSensor	rigid_DNA	495022	495037	1000.0	+	0	R 495022
chr9	jNXSensor	rigid_DNA	495057	495071	1000.0	+	0	R 495057
chr9	jNXSensor	rigid_DNA	495085	495141	1000.0	+	0	R 495085
chr9	jNXSensor	rigid_DNA	495163	495190	1000.0	+	0	R 495163
chr9	jNXSensor	rigid_DNA	495290	495310	1000.0	+	0	R 495290
chr9	jNXSensor	rigid_DNA	495322	495336	1000.0	+	0	R 495322
chr9	jNXSensor	rigid_DNA	495341	495364	1000.0	+	0	R 495341
chr9	jNXSensor	rigid_DNA	495384	495411	1000.0	+	0	R 495384
chr9	jNXSensor	rigid_DNA	495526	495540	1000.0	+	0	R 495526
chr9	jNXSensor	rigid_DNA	495684	495703	1000.0	+	0	R 495684
chr9	jNXSensor	rigid_DNA	496560	496574	1000.0	+	0	R 496560
chr9	jNXSensor	rigid_DNA	497134	497149	1000.0	+	0	R 497134
chr9	jNXSensor	rigid_DNA	497396	497415	1000.0	+	0	R 497396
chr9	jNXSensor	rigid_DNA	497557	497575	1000.0	+	0	R 497557
chr9	jNXSensor	rigid_DNA	497963	497977	1000.0	+	0	R 497963
chr9	jNXSensor	rigid_DNA	498122	498155	1000.0	+	0	R 498122
chr9	jNXSensor	rigid_DNA	498379	498398	1000.0	+	0	R 498379
chr9	jNXSensor	rigid_DNA	499107	499116	1000.0	+	0	R 499107
chr9	jNXSensor	rigid_DNA	499975	499988	1000.0	+	0	R 499975
chr9	jNXSensor	rigid_DNA	501911	501929	1000.0	+	0	R 501911
chr9	jNXSensor	rigid_DNA	503774	503788	1000.0	+	0	R 503774
chr9	jNXSensor	rigid_DNA	505345	505358	1000.0	+	0	R 505345
chr9	jNXSensor	rigid_DNA	506547	506566	1000.0	+	0	R 506547
chr9	jNXSensor	rigid_DNA	507739	507756	1000.0	+	0	R 507739
chr9	jNXSensor	rigid_DNA	507819	507833	1000.0	+	0	R 507819
chr9	jNXSensor	rigid_DNA	508364	508378	1000.0	+	0	R 508364
chr9	jNXSensor	rigid_DNA	508490	508504	1000.0	+	0	R 508490
chr9	jNXSensor	rigid_DNA	508890	508902	1000.0	+	0	R 508890
chr9	jNXSensor	rigid_DNA	509137	509151	1000.0	+	0	R 509137
chr9	jNXSensor	rigid_DNA	510059	510073	1000.0	+	0	R 510059
chr9	jNXSensor	rigid_DNA	510449	510463	1000.0	+	0	R 510449
chr9	jNXSensor	rigid_DNA	511566	511584	1000.0	+	0	R 511566
chr9	jNXSensor	rigid_DNA	513819	513828	1000.0	+	0	R 513819
chr9	jNXSensor	rigid_DNA	514305	514314	1000.0	+	0	R 514305
chr9	jNXSensor	rigid_DNA	514983	515004	1000.0	+	0	R 514983
chr9	jNXSensor	rigid_DNA	515522	515541	1000.0	+	0	R 515522
chr9	jNXSensor	rigid_DNA	515628	515642	1000.0	+	0	R 515628
chr9	jNXSensor	rigid_DNA	515803	515817	1000.0	+	0	R 515803
chr9	jNXSensor	rigid_DNA	516471	516485	1000.0	+	0	R 516471
chr9	jNXSensor	rigid_DNA	517377	517396	1000.0	+	0	R 517377
chr9	jNXSensor	rigid_DNA	517695	517708	1000.0	+	0	R 517695
chr9	jNXSensor	rigid_DNA	517817	517829	1000.0	+	0	R 517817
chr9	jNXSensor	rigid_DNA	517865	517884	1000.0	+	0	R 517865
chr9	jNXSensor	rigid_DNA	518140	518155	1000.0	+	0	R 518140
chr9	jNXSensor	rigid_DNA	518470	518499	1000.0	+	0	R 518470
chr9	jNXSensor	rigid_DNA	518735	518749	1000.0	+	0	R 518735
chr9	jNXSensor	rigid_DNA	519046	519060	1000.0	+	0	R 519046
chr9	jNXSensor	rigid_DNA	519295	519307	1000.0	+	0	R 519295
chr9	jNXSensor	rigid_DNA	519483	519497	1000.0	+	0	R 519483
chr9	jNXSensor	rigid_DNA	521090	521099	1000.0	+	0	R 521090
chr9	jNXSensor	rigid_DNA	522238	522258	1000.0	+	0	R 522238
chr9	jNXSensor	rigid_DNA	522365	522389	1000.0	+	0	R 522365
chr9	jNXSensor	rigid_DNA	523856	523870	1000.0	+	0	R 523856
chr9	jNXSensor	rigid_DNA	525022	525036	1000.0	+	0	R 525022
chr9	jNXSensor	rigid_DNA	526059	526073	1000.0	+	0	R 526059
chr9	jNXSensor	rigid_DNA	527273	527287	1000.0	+	0	R 527273
chr9	jNXSensor	rigid_DNA	528038	528047	1000.0	+	0	R 528038
chr9	jNXSensor	rigid_DNA	528179	528190	1000.0	+	0	R 528179
chr9	jNXSensor	rigid_DNA	529128	529142	1000.0	+	0	R 529128
chr9	jNXSensor	rigid_DNA	529734	529748	1000.0	+	0	R 529734
chr9	jNXSensor	rigid_DNA	531632	531641	1000.0	+	0	R 531632
chr9	jNXSensor	rigid_DNA	531811	531825	1000.0	+	0	R 531811
chr9	jNXSensor	rigid_DNA	532089	532100	1000.0	+	0	R 532089
chr9	jNXSensor	rigid_DNA	532258	532272	1000.0	+	0	R 532258
chr9	jNXSensor	rigid_DNA	533560	533579	1000.0	+	0	R 533560
chr9	jNXSensor	rigid_DNA	534812	534826	1000.0	+	0	R 534812
chr9	jNXSensor	rigid_DNA	535725	535751	1000.0	+	0	R 535725
chr9	jNXSensor	rigid_DNA	539081	539091	1000.0	+	0	R 539081
chr9	jNXSensor	rigid_DNA	540190	540216	1000.0	+	0	R 540190
chr9	jNXSensor	rigid_DNA	541885	541899	1000.0	+	0	R 541885
chr9	jNXSensor	rigid_DNA	542903	542917	1000.0	+	0	R 542903
chr9	jNXSensor	rigid_DNA	545006	545025	1000.0	+	0	R 545006
chr9	jNXSensor	rigid_DNA	547189	547208	1000.0	+	0	R 547189
chr9	jNXSensor	rigid_DNA	547830	547844	1000.0	+	0	R 547830
chr9	jNXSensor	rigid_DNA	548692	548701	1000.0	+	0	R 548692
chr9	jNXSensor	rigid_DNA	549402	549412	1000.0	+	0	R 549402
chr9	jNXSensor	rigid_DNA	550780	550790	1000.0	+	0	R 550780
chr9	jNXSensor	rigid_DNA	552043	552063	1000.0	+	0	R 552043
chr9	jNXSensor	rigid_DNA	552196	552216	1000.0	+	0	R 552196
chr9	jNXSensor	rigid_DNA	552299	552313	1000.0	+	0	R 552299
chr9	jNXSensor	rigid_DNA	552336	552354	1000.0	+	0	R 552336
chr9	jNXSensor	rigid_DNA	553191	553205	1000.0	+	0	R 553191
chr9	jNXSensor	rigid_DNA	554063	554077	1000.0	+	0	R 554063
chr9	jNXSensor	rigid_DNA	555595	555609	1000.0	+	0	R 555595
chr9	jNXSensor	rigid_DNA	557995	558005	1000.0	+	0	R 557995
chr9	jNXSensor	rigid_DNA	559829	559838	1000.0	+	0	R 559829
chr9	jNXSensor	rigid_DNA	559968	559983	1000.0	+	0	R 559968
chr9	jNXSensor	rigid_DNA	561565	561578	1000.0	+	0	R 561565
chr9	jNXSensor	rigid_DNA	562151	562170	1000.0	+	0	R 562151
chr9	jNXSensor	rigid_DNA	562552	562563	1000.0	+	0	R 562552
chr9	jNXSensor	rigid_DNA	562638	562652	1000.0	+	0	R 562638
chr9	jNXSensor	rigid_DNA	563554	563568	1000.0	+	0	R 563554
chr9	jNXSensor	rigid_DNA	563575	563584	1000.0	+	0	R 563575
chr9	jNXSensor	rigid_DNA	564855	564870	1000.0	+	0	R 564855
chr9	jNXSensor	rigid_DNA	565509	565525	1000.0	+	0	R 565509
chr9	jNXSensor	rigid_DNA	565780	565799	1000.0	+	0	R 565780
chr9	jNXSensor	rigid_DNA	566761	566770	1000.0	+	0	R 566761
chr9	jNXSensor	rigid_DNA	567166	567180	1000.0	+	0	R 567166
chr9	jNXSensor	rigid_DNA	567533	567547	1000.0	+	0	R 567533
chr9	jNXSensor	rigid_DNA	568465	568474	1000.0	+	0	R 568465
chr9	jNXSensor	rigid_DNA	568481	568495	1000.0	+	0	R 568481
chr9	jNXSensor	rigid_DNA	570726	570740	1000.0	+	0	R 570726
chr9	jNXSensor	rigid_DNA	570834	570853	1000.0	+	0	R 570834
chr9	jNXSensor	rigid_DNA	570871	570885	1000.0	+	0	R 570871
chr9	jNXSensor	rigid_DNA	570901	570927	1000.0	+	0	R 570901
chr9	jNXSensor	rigid_DNA	570950	570964	1000.0	+	0	R 570950
chr9	jNXSensor	rigid_DNA	570978	571001	1000.0	+	0	R 570978
chr9	jNXSensor	rigid_DNA	571031	571046	1000.0	+	0	R 571031
chr9	jNXSensor	rigid_DNA	571059	571074	1000.0	+	0	R 571059
chr9	jNXSensor	rigid_DNA	571194	571208	1000.0	+	0	R 571194
chr9	jNXSensor	rigid_DNA	578069	578079	1000.0	+	0	R 578069
chr9	jNXSensor	rigid_DNA	578584	578593	1000.0	+	0	R 578584
chr9	jNXSensor	rigid_DNA	580641	580651	1000.0	+	0	R 580641
chr9	jNXSensor	rigid_DNA	582333	582352	1000.0	+	0	R 582333
chr9	jNXSensor	rigid_DNA	583473	583483	1000.0	+	0	R 583473
chr9	jNXSensor	rigid_DNA	583916	583935	1000.0	+	0	R 583916
chr9	jNXSensor	rigid_DNA	587956	587970	1000.0	+	0	R 587956
chr9	jNXSensor	rigid_DNA	588621	588650	1000.0	+	0	R 588621
chr9	jNXSensor	rigid_DNA	588924	588938	1000.0	+	0	R 588924
chr9	jNXSensor	rigid_DNA	589021	589035	1000.0	+	0	R 589021
chr9	jNXSensor	rigid_DNA	593203	593217	1000.0	+	0	R 593203
chr9	jNXSensor	rigid_DNA	593959	593976	1000.0	+	0	R 593959
chr9	jNXSensor	rigid_DNA	594512	594526	1000.0	+	0	R 594512
chr9	jNXSensor	rigid_DNA	594686	594701	1000.0	+	0	R 594686
chr9	jNXSensor	rigid_DNA	594858	594872	1000.0	+	0	R 594858
chr9	jNXSensor	rigid_DNA	595062	595076	1000.0	+	0	R 595062
chr9	jNXSensor	rigid_DNA	595301	595320	1000.0	+	0	R 595301
chr9	jNXSensor	rigid_DNA	597244	597258	1000.0	+	0	R 597244
chr9	jNXSensor	rigid_DNA	597485	597507	1000.0	+	0	R 597485
chr9	jNXSensor	rigid_DNA	598035	598048	1000.0	+	0	R 598035
chr9	jNXSensor	rigid_DNA	598181	598201	1000.0	+	0	R 598181
chr9	jNXSensor	rigid_DNA	598284	598298	1000.0	+	0	R 598284
chr9	jNXSensor	rigid_DNA	599117	599127	1000.0	+	0	R 599117
chr9	jNXSensor	rigid_DNA	601292	601307	1000.0	+	0	R 601292
chr9	jNXSensor	rigid_DNA	602002	602020	1000.0	+	0	R 602002
chr9	jNXSensor	rigid_DNA	603537	603551	1000.0	+	0	R 603537
chr9	jNXSensor	rigid_DNA	604946	604965	1000.0	+	0	R 604946
chr9	jNXSensor	rigid_DNA	610132	610145	1000.0	+	0	R 610132
chr9	jNXSensor	rigid_DNA	610406	610416	1000.0	+	0	R 610406
chr9	jNXSensor	rigid_DNA	610652	610666	1000.0	+	0	R 610652
chr9	jNXSensor	rigid_DNA	611700	611714	1000.0	+	0	R 611700
chr9	jNXSensor	rigid_DNA	613217	613226	1000.0	+	0	R 613217
chr9	jNXSensor	rigid_DNA	613348	613362	1000.0	+	0	R 613348
chr9	jNXSensor	rigid_DNA	613605	613616	1000.0	+	0	R 613605
chr9	jNXSensor	rigid_DNA	613624	613633	1000.0	+	0	R 613624
chr9	jNXSensor	rigid_DNA	615586	615595	1000.0	+	0	R 615586
chr9	jNXSensor	rigid_DNA	615891	615905	1000.0	+	0	R 615891
chr9	jNXSensor	rigid_DNA	617304	617318	1000.0	+	0	R 617304
chr9	jNXSensor	rigid_DNA	617951	617960	1000.0	+	0	R 617951
chr9	jNXSensor	rigid_DNA	619078	619094	1000.0	+	0	R 619078
chr9	jNXSensor	rigid_DNA	620619	620633	1000.0	+	0	R 620619
chr9	jNXSensor	rigid_DNA	620660	620674	1000.0	+	0	R 620660
chr9	jNXSensor	rigid_DNA	621326	621345	1000.0	+	0	R 621326
chr9	jNXSensor	rigid_DNA	622838	622853	1000.0	+	0	R 622838
chr9	jNXSensor	rigid_DNA	623857	623871	1000.0	+	0	R 623857
chr9	jNXSensor	rigid_DNA	624367	624381	1000.0	+	0	R 624367
chr9	jNXSensor	rigid_DNA	625391	625405	1000.0	+	0	R 625391
chr9	jNXSensor	rigid_DNA	625695	625716	1000.0	+	0	R 625695
chr9	jNXSensor	rigid_DNA	626626	626645	1000.0	+	0	R 626626
chr9	jNXSensor	rigid_DNA	630403	630416	1000.0	+	0	R 630403
chr9	jNXSensor	rigid_DNA	630644	630658	1000.0	+	0	R 630644
chr9	jNXSensor	rigid_DNA	630700	630714	1000.0	+	0	R 630700
chr9	jNXSensor	rigid_DNA	630809	630823	1000.0	+	0	R 630809
chr9	jNXSensor	rigid_DNA	630943	630957	1000.0	+	0	R 630943
chr9	jNXSensor	rigid_DNA	632765	632774	1000.0	+	0	R 632765
chr9	jNXSensor	rigid_DNA	633544	633564	1000.0	+	0	R 633544
chr9	jNXSensor	rigid_DNA	633950	633964	1000.0	+	0	R 633950
chr9	jNXSensor	rigid_DNA	633990	634004	1000.0	+	0	R 633990
chr9	jNXSensor	rigid_DNA	634433	634447	1000.0	+	0	R 634433
chr9	jNXSensor	rigid_DNA	635127	635146	1000.0	+	0	R 635127
chr9	jNXSensor	rigid_DNA	635440	635461	1000.0	+	0	R 635440
chr9	jNXSensor	rigid_DNA	636255	636269	1000.0	+	0	R 636255
chr9	jNXSensor	rigid_DNA	636335	636344	1000.0	+	0	R 636335
chr9	jNXSensor	rigid_DNA	636694	636708	1000.0	+	0	R 636694
chr9	jNXSensor	rigid_DNA	638000	638019	1000.0	+	0	R 638000
chr9	jNXSensor	rigid_DNA	638245	638259	1000.0	+	0	R 638245
chr9	jNXSensor	rigid_DNA	638669	638683	1000.0	+	0	R 638669
chr9	jNXSensor	rigid_DNA	644522	644531	1000.0	+	0	R 644522
chr9	jNXSensor	rigid_DNA	645371	645391	1000.0	+	0	R 645371
chr9	jNXSensor	rigid_DNA	646623	646637	1000.0	+	0	R 646623
chr9	jNXSensor	rigid_DNA	647050	647064	1000.0	+	0	R 647050
chr9	jNXSensor	rigid_DNA	648607	648616	1000.0	+	0	R 648607
chr9	jNXSensor	rigid_DNA	649938	649952	1000.0	+	0	R 649938
chr9	jNXSensor	rigid_DNA	652666	652679	1000.0	+	0	R 652666
chr9	jNXSensor	rigid_DNA	655980	655994	1000.0	+	0	R 655980
chr9	jNXSensor	rigid_DNA	656181	656191	1000.0	+	0	R 656181
chr9	jNXSensor	rigid_DNA	656902	656925	1000.0	+	0	R 656902
chr9	jNXSensor	rigid_DNA	657001	657013	1000.0	+	0	R 657001
chr9	jNXSensor	rigid_DNA	657748	657758	1000.0	+	0	R 657748
chr9	jNXSensor	rigid_DNA	660950	660978	1000.0	+	0	R 660950
chr9	jNXSensor	rigid_DNA	661226	661235	1000.0	+	0	R 661226
chr9	jNXSensor	rigid_DNA	661362	661381	1000.0	+	0	R 661362
chr9	jNXSensor	rigid_DNA	661404	661418	1000.0	+	0	R 661404
chr9	jNXSensor	rigid_DNA	661616	661627	1000.0	+	0	R 661616
chr9	jNXSensor	rigid_DNA	663201	663226	1000.0	+	0	R 663201
chr9	jNXSensor	rigid_DNA	664010	664019	1000.0	+	0	R 664010
chr9	jNXSensor	rigid_DNA	664386	664400	1000.0	+	0	R 664386
chr9	jNXSensor	rigid_DNA	664743	664757	1000.0	+	0	R 664743
chr9	jNXSensor	rigid_DNA	668487	668501	1000.0	+	0	R 668487
chr9	jNXSensor	rigid_DNA	669414	669423	1000.0	+	0	R 669414
chr9	jNXSensor	rigid_DNA	672280	672292	1000.0	+	0	R 672280
chr9	jNXSensor	rigid_DNA	674905	674915	1000.0	+	0	R 674905
chr9	jNXSensor	rigid_DNA	675907	675921	1000.0	+	0	R 675907
chr9	jNXSensor	rigid_DNA	676427	676441	1000.0	+	0	R 676427
chr9	jNXSensor	rigid_DNA	677593	677612	1000.0	+	0	R 677593
chr9	jNXSensor	rigid_DNA	678364	678378	1000.0	+	0	R 678364
chr9	jNXSensor	rigid_DNA	678411	678425	1000.0	+	0	R 678411
chr9	jNXSensor	rigid_DNA	678464	678478	1000.0	+	0	R 678464
chr9	jNXSensor	rigid_DNA	678599	678613	1000.0	+	0	R 678599
chr9	jNXSensor	rigid_DNA	679730	679744	1000.0	+	0	R 679730
chr9	jNXSensor	rigid_DNA	680134	680156	1000.0	+	0	R 680134
chr9	jNXSensor	rigid_DNA	680315	680328	1000.0	+	0	R 680315
chr9	jNXSensor	rigid_DNA	681096	681110	1000.0	+	0	R 681096
chr9	jNXSensor	rigid_DNA	681302	681312	1000.0	+	0	R 681302
chr9	jNXSensor	rigid_DNA	681508	681522	1000.0	+	0	R 681508
chr9	jNXSensor	rigid_DNA	681612	681630	1000.0	+	0	R 681612
chr9	jNXSensor	rigid_DNA	681781	681796	1000.0	+	0	R 681781
chr9	jNXSensor	rigid_DNA	682508	682521	1000.0	+	0	R 682508
chr9	jNXSensor	rigid_DNA	682715	682727	1000.0	+	0	R 682715
chr9	jNXSensor	rigid_DNA	683012	683024	1000.0	+	0	R 683012
chr9	jNXSensor	rigid_DNA	686284	686299	1000.0	+	0	R 686284
chr9	jNXSensor	rigid_DNA	689156	689170	1000.0	+	0	R 689156
chr9	jNXSensor	rigid_DNA	691351	691365	1000.0	+	0	R 691351
chr9	jNXSensor	rigid_DNA	691655	691669	1000.0	+	0	R 691655
chr9	jNXSensor	rigid_DNA	693072	693086	1000.0	+	0	R 693072
chr9	jNXSensor	rigid_DNA	693235	693249	1000.0	+	0	R 693235
chr9	jNXSensor	rigid_DNA	693700	693710	1000.0	+	0	R 693700
chr9	jNXSensor	rigid_DNA	693720	693729	1000.0	+	0	R 693720
chr9	jNXSensor	rigid_DNA	694583	694597	1000.0	+	0	R 694583
chr9	jNXSensor	rigid_DNA	694993	695017	1000.0	+	0	R 694993
chr9	jNXSensor	rigid_DNA	695244	695258	1000.0	+	0	R 695244
chr9	jNXSensor	rigid_DNA	695576	695585	1000.0	+	0	R 695576
chr9	jNXSensor	rigid_DNA	695603	695617	1000.0	+	0	R 695603
chr9	jNXSensor	rigid_DNA	696569	696582	1000.0	+	0	R 696569
chr9	jNXSensor	rigid_DNA	696835	696849	1000.0	+	0	R 696835
chr9	jNXSensor	rigid_DNA	697163	697178	1000.0	+	0	R 697163
chr9	jNXSensor	rigid_DNA	697207	697244	1000.0	+	0	R 697207
chr9	jNXSensor	rigid_DNA	697265	697290	1000.0	+	0	R 697265
chr9	jNXSensor	rigid_DNA	697295	697327	1000.0	+	0	R 697295
chr9	jNXSensor	rigid_DNA	697358	697372	1000.0	+	0	R 697358
chr9	jNXSensor	rigid_DNA	697385	697399	1000.0	+	0	R 697385
chr9	jNXSensor	rigid_DNA	698685	698699	1000.0	+	0	R 698685
chr9	jNXSensor	rigid_DNA	699611	699628	1000.0	+	0	R 699611
chr9	jNXSensor	rigid_DNA	699864	699878	1000.0	+	0	R 699864
chr9	jNXSensor	rigid_DNA	700332	700346	1000.0	+	0	R 700332
chr9	jNXSensor	rigid_DNA	700616	700629	1000.0	+	0	R 700616
chr9	jNXSensor	rigid_DNA	700965	700979	1000.0	+	0	R 700965
chr9	jNXSensor	rigid_DNA	701309	701323	1000.0	+	0	R 701309
chr9	jNXSensor	rigid_DNA	701745	701759	1000.0	+	0	R 701745
chr9	jNXSensor	rigid_DNA	702701	702716	1000.0	+	0	R 702701
chr9	jNXSensor	rigid_DNA	704362	704379	1000.0	+	0	R 704362
chr9	jNXSensor	rigid_DNA	708299	708324	1000.0	+	0	R 708299
chr9	jNXSensor	rigid_DNA	708954	708977	1000.0	+	0	R 708954
chr9	jNXSensor	rigid_DNA	709251	709265	1000.0	+	0	R 709251
chr9	jNXSensor	rigid_DNA	709744	709753	1000.0	+	0	R 709744
chr9	jNXSensor	rigid_DNA	713939	713953	1000.0	+	0	R 713939
chr9	jNXSensor	rigid_DNA	715497	715515	1000.0	+	0	R 715497
chr9	jNXSensor	rigid_DNA	717323	717335	1000.0	+	0	R 717323
chr9	jNXSensor	rigid_DNA	718445	718459	1000.0	+	0	R 718445
chr9	jNXSensor	rigid_DNA	720450	720464	1000.0	+	0	R 720450
chr9	jNXSensor	rigid_DNA	722048	722063	1000.0	+	0	R 722048
chr9	jNXSensor	rigid_DNA	724109	724133	1000.0	+	0	R 724109
chr9	jNXSensor	rigid_DNA	724336	724350	1000.0	+	0	R 724336
chr9	jNXSensor	rigid_DNA	724424	724438	1000.0	+	0	R 724424
chr9	jNXSensor	rigid_DNA	724666	724675	1000.0	+	0	R 724666
chr9	jNXSensor	rigid_DNA	725196	725205	1000.0	+	0	R 725196
chr9	jNXSensor	rigid_DNA	726698	726711	1000.0	+	0	R 726698
chr9	jNXSensor	rigid_DNA	730770	730787	1000.0	+	0	R 730770
chr9	jNXSensor	rigid_DNA	730844	730858	1000.0	+	0	R 730844
chr9	jNXSensor	rigid_DNA	731326	731337	1000.0	+	0	R 731326
chr9	jNXSensor	rigid_DNA	731488	731505	1000.0	+	0	R 731488
chr9	jNXSensor	rigid_DNA	731779	731793	1000.0	+	0	R 731779
chr9	jNXSensor	rigid_DNA	733703	733712	1000.0	+	0	R 733703
chr9	jNXSensor	rigid_DNA	735173	735187	1000.0	+	0	R 735173
chr9	jNXSensor	rigid_DNA	736137	736151	1000.0	+	0	R 736137
chr9	jNXSensor	rigid_DNA	736337	736351	1000.0	+	0	R 736337
chr9	jNXSensor	rigid_DNA	736460	736480	1000.0	+	0	R 736460
chr9	jNXSensor	rigid_DNA	738136	738157	1000.0	+	0	R 738136
chr9	jNXSensor	rigid_DNA	738391	738405	1000.0	+	0	R 738391
chr9	jNXSensor	rigid_DNA	738920	738934	1000.0	+	0	R 738920
chr9	jNXSensor	rigid_DNA	742366	742377	1000.0	+	0	R 742366
chr9	jNXSensor	rigid_DNA	742486	742500	1000.0	+	0	R 742486
chr9	jNXSensor	rigid_DNA	743373	743385	1000.0	+	0	R 743373
chr9	jNXSensor	rigid_DNA	743887	743901	1000.0	+	0	R 743887
chr9	jNXSensor	rigid_DNA	743928	743942	1000.0	+	0	R 743928
chr9	jNXSensor	rigid_DNA	745627	745641	1000.0	+	0	R 745627
chr9	jNXSensor	rigid_DNA	746471	746514	1000.0	+	0	R 746471
chr9	jNXSensor	rigid_DNA	746668	746677	1000.0	+	0	R 746668
chr9	jNXSensor	rigid_DNA	746790	746804	1000.0	+	0	R 746790
chr9	jNXSensor	rigid_DNA	746841	746860	1000.0	+	0	R 746841
chr9	jNXSensor	rigid_DNA	747156	747170	1000.0	+	0	R 747156
chr9	jNXSensor	rigid_DNA	747322	747336	1000.0	+	0	R 747322
chr9	jNXSensor	rigid_DNA	747517	747531	1000.0	+	0	R 747517
chr9	jNXSensor	rigid_DNA	747591	747606	1000.0	+	0	R 747591
chr9	jNXSensor	rigid_DNA	749180	749194	1000.0	+	0	R 749180
chr9	jNXSensor	rigid_DNA	750612	750626	1000.0	+	0	R 750612
chr9	jNXSensor	rigid_DNA	751879	751889	1000.0	+	0	R 751879
chr9	jNXSensor	rigid_DNA	753545	753564	1000.0	+	0	R 753545
chr9	jNXSensor	rigid_DNA	754153	754167	1000.0	+	0	R 754153
chr9	jNXSensor	rigid_DNA	755207	755221	1000.0	+	0	R 755207
chr9	jNXSensor	rigid_DNA	756395	756405	1000.0	+	0	R 756395
chr9	jNXSensor	rigid_DNA	756459	756473	1000.0	+	0	R 756459
chr9	jNXSensor	rigid_DNA	756667	756686	1000.0	+	0	R 756667
chr9	jNXSensor	rigid_DNA	756850	756859	1000.0	+	0	R 756850
chr9	jNXSensor	rigid_DNA	756876	756890	1000.0	+	0	R 756876
chr9	jNXSensor	rigid_DNA	759068	759077	1000.0	+	0	R 759068
chr9	jNXSensor	rigid_DNA	762708	762722	1000.0	+	0	R 762708
chr9	jNXSensor	rigid_DNA	763073	763087	1000.0	+	0	R 763073
chr9	jNXSensor	rigid_DNA	763308	763325	1000.0	+	0	R 763308
chr9	jNXSensor	rigid_DNA	763536	763558	1000.0	+	0	R 763536
chr9	jNXSensor	rigid_DNA	763877	763888	1000.0	+	0	R 763877
chr9	jNXSensor	rigid_DNA	764136	764155	1000.0	+	0	R 764136
chr9	jNXSensor	rigid_DNA	764884	764898	1000.0	+	0	R 764884
chr9	jNXSensor	rigid_DNA	765349	765367	1000.0	+	0	R 765349
chr9	jNXSensor	rigid_DNA	765720	765729	1000.0	+	0	R 765720
chr9	jNXSensor	rigid_DNA	766381	766395	1000.0	+	0	R 766381
chr9	jNXSensor	rigid_DNA	768027	768036	1000.0	+	0	R 768027
chr9	jNXSensor	rigid_DNA	768247	768257	1000.0	+	0	R 768247
chr9	jNXSensor	rigid_DNA	769071	769095	1000.0	+	0	R 769071
chr9	jNXSensor	rigid_DNA	770782	770797	1000.0	+	0	R 770782
chr9	jNXSensor	rigid_DNA	771438	771455	1000.0	+	0	R 771438
chr9	jNXSensor	rigid_DNA	774190	774205	1000.0	+	0	R 774190
chr9	jNXSensor	rigid_DNA	774697	774711	1000.0	+	0	R 774697
chr9	jNXSensor	rigid_DNA	774941	774958	1000.0	+	0	R 774941
chr9	jNXSensor	rigid_DNA	775696	775710	1000.0	+	0	R 775696
chr9	jNXSensor	rigid_DNA	776034	776048	1000.0	+	0	R 776034
chr9	jNXSensor	rigid_DNA	777360	777372	1000.0	+	0	R 777360
chr9	jNXSensor	rigid_DNA	778002	778016	1000.0	+	0	R 778002
chr9	jNXSensor	rigid_DNA	779606	779657	1000.0	+	0	R 779606
chr9	jNXSensor	rigid_DNA	781194	781208	1000.0	+	0	R 781194
chr9	jNXSensor	rigid_DNA	781412	781426	1000.0	+	0	R 781412
chr9	jNXSensor	rigid_DNA	782165	782179	1000.0	+	0	R 782165
chr9	jNXSensor	rigid_DNA	782284	782299	1000.0	+	0	R 782284
chr9	jNXSensor	rigid_DNA	782677	782691	1000.0	+	0	R 782677
chr9	jNXSensor	rigid_DNA	783333	783343	1000.0	+	0	R 783333
chr9	jNXSensor	rigid_DNA	785097	785106	1000.0	+	0	R 785097
chr9	jNXSensor	rigid_DNA	785395	785413	1000.0	+	0	R 785395
chr9	jNXSensor	rigid_DNA	785631	785643	1000.0	+	0	R 785631
chr9	jNXSensor	rigid_DNA	786098	786112	1000.0	+	0	R 786098
chr9	jNXSensor	rigid_DNA	787655	787664	1000.0	+	0	R 787655
chr9	jNXSensor	rigid_DNA	787887	787907	1000.0	+	0	R 787887
chr9	jNXSensor	rigid_DNA	787939	787953	1000.0	+	0	R 787939
chr9	jNXSensor	rigid_DNA	788561	788575	1000.0	+	0	R 788561
chr9	jNXSensor	rigid_DNA	788739	788753	1000.0	+	0	R 788739
chr9	jNXSensor	rigid_DNA	789075	789090	1000.0	+	0	R 789075
chr9	jNXSensor	rigid_DNA	789173	789187	1000.0	+	0	R 789173
chr9	jNXSensor	rigid_DNA	789210	789224	1000.0	+	0	R 789210
chr9	jNXSensor	rigid_DNA	790194	790208	1000.0	+	0	R 790194
chr9	jNXSensor	rigid_DNA	790281	790291	1000.0	+	0	R 790281
chr9	jNXSensor	rigid_DNA	790441	790454	1000.0	+	0	R 790441
chr9	jNXSensor	rigid_DNA	792636	792650	1000.0	+	0	R 792636
chr9	jNXSensor	rigid_DNA	794659	794673	1000.0	+	0	R 794659
chr9	jNXSensor	rigid_DNA	794696	794710	1000.0	+	0	R 794696
chr9	jNXSensor	rigid_DNA	794946	794959	1000.0	+	0	R 794946
chr9	jNXSensor	rigid_DNA	795154	795168	1000.0	+	0	R 795154
chr9	jNXSensor	rigid_DNA	795733	795748	1000.0	+	0	R 795733
chr9	jNXSensor	rigid_DNA	796113	796132	1000.0	+	0	R 796113
chr9	jNXSensor	rigid_DNA	796358	796374	1000.0	+	0	R 796358
chr9	jNXSensor	rigid_DNA	797787	797806	1000.0	+	0	R 797787
chr9	jNXSensor	rigid_DNA	799508	799527	1000.0	+	0	R 799508
chr9	jNXSensor	rigid_DNA	799748	799770	1000.0	+	0	R 799748
chr9	jNXSensor	rigid_DNA	800906	800919	1000.0	+	0	R 800906
chr9	jNXSensor	rigid_DNA	801345	801359	1000.0	+	0	R 801345
chr9	jNXSensor	rigid_DNA	801885	801900	1000.0	+	0	R 801885
chr9	jNXSensor	rigid_DNA	803256	803270	1000.0	+	0	R 803256
chr9	jNXSensor	rigid_DNA	803504	803519	1000.0	+	0	R 803504
chr9	jNXSensor	rigid_DNA	804759	804769	1000.0	+	0	R 804759
chr9	jNXSensor	rigid_DNA	805270	805285	1000.0	+	0	R 805270
chr9	jNXSensor	rigid_DNA	805625	805639	1000.0	+	0	R 805625
chr9	jNXSensor	rigid_DNA	805684	805695	1000.0	+	0	R 805684
chr9	jNXSensor	rigid_DNA	807777	807791	1000.0	+	0	R 807777
chr9	jNXSensor	rigid_DNA	807932	807946	1000.0	+	0	R 807932
chr9	jNXSensor	rigid_DNA	808008	808028	1000.0	+	0	R 808008
chr9	jNXSensor	rigid_DNA	808215	808226	1000.0	+	0	R 808215
chr9	jNXSensor	rigid_DNA	808317	808331	1000.0	+	0	R 808317
chr9	jNXSensor	rigid_DNA	809521	809535	1000.0	+	0	R 809521
chr9	jNXSensor	rigid_DNA	809707	809726	1000.0	+	0	R 809707
chr9	jNXSensor	rigid_DNA	810448	810462	1000.0	+	0	R 810448
chr9	jNXSensor	rigid_DNA	811427	811441	1000.0	+	0	R 811427
chr9	jNXSensor	rigid_DNA	812697	812711	1000.0	+	0	R 812697
chr9	jNXSensor	rigid_DNA	814105	814116	1000.0	+	0	R 814105
chr9	jNXSensor	rigid_DNA	815097	815111	1000.0	+	0	R 815097
chr9	jNXSensor	rigid_DNA	815430	815446	1000.0	+	0	R 815430
chr9	jNXSensor	rigid_DNA	815519	815533	1000.0	+	0	R 815519
chr9	jNXSensor	rigid_DNA	815593	815608	1000.0	+	0	R 815593
chr9	jNXSensor	rigid_DNA	815870	815884	1000.0	+	0	R 815870
chr9	jNXSensor	rigid_DNA	815889	815913	1000.0	+	0	R 815889
chr9	jNXSensor	rigid_DNA	815960	815975	1000.0	+	0	R 815960
chr9	jNXSensor	rigid_DNA	816203	816217	1000.0	+	0	R 816203
chr9	jNXSensor	rigid_DNA	816570	816584	1000.0	+	0	R 816570
chr9	jNXSensor	rigid_DNA	816720	816734	1000.0	+	0	R 816720
chr9	jNXSensor	rigid_DNA	816801	816815	1000.0	+	0	R 816801
chr9	jNXSensor	rigid_DNA	817105	817119	1000.0	+	0	R 817105
chr9	jNXSensor	rigid_DNA	817276	817290	1000.0	+	0	R 817276
chr9	jNXSensor	rigid_DNA	817608	817622	1000.0	+	0	R 817608
chr9	jNXSensor	rigid_DNA	817970	817983	1000.0	+	0	R 817970
chr9	jNXSensor	rigid_DNA	818777	818796	1000.0	+	0	R 818777
chr9	jNXSensor	rigid_DNA	818845	818859	1000.0	+	0	R 818845
chr9	jNXSensor	rigid_DNA	819088	819103	1000.0	+	0	R 819088
chr9	jNXSensor	rigid_DNA	819505	819519	1000.0	+	0	R 819505
chr9	jNXSensor	rigid_DNA	819861	819875	1000.0	+	0	R 819861
chr9	jNXSensor	rigid_DNA	819975	820000	1000.0	+	0	R 819975
chr9	jNXSensor	rigid_DNA	821102	821116	1000.0	+	0	R 821102
chr9	jNXSensor	rigid_DNA	821586	821600	1000.0	+	0	R 821586
chr9	jNXSensor	rigid_DNA	821829	821845	1000.0	+	0	R 821829
chr9	jNXSensor	rigid_DNA	822316	822330	1000.0	+	0	R 822316
chr9	jNXSensor	rigid_DNA	822357	822376	1000.0	+	0	R 822357
chr9	jNXSensor	rigid_DNA	822598	822608	1000.0	+	0	R 822598
chr9	jNXSensor	rigid_DNA	824285	824294	1000.0	+	0	R 824285
chr9	jNXSensor	rigid_DNA	824301	824315	1000.0	+	0	R 824301
chr9	jNXSensor	rigid_DNA	824655	824664	1000.0	+	0	R 824655
chr9	jNXSensor	rigid_DNA	825294	825308	1000.0	+	0	R 825294
chr9	jNXSensor	rigid_DNA	825796	825810	1000.0	+	0	R 825796
chr9	jNXSensor	rigid_DNA	825837	825851	1000.0	+	0	R 825837
chr9	jNXSensor	rigid_DNA	825972	825986	1000.0	+	0	R 825972
chr9	jNXSensor	rigid_DNA	826215	826231	1000.0	+	0	R 826215
chr9	jNXSensor	rigid_DNA	826379	826388	1000.0	+	0	R 826379
chr9	jNXSensor	rigid_DNA	827167	827180	1000.0	+	0	R 827167
chr9	jNXSensor	rigid_DNA	827569	827582	1000.0	+	0	R 827569
chr9	jNXSensor	rigid_DNA	828110	828119	1000.0	+	0	R 828110
chr9	jNXSensor	rigid_DNA	828351	828365	1000.0	+	0	R 828351
chr9	jNXSensor	rigid_DNA	828404	828414	1000.0	+	0	R 828404
chr9	jNXSensor	rigid_DNA	828701	828715	1000.0	+	0	R 828701
chr9	jNXSensor	rigid_DNA	828948	828962	1000.0	+	0	R 828948
chr9	jNXSensor	rigid_DNA	829490	829504	1000.0	+	0	R 829490
chr9	jNXSensor	rigid_DNA	829731	829745	1000.0	+	0	R 829731
chr9	jNXSensor	rigid_DNA	830659	830673	1000.0	+	0	R 830659
chr9	jNXSensor	rigid_DNA	831418	831441	1000.0	+	0	R 831418
chr9	jNXSensor	rigid_DNA	831553	831578	1000.0	+	0	R 831553
chr9	jNXSensor	rigid_DNA	831673	831688	1000.0	+	0	R 831673
chr9	jNXSensor	rigid_DNA	831895	831909	1000.0	+	0	R 831895
chr9	jNXSensor	rigid_DNA	831956	831971	1000.0	+	0	R 831956
chr9	jNXSensor	rigid_DNA	832001	832020	1000.0	+	0	R 832001
chr9	jNXSensor	rigid_DNA	832047	832062	1000.0	+	0	R 832047
chr9	jNXSensor	rigid_DNA	832085	832099	1000.0	+	0	R 832085
chr9	jNXSensor	rigid_DNA	832203	832217	1000.0	+	0	R 832203
chr9	jNXSensor	rigid_DNA	832231	832253	1000.0	+	0	R 832231
chr9	jNXSensor	rigid_DNA	832269	832283	1000.0	+	0	R 832269
chr9	jNXSensor	rigid_DNA	832483	832497	1000.0	+	0	R 832483
chr9	jNXSensor	rigid_DNA	832514	832544	1000.0	+	0	R 832514
chr9	jNXSensor	rigid_DNA	832573	832587	1000.0	+	0	R 832573
chr9	jNXSensor	rigid_DNA	832628	832642	1000.0	+	0	R 832628
chr9	jNXSensor	rigid_DNA	832700	832715	1000.0	+	0	R 832700
chr9	jNXSensor	rigid_DNA	832723	832742	1000.0	+	0	R 832723
chr9	jNXSensor	rigid_DNA	833179	833193	1000.0	+	0	R 833179
chr9	jNXSensor	rigid_DNA	834720	834737	1000.0	+	0	R 834720
chr9	jNXSensor	rigid_DNA	834833	834847	1000.0	+	0	R 834833
chr9	jNXSensor	rigid_DNA	834969	834983	1000.0	+	0	R 834969
chr9	jNXSensor	rigid_DNA	836032	836048	1000.0	+	0	R 836032
chr9	jNXSensor	rigid_DNA	836651	836665	1000.0	+	0	R 836651
chr9	jNXSensor	rigid_DNA	836882	836896	1000.0	+	0	R 836882
chr9	jNXSensor	rigid_DNA	837006	837020	1000.0	+	0	R 837006
chr9	jNXSensor	rigid_DNA	837106	837120	1000.0	+	0	R 837106
chr9	jNXSensor	rigid_DNA	838553	838571	1000.0	+	0	R 838553
chr9	jNXSensor	rigid_DNA	838760	838774	1000.0	+	0	R 838760
chr9	jNXSensor	rigid_DNA	838842	838856	1000.0	+	0	R 838842
chr9	jNXSensor	rigid_DNA	839780	839794	1000.0	+	0	R 839780
chr9	jNXSensor	rigid_DNA	839830	839840	1000.0	+	0	R 839830
chr9	jNXSensor	rigid_DNA	840743	840757	1000.0	+	0	R 840743
chr9	jNXSensor	rigid_DNA	840787	840801	1000.0	+	0	R 840787
chr9	jNXSensor	rigid_DNA	841029	841045	1000.0	+	0	R 841029
chr9	jNXSensor	rigid_DNA	841381	841400	1000.0	+	0	R 841381
chr9	jNXSensor	rigid_DNA	841485	841499	1000.0	+	0	R 841485
chr9	jNXSensor	rigid_DNA	841948	841959	1000.0	+	0	R 841948
chr9	jNXSensor	rigid_DNA	842179	842198	1000.0	+	0	R 842179
chr9	jNXSensor	rigid_DNA	842294	842303	1000.0	+	0	R 842294
chr9	jNXSensor	rigid_DNA	842399	842412	1000.0	+	0	R 842399
chr9	jNXSensor	rigid_DNA	842754	842769	1000.0	+	0	R 842754
chr9	jNXSensor	rigid_DNA	843476	843489	1000.0	+	0	R 843476
chr9	jNXSensor	rigid_DNA	843747	843766	1000.0	+	0	R 843747
chr9	jNXSensor	rigid_DNA	844113	844124	1000.0	+	0	R 844113
chr9	jNXSensor	rigid_DNA	844773	844783	1000.0	+	0	R 844773
chr9	jNXSensor	rigid_DNA	844908	844931	1000.0	+	0	R 844908
chr9	jNXSensor	rigid_DNA	845925	845934	1000.0	+	0	R 845925
chr9	jNXSensor	rigid_DNA	846164	846178	1000.0	+	0	R 846164
chr9	jNXSensor	rigid_DNA	846201	846215	1000.0	+	0	R 846201
chr9	jNXSensor	rigid_DNA	848632	848646	1000.0	+	0	R 848632
chr9	jNXSensor	rigid_DNA	848854	848871	1000.0	+	0	R 848854
chr9	jNXSensor	rigid_DNA	849434	849448	1000.0	+	0	R 849434
chr9	jNXSensor	rigid_DNA	850014	850028	1000.0	+	0	R 850014
chr9	jNXSensor	rigid_DNA	851051	851072	1000.0	+	0	R 851051
chr9	jNXSensor	rigid_DNA	851591	851606	1000.0	+	0	R 851591
chr9	jNXSensor	rigid_DNA	851632	851647	1000.0	+	0	R 851632
chr9	jNXSensor	rigid_DNA	851707	851736	1000.0	+	0	R 851707
chr9	jNXSensor	rigid_DNA	851789	851817	1000.0	+	0	R 851789
chr9	jNXSensor	rigid_DNA	851863	851878	1000.0	+	0	R 851863
chr9	jNXSensor	rigid_DNA	851903	851917	1000.0	+	0	R 851903
chr9	jNXSensor	rigid_DNA	852020	852040	1000.0	+	0	R 852020
chr9	jNXSensor	rigid_DNA	852134	852153	1000.0	+	0	R 852134
chr9	jNXSensor	rigid_DNA	852258	852272	1000.0	+	0	R 852258
chr9	jNXSensor	rigid_DNA	852364	852378	1000.0	+	0	R 852364
chr9	jNXSensor	rigid_DNA	852513	852539	1000.0	+	0	R 852513
chr9	jNXSensor	rigid_DNA	853150	853168	1000.0	+	0	R 853150
chr9	jNXSensor	rigid_DNA	853320	853337	1000.0	+	0	R 853320
chr9	jNXSensor	rigid_DNA	854213	854225	1000.0	+	0	R 854213
chr9	jNXSensor	rigid_DNA	854500	854516	1000.0	+	0	R 854500
chr9	jNXSensor	rigid_DNA	855881	855895	1000.0	+	0	R 855881
chr9	jNXSensor	rigid_DNA	856164	856186	1000.0	+	0	R 856164
chr9	jNXSensor	rigid_DNA	856339	856353	1000.0	+	0	R 856339
chr9	jNXSensor	rigid_DNA	856738	856757	1000.0	+	0	R 856738
chr9	jNXSensor	rigid_DNA	860119	860133	1000.0	+	0	R 860119
chr9	jNXSensor	rigid_DNA	860710	860729	1000.0	+	0	R 860710
chr9	jNXSensor	rigid_DNA	861339	861350	1000.0	+	0	R 861339
chr9	jNXSensor	rigid_DNA	861500	861522	1000.0	+	0	R 861500
chr9	jNXSensor	rigid_DNA	861620	861639	1000.0	+	0	R 861620
chr9	jNXSensor	rigid_DNA	861716	861735	1000.0	+	0	R 861716
chr9	jNXSensor	rigid_DNA	862308	862322	1000.0	+	0	R 862308
chr9	jNXSensor	rigid_DNA	863311	863322	1000.0	+	0	R 863311
chr9	jNXSensor	rigid_DNA	863487	863498	1000.0	+	0	R 863487
chr9	jNXSensor	rigid_DNA	863566	863580	1000.0	+	0	R 863566
chr9	jNXSensor	rigid_DNA	864802	864825	1000.0	+	0	R 864802
chr9	jNXSensor	rigid_DNA	865094	865108	1000.0	+	0	R 865094
chr9	jNXSensor	rigid_DNA	865401	865415	1000.0	+	0	R 865401
chr9	jNXSensor	rigid_DNA	866529	866540	1000.0	+	0	R 866529
chr9	jNXSensor	rigid_DNA	868202	868216	1000.0	+	0	R 868202
chr9	jNXSensor	rigid_DNA	868605	868619	1000.0	+	0	R 868605
chr9	jNXSensor	rigid_DNA	870725	870743	1000.0	+	0	R 870725
chr9	jNXSensor	rigid_DNA	870801	870820	1000.0	+	0	R 870801
chr9	jNXSensor	rigid_DNA	872616	872630	1000.0	+	0	R 872616
chr9	jNXSensor	rigid_DNA	872761	872779	1000.0	+	0	R 872761
chr9	jNXSensor	rigid_DNA	873064	873082	1000.0	+	0	R 873064
chr9	jNXSensor	rigid_DNA	873229	873238	1000.0	+	0	R 873229
chr9	jNXSensor	rigid_DNA	873628	873643	1000.0	+	0	R 873628
chr9	jNXSensor	rigid_DNA	873790	873806	1000.0	+	0	R 873790
chr9	jNXSensor	rigid_DNA	874369	874383	1000.0	+	0	R 874369
chr9	jNXSensor	rigid_DNA	874729	874743	1000.0	+	0	R 874729
chr9	jNXSensor	rigid_DNA	875135	875165	1000.0	+	0	R 875135
chr9	jNXSensor	rigid_DNA	875767	875781	1000.0	+	0	R 875767
chr9	jNXSensor	rigid_DNA	876579	876588	1000.0	+	0	R 876579
chr9	jNXSensor	rigid_DNA	878303	878317	1000.0	+	0	R 878303
chr9	jNXSensor	rigid_DNA	878965	878979	1000.0	+	0	R 878965
chr9	jNXSensor	rigid_DNA	880086	880106	1000.0	+	0	R 880086
chr9	jNXSensor	rigid_DNA	880231	880249	1000.0	+	0	R 880231
chr9	jNXSensor	rigid_DNA	880900	880909	1000.0	+	0	R 880900
chr9	jNXSensor	rigid_DNA	881188	881200	1000.0	+	0	R 881188
chr9	jNXSensor	rigid_DNA	881515	881528	1000.0	+	0	R 881515
chr9	jNXSensor	rigid_DNA	881682	881696	1000.0	+	0	R 881682
chr9	jNXSensor	rigid_DNA	881771	881785	1000.0	+	0	R 881771
chr9	jNXSensor	rigid_DNA	881802	881816	1000.0	+	0	R 881802
chr9	jNXSensor	rigid_DNA	884792	884802	1000.0	+	0	R 884792
chr9	jNXSensor	rigid_DNA	885056	885076	1000.0	+	0	R 885056
chr9	jNXSensor	rigid_DNA	885802	885823	1000.0	+	0	R 885802
chr9	jNXSensor	rigid_DNA	886136	886146	1000.0	+	0	R 886136
chr9	jNXSensor	rigid_DNA	886265	886274	1000.0	+	0	R 886265
chr9	jNXSensor	rigid_DNA	886286	886303	1000.0	+	0	R 886286
chr9	jNXSensor	rigid_DNA	886573	886587	1000.0	+	0	R 886573
chr9	jNXSensor	rigid_DNA	887152	887166	1000.0	+	0	R 887152
chr9	jNXSensor	rigid_DNA	887363	887377	1000.0	+	0	R 887363
chr9	jNXSensor	rigid_DNA	887593	887604	1000.0	+	0	R 887593
chr9	jNXSensor	rigid_DNA	887720	887734	1000.0	+	0	R 887720
chr9	jNXSensor	rigid_DNA	889245	889254	1000.0	+	0	R 889245
chr9	jNXSensor	rigid_DNA	890282	890296	1000.0	+	0	R 890282
chr9	jNXSensor	rigid_DNA	890687	890701	1000.0	+	0	R 890687
chr9	jNXSensor	rigid_DNA	891001	891012	1000.0	+	0	R 891001
chr9	jNXSensor	rigid_DNA	891260	891278	1000.0	+	0	R 891260
chr9	jNXSensor	rigid_DNA	891569	891588	1000.0	+	0	R 891569
chr9	jNXSensor	rigid_DNA	891606	891631	1000.0	+	0	R 891606
chr9	jNXSensor	rigid_DNA	891669	891679	1000.0	+	0	R 891669
chr9	jNXSensor	rigid_DNA	891912	891930	1000.0	+	0	R 891912
chr9	jNXSensor	rigid_DNA	892492	892505	1000.0	+	0	R 892492
chr9	jNXSensor	rigid_DNA	893262	893276	1000.0	+	0	R 893262
chr9	jNXSensor	rigid_DNA	894703	894717	1000.0	+	0	R 894703
chr9	jNXSensor	rigid_DNA	894943	894958	1000.0	+	0	R 894943
chr9	jNXSensor	rigid_DNA	898914	898934	1000.0	+	0	R 898914
chr9	jNXSensor	rigid_DNA	899196	899210	1000.0	+	0	R 899196
chr9	jNXSensor	rigid_DNA	900320	900332	1000.0	+	0	R 900320
chr9	jNXSensor	rigid_DNA	900519	900529	1000.0	+	0	R 900519
chr9	jNXSensor	rigid_DNA	901471	901511	1000.0	+	0	R 901471
chr9	jNXSensor	rigid_DNA	902045	902064	1000.0	+	0	R 902045
chr9	jNXSensor	rigid_DNA	902225	902239	1000.0	+	0	R 902225
chr9	jNXSensor	rigid_DNA	903598	903612	1000.0	+	0	R 903598
chr9	jNXSensor	rigid_DNA	903653	903673	1000.0	+	0	R 903653
chr9	jNXSensor	rigid_DNA	904333	904347	1000.0	+	0	R 904333
chr9	jNXSensor	rigid_DNA	904574	904596	1000.0	+	0	R 904574
chr9	jNXSensor	rigid_DNA	906374	906384	1000.0	+	0	R 906374
chr9	jNXSensor	rigid_DNA	906619	906633	1000.0	+	0	R 906619
chr9	jNXSensor	rigid_DNA	906890	906909	1000.0	+	0	R 906890
chr9	jNXSensor	rigid_DNA	909053	909067	1000.0	+	0	R 909053
chr9	jNXSensor	rigid_DNA	909416	909431	1000.0	+	0	R 909416
chr9	jNXSensor	rigid_DNA	912048	912058	1000.0	+	0	R 912048
chr9	jNXSensor	rigid_DNA	912261	912270	1000.0	+	0	R 912261
chr9	jNXSensor	rigid_DNA	914071	914088	1000.0	+	0	R 914071
chr9	jNXSensor	rigid_DNA	914319	914333	1000.0	+	0	R 914319
chr9	jNXSensor	rigid_DNA	915452	915471	1000.0	+	0	R 915452
chr9	jNXSensor	rigid_DNA	917328	917342	1000.0	+	0	R 917328
chr9	jNXSensor	rigid_DNA	917472	917487	1000.0	+	0	R 917472
chr9	jNXSensor	rigid_DNA	920417	920429	1000.0	+	0	R 920417
chr9	jNXSensor	rigid_DNA	920692	920706	1000.0	+	0	R 920692
chr9	jNXSensor	rigid_DNA	921029	921043	1000.0	+	0	R 921029
chr9	jNXSensor	rigid_DNA	922919	922930	1000.0	+	0	R 922919
chr9	jNXSensor	rigid_DNA	924024	924036	1000.0	+	0	R 924024
chr9	jNXSensor	rigid_DNA	926754	926770	1000.0	+	0	R 926754
chr9	jNXSensor	rigid_DNA	927835	927844	1000.0	+	0	R 927835
chr9	jNXSensor	rigid_DNA	930498	930507	1000.0	+	0	R 930498
chr9	jNXSensor	rigid_DNA	931325	931340	1000.0	+	0	R 931325
chr9	jNXSensor	rigid_DNA	932520	932534	1000.0	+	0	R 932520
chr9	jNXSensor	rigid_DNA	935741	935755	1000.0	+	0	R 935741
chr9	jNXSensor	rigid_DNA	936136	936147	1000.0	+	0	R 936136
chr9	jNXSensor	rigid_DNA	937345	937359	1000.0	+	0	R 937345
chr9	jNXSensor	rigid_DNA	937704	937718	1000.0	+	0	R 937704
chr9	jNXSensor	rigid_DNA	937768	937782	1000.0	+	0	R 937768
chr9	jNXSensor	rigid_DNA	938210	938224	1000.0	+	0	R 938210
chr9	jNXSensor	rigid_DNA	942443	942457	1000.0	+	0	R 942443
chr9	jNXSensor	rigid_DNA	943280	943289	1000.0	+	0	R 943280
chr9	jNXSensor	rigid_DNA	944887	944901	1000.0	+	0	R 944887
chr9	jNXSensor	rigid_DNA	946564	946577	1000.0	+	0	R 946564
chr9	jNXSensor	rigid_DNA	947089	947103	1000.0	+	0	R 947089
chr9	jNXSensor	rigid_DNA	950842	950856	1000.0	+	0	R 950842
chr9	jNXSensor	rigid_DNA	951004	951018	1000.0	+	0	R 951004
chr9	jNXSensor	rigid_DNA	952541	952565	1000.0	+	0	R 952541
chr9	jNXSensor	rigid_DNA	952612	952626	1000.0	+	0	R 952612
chr9	jNXSensor	rigid_DNA	954198	954207	1000.0	+	0	R 954198
chr9	jNXSensor	rigid_DNA	958516	958529	1000.0	+	0	R 958516
chr9	jNXSensor	rigid_DNA	959536	959550	1000.0	+	0	R 959536
chr9	jNXSensor	rigid_DNA	959580	959604	1000.0	+	0	R 959580
chr9	jNXSensor	rigid_DNA	959692	959707	1000.0	+	0	R 959692
chr9	jNXSensor	rigid_DNA	960000	960014	1000.0	+	0	R 960000
chr9	jNXSensor	rigid_DNA	960173	960198	1000.0	+	0	R 960173
chr9	jNXSensor	rigid_DNA	960201	960215	1000.0	+	0	R 960201
chr9	jNXSensor	rigid_DNA	960359	960373	1000.0	+	0	R 960359
chr9	jNXSensor	rigid_DNA	960499	960513	1000.0	+	0	R 960499
chr9	jNXSensor	rigid_DNA	960567	960581	1000.0	+	0	R 960567
chr9	jNXSensor	rigid_DNA	960864	960901	1000.0	+	0	R 960864
chr9	jNXSensor	rigid_DNA	961001	961024	1000.0	+	0	R 961001
chr9	jNXSensor	rigid_DNA	961148	961169	1000.0	+	0	R 961148
chr9	jNXSensor	rigid_DNA	961192	961212	1000.0	+	0	R 961192
chr9	jNXSensor	rigid_DNA	961341	961355	1000.0	+	0	R 961341
chr9	jNXSensor	rigid_DNA	961633	961652	1000.0	+	0	R 961633
chr9	jNXSensor	rigid_DNA	961668	961686	1000.0	+	0	R 961668
chr9	jNXSensor	rigid_DNA	961813	961827	1000.0	+	0	R 961813
chr9	jNXSensor	rigid_DNA	961856	961893	1000.0	+	0	R 961856
chr9	jNXSensor	rigid_DNA	961921	961936	1000.0	+	0	R 961921
chr9	jNXSensor	rigid_DNA	961941	961956	1000.0	+	0	R 961941
chr9	jNXSensor	rigid_DNA	961997	962029	1000.0	+	0	R 961997
chr9	jNXSensor	rigid_DNA	962044	962061	1000.0	+	0	R 962044
chr9	jNXSensor	rigid_DNA	962168	962200	1000.0	+	0	R 962168
chr9	jNXSensor	rigid_DNA	962236	962252	1000.0	+	0	R 962236
chr9	jNXSensor	rigid_DNA	962320	962335	1000.0	+	0	R 962320
chr9	jNXSensor	rigid_DNA	962694	962723	1000.0	+	0	R 962694
chr9	jNXSensor	rigid_DNA	962770	962785	1000.0	+	0	R 962770
chr9	jNXSensor	rigid_DNA	962790	962804	1000.0	+	0	R 962790
chr9	jNXSensor	rigid_DNA	962839	962853	1000.0	+	0	R 962839
chr9	jNXSensor	rigid_DNA	963016	963031	1000.0	+	0	R 963016
chr9	jNXSensor	rigid_DNA	963225	963239	1000.0	+	0	R 963225
chr9	jNXSensor	rigid_DNA	963252	963271	1000.0	+	0	R 963252
chr9	jNXSensor	rigid_DNA	964848	964862	1000.0	+	0	R 964848
chr9	jNXSensor	rigid_DNA	964964	964983	1000.0	+	0	R 964964
chr9	jNXSensor	rigid_DNA	965284	965298	1000.0	+	0	R 965284
chr9	jNXSensor	rigid_DNA	966243	966257	1000.0	+	0	R 966243
chr9	jNXSensor	rigid_DNA	966328	966342	1000.0	+	0	R 966328
chr9	jNXSensor	rigid_DNA	966410	966430	1000.0	+	0	R 966410
chr9	jNXSensor	rigid_DNA	966446	966466	1000.0	+	0	R 966446
chr9	jNXSensor	rigid_DNA	966507	966521	1000.0	+	0	R 966507
chr9	jNXSensor	rigid_DNA	966536	966551	1000.0	+	0	R 966536
chr9	jNXSensor	rigid_DNA	966564	966594	1000.0	+	0	R 966564
chr9	jNXSensor	rigid_DNA	966608	966623	1000.0	+	0	R 966608
chr9	jNXSensor	rigid_DNA	966629	966643	1000.0	+	0	R 966629
chr9	jNXSensor	rigid_DNA	966705	966724	1000.0	+	0	R 966705
chr9	jNXSensor	rigid_DNA	966743	966762	1000.0	+	0	R 966743
chr9	jNXSensor	rigid_DNA	966764	966789	1000.0	+	0	R 966764
chr9	jNXSensor	rigid_DNA	966847	966861	1000.0	+	0	R 966847
chr9	jNXSensor	rigid_DNA	966892	966919	1000.0	+	0	R 966892
chr9	jNXSensor	rigid_DNA	966924	966943	1000.0	+	0	R 966924
chr9	jNXSensor	rigid_DNA	966946	966960	1000.0	+	0	R 966946
chr9	jNXSensor	rigid_DNA	966988	967003	1000.0	+	0	R 966988
chr9	jNXSensor	rigid_DNA	967008	967022	1000.0	+	0	R 967008
chr9	jNXSensor	rigid_DNA	967054	967069	1000.0	+	0	R 967054
chr9	jNXSensor	rigid_DNA	967087	967101	1000.0	+	0	R 967087
chr9	jNXSensor	rigid_DNA	967218	967232	1000.0	+	0	R 967218
chr9	jNXSensor	rigid_DNA	967283	967339	1000.0	+	0	R 967283
chr9	jNXSensor	rigid_DNA	967343	967368	1000.0	+	0	R 967343
chr9	jNXSensor	rigid_DNA	967382	967404	1000.0	+	0	R 967382
chr9	jNXSensor	rigid_DNA	967411	967431	1000.0	+	0	R 967411
chr9	jNXSensor	rigid_DNA	967483	967500	1000.0	+	0	R 967483
chr9	jNXSensor	rigid_DNA	967589	967604	1000.0	+	0	R 967589
chr9	jNXSensor	rigid_DNA	967654	967673	1000.0	+	0	R 967654
chr9	jNXSensor	rigid_DNA	967945	967971	1000.0	+	0	R 967945
chr9	jNXSensor	rigid_DNA	968189	968203	1000.0	+	0	R 968189
chr9	jNXSensor	rigid_DNA	970854	970868	1000.0	+	0	R 970854
chr9	jNXSensor	rigid_DNA	971096	971110	1000.0	+	0	R 971096
chr9	jNXSensor	rigid_DNA	971555	971574	1000.0	+	0	R 971555
chr9	jNXSensor	rigid_DNA	971660	971674	1000.0	+	0	R 971660
chr9	jNXSensor	rigid_DNA	972176	972207	1000.0	+	0	R 972176
chr9	jNXSensor	rigid_DNA	972782	972805	1000.0	+	0	R 972782
chr9	jNXSensor	rigid_DNA	973909	973924	1000.0	+	0	R 973909
chr9	jNXSensor	rigid_DNA	973937	973951	1000.0	+	0	R 973937
chr9	jNXSensor	rigid_DNA	974460	974472	1000.0	+	0	R 974460
chr9	jNXSensor	rigid_DNA	974704	974718	1000.0	+	0	R 974704
chr9	jNXSensor	rigid_DNA	974840	974849	1000.0	+	0	R 974840
chr9	jNXSensor	rigid_DNA	976334	976343	1000.0	+	0	R 976334
chr9	jNXSensor	rigid_DNA	976891	976905	1000.0	+	0	R 976891
chr9	jNXSensor	rigid_DNA	979223	979237	1000.0	+	0	R 979223
chr9	jNXSensor	rigid_DNA	980643	980657	1000.0	+	0	R 980643
chr9	jNXSensor	rigid_DNA	980673	980687	1000.0	+	0	R 980673
chr9	jNXSensor	rigid_DNA	980865	980879	1000.0	+	0	R 980865
chr9	jNXSensor	rigid_DNA	982346	982356	1000.0	+	0	R 982346
chr9	jNXSensor	rigid_DNA	982841	982855	1000.0	+	0	R 982841
chr9	jNXSensor	rigid_DNA	983073	983091	1000.0	+	0	R 983073
chr9	jNXSensor	rigid_DNA	983835	983861	1000.0	+	0	R 983835
chr9	jNXSensor	rigid_DNA	984190	984204	1000.0	+	0	R 984190
chr9	jNXSensor	rigid_DNA	984843	984857	1000.0	+	0	R 984843
chr9	jNXSensor	rigid_DNA	986838	986853	1000.0	+	0	R 986838
chr9	jNXSensor	rigid_DNA	987074	987094	1000.0	+	0	R 987074
chr9	jNXSensor	rigid_DNA	987506	987520	1000.0	+	0	R 987506
chr9	jNXSensor	rigid_DNA	989182	989196	1000.0	+	0	R 989182
chr9	jNXSensor	rigid_DNA	990311	990325	1000.0	+	0	R 990311
chr9	jNXSensor	rigid_DNA	992156	992175	1000.0	+	0	R 992156
chr9	jNXSensor	rigid_DNA	992307	992317	1000.0	+	0	R 992307
chr9	jNXSensor	rigid_DNA	992993	993010	1000.0	+	0	R 992993
chr9	jNXSensor	rigid_DNA	996624	996636	1000.0	+	0	R 996624
chr9	jNXSensor	rigid_DNA	996639	996648	1000.0	+	0	R 996639
chr9	jNXSensor	rigid_DNA	996875	996889	1000.0	+	0	R 996875
chr9	jNXSensor	rigid_DNA	997157	997166	1000.0	+	0	R 997157
chr9	jNXSensor	rigid_DNA	998926	998935	1000.0	+	0	R 998926
chr9	jNXSensor	rigid_DNA	999305	999319	1000.0	+	0	R 999305
chr9	jNXSensor	rigid_DNA	999414	999428	1000.0	+	0	R 999414
chr9	jNXSensor	rigid_DNA	1001368	1001382	1000.0	+	0	R 1001368
chr9	jNXSensor	rigid_DNA	1001476	1001495	1000.0	+	0	R 1001476
chr9	jNXSensor	rigid_DNA	1001565	1001576	1000.0	+	0	R 1001565
chr9	jNXSensor	rigid_DNA	1001652	1001666	1000.0	+	0	R 1001652
chr9	jNXSensor	rigid_DNA	1002465	1002475	1000.0	+	0	R 1002465
chr9	jNXSensor	rigid_DNA	1002885	1002897	1000.0	+	0	R 1002885
chr9	jNXSensor	rigid_DNA	1006820	1006834	1000.0	+	0	R 1006820
chr9	jNXSensor	rigid_DNA	1008370	1008385	1000.0	+	0	R 1008370
chr9	jNXSensor	rigid_DNA	1011380	1011399	1000.0	+	0	R 1011380
chr9	jNXSensor	rigid_DNA	1012060	1012075	1000.0	+	0	R 1012060
chr9	jNXSensor	rigid_DNA	1012184	1012193	1000.0	+	0	R 1012184
chr9	jNXSensor	rigid_DNA	1014764	1014778	1000.0	+	0	R 1014764
chr9	jNXSensor	rigid_DNA	1014806	1014820	1000.0	+	0	R 1014806
chr9	jNXSensor	rigid_DNA	1015005	1015015	1000.0	+	0	R 1015005
chr9	jNXSensor	rigid_DNA	1015338	1015352	1000.0	+	0	R 1015338
chr9	jNXSensor	rigid_DNA	1015435	1015449	1000.0	+	0	R 1015435
chr9	jNXSensor	rigid_DNA	1016818	1016832	1000.0	+	0	R 1016818
chr9	jNXSensor	rigid_DNA	1016881	1016900	1000.0	+	0	R 1016881
chr9	jNXSensor	rigid_DNA	1017094	1017108	1000.0	+	0	R 1017094
chr9	jNXSensor	rigid_DNA	1017234	1017246	1000.0	+	0	R 1017234
chr9	jNXSensor	rigid_DNA	1020231	1020245	1000.0	+	0	R 1020231
chr9	jNXSensor	rigid_DNA	1021268	1021288	1000.0	+	0	R 1021268
chr9	jNXSensor	rigid_DNA	1021478	1021497	1000.0	+	0	R 1021478
chr9	jNXSensor	rigid_DNA	1021977	1021991	1000.0	+	0	R 1021977
chr9	jNXSensor	rigid_DNA	1022120	1022134	1000.0	+	0	R 1022120
chr9	jNXSensor	rigid_DNA	1022645	1022664	1000.0	+	0	R 1022645
chr9	jNXSensor	rigid_DNA	1023231	1023242	1000.0	+	0	R 1023231
chr9	jNXSensor	rigid_DNA	1023686	1023706	1000.0	+	0	R 1023686
chr9	jNXSensor	rigid_DNA	1024818	1024835	1000.0	+	0	R 1024818
chr9	jNXSensor	rigid_DNA	1025056	1025070	1000.0	+	0	R 1025056
chr9	jNXSensor	rigid_DNA	1025371	1025385	1000.0	+	0	R 1025371
chr9	jNXSensor	rigid_DNA	1025934	1025957	1000.0	+	0	R 1025934
chr9	jNXSensor	rigid_DNA	1028791	1028805	1000.0	+	0	R 1028791
chr9	jNXSensor	rigid_DNA	1029543	1029552	1000.0	+	0	R 1029543
chr9	jNXSensor	rigid_DNA	1032196	1032210	1000.0	+	0	R 1032196
chr9	jNXSensor	rigid_DNA	1032595	1032637	1000.0	+	0	R 1032595
chr9	jNXSensor	rigid_DNA	1032681	1032698	1000.0	+	0	R 1032681
chr9	jNXSensor	rigid_DNA	1032702	1032745	1000.0	+	0	R 1032702
chr9	jNXSensor	rigid_DNA	1032749	1032763	1000.0	+	0	R 1032749
chr9	jNXSensor	rigid_DNA	1032838	1032852	1000.0	+	0	R 1032838
chr9	jNXSensor	rigid_DNA	1032892	1032906	1000.0	+	0	R 1032892
chr9	jNXSensor	rigid_DNA	1032916	1032930	1000.0	+	0	R 1032916
chr9	jNXSensor	rigid_DNA	1034429	1034452	1000.0	+	0	R 1034429
chr9	jNXSensor	rigid_DNA	1034894	1034908	1000.0	+	0	R 1034894
chr9	jNXSensor	rigid_DNA	1035157	1035175	1000.0	+	0	R 1035157
chr9	jNXSensor	rigid_DNA	1035178	1035187	1000.0	+	0	R 1035178
chr9	jNXSensor	rigid_DNA	1035409	1035429	1000.0	+	0	R 1035409
chr9	jNXSensor	rigid_DNA	1035452	1035471	1000.0	+	0	R 1035452
chr9	jNXSensor	rigid_DNA	1035531	1035555	1000.0	+	0	R 1035531
chr9	jNXSensor	rigid_DNA	1035622	1035637	1000.0	+	0	R 1035622
chr9	jNXSensor	rigid_DNA	1035772	1035791	1000.0	+	0	R 1035772
chr9	jNXSensor	rigid_DNA	1035849	1035867	1000.0	+	0	R 1035849
chr9	jNXSensor	rigid_DNA	1035918	1035945	1000.0	+	0	R 1035918
chr9	jNXSensor	rigid_DNA	1036033	1036047	1000.0	+	0	R 1036033
chr9	jNXSensor	rigid_DNA	1036138	1036152	1000.0	+	0	R 1036138
chr9	jNXSensor	rigid_DNA	1036194	1036209	1000.0	+	0	R 1036194
chr9	jNXSensor	rigid_DNA	1036296	1036311	1000.0	+	0	R 1036296
chr9	jNXSensor	rigid_DNA	1036333	1036347	1000.0	+	0	R 1036333
chr9	jNXSensor	rigid_DNA	1036350	1036364	1000.0	+	0	R 1036350
chr9	jNXSensor	rigid_DNA	1036975	1036995	1000.0	+	0	R 1036975
chr9	jNXSensor	rigid_DNA	1037008	1037027	1000.0	+	0	R 1037008
chr9	jNXSensor	rigid_DNA	1037253	1037268	1000.0	+	0	R 1037253
chr9	jNXSensor	rigid_DNA	1037665	1037679	1000.0	+	0	R 1037665
chr9	jNXSensor	rigid_DNA	1037916	1037930	1000.0	+	0	R 1037916
chr9	jNXSensor	rigid_DNA	1038966	1038980	1000.0	+	0	R 1038966
chr9	jNXSensor	rigid_DNA	1040216	1040235	1000.0	+	0	R 1040216
chr9	jNXSensor	rigid_DNA	1040381	1040398	1000.0	+	0	R 1040381
chr9	jNXSensor	rigid_DNA	1040413	1040433	1000.0	+	0	R 1040413
chr9	jNXSensor	rigid_DNA	1040668	1040682	1000.0	+	0	R 1040668
chr9	jNXSensor	rigid_DNA	1041224	1041238	1000.0	+	0	R 1041224
chr9	jNXSensor	rigid_DNA	1041471	1041485	1000.0	+	0	R 1041471
chr9	jNXSensor	rigid_DNA	1041530	1041544	1000.0	+	0	R 1041530
chr9	jNXSensor	rigid_DNA	1041592	1041606	1000.0	+	0	R 1041592
chr9	jNXSensor	rigid_DNA	1041618	1041646	1000.0	+	0	R 1041618
chr9	jNXSensor	rigid_DNA	1041693	1041708	1000.0	+	0	R 1041693
chr9	jNXSensor	rigid_DNA	1041711	1041747	1000.0	+	0	R 1041711
chr9	jNXSensor	rigid_DNA	1041820	1041849	1000.0	+	0	R 1041820
chr9	jNXSensor	rigid_DNA	1041853	1041888	1000.0	+	0	R 1041853
chr9	jNXSensor	rigid_DNA	1041899	1041919	1000.0	+	0	R 1041899
chr9	jNXSensor	rigid_DNA	1041932	1041957	1000.0	+	0	R 1041932
chr9	jNXSensor	rigid_DNA	1041981	1041995	1000.0	+	0	R 1041981
chr9	jNXSensor	rigid_DNA	1042112	1042126	1000.0	+	0	R 1042112
chr9	jNXSensor	rigid_DNA	1042141	1042164	1000.0	+	0	R 1042141
chr9	jNXSensor	rigid_DNA	1042195	1042210	1000.0	+	0	R 1042195
chr9	jNXSensor	rigid_DNA	1042221	1042247	1000.0	+	0	R 1042221
chr9	jNXSensor	rigid_DNA	1042466	1042480	1000.0	+	0	R 1042466
chr9	jNXSensor	rigid_DNA	1042567	1042581	1000.0	+	0	R 1042567
chr9	jNXSensor	rigid_DNA	1043066	1043090	1000.0	+	0	R 1043066
chr9	jNXSensor	rigid_DNA	1043119	1043133	1000.0	+	0	R 1043119
chr9	jNXSensor	rigid_DNA	1044409	1044424	1000.0	+	0	R 1044409
chr9	jNXSensor	rigid_DNA	1046877	1046891	1000.0	+	0	R 1046877
chr9	jNXSensor	rigid_DNA	1048661	1048675	1000.0	+	0	R 1048661
chr9	jNXSensor	rigid_DNA	1049865	1049879	1000.0	+	0	R 1049865
chr9	jNXSensor	rigid_DNA	1049902	1049921	1000.0	+	0	R 1049902
chr9	jNXSensor	rigid_DNA	1049999	1050019	1000.0	+	0	R 1049999
chr9	jNXSensor	rigid_DNA	1050728	1050744	1000.0	+	0	R 1050728
chr9	jNXSensor	rigid_DNA	1055689	1055702	1000.0	+	0	R 1055689
chr9	jNXSensor	rigid_DNA	1055991	1056004	1000.0	+	0	R 1055991
chr9	jNXSensor	rigid_DNA	1059070	1059085	1000.0	+	0	R 1059070
chr9	jNXSensor	rigid_DNA	1059314	1059328	1000.0	+	0	R 1059314
chr9	jNXSensor	rigid_DNA	1060413	1060427	1000.0	+	0	R 1060413
chr9	jNXSensor	rigid_DNA	1061435	1061448	1000.0	+	0	R 1061435
chr9	jNXSensor	rigid_DNA	1062023	1062037	1000.0	+	0	R 1062023
chr9	jNXSensor	rigid_DNA	1062085	1062096	1000.0	+	0	R 1062085
chr9	jNXSensor	rigid_DNA	1064322	1064335	1000.0	+	0	R 1064322
chr9	jNXSensor	rigid_DNA	1064352	1064366	1000.0	+	0	R 1064352
chr9	jNXSensor	rigid_DNA	1064557	1064570	1000.0	+	0	R 1064557
chr9	jNXSensor	rigid_DNA	1064859	1064891	1000.0	+	0	R 1064859
chr9	jNXSensor	rigid_DNA	1066033	1066047	1000.0	+	0	R 1066033
chr9	jNXSensor	rigid_DNA	1067738	1067753	1000.0	+	0	R 1067738
chr9	jNXSensor	rigid_DNA	1068276	1068290	1000.0	+	0	R 1068276
chr9	jNXSensor	rigid_DNA	1071166	1071180	1000.0	+	0	R 1071166
chr9	jNXSensor	rigid_DNA	1072565	1072576	1000.0	+	0	R 1072565
chr9	jNXSensor	rigid_DNA	1073422	1073443	1000.0	+	0	R 1073422
chr9	jNXSensor	rigid_DNA	1073713	1073732	1000.0	+	0	R 1073713
chr9	jNXSensor	rigid_DNA	1073788	1073802	1000.0	+	0	R 1073788
chr9	jNXSensor	rigid_DNA	1074373	1074387	1000.0	+	0	R 1074373
chr9	jNXSensor	rigid_DNA	1074541	1074550	1000.0	+	0	R 1074541
chr9	jNXSensor	rigid_DNA	1074623	1074637	1000.0	+	0	R 1074623
chr9	jNXSensor	rigid_DNA	1074685	1074696	1000.0	+	0	R 1074685
chr9	jNXSensor	rigid_DNA	1077227	1077241	1000.0	+	0	R 1077227
chr9	jNXSensor	rigid_DNA	1078198	1078212	1000.0	+	0	R 1078198
chr9	jNXSensor	rigid_DNA	1081364	1081387	1000.0	+	0	R 1081364
chr9	jNXSensor	rigid_DNA	1082555	1082569	1000.0	+	0	R 1082555
chr9	jNXSensor	rigid_DNA	1082793	1082808	1000.0	+	0	R 1082793
chr9	jNXSensor	rigid_DNA	1084765	1084775	1000.0	+	0	R 1084765
chr9	jNXSensor	rigid_DNA	1090684	1090699	1000.0	+	0	R 1090684
chr9	jNXSensor	rigid_DNA	1093185	1093195	1000.0	+	0	R 1093185
chr9	jNXSensor	rigid_DNA	1094613	1094623	1000.0	+	0	R 1094613
chr9	jNXSensor	rigid_DNA	1098163	1098176	1000.0	+	0	R 1098163
chr9	jNXSensor	rigid_DNA	1099015	1099024	1000.0	+	0	R 1099015
chr9	jNXSensor	rigid_DNA	1099027	1099036	1000.0	+	0	R 1099027
chr9	jNXSensor	rigid_DNA	1104194	1104206	1000.0	+	0	R 1104194
chr9	jNXSensor	rigid_DNA	1104546	1104559	1000.0	+	0	R 1104546
chr9	jNXSensor	rigid_DNA	1106671	1106682	1000.0	+	0	R 1106671
chr9	jNXSensor	rigid_DNA	1106919	1106933	1000.0	+	0	R 1106919
chr9	jNXSensor	rigid_DNA	1110030	1110044	1000.0	+	0	R 1110030
chr9	jNXSensor	rigid_DNA	1110906	1110920	1000.0	+	0	R 1110906
chr9	jNXSensor	rigid_DNA	1111531	1111545	1000.0	+	0	R 1111531
chr9	jNXSensor	rigid_DNA	1121150	1121164	1000.0	+	0	R 1121150
chr9	jNXSensor	rigid_DNA	1127017	1127040	1000.0	+	0	R 1127017
chr9	jNXSensor	rigid_DNA	1127263	1127283	1000.0	+	0	R 1127263
chr9	jNXSensor	rigid_DNA	1127397	1127406	1000.0	+	0	R 1127397
chr9	jNXSensor	rigid_DNA	1129399	1129413	1000.0	+	0	R 1129399
chr9	jNXSensor	rigid_DNA	1130277	1130292	1000.0	+	0	R 1130277
chr9	jNXSensor	rigid_DNA	1130441	1130455	1000.0	+	0	R 1130441
chr9	jNXSensor	rigid_DNA	1131153	1131167	1000.0	+	0	R 1131153
chr9	jNXSensor	rigid_DNA	1131413	1131427	1000.0	+	0	R 1131413
chr9	jNXSensor	rigid_DNA	1131503	1131513	1000.0	+	0	R 1131503
chr9	jNXSensor	rigid_DNA	1131660	1131680	1000.0	+	0	R 1131660
chr9	jNXSensor	rigid_DNA	1133610	1133619	1000.0	+	0	R 1133610
chr9	jNXSensor	rigid_DNA	1135163	1135178	1000.0	+	0	R 1135163
chr9	jNXSensor	rigid_DNA	1135306	1135320	1000.0	+	0	R 1135306
chr9	jNXSensor	rigid_DNA	1137111	1137125	1000.0	+	0	R 1137111
chr9	jNXSensor	rigid_DNA	1137354	1137368	1000.0	+	0	R 1137354
chr9	jNXSensor	rigid_DNA	1142683	1142693	1000.0	+	0	R 1142683
chr9	jNXSensor	rigid_DNA	1143048	1143063	1000.0	+	0	R 1143048
chr9	jNXSensor	rigid_DNA	1144419	1144428	1000.0	+	0	R 1144419
chr9	jNXSensor	rigid_DNA	1148123	1148137	1000.0	+	0	R 1148123
chr9	jNXSensor	rigid_DNA	1149146	1149160	1000.0	+	0	R 1149146
chr9	jNXSensor	rigid_DNA	1149797	1149811	1000.0	+	0	R 1149797
chr9	jNXSensor	rigid_DNA	1156266	1156276	1000.0	+	0	R 1156266
chr9	jNXSensor	rigid_DNA	1158145	1158159	1000.0	+	0	R 1158145
chr9	jNXSensor	rigid_DNA	1164306	1164322	1000.0	+	0	R 1164306
chr9	jNXSensor	rigid_DNA	1165342	1165357	1000.0	+	0	R 1165342
chr9	jNXSensor	rigid_DNA	1166284	1166296	1000.0	+	0	R 1166284
chr9	jNXSensor	rigid_DNA	1169260	1169283	1000.0	+	0	R 1169260
chr9	jNXSensor	rigid_DNA	1170476	1170489	1000.0	+	0	R 1170476
chr9	jNXSensor	rigid_DNA	1172218	1172232	1000.0	+	0	R 1172218
chr9	jNXSensor	rigid_DNA	1172303	1172313	1000.0	+	0	R 1172303
chr9	jNXSensor	rigid_DNA	1172463	1172474	1000.0	+	0	R 1172463
chr9	jNXSensor	rigid_DNA	1173461	1173476	1000.0	+	0	R 1173461
chr9	jNXSensor	rigid_DNA	1177290	1177310	1000.0	+	0	R 1177290
chr9	jNXSensor	rigid_DNA	1177490	1177504	1000.0	+	0	R 1177490
chr9	jNXSensor	rigid_DNA	1178162	1178172	1000.0	+	0	R 1178162
chr9	jNXSensor	rigid_DNA	1178174	1178185	1000.0	+	0	R 1178174
chr9	jNXSensor	rigid_DNA	1182807	1182821	1000.0	+	0	R 1182807
chr9	jNXSensor	rigid_DNA	1183047	1183067	1000.0	+	0	R 1183047
chr9	jNXSensor	rigid_DNA	1185815	1185829	1000.0	+	0	R 1185815
chr9	jNXSensor	rigid_DNA	1186070	1186084	1000.0	+	0	R 1186070
chr9	jNXSensor	rigid_DNA	1187040	1187049	1000.0	+	0	R 1187040
chr9	jNXSensor	rigid_DNA	1187170	1187184	1000.0	+	0	R 1187170
chr9	jNXSensor	rigid_DNA	1187420	1187445	1000.0	+	0	R 1187420
chr9	jNXSensor	rigid_DNA	1189049	1189063	1000.0	+	0	R 1189049
chr9	jNXSensor	rigid_DNA	1191167	1191181	1000.0	+	0	R 1191167
chr9	jNXSensor	rigid_DNA	1191260	1191274	1000.0	+	0	R 1191260
chr9	jNXSensor	rigid_DNA	1191805	1191819	1000.0	+	0	R 1191805
chr9	jNXSensor	rigid_DNA	1192124	1192138	1000.0	+	0	R 1192124
chr9	jNXSensor	rigid_DNA	1194903	1194916	1000.0	+	0	R 1194903
chr9	jNXSensor	rigid_DNA	1195935	1195949	1000.0	+	0	R 1195935
chr9	jNXSensor	rigid_DNA	1196878	1196887	1000.0	+	0	R 1196878
chr9	jNXSensor	rigid_DNA	1198121	1198135	1000.0	+	0	R 1198121
chr9	jNXSensor	rigid_DNA	1199074	1199088	1000.0	+	0	R 1199074
chr9	jNXSensor	rigid_DNA	1204457	1204466	1000.0	+	0	R 1204457
chr9	jNXSensor	rigid_DNA	1206648	1206657	1000.0	+	0	R 1206648
chr9	jNXSensor	rigid_DNA	1207688	1207697	1000.0	+	0	R 1207688
chr9	jNXSensor	rigid_DNA	1209484	1209498	1000.0	+	0	R 1209484
chr9	jNXSensor	rigid_DNA	1209536	1209550	1000.0	+	0	R 1209536
chr9	jNXSensor	rigid_DNA	1210340	1210354	1000.0	+	0	R 1210340
chr9	jNXSensor	rigid_DNA	1210356	1210373	1000.0	+	0	R 1210356
chr9	jNXSensor	rigid_DNA	1212853	1212862	1000.0	+	0	R 1212853
chr9	jNXSensor	rigid_DNA	1213737	1213751	1000.0	+	0	R 1213737
chr9	jNXSensor	rigid_DNA	1213779	1213793	1000.0	+	0	R 1213779
chr9	jNXSensor	rigid_DNA	1214030	1214044	1000.0	+	0	R 1214030
chr9	jNXSensor	rigid_DNA	1214298	1214318	1000.0	+	0	R 1214298
chr9	jNXSensor	rigid_DNA	1219887	1219900	1000.0	+	0	R 1219887
chr9	jNXSensor	rigid_DNA	1219935	1219946	1000.0	+	0	R 1219935
chr9	jNXSensor	rigid_DNA	1219948	1219957	1000.0	+	0	R 1219948
chr9	jNXSensor	rigid_DNA	1222666	1222685	1000.0	+	0	R 1222666
chr9	jNXSensor	rigid_DNA	1225061	1225075	1000.0	+	0	R 1225061
chr9	jNXSensor	rigid_DNA	1226809	1226823	1000.0	+	0	R 1226809
chr9	jNXSensor	rigid_DNA	1226913	1226927	1000.0	+	0	R 1226913
chr9	jNXSensor	rigid_DNA	1229142	1229151	1000.0	+	0	R 1229142
chr9	jNXSensor	rigid_DNA	1230929	1230944	1000.0	+	0	R 1230929
chr9	jNXSensor	rigid_DNA	1234470	1234482	1000.0	+	0	R 1234470
chr9	jNXSensor	rigid_DNA	1238617	1238631	1000.0	+	0	R 1238617
chr9	jNXSensor	rigid_DNA	1238996	1239010	1000.0	+	0	R 1238996
chr9	jNXSensor	rigid_DNA	1240239	1240250	1000.0	+	0	R 1240239
chr9	jNXSensor	rigid_DNA	1244250	1244264	1000.0	+	0	R 1244250
chr9	jNXSensor	rigid_DNA	1244992	1245006	1000.0	+	0	R 1244992
chr9	jNXSensor	rigid_DNA	1246747	1246756	1000.0	+	0	R 1246747
chr9	jNXSensor	rigid_DNA	1250071	1250085	1000.0	+	0	R 1250071
chr9	jNXSensor	rigid_DNA	1250126	1250140	1000.0	+	0	R 1250126
chr9	jNXSensor	rigid_DNA	1250540	1250554	1000.0	+	0	R 1250540
chr9	jNXSensor	rigid_DNA	1251748	1251762	1000.0	+	0	R 1251748
chr9	jNXSensor	rigid_DNA	1253794	1253808	1000.0	+	0	R 1253794
chr9	jNXSensor	rigid_DNA	1260799	1260809	1000.0	+	0	R 1260799
chr9	jNXSensor	rigid_DNA	1261009	1261018	1000.0	+	0	R 1261009
chr9	jNXSensor	rigid_DNA	1261433	1261442	1000.0	+	0	R 1261433
chr9	jNXSensor	rigid_DNA	1262407	1262421	1000.0	+	0	R 1262407
chr9	jNXSensor	rigid_DNA	1265412	1265423	1000.0	+	0	R 1265412
chr9	jNXSensor	rigid_DNA	1266349	1266365	1000.0	+	0	R 1266349
chr9	jNXSensor	rigid_DNA	1269445	1269466	1000.0	+	0	R 1269445
chr9	jNXSensor	rigid_DNA	1269592	1269606	1000.0	+	0	R 1269592
chr9	jNXSensor	rigid_DNA	1269616	1269629	1000.0	+	0	R 1269616
chr9	jNXSensor	rigid_DNA	1269695	1269715	1000.0	+	0	R 1269695
chr9	jNXSensor	rigid_DNA	1270055	1270069	1000.0	+	0	R 1270055
chr9	jNXSensor	rigid_DNA	1270282	1270301	1000.0	+	0	R 1270282
chr9	jNXSensor	rigid_DNA	1271612	1271628	1000.0	+	0	R 1271612
chr9	jNXSensor	rigid_DNA	1273516	1273530	1000.0	+	0	R 1273516
chr9	jNXSensor	rigid_DNA	1274451	1274469	1000.0	+	0	R 1274451
chr9	jNXSensor	rigid_DNA	1278547	1278562	1000.0	+	0	R 1278547
chr9	jNXSensor	rigid_DNA	1278746	1278762	1000.0	+	0	R 1278746
chr9	jNXSensor	rigid_DNA	1283698	1283712	1000.0	+	0	R 1283698
chr9	jNXSensor	rigid_DNA	1287221	1287235	1000.0	+	0	R 1287221
chr9	jNXSensor	rigid_DNA	1292303	1292322	1000.0	+	0	R 1292303
chr9	jNXSensor	rigid_DNA	1298078	1298093	1000.0	+	0	R 1298078
chr9	jNXSensor	rigid_DNA	1299955	1299969	1000.0	+	0	R 1299955
chr9	jNXSensor	rigid_DNA	1301381	1301395	1000.0	+	0	R 1301381
chr9	jNXSensor	rigid_DNA	1302146	1302158	1000.0	+	0	R 1302146
chr9	jNXSensor	rigid_DNA	1303783	1303796	1000.0	+	0	R 1303783
chr9	jNXSensor	rigid_DNA	1305528	1305537	1000.0	+	0	R 1305528
chr9	jNXSensor	rigid_DNA	1309655	1309669	1000.0	+	0	R 1309655
chr9	jNXSensor	rigid_DNA	1312230	1312245	1000.0	+	0	R 1312230
chr9	jNXSensor	rigid_DNA	1312371	1312391	1000.0	+	0	R 1312371
chr9	jNXSensor	rigid_DNA	1314123	1314137	1000.0	+	0	R 1314123
chr9	jNXSensor	rigid_DNA	1320498	1320514	1000.0	+	0	R 1320498
chr9	jNXSensor	rigid_DNA	1323125	1323139	1000.0	+	0	R 1323125
chr9	jNXSensor	rigid_DNA	1323968	1323978	1000.0	+	0	R 1323968
chr9	jNXSensor	rigid_DNA	1326413	1326424	1000.0	+	0	R 1326413
chr9	jNXSensor	rigid_DNA	1327905	1327920	1000.0	+	0	R 1327905
chr9	jNXSensor	rigid_DNA	1329142	1329156	1000.0	+	0	R 1329142
chr9	jNXSensor	rigid_DNA	1331558	1331572	1000.0	+	0	R 1331558
chr9	jNXSensor	rigid_DNA	1333493	1333508	1000.0	+	0	R 1333493
chr9	jNXSensor	rigid_DNA	1334936	1334946	1000.0	+	0	R 1334936
chr9	jNXSensor	rigid_DNA	1338213	1338227	1000.0	+	0	R 1338213
chr9	jNXSensor	rigid_DNA	1341707	1341721	1000.0	+	0	R 1341707
chr9	jNXSensor	rigid_DNA	1345209	1345223	1000.0	+	0	R 1345209
chr9	jNXSensor	rigid_DNA	1347343	1347362	1000.0	+	0	R 1347343
chr9	jNXSensor	rigid_DNA	1347402	1347412	1000.0	+	0	R 1347402
chr9	jNXSensor	rigid_DNA	1350649	1350663	1000.0	+	0	R 1350649
chr9	jNXSensor	rigid_DNA	1353686	1353710	1000.0	+	0	R 1353686
chr9	jNXSensor	rigid_DNA	1357481	1357501	1000.0	+	0	R 1357481
chr9	jNXSensor	rigid_DNA	1375172	1375182	1000.0	+	0	R 1375172
chr9	jNXSensor	rigid_DNA	1376916	1376943	1000.0	+	0	R 1376916
chr9	jNXSensor	rigid_DNA	1377515	1377524	1000.0	+	0	R 1377515
chr9	jNXSensor	rigid_DNA	1378012	1378021	1000.0	+	0	R 1378012
chr9	jNXSensor	rigid_DNA	1379329	1379351	1000.0	+	0	R 1379329
chr9	jNXSensor	rigid_DNA	1379869	1379878	1000.0	+	0	R 1379869
chr9	jNXSensor	rigid_DNA	1383317	1383331	1000.0	+	0	R 1383317
chr9	jNXSensor	rigid_DNA	1389351	1389365	1000.0	+	0	R 1389351
chr9	jNXSensor	rigid_DNA	1390255	1390269	1000.0	+	0	R 1390255
chr9	jNXSensor	rigid_DNA	1391174	1391188	1000.0	+	0	R 1391174
chr9	jNXSensor	rigid_DNA	1393738	1393752	1000.0	+	0	R 1393738
chr9	jNXSensor	rigid_DNA	1398124	1398149	1000.0	+	0	R 1398124
chr9	jNXSensor	rigid_DNA	1398372	1398392	1000.0	+	0	R 1398372
chr9	jNXSensor	rigid_DNA	1398415	1398429	1000.0	+	0	R 1398415
chr9	jNXSensor	rigid_DNA	1401225	1401240	1000.0	+	0	R 1401225
chr9	jNXSensor	rigid_DNA	1402448	1402462	1000.0	+	0	R 1402448
chr9	jNXSensor	rigid_DNA	1403820	1403835	1000.0	+	0	R 1403820
chr9	jNXSensor	rigid_DNA	1405165	1405174	1000.0	+	0	R 1405165
chr9	jNXSensor	rigid_DNA	1409102	1409116	1000.0	+	0	R 1409102
chr9	jNXSensor	rigid_DNA	1411921	1411930	1000.0	+	0	R 1411921
chr9	jNXSensor	rigid_DNA	1412767	1412776	1000.0	+	0	R 1412767
chr9	jNXSensor	rigid_DNA	1414452	1414466	1000.0	+	0	R 1414452
chr9	jNXSensor	rigid_DNA	1414691	1414705	1000.0	+	0	R 1414691
chr9	jNXSensor	rigid_DNA	1422775	1422789	1000.0	+	0	R 1422775
chr9	jNXSensor	rigid_DNA	1423018	1423030	1000.0	+	0	R 1423018
chr9	jNXSensor	rigid_DNA	1423242	1423265	1000.0	+	0	R 1423242
chr9	jNXSensor	rigid_DNA	1424642	1424656	1000.0	+	0	R 1424642
chr9	jNXSensor	rigid_DNA	1426880	1426894	1000.0	+	0	R 1426880
chr9	jNXSensor	rigid_DNA	1427093	1427107	1000.0	+	0	R 1427093
chr9	jNXSensor	rigid_DNA	1428877	1428891	1000.0	+	0	R 1428877
chr9	jNXSensor	rigid_DNA	1429195	1429209	1000.0	+	0	R 1429195
chr9	jNXSensor	rigid_DNA	1429437	1429451	1000.0	+	0	R 1429437
chr9	jNXSensor	rigid_DNA	1433012	1433026	1000.0	+	0	R 1433012
chr9	jNXSensor	rigid_DNA	1435629	1435643	1000.0	+	0	R 1435629
chr9	jNXSensor	rigid_DNA	1438933	1438946	1000.0	+	0	R 1438933
chr9	jNXSensor	rigid_DNA	1440592	1440606	1000.0	+	0	R 1440592
chr9	jNXSensor	rigid_DNA	1441252	1441269	1000.0	+	0	R 1441252
chr9	jNXSensor	rigid_DNA	1444411	1444430	1000.0	+	0	R 1444411
chr9	jNXSensor	rigid_DNA	1444614	1444629	1000.0	+	0	R 1444614
chr9	jNXSensor	rigid_DNA	1444725	1444739	1000.0	+	0	R 1444725
chr9	jNXSensor	rigid_DNA	1446181	1446195	1000.0	+	0	R 1446181
chr9	jNXSensor	rigid_DNA	1450660	1450674	1000.0	+	0	R 1450660
chr9	jNXSensor	rigid_DNA	1451253	1451278	1000.0	+	0	R 1451253
chr9	jNXSensor	rigid_DNA	1453401	1453416	1000.0	+	0	R 1453401
chr9	jNXSensor	rigid_DNA	1453731	1453745	1000.0	+	0	R 1453731
chr9	jNXSensor	rigid_DNA	1456343	1456357	1000.0	+	0	R 1456343
chr9	jNXSensor	rigid_DNA	1464150	1464159	1000.0	+	0	R 1464150
chr9	jNXSensor	rigid_DNA	1466800	1466818	1000.0	+	0	R 1466800
chr9	jNXSensor	rigid_DNA	1466841	1466861	1000.0	+	0	R 1466841
chr9	jNXSensor	rigid_DNA	1467095	1467104	1000.0	+	0	R 1467095
chr9	jNXSensor	rigid_DNA	1470349	1470360	1000.0	+	0	R 1470349
chr9	jNXSensor	rigid_DNA	1470830	1470847	1000.0	+	0	R 1470830
chr9	jNXSensor	rigid_DNA	1475433	1475447	1000.0	+	0	R 1475433
chr9	jNXSensor	rigid_DNA	1477316	1477328	1000.0	+	0	R 1477316
chr9	jNXSensor	rigid_DNA	1477451	1477460	1000.0	+	0	R 1477451
chr9	jNXSensor	rigid_DNA	1477511	1477525	1000.0	+	0	R 1477511
chr9	jNXSensor	rigid_DNA	1477645	1477659	1000.0	+	0	R 1477645
chr9	jNXSensor	rigid_DNA	1478114	1478128	1000.0	+	0	R 1478114
chr9	jNXSensor	rigid_DNA	1478920	1478933	1000.0	+	0	R 1478920
chr9	jNXSensor	rigid_DNA	1478962	1478976	1000.0	+	0	R 1478962
chr9	jNXSensor	rigid_DNA	1479201	1479215	1000.0	+	0	R 1479201
chr9	jNXSensor	rigid_DNA	1481397	1481411	1000.0	+	0	R 1481397
chr9	jNXSensor	rigid_DNA	1483603	1483615	1000.0	+	0	R 1483603
chr9	jNXSensor	rigid_DNA	1483850	1483869	1000.0	+	0	R 1483850
chr9	jNXSensor	rigid_DNA	1488688	1488697	1000.0	+	0	R 1488688
chr9	jNXSensor	rigid_DNA	1491606	1491626	1000.0	+	0	R 1491606
chr9	jNXSensor	rigid_DNA	1494033	1494047	1000.0	+	0	R 1494033
chr9	jNXSensor	rigid_DNA	1503636	1503650	1000.0	+	0	R 1503636
chr9	jNXSensor	rigid_DNA	1505171	1505185	1000.0	+	0	R 1505171
chr9	jNXSensor	rigid_DNA	1509919	1509928	1000.0	+	0	R 1509919
chr9	jNXSensor	rigid_DNA	1510699	1510713	1000.0	+	0	R 1510699
chr9	jNXSensor	rigid_DNA	1512885	1512899	1000.0	+	0	R 1512885
chr9	jNXSensor	rigid_DNA	1515192	1515206	1000.0	+	0	R 1515192
chr9	jNXSensor	rigid_DNA	1516162	1516176	1000.0	+	0	R 1516162
chr9	jNXSensor	rigid_DNA	1535019	1535033	1000.0	+	0	R 1535019
chr9	jNXSensor	rigid_DNA	1540301	1540315	1000.0	+	0	R 1540301
chr9	jNXSensor	rigid_DNA	1541519	1541529	1000.0	+	0	R 1541519
chr9	jNXSensor	rigid_DNA	1546272	1546281	1000.0	+	0	R 1546272
chr9	jNXSensor	rigid_DNA	1547215	1547225	1000.0	+	0	R 1547215
chr9	jNXSensor	rigid_DNA	1548861	1548881	1000.0	+	0	R 1548861
chr9	jNXSensor	rigid_DNA	1555303	1555315	1000.0	+	0	R 1555303
chr9	jNXSensor	rigid_DNA	1556001	1556015	1000.0	+	0	R 1556001
chr9	jNXSensor	rigid_DNA	1556164	1556175	1000.0	+	0	R 1556164
chr9	jNXSensor	rigid_DNA	1556839	1556850	1000.0	+	0	R 1556839
chr9	jNXSensor	rigid_DNA	1563206	1563221	1000.0	+	0	R 1563206
chr9	jNXSensor	rigid_DNA	1564601	1564621	1000.0	+	0	R 1564601
chr9	jNXSensor	rigid_DNA	1565158	1565168	1000.0	+	0	R 1565158
chr9	jNXSensor	rigid_DNA	1567529	1567543	1000.0	+	0	R 1567529
chr9	jNXSensor	rigid_DNA	1579095	1579114	1000.0	+	0	R 1579095
chr9	jNXSensor	rigid_DNA	1579825	1579841	1000.0	+	0	R 1579825
chr9	jNXSensor	rigid_DNA	1582802	1582813	1000.0	+	0	R 1582802
chr9	jNXSensor	rigid_DNA	1583851	1583878	1000.0	+	0	R 1583851
chr9	jNXSensor	rigid_DNA	1590423	1590436	1000.0	+	0	R 1590423
chr9	jNXSensor	rigid_DNA	1592227	1592241	1000.0	+	0	R 1592227
chr9	jNXSensor	rigid_DNA	1596657	1596672	1000.0	+	0	R 1596657
chr9	jNXSensor	rigid_DNA	1598020	1598035	1000.0	+	0	R 1598020
chr9	jNXSensor	rigid_DNA	1600538	1600553	1000.0	+	0	R 1600538
chr9	jNXSensor	rigid_DNA	1600703	1600723	1000.0	+	0	R 1600703
chr9	jNXSensor	rigid_DNA	1600781	1600795	1000.0	+	0	R 1600781
chr9	jNXSensor	rigid_DNA	1602935	1602949	1000.0	+	0	R 1602935
chr9	jNXSensor	rigid_DNA	1603178	1603192	1000.0	+	0	R 1603178
chr9	jNXSensor	rigid_DNA	1603965	1603979	1000.0	+	0	R 1603965
chr9	jNXSensor	rigid_DNA	1605005	1605014	1000.0	+	0	R 1605005
chr9	jNXSensor	rigid_DNA	1605646	1605656	1000.0	+	0	R 1605646
chr9	jNXSensor	rigid_DNA	1610876	1610887	1000.0	+	0	R 1610876
chr9	jNXSensor	rigid_DNA	1613080	1613094	1000.0	+	0	R 1613080
chr9	jNXSensor	rigid_DNA	1614422	1614436	1000.0	+	0	R 1614422
chr9	jNXSensor	rigid_DNA	1615402	1615413	1000.0	+	0	R 1615402
chr9	jNXSensor	rigid_DNA	1616387	1616398	1000.0	+	0	R 1616387
chr9	jNXSensor	rigid_DNA	1616420	1616434	1000.0	+	0	R 1616420
chr9	jNXSensor	rigid_DNA	1616498	1616515	1000.0	+	0	R 1616498
chr9	jNXSensor	rigid_DNA	1616663	1616674	1000.0	+	0	R 1616663
chr9	jNXSensor	rigid_DNA	1619649	1619662	1000.0	+	0	R 1619649
chr9	jNXSensor	rigid_DNA	1621079	1621093	1000.0	+	0	R 1621079
chr9	jNXSensor	rigid_DNA	1622585	1622599	1000.0	+	0	R 1622585
chr9	jNXSensor	rigid_DNA	1622652	1622666	1000.0	+	0	R 1622652
chr9	jNXSensor	rigid_DNA	1624079	1624088	1000.0	+	0	R 1624079
chr9	jNXSensor	rigid_DNA	1625102	1625111	1000.0	+	0	R 1625102
chr9	jNXSensor	rigid_DNA	1628865	1628874	1000.0	+	0	R 1628865
chr9	jNXSensor	rigid_DNA	1630517	1630531	1000.0	+	0	R 1630517
chr9	jNXSensor	rigid_DNA	1630796	1630817	1000.0	+	0	R 1630796
chr9	jNXSensor	rigid_DNA	1632739	1632751	1000.0	+	0	R 1632739
chr9	jNXSensor	rigid_DNA	1635080	1635103	1000.0	+	0	R 1635080
chr9	jNXSensor	rigid_DNA	1635349	1635363	1000.0	+	0	R 1635349
chr9	jNXSensor	rigid_DNA	1635386	1635400	1000.0	+	0	R 1635386
chr9	jNXSensor	rigid_DNA	1636080	1636092	1000.0	+	0	R 1636080
chr9	jNXSensor	rigid_DNA	1638373	1638387	1000.0	+	0	R 1638373
chr9	jNXSensor	rigid_DNA	1638709	1638718	1000.0	+	0	R 1638709
chr9	jNXSensor	rigid_DNA	1643248	1643257	1000.0	+	0	R 1643248
chr9	jNXSensor	rigid_DNA	1645122	1645136	1000.0	+	0	R 1645122
chr9	jNXSensor	rigid_DNA	1649736	1649750	1000.0	+	0	R 1649736
chr9	jNXSensor	rigid_DNA	1649767	1649781	1000.0	+	0	R 1649767
chr9	jNXSensor	rigid_DNA	1649855	1649869	1000.0	+	0	R 1649855
chr9	jNXSensor	rigid_DNA	1652705	1652719	1000.0	+	0	R 1652705
chr9	jNXSensor	rigid_DNA	1654258	1654272	1000.0	+	0	R 1654258
chr9	jNXSensor	rigid_DNA	1655316	1655347	1000.0	+	0	R 1655316
chr9	jNXSensor	rigid_DNA	1657279	1657298	1000.0	+	0	R 1657279
chr9	jNXSensor	rigid_DNA	1658381	1658392	1000.0	+	0	R 1658381
chr9	jNXSensor	rigid_DNA	1661984	1661998	1000.0	+	0	R 1661984
chr9	jNXSensor	rigid_DNA	1663789	1663803	1000.0	+	0	R 1663789
chr9	jNXSensor	rigid_DNA	1664178	1664192	1000.0	+	0	R 1664178
chr9	jNXSensor	rigid_DNA	1664445	1664459	1000.0	+	0	R 1664445
chr9	jNXSensor	rigid_DNA	1669256	1669267	1000.0	+	0	R 1669256
chr9	jNXSensor	rigid_DNA	1670672	1670686	1000.0	+	0	R 1670672
chr9	jNXSensor	rigid_DNA	1677201	1677216	1000.0	+	0	R 1677201
chr9	jNXSensor	rigid_DNA	1677640	1677655	1000.0	+	0	R 1677640
chr9	jNXSensor	rigid_DNA	1677970	1677981	1000.0	+	0	R 1677970
chr9	jNXSensor	rigid_DNA	1684577	1684586	1000.0	+	0	R 1684577
chr9	jNXSensor	rigid_DNA	1688558	1688590	1000.0	+	0	R 1688558
chr9	jNXSensor	rigid_DNA	1688821	1688835	1000.0	+	0	R 1688821
chr9	jNXSensor	rigid_DNA	1690072	1690081	1000.0	+	0	R 1690072
chr9	jNXSensor	rigid_DNA	1691895	1691910	1000.0	+	0	R 1691895
chr9	jNXSensor	rigid_DNA	1694901	1694921	1000.0	+	0	R 1694901
chr9	jNXSensor	rigid_DNA	1695175	1695197	1000.0	+	0	R 1695175
chr9	jNXSensor	rigid_DNA	1696550	1696559	1000.0	+	0	R 1696550
chr9	jNXSensor	rigid_DNA	1697476	1697490	1000.0	+	0	R 1697476
chr9	jNXSensor	rigid_DNA	1698777	1698787	1000.0	+	0	R 1698777
chr9	jNXSensor	rigid_DNA	1702468	1702482	1000.0	+	0	R 1702468
chr9	jNXSensor	rigid_DNA	1703057	1703086	1000.0	+	0	R 1703057
chr9	jNXSensor	rigid_DNA	1703395	1703409	1000.0	+	0	R 1703395
chr9	jNXSensor	rigid_DNA	1704488	1704502	1000.0	+	0	R 1704488
chr9	jNXSensor	rigid_DNA	1705416	1705430	1000.0	+	0	R 1705416
chr9	jNXSensor	rigid_DNA	1705956	1705970	1000.0	+	0	R 1705956
chr9	jNXSensor	rigid_DNA	1707688	1707698	1000.0	+	0	R 1707688
chr9	jNXSensor	rigid_DNA	1715643	1715663	1000.0	+	0	R 1715643
chr9	jNXSensor	rigid_DNA	1718664	1718678	1000.0	+	0	R 1718664
chr9	jNXSensor	rigid_DNA	1719402	1719426	1000.0	+	0	R 1719402
chr9	jNXSensor	rigid_DNA	1721604	1721613	1000.0	+	0	R 1721604
chr9	jNXSensor	rigid_DNA	1721839	1721859	1000.0	+	0	R 1721839
chr9	jNXSensor	rigid_DNA	1727646	1727660	1000.0	+	0	R 1727646
chr9	jNXSensor	rigid_DNA	1727751	1727765	1000.0	+	0	R 1727751
chr9	jNXSensor	rigid_DNA	1727891	1727905	1000.0	+	0	R 1727891
chr9	jNXSensor	rigid_DNA	1729224	1729237	1000.0	+	0	R 1729224
chr9	jNXSensor	rigid_DNA	1731141	1731156	1000.0	+	0	R 1731141
chr9	jNXSensor	rigid_DNA	1732231	1732242	1000.0	+	0	R 1732231
chr9	jNXSensor	rigid_DNA	1738903	1738916	1000.0	+	0	R 1738903
chr9	jNXSensor	rigid_DNA	1739963	1739983	1000.0	+	0	R 1739963
chr9	jNXSensor	rigid_DNA	1745916	1745930	1000.0	+	0	R 1745916
chr9	jNXSensor	rigid_DNA	1748132	1748146	1000.0	+	0	R 1748132
chr9	jNXSensor	rigid_DNA	1748833	1748842	1000.0	+	0	R 1748833
chr9	jNXSensor	rigid_DNA	1749284	1749298	1000.0	+	0	R 1749284
chr9	jNXSensor	rigid_DNA	1751348	1751357	1000.0	+	0	R 1751348
chr9	jNXSensor	rigid_DNA	1753920	1753932	1000.0	+	0	R 1753920
chr9	jNXSensor	rigid_DNA	1755189	1755203	1000.0	+	0	R 1755189
chr9	jNXSensor	rigid_DNA	1755671	1755685	1000.0	+	0	R 1755671
chr9	jNXSensor	rigid_DNA	1759119	1759133	1000.0	+	0	R 1759119
chr9	jNXSensor	rigid_DNA	1761535	1761549	1000.0	+	0	R 1761535
chr9	jNXSensor	rigid_DNA	1761937	1761951	1000.0	+	0	R 1761937
chr9	jNXSensor	rigid_DNA	1768172	1768188	1000.0	+	0	R 1768172
chr9	jNXSensor	rigid_DNA	1768454	1768468	1000.0	+	0	R 1768454
chr9	jNXSensor	rigid_DNA	1768472	1768483	1000.0	+	0	R 1768472
chr9	jNXSensor	rigid_DNA	1775576	1775590	1000.0	+	0	R 1775576
chr9	jNXSensor	rigid_DNA	1776506	1776525	1000.0	+	0	R 1776506
chr9	jNXSensor	rigid_DNA	1779610	1779619	1000.0	+	0	R 1779610
chr9	jNXSensor	rigid_DNA	1783879	1783899	1000.0	+	0	R 1783879
chr9	jNXSensor	rigid_DNA	1786207	1786221	1000.0	+	0	R 1786207
chr9	jNXSensor	rigid_DNA	1787071	1787086	1000.0	+	0	R 1787071
chr9	jNXSensor	rigid_DNA	1787346	1787355	1000.0	+	0	R 1787346
chr9	jNXSensor	rigid_DNA	1787631	1787645	1000.0	+	0	R 1787631
chr9	jNXSensor	rigid_DNA	1790227	1790241	1000.0	+	0	R 1790227
chr9	jNXSensor	rigid_DNA	1790683	1790697	1000.0	+	0	R 1790683
chr9	jNXSensor	rigid_DNA	1797764	1797775	1000.0	+	0	R 1797764
chr9	jNXSensor	rigid_DNA	1798031	1798040	1000.0	+	0	R 1798031
chr9	jNXSensor	rigid_DNA	1799275	1799289	1000.0	+	0	R 1799275
chr9	jNXSensor	rigid_DNA	1799312	1799332	1000.0	+	0	R 1799312
chr9	jNXSensor	rigid_DNA	1799554	1799573	1000.0	+	0	R 1799554
chr9	jNXSensor	rigid_DNA	1805507	1805521	1000.0	+	0	R 1805507
chr9	jNXSensor	rigid_DNA	1807052	1807078	1000.0	+	0	R 1807052
chr9	jNXSensor	rigid_DNA	1807318	1807332	1000.0	+	0	R 1807318
chr9	jNXSensor	rigid_DNA	1809613	1809626	1000.0	+	0	R 1809613
chr9	jNXSensor	rigid_DNA	1812480	1812491	1000.0	+	0	R 1812480
chr9	jNXSensor	rigid_DNA	1815740	1815754	1000.0	+	0	R 1815740
chr9	jNXSensor	rigid_DNA	1817361	1817375	1000.0	+	0	R 1817361
chr9	jNXSensor	rigid_DNA	1819559	1819572	1000.0	+	0	R 1819559
chr9	jNXSensor	rigid_DNA	1821662	1821671	1000.0	+	0	R 1821662
chr9	jNXSensor	rigid_DNA	1824976	1824990	1000.0	+	0	R 1824976
chr9	jNXSensor	rigid_DNA	1828782	1828795	1000.0	+	0	R 1828782
chr9	jNXSensor	rigid_DNA	1830305	1830333	1000.0	+	0	R 1830305
chr9	jNXSensor	rigid_DNA	1831149	1831163	1000.0	+	0	R 1831149
chr9	jNXSensor	rigid_DNA	1834851	1834865	1000.0	+	0	R 1834851
chr9	jNXSensor	rigid_DNA	1835721	1835735	1000.0	+	0	R 1835721
chr9	jNXSensor	rigid_DNA	1837126	1837145	1000.0	+	0	R 1837126
chr9	jNXSensor	rigid_DNA	1837946	1837956	1000.0	+	0	R 1837946
chr9	jNXSensor	rigid_DNA	1838773	1838787	1000.0	+	0	R 1838773
chr9	jNXSensor	rigid_DNA	1839062	1839078	1000.0	+	0	R 1839062
chr9	jNXSensor	rigid_DNA	1840595	1840611	1000.0	+	0	R 1840595
chr9	jNXSensor	rigid_DNA	1841793	1841807	1000.0	+	0	R 1841793
chr9	jNXSensor	rigid_DNA	1842047	1842064	1000.0	+	0	R 1842047
chr9	jNXSensor	rigid_DNA	1848247	1848261	1000.0	+	0	R 1848247
chr9	jNXSensor	rigid_DNA	1849496	1849510	1000.0	+	0	R 1849496
chr9	jNXSensor	rigid_DNA	1849743	1849756	1000.0	+	0	R 1849743
chr9	jNXSensor	rigid_DNA	1861617	1861629	1000.0	+	0	R 1861617
chr9	jNXSensor	rigid_DNA	1863854	1863865	1000.0	+	0	R 1863854
chr9	jNXSensor	rigid_DNA	1864865	1864890	1000.0	+	0	R 1864865
chr9	jNXSensor	rigid_DNA	1864907	1864921	1000.0	+	0	R 1864907
chr9	jNXSensor	rigid_DNA	1865110	1865127	1000.0	+	0	R 1865110
chr9	jNXSensor	rigid_DNA	1866180	1866194	1000.0	+	0	R 1866180
chr9	jNXSensor	rigid_DNA	1868249	1868264	1000.0	+	0	R 1868249
chr9	jNXSensor	rigid_DNA	1868491	1868510	1000.0	+	0	R 1868491
chr9	jNXSensor	rigid_DNA	1868552	1868573	1000.0	+	0	R 1868552
chr9	jNXSensor	rigid_DNA	1869126	1869140	1000.0	+	0	R 1869126
chr9	jNXSensor	rigid_DNA	1871748	1871768	1000.0	+	0	R 1871748
chr9	jNXSensor	rigid_DNA	1871773	1871788	1000.0	+	0	R 1871773
chr9	jNXSensor	rigid_DNA	1878365	1878375	1000.0	+	0	R 1878365
chr9	jNXSensor	rigid_DNA	1879719	1879728	1000.0	+	0	R 1879719
chr9	jNXSensor	rigid_DNA	1880870	1880890	1000.0	+	0	R 1880870
chr9	jNXSensor	rigid_DNA	1881747	1881763	1000.0	+	0	R 1881747
chr9	jNXSensor	rigid_DNA	1884840	1884863	1000.0	+	0	R 1884840
chr9	jNXSensor	rigid_DNA	1885097	1885111	1000.0	+	0	R 1885097
chr9	jNXSensor	rigid_DNA	1888173	1888183	1000.0	+	0	R 1888173
chr9	jNXSensor	rigid_DNA	1890301	1890322	1000.0	+	0	R 1890301
chr9	jNXSensor	rigid_DNA	1890782	1890793	1000.0	+	0	R 1890782
chr9	jNXSensor	rigid_DNA	1891242	1891251	1000.0	+	0	R 1891242
chr9	jNXSensor	rigid_DNA	1893219	1893233	1000.0	+	0	R 1893219
chr9	jNXSensor	rigid_DNA	1894156	1894170	1000.0	+	0	R 1894156
chr9	jNXSensor	rigid_DNA	1894280	1894294	1000.0	+	0	R 1894280
chr9	jNXSensor	rigid_DNA	1895700	1895714	1000.0	+	0	R 1895700
chr9	jNXSensor	rigid_DNA	1898669	1898680	1000.0	+	0	R 1898669
chr9	jNXSensor	rigid_DNA	1899397	1899412	1000.0	+	0	R 1899397
chr9	jNXSensor	rigid_DNA	1899894	1899905	1000.0	+	0	R 1899894
chr9	jNXSensor	rigid_DNA	1901084	1901101	1000.0	+	0	R 1901084
chr9	jNXSensor	rigid_DNA	1902260	1902281	1000.0	+	0	R 1902260
chr9	jNXSensor	rigid_DNA	1903078	1903089	1000.0	+	0	R 1903078
chr9	jNXSensor	rigid_DNA	1904731	1904751	1000.0	+	0	R 1904731
chr9	jNXSensor	rigid_DNA	1905315	1905329	1000.0	+	0	R 1905315
chr9	jNXSensor	rigid_DNA	1907764	1907777	1000.0	+	0	R 1907764
chr9	jNXSensor	rigid_DNA	1907849	1907858	1000.0	+	0	R 1907849
chr9	jNXSensor	rigid_DNA	1908888	1908902	1000.0	+	0	R 1908888
chr9	jNXSensor	rigid_DNA	1909705	1909715	1000.0	+	0	R 1909705
chr9	jNXSensor	rigid_DNA	1909830	1909844	1000.0	+	0	R 1909830
chr9	jNXSensor	rigid_DNA	1909890	1909904	1000.0	+	0	R 1909890
chr9	jNXSensor	rigid_DNA	1911735	1911749	1000.0	+	0	R 1911735
chr9	jNXSensor	rigid_DNA	1911772	1911786	1000.0	+	0	R 1911772
chr9	jNXSensor	rigid_DNA	1912483	1912497	1000.0	+	0	R 1912483
chr9	jNXSensor	rigid_DNA	1913685	1913721	1000.0	+	0	R 1913685
chr9	jNXSensor	rigid_DNA	1913753	1913767	1000.0	+	0	R 1913753
chr9	jNXSensor	rigid_DNA	1915144	1915158	1000.0	+	0	R 1915144
chr9	jNXSensor	rigid_DNA	1915386	1915400	1000.0	+	0	R 1915386
chr9	jNXSensor	rigid_DNA	1917241	1917255	1000.0	+	0	R 1917241
chr9	jNXSensor	rigid_DNA	1918415	1918429	1000.0	+	0	R 1918415
chr9	jNXSensor	rigid_DNA	1919204	1919217	1000.0	+	0	R 1919204
chr9	jNXSensor	rigid_DNA	1919873	1919887	1000.0	+	0	R 1919873
chr9	jNXSensor	rigid_DNA	1926771	1926790	1000.0	+	0	R 1926771
chr9	jNXSensor	rigid_DNA	1928566	1928580	1000.0	+	0	R 1928566
chr9	jNXSensor	rigid_DNA	1928840	1928865	1000.0	+	0	R 1928840
chr9	jNXSensor	rigid_DNA	1930705	1930723	1000.0	+	0	R 1930705
chr9	jNXSensor	rigid_DNA	1930746	1930766	1000.0	+	0	R 1930746
chr9	jNXSensor	rigid_DNA	1930990	1931023	1000.0	+	0	R 1930990
chr9	jNXSensor	rigid_DNA	1932971	1932994	1000.0	+	0	R 1932971
chr9	jNXSensor	rigid_DNA	1938611	1938620	1000.0	+	0	R 1938611
chr9	jNXSensor	rigid_DNA	1939923	1939937	1000.0	+	0	R 1939923
chr9	jNXSensor	rigid_DNA	1940375	1940400	1000.0	+	0	R 1940375
chr9	jNXSensor	rigid_DNA	1944105	1944116	1000.0	+	0	R 1944105
chr9	jNXSensor	rigid_DNA	1948660	1948669	1000.0	+	0	R 1948660
chr9	jNXSensor	rigid_DNA	1950426	1950445	1000.0	+	0	R 1950426
chr9	jNXSensor	rigid_DNA	1953814	1953826	1000.0	+	0	R 1953814
chr9	jNXSensor	rigid_DNA	1955897	1955911	1000.0	+	0	R 1955897
chr9	jNXSensor	rigid_DNA	1958832	1958846	1000.0	+	0	R 1958832
chr9	jNXSensor	rigid_DNA	1961291	1961305	1000.0	+	0	R 1961291
chr9	jNXSensor	rigid_DNA	1962014	1962028	1000.0	+	0	R 1962014
chr9	jNXSensor	rigid_DNA	1962078	1962092	1000.0	+	0	R 1962078
chr9	jNXSensor	rigid_DNA	1962196	1962210	1000.0	+	0	R 1962196
chr9	jNXSensor	rigid_DNA	1963239	1963253	1000.0	+	0	R 1963239
chr9	jNXSensor	rigid_DNA	1963770	1963779	1000.0	+	0	R 1963770
chr9	jNXSensor	rigid_DNA	1964064	1964083	1000.0	+	0	R 1964064
chr9	jNXSensor	rigid_DNA	1965825	1965834	1000.0	+	0	R 1965825
chr9	jNXSensor	rigid_DNA	1966065	1966079	1000.0	+	0	R 1966065
chr9	jNXSensor	rigid_DNA	1967122	1967133	1000.0	+	0	R 1967122
chr9	jNXSensor	rigid_DNA	1967418	1967438	1000.0	+	0	R 1967418
chr9	jNXSensor	rigid_DNA	1967662	1967686	1000.0	+	0	R 1967662
chr9	jNXSensor	rigid_DNA	1970172	1970186	1000.0	+	0	R 1970172
chr9	jNXSensor	rigid_DNA	1970237	1970252	1000.0	+	0	R 1970237
chr9	jNXSensor	rigid_DNA	1971351	1971365	1000.0	+	0	R 1971351
chr9	jNXSensor	rigid_DNA	1975376	1975386	1000.0	+	0	R 1975376
chr9	jNXSensor	rigid_DNA	1975388	1975400	1000.0	+	0	R 1975388
chr9	jNXSensor	rigid_DNA	1975402	1975417	1000.0	+	0	R 1975402
chr9	jNXSensor	rigid_DNA	1978695	1978712	1000.0	+	0	R 1978695
chr9	jNXSensor	rigid_DNA	1980099	1980118	1000.0	+	0	R 1980099
chr9	jNXSensor	rigid_DNA	1980339	1980358	1000.0	+	0	R 1980339
chr9	jNXSensor	rigid_DNA	1980794	1980808	1000.0	+	0	R 1980794
chr9	jNXSensor	rigid_DNA	1988461	1988475	1000.0	+	0	R 1988461
chr9	jNXSensor	rigid_DNA	1990988	1991002	1000.0	+	0	R 1990988
chr9	jNXSensor	rigid_DNA	1991025	1991045	1000.0	+	0	R 1991025
chr9	jNXSensor	rigid_DNA	1991266	1991289	1000.0	+	0	R 1991266
chr9	jNXSensor	rigid_DNA	1992817	1992830	1000.0	+	0	R 1992817
chr9	jNXSensor	rigid_DNA	1993788	1993802	1000.0	+	0	R 1993788
chr9	jNXSensor	rigid_DNA	1995100	1995111	1000.0	+	0	R 1995100
chr9	jNXSensor	rigid_DNA	1995176	1995192	1000.0	+	0	R 1995176
chr9	jNXSensor	rigid_DNA	1999192	1999221	1000.0	+	0	R 1999192
chr9	jNXSensor	rigid_DNA	1999742	1999762	1000.0	+	0	R 1999742
chr9	jNXSensor	rigid_DNA	2000316	2000326	1000.0	+	0	R 2000316
chr9	jNXSensor	rigid_DNA	2004349	2004370	1000.0	+	0	R 2004349
chr9	jNXSensor	rigid_DNA	2004738	2004764	1000.0	+	0	R 2004738
chr9	jNXSensor	rigid_DNA	2004785	2004799	1000.0	+	0	R 2004785
chr9	jNXSensor	rigid_DNA	2004855	2004869	1000.0	+	0	R 2004855
chr9	jNXSensor	rigid_DNA	2004910	2004926	1000.0	+	0	R 2004910
chr9	jNXSensor	rigid_DNA	2005116	2005131	1000.0	+	0	R 2005116
chr9	jNXSensor	rigid_DNA	2005165	2005192	1000.0	+	0	R 2005165
chr9	jNXSensor	rigid_DNA	2005195	2005211	1000.0	+	0	R 2005195
chr9	jNXSensor	rigid_DNA	2005226	2005240	1000.0	+	0	R 2005226
chr9	jNXSensor	rigid_DNA	2005438	2005457	1000.0	+	0	R 2005438
chr9	jNXSensor	rigid_DNA	2005495	2005509	1000.0	+	0	R 2005495
chr9	jNXSensor	rigid_DNA	2005567	2005586	1000.0	+	0	R 2005567
chr9	jNXSensor	rigid_DNA	2005858	2005873	1000.0	+	0	R 2005858
chr9	jNXSensor	rigid_DNA	2005887	2005901	1000.0	+	0	R 2005887
chr9	jNXSensor	rigid_DNA	2005939	2005953	1000.0	+	0	R 2005939
chr9	jNXSensor	rigid_DNA	2005981	2006019	1000.0	+	0	R 2005981
chr9	jNXSensor	rigid_DNA	2006056	2006070	1000.0	+	0	R 2006056
chr9	jNXSensor	rigid_DNA	2006079	2006093	1000.0	+	0	R 2006079
chr9	jNXSensor	rigid_DNA	2006132	2006150	1000.0	+	0	R 2006132
chr9	jNXSensor	rigid_DNA	2006236	2006271	1000.0	+	0	R 2006236
chr9	jNXSensor	rigid_DNA	2006293	2006312	1000.0	+	0	R 2006293
chr9	jNXSensor	rigid_DNA	2006329	2006344	1000.0	+	0	R 2006329
chr9	jNXSensor	rigid_DNA	2006478	2006492	1000.0	+	0	R 2006478
chr9	jNXSensor	rigid_DNA	2006510	2006528	1000.0	+	0	R 2006510
chr9	jNXSensor	rigid_DNA	2006533	2006565	1000.0	+	0	R 2006533
chr9	jNXSensor	rigid_DNA	2006638	2006673	1000.0	+	0	R 2006638
chr9	jNXSensor	rigid_DNA	2006678	2006693	1000.0	+	0	R 2006678
chr9	jNXSensor	rigid_DNA	2006910	2006955	1000.0	+	0	R 2006910
chr9	jNXSensor	rigid_DNA	2007018	2007038	1000.0	+	0	R 2007018
chr9	jNXSensor	rigid_DNA	2007057	2007076	1000.0	+	0	R 2007057
chr9	jNXSensor	rigid_DNA	2007130	2007149	1000.0	+	0	R 2007130
chr9	jNXSensor	rigid_DNA	2007212	2007231	1000.0	+	0	R 2007212
chr9	jNXSensor	rigid_DNA	2007313	2007327	1000.0	+	0	R 2007313
chr9	jNXSensor	rigid_DNA	2007352	2007375	1000.0	+	0	R 2007352
chr9	jNXSensor	rigid_DNA	2007465	2007479	1000.0	+	0	R 2007465
chr9	jNXSensor	rigid_DNA	2007562	2007577	1000.0	+	0	R 2007562
chr9	jNXSensor	rigid_DNA	2007663	2007692	1000.0	+	0	R 2007663
chr9	jNXSensor	rigid_DNA	2007724	2007757	1000.0	+	0	R 2007724
chr9	jNXSensor	rigid_DNA	2007763	2007777	1000.0	+	0	R 2007763
chr9	jNXSensor	rigid_DNA	2007807	2007831	1000.0	+	0	R 2007807
chr9	jNXSensor	rigid_DNA	2008046	2008060	1000.0	+	0	R 2008046
chr9	jNXSensor	rigid_DNA	2009140	2009150	1000.0	+	0	R 2009140
chr9	jNXSensor	rigid_DNA	2009267	2009281	1000.0	+	0	R 2009267
chr9	jNXSensor	rigid_DNA	2009497	2009514	1000.0	+	0	R 2009497
chr9	jNXSensor	rigid_DNA	2009817	2009828	1000.0	+	0	R 2009817
chr9	jNXSensor	rigid_DNA	2015289	2015303	1000.0	+	0	R 2015289
chr9	jNXSensor	rigid_DNA	2017305	2017319	1000.0	+	0	R 2017305
chr9	jNXSensor	rigid_DNA	2019053	2019096	1000.0	+	0	R 2019053
chr9	jNXSensor	rigid_DNA	2020542	2020560	1000.0	+	0	R 2020542
chr9	jNXSensor	rigid_DNA	2023610	2023624	1000.0	+	0	R 2023610
chr9	jNXSensor	rigid_DNA	2024243	2024266	1000.0	+	0	R 2024243
chr9	jNXSensor	rigid_DNA	2029234	2029246	1000.0	+	0	R 2029234
chr9	jNXSensor	rigid_DNA	2029562	2029576	1000.0	+	0	R 2029562
chr9	jNXSensor	rigid_DNA	2029688	2029708	1000.0	+	0	R 2029688
chr9	jNXSensor	rigid_DNA	2032658	2032673	1000.0	+	0	R 2032658
chr9	jNXSensor	rigid_DNA	2032991	2033000	1000.0	+	0	R 2032991
chr9	jNXSensor	rigid_DNA	2033220	2033234	1000.0	+	0	R 2033220
chr9	jNXSensor	rigid_DNA	2037084	2037096	1000.0	+	0	R 2037084
chr9	jNXSensor	rigid_DNA	2037144	2037171	1000.0	+	0	R 2037144
chr9	jNXSensor	rigid_DNA	2037176	2037202	1000.0	+	0	R 2037176
chr9	jNXSensor	rigid_DNA	2037223	2037242	1000.0	+	0	R 2037223
chr9	jNXSensor	rigid_DNA	2037273	2037342	1000.0	+	0	R 2037273
chr9	jNXSensor	rigid_DNA	2037360	2037390	1000.0	+	0	R 2037360
chr9	jNXSensor	rigid_DNA	2037505	2037520	1000.0	+	0	R 2037505
chr9	jNXSensor	rigid_DNA	2037536	2037550	1000.0	+	0	R 2037536
chr9	jNXSensor	rigid_DNA	2037593	2037607	1000.0	+	0	R 2037593
chr9	jNXSensor	rigid_DNA	2037644	2037658	1000.0	+	0	R 2037644
chr9	jNXSensor	rigid_DNA	2037772	2037786	1000.0	+	0	R 2037772
chr9	jNXSensor	rigid_DNA	2039074	2039083	1000.0	+	0	R 2039074
chr9	jNXSensor	rigid_DNA	2040323	2040333	1000.0	+	0	R 2040323
chr9	jNXSensor	rigid_DNA	2040626	2040640	1000.0	+	0	R 2040626
chr9	jNXSensor	rigid_DNA	2041443	2041462	1000.0	+	0	R 2041443
chr9	jNXSensor	rigid_DNA	2042238	2042252	1000.0	+	0	R 2042238
chr9	jNXSensor	rigid_DNA	2050119	2050150	1000.0	+	0	R 2050119
chr9	jNXSensor	rigid_DNA	2053741	2053752	1000.0	+	0	R 2053741
chr9	jNXSensor	rigid_DNA	2054943	2054963	1000.0	+	0	R 2054943
chr9	jNXSensor	rigid_DNA	2055185	2055194	1000.0	+	0	R 2055185
chr9	jNXSensor	rigid_DNA	2055601	2055615	1000.0	+	0	R 2055601
chr9	jNXSensor	rigid_DNA	2058723	2058734	1000.0	+	0	R 2058723
chr9	jNXSensor	rigid_DNA	2058924	2058934	1000.0	+	0	R 2058924
chr9	jNXSensor	rigid_DNA	2059200	2059218	1000.0	+	0	R 2059200
chr9	jNXSensor	rigid_DNA	2059315	2059334	1000.0	+	0	R 2059315
chr9	jNXSensor	rigid_DNA	2059559	2059572	1000.0	+	0	R 2059559
chr9	jNXSensor	rigid_DNA	2060451	2060465	1000.0	+	0	R 2060451
chr9	jNXSensor	rigid_DNA	2063697	2063711	1000.0	+	0	R 2063697
chr9	jNXSensor	rigid_DNA	2067194	2067208	1000.0	+	0	R 2067194
chr9	jNXSensor	rigid_DNA	2067675	2067689	1000.0	+	0	R 2067675
chr9	jNXSensor	rigid_DNA	2068473	2068483	1000.0	+	0	R 2068473
chr9	jNXSensor	rigid_DNA	2072153	2072167	1000.0	+	0	R 2072153
chr9	jNXSensor	rigid_DNA	2073326	2073337	1000.0	+	0	R 2073326
chr9	jNXSensor	rigid_DNA	2073752	2073771	1000.0	+	0	R 2073752
chr9	jNXSensor	rigid_DNA	2075651	2075660	1000.0	+	0	R 2075651
chr9	jNXSensor	rigid_DNA	2077543	2077552	1000.0	+	0	R 2077543
chr9	jNXSensor	rigid_DNA	2078641	2078650	1000.0	+	0	R 2078641
chr9	jNXSensor	rigid_DNA	2078880	2078894	1000.0	+	0	R 2078880
chr9	jNXSensor	rigid_DNA	2080741	2080755	1000.0	+	0	R 2080741
chr9	jNXSensor	rigid_DNA	2080857	2080868	1000.0	+	0	R 2080857
chr9	jNXSensor	rigid_DNA	2083449	2083463	1000.0	+	0	R 2083449
chr9	jNXSensor	rigid_DNA	2085089	2085103	1000.0	+	0	R 2085089
chr9	jNXSensor	rigid_DNA	2085326	2085345	1000.0	+	0	R 2085326
[truncated: 128,263 more rows]
