# Supplementary material for: Prediction and analysis of nucleosome exclusion regions in the human genome
Source: BMC Genomics. 2008 Apr 22;9:186. doi: 10.1186/1471-2164-9-186 (PMC2386137; doi:10.1186/1471-2164-9-186)
Supplement: Additional file 6 — Nucleosome exclusion scores in wiggle format. A zip file containing the whole annotations for human genome nucleosome exclusion scores in wiggle format, a single *.wig file for each chromosome. [file 1471-2164-9-186-S6.zip › chr10.gff]

chr10	jNXSensor	rigid_DNA	51847	51858	1000.0	+	0	R 51847
chr10	jNXSensor	rigid_DNA	57164	57176	1000.0	+	0	R 57164
chr10	jNXSensor	rigid_DNA	57409	57428	1000.0	+	0	R 57409
chr10	jNXSensor	rigid_DNA	62171	62184	1000.0	+	0	R 62171
chr10	jNXSensor	rigid_DNA	62410	62424	1000.0	+	0	R 62410
chr10	jNXSensor	rigid_DNA	62762	62776	1000.0	+	0	R 62762
chr10	jNXSensor	rigid_DNA	62900	62911	1000.0	+	0	R 62900
chr10	jNXSensor	rigid_DNA	63604	63618	1000.0	+	0	R 63604
chr10	jNXSensor	rigid_DNA	63997	64011	1000.0	+	0	R 63997
chr10	jNXSensor	rigid_DNA	64160	64174	1000.0	+	0	R 64160
chr10	jNXSensor	rigid_DNA	64340	64354	1000.0	+	0	R 64340
chr10	jNXSensor	rigid_DNA	67600	67611	1000.0	+	0	R 67600
chr10	jNXSensor	rigid_DNA	68336	68350	1000.0	+	0	R 68336
chr10	jNXSensor	rigid_DNA	71832	71852	1000.0	+	0	R 71832
chr10	jNXSensor	rigid_DNA	81757	81777	1000.0	+	0	R 81757
chr10	jNXSensor	rigid_DNA	82588	82602	1000.0	+	0	R 82588
chr10	jNXSensor	rigid_DNA	82638	82652	1000.0	+	0	R 82638
chr10	jNXSensor	rigid_DNA	83252	83266	1000.0	+	0	R 83252
chr10	jNXSensor	rigid_DNA	83367	83381	1000.0	+	0	R 83367
chr10	jNXSensor	rigid_DNA	83599	83618	1000.0	+	0	R 83599
chr10	jNXSensor	rigid_DNA	83884	83898	1000.0	+	0	R 83884
chr10	jNXSensor	rigid_DNA	84587	84606	1000.0	+	0	R 84587
chr10	jNXSensor	rigid_DNA	84672	84686	1000.0	+	0	R 84672
chr10	jNXSensor	rigid_DNA	84689	84712	1000.0	+	0	R 84689
chr10	jNXSensor	rigid_DNA	84899	84913	1000.0	+	0	R 84899
chr10	jNXSensor	rigid_DNA	84916	84930	1000.0	+	0	R 84916
chr10	jNXSensor	rigid_DNA	84940	84959	1000.0	+	0	R 84940
chr10	jNXSensor	rigid_DNA	84975	84999	1000.0	+	0	R 84975
chr10	jNXSensor	rigid_DNA	85011	85034	1000.0	+	0	R 85011
chr10	jNXSensor	rigid_DNA	85040	85055	1000.0	+	0	R 85040
chr10	jNXSensor	rigid_DNA	85070	85101	1000.0	+	0	R 85070
chr10	jNXSensor	rigid_DNA	85243	85257	1000.0	+	0	R 85243
chr10	jNXSensor	rigid_DNA	85284	85298	1000.0	+	0	R 85284
chr10	jNXSensor	rigid_DNA	87254	87268	1000.0	+	0	R 87254
chr10	jNXSensor	rigid_DNA	91048	91062	1000.0	+	0	R 91048
chr10	jNXSensor	rigid_DNA	93608	93622	1000.0	+	0	R 93608
chr10	jNXSensor	rigid_DNA	97939	97948	1000.0	+	0	R 97939
chr10	jNXSensor	rigid_DNA	99023	99033	1000.0	+	0	R 99023
chr10	jNXSensor	rigid_DNA	99263	99277	1000.0	+	0	R 99263
chr10	jNXSensor	rigid_DNA	100916	100939	1000.0	+	0	R 100916
chr10	jNXSensor	rigid_DNA	101423	101437	1000.0	+	0	R 101423
chr10	jNXSensor	rigid_DNA	103094	103106	1000.0	+	0	R 103094
chr10	jNXSensor	rigid_DNA	104924	104938	1000.0	+	0	R 104924
chr10	jNXSensor	rigid_DNA	105635	105649	1000.0	+	0	R 105635
chr10	jNXSensor	rigid_DNA	106538	106558	1000.0	+	0	R 106538
chr10	jNXSensor	rigid_DNA	106964	106978	1000.0	+	0	R 106964
chr10	jNXSensor	rigid_DNA	107221	107235	1000.0	+	0	R 107221
chr10	jNXSensor	rigid_DNA	107285	107300	1000.0	+	0	R 107285
chr10	jNXSensor	rigid_DNA	107852	107863	1000.0	+	0	R 107852
chr10	jNXSensor	rigid_DNA	108195	108210	1000.0	+	0	R 108195
chr10	jNXSensor	rigid_DNA	108792	108809	1000.0	+	0	R 108792
chr10	jNXSensor	rigid_DNA	108919	108929	1000.0	+	0	R 108919
chr10	jNXSensor	rigid_DNA	109617	109631	1000.0	+	0	R 109617
chr10	jNXSensor	rigid_DNA	109766	109780	1000.0	+	0	R 109766
chr10	jNXSensor	rigid_DNA	109855	109874	1000.0	+	0	R 109855
chr10	jNXSensor	rigid_DNA	109957	109972	1000.0	+	0	R 109957
chr10	jNXSensor	rigid_DNA	109977	109991	1000.0	+	0	R 109977
chr10	jNXSensor	rigid_DNA	110088	110107	1000.0	+	0	R 110088
chr10	jNXSensor	rigid_DNA	110109	110136	1000.0	+	0	R 110109
chr10	jNXSensor	rigid_DNA	110139	110164	1000.0	+	0	R 110139
chr10	jNXSensor	rigid_DNA	110566	110583	1000.0	+	0	R 110566
chr10	jNXSensor	rigid_DNA	110807	110831	1000.0	+	0	R 110807
chr10	jNXSensor	rigid_DNA	111126	111136	1000.0	+	0	R 111126
chr10	jNXSensor	rigid_DNA	111595	111611	1000.0	+	0	R 111595
chr10	jNXSensor	rigid_DNA	112080	112100	1000.0	+	0	R 112080
chr10	jNXSensor	rigid_DNA	112160	112183	1000.0	+	0	R 112160
chr10	jNXSensor	rigid_DNA	112354	112373	1000.0	+	0	R 112354
chr10	jNXSensor	rigid_DNA	112413	112427	1000.0	+	0	R 112413
chr10	jNXSensor	rigid_DNA	112478	112500	1000.0	+	0	R 112478
chr10	jNXSensor	rigid_DNA	112538	112565	1000.0	+	0	R 112538
chr10	jNXSensor	rigid_DNA	112567	112594	1000.0	+	0	R 112567
chr10	jNXSensor	rigid_DNA	112597	112622	1000.0	+	0	R 112597
chr10	jNXSensor	rigid_DNA	115073	115087	1000.0	+	0	R 115073
chr10	jNXSensor	rigid_DNA	115419	115433	1000.0	+	0	R 115419
chr10	jNXSensor	rigid_DNA	115579	115593	1000.0	+	0	R 115579
chr10	jNXSensor	rigid_DNA	115847	115862	1000.0	+	0	R 115847
chr10	jNXSensor	rigid_DNA	116014	116028	1000.0	+	0	R 116014
chr10	jNXSensor	rigid_DNA	116480	116499	1000.0	+	0	R 116480
chr10	jNXSensor	rigid_DNA	116531	116545	1000.0	+	0	R 116531
chr10	jNXSensor	rigid_DNA	116876	116890	1000.0	+	0	R 116876
chr10	jNXSensor	rigid_DNA	116975	116989	1000.0	+	0	R 116975
chr10	jNXSensor	rigid_DNA	117148	117162	1000.0	+	0	R 117148
chr10	jNXSensor	rigid_DNA	117954	117968	1000.0	+	0	R 117954
chr10	jNXSensor	rigid_DNA	118155	118169	1000.0	+	0	R 118155
chr10	jNXSensor	rigid_DNA	118272	118286	1000.0	+	0	R 118272
chr10	jNXSensor	rigid_DNA	118831	118845	1000.0	+	0	R 118831
chr10	jNXSensor	rigid_DNA	120238	120257	1000.0	+	0	R 120238
chr10	jNXSensor	rigid_DNA	120545	120559	1000.0	+	0	R 120545
chr10	jNXSensor	rigid_DNA	120750	120764	1000.0	+	0	R 120750
chr10	jNXSensor	rigid_DNA	120988	121002	1000.0	+	0	R 120988
chr10	jNXSensor	rigid_DNA	121080	121094	1000.0	+	0	R 121080
chr10	jNXSensor	rigid_DNA	122491	122505	1000.0	+	0	R 122491
chr10	jNXSensor	rigid_DNA	122720	122739	1000.0	+	0	R 122720
chr10	jNXSensor	rigid_DNA	123839	123854	1000.0	+	0	R 123839
chr10	jNXSensor	rigid_DNA	123889	123903	1000.0	+	0	R 123889
chr10	jNXSensor	rigid_DNA	127192	127212	1000.0	+	0	R 127192
chr10	jNXSensor	rigid_DNA	127637	127652	1000.0	+	0	R 127637
chr10	jNXSensor	rigid_DNA	128008	128022	1000.0	+	0	R 128008
chr10	jNXSensor	rigid_DNA	128232	128246	1000.0	+	0	R 128232
chr10	jNXSensor	rigid_DNA	128279	128293	1000.0	+	0	R 128279
chr10	jNXSensor	rigid_DNA	130654	130668	1000.0	+	0	R 130654
chr10	jNXSensor	rigid_DNA	134837	134851	1000.0	+	0	R 134837
chr10	jNXSensor	rigid_DNA	135182	135197	1000.0	+	0	R 135182
chr10	jNXSensor	rigid_DNA	136495	136514	1000.0	+	0	R 136495
chr10	jNXSensor	rigid_DNA	138572	138586	1000.0	+	0	R 138572
chr10	jNXSensor	rigid_DNA	139234	139248	1000.0	+	0	R 139234
chr10	jNXSensor	rigid_DNA	140749	140771	1000.0	+	0	R 140749
chr10	jNXSensor	rigid_DNA	140824	140838	1000.0	+	0	R 140824
chr10	jNXSensor	rigid_DNA	141237	141251	1000.0	+	0	R 141237
chr10	jNXSensor	rigid_DNA	141284	141298	1000.0	+	0	R 141284
chr10	jNXSensor	rigid_DNA	141344	141358	1000.0	+	0	R 141344
chr10	jNXSensor	rigid_DNA	141491	141505	1000.0	+	0	R 141491
chr10	jNXSensor	rigid_DNA	143620	143629	1000.0	+	0	R 143620
chr10	jNXSensor	rigid_DNA	144012	144026	1000.0	+	0	R 144012
chr10	jNXSensor	rigid_DNA	144587	144596	1000.0	+	0	R 144587
chr10	jNXSensor	rigid_DNA	144831	144845	1000.0	+	0	R 144831
chr10	jNXSensor	rigid_DNA	145182	145196	1000.0	+	0	R 145182
chr10	jNXSensor	rigid_DNA	147684	147706	1000.0	+	0	R 147684
chr10	jNXSensor	rigid_DNA	147936	147950	1000.0	+	0	R 147936
chr10	jNXSensor	rigid_DNA	147973	147995	1000.0	+	0	R 147973
chr10	jNXSensor	rigid_DNA	150046	150059	1000.0	+	0	R 150046
chr10	jNXSensor	rigid_DNA	150263	150277	1000.0	+	0	R 150263
chr10	jNXSensor	rigid_DNA	150912	150926	1000.0	+	0	R 150912
chr10	jNXSensor	rigid_DNA	151149	151169	1000.0	+	0	R 151149
chr10	jNXSensor	rigid_DNA	151192	151206	1000.0	+	0	R 151192
chr10	jNXSensor	rigid_DNA	151862	151876	1000.0	+	0	R 151862
chr10	jNXSensor	rigid_DNA	151972	151991	1000.0	+	0	R 151972
chr10	jNXSensor	rigid_DNA	154775	154784	1000.0	+	0	R 154775
chr10	jNXSensor	rigid_DNA	160187	160201	1000.0	+	0	R 160187
chr10	jNXSensor	rigid_DNA	160426	160443	1000.0	+	0	R 160426
chr10	jNXSensor	rigid_DNA	162656	162683	1000.0	+	0	R 162656
chr10	jNXSensor	rigid_DNA	164087	164098	1000.0	+	0	R 164087
chr10	jNXSensor	rigid_DNA	165010	165024	1000.0	+	0	R 165010
chr10	jNXSensor	rigid_DNA	165143	165157	1000.0	+	0	R 165143
chr10	jNXSensor	rigid_DNA	166776	166790	1000.0	+	0	R 166776
chr10	jNXSensor	rigid_DNA	167631	167642	1000.0	+	0	R 167631
chr10	jNXSensor	rigid_DNA	167715	167729	1000.0	+	0	R 167715
chr10	jNXSensor	rigid_DNA	168138	168152	1000.0	+	0	R 168138
chr10	jNXSensor	rigid_DNA	170614	170638	1000.0	+	0	R 170614
chr10	jNXSensor	rigid_DNA	170676	170710	1000.0	+	0	R 170676
chr10	jNXSensor	rigid_DNA	170849	170900	1000.0	+	0	R 170849
chr10	jNXSensor	rigid_DNA	170903	170917	1000.0	+	0	R 170903
chr10	jNXSensor	rigid_DNA	170930	170954	1000.0	+	0	R 170930
chr10	jNXSensor	rigid_DNA	170973	171032	1000.0	+	0	R 170973
chr10	jNXSensor	rigid_DNA	171039	171058	1000.0	+	0	R 171039
chr10	jNXSensor	rigid_DNA	171071	171089	1000.0	+	0	R 171071
chr10	jNXSensor	rigid_DNA	171096	171136	1000.0	+	0	R 171096
chr10	jNXSensor	rigid_DNA	171152	171176	1000.0	+	0	R 171152
chr10	jNXSensor	rigid_DNA	171188	171209	1000.0	+	0	R 171188
chr10	jNXSensor	rigid_DNA	171221	171235	1000.0	+	0	R 171221
chr10	jNXSensor	rigid_DNA	171276	171327	1000.0	+	0	R 171276
chr10	jNXSensor	rigid_DNA	171371	171402	1000.0	+	0	R 171371
chr10	jNXSensor	rigid_DNA	171416	171433	1000.0	+	0	R 171416
chr10	jNXSensor	rigid_DNA	171439	171480	1000.0	+	0	R 171439
chr10	jNXSensor	rigid_DNA	171512	171548	1000.0	+	0	R 171512
chr10	jNXSensor	rigid_DNA	171554	171571	1000.0	+	0	R 171554
chr10	jNXSensor	rigid_DNA	171578	171592	1000.0	+	0	R 171578
chr10	jNXSensor	rigid_DNA	171595	171610	1000.0	+	0	R 171595
chr10	jNXSensor	rigid_DNA	171677	171750	1000.0	+	0	R 171677
chr10	jNXSensor	rigid_DNA	171753	171767	1000.0	+	0	R 171753
chr10	jNXSensor	rigid_DNA	171816	171830	1000.0	+	0	R 171816
chr10	jNXSensor	rigid_DNA	171846	171862	1000.0	+	0	R 171846
chr10	jNXSensor	rigid_DNA	171903	171923	1000.0	+	0	R 171903
chr10	jNXSensor	rigid_DNA	171985	172023	1000.0	+	0	R 171985
chr10	jNXSensor	rigid_DNA	172033	172047	1000.0	+	0	R 172033
chr10	jNXSensor	rigid_DNA	172059	172078	1000.0	+	0	R 172059
chr10	jNXSensor	rigid_DNA	172114	172129	1000.0	+	0	R 172114
chr10	jNXSensor	rigid_DNA	172180	172200	1000.0	+	0	R 172180
chr10	jNXSensor	rigid_DNA	172355	172369	1000.0	+	0	R 172355
chr10	jNXSensor	rigid_DNA	174051	174067	1000.0	+	0	R 174051
chr10	jNXSensor	rigid_DNA	174237	174252	1000.0	+	0	R 174237
chr10	jNXSensor	rigid_DNA	174304	174318	1000.0	+	0	R 174304
chr10	jNXSensor	rigid_DNA	174341	174359	1000.0	+	0	R 174341
chr10	jNXSensor	rigid_DNA	174694	174705	1000.0	+	0	R 174694
chr10	jNXSensor	rigid_DNA	174988	175007	1000.0	+	0	R 174988
chr10	jNXSensor	rigid_DNA	175645	175668	1000.0	+	0	R 175645
chr10	jNXSensor	rigid_DNA	179236	179250	1000.0	+	0	R 179236
chr10	jNXSensor	rigid_DNA	179837	179851	1000.0	+	0	R 179837
chr10	jNXSensor	rigid_DNA	179948	179961	1000.0	+	0	R 179948
chr10	jNXSensor	rigid_DNA	180581	180603	1000.0	+	0	R 180581
chr10	jNXSensor	rigid_DNA	183464	183474	1000.0	+	0	R 183464
chr10	jNXSensor	rigid_DNA	193827	193841	1000.0	+	0	R 193827
chr10	jNXSensor	rigid_DNA	194353	194371	1000.0	+	0	R 194353
chr10	jNXSensor	rigid_DNA	194524	194541	1000.0	+	0	R 194524
chr10	jNXSensor	rigid_DNA	194932	194948	1000.0	+	0	R 194932
chr10	jNXSensor	rigid_DNA	195057	195069	1000.0	+	0	R 195057
chr10	jNXSensor	rigid_DNA	196890	196919	1000.0	+	0	R 196890
chr10	jNXSensor	rigid_DNA	197014	197028	1000.0	+	0	R 197014
chr10	jNXSensor	rigid_DNA	198380	198393	1000.0	+	0	R 198380
chr10	jNXSensor	rigid_DNA	204868	204882	1000.0	+	0	R 204868
chr10	jNXSensor	rigid_DNA	205243	205257	1000.0	+	0	R 205243
chr10	jNXSensor	rigid_DNA	208976	208988	1000.0	+	0	R 208976
chr10	jNXSensor	rigid_DNA	209660	209669	1000.0	+	0	R 209660
chr10	jNXSensor	rigid_DNA	212217	212227	1000.0	+	0	R 212217
chr10	jNXSensor	rigid_DNA	214185	214199	1000.0	+	0	R 214185
chr10	jNXSensor	rigid_DNA	216581	216600	1000.0	+	0	R 216581
chr10	jNXSensor	rigid_DNA	216922	216932	1000.0	+	0	R 216922
chr10	jNXSensor	rigid_DNA	219165	219179	1000.0	+	0	R 219165
chr10	jNXSensor	rigid_DNA	221434	221449	1000.0	+	0	R 221434
chr10	jNXSensor	rigid_DNA	221458	221481	1000.0	+	0	R 221458
chr10	jNXSensor	rigid_DNA	221948	221962	1000.0	+	0	R 221948
chr10	jNXSensor	rigid_DNA	222198	222212	1000.0	+	0	R 222198
chr10	jNXSensor	rigid_DNA	222299	222318	1000.0	+	0	R 222299
chr10	jNXSensor	rigid_DNA	222583	222619	1000.0	+	0	R 222583
chr10	jNXSensor	rigid_DNA	223333	223353	1000.0	+	0	R 223333
chr10	jNXSensor	rigid_DNA	223430	223450	1000.0	+	0	R 223430
chr10	jNXSensor	rigid_DNA	223574	223589	1000.0	+	0	R 223574
chr10	jNXSensor	rigid_DNA	224365	224375	1000.0	+	0	R 224365
chr10	jNXSensor	rigid_DNA	224532	224550	1000.0	+	0	R 224532
chr10	jNXSensor	rigid_DNA	226355	226369	1000.0	+	0	R 226355
chr10	jNXSensor	rigid_DNA	226405	226419	1000.0	+	0	R 226405
chr10	jNXSensor	rigid_DNA	230100	230109	1000.0	+	0	R 230100
chr10	jNXSensor	rigid_DNA	235211	235225	1000.0	+	0	R 235211
chr10	jNXSensor	rigid_DNA	241735	241745	1000.0	+	0	R 241735
chr10	jNXSensor	rigid_DNA	241955	241970	1000.0	+	0	R 241955
chr10	jNXSensor	rigid_DNA	242021	242035	1000.0	+	0	R 242021
chr10	jNXSensor	rigid_DNA	242058	242072	1000.0	+	0	R 242058
chr10	jNXSensor	rigid_DNA	247143	247153	1000.0	+	0	R 247143
chr10	jNXSensor	rigid_DNA	247184	247193	1000.0	+	0	R 247184
chr10	jNXSensor	rigid_DNA	251502	251515	1000.0	+	0	R 251502
chr10	jNXSensor	rigid_DNA	252147	252161	1000.0	+	0	R 252147
chr10	jNXSensor	rigid_DNA	253455	253471	1000.0	+	0	R 253455
chr10	jNXSensor	rigid_DNA	258647	258657	1000.0	+	0	R 258647
chr10	jNXSensor	rigid_DNA	258973	258985	1000.0	+	0	R 258973
chr10	jNXSensor	rigid_DNA	261535	261549	1000.0	+	0	R 261535
chr10	jNXSensor	rigid_DNA	261788	261802	1000.0	+	0	R 261788
chr10	jNXSensor	rigid_DNA	266173	266193	1000.0	+	0	R 266173
chr10	jNXSensor	rigid_DNA	266413	266441	1000.0	+	0	R 266413
chr10	jNXSensor	rigid_DNA	268510	268524	1000.0	+	0	R 268510
chr10	jNXSensor	rigid_DNA	273304	273323	1000.0	+	0	R 273304
chr10	jNXSensor	rigid_DNA	273341	273355	1000.0	+	0	R 273341
chr10	jNXSensor	rigid_DNA	274304	274314	1000.0	+	0	R 274304
chr10	jNXSensor	rigid_DNA	274543	274557	1000.0	+	0	R 274543
chr10	jNXSensor	rigid_DNA	274580	274594	1000.0	+	0	R 274580
chr10	jNXSensor	rigid_DNA	276165	276179	1000.0	+	0	R 276165
chr10	jNXSensor	rigid_DNA	277570	277584	1000.0	+	0	R 277570
chr10	jNXSensor	rigid_DNA	278185	278194	1000.0	+	0	R 278185
chr10	jNXSensor	rigid_DNA	279564	279578	1000.0	+	0	R 279564
chr10	jNXSensor	rigid_DNA	288121	288135	1000.0	+	0	R 288121
chr10	jNXSensor	rigid_DNA	289258	289272	1000.0	+	0	R 289258
chr10	jNXSensor	rigid_DNA	291504	291516	1000.0	+	0	R 291504
chr10	jNXSensor	rigid_DNA	292435	292446	1000.0	+	0	R 292435
chr10	jNXSensor	rigid_DNA	292716	292730	1000.0	+	0	R 292716
chr10	jNXSensor	rigid_DNA	293277	293287	1000.0	+	0	R 293277
chr10	jNXSensor	rigid_DNA	295077	295091	1000.0	+	0	R 295077
chr10	jNXSensor	rigid_DNA	296032	296046	1000.0	+	0	R 296032
chr10	jNXSensor	rigid_DNA	296077	296091	1000.0	+	0	R 296077
chr10	jNXSensor	rigid_DNA	296293	296307	1000.0	+	0	R 296293
chr10	jNXSensor	rigid_DNA	296321	296338	1000.0	+	0	R 296321
chr10	jNXSensor	rigid_DNA	296343	296357	1000.0	+	0	R 296343
chr10	jNXSensor	rigid_DNA	296384	296398	1000.0	+	0	R 296384
chr10	jNXSensor	rigid_DNA	297382	297393	1000.0	+	0	R 297382
chr10	jNXSensor	rigid_DNA	297406	297423	1000.0	+	0	R 297406
chr10	jNXSensor	rigid_DNA	297678	297689	1000.0	+	0	R 297678
chr10	jNXSensor	rigid_DNA	306759	306773	1000.0	+	0	R 306759
chr10	jNXSensor	rigid_DNA	307224	307238	1000.0	+	0	R 307224
chr10	jNXSensor	rigid_DNA	307740	307763	1000.0	+	0	R 307740
chr10	jNXSensor	rigid_DNA	308002	308016	1000.0	+	0	R 308002
chr10	jNXSensor	rigid_DNA	308042	308061	1000.0	+	0	R 308042
chr10	jNXSensor	rigid_DNA	308280	308291	1000.0	+	0	R 308280
chr10	jNXSensor	rigid_DNA	309539	309556	1000.0	+	0	R 309539
chr10	jNXSensor	rigid_DNA	309706	309715	1000.0	+	0	R 309706
chr10	jNXSensor	rigid_DNA	309830	309844	1000.0	+	0	R 309830
chr10	jNXSensor	rigid_DNA	311411	311431	1000.0	+	0	R 311411
chr10	jNXSensor	rigid_DNA	313952	313986	1000.0	+	0	R 313952
chr10	jNXSensor	rigid_DNA	314051	314065	1000.0	+	0	R 314051
chr10	jNXSensor	rigid_DNA	314187	314211	1000.0	+	0	R 314187
chr10	jNXSensor	rigid_DNA	314409	314423	1000.0	+	0	R 314409
chr10	jNXSensor	rigid_DNA	316441	316456	1000.0	+	0	R 316441
chr10	jNXSensor	rigid_DNA	317590	317604	1000.0	+	0	R 317590
chr10	jNXSensor	rigid_DNA	319183	319202	1000.0	+	0	R 319183
chr10	jNXSensor	rigid_DNA	319606	319620	1000.0	+	0	R 319606
chr10	jNXSensor	rigid_DNA	320903	320917	1000.0	+	0	R 320903
chr10	jNXSensor	rigid_DNA	321094	321111	1000.0	+	0	R 321094
chr10	jNXSensor	rigid_DNA	321397	321416	1000.0	+	0	R 321397
chr10	jNXSensor	rigid_DNA	321418	321432	1000.0	+	0	R 321418
chr10	jNXSensor	rigid_DNA	323050	323060	1000.0	+	0	R 323050
chr10	jNXSensor	rigid_DNA	323610	323627	1000.0	+	0	R 323610
chr10	jNXSensor	rigid_DNA	324536	324550	1000.0	+	0	R 324536
chr10	jNXSensor	rigid_DNA	325212	325224	1000.0	+	0	R 325212
chr10	jNXSensor	rigid_DNA	325604	325618	1000.0	+	0	R 325604
chr10	jNXSensor	rigid_DNA	325709	325723	1000.0	+	0	R 325709
chr10	jNXSensor	rigid_DNA	326547	326561	1000.0	+	0	R 326547
chr10	jNXSensor	rigid_DNA	326603	326618	1000.0	+	0	R 326603
chr10	jNXSensor	rigid_DNA	327990	328004	1000.0	+	0	R 327990
chr10	jNXSensor	rigid_DNA	329037	329052	1000.0	+	0	R 329037
chr10	jNXSensor	rigid_DNA	329810	329824	1000.0	+	0	R 329810
chr10	jNXSensor	rigid_DNA	330541	330552	1000.0	+	0	R 330541
chr10	jNXSensor	rigid_DNA	330659	330668	1000.0	+	0	R 330659
chr10	jNXSensor	rigid_DNA	331042	331051	1000.0	+	0	R 331042
chr10	jNXSensor	rigid_DNA	331223	331237	1000.0	+	0	R 331223
chr10	jNXSensor	rigid_DNA	331357	331377	1000.0	+	0	R 331357
chr10	jNXSensor	rigid_DNA	331501	331559	1000.0	+	0	R 331501
chr10	jNXSensor	rigid_DNA	331702	331716	1000.0	+	0	R 331702
chr10	jNXSensor	rigid_DNA	332981	332990	1000.0	+	0	R 332981
chr10	jNXSensor	rigid_DNA	333161	333176	1000.0	+	0	R 333161
chr10	jNXSensor	rigid_DNA	334301	334315	1000.0	+	0	R 334301
chr10	jNXSensor	rigid_DNA	336556	336575	1000.0	+	0	R 336556
chr10	jNXSensor	rigid_DNA	336592	336611	1000.0	+	0	R 336592
chr10	jNXSensor	rigid_DNA	336628	336647	1000.0	+	0	R 336628
chr10	jNXSensor	rigid_DNA	336664	336683	1000.0	+	0	R 336664
chr10	jNXSensor	rigid_DNA	336700	336719	1000.0	+	0	R 336700
chr10	jNXSensor	rigid_DNA	336736	336755	1000.0	+	0	R 336736
chr10	jNXSensor	rigid_DNA	337162	337182	1000.0	+	0	R 337162
chr10	jNXSensor	rigid_DNA	338377	338391	1000.0	+	0	R 338377
chr10	jNXSensor	rigid_DNA	339462	339472	1000.0	+	0	R 339462
chr10	jNXSensor	rigid_DNA	339749	339764	1000.0	+	0	R 339749
chr10	jNXSensor	rigid_DNA	339785	339794	1000.0	+	0	R 339785
chr10	jNXSensor	rigid_DNA	341791	341805	1000.0	+	0	R 341791
chr10	jNXSensor	rigid_DNA	341834	341848	1000.0	+	0	R 341834
chr10	jNXSensor	rigid_DNA	342918	342932	1000.0	+	0	R 342918
chr10	jNXSensor	rigid_DNA	343664	343683	1000.0	+	0	R 343664
chr10	jNXSensor	rigid_DNA	343688	343707	1000.0	+	0	R 343688
chr10	jNXSensor	rigid_DNA	343753	343777	1000.0	+	0	R 343753
chr10	jNXSensor	rigid_DNA	343811	343835	1000.0	+	0	R 343811
chr10	jNXSensor	rigid_DNA	343869	343893	1000.0	+	0	R 343869
chr10	jNXSensor	rigid_DNA	343927	343946	1000.0	+	0	R 343927
chr10	jNXSensor	rigid_DNA	343985	344004	1000.0	+	0	R 343985
chr10	jNXSensor	rigid_DNA	344043	344066	1000.0	+	0	R 344043
chr10	jNXSensor	rigid_DNA	344217	344231	1000.0	+	0	R 344217
chr10	jNXSensor	rigid_DNA	344614	344628	1000.0	+	0	R 344614
chr10	jNXSensor	rigid_DNA	344779	344793	1000.0	+	0	R 344779
chr10	jNXSensor	rigid_DNA	345501	345516	1000.0	+	0	R 345501
chr10	jNXSensor	rigid_DNA	346966	346975	1000.0	+	0	R 346966
chr10	jNXSensor	rigid_DNA	347294	347308	1000.0	+	0	R 347294
chr10	jNXSensor	rigid_DNA	347418	347444	1000.0	+	0	R 347418
chr10	jNXSensor	rigid_DNA	347625	347639	1000.0	+	0	R 347625
chr10	jNXSensor	rigid_DNA	348379	348393	1000.0	+	0	R 348379
chr10	jNXSensor	rigid_DNA	352559	352573	1000.0	+	0	R 352559
chr10	jNXSensor	rigid_DNA	352601	352615	1000.0	+	0	R 352601
chr10	jNXSensor	rigid_DNA	353390	353404	1000.0	+	0	R 353390
chr10	jNXSensor	rigid_DNA	353413	353427	1000.0	+	0	R 353413
chr10	jNXSensor	rigid_DNA	354851	354862	1000.0	+	0	R 354851
chr10	jNXSensor	rigid_DNA	356449	356465	1000.0	+	0	R 356449
chr10	jNXSensor	rigid_DNA	356885	356900	1000.0	+	0	R 356885
chr10	jNXSensor	rigid_DNA	357459	357478	1000.0	+	0	R 357459
chr10	jNXSensor	rigid_DNA	359948	359962	1000.0	+	0	R 359948
chr10	jNXSensor	rigid_DNA	360229	360243	1000.0	+	0	R 360229
chr10	jNXSensor	rigid_DNA	361219	361228	1000.0	+	0	R 361219
chr10	jNXSensor	rigid_DNA	361423	361437	1000.0	+	0	R 361423
chr10	jNXSensor	rigid_DNA	361471	361485	1000.0	+	0	R 361471
chr10	jNXSensor	rigid_DNA	361880	361894	1000.0	+	0	R 361880
chr10	jNXSensor	rigid_DNA	362046	362065	1000.0	+	0	R 362046
chr10	jNXSensor	rigid_DNA	363049	363063	1000.0	+	0	R 363049
chr10	jNXSensor	rigid_DNA	364016	364030	1000.0	+	0	R 364016
chr10	jNXSensor	rigid_DNA	365390	365404	1000.0	+	0	R 365390
chr10	jNXSensor	rigid_DNA	365890	365900	1000.0	+	0	R 365890
chr10	jNXSensor	rigid_DNA	366591	366604	1000.0	+	0	R 366591
chr10	jNXSensor	rigid_DNA	366753	366770	1000.0	+	0	R 366753
chr10	jNXSensor	rigid_DNA	366919	366938	1000.0	+	0	R 366919
chr10	jNXSensor	rigid_DNA	368253	368267	1000.0	+	0	R 368253
chr10	jNXSensor	rigid_DNA	369127	369141	1000.0	+	0	R 369127
chr10	jNXSensor	rigid_DNA	370245	370265	1000.0	+	0	R 370245
chr10	jNXSensor	rigid_DNA	372007	372016	1000.0	+	0	R 372007
chr10	jNXSensor	rigid_DNA	374365	374379	1000.0	+	0	R 374365
chr10	jNXSensor	rigid_DNA	374956	374975	1000.0	+	0	R 374956
chr10	jNXSensor	rigid_DNA	375865	375879	1000.0	+	0	R 375865
chr10	jNXSensor	rigid_DNA	376119	376131	1000.0	+	0	R 376119
chr10	jNXSensor	rigid_DNA	376682	376701	1000.0	+	0	R 376682
chr10	jNXSensor	rigid_DNA	376724	376738	1000.0	+	0	R 376724
chr10	jNXSensor	rigid_DNA	377343	377357	1000.0	+	0	R 377343
chr10	jNXSensor	rigid_DNA	378104	378116	1000.0	+	0	R 378104
chr10	jNXSensor	rigid_DNA	378345	378359	1000.0	+	0	R 378345
chr10	jNXSensor	rigid_DNA	378988	379002	1000.0	+	0	R 378988
chr10	jNXSensor	rigid_DNA	380315	380350	1000.0	+	0	R 380315
chr10	jNXSensor	rigid_DNA	380721	380744	1000.0	+	0	R 380721
chr10	jNXSensor	rigid_DNA	380980	380994	1000.0	+	0	R 380980
chr10	jNXSensor	rigid_DNA	381236	381250	1000.0	+	0	R 381236
chr10	jNXSensor	rigid_DNA	385171	385185	1000.0	+	0	R 385171
chr10	jNXSensor	rigid_DNA	385247	385266	1000.0	+	0	R 385247
chr10	jNXSensor	rigid_DNA	386573	386597	1000.0	+	0	R 386573
chr10	jNXSensor	rigid_DNA	386828	386847	1000.0	+	0	R 386828
chr10	jNXSensor	rigid_DNA	386943	386967	1000.0	+	0	R 386943
chr10	jNXSensor	rigid_DNA	386969	386983	1000.0	+	0	R 386969
chr10	jNXSensor	rigid_DNA	387387	387401	1000.0	+	0	R 387387
chr10	jNXSensor	rigid_DNA	387957	387971	1000.0	+	0	R 387957
chr10	jNXSensor	rigid_DNA	388545	388559	1000.0	+	0	R 388545
chr10	jNXSensor	rigid_DNA	388620	388634	1000.0	+	0	R 388620
chr10	jNXSensor	rigid_DNA	390630	390644	1000.0	+	0	R 390630
chr10	jNXSensor	rigid_DNA	390889	390903	1000.0	+	0	R 390889
chr10	jNXSensor	rigid_DNA	391062	391082	1000.0	+	0	R 391062
chr10	jNXSensor	rigid_DNA	391775	391789	1000.0	+	0	R 391775
chr10	jNXSensor	rigid_DNA	393316	393330	1000.0	+	0	R 393316
chr10	jNXSensor	rigid_DNA	393371	393385	1000.0	+	0	R 393371
chr10	jNXSensor	rigid_DNA	393622	393636	1000.0	+	0	R 393622
chr10	jNXSensor	rigid_DNA	393731	393745	1000.0	+	0	R 393731
chr10	jNXSensor	rigid_DNA	394776	394790	1000.0	+	0	R 394776
chr10	jNXSensor	rigid_DNA	395109	395123	1000.0	+	0	R 395109
chr10	jNXSensor	rigid_DNA	395181	395195	1000.0	+	0	R 395181
chr10	jNXSensor	rigid_DNA	395356	395375	1000.0	+	0	R 395356
chr10	jNXSensor	rigid_DNA	396949	396968	1000.0	+	0	R 396949
chr10	jNXSensor	rigid_DNA	398007	398016	1000.0	+	0	R 398007
chr10	jNXSensor	rigid_DNA	399031	399045	1000.0	+	0	R 399031
chr10	jNXSensor	rigid_DNA	399116	399135	1000.0	+	0	R 399116
chr10	jNXSensor	rigid_DNA	399281	399295	1000.0	+	0	R 399281
chr10	jNXSensor	rigid_DNA	399301	399315	1000.0	+	0	R 399301
chr10	jNXSensor	rigid_DNA	399467	399481	1000.0	+	0	R 399467
chr10	jNXSensor	rigid_DNA	400436	400450	1000.0	+	0	R 400436
chr10	jNXSensor	rigid_DNA	400641	400655	1000.0	+	0	R 400641
chr10	jNXSensor	rigid_DNA	401317	401326	1000.0	+	0	R 401317
chr10	jNXSensor	rigid_DNA	401817	401836	1000.0	+	0	R 401817
chr10	jNXSensor	rigid_DNA	401856	401870	1000.0	+	0	R 401856
chr10	jNXSensor	rigid_DNA	401889	401908	1000.0	+	0	R 401889
chr10	jNXSensor	rigid_DNA	403004	403018	1000.0	+	0	R 403004
chr10	jNXSensor	rigid_DNA	403079	403093	1000.0	+	0	R 403079
chr10	jNXSensor	rigid_DNA	403116	403136	1000.0	+	0	R 403116
chr10	jNXSensor	rigid_DNA	403250	403264	1000.0	+	0	R 403250
chr10	jNXSensor	rigid_DNA	403357	403373	1000.0	+	0	R 403357
chr10	jNXSensor	rigid_DNA	403480	403494	1000.0	+	0	R 403480
chr10	jNXSensor	rigid_DNA	403783	403797	1000.0	+	0	R 403783
chr10	jNXSensor	rigid_DNA	403851	403878	1000.0	+	0	R 403851
chr10	jNXSensor	rigid_DNA	403909	403936	1000.0	+	0	R 403909
chr10	jNXSensor	rigid_DNA	403967	403994	1000.0	+	0	R 403967
chr10	jNXSensor	rigid_DNA	404025	404052	1000.0	+	0	R 404025
chr10	jNXSensor	rigid_DNA	404083	404110	1000.0	+	0	R 404083
chr10	jNXSensor	rigid_DNA	404141	404168	1000.0	+	0	R 404141
chr10	jNXSensor	rigid_DNA	404207	404226	1000.0	+	0	R 404207
chr10	jNXSensor	rigid_DNA	404336	404350	1000.0	+	0	R 404336
chr10	jNXSensor	rigid_DNA	404428	404442	1000.0	+	0	R 404428
chr10	jNXSensor	rigid_DNA	404463	404482	1000.0	+	0	R 404463
chr10	jNXSensor	rigid_DNA	404676	404690	1000.0	+	0	R 404676
chr10	jNXSensor	rigid_DNA	404906	404925	1000.0	+	0	R 404906
chr10	jNXSensor	rigid_DNA	405123	405137	1000.0	+	0	R 405123
chr10	jNXSensor	rigid_DNA	405538	405554	1000.0	+	0	R 405538
chr10	jNXSensor	rigid_DNA	405652	405666	1000.0	+	0	R 405652
chr10	jNXSensor	rigid_DNA	407534	407548	1000.0	+	0	R 407534
chr10	jNXSensor	rigid_DNA	407687	407706	1000.0	+	0	R 407687
chr10	jNXSensor	rigid_DNA	408015	408033	1000.0	+	0	R 408015
chr10	jNXSensor	rigid_DNA	408220	408234	1000.0	+	0	R 408220
chr10	jNXSensor	rigid_DNA	408552	408566	1000.0	+	0	R 408552
chr10	jNXSensor	rigid_DNA	408884	408898	1000.0	+	0	R 408884
chr10	jNXSensor	rigid_DNA	409086	409100	1000.0	+	0	R 409086
chr10	jNXSensor	rigid_DNA	411649	411663	1000.0	+	0	R 411649
chr10	jNXSensor	rigid_DNA	412169	412183	1000.0	+	0	R 412169
chr10	jNXSensor	rigid_DNA	412231	412250	1000.0	+	0	R 412231
chr10	jNXSensor	rigid_DNA	412275	412294	1000.0	+	0	R 412275
chr10	jNXSensor	rigid_DNA	412440	412454	1000.0	+	0	R 412440
chr10	jNXSensor	rigid_DNA	412498	412514	1000.0	+	0	R 412498
chr10	jNXSensor	rigid_DNA	412792	412806	1000.0	+	0	R 412792
chr10	jNXSensor	rigid_DNA	413082	413097	1000.0	+	0	R 413082
chr10	jNXSensor	rigid_DNA	413239	413259	1000.0	+	0	R 413239
chr10	jNXSensor	rigid_DNA	415089	415103	1000.0	+	0	R 415089
chr10	jNXSensor	rigid_DNA	415121	415146	1000.0	+	0	R 415121
chr10	jNXSensor	rigid_DNA	415187	415207	1000.0	+	0	R 415187
chr10	jNXSensor	rigid_DNA	416688	416702	1000.0	+	0	R 416688
chr10	jNXSensor	rigid_DNA	419904	419919	1000.0	+	0	R 419904
chr10	jNXSensor	rigid_DNA	420212	420239	1000.0	+	0	R 420212
chr10	jNXSensor	rigid_DNA	420664	420678	1000.0	+	0	R 420664
chr10	jNXSensor	rigid_DNA	420734	420748	1000.0	+	0	R 420734
chr10	jNXSensor	rigid_DNA	420854	420868	1000.0	+	0	R 420854
chr10	jNXSensor	rigid_DNA	421010	421024	1000.0	+	0	R 421010
chr10	jNXSensor	rigid_DNA	421491	421505	1000.0	+	0	R 421491
chr10	jNXSensor	rigid_DNA	423428	423447	1000.0	+	0	R 423428
chr10	jNXSensor	rigid_DNA	423497	423515	1000.0	+	0	R 423497
chr10	jNXSensor	rigid_DNA	423630	423644	1000.0	+	0	R 423630
chr10	jNXSensor	rigid_DNA	424760	424774	1000.0	+	0	R 424760
chr10	jNXSensor	rigid_DNA	424779	424794	1000.0	+	0	R 424779
chr10	jNXSensor	rigid_DNA	424924	424938	1000.0	+	0	R 424924
chr10	jNXSensor	rigid_DNA	424992	425006	1000.0	+	0	R 424992
chr10	jNXSensor	rigid_DNA	425060	425074	1000.0	+	0	R 425060
chr10	jNXSensor	rigid_DNA	425117	425131	1000.0	+	0	R 425117
chr10	jNXSensor	rigid_DNA	425257	425271	1000.0	+	0	R 425257
chr10	jNXSensor	rigid_DNA	425367	425381	1000.0	+	0	R 425367
chr10	jNXSensor	rigid_DNA	425539	425559	1000.0	+	0	R 425539
chr10	jNXSensor	rigid_DNA	426503	426517	1000.0	+	0	R 426503
chr10	jNXSensor	rigid_DNA	426853	426867	1000.0	+	0	R 426853
chr10	jNXSensor	rigid_DNA	428205	428219	1000.0	+	0	R 428205
chr10	jNXSensor	rigid_DNA	428503	428520	1000.0	+	0	R 428503
chr10	jNXSensor	rigid_DNA	428546	428561	1000.0	+	0	R 428546
chr10	jNXSensor	rigid_DNA	429432	429446	1000.0	+	0	R 429432
chr10	jNXSensor	rigid_DNA	429476	429494	1000.0	+	0	R 429476
chr10	jNXSensor	rigid_DNA	429719	429736	1000.0	+	0	R 429719
chr10	jNXSensor	rigid_DNA	429767	429780	1000.0	+	0	R 429767
chr10	jNXSensor	rigid_DNA	430179	430193	1000.0	+	0	R 430179
chr10	jNXSensor	rigid_DNA	430325	430339	1000.0	+	0	R 430325
chr10	jNXSensor	rigid_DNA	430907	430921	1000.0	+	0	R 430907
chr10	jNXSensor	rigid_DNA	432762	432777	1000.0	+	0	R 432762
chr10	jNXSensor	rigid_DNA	433468	433483	1000.0	+	0	R 433468
chr10	jNXSensor	rigid_DNA	433552	433566	1000.0	+	0	R 433552
chr10	jNXSensor	rigid_DNA	434909	434923	1000.0	+	0	R 434909
chr10	jNXSensor	rigid_DNA	436168	436182	1000.0	+	0	R 436168
chr10	jNXSensor	rigid_DNA	440151	440166	1000.0	+	0	R 440151
chr10	jNXSensor	rigid_DNA	443108	443122	1000.0	+	0	R 443108
chr10	jNXSensor	rigid_DNA	443493	443507	1000.0	+	0	R 443493
chr10	jNXSensor	rigid_DNA	445245	445265	1000.0	+	0	R 445245
chr10	jNXSensor	rigid_DNA	445325	445339	1000.0	+	0	R 445325
chr10	jNXSensor	rigid_DNA	445551	445565	1000.0	+	0	R 445551
chr10	jNXSensor	rigid_DNA	446961	446980	1000.0	+	0	R 446961
chr10	jNXSensor	rigid_DNA	449612	449632	1000.0	+	0	R 449612
chr10	jNXSensor	rigid_DNA	449708	449728	1000.0	+	0	R 449708
chr10	jNXSensor	rigid_DNA	449810	449824	1000.0	+	0	R 449810
chr10	jNXSensor	rigid_DNA	450009	450023	1000.0	+	0	R 450009
chr10	jNXSensor	rigid_DNA	450847	450861	1000.0	+	0	R 450847
chr10	jNXSensor	rigid_DNA	451908	451923	1000.0	+	0	R 451908
chr10	jNXSensor	rigid_DNA	451990	452004	1000.0	+	0	R 451990
chr10	jNXSensor	rigid_DNA	454937	454951	1000.0	+	0	R 454937
chr10	jNXSensor	rigid_DNA	456097	456111	1000.0	+	0	R 456097
chr10	jNXSensor	rigid_DNA	456114	456128	1000.0	+	0	R 456114
chr10	jNXSensor	rigid_DNA	456232	456247	1000.0	+	0	R 456232
chr10	jNXSensor	rigid_DNA	456362	456377	1000.0	+	0	R 456362
chr10	jNXSensor	rigid_DNA	456815	456829	1000.0	+	0	R 456815
chr10	jNXSensor	rigid_DNA	458808	458822	1000.0	+	0	R 458808
chr10	jNXSensor	rigid_DNA	458916	458930	1000.0	+	0	R 458916
chr10	jNXSensor	rigid_DNA	460296	460323	1000.0	+	0	R 460296
chr10	jNXSensor	rigid_DNA	465164	465182	1000.0	+	0	R 465164
chr10	jNXSensor	rigid_DNA	465186	465204	1000.0	+	0	R 465186
chr10	jNXSensor	rigid_DNA	465208	465226	1000.0	+	0	R 465208
chr10	jNXSensor	rigid_DNA	465230	465248	1000.0	+	0	R 465230
chr10	jNXSensor	rigid_DNA	465252	465270	1000.0	+	0	R 465252
chr10	jNXSensor	rigid_DNA	465296	465314	1000.0	+	0	R 465296
chr10	jNXSensor	rigid_DNA	465318	465336	1000.0	+	0	R 465318
chr10	jNXSensor	rigid_DNA	465340	465359	1000.0	+	0	R 465340
chr10	jNXSensor	rigid_DNA	467474	467488	1000.0	+	0	R 467474
chr10	jNXSensor	rigid_DNA	468025	468036	1000.0	+	0	R 468025
chr10	jNXSensor	rigid_DNA	469463	469472	1000.0	+	0	R 469463
chr10	jNXSensor	rigid_DNA	470460	470474	1000.0	+	0	R 470460
chr10	jNXSensor	rigid_DNA	474436	474447	1000.0	+	0	R 474436
chr10	jNXSensor	rigid_DNA	474678	474692	1000.0	+	0	R 474678
chr10	jNXSensor	rigid_DNA	477624	477643	1000.0	+	0	R 477624
chr10	jNXSensor	rigid_DNA	477801	477815	1000.0	+	0	R 477801
chr10	jNXSensor	rigid_DNA	482609	482623	1000.0	+	0	R 482609
chr10	jNXSensor	rigid_DNA	485723	485738	1000.0	+	0	R 485723
chr10	jNXSensor	rigid_DNA	485861	485876	1000.0	+	0	R 485861
chr10	jNXSensor	rigid_DNA	487020	487034	1000.0	+	0	R 487020
chr10	jNXSensor	rigid_DNA	488834	488848	1000.0	+	0	R 488834
chr10	jNXSensor	rigid_DNA	488853	488868	1000.0	+	0	R 488853
chr10	jNXSensor	rigid_DNA	491084	491098	1000.0	+	0	R 491084
chr10	jNXSensor	rigid_DNA	493950	493964	1000.0	+	0	R 493950
chr10	jNXSensor	rigid_DNA	494932	494949	1000.0	+	0	R 494932
chr10	jNXSensor	rigid_DNA	495133	495147	1000.0	+	0	R 495133
chr10	jNXSensor	rigid_DNA	495382	495396	1000.0	+	0	R 495382
chr10	jNXSensor	rigid_DNA	500324	500335	1000.0	+	0	R 500324
chr10	jNXSensor	rigid_DNA	503469	503478	1000.0	+	0	R 503469
chr10	jNXSensor	rigid_DNA	503506	503521	1000.0	+	0	R 503506
chr10	jNXSensor	rigid_DNA	504459	504473	1000.0	+	0	R 504459
chr10	jNXSensor	rigid_DNA	505256	505274	1000.0	+	0	R 505256
chr10	jNXSensor	rigid_DNA	505504	505518	1000.0	+	0	R 505504
chr10	jNXSensor	rigid_DNA	506435	506449	1000.0	+	0	R 506435
chr10	jNXSensor	rigid_DNA	507574	507588	1000.0	+	0	R 507574
chr10	jNXSensor	rigid_DNA	508605	508619	1000.0	+	0	R 508605
chr10	jNXSensor	rigid_DNA	508663	508677	1000.0	+	0	R 508663
chr10	jNXSensor	rigid_DNA	512265	512279	1000.0	+	0	R 512265
chr10	jNXSensor	rigid_DNA	512512	512526	1000.0	+	0	R 512512
chr10	jNXSensor	rigid_DNA	513263	513291	1000.0	+	0	R 513263
chr10	jNXSensor	rigid_DNA	513368	513382	1000.0	+	0	R 513368
chr10	jNXSensor	rigid_DNA	513951	513976	1000.0	+	0	R 513951
chr10	jNXSensor	rigid_DNA	513987	514006	1000.0	+	0	R 513987
chr10	jNXSensor	rigid_DNA	514012	514036	1000.0	+	0	R 514012
chr10	jNXSensor	rigid_DNA	514042	514056	1000.0	+	0	R 514042
chr10	jNXSensor	rigid_DNA	514062	514076	1000.0	+	0	R 514062
chr10	jNXSensor	rigid_DNA	514081	514096	1000.0	+	0	R 514081
chr10	jNXSensor	rigid_DNA	514102	514126	1000.0	+	0	R 514102
chr10	jNXSensor	rigid_DNA	514156	514171	1000.0	+	0	R 514156
chr10	jNXSensor	rigid_DNA	514177	514201	1000.0	+	0	R 514177
chr10	jNXSensor	rigid_DNA	514207	514231	1000.0	+	0	R 514207
chr10	jNXSensor	rigid_DNA	514237	514256	1000.0	+	0	R 514237
chr10	jNXSensor	rigid_DNA	514262	514276	1000.0	+	0	R 514262
chr10	jNXSensor	rigid_DNA	514282	514301	1000.0	+	0	R 514282
chr10	jNXSensor	rigid_DNA	514307	514339	1000.0	+	0	R 514307
chr10	jNXSensor	rigid_DNA	514410	514424	1000.0	+	0	R 514410
chr10	jNXSensor	rigid_DNA	515269	515292	1000.0	+	0	R 515269
chr10	jNXSensor	rigid_DNA	516992	517006	1000.0	+	0	R 516992
chr10	jNXSensor	rigid_DNA	517019	517033	1000.0	+	0	R 517019
chr10	jNXSensor	rigid_DNA	517156	517170	1000.0	+	0	R 517156
chr10	jNXSensor	rigid_DNA	517765	517786	1000.0	+	0	R 517765
chr10	jNXSensor	rigid_DNA	517800	517819	1000.0	+	0	R 517800
chr10	jNXSensor	rigid_DNA	517866	517880	1000.0	+	0	R 517866
chr10	jNXSensor	rigid_DNA	518143	518162	1000.0	+	0	R 518143
chr10	jNXSensor	rigid_DNA	519054	519068	1000.0	+	0	R 519054
chr10	jNXSensor	rigid_DNA	519487	519502	1000.0	+	0	R 519487
chr10	jNXSensor	rigid_DNA	519763	519774	1000.0	+	0	R 519763
chr10	jNXSensor	rigid_DNA	520744	520758	1000.0	+	0	R 520744
chr10	jNXSensor	rigid_DNA	520762	520782	1000.0	+	0	R 520762
chr10	jNXSensor	rigid_DNA	521040	521054	1000.0	+	0	R 521040
chr10	jNXSensor	rigid_DNA	521271	521285	1000.0	+	0	R 521271
chr10	jNXSensor	rigid_DNA	522756	522770	1000.0	+	0	R 522756
chr10	jNXSensor	rigid_DNA	522836	522850	1000.0	+	0	R 522836
chr10	jNXSensor	rigid_DNA	523508	523537	1000.0	+	0	R 523508
chr10	jNXSensor	rigid_DNA	523804	523818	1000.0	+	0	R 523804
chr10	jNXSensor	rigid_DNA	524500	524514	1000.0	+	0	R 524500
chr10	jNXSensor	rigid_DNA	524626	524640	1000.0	+	0	R 524626
chr10	jNXSensor	rigid_DNA	524658	524672	1000.0	+	0	R 524658
chr10	jNXSensor	rigid_DNA	525601	525615	1000.0	+	0	R 525601
chr10	jNXSensor	rigid_DNA	525650	525664	1000.0	+	0	R 525650
chr10	jNXSensor	rigid_DNA	525699	525713	1000.0	+	0	R 525699
chr10	jNXSensor	rigid_DNA	525748	525762	1000.0	+	0	R 525748
chr10	jNXSensor	rigid_DNA	526453	526473	1000.0	+	0	R 526453
chr10	jNXSensor	rigid_DNA	527366	527385	1000.0	+	0	R 527366
chr10	jNXSensor	rigid_DNA	528065	528081	1000.0	+	0	R 528065
chr10	jNXSensor	rigid_DNA	528276	528290	1000.0	+	0	R 528276
chr10	jNXSensor	rigid_DNA	528501	528515	1000.0	+	0	R 528501
chr10	jNXSensor	rigid_DNA	529520	529534	1000.0	+	0	R 529520
chr10	jNXSensor	rigid_DNA	529566	529580	1000.0	+	0	R 529566
chr10	jNXSensor	rigid_DNA	531511	531523	1000.0	+	0	R 531511
chr10	jNXSensor	rigid_DNA	531557	531571	1000.0	+	0	R 531557
chr10	jNXSensor	rigid_DNA	532032	532046	1000.0	+	0	R 532032
chr10	jNXSensor	rigid_DNA	532351	532365	1000.0	+	0	R 532351
chr10	jNXSensor	rigid_DNA	534016	534030	1000.0	+	0	R 534016
chr10	jNXSensor	rigid_DNA	535202	535216	1000.0	+	0	R 535202
chr10	jNXSensor	rigid_DNA	535255	535270	1000.0	+	0	R 535255
chr10	jNXSensor	rigid_DNA	535909	535928	1000.0	+	0	R 535909
chr10	jNXSensor	rigid_DNA	536174	536188	1000.0	+	0	R 536174
chr10	jNXSensor	rigid_DNA	540247	540261	1000.0	+	0	R 540247
chr10	jNXSensor	rigid_DNA	540280	540304	1000.0	+	0	R 540280
chr10	jNXSensor	rigid_DNA	540560	540574	1000.0	+	0	R 540560
chr10	jNXSensor	rigid_DNA	540955	540979	1000.0	+	0	R 540955
chr10	jNXSensor	rigid_DNA	541491	541505	1000.0	+	0	R 541491
chr10	jNXSensor	rigid_DNA	542322	542336	1000.0	+	0	R 542322
chr10	jNXSensor	rigid_DNA	542434	542448	1000.0	+	0	R 542434
chr10	jNXSensor	rigid_DNA	545364	545383	1000.0	+	0	R 545364
chr10	jNXSensor	rigid_DNA	545447	545461	1000.0	+	0	R 545447
chr10	jNXSensor	rigid_DNA	545735	545749	1000.0	+	0	R 545735
chr10	jNXSensor	rigid_DNA	546477	546496	1000.0	+	0	R 546477
chr10	jNXSensor	rigid_DNA	547067	547081	1000.0	+	0	R 547067
chr10	jNXSensor	rigid_DNA	547917	547931	1000.0	+	0	R 547917
chr10	jNXSensor	rigid_DNA	548863	548884	1000.0	+	0	R 548863
chr10	jNXSensor	rigid_DNA	550083	550097	1000.0	+	0	R 550083
chr10	jNXSensor	rigid_DNA	550237	550251	1000.0	+	0	R 550237
chr10	jNXSensor	rigid_DNA	551717	551731	1000.0	+	0	R 551717
chr10	jNXSensor	rigid_DNA	552291	552310	1000.0	+	0	R 552291
chr10	jNXSensor	rigid_DNA	552325	552377	1000.0	+	0	R 552325
chr10	jNXSensor	rigid_DNA	552383	552397	1000.0	+	0	R 552383
chr10	jNXSensor	rigid_DNA	552403	552417	1000.0	+	0	R 552403
chr10	jNXSensor	rigid_DNA	552423	552437	1000.0	+	0	R 552423
chr10	jNXSensor	rigid_DNA	552442	552456	1000.0	+	0	R 552442
chr10	jNXSensor	rigid_DNA	552462	552476	1000.0	+	0	R 552462
chr10	jNXSensor	rigid_DNA	552482	552496	1000.0	+	0	R 552482
chr10	jNXSensor	rigid_DNA	552501	552515	1000.0	+	0	R 552501
chr10	jNXSensor	rigid_DNA	552521	552535	1000.0	+	0	R 552521
chr10	jNXSensor	rigid_DNA	552541	552555	1000.0	+	0	R 552541
chr10	jNXSensor	rigid_DNA	552561	552575	1000.0	+	0	R 552561
chr10	jNXSensor	rigid_DNA	552581	552595	1000.0	+	0	R 552581
chr10	jNXSensor	rigid_DNA	552600	552614	1000.0	+	0	R 552600
chr10	jNXSensor	rigid_DNA	552620	552634	1000.0	+	0	R 552620
chr10	jNXSensor	rigid_DNA	552640	552654	1000.0	+	0	R 552640
chr10	jNXSensor	rigid_DNA	552660	552674	1000.0	+	0	R 552660
chr10	jNXSensor	rigid_DNA	552678	552697	1000.0	+	0	R 552678
chr10	jNXSensor	rigid_DNA	552701	552715	1000.0	+	0	R 552701
chr10	jNXSensor	rigid_DNA	552738	552757	1000.0	+	0	R 552738
chr10	jNXSensor	rigid_DNA	553357	553382	1000.0	+	0	R 553357
chr10	jNXSensor	rigid_DNA	553964	553978	1000.0	+	0	R 553964
chr10	jNXSensor	rigid_DNA	555230	555244	1000.0	+	0	R 555230
chr10	jNXSensor	rigid_DNA	555487	555501	1000.0	+	0	R 555487
chr10	jNXSensor	rigid_DNA	555555	555569	1000.0	+	0	R 555555
chr10	jNXSensor	rigid_DNA	555762	555776	1000.0	+	0	R 555762
chr10	jNXSensor	rigid_DNA	555966	555980	1000.0	+	0	R 555966
chr10	jNXSensor	rigid_DNA	556184	556198	1000.0	+	0	R 556184
chr10	jNXSensor	rigid_DNA	557819	557833	1000.0	+	0	R 557819
chr10	jNXSensor	rigid_DNA	558028	558053	1000.0	+	0	R 558028
chr10	jNXSensor	rigid_DNA	560908	560923	1000.0	+	0	R 560908
chr10	jNXSensor	rigid_DNA	561712	561726	1000.0	+	0	R 561712
chr10	jNXSensor	rigid_DNA	562471	562487	1000.0	+	0	R 562471
chr10	jNXSensor	rigid_DNA	563211	563235	1000.0	+	0	R 563211
chr10	jNXSensor	rigid_DNA	563784	563798	1000.0	+	0	R 563784
chr10	jNXSensor	rigid_DNA	564286	564304	1000.0	+	0	R 564286
chr10	jNXSensor	rigid_DNA	564768	564782	1000.0	+	0	R 564768
chr10	jNXSensor	rigid_DNA	566594	566614	1000.0	+	0	R 566594
chr10	jNXSensor	rigid_DNA	566856	566870	1000.0	+	0	R 566856
chr10	jNXSensor	rigid_DNA	566883	566897	1000.0	+	0	R 566883
chr10	jNXSensor	rigid_DNA	568307	568321	1000.0	+	0	R 568307
chr10	jNXSensor	rigid_DNA	569591	569604	1000.0	+	0	R 569591
chr10	jNXSensor	rigid_DNA	569942	569954	1000.0	+	0	R 569942
chr10	jNXSensor	rigid_DNA	570612	570627	1000.0	+	0	R 570612
chr10	jNXSensor	rigid_DNA	570761	570780	1000.0	+	0	R 570761
chr10	jNXSensor	rigid_DNA	570863	570877	1000.0	+	0	R 570863
chr10	jNXSensor	rigid_DNA	570900	570914	1000.0	+	0	R 570900
chr10	jNXSensor	rigid_DNA	571163	571177	1000.0	+	0	R 571163
chr10	jNXSensor	rigid_DNA	571216	571231	1000.0	+	0	R 571216
chr10	jNXSensor	rigid_DNA	573477	573491	1000.0	+	0	R 573477
chr10	jNXSensor	rigid_DNA	573498	573517	1000.0	+	0	R 573498
chr10	jNXSensor	rigid_DNA	573528	573542	1000.0	+	0	R 573528
chr10	jNXSensor	rigid_DNA	573734	573744	1000.0	+	0	R 573734
chr10	jNXSensor	rigid_DNA	573976	573990	1000.0	+	0	R 573976
chr10	jNXSensor	rigid_DNA	577990	578004	1000.0	+	0	R 577990
chr10	jNXSensor	rigid_DNA	579864	579878	1000.0	+	0	R 579864
chr10	jNXSensor	rigid_DNA	581107	581129	1000.0	+	0	R 581107
chr10	jNXSensor	rigid_DNA	581980	581994	1000.0	+	0	R 581980
chr10	jNXSensor	rigid_DNA	582218	582234	1000.0	+	0	R 582218
chr10	jNXSensor	rigid_DNA	582731	582741	1000.0	+	0	R 582731
chr10	jNXSensor	rigid_DNA	583167	583181	1000.0	+	0	R 583167
chr10	jNXSensor	rigid_DNA	583259	583278	1000.0	+	0	R 583259
chr10	jNXSensor	rigid_DNA	583771	583785	1000.0	+	0	R 583771
chr10	jNXSensor	rigid_DNA	583812	583826	1000.0	+	0	R 583812
chr10	jNXSensor	rigid_DNA	584144	584159	1000.0	+	0	R 584144
chr10	jNXSensor	rigid_DNA	584338	584353	1000.0	+	0	R 584338
chr10	jNXSensor	rigid_DNA	584366	584381	1000.0	+	0	R 584366
chr10	jNXSensor	rigid_DNA	584852	584878	1000.0	+	0	R 584852
chr10	jNXSensor	rigid_DNA	585554	585569	1000.0	+	0	R 585554
chr10	jNXSensor	rigid_DNA	585593	585608	1000.0	+	0	R 585593
chr10	jNXSensor	rigid_DNA	585636	585650	1000.0	+	0	R 585636
chr10	jNXSensor	rigid_DNA	585817	585832	1000.0	+	0	R 585817
chr10	jNXSensor	rigid_DNA	585947	585964	1000.0	+	0	R 585947
chr10	jNXSensor	rigid_DNA	586780	586799	1000.0	+	0	R 586780
chr10	jNXSensor	rigid_DNA	586838	586852	1000.0	+	0	R 586838
chr10	jNXSensor	rigid_DNA	586858	586877	1000.0	+	0	R 586858
chr10	jNXSensor	rigid_DNA	586939	586953	1000.0	+	0	R 586939
chr10	jNXSensor	rigid_DNA	587021	587040	1000.0	+	0	R 587021
chr10	jNXSensor	rigid_DNA	587208	587222	1000.0	+	0	R 587208
chr10	jNXSensor	rigid_DNA	587272	587286	1000.0	+	0	R 587272
chr10	jNXSensor	rigid_DNA	587386	587400	1000.0	+	0	R 587386
chr10	jNXSensor	rigid_DNA	587617	587641	1000.0	+	0	R 587617
chr10	jNXSensor	rigid_DNA	588549	588569	1000.0	+	0	R 588549
chr10	jNXSensor	rigid_DNA	588817	588831	1000.0	+	0	R 588817
chr10	jNXSensor	rigid_DNA	590592	590606	1000.0	+	0	R 590592
chr10	jNXSensor	rigid_DNA	591131	591142	1000.0	+	0	R 591131
chr10	jNXSensor	rigid_DNA	591468	591487	1000.0	+	0	R 591468
chr10	jNXSensor	rigid_DNA	592094	592108	1000.0	+	0	R 592094
chr10	jNXSensor	rigid_DNA	592204	592218	1000.0	+	0	R 592204
chr10	jNXSensor	rigid_DNA	592247	592261	1000.0	+	0	R 592247
chr10	jNXSensor	rigid_DNA	592322	592337	1000.0	+	0	R 592322
chr10	jNXSensor	rigid_DNA	592414	592428	1000.0	+	0	R 592414
chr10	jNXSensor	rigid_DNA	593099	593113	1000.0	+	0	R 593099
chr10	jNXSensor	rigid_DNA	593614	593679	1000.0	+	0	R 593614
chr10	jNXSensor	rigid_DNA	593712	593744	1000.0	+	0	R 593712
chr10	jNXSensor	rigid_DNA	593748	593762	1000.0	+	0	R 593748
chr10	jNXSensor	rigid_DNA	593798	593812	1000.0	+	0	R 593798
chr10	jNXSensor	rigid_DNA	593816	593864	1000.0	+	0	R 593816
chr10	jNXSensor	rigid_DNA	594450	594470	1000.0	+	0	R 594450
chr10	jNXSensor	rigid_DNA	594862	594882	1000.0	+	0	R 594862
chr10	jNXSensor	rigid_DNA	594885	594904	1000.0	+	0	R 594885
chr10	jNXSensor	rigid_DNA	595254	595295	1000.0	+	0	R 595254
chr10	jNXSensor	rigid_DNA	595721	595741	1000.0	+	0	R 595721
chr10	jNXSensor	rigid_DNA	595958	595972	1000.0	+	0	R 595958
chr10	jNXSensor	rigid_DNA	596323	596333	1000.0	+	0	R 596323
chr10	jNXSensor	rigid_DNA	596663	596677	1000.0	+	0	R 596663
chr10	jNXSensor	rigid_DNA	598123	598137	1000.0	+	0	R 598123
chr10	jNXSensor	rigid_DNA	601295	601311	1000.0	+	0	R 601295
chr10	jNXSensor	rigid_DNA	603658	603672	1000.0	+	0	R 603658
chr10	jNXSensor	rigid_DNA	603902	603916	1000.0	+	0	R 603902
chr10	jNXSensor	rigid_DNA	604429	604443	1000.0	+	0	R 604429
chr10	jNXSensor	rigid_DNA	604706	604738	1000.0	+	0	R 604706
chr10	jNXSensor	rigid_DNA	605047	605066	1000.0	+	0	R 605047
chr10	jNXSensor	rigid_DNA	605152	605166	1000.0	+	0	R 605152
chr10	jNXSensor	rigid_DNA	605710	605724	1000.0	+	0	R 605710
chr10	jNXSensor	rigid_DNA	606905	606923	1000.0	+	0	R 606905
chr10	jNXSensor	rigid_DNA	606932	606963	1000.0	+	0	R 606932
chr10	jNXSensor	rigid_DNA	607285	607299	1000.0	+	0	R 607285
chr10	jNXSensor	rigid_DNA	607329	607348	1000.0	+	0	R 607329
chr10	jNXSensor	rigid_DNA	607651	607665	1000.0	+	0	R 607651
chr10	jNXSensor	rigid_DNA	609400	609414	1000.0	+	0	R 609400
chr10	jNXSensor	rigid_DNA	609591	609611	1000.0	+	0	R 609591
chr10	jNXSensor	rigid_DNA	611662	611676	1000.0	+	0	R 611662
chr10	jNXSensor	rigid_DNA	612860	612870	1000.0	+	0	R 612860
chr10	jNXSensor	rigid_DNA	613539	613553	1000.0	+	0	R 613539
chr10	jNXSensor	rigid_DNA	613764	613776	1000.0	+	0	R 613764
chr10	jNXSensor	rigid_DNA	618081	618095	1000.0	+	0	R 618081
chr10	jNXSensor	rigid_DNA	619913	619927	1000.0	+	0	R 619913
chr10	jNXSensor	rigid_DNA	621178	621192	1000.0	+	0	R 621178
chr10	jNXSensor	rigid_DNA	622407	622421	1000.0	+	0	R 622407
chr10	jNXSensor	rigid_DNA	622990	623004	1000.0	+	0	R 622990
chr10	jNXSensor	rigid_DNA	623050	623064	1000.0	+	0	R 623050
chr10	jNXSensor	rigid_DNA	623170	623184	1000.0	+	0	R 623170
chr10	jNXSensor	rigid_DNA	624649	624663	1000.0	+	0	R 624649
chr10	jNXSensor	rigid_DNA	624691	624705	1000.0	+	0	R 624691
chr10	jNXSensor	rigid_DNA	625053	625067	1000.0	+	0	R 625053
chr10	jNXSensor	rigid_DNA	626389	626403	1000.0	+	0	R 626389
chr10	jNXSensor	rigid_DNA	626791	626805	1000.0	+	0	R 626791
chr10	jNXSensor	rigid_DNA	626905	626919	1000.0	+	0	R 626905
chr10	jNXSensor	rigid_DNA	629421	629444	1000.0	+	0	R 629421
chr10	jNXSensor	rigid_DNA	629598	629613	1000.0	+	0	R 629598
chr10	jNXSensor	rigid_DNA	631079	631093	1000.0	+	0	R 631079
chr10	jNXSensor	rigid_DNA	631637	631651	1000.0	+	0	R 631637
chr10	jNXSensor	rigid_DNA	632437	632466	1000.0	+	0	R 632437
chr10	jNXSensor	rigid_DNA	632912	632927	1000.0	+	0	R 632912
chr10	jNXSensor	rigid_DNA	633072	633086	1000.0	+	0	R 633072
chr10	jNXSensor	rigid_DNA	633253	633267	1000.0	+	0	R 633253
chr10	jNXSensor	rigid_DNA	633900	633914	1000.0	+	0	R 633900
chr10	jNXSensor	rigid_DNA	634122	634136	1000.0	+	0	R 634122
chr10	jNXSensor	rigid_DNA	634164	634188	1000.0	+	0	R 634164
chr10	jNXSensor	rigid_DNA	634238	634252	1000.0	+	0	R 634238
chr10	jNXSensor	rigid_DNA	634426	634440	1000.0	+	0	R 634426
chr10	jNXSensor	rigid_DNA	634517	634537	1000.0	+	0	R 634517
chr10	jNXSensor	rigid_DNA	634923	634942	1000.0	+	0	R 634923
chr10	jNXSensor	rigid_DNA	635078	635092	1000.0	+	0	R 635078
chr10	jNXSensor	rigid_DNA	635810	635825	1000.0	+	0	R 635810
chr10	jNXSensor	rigid_DNA	636139	636153	1000.0	+	0	R 636139
chr10	jNXSensor	rigid_DNA	636203	636217	1000.0	+	0	R 636203
chr10	jNXSensor	rigid_DNA	636275	636289	1000.0	+	0	R 636275
chr10	jNXSensor	rigid_DNA	636389	636403	1000.0	+	0	R 636389
chr10	jNXSensor	rigid_DNA	636449	636463	1000.0	+	0	R 636449
chr10	jNXSensor	rigid_DNA	636510	636524	1000.0	+	0	R 636510
chr10	jNXSensor	rigid_DNA	637728	637757	1000.0	+	0	R 637728
chr10	jNXSensor	rigid_DNA	638020	638035	1000.0	+	0	R 638020
chr10	jNXSensor	rigid_DNA	638887	638901	1000.0	+	0	R 638887
chr10	jNXSensor	rigid_DNA	639185	639199	1000.0	+	0	R 639185
chr10	jNXSensor	rigid_DNA	639239	639273	1000.0	+	0	R 639239
chr10	jNXSensor	rigid_DNA	639866	639887	1000.0	+	0	R 639866
chr10	jNXSensor	rigid_DNA	639897	639911	1000.0	+	0	R 639897
chr10	jNXSensor	rigid_DNA	639916	639930	1000.0	+	0	R 639916
chr10	jNXSensor	rigid_DNA	639963	639978	1000.0	+	0	R 639963
chr10	jNXSensor	rigid_DNA	640486	640500	1000.0	+	0	R 640486
chr10	jNXSensor	rigid_DNA	640819	640834	1000.0	+	0	R 640819
chr10	jNXSensor	rigid_DNA	640891	640905	1000.0	+	0	R 640891
chr10	jNXSensor	rigid_DNA	641073	641092	1000.0	+	0	R 641073
chr10	jNXSensor	rigid_DNA	641415	641429	1000.0	+	0	R 641415
chr10	jNXSensor	rigid_DNA	642005	642019	1000.0	+	0	R 642005
chr10	jNXSensor	rigid_DNA	642123	642141	1000.0	+	0	R 642123
chr10	jNXSensor	rigid_DNA	642268	642282	1000.0	+	0	R 642268
chr10	jNXSensor	rigid_DNA	642329	642344	1000.0	+	0	R 642329
chr10	jNXSensor	rigid_DNA	642392	642406	1000.0	+	0	R 642392
chr10	jNXSensor	rigid_DNA	642453	642468	1000.0	+	0	R 642453
chr10	jNXSensor	rigid_DNA	642516	642530	1000.0	+	0	R 642516
chr10	jNXSensor	rigid_DNA	644359	644374	1000.0	+	0	R 644359
chr10	jNXSensor	rigid_DNA	644428	644442	1000.0	+	0	R 644428
chr10	jNXSensor	rigid_DNA	644490	644507	1000.0	+	0	R 644490
chr10	jNXSensor	rigid_DNA	645832	645846	1000.0	+	0	R 645832
chr10	jNXSensor	rigid_DNA	647957	647971	1000.0	+	0	R 647957
chr10	jNXSensor	rigid_DNA	648232	648243	1000.0	+	0	R 648232
chr10	jNXSensor	rigid_DNA	648876	648896	1000.0	+	0	R 648876
chr10	jNXSensor	rigid_DNA	649227	649241	1000.0	+	0	R 649227
chr10	jNXSensor	rigid_DNA	650254	650268	1000.0	+	0	R 650254
chr10	jNXSensor	rigid_DNA	650283	650303	1000.0	+	0	R 650283
chr10	jNXSensor	rigid_DNA	650696	650710	1000.0	+	0	R 650696
chr10	jNXSensor	rigid_DNA	651130	651144	1000.0	+	0	R 651130
chr10	jNXSensor	rigid_DNA	652432	652446	1000.0	+	0	R 652432
chr10	jNXSensor	rigid_DNA	652515	652534	1000.0	+	0	R 652515
chr10	jNXSensor	rigid_DNA	652783	652797	1000.0	+	0	R 652783
chr10	jNXSensor	rigid_DNA	653600	653614	1000.0	+	0	R 653600
chr10	jNXSensor	rigid_DNA	653760	653775	1000.0	+	0	R 653760
chr10	jNXSensor	rigid_DNA	655294	655308	1000.0	+	0	R 655294
chr10	jNXSensor	rigid_DNA	655388	655408	1000.0	+	0	R 655388
chr10	jNXSensor	rigid_DNA	655469	655490	1000.0	+	0	R 655469
chr10	jNXSensor	rigid_DNA	655696	655732	1000.0	+	0	R 655696
chr10	jNXSensor	rigid_DNA	655888	655903	1000.0	+	0	R 655888
chr10	jNXSensor	rigid_DNA	657050	657064	1000.0	+	0	R 657050
chr10	jNXSensor	rigid_DNA	657091	657110	1000.0	+	0	R 657091
chr10	jNXSensor	rigid_DNA	657551	657569	1000.0	+	0	R 657551
chr10	jNXSensor	rigid_DNA	658259	658279	1000.0	+	0	R 658259
chr10	jNXSensor	rigid_DNA	659171	659185	1000.0	+	0	R 659171
chr10	jNXSensor	rigid_DNA	659266	659280	1000.0	+	0	R 659266
chr10	jNXSensor	rigid_DNA	659744	659759	1000.0	+	0	R 659744
chr10	jNXSensor	rigid_DNA	660043	660057	1000.0	+	0	R 660043
chr10	jNXSensor	rigid_DNA	660076	660096	1000.0	+	0	R 660076
chr10	jNXSensor	rigid_DNA	660147	660167	1000.0	+	0	R 660147
chr10	jNXSensor	rigid_DNA	660510	660534	1000.0	+	0	R 660510
chr10	jNXSensor	rigid_DNA	660815	660830	1000.0	+	0	R 660815
chr10	jNXSensor	rigid_DNA	660866	660885	1000.0	+	0	R 660866
chr10	jNXSensor	rigid_DNA	660912	660927	1000.0	+	0	R 660912
chr10	jNXSensor	rigid_DNA	661190	661204	1000.0	+	0	R 661190
chr10	jNXSensor	rigid_DNA	661436	661461	1000.0	+	0	R 661436
chr10	jNXSensor	rigid_DNA	661463	661477	1000.0	+	0	R 661463
chr10	jNXSensor	rigid_DNA	662298	662312	1000.0	+	0	R 662298
chr10	jNXSensor	rigid_DNA	662413	662427	1000.0	+	0	R 662413
chr10	jNXSensor	rigid_DNA	663100	663120	1000.0	+	0	R 663100
chr10	jNXSensor	rigid_DNA	664564	664578	1000.0	+	0	R 664564
chr10	jNXSensor	rigid_DNA	664815	664835	1000.0	+	0	R 664815
chr10	jNXSensor	rigid_DNA	664848	664862	1000.0	+	0	R 664848
chr10	jNXSensor	rigid_DNA	665008	665023	1000.0	+	0	R 665008
chr10	jNXSensor	rigid_DNA	665310	665324	1000.0	+	0	R 665310
chr10	jNXSensor	rigid_DNA	665846	665860	1000.0	+	0	R 665846
chr10	jNXSensor	rigid_DNA	666592	666616	1000.0	+	0	R 666592
chr10	jNXSensor	rigid_DNA	666751	666766	1000.0	+	0	R 666751
chr10	jNXSensor	rigid_DNA	666810	666830	1000.0	+	0	R 666810
chr10	jNXSensor	rigid_DNA	667502	667511	1000.0	+	0	R 667502
chr10	jNXSensor	rigid_DNA	668935	668949	1000.0	+	0	R 668935
chr10	jNXSensor	rigid_DNA	669321	669335	1000.0	+	0	R 669321
chr10	jNXSensor	rigid_DNA	669433	669466	1000.0	+	0	R 669433
chr10	jNXSensor	rigid_DNA	669503	669517	1000.0	+	0	R 669503
chr10	jNXSensor	rigid_DNA	669778	669792	1000.0	+	0	R 669778
chr10	jNXSensor	rigid_DNA	670698	670707	1000.0	+	0	R 670698
chr10	jNXSensor	rigid_DNA	670769	670783	1000.0	+	0	R 670769
chr10	jNXSensor	rigid_DNA	671183	671197	1000.0	+	0	R 671183
chr10	jNXSensor	rigid_DNA	671466	671486	1000.0	+	0	R 671466
chr10	jNXSensor	rigid_DNA	671567	671582	1000.0	+	0	R 671567
chr10	jNXSensor	rigid_DNA	671632	671646	1000.0	+	0	R 671632
chr10	jNXSensor	rigid_DNA	671711	671725	1000.0	+	0	R 671711
chr10	jNXSensor	rigid_DNA	672449	672463	1000.0	+	0	R 672449
chr10	jNXSensor	rigid_DNA	672952	672967	1000.0	+	0	R 672952
chr10	jNXSensor	rigid_DNA	673159	673173	1000.0	+	0	R 673159
chr10	jNXSensor	rigid_DNA	673317	673331	1000.0	+	0	R 673317
chr10	jNXSensor	rigid_DNA	674818	674832	1000.0	+	0	R 674818
chr10	jNXSensor	rigid_DNA	675837	675855	1000.0	+	0	R 675837
chr10	jNXSensor	rigid_DNA	675952	675966	1000.0	+	0	R 675952
chr10	jNXSensor	rigid_DNA	676141	676165	1000.0	+	0	R 676141
chr10	jNXSensor	rigid_DNA	676182	676206	1000.0	+	0	R 676182
chr10	jNXSensor	rigid_DNA	676545	676559	1000.0	+	0	R 676545
chr10	jNXSensor	rigid_DNA	676581	676595	1000.0	+	0	R 676581
chr10	jNXSensor	rigid_DNA	676599	676613	1000.0	+	0	R 676599
chr10	jNXSensor	rigid_DNA	676617	676631	1000.0	+	0	R 676617
chr10	jNXSensor	rigid_DNA	676635	676649	1000.0	+	0	R 676635
chr10	jNXSensor	rigid_DNA	676653	676667	1000.0	+	0	R 676653
chr10	jNXSensor	rigid_DNA	676671	676685	1000.0	+	0	R 676671
chr10	jNXSensor	rigid_DNA	676689	676703	1000.0	+	0	R 676689
chr10	jNXSensor	rigid_DNA	676707	676721	1000.0	+	0	R 676707
chr10	jNXSensor	rigid_DNA	677080	677092	1000.0	+	0	R 677080
chr10	jNXSensor	rigid_DNA	677309	677324	1000.0	+	0	R 677309
chr10	jNXSensor	rigid_DNA	678278	678292	1000.0	+	0	R 678278
chr10	jNXSensor	rigid_DNA	678606	678625	1000.0	+	0	R 678606
chr10	jNXSensor	rigid_DNA	678861	678880	1000.0	+	0	R 678861
chr10	jNXSensor	rigid_DNA	679158	679170	1000.0	+	0	R 679158
chr10	jNXSensor	rigid_DNA	679213	679227	1000.0	+	0	R 679213
chr10	jNXSensor	rigid_DNA	679379	679393	1000.0	+	0	R 679379
chr10	jNXSensor	rigid_DNA	680184	680198	1000.0	+	0	R 680184
chr10	jNXSensor	rigid_DNA	680533	680547	1000.0	+	0	R 680533
chr10	jNXSensor	rigid_DNA	680714	680728	1000.0	+	0	R 680714
chr10	jNXSensor	rigid_DNA	681121	681135	1000.0	+	0	R 681121
chr10	jNXSensor	rigid_DNA	682196	682215	1000.0	+	0	R 682196
chr10	jNXSensor	rigid_DNA	682248	682262	1000.0	+	0	R 682248
chr10	jNXSensor	rigid_DNA	682394	682414	1000.0	+	0	R 682394
chr10	jNXSensor	rigid_DNA	685852	685866	1000.0	+	0	R 685852
chr10	jNXSensor	rigid_DNA	686311	686330	1000.0	+	0	R 686311
chr10	jNXSensor	rigid_DNA	686934	686948	1000.0	+	0	R 686934
chr10	jNXSensor	rigid_DNA	686992	687006	1000.0	+	0	R 686992
chr10	jNXSensor	rigid_DNA	687699	687713	1000.0	+	0	R 687699
chr10	jNXSensor	rigid_DNA	688280	688294	1000.0	+	0	R 688280
chr10	jNXSensor	rigid_DNA	688314	688338	1000.0	+	0	R 688314
chr10	jNXSensor	rigid_DNA	688515	688529	1000.0	+	0	R 688515
chr10	jNXSensor	rigid_DNA	688727	688739	1000.0	+	0	R 688727
chr10	jNXSensor	rigid_DNA	689058	689070	1000.0	+	0	R 689058
chr10	jNXSensor	rigid_DNA	691090	691104	1000.0	+	0	R 691090
chr10	jNXSensor	rigid_DNA	696732	696746	1000.0	+	0	R 696732
chr10	jNXSensor	rigid_DNA	697318	697332	1000.0	+	0	R 697318
chr10	jNXSensor	rigid_DNA	698750	698764	1000.0	+	0	R 698750
chr10	jNXSensor	rigid_DNA	699058	699072	1000.0	+	0	R 699058
chr10	jNXSensor	rigid_DNA	699857	699871	1000.0	+	0	R 699857
chr10	jNXSensor	rigid_DNA	700378	700392	1000.0	+	0	R 700378
chr10	jNXSensor	rigid_DNA	702011	702025	1000.0	+	0	R 702011
chr10	jNXSensor	rigid_DNA	702384	702399	1000.0	+	0	R 702384
chr10	jNXSensor	rigid_DNA	702733	702747	1000.0	+	0	R 702733
chr10	jNXSensor	rigid_DNA	703057	703071	1000.0	+	0	R 703057
chr10	jNXSensor	rigid_DNA	703241	703255	1000.0	+	0	R 703241
chr10	jNXSensor	rigid_DNA	705258	705272	1000.0	+	0	R 705258
chr10	jNXSensor	rigid_DNA	707023	707037	1000.0	+	0	R 707023
chr10	jNXSensor	rigid_DNA	707050	707075	1000.0	+	0	R 707050
chr10	jNXSensor	rigid_DNA	708414	708428	1000.0	+	0	R 708414
chr10	jNXSensor	rigid_DNA	708554	708568	1000.0	+	0	R 708554
chr10	jNXSensor	rigid_DNA	709037	709051	1000.0	+	0	R 709037
chr10	jNXSensor	rigid_DNA	709058	709072	1000.0	+	0	R 709058
chr10	jNXSensor	rigid_DNA	712444	712455	1000.0	+	0	R 712444
chr10	jNXSensor	rigid_DNA	713709	713723	1000.0	+	0	R 713709
chr10	jNXSensor	rigid_DNA	715135	715149	1000.0	+	0	R 715135
chr10	jNXSensor	rigid_DNA	715169	715183	1000.0	+	0	R 715169
chr10	jNXSensor	rigid_DNA	715238	715257	1000.0	+	0	R 715238
chr10	jNXSensor	rigid_DNA	715353	715367	1000.0	+	0	R 715353
chr10	jNXSensor	rigid_DNA	715727	715741	1000.0	+	0	R 715727
chr10	jNXSensor	rigid_DNA	715978	715992	1000.0	+	0	R 715978
chr10	jNXSensor	rigid_DNA	716919	716933	1000.0	+	0	R 716919
chr10	jNXSensor	rigid_DNA	718149	718163	1000.0	+	0	R 718149
chr10	jNXSensor	rigid_DNA	718218	718233	1000.0	+	0	R 718218
chr10	jNXSensor	rigid_DNA	718417	718427	1000.0	+	0	R 718417
chr10	jNXSensor	rigid_DNA	718685	718696	1000.0	+	0	R 718685
chr10	jNXSensor	rigid_DNA	719048	719062	1000.0	+	0	R 719048
chr10	jNXSensor	rigid_DNA	719225	719239	1000.0	+	0	R 719225
chr10	jNXSensor	rigid_DNA	719650	719664	1000.0	+	0	R 719650
chr10	jNXSensor	rigid_DNA	719947	719961	1000.0	+	0	R 719947
chr10	jNXSensor	rigid_DNA	720577	720597	1000.0	+	0	R 720577
chr10	jNXSensor	rigid_DNA	721040	721054	1000.0	+	0	R 721040
chr10	jNXSensor	rigid_DNA	721076	721102	1000.0	+	0	R 721076
chr10	jNXSensor	rigid_DNA	722177	722191	1000.0	+	0	R 722177
chr10	jNXSensor	rigid_DNA	722228	722242	1000.0	+	0	R 722228
chr10	jNXSensor	rigid_DNA	722329	722343	1000.0	+	0	R 722329
chr10	jNXSensor	rigid_DNA	722381	722395	1000.0	+	0	R 722381
chr10	jNXSensor	rigid_DNA	722695	722710	1000.0	+	0	R 722695
chr10	jNXSensor	rigid_DNA	724493	724519	1000.0	+	0	R 724493
chr10	jNXSensor	rigid_DNA	724761	724782	1000.0	+	0	R 724761
chr10	jNXSensor	rigid_DNA	724795	724824	1000.0	+	0	R 724795
chr10	jNXSensor	rigid_DNA	724830	724856	1000.0	+	0	R 724830
chr10	jNXSensor	rigid_DNA	725013	725045	1000.0	+	0	R 725013
chr10	jNXSensor	rigid_DNA	725052	725077	1000.0	+	0	R 725052
chr10	jNXSensor	rigid_DNA	725086	725114	1000.0	+	0	R 725086
chr10	jNXSensor	rigid_DNA	725122	725148	1000.0	+	0	R 725122
chr10	jNXSensor	rigid_DNA	725165	725184	1000.0	+	0	R 725165
chr10	jNXSensor	rigid_DNA	725193	725208	1000.0	+	0	R 725193
chr10	jNXSensor	rigid_DNA	725236	725250	1000.0	+	0	R 725236
chr10	jNXSensor	rigid_DNA	725263	725277	1000.0	+	0	R 725263
chr10	jNXSensor	rigid_DNA	725291	725321	1000.0	+	0	R 725291
chr10	jNXSensor	rigid_DNA	725325	725395	1000.0	+	0	R 725325
chr10	jNXSensor	rigid_DNA	725401	725431	1000.0	+	0	R 725401
chr10	jNXSensor	rigid_DNA	725459	725474	1000.0	+	0	R 725459
chr10	jNXSensor	rigid_DNA	725503	725517	1000.0	+	0	R 725503
chr10	jNXSensor	rigid_DNA	725522	725548	1000.0	+	0	R 725522
chr10	jNXSensor	rigid_DNA	725589	725608	1000.0	+	0	R 725589
chr10	jNXSensor	rigid_DNA	725614	725658	1000.0	+	0	R 725614
chr10	jNXSensor	rigid_DNA	725661	725675	1000.0	+	0	R 725661
chr10	jNXSensor	rigid_DNA	725683	725757	1000.0	+	0	R 725683
chr10	jNXSensor	rigid_DNA	725763	725793	1000.0	+	0	R 725763
chr10	jNXSensor	rigid_DNA	725801	725824	1000.0	+	0	R 725801
chr10	jNXSensor	rigid_DNA	725842	725881	1000.0	+	0	R 725842
chr10	jNXSensor	rigid_DNA	725894	726007	1000.0	+	0	R 725894
chr10	jNXSensor	rigid_DNA	726035	726059	1000.0	+	0	R 726035
chr10	jNXSensor	rigid_DNA	726190	726204	1000.0	+	0	R 726190
chr10	jNXSensor	rigid_DNA	726381	726395	1000.0	+	0	R 726381
chr10	jNXSensor	rigid_DNA	726488	726502	1000.0	+	0	R 726488
chr10	jNXSensor	rigid_DNA	726734	726753	1000.0	+	0	R 726734
chr10	jNXSensor	rigid_DNA	726807	726831	1000.0	+	0	R 726807
chr10	jNXSensor	rigid_DNA	726963	726977	1000.0	+	0	R 726963
chr10	jNXSensor	rigid_DNA	727785	727799	1000.0	+	0	R 727785
chr10	jNXSensor	rigid_DNA	728027	728037	1000.0	+	0	R 728027
chr10	jNXSensor	rigid_DNA	729860	729869	1000.0	+	0	R 729860
chr10	jNXSensor	rigid_DNA	729912	729926	1000.0	+	0	R 729912
chr10	jNXSensor	rigid_DNA	731384	731398	1000.0	+	0	R 731384
chr10	jNXSensor	rigid_DNA	731532	731546	1000.0	+	0	R 731532
chr10	jNXSensor	rigid_DNA	731563	731577	1000.0	+	0	R 731563
chr10	jNXSensor	rigid_DNA	731907	731921	1000.0	+	0	R 731907
chr10	jNXSensor	rigid_DNA	733105	733125	1000.0	+	0	R 733105
chr10	jNXSensor	rigid_DNA	733921	733936	1000.0	+	0	R 733921
chr10	jNXSensor	rigid_DNA	733966	733980	1000.0	+	0	R 733966
chr10	jNXSensor	rigid_DNA	734531	734545	1000.0	+	0	R 734531
chr10	jNXSensor	rigid_DNA	739938	739951	1000.0	+	0	R 739938
chr10	jNXSensor	rigid_DNA	740845	740860	1000.0	+	0	R 740845
chr10	jNXSensor	rigid_DNA	741008	741022	1000.0	+	0	R 741008
chr10	jNXSensor	rigid_DNA	741249	741267	1000.0	+	0	R 741249
chr10	jNXSensor	rigid_DNA	747752	747776	1000.0	+	0	R 747752
chr10	jNXSensor	rigid_DNA	750574	750588	1000.0	+	0	R 750574
chr10	jNXSensor	rigid_DNA	751703	751717	1000.0	+	0	R 751703
chr10	jNXSensor	rigid_DNA	752010	752024	1000.0	+	0	R 752010
chr10	jNXSensor	rigid_DNA	753477	753491	1000.0	+	0	R 753477
chr10	jNXSensor	rigid_DNA	753544	753568	1000.0	+	0	R 753544
chr10	jNXSensor	rigid_DNA	753627	753646	1000.0	+	0	R 753627
chr10	jNXSensor	rigid_DNA	753696	753710	1000.0	+	0	R 753696
chr10	jNXSensor	rigid_DNA	754395	754409	1000.0	+	0	R 754395
chr10	jNXSensor	rigid_DNA	755329	755343	1000.0	+	0	R 755329
chr10	jNXSensor	rigid_DNA	756076	756090	1000.0	+	0	R 756076
chr10	jNXSensor	rigid_DNA	757190	757204	1000.0	+	0	R 757190
chr10	jNXSensor	rigid_DNA	757483	757496	1000.0	+	0	R 757483
chr10	jNXSensor	rigid_DNA	757633	757648	1000.0	+	0	R 757633
chr10	jNXSensor	rigid_DNA	757725	757745	1000.0	+	0	R 757725
chr10	jNXSensor	rigid_DNA	757768	757786	1000.0	+	0	R 757768
chr10	jNXSensor	rigid_DNA	760587	760601	1000.0	+	0	R 760587
chr10	jNXSensor	rigid_DNA	760763	760777	1000.0	+	0	R 760763
chr10	jNXSensor	rigid_DNA	761445	761465	1000.0	+	0	R 761445
chr10	jNXSensor	rigid_DNA	761598	761626	1000.0	+	0	R 761598
chr10	jNXSensor	rigid_DNA	761634	761653	1000.0	+	0	R 761634
chr10	jNXSensor	rigid_DNA	761836	761855	1000.0	+	0	R 761836
chr10	jNXSensor	rigid_DNA	761870	761884	1000.0	+	0	R 761870
chr10	jNXSensor	rigid_DNA	762380	762394	1000.0	+	0	R 762380
chr10	jNXSensor	rigid_DNA	762426	762440	1000.0	+	0	R 762426
chr10	jNXSensor	rigid_DNA	762472	762486	1000.0	+	0	R 762472
chr10	jNXSensor	rigid_DNA	762518	762532	1000.0	+	0	R 762518
chr10	jNXSensor	rigid_DNA	762564	762578	1000.0	+	0	R 762564
chr10	jNXSensor	rigid_DNA	762611	762625	1000.0	+	0	R 762611
chr10	jNXSensor	rigid_DNA	762982	762997	1000.0	+	0	R 762982
chr10	jNXSensor	rigid_DNA	763031	763045	1000.0	+	0	R 763031
chr10	jNXSensor	rigid_DNA	763361	763375	1000.0	+	0	R 763361
chr10	jNXSensor	rigid_DNA	764038	764052	1000.0	+	0	R 764038
chr10	jNXSensor	rigid_DNA	764074	764088	1000.0	+	0	R 764074
chr10	jNXSensor	rigid_DNA	764318	764327	1000.0	+	0	R 764318
chr10	jNXSensor	rigid_DNA	764443	764457	1000.0	+	0	R 764443
chr10	jNXSensor	rigid_DNA	764793	764807	1000.0	+	0	R 764793
chr10	jNXSensor	rigid_DNA	764860	764874	1000.0	+	0	R 764860
chr10	jNXSensor	rigid_DNA	764913	764927	1000.0	+	0	R 764913
chr10	jNXSensor	rigid_DNA	765013	765027	1000.0	+	0	R 765013
chr10	jNXSensor	rigid_DNA	765036	765069	1000.0	+	0	R 765036
chr10	jNXSensor	rigid_DNA	765084	765114	1000.0	+	0	R 765084
chr10	jNXSensor	rigid_DNA	765147	765167	1000.0	+	0	R 765147
chr10	jNXSensor	rigid_DNA	765569	765583	1000.0	+	0	R 765569
chr10	jNXSensor	rigid_DNA	765772	765786	1000.0	+	0	R 765772
chr10	jNXSensor	rigid_DNA	765833	765847	1000.0	+	0	R 765833
chr10	jNXSensor	rigid_DNA	767624	767641	1000.0	+	0	R 767624
chr10	jNXSensor	rigid_DNA	770552	770567	1000.0	+	0	R 770552
chr10	jNXSensor	rigid_DNA	771234	771251	1000.0	+	0	R 771234
chr10	jNXSensor	rigid_DNA	776222	776244	1000.0	+	0	R 776222
chr10	jNXSensor	rigid_DNA	776360	776374	1000.0	+	0	R 776360
chr10	jNXSensor	rigid_DNA	776565	776584	1000.0	+	0	R 776565
chr10	jNXSensor	rigid_DNA	777423	777432	1000.0	+	0	R 777423
chr10	jNXSensor	rigid_DNA	780037	780051	1000.0	+	0	R 780037
chr10	jNXSensor	rigid_DNA	780073	780087	1000.0	+	0	R 780073
chr10	jNXSensor	rigid_DNA	780127	780159	1000.0	+	0	R 780127
chr10	jNXSensor	rigid_DNA	780163	780195	1000.0	+	0	R 780163
chr10	jNXSensor	rigid_DNA	780199	780213	1000.0	+	0	R 780199
chr10	jNXSensor	rigid_DNA	780217	780231	1000.0	+	0	R 780217
chr10	jNXSensor	rigid_DNA	780271	780285	1000.0	+	0	R 780271
chr10	jNXSensor	rigid_DNA	780307	780321	1000.0	+	0	R 780307
chr10	jNXSensor	rigid_DNA	780325	780339	1000.0	+	0	R 780325
chr10	jNXSensor	rigid_DNA	780343	780357	1000.0	+	0	R 780343
chr10	jNXSensor	rigid_DNA	780361	780375	1000.0	+	0	R 780361
chr10	jNXSensor	rigid_DNA	780379	780393	1000.0	+	0	R 780379
chr10	jNXSensor	rigid_DNA	780397	780411	1000.0	+	0	R 780397
chr10	jNXSensor	rigid_DNA	780415	780429	1000.0	+	0	R 780415
chr10	jNXSensor	rigid_DNA	781326	781340	1000.0	+	0	R 781326
chr10	jNXSensor	rigid_DNA	781367	781381	1000.0	+	0	R 781367
chr10	jNXSensor	rigid_DNA	782055	782069	1000.0	+	0	R 782055
chr10	jNXSensor	rigid_DNA	782321	782341	1000.0	+	0	R 782321
chr10	jNXSensor	rigid_DNA	786084	786093	1000.0	+	0	R 786084
chr10	jNXSensor	rigid_DNA	787251	787265	1000.0	+	0	R 787251
chr10	jNXSensor	rigid_DNA	789204	789218	1000.0	+	0	R 789204
chr10	jNXSensor	rigid_DNA	790886	790898	1000.0	+	0	R 790886
chr10	jNXSensor	rigid_DNA	793787	793806	1000.0	+	0	R 793787
chr10	jNXSensor	rigid_DNA	793833	793853	1000.0	+	0	R 793833
chr10	jNXSensor	rigid_DNA	794079	794125	1000.0	+	0	R 794079
chr10	jNXSensor	rigid_DNA	794544	794556	1000.0	+	0	R 794544
chr10	jNXSensor	rigid_DNA	794949	794958	1000.0	+	0	R 794949
chr10	jNXSensor	rigid_DNA	795458	795476	1000.0	+	0	R 795458
chr10	jNXSensor	rigid_DNA	795903	795918	1000.0	+	0	R 795903
chr10	jNXSensor	rigid_DNA	797256	797265	1000.0	+	0	R 797256
chr10	jNXSensor	rigid_DNA	799376	799390	1000.0	+	0	R 799376
chr10	jNXSensor	rigid_DNA	799969	799978	1000.0	+	0	R 799969
chr10	jNXSensor	rigid_DNA	801097	801108	1000.0	+	0	R 801097
chr10	jNXSensor	rigid_DNA	801265	801274	1000.0	+	0	R 801265
chr10	jNXSensor	rigid_DNA	804777	804795	1000.0	+	0	R 804777
chr10	jNXSensor	rigid_DNA	805335	805349	1000.0	+	0	R 805335
chr10	jNXSensor	rigid_DNA	806402	806416	1000.0	+	0	R 806402
chr10	jNXSensor	rigid_DNA	806547	806561	1000.0	+	0	R 806547
chr10	jNXSensor	rigid_DNA	807734	807763	1000.0	+	0	R 807734
chr10	jNXSensor	rigid_DNA	808123	808142	1000.0	+	0	R 808123
chr10	jNXSensor	rigid_DNA	808193	808216	1000.0	+	0	R 808193
chr10	jNXSensor	rigid_DNA	808224	808257	1000.0	+	0	R 808224
chr10	jNXSensor	rigid_DNA	808371	808402	1000.0	+	0	R 808371
chr10	jNXSensor	rigid_DNA	808412	808426	1000.0	+	0	R 808412
chr10	jNXSensor	rigid_DNA	809058	809078	1000.0	+	0	R 809058
chr10	jNXSensor	rigid_DNA	809587	809618	1000.0	+	0	R 809587
chr10	jNXSensor	rigid_DNA	809830	809849	1000.0	+	0	R 809830
chr10	jNXSensor	rigid_DNA	809861	809875	1000.0	+	0	R 809861
chr10	jNXSensor	rigid_DNA	809966	809980	1000.0	+	0	R 809966
chr10	jNXSensor	rigid_DNA	810408	810444	1000.0	+	0	R 810408
chr10	jNXSensor	rigid_DNA	810765	810779	1000.0	+	0	R 810765
chr10	jNXSensor	rigid_DNA	810834	810848	1000.0	+	0	R 810834
chr10	jNXSensor	rigid_DNA	811110	811137	1000.0	+	0	R 811110
chr10	jNXSensor	rigid_DNA	811336	811350	1000.0	+	0	R 811336
chr10	jNXSensor	rigid_DNA	811481	811500	1000.0	+	0	R 811481
chr10	jNXSensor	rigid_DNA	811605	811619	1000.0	+	0	R 811605
chr10	jNXSensor	rigid_DNA	811666	811685	1000.0	+	0	R 811666
chr10	jNXSensor	rigid_DNA	811769	811783	1000.0	+	0	R 811769
chr10	jNXSensor	rigid_DNA	811801	811825	1000.0	+	0	R 811801
chr10	jNXSensor	rigid_DNA	811961	811981	1000.0	+	0	R 811961
chr10	jNXSensor	rigid_DNA	812014	812028	1000.0	+	0	R 812014
chr10	jNXSensor	rigid_DNA	812212	812221	1000.0	+	0	R 812212
chr10	jNXSensor	rigid_DNA	812447	812461	1000.0	+	0	R 812447
chr10	jNXSensor	rigid_DNA	812488	812502	1000.0	+	0	R 812488
chr10	jNXSensor	rigid_DNA	812600	812614	1000.0	+	0	R 812600
chr10	jNXSensor	rigid_DNA	812862	812876	1000.0	+	0	R 812862
chr10	jNXSensor	rigid_DNA	812883	812922	1000.0	+	0	R 812883
chr10	jNXSensor	rigid_DNA	812984	813003	1000.0	+	0	R 812984
chr10	jNXSensor	rigid_DNA	813308	813328	1000.0	+	0	R 813308
chr10	jNXSensor	rigid_DNA	813356	813377	1000.0	+	0	R 813356
chr10	jNXSensor	rigid_DNA	813405	813425	1000.0	+	0	R 813405
chr10	jNXSensor	rigid_DNA	813453	813474	1000.0	+	0	R 813453
chr10	jNXSensor	rigid_DNA	813511	813525	1000.0	+	0	R 813511
chr10	jNXSensor	rigid_DNA	813553	813574	1000.0	+	0	R 813553
chr10	jNXSensor	rigid_DNA	813602	813623	1000.0	+	0	R 813602
chr10	jNXSensor	rigid_DNA	813651	813672	1000.0	+	0	R 813651
chr10	jNXSensor	rigid_DNA	813700	813721	1000.0	+	0	R 813700
chr10	jNXSensor	rigid_DNA	813749	813770	1000.0	+	0	R 813749
chr10	jNXSensor	rigid_DNA	813798	813819	1000.0	+	0	R 813798
chr10	jNXSensor	rigid_DNA	813847	813868	1000.0	+	0	R 813847
chr10	jNXSensor	rigid_DNA	813897	813917	1000.0	+	0	R 813897
chr10	jNXSensor	rigid_DNA	814033	814048	1000.0	+	0	R 814033
chr10	jNXSensor	rigid_DNA	814797	814811	1000.0	+	0	R 814797
chr10	jNXSensor	rigid_DNA	814857	814883	1000.0	+	0	R 814857
chr10	jNXSensor	rigid_DNA	815306	815320	1000.0	+	0	R 815306
chr10	jNXSensor	rigid_DNA	815644	815658	1000.0	+	0	R 815644
chr10	jNXSensor	rigid_DNA	815714	815728	1000.0	+	0	R 815714
chr10	jNXSensor	rigid_DNA	815749	815764	1000.0	+	0	R 815749
chr10	jNXSensor	rigid_DNA	815803	815817	1000.0	+	0	R 815803
chr10	jNXSensor	rigid_DNA	815838	815853	1000.0	+	0	R 815838
chr10	jNXSensor	rigid_DNA	816637	816651	1000.0	+	0	R 816637
chr10	jNXSensor	rigid_DNA	816707	816721	1000.0	+	0	R 816707
chr10	jNXSensor	rigid_DNA	816777	816791	1000.0	+	0	R 816777
chr10	jNXSensor	rigid_DNA	817388	817402	1000.0	+	0	R 817388
chr10	jNXSensor	rigid_DNA	817916	817930	1000.0	+	0	R 817916
chr10	jNXSensor	rigid_DNA	817950	817964	1000.0	+	0	R 817950
chr10	jNXSensor	rigid_DNA	818709	818723	1000.0	+	0	R 818709
chr10	jNXSensor	rigid_DNA	818800	818815	1000.0	+	0	R 818800
chr10	jNXSensor	rigid_DNA	819262	819277	1000.0	+	0	R 819262
chr10	jNXSensor	rigid_DNA	820471	820485	1000.0	+	0	R 820471
chr10	jNXSensor	rigid_DNA	820550	820574	1000.0	+	0	R 820550
chr10	jNXSensor	rigid_DNA	820645	820659	1000.0	+	0	R 820645
chr10	jNXSensor	rigid_DNA	820781	820801	1000.0	+	0	R 820781
chr10	jNXSensor	rigid_DNA	820814	820833	1000.0	+	0	R 820814
chr10	jNXSensor	rigid_DNA	820970	820989	1000.0	+	0	R 820970
chr10	jNXSensor	rigid_DNA	821104	821118	1000.0	+	0	R 821104
chr10	jNXSensor	rigid_DNA	821178	821192	1000.0	+	0	R 821178
chr10	jNXSensor	rigid_DNA	821245	821260	1000.0	+	0	R 821245
chr10	jNXSensor	rigid_DNA	821393	821407	1000.0	+	0	R 821393
chr10	jNXSensor	rigid_DNA	821420	821445	1000.0	+	0	R 821420
chr10	jNXSensor	rigid_DNA	821515	821533	1000.0	+	0	R 821515
chr10	jNXSensor	rigid_DNA	821934	821958	1000.0	+	0	R 821934
chr10	jNXSensor	rigid_DNA	822009	822023	1000.0	+	0	R 822009
chr10	jNXSensor	rigid_DNA	822064	822078	1000.0	+	0	R 822064
chr10	jNXSensor	rigid_DNA	822169	822188	1000.0	+	0	R 822169
chr10	jNXSensor	rigid_DNA	822501	822515	1000.0	+	0	R 822501
chr10	jNXSensor	rigid_DNA	822524	822538	1000.0	+	0	R 822524
chr10	jNXSensor	rigid_DNA	822596	822616	1000.0	+	0	R 822596
chr10	jNXSensor	rigid_DNA	822760	822775	1000.0	+	0	R 822760
chr10	jNXSensor	rigid_DNA	823324	823338	1000.0	+	0	R 823324
chr10	jNXSensor	rigid_DNA	823531	823556	1000.0	+	0	R 823531
chr10	jNXSensor	rigid_DNA	823992	824006	1000.0	+	0	R 823992
chr10	jNXSensor	rigid_DNA	824055	824069	1000.0	+	0	R 824055
chr10	jNXSensor	rigid_DNA	824101	824115	1000.0	+	0	R 824101
chr10	jNXSensor	rigid_DNA	824372	824387	1000.0	+	0	R 824372
chr10	jNXSensor	rigid_DNA	824887	824906	1000.0	+	0	R 824887
chr10	jNXSensor	rigid_DNA	825058	825077	1000.0	+	0	R 825058
chr10	jNXSensor	rigid_DNA	825102	825129	1000.0	+	0	R 825102
chr10	jNXSensor	rigid_DNA	825225	825240	1000.0	+	0	R 825225
chr10	jNXSensor	rigid_DNA	825319	825352	1000.0	+	0	R 825319
chr10	jNXSensor	rigid_DNA	825602	825621	1000.0	+	0	R 825602
chr10	jNXSensor	rigid_DNA	825724	825743	1000.0	+	0	R 825724
chr10	jNXSensor	rigid_DNA	825912	825931	1000.0	+	0	R 825912
chr10	jNXSensor	rigid_DNA	826061	826075	1000.0	+	0	R 826061
chr10	jNXSensor	rigid_DNA	826163	826177	1000.0	+	0	R 826163
chr10	jNXSensor	rigid_DNA	826491	826505	1000.0	+	0	R 826491
chr10	jNXSensor	rigid_DNA	826880	826894	1000.0	+	0	R 826880
chr10	jNXSensor	rigid_DNA	826957	826971	1000.0	+	0	R 826957
chr10	jNXSensor	rigid_DNA	827218	827232	1000.0	+	0	R 827218
chr10	jNXSensor	rigid_DNA	827420	827434	1000.0	+	0	R 827420
chr10	jNXSensor	rigid_DNA	828440	828455	1000.0	+	0	R 828440
chr10	jNXSensor	rigid_DNA	828674	828695	1000.0	+	0	R 828674
chr10	jNXSensor	rigid_DNA	830452	830466	1000.0	+	0	R 830452
chr10	jNXSensor	rigid_DNA	830838	830852	1000.0	+	0	R 830838
chr10	jNXSensor	rigid_DNA	831182	831201	1000.0	+	0	R 831182
chr10	jNXSensor	rigid_DNA	832996	833010	1000.0	+	0	R 832996
chr10	jNXSensor	rigid_DNA	833114	833128	1000.0	+	0	R 833114
chr10	jNXSensor	rigid_DNA	833934	833946	1000.0	+	0	R 833934
chr10	jNXSensor	rigid_DNA	834182	834196	1000.0	+	0	R 834182
chr10	jNXSensor	rigid_DNA	836601	836610	1000.0	+	0	R 836601
chr10	jNXSensor	rigid_DNA	837003	837017	1000.0	+	0	R 837003
chr10	jNXSensor	rigid_DNA	839026	839053	1000.0	+	0	R 839026
chr10	jNXSensor	rigid_DNA	839467	839481	1000.0	+	0	R 839467
chr10	jNXSensor	rigid_DNA	839624	839638	1000.0	+	0	R 839624
chr10	jNXSensor	rigid_DNA	840233	840252	1000.0	+	0	R 840233
chr10	jNXSensor	rigid_DNA	840283	840297	1000.0	+	0	R 840283
chr10	jNXSensor	rigid_DNA	840354	840368	1000.0	+	0	R 840354
chr10	jNXSensor	rigid_DNA	840475	840495	1000.0	+	0	R 840475
chr10	jNXSensor	rigid_DNA	840770	840784	1000.0	+	0	R 840770
chr10	jNXSensor	rigid_DNA	840804	840818	1000.0	+	0	R 840804
chr10	jNXSensor	rigid_DNA	841126	841140	1000.0	+	0	R 841126
chr10	jNXSensor	rigid_DNA	841151	841175	1000.0	+	0	R 841151
chr10	jNXSensor	rigid_DNA	841360	841398	1000.0	+	0	R 841360
chr10	jNXSensor	rigid_DNA	841518	841542	1000.0	+	0	R 841518
chr10	jNXSensor	rigid_DNA	841572	841586	1000.0	+	0	R 841572
chr10	jNXSensor	rigid_DNA	842421	842435	1000.0	+	0	R 842421
chr10	jNXSensor	rigid_DNA	842508	842522	1000.0	+	0	R 842508
chr10	jNXSensor	rigid_DNA	842577	842596	1000.0	+	0	R 842577
chr10	jNXSensor	rigid_DNA	843190	843204	1000.0	+	0	R 843190
chr10	jNXSensor	rigid_DNA	843533	843547	1000.0	+	0	R 843533
chr10	jNXSensor	rigid_DNA	843576	843598	1000.0	+	0	R 843576
chr10	jNXSensor	rigid_DNA	843632	843646	1000.0	+	0	R 843632
chr10	jNXSensor	rigid_DNA	845055	845070	1000.0	+	0	R 845055
chr10	jNXSensor	rigid_DNA	846117	846129	1000.0	+	0	R 846117
chr10	jNXSensor	rigid_DNA	846577	846591	1000.0	+	0	R 846577
chr10	jNXSensor	rigid_DNA	846623	846637	1000.0	+	0	R 846623
chr10	jNXSensor	rigid_DNA	846725	846740	1000.0	+	0	R 846725
chr10	jNXSensor	rigid_DNA	847494	847513	1000.0	+	0	R 847494
chr10	jNXSensor	rigid_DNA	848367	848382	1000.0	+	0	R 848367
chr10	jNXSensor	rigid_DNA	848482	848498	1000.0	+	0	R 848482
chr10	jNXSensor	rigid_DNA	848785	848799	1000.0	+	0	R 848785
chr10	jNXSensor	rigid_DNA	848922	848956	1000.0	+	0	R 848922
chr10	jNXSensor	rigid_DNA	849409	849423	1000.0	+	0	R 849409
chr10	jNXSensor	rigid_DNA	849516	849530	1000.0	+	0	R 849516
chr10	jNXSensor	rigid_DNA	849742	849759	1000.0	+	0	R 849742
chr10	jNXSensor	rigid_DNA	850945	850959	1000.0	+	0	R 850945
chr10	jNXSensor	rigid_DNA	851880	851900	1000.0	+	0	R 851880
chr10	jNXSensor	rigid_DNA	851969	851983	1000.0	+	0	R 851969
chr10	jNXSensor	rigid_DNA	852817	852831	1000.0	+	0	R 852817
chr10	jNXSensor	rigid_DNA	853483	853497	1000.0	+	0	R 853483
chr10	jNXSensor	rigid_DNA	857219	857233	1000.0	+	0	R 857219
chr10	jNXSensor	rigid_DNA	857327	857341	1000.0	+	0	R 857327
chr10	jNXSensor	rigid_DNA	858281	858296	1000.0	+	0	R 858281
chr10	jNXSensor	rigid_DNA	858299	858324	1000.0	+	0	R 858299
chr10	jNXSensor	rigid_DNA	858345	858364	1000.0	+	0	R 858345
chr10	jNXSensor	rigid_DNA	858794	858813	1000.0	+	0	R 858794
chr10	jNXSensor	rigid_DNA	859169	859183	1000.0	+	0	R 859169
chr10	jNXSensor	rigid_DNA	860399	860418	1000.0	+	0	R 860399
chr10	jNXSensor	rigid_DNA	861055	861069	1000.0	+	0	R 861055
chr10	jNXSensor	rigid_DNA	861538	861552	1000.0	+	0	R 861538
chr10	jNXSensor	rigid_DNA	862973	862992	1000.0	+	0	R 862973
chr10	jNXSensor	rigid_DNA	867217	867237	1000.0	+	0	R 867217
chr10	jNXSensor	rigid_DNA	867524	867538	1000.0	+	0	R 867524
chr10	jNXSensor	rigid_DNA	868132	868147	1000.0	+	0	R 868132
chr10	jNXSensor	rigid_DNA	869190	869224	1000.0	+	0	R 869190
chr10	jNXSensor	rigid_DNA	869549	869567	1000.0	+	0	R 869549
chr10	jNXSensor	rigid_DNA	869828	869845	1000.0	+	0	R 869828
chr10	jNXSensor	rigid_DNA	870808	870826	1000.0	+	0	R 870808
chr10	jNXSensor	rigid_DNA	870980	870994	1000.0	+	0	R 870980
chr10	jNXSensor	rigid_DNA	871873	871888	1000.0	+	0	R 871873
chr10	jNXSensor	rigid_DNA	873880	873890	1000.0	+	0	R 873880
chr10	jNXSensor	rigid_DNA	876042	876056	1000.0	+	0	R 876042
chr10	jNXSensor	rigid_DNA	876063	876082	1000.0	+	0	R 876063
chr10	jNXSensor	rigid_DNA	877919	877930	1000.0	+	0	R 877919
chr10	jNXSensor	rigid_DNA	878140	878154	1000.0	+	0	R 878140
chr10	jNXSensor	rigid_DNA	880669	880683	1000.0	+	0	R 880669
chr10	jNXSensor	rigid_DNA	883121	883135	1000.0	+	0	R 883121
chr10	jNXSensor	rigid_DNA	883465	883476	1000.0	+	0	R 883465
chr10	jNXSensor	rigid_DNA	884133	884147	1000.0	+	0	R 884133
chr10	jNXSensor	rigid_DNA	884507	884518	1000.0	+	0	R 884507
chr10	jNXSensor	rigid_DNA	887121	887141	1000.0	+	0	R 887121
chr10	jNXSensor	rigid_DNA	889298	889307	1000.0	+	0	R 889298
chr10	jNXSensor	rigid_DNA	889382	889396	1000.0	+	0	R 889382
chr10	jNXSensor	rigid_DNA	890517	890527	1000.0	+	0	R 890517
chr10	jNXSensor	rigid_DNA	892965	892980	1000.0	+	0	R 892965
chr10	jNXSensor	rigid_DNA	894119	894133	1000.0	+	0	R 894119
chr10	jNXSensor	rigid_DNA	894850	894864	1000.0	+	0	R 894850
chr10	jNXSensor	rigid_DNA	895217	895231	1000.0	+	0	R 895217
chr10	jNXSensor	rigid_DNA	895811	895825	1000.0	+	0	R 895811
chr10	jNXSensor	rigid_DNA	898197	898221	1000.0	+	0	R 898197
chr10	jNXSensor	rigid_DNA	898400	898414	1000.0	+	0	R 898400
chr10	jNXSensor	rigid_DNA	898698	898709	1000.0	+	0	R 898698
chr10	jNXSensor	rigid_DNA	899167	899181	1000.0	+	0	R 899167
chr10	jNXSensor	rigid_DNA	899341	899350	1000.0	+	0	R 899341
chr10	jNXSensor	rigid_DNA	899416	899430	1000.0	+	0	R 899416
chr10	jNXSensor	rigid_DNA	899453	899471	1000.0	+	0	R 899453
chr10	jNXSensor	rigid_DNA	900364	900378	1000.0	+	0	R 900364
chr10	jNXSensor	rigid_DNA	900652	900671	1000.0	+	0	R 900652
chr10	jNXSensor	rigid_DNA	902818	902833	1000.0	+	0	R 902818
chr10	jNXSensor	rigid_DNA	903803	903826	1000.0	+	0	R 903803
chr10	jNXSensor	rigid_DNA	904319	904337	1000.0	+	0	R 904319
chr10	jNXSensor	rigid_DNA	907273	907287	1000.0	+	0	R 907273
chr10	jNXSensor	rigid_DNA	908190	908204	1000.0	+	0	R 908190
chr10	jNXSensor	rigid_DNA	908279	908293	1000.0	+	0	R 908279
chr10	jNXSensor	rigid_DNA	908382	908396	1000.0	+	0	R 908382
chr10	jNXSensor	rigid_DNA	912496	912515	1000.0	+	0	R 912496
chr10	jNXSensor	rigid_DNA	912524	912538	1000.0	+	0	R 912524
chr10	jNXSensor	rigid_DNA	915654	915668	1000.0	+	0	R 915654
chr10	jNXSensor	rigid_DNA	916329	916339	1000.0	+	0	R 916329
chr10	jNXSensor	rigid_DNA	916385	916399	1000.0	+	0	R 916385
chr10	jNXSensor	rigid_DNA	916628	916640	1000.0	+	0	R 916628
chr10	jNXSensor	rigid_DNA	918039	918059	1000.0	+	0	R 918039
chr10	jNXSensor	rigid_DNA	918195	918205	1000.0	+	0	R 918195
chr10	jNXSensor	rigid_DNA	918331	918343	1000.0	+	0	R 918331
chr10	jNXSensor	rigid_DNA	919210	919224	1000.0	+	0	R 919210
chr10	jNXSensor	rigid_DNA	919632	919646	1000.0	+	0	R 919632
chr10	jNXSensor	rigid_DNA	919715	919724	1000.0	+	0	R 919715
chr10	jNXSensor	rigid_DNA	921275	921284	1000.0	+	0	R 921275
chr10	jNXSensor	rigid_DNA	923354	923367	1000.0	+	0	R 923354
chr10	jNXSensor	rigid_DNA	923409	923423	1000.0	+	0	R 923409
chr10	jNXSensor	rigid_DNA	924018	924032	1000.0	+	0	R 924018
chr10	jNXSensor	rigid_DNA	924278	924290	1000.0	+	0	R 924278
chr10	jNXSensor	rigid_DNA	927085	927096	1000.0	+	0	R 927085
chr10	jNXSensor	rigid_DNA	928485	928497	1000.0	+	0	R 928485
chr10	jNXSensor	rigid_DNA	928763	928777	1000.0	+	0	R 928763
chr10	jNXSensor	rigid_DNA	928843	928867	1000.0	+	0	R 928843
chr10	jNXSensor	rigid_DNA	929021	929030	1000.0	+	0	R 929021
chr10	jNXSensor	rigid_DNA	929101	929115	1000.0	+	0	R 929101
chr10	jNXSensor	rigid_DNA	930883	930902	1000.0	+	0	R 930883
chr10	jNXSensor	rigid_DNA	931331	931341	1000.0	+	0	R 931331
chr10	jNXSensor	rigid_DNA	931613	931627	1000.0	+	0	R 931613
chr10	jNXSensor	rigid_DNA	932929	932948	1000.0	+	0	R 932929
chr10	jNXSensor	rigid_DNA	933928	933954	1000.0	+	0	R 933928
chr10	jNXSensor	rigid_DNA	935950	935962	1000.0	+	0	R 935950
chr10	jNXSensor	rigid_DNA	936044	936058	1000.0	+	0	R 936044
chr10	jNXSensor	rigid_DNA	936361	936393	1000.0	+	0	R 936361
chr10	jNXSensor	rigid_DNA	936559	936575	1000.0	+	0	R 936559
chr10	jNXSensor	rigid_DNA	936641	936655	1000.0	+	0	R 936641
chr10	jNXSensor	rigid_DNA	936860	936876	1000.0	+	0	R 936860
chr10	jNXSensor	rigid_DNA	937102	937116	1000.0	+	0	R 937102
chr10	jNXSensor	rigid_DNA	938579	938596	1000.0	+	0	R 938579
chr10	jNXSensor	rigid_DNA	940415	940443	1000.0	+	0	R 940415
chr10	jNXSensor	rigid_DNA	940995	941009	1000.0	+	0	R 940995
chr10	jNXSensor	rigid_DNA	943904	943918	1000.0	+	0	R 943904
chr10	jNXSensor	rigid_DNA	944238	944252	1000.0	+	0	R 944238
chr10	jNXSensor	rigid_DNA	944520	944534	1000.0	+	0	R 944520
chr10	jNXSensor	rigid_DNA	944802	944821	1000.0	+	0	R 944802
chr10	jNXSensor	rigid_DNA	944919	944933	1000.0	+	0	R 944919
chr10	jNXSensor	rigid_DNA	945234	945252	1000.0	+	0	R 945234
chr10	jNXSensor	rigid_DNA	945483	945497	1000.0	+	0	R 945483
chr10	jNXSensor	rigid_DNA	945727	945737	1000.0	+	0	R 945727
chr10	jNXSensor	rigid_DNA	945755	945764	1000.0	+	0	R 945755
chr10	jNXSensor	rigid_DNA	946859	946873	1000.0	+	0	R 946859
chr10	jNXSensor	rigid_DNA	948150	948164	1000.0	+	0	R 948150
chr10	jNXSensor	rigid_DNA	948262	948273	1000.0	+	0	R 948262
chr10	jNXSensor	rigid_DNA	948326	948345	1000.0	+	0	R 948326
chr10	jNXSensor	rigid_DNA	948649	948666	1000.0	+	0	R 948649
chr10	jNXSensor	rigid_DNA	948670	948680	1000.0	+	0	R 948670
chr10	jNXSensor	rigid_DNA	949712	949726	1000.0	+	0	R 949712
chr10	jNXSensor	rigid_DNA	950437	950450	1000.0	+	0	R 950437
chr10	jNXSensor	rigid_DNA	950739	950759	1000.0	+	0	R 950739
chr10	jNXSensor	rigid_DNA	950774	950787	1000.0	+	0	R 950774
chr10	jNXSensor	rigid_DNA	951773	951790	1000.0	+	0	R 951773
chr10	jNXSensor	rigid_DNA	952329	952338	1000.0	+	0	R 952329
chr10	jNXSensor	rigid_DNA	952394	952408	1000.0	+	0	R 952394
chr10	jNXSensor	rigid_DNA	952528	952542	1000.0	+	0	R 952528
chr10	jNXSensor	rigid_DNA	954573	954596	1000.0	+	0	R 954573
chr10	jNXSensor	rigid_DNA	956077	956091	1000.0	+	0	R 956077
chr10	jNXSensor	rigid_DNA	956472	956486	1000.0	+	0	R 956472
chr10	jNXSensor	rigid_DNA	956972	956991	1000.0	+	0	R 956972
chr10	jNXSensor	rigid_DNA	957214	957224	1000.0	+	0	R 957214
chr10	jNXSensor	rigid_DNA	957437	957451	1000.0	+	0	R 957437
chr10	jNXSensor	rigid_DNA	958270	958284	1000.0	+	0	R 958270
chr10	jNXSensor	rigid_DNA	958771	958785	1000.0	+	0	R 958771
chr10	jNXSensor	rigid_DNA	959014	959024	1000.0	+	0	R 959014
chr10	jNXSensor	rigid_DNA	959444	959460	1000.0	+	0	R 959444
chr10	jNXSensor	rigid_DNA	960022	960031	1000.0	+	0	R 960022
chr10	jNXSensor	rigid_DNA	961721	961735	1000.0	+	0	R 961721
chr10	jNXSensor	rigid_DNA	962090	962104	1000.0	+	0	R 962090
chr10	jNXSensor	rigid_DNA	962456	962470	1000.0	+	0	R 962456
chr10	jNXSensor	rigid_DNA	962735	962749	1000.0	+	0	R 962735
chr10	jNXSensor	rigid_DNA	962980	962996	1000.0	+	0	R 962980
chr10	jNXSensor	rigid_DNA	963218	963233	1000.0	+	0	R 963218
chr10	jNXSensor	rigid_DNA	963911	963930	1000.0	+	0	R 963911
chr10	jNXSensor	rigid_DNA	963999	964012	1000.0	+	0	R 963999
chr10	jNXSensor	rigid_DNA	964170	964184	1000.0	+	0	R 964170
chr10	jNXSensor	rigid_DNA	966542	966556	1000.0	+	0	R 966542
chr10	jNXSensor	rigid_DNA	966775	966806	1000.0	+	0	R 966775
chr10	jNXSensor	rigid_DNA	966810	966824	1000.0	+	0	R 966810
chr10	jNXSensor	rigid_DNA	966837	966851	1000.0	+	0	R 966837
chr10	jNXSensor	rigid_DNA	966858	966934	1000.0	+	0	R 966858
chr10	jNXSensor	rigid_DNA	966940	966975	1000.0	+	0	R 966940
chr10	jNXSensor	rigid_DNA	967043	967080	1000.0	+	0	R 967043
chr10	jNXSensor	rigid_DNA	967098	967117	1000.0	+	0	R 967098
chr10	jNXSensor	rigid_DNA	967171	967191	1000.0	+	0	R 967171
chr10	jNXSensor	rigid_DNA	967204	967275	1000.0	+	0	R 967204
chr10	jNXSensor	rigid_DNA	967303	967324	1000.0	+	0	R 967303
chr10	jNXSensor	rigid_DNA	967331	967361	1000.0	+	0	R 967331
chr10	jNXSensor	rigid_DNA	967374	967410	1000.0	+	0	R 967374
chr10	jNXSensor	rigid_DNA	967421	967445	1000.0	+	0	R 967421
chr10	jNXSensor	rigid_DNA	967481	967511	1000.0	+	0	R 967481
chr10	jNXSensor	rigid_DNA	967537	967558	1000.0	+	0	R 967537
chr10	jNXSensor	rigid_DNA	967652	967667	1000.0	+	0	R 967652
chr10	jNXSensor	rigid_DNA	967670	967700	1000.0	+	0	R 967670
chr10	jNXSensor	rigid_DNA	967718	967732	1000.0	+	0	R 967718
chr10	jNXSensor	rigid_DNA	967790	967822	1000.0	+	0	R 967790
chr10	jNXSensor	rigid_DNA	967883	967904	1000.0	+	0	R 967883
chr10	jNXSensor	rigid_DNA	967909	967964	1000.0	+	0	R 967909
chr10	jNXSensor	rigid_DNA	967967	967981	1000.0	+	0	R 967967
chr10	jNXSensor	rigid_DNA	967995	968010	1000.0	+	0	R 967995
chr10	jNXSensor	rigid_DNA	968020	968034	1000.0	+	0	R 968020
chr10	jNXSensor	rigid_DNA	968044	968059	1000.0	+	0	R 968044
chr10	jNXSensor	rigid_DNA	968064	968089	1000.0	+	0	R 968064
chr10	jNXSensor	rigid_DNA	968111	968126	1000.0	+	0	R 968111
chr10	jNXSensor	rigid_DNA	968157	968171	1000.0	+	0	R 968157
chr10	jNXSensor	rigid_DNA	968227	968241	1000.0	+	0	R 968227
chr10	jNXSensor	rigid_DNA	968260	968286	1000.0	+	0	R 968260
chr10	jNXSensor	rigid_DNA	968315	968330	1000.0	+	0	R 968315
chr10	jNXSensor	rigid_DNA	968340	968354	1000.0	+	0	R 968340
chr10	jNXSensor	rigid_DNA	968360	968375	1000.0	+	0	R 968360
chr10	jNXSensor	rigid_DNA	968404	968419	1000.0	+	0	R 968404
chr10	jNXSensor	rigid_DNA	968448	968463	1000.0	+	0	R 968448
chr10	jNXSensor	rigid_DNA	968475	968501	1000.0	+	0	R 968475
chr10	jNXSensor	rigid_DNA	968530	968545	1000.0	+	0	R 968530
chr10	jNXSensor	rigid_DNA	968557	968583	1000.0	+	0	R 968557
chr10	jNXSensor	rigid_DNA	968747	968761	1000.0	+	0	R 968747
chr10	jNXSensor	rigid_DNA	968825	968839	1000.0	+	0	R 968825
chr10	jNXSensor	rigid_DNA	968893	968907	1000.0	+	0	R 968893
chr10	jNXSensor	rigid_DNA	969777	969790	1000.0	+	0	R 969777
chr10	jNXSensor	rigid_DNA	970922	970936	1000.0	+	0	R 970922
chr10	jNXSensor	rigid_DNA	971663	971682	1000.0	+	0	R 971663
chr10	jNXSensor	rigid_DNA	971835	971846	1000.0	+	0	R 971835
chr10	jNXSensor	rigid_DNA	971931	971945	1000.0	+	0	R 971931
chr10	jNXSensor	rigid_DNA	972418	972432	1000.0	+	0	R 972418
chr10	jNXSensor	rigid_DNA	974193	974207	1000.0	+	0	R 974193
chr10	jNXSensor	rigid_DNA	974434	974454	1000.0	+	0	R 974434
chr10	jNXSensor	rigid_DNA	974477	974495	1000.0	+	0	R 974477
chr10	jNXSensor	rigid_DNA	975198	975212	1000.0	+	0	R 975198
chr10	jNXSensor	rigid_DNA	975388	975402	1000.0	+	0	R 975388
chr10	jNXSensor	rigid_DNA	975953	975974	1000.0	+	0	R 975953
chr10	jNXSensor	rigid_DNA	976199	976218	1000.0	+	0	R 976199
chr10	jNXSensor	rigid_DNA	976462	976488	1000.0	+	0	R 976462
chr10	jNXSensor	rigid_DNA	977504	977523	1000.0	+	0	R 977504
chr10	jNXSensor	rigid_DNA	978886	978904	1000.0	+	0	R 978886
chr10	jNXSensor	rigid_DNA	978999	979013	1000.0	+	0	R 978999
chr10	jNXSensor	rigid_DNA	979710	979735	1000.0	+	0	R 979710
chr10	jNXSensor	rigid_DNA	980509	980523	1000.0	+	0	R 980509
chr10	jNXSensor	rigid_DNA	980605	980625	1000.0	+	0	R 980605
chr10	jNXSensor	rigid_DNA	981324	981338	1000.0	+	0	R 981324
chr10	jNXSensor	rigid_DNA	981385	981399	1000.0	+	0	R 981385
chr10	jNXSensor	rigid_DNA	981520	981534	1000.0	+	0	R 981520
chr10	jNXSensor	rigid_DNA	981630	981643	1000.0	+	0	R 981630
chr10	jNXSensor	rigid_DNA	984471	984488	1000.0	+	0	R 984471
chr10	jNXSensor	rigid_DNA	986021	986030	1000.0	+	0	R 986021
chr10	jNXSensor	rigid_DNA	986821	986831	1000.0	+	0	R 986821
chr10	jNXSensor	rigid_DNA	987210	987224	1000.0	+	0	R 987210
chr10	jNXSensor	rigid_DNA	987485	987495	1000.0	+	0	R 987485
chr10	jNXSensor	rigid_DNA	988121	988130	1000.0	+	0	R 988121
chr10	jNXSensor	rigid_DNA	988280	988303	1000.0	+	0	R 988280
chr10	jNXSensor	rigid_DNA	989928	989947	1000.0	+	0	R 989928
chr10	jNXSensor	rigid_DNA	990070	990084	1000.0	+	0	R 990070
chr10	jNXSensor	rigid_DNA	990257	990271	1000.0	+	0	R 990257
chr10	jNXSensor	rigid_DNA	990619	990633	1000.0	+	0	R 990619
chr10	jNXSensor	rigid_DNA	991194	991208	1000.0	+	0	R 991194
chr10	jNXSensor	rigid_DNA	991252	991267	1000.0	+	0	R 991252
chr10	jNXSensor	rigid_DNA	991738	991747	1000.0	+	0	R 991738
chr10	jNXSensor	rigid_DNA	992121	992135	1000.0	+	0	R 992121
chr10	jNXSensor	rigid_DNA	992284	992294	1000.0	+	0	R 992284
chr10	jNXSensor	rigid_DNA	992526	992540	1000.0	+	0	R 992526
chr10	jNXSensor	rigid_DNA	993741	993758	1000.0	+	0	R 993741
chr10	jNXSensor	rigid_DNA	994129	994143	1000.0	+	0	R 994129
chr10	jNXSensor	rigid_DNA	994490	994504	1000.0	+	0	R 994490
chr10	jNXSensor	rigid_DNA	995021	995035	1000.0	+	0	R 995021
chr10	jNXSensor	rigid_DNA	996335	996354	1000.0	+	0	R 996335
chr10	jNXSensor	rigid_DNA	996359	996373	1000.0	+	0	R 996359
chr10	jNXSensor	rigid_DNA	996648	996677	1000.0	+	0	R 996648
chr10	jNXSensor	rigid_DNA	997407	997422	1000.0	+	0	R 997407
chr10	jNXSensor	rigid_DNA	997515	997530	1000.0	+	0	R 997515
chr10	jNXSensor	rigid_DNA	997991	998005	1000.0	+	0	R 997991
chr10	jNXSensor	rigid_DNA	998239	998260	1000.0	+	0	R 998239
chr10	jNXSensor	rigid_DNA	1000252	1000266	1000.0	+	0	R 1000252
chr10	jNXSensor	rigid_DNA	1000363	1000373	1000.0	+	0	R 1000363
chr10	jNXSensor	rigid_DNA	1000718	1000737	1000.0	+	0	R 1000718
chr10	jNXSensor	rigid_DNA	1001147	1001161	1000.0	+	0	R 1001147
chr10	jNXSensor	rigid_DNA	1001163	1001178	1000.0	+	0	R 1001163
chr10	jNXSensor	rigid_DNA	1001292	1001306	1000.0	+	0	R 1001292
chr10	jNXSensor	rigid_DNA	1001370	1001384	1000.0	+	0	R 1001370
chr10	jNXSensor	rigid_DNA	1002153	1002167	1000.0	+	0	R 1002153
chr10	jNXSensor	rigid_DNA	1002592	1002606	1000.0	+	0	R 1002592
chr10	jNXSensor	rigid_DNA	1003008	1003022	1000.0	+	0	R 1003008
chr10	jNXSensor	rigid_DNA	1003178	1003192	1000.0	+	0	R 1003178
chr10	jNXSensor	rigid_DNA	1003604	1003623	1000.0	+	0	R 1003604
chr10	jNXSensor	rigid_DNA	1003878	1003892	1000.0	+	0	R 1003878
chr10	jNXSensor	rigid_DNA	1003926	1003944	1000.0	+	0	R 1003926
chr10	jNXSensor	rigid_DNA	1006864	1006878	1000.0	+	0	R 1006864
chr10	jNXSensor	rigid_DNA	1007286	1007300	1000.0	+	0	R 1007286
chr10	jNXSensor	rigid_DNA	1007972	1007981	1000.0	+	0	R 1007972
chr10	jNXSensor	rigid_DNA	1009299	1009309	1000.0	+	0	R 1009299
chr10	jNXSensor	rigid_DNA	1009538	1009552	1000.0	+	0	R 1009538
chr10	jNXSensor	rigid_DNA	1010225	1010239	1000.0	+	0	R 1010225
chr10	jNXSensor	rigid_DNA	1010378	1010397	1000.0	+	0	R 1010378
chr10	jNXSensor	rigid_DNA	1013487	1013500	1000.0	+	0	R 1013487
chr10	jNXSensor	rigid_DNA	1013907	1013921	1000.0	+	0	R 1013907
chr10	jNXSensor	rigid_DNA	1017754	1017768	1000.0	+	0	R 1017754
chr10	jNXSensor	rigid_DNA	1017996	1018005	1000.0	+	0	R 1017996
chr10	jNXSensor	rigid_DNA	1018057	1018073	1000.0	+	0	R 1018057
chr10	jNXSensor	rigid_DNA	1022880	1022895	1000.0	+	0	R 1022880
chr10	jNXSensor	rigid_DNA	1023602	1023616	1000.0	+	0	R 1023602
chr10	jNXSensor	rigid_DNA	1023882	1023901	1000.0	+	0	R 1023882
chr10	jNXSensor	rigid_DNA	1023923	1023950	1000.0	+	0	R 1023923
chr10	jNXSensor	rigid_DNA	1024066	1024093	1000.0	+	0	R 1024066
chr10	jNXSensor	rigid_DNA	1024251	1024266	1000.0	+	0	R 1024251
chr10	jNXSensor	rigid_DNA	1024474	1024489	1000.0	+	0	R 1024474
chr10	jNXSensor	rigid_DNA	1024524	1024538	1000.0	+	0	R 1024524
chr10	jNXSensor	rigid_DNA	1024556	1024575	1000.0	+	0	R 1024556
chr10	jNXSensor	rigid_DNA	1025055	1025077	1000.0	+	0	R 1025055
chr10	jNXSensor	rigid_DNA	1025302	1025316	1000.0	+	0	R 1025302
chr10	jNXSensor	rigid_DNA	1025757	1025771	1000.0	+	0	R 1025757
chr10	jNXSensor	rigid_DNA	1026226	1026237	1000.0	+	0	R 1026226
chr10	jNXSensor	rigid_DNA	1026384	1026398	1000.0	+	0	R 1026384
chr10	jNXSensor	rigid_DNA	1026668	1026687	1000.0	+	0	R 1026668
chr10	jNXSensor	rigid_DNA	1027630	1027653	1000.0	+	0	R 1027630
chr10	jNXSensor	rigid_DNA	1027919	1027938	1000.0	+	0	R 1027919
chr10	jNXSensor	rigid_DNA	1028099	1028113	1000.0	+	0	R 1028099
chr10	jNXSensor	rigid_DNA	1028340	1028356	1000.0	+	0	R 1028340
chr10	jNXSensor	rigid_DNA	1028983	1028992	1000.0	+	0	R 1028983
chr10	jNXSensor	rigid_DNA	1029478	1029492	1000.0	+	0	R 1029478
chr10	jNXSensor	rigid_DNA	1029737	1029747	1000.0	+	0	R 1029737
chr10	jNXSensor	rigid_DNA	1029941	1029960	1000.0	+	0	R 1029941
chr10	jNXSensor	rigid_DNA	1030453	1030472	1000.0	+	0	R 1030453
chr10	jNXSensor	rigid_DNA	1030975	1030989	1000.0	+	0	R 1030975
chr10	jNXSensor	rigid_DNA	1033661	1033675	1000.0	+	0	R 1033661
chr10	jNXSensor	rigid_DNA	1035308	1035322	1000.0	+	0	R 1035308
chr10	jNXSensor	rigid_DNA	1035657	1035671	1000.0	+	0	R 1035657
chr10	jNXSensor	rigid_DNA	1036176	1036199	1000.0	+	0	R 1036176
chr10	jNXSensor	rigid_DNA	1036424	1036438	1000.0	+	0	R 1036424
chr10	jNXSensor	rigid_DNA	1036465	1036479	1000.0	+	0	R 1036465
chr10	jNXSensor	rigid_DNA	1036481	1036494	1000.0	+	0	R 1036481
chr10	jNXSensor	rigid_DNA	1037623	1037639	1000.0	+	0	R 1037623
chr10	jNXSensor	rigid_DNA	1037850	1037859	1000.0	+	0	R 1037850
chr10	jNXSensor	rigid_DNA	1037872	1037881	1000.0	+	0	R 1037872
chr10	jNXSensor	rigid_DNA	1039877	1039891	1000.0	+	0	R 1039877
chr10	jNXSensor	rigid_DNA	1040458	1040486	1000.0	+	0	R 1040458
chr10	jNXSensor	rigid_DNA	1040624	1040638	1000.0	+	0	R 1040624
chr10	jNXSensor	rigid_DNA	1040849	1040863	1000.0	+	0	R 1040849
chr10	jNXSensor	rigid_DNA	1041332	1041346	1000.0	+	0	R 1041332
chr10	jNXSensor	rigid_DNA	1041974	1041988	1000.0	+	0	R 1041974
chr10	jNXSensor	rigid_DNA	1044111	1044125	1000.0	+	0	R 1044111
chr10	jNXSensor	rigid_DNA	1044344	1044355	1000.0	+	0	R 1044344
chr10	jNXSensor	rigid_DNA	1045064	1045078	1000.0	+	0	R 1045064
chr10	jNXSensor	rigid_DNA	1046635	1046649	1000.0	+	0	R 1046635
chr10	jNXSensor	rigid_DNA	1046667	1046681	1000.0	+	0	R 1046667
chr10	jNXSensor	rigid_DNA	1047737	1047763	1000.0	+	0	R 1047737
chr10	jNXSensor	rigid_DNA	1047835	1047849	1000.0	+	0	R 1047835
chr10	jNXSensor	rigid_DNA	1047857	1047871	1000.0	+	0	R 1047857
chr10	jNXSensor	rigid_DNA	1049171	1049185	1000.0	+	0	R 1049171
chr10	jNXSensor	rigid_DNA	1049442	1049456	1000.0	+	0	R 1049442
chr10	jNXSensor	rigid_DNA	1050355	1050369	1000.0	+	0	R 1050355
chr10	jNXSensor	rigid_DNA	1050700	1050714	1000.0	+	0	R 1050700
chr10	jNXSensor	rigid_DNA	1050818	1050829	1000.0	+	0	R 1050818
chr10	jNXSensor	rigid_DNA	1052063	1052077	1000.0	+	0	R 1052063
chr10	jNXSensor	rigid_DNA	1053181	1053195	1000.0	+	0	R 1053181
chr10	jNXSensor	rigid_DNA	1053879	1053893	1000.0	+	0	R 1053879
chr10	jNXSensor	rigid_DNA	1053920	1053934	1000.0	+	0	R 1053920
chr10	jNXSensor	rigid_DNA	1054079	1054094	1000.0	+	0	R 1054079
chr10	jNXSensor	rigid_DNA	1054364	1054379	1000.0	+	0	R 1054364
chr10	jNXSensor	rigid_DNA	1054467	1054481	1000.0	+	0	R 1054467
chr10	jNXSensor	rigid_DNA	1054507	1054526	1000.0	+	0	R 1054507
chr10	jNXSensor	rigid_DNA	1054746	1054761	1000.0	+	0	R 1054746
chr10	jNXSensor	rigid_DNA	1055575	1055589	1000.0	+	0	R 1055575
chr10	jNXSensor	rigid_DNA	1056168	1056181	1000.0	+	0	R 1056168
chr10	jNXSensor	rigid_DNA	1056370	1056390	1000.0	+	0	R 1056370
chr10	jNXSensor	rigid_DNA	1056948	1056962	1000.0	+	0	R 1056948
chr10	jNXSensor	rigid_DNA	1057048	1057062	1000.0	+	0	R 1057048
chr10	jNXSensor	rigid_DNA	1057182	1057196	1000.0	+	0	R 1057182
chr10	jNXSensor	rigid_DNA	1057921	1057935	1000.0	+	0	R 1057921
chr10	jNXSensor	rigid_DNA	1058200	1058214	1000.0	+	0	R 1058200
chr10	jNXSensor	rigid_DNA	1059132	1059151	1000.0	+	0	R 1059132
chr10	jNXSensor	rigid_DNA	1059416	1059432	1000.0	+	0	R 1059416
chr10	jNXSensor	rigid_DNA	1060459	1060473	1000.0	+	0	R 1060459
chr10	jNXSensor	rigid_DNA	1061482	1061499	1000.0	+	0	R 1061482
chr10	jNXSensor	rigid_DNA	1062051	1062067	1000.0	+	0	R 1062051
chr10	jNXSensor	rigid_DNA	1062293	1062313	1000.0	+	0	R 1062293
chr10	jNXSensor	rigid_DNA	1064245	1064263	1000.0	+	0	R 1064245
chr10	jNXSensor	rigid_DNA	1064286	1064300	1000.0	+	0	R 1064286
chr10	jNXSensor	rigid_DNA	1065489	1065498	1000.0	+	0	R 1065489
chr10	jNXSensor	rigid_DNA	1065568	1065587	1000.0	+	0	R 1065568
chr10	jNXSensor	rigid_DNA	1067373	1067384	1000.0	+	0	R 1067373
chr10	jNXSensor	rigid_DNA	1068309	1068331	1000.0	+	0	R 1068309
chr10	jNXSensor	rigid_DNA	1068433	1068447	1000.0	+	0	R 1068433
chr10	jNXSensor	rigid_DNA	1068911	1068921	1000.0	+	0	R 1068911
chr10	jNXSensor	rigid_DNA	1069151	1069165	1000.0	+	0	R 1069151
chr10	jNXSensor	rigid_DNA	1069188	1069202	1000.0	+	0	R 1069188
chr10	jNXSensor	rigid_DNA	1070174	1070194	1000.0	+	0	R 1070174
chr10	jNXSensor	rigid_DNA	1070415	1070430	1000.0	+	0	R 1070415
chr10	jNXSensor	rigid_DNA	1070920	1070939	1000.0	+	0	R 1070920
chr10	jNXSensor	rigid_DNA	1071550	1071564	1000.0	+	0	R 1071550
chr10	jNXSensor	rigid_DNA	1071945	1071956	1000.0	+	0	R 1071945
chr10	jNXSensor	rigid_DNA	1072583	1072603	1000.0	+	0	R 1072583
chr10	jNXSensor	rigid_DNA	1072676	1072690	1000.0	+	0	R 1072676
chr10	jNXSensor	rigid_DNA	1073188	1073202	1000.0	+	0	R 1073188
chr10	jNXSensor	rigid_DNA	1075417	1075426	1000.0	+	0	R 1075417
chr10	jNXSensor	rigid_DNA	1077455	1077466	1000.0	+	0	R 1077455
chr10	jNXSensor	rigid_DNA	1077679	1077691	1000.0	+	0	R 1077679
chr10	jNXSensor	rigid_DNA	1077750	1077763	1000.0	+	0	R 1077750
chr10	jNXSensor	rigid_DNA	1083966	1083980	1000.0	+	0	R 1083966
chr10	jNXSensor	rigid_DNA	1084378	1084392	1000.0	+	0	R 1084378
chr10	jNXSensor	rigid_DNA	1084600	1084617	1000.0	+	0	R 1084600
chr10	jNXSensor	rigid_DNA	1084626	1084645	1000.0	+	0	R 1084626
chr10	jNXSensor	rigid_DNA	1084684	1084698	1000.0	+	0	R 1084684
chr10	jNXSensor	rigid_DNA	1084732	1084747	1000.0	+	0	R 1084732
chr10	jNXSensor	rigid_DNA	1084839	1084853	1000.0	+	0	R 1084839
chr10	jNXSensor	rigid_DNA	1084867	1084882	1000.0	+	0	R 1084867
chr10	jNXSensor	rigid_DNA	1084886	1084912	1000.0	+	0	R 1084886
chr10	jNXSensor	rigid_DNA	1084957	1084971	1000.0	+	0	R 1084957
chr10	jNXSensor	rigid_DNA	1085192	1085222	1000.0	+	0	R 1085192
chr10	jNXSensor	rigid_DNA	1085281	1085300	1000.0	+	0	R 1085281
chr10	jNXSensor	rigid_DNA	1085315	1085329	1000.0	+	0	R 1085315
chr10	jNXSensor	rigid_DNA	1085404	1085423	1000.0	+	0	R 1085404
chr10	jNXSensor	rigid_DNA	1085602	1085613	1000.0	+	0	R 1085602
chr10	jNXSensor	rigid_DNA	1086424	1086433	1000.0	+	0	R 1086424
chr10	jNXSensor	rigid_DNA	1088095	1088109	1000.0	+	0	R 1088095
chr10	jNXSensor	rigid_DNA	1088534	1088543	1000.0	+	0	R 1088534
chr10	jNXSensor	rigid_DNA	1088953	1088963	1000.0	+	0	R 1088953
chr10	jNXSensor	rigid_DNA	1089673	1089687	1000.0	+	0	R 1089673
chr10	jNXSensor	rigid_DNA	1091656	1091667	1000.0	+	0	R 1091656
chr10	jNXSensor	rigid_DNA	1091891	1091914	1000.0	+	0	R 1091891
chr10	jNXSensor	rigid_DNA	1091994	1092008	1000.0	+	0	R 1091994
chr10	jNXSensor	rigid_DNA	1092094	1092103	1000.0	+	0	R 1092094
chr10	jNXSensor	rigid_DNA	1092348	1092394	1000.0	+	0	R 1092348
chr10	jNXSensor	rigid_DNA	1092396	1092411	1000.0	+	0	R 1092396
chr10	jNXSensor	rigid_DNA	1092426	1092471	1000.0	+	0	R 1092426
chr10	jNXSensor	rigid_DNA	1092490	1092504	1000.0	+	0	R 1092490
chr10	jNXSensor	rigid_DNA	1092537	1092551	1000.0	+	0	R 1092537
chr10	jNXSensor	rigid_DNA	1092626	1092651	1000.0	+	0	R 1092626
chr10	jNXSensor	rigid_DNA	1092657	1092672	1000.0	+	0	R 1092657
chr10	jNXSensor	rigid_DNA	1092687	1092701	1000.0	+	0	R 1092687
chr10	jNXSensor	rigid_DNA	1092705	1092719	1000.0	+	0	R 1092705
chr10	jNXSensor	rigid_DNA	1092869	1092896	1000.0	+	0	R 1092869
chr10	jNXSensor	rigid_DNA	1093076	1093090	1000.0	+	0	R 1093076
chr10	jNXSensor	rigid_DNA	1093169	1093183	1000.0	+	0	R 1093169
chr10	jNXSensor	rigid_DNA	1093192	1093223	1000.0	+	0	R 1093192
chr10	jNXSensor	rigid_DNA	1093279	1093293	1000.0	+	0	R 1093279
chr10	jNXSensor	rigid_DNA	1093318	1093332	1000.0	+	0	R 1093318
chr10	jNXSensor	rigid_DNA	1096021	1096040	1000.0	+	0	R 1096021
chr10	jNXSensor	rigid_DNA	1097779	1097793	1000.0	+	0	R 1097779
chr10	jNXSensor	rigid_DNA	1097946	1097957	1000.0	+	0	R 1097946
chr10	jNXSensor	rigid_DNA	1099024	1099038	1000.0	+	0	R 1099024
chr10	jNXSensor	rigid_DNA	1100524	1100553	1000.0	+	0	R 1100524
chr10	jNXSensor	rigid_DNA	1100779	1100793	1000.0	+	0	R 1100779
chr10	jNXSensor	rigid_DNA	1101528	1101538	1000.0	+	0	R 1101528
chr10	jNXSensor	rigid_DNA	1101834	1101844	1000.0	+	0	R 1101834
chr10	jNXSensor	rigid_DNA	1102062	1102072	1000.0	+	0	R 1102062
chr10	jNXSensor	rigid_DNA	1102750	1102764	1000.0	+	0	R 1102750
chr10	jNXSensor	rigid_DNA	1104020	1104034	1000.0	+	0	R 1104020
chr10	jNXSensor	rigid_DNA	1104143	1104157	1000.0	+	0	R 1104143
chr10	jNXSensor	rigid_DNA	1105330	1105347	1000.0	+	0	R 1105330
chr10	jNXSensor	rigid_DNA	1106148	1106166	1000.0	+	0	R 1106148
chr10	jNXSensor	rigid_DNA	1107797	1107806	1000.0	+	0	R 1107797
chr10	jNXSensor	rigid_DNA	1108538	1108552	1000.0	+	0	R 1108538
chr10	jNXSensor	rigid_DNA	1108631	1108640	1000.0	+	0	R 1108631
chr10	jNXSensor	rigid_DNA	1110480	1110495	1000.0	+	0	R 1110480
chr10	jNXSensor	rigid_DNA	1110532	1110547	1000.0	+	0	R 1110532
chr10	jNXSensor	rigid_DNA	1111214	1111231	1000.0	+	0	R 1111214
chr10	jNXSensor	rigid_DNA	1111725	1111739	1000.0	+	0	R 1111725
chr10	jNXSensor	rigid_DNA	1112619	1112634	1000.0	+	0	R 1112619
chr10	jNXSensor	rigid_DNA	1112941	1112956	1000.0	+	0	R 1112941
chr10	jNXSensor	rigid_DNA	1113210	1113229	1000.0	+	0	R 1113210
chr10	jNXSensor	rigid_DNA	1113248	1113262	1000.0	+	0	R 1113248
chr10	jNXSensor	rigid_DNA	1115032	1115042	1000.0	+	0	R 1115032
chr10	jNXSensor	rigid_DNA	1115482	1115492	1000.0	+	0	R 1115482
chr10	jNXSensor	rigid_DNA	1115712	1115726	1000.0	+	0	R 1115712
chr10	jNXSensor	rigid_DNA	1116847	1116860	1000.0	+	0	R 1116847
chr10	jNXSensor	rigid_DNA	1117589	1117598	1000.0	+	0	R 1117589
chr10	jNXSensor	rigid_DNA	1119723	1119743	1000.0	+	0	R 1119723
chr10	jNXSensor	rigid_DNA	1120407	1120421	1000.0	+	0	R 1120407
chr10	jNXSensor	rigid_DNA	1120498	1120512	1000.0	+	0	R 1120498
chr10	jNXSensor	rigid_DNA	1120791	1120805	1000.0	+	0	R 1120791
chr10	jNXSensor	rigid_DNA	1121072	1121086	1000.0	+	0	R 1121072
chr10	jNXSensor	rigid_DNA	1121159	1121173	1000.0	+	0	R 1121159
chr10	jNXSensor	rigid_DNA	1123032	1123046	1000.0	+	0	R 1123032
chr10	jNXSensor	rigid_DNA	1123195	1123209	1000.0	+	0	R 1123195
chr10	jNXSensor	rigid_DNA	1124635	1124647	1000.0	+	0	R 1124635
chr10	jNXSensor	rigid_DNA	1125146	1125160	1000.0	+	0	R 1125146
chr10	jNXSensor	rigid_DNA	1126346	1126360	1000.0	+	0	R 1126346
chr10	jNXSensor	rigid_DNA	1126756	1126770	1000.0	+	0	R 1126756
chr10	jNXSensor	rigid_DNA	1127092	1127106	1000.0	+	0	R 1127092
chr10	jNXSensor	rigid_DNA	1127842	1127856	1000.0	+	0	R 1127842
chr10	jNXSensor	rigid_DNA	1128120	1128138	1000.0	+	0	R 1128120
chr10	jNXSensor	rigid_DNA	1128545	1128559	1000.0	+	0	R 1128545
chr10	jNXSensor	rigid_DNA	1128813	1128838	1000.0	+	0	R 1128813
chr10	jNXSensor	rigid_DNA	1129007	1129021	1000.0	+	0	R 1129007
chr10	jNXSensor	rigid_DNA	1131648	1131662	1000.0	+	0	R 1131648
chr10	jNXSensor	rigid_DNA	1132678	1132692	1000.0	+	0	R 1132678
chr10	jNXSensor	rigid_DNA	1133569	1133583	1000.0	+	0	R 1133569
chr10	jNXSensor	rigid_DNA	1134010	1134024	1000.0	+	0	R 1134010
chr10	jNXSensor	rigid_DNA	1134267	1134285	1000.0	+	0	R 1134267
chr10	jNXSensor	rigid_DNA	1136839	1136860	1000.0	+	0	R 1136839
chr10	jNXSensor	rigid_DNA	1137702	1137716	1000.0	+	0	R 1137702
chr10	jNXSensor	rigid_DNA	1138174	1138188	1000.0	+	0	R 1138174
chr10	jNXSensor	rigid_DNA	1138207	1138221	1000.0	+	0	R 1138207
chr10	jNXSensor	rigid_DNA	1138522	1138543	1000.0	+	0	R 1138522
chr10	jNXSensor	rigid_DNA	1138933	1138947	1000.0	+	0	R 1138933
chr10	jNXSensor	rigid_DNA	1139717	1139731	1000.0	+	0	R 1139717
chr10	jNXSensor	rigid_DNA	1140188	1140202	1000.0	+	0	R 1140188
chr10	jNXSensor	rigid_DNA	1140318	1140332	1000.0	+	0	R 1140318
chr10	jNXSensor	rigid_DNA	1140612	1140631	1000.0	+	0	R 1140612
chr10	jNXSensor	rigid_DNA	1141100	1141114	1000.0	+	0	R 1141100
chr10	jNXSensor	rigid_DNA	1141518	1141533	1000.0	+	0	R 1141518
chr10	jNXSensor	rigid_DNA	1142013	1142027	1000.0	+	0	R 1142013
chr10	jNXSensor	rigid_DNA	1144679	1144694	1000.0	+	0	R 1144679
chr10	jNXSensor	rigid_DNA	1144735	1144749	1000.0	+	0	R 1144735
chr10	jNXSensor	rigid_DNA	1145659	1145669	1000.0	+	0	R 1145659
chr10	jNXSensor	rigid_DNA	1146509	1146523	1000.0	+	0	R 1146509
chr10	jNXSensor	rigid_DNA	1146651	1146665	1000.0	+	0	R 1146651
chr10	jNXSensor	rigid_DNA	1146716	1146730	1000.0	+	0	R 1146716
chr10	jNXSensor	rigid_DNA	1146816	1146831	1000.0	+	0	R 1146816
chr10	jNXSensor	rigid_DNA	1147846	1147857	1000.0	+	0	R 1147846
chr10	jNXSensor	rigid_DNA	1148068	1148082	1000.0	+	0	R 1148068
chr10	jNXSensor	rigid_DNA	1149891	1149913	1000.0	+	0	R 1149891
chr10	jNXSensor	rigid_DNA	1150144	1150158	1000.0	+	0	R 1150144
chr10	jNXSensor	rigid_DNA	1150971	1150983	1000.0	+	0	R 1150971
chr10	jNXSensor	rigid_DNA	1152176	1152190	1000.0	+	0	R 1152176
chr10	jNXSensor	rigid_DNA	1152210	1152224	1000.0	+	0	R 1152210
chr10	jNXSensor	rigid_DNA	1152256	1152270	1000.0	+	0	R 1152256
chr10	jNXSensor	rigid_DNA	1153657	1153671	1000.0	+	0	R 1153657
chr10	jNXSensor	rigid_DNA	1153738	1153756	1000.0	+	0	R 1153738
chr10	jNXSensor	rigid_DNA	1154765	1154779	1000.0	+	0	R 1154765
chr10	jNXSensor	rigid_DNA	1156307	1156331	1000.0	+	0	R 1156307
chr10	jNXSensor	rigid_DNA	1156868	1156882	1000.0	+	0	R 1156868
chr10	jNXSensor	rigid_DNA	1156943	1156957	1000.0	+	0	R 1156943
chr10	jNXSensor	rigid_DNA	1157026	1157045	1000.0	+	0	R 1157026
chr10	jNXSensor	rigid_DNA	1157594	1157609	1000.0	+	0	R 1157594
chr10	jNXSensor	rigid_DNA	1157628	1157642	1000.0	+	0	R 1157628
chr10	jNXSensor	rigid_DNA	1157677	1157691	1000.0	+	0	R 1157677
chr10	jNXSensor	rigid_DNA	1157786	1157800	1000.0	+	0	R 1157786
chr10	jNXSensor	rigid_DNA	1158463	1158482	1000.0	+	0	R 1158463
chr10	jNXSensor	rigid_DNA	1160932	1160951	1000.0	+	0	R 1160932
chr10	jNXSensor	rigid_DNA	1161162	1161173	1000.0	+	0	R 1161162
chr10	jNXSensor	rigid_DNA	1161438	1161452	1000.0	+	0	R 1161438
chr10	jNXSensor	rigid_DNA	1161917	1161932	1000.0	+	0	R 1161917
chr10	jNXSensor	rigid_DNA	1162348	1162359	1000.0	+	0	R 1162348
chr10	jNXSensor	rigid_DNA	1163633	1163647	1000.0	+	0	R 1163633
chr10	jNXSensor	rigid_DNA	1163697	1163712	1000.0	+	0	R 1163697
chr10	jNXSensor	rigid_DNA	1167482	1167496	1000.0	+	0	R 1167482
chr10	jNXSensor	rigid_DNA	1168766	1168780	1000.0	+	0	R 1168766
chr10	jNXSensor	rigid_DNA	1168862	1168876	1000.0	+	0	R 1168862
chr10	jNXSensor	rigid_DNA	1169270	1169281	1000.0	+	0	R 1169270
chr10	jNXSensor	rigid_DNA	1169757	1169776	1000.0	+	0	R 1169757
chr10	jNXSensor	rigid_DNA	1171740	1171750	1000.0	+	0	R 1171740
chr10	jNXSensor	rigid_DNA	1173005	1173019	1000.0	+	0	R 1173005
chr10	jNXSensor	rigid_DNA	1173653	1173667	1000.0	+	0	R 1173653
chr10	jNXSensor	rigid_DNA	1173693	1173721	1000.0	+	0	R 1173693
chr10	jNXSensor	rigid_DNA	1174061	1174076	1000.0	+	0	R 1174061
chr10	jNXSensor	rigid_DNA	1174103	1174128	1000.0	+	0	R 1174103
chr10	jNXSensor	rigid_DNA	1174130	1174149	1000.0	+	0	R 1174130
chr10	jNXSensor	rigid_DNA	1177432	1177446	1000.0	+	0	R 1177432
chr10	jNXSensor	rigid_DNA	1180008	1180018	1000.0	+	0	R 1180008
chr10	jNXSensor	rigid_DNA	1182372	1182381	1000.0	+	0	R 1182372
chr10	jNXSensor	rigid_DNA	1183062	1183071	1000.0	+	0	R 1183062
chr10	jNXSensor	rigid_DNA	1183482	1183506	1000.0	+	0	R 1183482
chr10	jNXSensor	rigid_DNA	1183713	1183727	1000.0	+	0	R 1183713
chr10	jNXSensor	rigid_DNA	1183965	1183979	1000.0	+	0	R 1183965
chr10	jNXSensor	rigid_DNA	1184473	1184487	1000.0	+	0	R 1184473
chr10	jNXSensor	rigid_DNA	1184754	1184776	1000.0	+	0	R 1184754
chr10	jNXSensor	rigid_DNA	1185358	1185372	1000.0	+	0	R 1185358
chr10	jNXSensor	rigid_DNA	1186611	1186625	1000.0	+	0	R 1186611
chr10	jNXSensor	rigid_DNA	1189022	1189036	1000.0	+	0	R 1189022
chr10	jNXSensor	rigid_DNA	1189809	1189823	1000.0	+	0	R 1189809
chr10	jNXSensor	rigid_DNA	1189936	1189950	1000.0	+	0	R 1189936
chr10	jNXSensor	rigid_DNA	1190230	1190245	1000.0	+	0	R 1190230
chr10	jNXSensor	rigid_DNA	1190670	1190684	1000.0	+	0	R 1190670
chr10	jNXSensor	rigid_DNA	1190913	1190927	1000.0	+	0	R 1190913
chr10	jNXSensor	rigid_DNA	1191534	1191548	1000.0	+	0	R 1191534
chr10	jNXSensor	rigid_DNA	1191895	1191909	1000.0	+	0	R 1191895
chr10	jNXSensor	rigid_DNA	1192255	1192269	1000.0	+	0	R 1192255
chr10	jNXSensor	rigid_DNA	1192271	1192286	1000.0	+	0	R 1192271
chr10	jNXSensor	rigid_DNA	1192319	1192334	1000.0	+	0	R 1192319
chr10	jNXSensor	rigid_DNA	1192344	1192366	1000.0	+	0	R 1192344
chr10	jNXSensor	rigid_DNA	1192485	1192499	1000.0	+	0	R 1192485
chr10	jNXSensor	rigid_DNA	1192861	1192880	1000.0	+	0	R 1192861
chr10	jNXSensor	rigid_DNA	1192986	1193000	1000.0	+	0	R 1192986
chr10	jNXSensor	rigid_DNA	1194194	1194208	1000.0	+	0	R 1194194
chr10	jNXSensor	rigid_DNA	1194775	1194789	1000.0	+	0	R 1194775
chr10	jNXSensor	rigid_DNA	1195049	1195063	1000.0	+	0	R 1195049
chr10	jNXSensor	rigid_DNA	1195115	1195129	1000.0	+	0	R 1195115
chr10	jNXSensor	rigid_DNA	1195229	1195243	1000.0	+	0	R 1195229
chr10	jNXSensor	rigid_DNA	1195557	1195576	1000.0	+	0	R 1195557
chr10	jNXSensor	rigid_DNA	1195682	1195704	1000.0	+	0	R 1195682
chr10	jNXSensor	rigid_DNA	1195778	1195805	1000.0	+	0	R 1195778
chr10	jNXSensor	rigid_DNA	1195943	1195957	1000.0	+	0	R 1195943
chr10	jNXSensor	rigid_DNA	1196472	1196482	1000.0	+	0	R 1196472
chr10	jNXSensor	rigid_DNA	1197481	1197496	1000.0	+	0	R 1197481
chr10	jNXSensor	rigid_DNA	1197721	1197735	1000.0	+	0	R 1197721
chr10	jNXSensor	rigid_DNA	1198066	1198080	1000.0	+	0	R 1198066
chr10	jNXSensor	rigid_DNA	1202328	1202342	1000.0	+	0	R 1202328
chr10	jNXSensor	rigid_DNA	1202667	1202686	1000.0	+	0	R 1202667
chr10	jNXSensor	rigid_DNA	1203087	1203101	1000.0	+	0	R 1203087
chr10	jNXSensor	rigid_DNA	1204572	1204584	1000.0	+	0	R 1204572
chr10	jNXSensor	rigid_DNA	1205281	1205295	1000.0	+	0	R 1205281
chr10	jNXSensor	rigid_DNA	1205547	1205561	1000.0	+	0	R 1205547
chr10	jNXSensor	rigid_DNA	1205616	1205640	1000.0	+	0	R 1205616
chr10	jNXSensor	rigid_DNA	1206088	1206102	1000.0	+	0	R 1206088
chr10	jNXSensor	rigid_DNA	1206995	1207009	1000.0	+	0	R 1206995
chr10	jNXSensor	rigid_DNA	1207621	1207635	1000.0	+	0	R 1207621
chr10	jNXSensor	rigid_DNA	1207713	1207727	1000.0	+	0	R 1207713
chr10	jNXSensor	rigid_DNA	1208342	1208361	1000.0	+	0	R 1208342
chr10	jNXSensor	rigid_DNA	1208532	1208546	1000.0	+	0	R 1208532
chr10	jNXSensor	rigid_DNA	1208802	1208816	1000.0	+	0	R 1208802
chr10	jNXSensor	rigid_DNA	1208874	1208888	1000.0	+	0	R 1208874
chr10	jNXSensor	rigid_DNA	1208911	1208941	1000.0	+	0	R 1208911
chr10	jNXSensor	rigid_DNA	1209174	1209188	1000.0	+	0	R 1209174
chr10	jNXSensor	rigid_DNA	1209202	1209222	1000.0	+	0	R 1209202
chr10	jNXSensor	rigid_DNA	1209277	1209291	1000.0	+	0	R 1209277
chr10	jNXSensor	rigid_DNA	1211018	1211036	1000.0	+	0	R 1211018
chr10	jNXSensor	rigid_DNA	1211896	1211908	1000.0	+	0	R 1211896
chr10	jNXSensor	rigid_DNA	1211917	1211931	1000.0	+	0	R 1211917
chr10	jNXSensor	rigid_DNA	1211992	1212011	1000.0	+	0	R 1211992
chr10	jNXSensor	rigid_DNA	1212071	1212090	1000.0	+	0	R 1212071
chr10	jNXSensor	rigid_DNA	1212159	1212174	1000.0	+	0	R 1212159
chr10	jNXSensor	rigid_DNA	1212281	1212295	1000.0	+	0	R 1212281
chr10	jNXSensor	rigid_DNA	1213529	1213541	1000.0	+	0	R 1213529
chr10	jNXSensor	rigid_DNA	1214047	1214061	1000.0	+	0	R 1214047
chr10	jNXSensor	rigid_DNA	1214572	1214586	1000.0	+	0	R 1214572
chr10	jNXSensor	rigid_DNA	1214764	1214778	1000.0	+	0	R 1214764
chr10	jNXSensor	rigid_DNA	1215150	1215159	1000.0	+	0	R 1215150
chr10	jNXSensor	rigid_DNA	1215470	1215494	1000.0	+	0	R 1215470
chr10	jNXSensor	rigid_DNA	1216181	1216195	1000.0	+	0	R 1216181
chr10	jNXSensor	rigid_DNA	1216570	1216584	1000.0	+	0	R 1216570
chr10	jNXSensor	rigid_DNA	1216929	1216943	1000.0	+	0	R 1216929
chr10	jNXSensor	rigid_DNA	1218316	1218330	1000.0	+	0	R 1218316
chr10	jNXSensor	rigid_DNA	1218357	1218371	1000.0	+	0	R 1218357
chr10	jNXSensor	rigid_DNA	1218398	1218412	1000.0	+	0	R 1218398
chr10	jNXSensor	rigid_DNA	1218439	1218453	1000.0	+	0	R 1218439
chr10	jNXSensor	rigid_DNA	1218664	1218684	1000.0	+	0	R 1218664
chr10	jNXSensor	rigid_DNA	1218752	1218771	1000.0	+	0	R 1218752
chr10	jNXSensor	rigid_DNA	1219184	1219198	1000.0	+	0	R 1219184
chr10	jNXSensor	rigid_DNA	1219785	1219799	1000.0	+	0	R 1219785
chr10	jNXSensor	rigid_DNA	1220599	1220613	1000.0	+	0	R 1220599
chr10	jNXSensor	rigid_DNA	1220812	1220826	1000.0	+	0	R 1220812
chr10	jNXSensor	rigid_DNA	1220851	1220865	1000.0	+	0	R 1220851
chr10	jNXSensor	rigid_DNA	1220951	1220970	1000.0	+	0	R 1220951
chr10	jNXSensor	rigid_DNA	1222093	1222113	1000.0	+	0	R 1222093
chr10	jNXSensor	rigid_DNA	1222174	1222188	1000.0	+	0	R 1222174
chr10	jNXSensor	rigid_DNA	1222564	1222579	1000.0	+	0	R 1222564
chr10	jNXSensor	rigid_DNA	1223176	1223195	1000.0	+	0	R 1223176
chr10	jNXSensor	rigid_DNA	1223269	1223283	1000.0	+	0	R 1223269
chr10	jNXSensor	rigid_DNA	1223325	1223344	1000.0	+	0	R 1223325
chr10	jNXSensor	rigid_DNA	1223491	1223505	1000.0	+	0	R 1223491
chr10	jNXSensor	rigid_DNA	1223728	1223755	1000.0	+	0	R 1223728
chr10	jNXSensor	rigid_DNA	1224528	1224540	1000.0	+	0	R 1224528
chr10	jNXSensor	rigid_DNA	1224557	1224568	1000.0	+	0	R 1224557
chr10	jNXSensor	rigid_DNA	1224902	1224917	1000.0	+	0	R 1224902
chr10	jNXSensor	rigid_DNA	1225127	1225141	1000.0	+	0	R 1225127
chr10	jNXSensor	rigid_DNA	1226812	1226826	1000.0	+	0	R 1226812
chr10	jNXSensor	rigid_DNA	1226901	1226915	1000.0	+	0	R 1226901
chr10	jNXSensor	rigid_DNA	1227199	1227218	1000.0	+	0	R 1227199
chr10	jNXSensor	rigid_DNA	1227305	1227319	1000.0	+	0	R 1227305
chr10	jNXSensor	rigid_DNA	1228649	1228663	1000.0	+	0	R 1228649
chr10	jNXSensor	rigid_DNA	1229108	1229127	1000.0	+	0	R 1229108
chr10	jNXSensor	rigid_DNA	1230060	1230074	1000.0	+	0	R 1230060
chr10	jNXSensor	rigid_DNA	1231015	1231035	1000.0	+	0	R 1231015
chr10	jNXSensor	rigid_DNA	1231103	1231117	1000.0	+	0	R 1231103
chr10	jNXSensor	rigid_DNA	1231330	1231339	1000.0	+	0	R 1231330
chr10	jNXSensor	rigid_DNA	1231341	1231354	1000.0	+	0	R 1231341
chr10	jNXSensor	rigid_DNA	1232147	1232165	1000.0	+	0	R 1232147
chr10	jNXSensor	rigid_DNA	1234798	1234812	1000.0	+	0	R 1234798
chr10	jNXSensor	rigid_DNA	1234832	1234846	1000.0	+	0	R 1234832
chr10	jNXSensor	rigid_DNA	1235151	1235170	1000.0	+	0	R 1235151
chr10	jNXSensor	rigid_DNA	1235311	1235325	1000.0	+	0	R 1235311
chr10	jNXSensor	rigid_DNA	1235346	1235365	1000.0	+	0	R 1235346
chr10	jNXSensor	rigid_DNA	1235399	1235413	1000.0	+	0	R 1235399
chr10	jNXSensor	rigid_DNA	1235453	1235476	1000.0	+	0	R 1235453
chr10	jNXSensor	rigid_DNA	1235501	1235517	1000.0	+	0	R 1235501
chr10	jNXSensor	rigid_DNA	1235826	1235845	1000.0	+	0	R 1235826
chr10	jNXSensor	rigid_DNA	1235884	1235898	1000.0	+	0	R 1235884
chr10	jNXSensor	rigid_DNA	1236111	1236125	1000.0	+	0	R 1236111
chr10	jNXSensor	rigid_DNA	1237416	1237430	1000.0	+	0	R 1237416
chr10	jNXSensor	rigid_DNA	1238599	1238614	1000.0	+	0	R 1238599
chr10	jNXSensor	rigid_DNA	1239453	1239467	1000.0	+	0	R 1239453
chr10	jNXSensor	rigid_DNA	1240679	1240698	1000.0	+	0	R 1240679
chr10	jNXSensor	rigid_DNA	1241111	1241135	1000.0	+	0	R 1241111
chr10	jNXSensor	rigid_DNA	1241172	1241186	1000.0	+	0	R 1241172
chr10	jNXSensor	rigid_DNA	1241322	1241336	1000.0	+	0	R 1241322
chr10	jNXSensor	rigid_DNA	1241394	1241408	1000.0	+	0	R 1241394
chr10	jNXSensor	rigid_DNA	1241470	1241484	1000.0	+	0	R 1241470
chr10	jNXSensor	rigid_DNA	1242225	1242239	1000.0	+	0	R 1242225
chr10	jNXSensor	rigid_DNA	1242630	1242644	1000.0	+	0	R 1242630
chr10	jNXSensor	rigid_DNA	1242815	1242829	1000.0	+	0	R 1242815
chr10	jNXSensor	rigid_DNA	1242897	1242911	1000.0	+	0	R 1242897
chr10	jNXSensor	rigid_DNA	1243008	1243022	1000.0	+	0	R 1243008
chr10	jNXSensor	rigid_DNA	1243480	1243494	1000.0	+	0	R 1243480
chr10	jNXSensor	rigid_DNA	1244312	1244331	1000.0	+	0	R 1244312
chr10	jNXSensor	rigid_DNA	1244419	1244433	1000.0	+	0	R 1244419
chr10	jNXSensor	rigid_DNA	1244846	1244860	1000.0	+	0	R 1244846
chr10	jNXSensor	rigid_DNA	1245208	1245222	1000.0	+	0	R 1245208
chr10	jNXSensor	rigid_DNA	1248520	1248535	1000.0	+	0	R 1248520
chr10	jNXSensor	rigid_DNA	1249880	1249894	1000.0	+	0	R 1249880
chr10	jNXSensor	rigid_DNA	1250293	1250307	1000.0	+	0	R 1250293
chr10	jNXSensor	rigid_DNA	1250497	1250516	1000.0	+	0	R 1250497
chr10	jNXSensor	rigid_DNA	1251531	1251545	1000.0	+	0	R 1251531
chr10	jNXSensor	rigid_DNA	1251933	1251948	1000.0	+	0	R 1251933
chr10	jNXSensor	rigid_DNA	1252523	1252542	1000.0	+	0	R 1252523
chr10	jNXSensor	rigid_DNA	1252614	1252633	1000.0	+	0	R 1252614
chr10	jNXSensor	rigid_DNA	1252658	1252681	1000.0	+	0	R 1252658
chr10	jNXSensor	rigid_DNA	1252699	1252713	1000.0	+	0	R 1252699
chr10	jNXSensor	rigid_DNA	1252843	1252857	1000.0	+	0	R 1252843
chr10	jNXSensor	rigid_DNA	1252970	1252989	1000.0	+	0	R 1252970
chr10	jNXSensor	rigid_DNA	1253073	1253087	1000.0	+	0	R 1253073
chr10	jNXSensor	rigid_DNA	1253243	1253258	1000.0	+	0	R 1253243
chr10	jNXSensor	rigid_DNA	1253729	1253743	1000.0	+	0	R 1253729
chr10	jNXSensor	rigid_DNA	1253775	1253789	1000.0	+	0	R 1253775
chr10	jNXSensor	rigid_DNA	1253885	1253899	1000.0	+	0	R 1253885
chr10	jNXSensor	rigid_DNA	1254829	1254840	1000.0	+	0	R 1254829
chr10	jNXSensor	rigid_DNA	1254990	1255009	1000.0	+	0	R 1254990
chr10	jNXSensor	rigid_DNA	1257343	1257354	1000.0	+	0	R 1257343
chr10	jNXSensor	rigid_DNA	1263049	1263069	1000.0	+	0	R 1263049
chr10	jNXSensor	rigid_DNA	1263303	1263317	1000.0	+	0	R 1263303
chr10	jNXSensor	rigid_DNA	1264382	1264396	1000.0	+	0	R 1264382
chr10	jNXSensor	rigid_DNA	1265211	1265225	1000.0	+	0	R 1265211
chr10	jNXSensor	rigid_DNA	1265258	1265282	1000.0	+	0	R 1265258
chr10	jNXSensor	rigid_DNA	1266304	1266318	1000.0	+	0	R 1266304
chr10	jNXSensor	rigid_DNA	1266349	1266363	1000.0	+	0	R 1266349
chr10	jNXSensor	rigid_DNA	1267468	1267482	1000.0	+	0	R 1267468
chr10	jNXSensor	rigid_DNA	1267516	1267530	1000.0	+	0	R 1267516
chr10	jNXSensor	rigid_DNA	1269029	1269059	1000.0	+	0	R 1269029
chr10	jNXSensor	rigid_DNA	1269108	1269122	1000.0	+	0	R 1269108
chr10	jNXSensor	rigid_DNA	1269537	1269557	1000.0	+	0	R 1269537
chr10	jNXSensor	rigid_DNA	1269909	1269928	1000.0	+	0	R 1269909
chr10	jNXSensor	rigid_DNA	1270215	1270229	1000.0	+	0	R 1270215
chr10	jNXSensor	rigid_DNA	1270678	1270704	1000.0	+	0	R 1270678
chr10	jNXSensor	rigid_DNA	1270930	1270944	1000.0	+	0	R 1270930
chr10	jNXSensor	rigid_DNA	1271170	1271184	1000.0	+	0	R 1271170
chr10	jNXSensor	rigid_DNA	1271431	1271445	1000.0	+	0	R 1271431
chr10	jNXSensor	rigid_DNA	1271455	1271469	1000.0	+	0	R 1271455
chr10	jNXSensor	rigid_DNA	1271527	1271541	1000.0	+	0	R 1271527
chr10	jNXSensor	rigid_DNA	1271695	1271709	1000.0	+	0	R 1271695
chr10	jNXSensor	rigid_DNA	1271806	1271820	1000.0	+	0	R 1271806
chr10	jNXSensor	rigid_DNA	1271926	1271940	1000.0	+	0	R 1271926
chr10	jNXSensor	rigid_DNA	1272632	1272646	1000.0	+	0	R 1272632
chr10	jNXSensor	rigid_DNA	1272666	1272685	1000.0	+	0	R 1272666
chr10	jNXSensor	rigid_DNA	1272748	1272763	1000.0	+	0	R 1272748
chr10	jNXSensor	rigid_DNA	1273583	1273597	1000.0	+	0	R 1273583
chr10	jNXSensor	rigid_DNA	1273708	1273722	1000.0	+	0	R 1273708
chr10	jNXSensor	rigid_DNA	1273814	1273828	1000.0	+	0	R 1273814
chr10	jNXSensor	rigid_DNA	1273893	1273907	1000.0	+	0	R 1273893
chr10	jNXSensor	rigid_DNA	1273912	1273926	1000.0	+	0	R 1273912
chr10	jNXSensor	rigid_DNA	1274115	1274129	1000.0	+	0	R 1274115
chr10	jNXSensor	rigid_DNA	1274145	1274165	1000.0	+	0	R 1274145
chr10	jNXSensor	rigid_DNA	1274175	1274190	1000.0	+	0	R 1274175
chr10	jNXSensor	rigid_DNA	1274235	1274249	1000.0	+	0	R 1274235
chr10	jNXSensor	rigid_DNA	1274389	1274409	1000.0	+	0	R 1274389
chr10	jNXSensor	rigid_DNA	1275153	1275167	1000.0	+	0	R 1275153
chr10	jNXSensor	rigid_DNA	1275292	1275321	1000.0	+	0	R 1275292
chr10	jNXSensor	rigid_DNA	1275704	1275718	1000.0	+	0	R 1275704
chr10	jNXSensor	rigid_DNA	1276125	1276139	1000.0	+	0	R 1276125
chr10	jNXSensor	rigid_DNA	1280016	1280030	1000.0	+	0	R 1280016
chr10	jNXSensor	rigid_DNA	1280177	1280196	1000.0	+	0	R 1280177
chr10	jNXSensor	rigid_DNA	1281494	1281511	1000.0	+	0	R 1281494
chr10	jNXSensor	rigid_DNA	1283598	1283612	1000.0	+	0	R 1283598
chr10	jNXSensor	rigid_DNA	1284712	1284723	1000.0	+	0	R 1284712
chr10	jNXSensor	rigid_DNA	1287757	1287771	1000.0	+	0	R 1287757
chr10	jNXSensor	rigid_DNA	1289320	1289334	1000.0	+	0	R 1289320
chr10	jNXSensor	rigid_DNA	1295799	1295813	1000.0	+	0	R 1295799
chr10	jNXSensor	rigid_DNA	1296120	1296134	1000.0	+	0	R 1296120
chr10	jNXSensor	rigid_DNA	1297575	1297589	1000.0	+	0	R 1297575
chr10	jNXSensor	rigid_DNA	1297603	1297617	1000.0	+	0	R 1297603
chr10	jNXSensor	rigid_DNA	1297671	1297685	1000.0	+	0	R 1297671
chr10	jNXSensor	rigid_DNA	1297739	1297753	1000.0	+	0	R 1297739
chr10	jNXSensor	rigid_DNA	1297807	1297821	1000.0	+	0	R 1297807
chr10	jNXSensor	rigid_DNA	1297875	1297894	1000.0	+	0	R 1297875
chr10	jNXSensor	rigid_DNA	1297943	1297957	1000.0	+	0	R 1297943
chr10	jNXSensor	rigid_DNA	1298011	1298030	1000.0	+	0	R 1298011
chr10	jNXSensor	rigid_DNA	1298079	1298098	1000.0	+	0	R 1298079
chr10	jNXSensor	rigid_DNA	1298215	1298234	1000.0	+	0	R 1298215
chr10	jNXSensor	rigid_DNA	1298450	1298464	1000.0	+	0	R 1298450
chr10	jNXSensor	rigid_DNA	1298669	1298683	1000.0	+	0	R 1298669
chr10	jNXSensor	rigid_DNA	1298703	1298726	1000.0	+	0	R 1298703
chr10	jNXSensor	rigid_DNA	1298760	1298779	1000.0	+	0	R 1298760
chr10	jNXSensor	rigid_DNA	1299332	1299347	1000.0	+	0	R 1299332
chr10	jNXSensor	rigid_DNA	1299696	1299710	1000.0	+	0	R 1299696
chr10	jNXSensor	rigid_DNA	1299977	1299991	1000.0	+	0	R 1299977
chr10	jNXSensor	rigid_DNA	1301289	1301304	1000.0	+	0	R 1301289
chr10	jNXSensor	rigid_DNA	1302125	1302139	1000.0	+	0	R 1302125
chr10	jNXSensor	rigid_DNA	1302891	1302910	1000.0	+	0	R 1302891
chr10	jNXSensor	rigid_DNA	1302937	1302951	1000.0	+	0	R 1302937
chr10	jNXSensor	rigid_DNA	1306061	1306075	1000.0	+	0	R 1306061
chr10	jNXSensor	rigid_DNA	1306103	1306117	1000.0	+	0	R 1306103
chr10	jNXSensor	rigid_DNA	1306336	1306350	1000.0	+	0	R 1306336
chr10	jNXSensor	rigid_DNA	1306361	1306376	1000.0	+	0	R 1306361
chr10	jNXSensor	rigid_DNA	1306658	1306667	1000.0	+	0	R 1306658
chr10	jNXSensor	rigid_DNA	1307146	1307160	1000.0	+	0	R 1307146
chr10	jNXSensor	rigid_DNA	1307235	1307249	1000.0	+	0	R 1307235
chr10	jNXSensor	rigid_DNA	1310422	1310436	1000.0	+	0	R 1310422
chr10	jNXSensor	rigid_DNA	1310485	1310497	1000.0	+	0	R 1310485
chr10	jNXSensor	rigid_DNA	1310615	1310629	1000.0	+	0	R 1310615
chr10	jNXSensor	rigid_DNA	1310797	1310809	1000.0	+	0	R 1310797
chr10	jNXSensor	rigid_DNA	1311758	1311772	1000.0	+	0	R 1311758
chr10	jNXSensor	rigid_DNA	1313470	1313485	1000.0	+	0	R 1313470
chr10	jNXSensor	rigid_DNA	1313866	1313880	1000.0	+	0	R 1313866
chr10	jNXSensor	rigid_DNA	1314252	1314266	1000.0	+	0	R 1314252
chr10	jNXSensor	rigid_DNA	1317183	1317197	1000.0	+	0	R 1317183
chr10	jNXSensor	rigid_DNA	1318466	1318480	1000.0	+	0	R 1318466
chr10	jNXSensor	rigid_DNA	1320211	1320225	1000.0	+	0	R 1320211
chr10	jNXSensor	rigid_DNA	1320855	1320869	1000.0	+	0	R 1320855
[truncated: 135,254 more rows]
