# Supplementary material for: Prediction and analysis of nucleosome exclusion regions in the human genome
Source: BMC Genomics. 2008 Apr 22;9:186. doi: 10.1186/1471-2164-9-186 (PMC2386137; doi:10.1186/1471-2164-9-186)
Supplement: Additional file 6 — Nucleosome exclusion scores in wiggle format. A zip file containing the whole annotations for human genome nucleosome exclusion scores in wiggle format, a single *.wig file for each chromosome. [file 1471-2164-9-186-S6.zip › chr11.gff]

chr11	jNXSensor	rigid_DNA	58786	58795	1000.0	+	0	R 58786
chr11	jNXSensor	rigid_DNA	59056	59070	1000.0	+	0	R 59056
chr11	jNXSensor	rigid_DNA	59399	59410	1000.0	+	0	R 59399
chr11	jNXSensor	rigid_DNA	59831	59845	1000.0	+	0	R 59831
chr11	jNXSensor	rigid_DNA	62985	62994	1000.0	+	0	R 62985
chr11	jNXSensor	rigid_DNA	66024	66038	1000.0	+	0	R 66024
chr11	jNXSensor	rigid_DNA	67053	67077	1000.0	+	0	R 67053
chr11	jNXSensor	rigid_DNA	67251	67262	1000.0	+	0	R 67251
chr11	jNXSensor	rigid_DNA	67357	67371	1000.0	+	0	R 67357
chr11	jNXSensor	rigid_DNA	79374	79388	1000.0	+	0	R 79374
chr11	jNXSensor	rigid_DNA	83620	83647	1000.0	+	0	R 83620
chr11	jNXSensor	rigid_DNA	83876	83890	1000.0	+	0	R 83876
chr11	jNXSensor	rigid_DNA	83913	83931	1000.0	+	0	R 83913
chr11	jNXSensor	rigid_DNA	87529	87546	1000.0	+	0	R 87529
chr11	jNXSensor	rigid_DNA	87587	87601	1000.0	+	0	R 87587
chr11	jNXSensor	rigid_DNA	89939	89953	1000.0	+	0	R 89939
chr11	jNXSensor	rigid_DNA	93604	93620	1000.0	+	0	R 93604
chr11	jNXSensor	rigid_DNA	94577	94591	1000.0	+	0	R 94577
chr11	jNXSensor	rigid_DNA	102748	102759	1000.0	+	0	R 102748
chr11	jNXSensor	rigid_DNA	103491	103504	1000.0	+	0	R 103491
chr11	jNXSensor	rigid_DNA	103733	103747	1000.0	+	0	R 103733
chr11	jNXSensor	rigid_DNA	103777	103791	1000.0	+	0	R 103777
chr11	jNXSensor	rigid_DNA	106814	106828	1000.0	+	0	R 106814
chr11	jNXSensor	rigid_DNA	107052	107068	1000.0	+	0	R 107052
chr11	jNXSensor	rigid_DNA	110800	110814	1000.0	+	0	R 110800
chr11	jNXSensor	rigid_DNA	111881	111896	1000.0	+	0	R 111881
chr11	jNXSensor	rigid_DNA	112243	112257	1000.0	+	0	R 112243
chr11	jNXSensor	rigid_DNA	112495	112504	1000.0	+	0	R 112495
chr11	jNXSensor	rigid_DNA	113318	113336	1000.0	+	0	R 113318
chr11	jNXSensor	rigid_DNA	113343	113358	1000.0	+	0	R 113343
chr11	jNXSensor	rigid_DNA	113561	113575	1000.0	+	0	R 113561
chr11	jNXSensor	rigid_DNA	113596	113615	1000.0	+	0	R 113596
chr11	jNXSensor	rigid_DNA	113928	113943	1000.0	+	0	R 113928
chr11	jNXSensor	rigid_DNA	114477	114492	1000.0	+	0	R 114477
chr11	jNXSensor	rigid_DNA	114778	114792	1000.0	+	0	R 114778
chr11	jNXSensor	rigid_DNA	114942	114990	1000.0	+	0	R 114942
chr11	jNXSensor	rigid_DNA	115136	115150	1000.0	+	0	R 115136
chr11	jNXSensor	rigid_DNA	115194	115208	1000.0	+	0	R 115194
chr11	jNXSensor	rigid_DNA	115229	115243	1000.0	+	0	R 115229
chr11	jNXSensor	rigid_DNA	115599	115613	1000.0	+	0	R 115599
chr11	jNXSensor	rigid_DNA	116076	116090	1000.0	+	0	R 116076
chr11	jNXSensor	rigid_DNA	116272	116308	1000.0	+	0	R 116272
chr11	jNXSensor	rigid_DNA	116536	116550	1000.0	+	0	R 116536
chr11	jNXSensor	rigid_DNA	116581	116595	1000.0	+	0	R 116581
chr11	jNXSensor	rigid_DNA	116875	116889	1000.0	+	0	R 116875
chr11	jNXSensor	rigid_DNA	117385	117405	1000.0	+	0	R 117385
chr11	jNXSensor	rigid_DNA	117498	117517	1000.0	+	0	R 117498
chr11	jNXSensor	rigid_DNA	117634	117648	1000.0	+	0	R 117634
chr11	jNXSensor	rigid_DNA	117708	117722	1000.0	+	0	R 117708
chr11	jNXSensor	rigid_DNA	117760	117786	1000.0	+	0	R 117760
chr11	jNXSensor	rigid_DNA	117803	117822	1000.0	+	0	R 117803
chr11	jNXSensor	rigid_DNA	117871	117885	1000.0	+	0	R 117871
chr11	jNXSensor	rigid_DNA	118031	118057	1000.0	+	0	R 118031
chr11	jNXSensor	rigid_DNA	118448	118462	1000.0	+	0	R 118448
chr11	jNXSensor	rigid_DNA	118492	118506	1000.0	+	0	R 118492
chr11	jNXSensor	rigid_DNA	118589	118603	1000.0	+	0	R 118589
chr11	jNXSensor	rigid_DNA	118784	118798	1000.0	+	0	R 118784
chr11	jNXSensor	rigid_DNA	118881	118900	1000.0	+	0	R 118881
chr11	jNXSensor	rigid_DNA	119075	119089	1000.0	+	0	R 119075
chr11	jNXSensor	rigid_DNA	119119	119133	1000.0	+	0	R 119119
chr11	jNXSensor	rigid_DNA	119369	119383	1000.0	+	0	R 119369
chr11	jNXSensor	rigid_DNA	119404	119418	1000.0	+	0	R 119404
chr11	jNXSensor	rigid_DNA	119661	119675	1000.0	+	0	R 119661
chr11	jNXSensor	rigid_DNA	119751	119765	1000.0	+	0	R 119751
chr11	jNXSensor	rigid_DNA	119862	119876	1000.0	+	0	R 119862
chr11	jNXSensor	rigid_DNA	119927	119952	1000.0	+	0	R 119927
chr11	jNXSensor	rigid_DNA	121789	121803	1000.0	+	0	R 121789
chr11	jNXSensor	rigid_DNA	122222	122236	1000.0	+	0	R 122222
chr11	jNXSensor	rigid_DNA	124364	124373	1000.0	+	0	R 124364
chr11	jNXSensor	rigid_DNA	124678	124692	1000.0	+	0	R 124678
chr11	jNXSensor	rigid_DNA	125212	125226	1000.0	+	0	R 125212
chr11	jNXSensor	rigid_DNA	125634	125648	1000.0	+	0	R 125634
chr11	jNXSensor	rigid_DNA	126850	126864	1000.0	+	0	R 126850
chr11	jNXSensor	rigid_DNA	127845	127859	1000.0	+	0	R 127845
chr11	jNXSensor	rigid_DNA	128899	128913	1000.0	+	0	R 128899
chr11	jNXSensor	rigid_DNA	129712	129726	1000.0	+	0	R 129712
chr11	jNXSensor	rigid_DNA	129954	129968	1000.0	+	0	R 129954
chr11	jNXSensor	rigid_DNA	130095	130109	1000.0	+	0	R 130095
chr11	jNXSensor	rigid_DNA	132662	132671	1000.0	+	0	R 132662
chr11	jNXSensor	rigid_DNA	132978	132987	1000.0	+	0	R 132978
chr11	jNXSensor	rigid_DNA	134749	134759	1000.0	+	0	R 134749
chr11	jNXSensor	rigid_DNA	136120	136134	1000.0	+	0	R 136120
chr11	jNXSensor	rigid_DNA	136551	136567	1000.0	+	0	R 136551
chr11	jNXSensor	rigid_DNA	136580	136594	1000.0	+	0	R 136580
chr11	jNXSensor	rigid_DNA	136846	136855	1000.0	+	0	R 136846
chr11	jNXSensor	rigid_DNA	137895	137904	1000.0	+	0	R 137895
chr11	jNXSensor	rigid_DNA	138000	138014	1000.0	+	0	R 138000
chr11	jNXSensor	rigid_DNA	139691	139716	1000.0	+	0	R 139691
chr11	jNXSensor	rigid_DNA	140636	140650	1000.0	+	0	R 140636
chr11	jNXSensor	rigid_DNA	140670	140684	1000.0	+	0	R 140670
chr11	jNXSensor	rigid_DNA	140924	140940	1000.0	+	0	R 140924
chr11	jNXSensor	rigid_DNA	141351	141364	1000.0	+	0	R 141351
chr11	jNXSensor	rigid_DNA	142181	142193	1000.0	+	0	R 142181
chr11	jNXSensor	rigid_DNA	142293	142307	1000.0	+	0	R 142293
chr11	jNXSensor	rigid_DNA	145701	145715	1000.0	+	0	R 145701
chr11	jNXSensor	rigid_DNA	147544	147558	1000.0	+	0	R 147544
chr11	jNXSensor	rigid_DNA	149049	149063	1000.0	+	0	R 149049
chr11	jNXSensor	rigid_DNA	149094	149108	1000.0	+	0	R 149094
chr11	jNXSensor	rigid_DNA	149551	149565	1000.0	+	0	R 149551
chr11	jNXSensor	rigid_DNA	149589	149603	1000.0	+	0	R 149589
chr11	jNXSensor	rigid_DNA	149830	149844	1000.0	+	0	R 149830
chr11	jNXSensor	rigid_DNA	149866	149884	1000.0	+	0	R 149866
chr11	jNXSensor	rigid_DNA	150275	150289	1000.0	+	0	R 150275
chr11	jNXSensor	rigid_DNA	150477	150500	1000.0	+	0	R 150477
chr11	jNXSensor	rigid_DNA	151292	151306	1000.0	+	0	R 151292
chr11	jNXSensor	rigid_DNA	152447	152461	1000.0	+	0	R 152447
chr11	jNXSensor	rigid_DNA	152579	152593	1000.0	+	0	R 152579
chr11	jNXSensor	rigid_DNA	153192	153207	1000.0	+	0	R 153192
chr11	jNXSensor	rigid_DNA	153772	153804	1000.0	+	0	R 153772
chr11	jNXSensor	rigid_DNA	155006	155020	1000.0	+	0	R 155006
chr11	jNXSensor	rigid_DNA	155056	155068	1000.0	+	0	R 155056
chr11	jNXSensor	rigid_DNA	155626	155645	1000.0	+	0	R 155626
chr11	jNXSensor	rigid_DNA	156384	156398	1000.0	+	0	R 156384
chr11	jNXSensor	rigid_DNA	156569	156583	1000.0	+	0	R 156569
chr11	jNXSensor	rigid_DNA	157458	157472	1000.0	+	0	R 157458
chr11	jNXSensor	rigid_DNA	158084	158098	1000.0	+	0	R 158084
chr11	jNXSensor	rigid_DNA	158319	158328	1000.0	+	0	R 158319
chr11	jNXSensor	rigid_DNA	159612	159626	1000.0	+	0	R 159612
chr11	jNXSensor	rigid_DNA	159990	160003	1000.0	+	0	R 159990
chr11	jNXSensor	rigid_DNA	160093	160116	1000.0	+	0	R 160093
chr11	jNXSensor	rigid_DNA	160393	160407	1000.0	+	0	R 160393
chr11	jNXSensor	rigid_DNA	160634	160649	1000.0	+	0	R 160634
chr11	jNXSensor	rigid_DNA	161145	161159	1000.0	+	0	R 161145
chr11	jNXSensor	rigid_DNA	162111	162125	1000.0	+	0	R 162111
chr11	jNXSensor	rigid_DNA	163461	163470	1000.0	+	0	R 163461
chr11	jNXSensor	rigid_DNA	167735	167749	1000.0	+	0	R 167735
chr11	jNXSensor	rigid_DNA	168358	168377	1000.0	+	0	R 168358
chr11	jNXSensor	rigid_DNA	169247	169260	1000.0	+	0	R 169247
chr11	jNXSensor	rigid_DNA	170301	170320	1000.0	+	0	R 170301
chr11	jNXSensor	rigid_DNA	171215	171224	1000.0	+	0	R 171215
chr11	jNXSensor	rigid_DNA	173692	173701	1000.0	+	0	R 173692
chr11	jNXSensor	rigid_DNA	175326	175338	1000.0	+	0	R 175326
chr11	jNXSensor	rigid_DNA	175349	175365	1000.0	+	0	R 175349
chr11	jNXSensor	rigid_DNA	175822	175833	1000.0	+	0	R 175822
chr11	jNXSensor	rigid_DNA	177623	177643	1000.0	+	0	R 177623
chr11	jNXSensor	rigid_DNA	177744	177755	1000.0	+	0	R 177744
chr11	jNXSensor	rigid_DNA	179425	179447	1000.0	+	0	R 179425
chr11	jNXSensor	rigid_DNA	179452	179477	1000.0	+	0	R 179452
chr11	jNXSensor	rigid_DNA	179483	179523	1000.0	+	0	R 179483
chr11	jNXSensor	rigid_DNA	179643	179658	1000.0	+	0	R 179643
chr11	jNXSensor	rigid_DNA	179691	179706	1000.0	+	0	R 179691
chr11	jNXSensor	rigid_DNA	179733	179747	1000.0	+	0	R 179733
chr11	jNXSensor	rigid_DNA	179811	179825	1000.0	+	0	R 179811
chr11	jNXSensor	rigid_DNA	183105	183120	1000.0	+	0	R 183105
chr11	jNXSensor	rigid_DNA	183300	183314	1000.0	+	0	R 183300
chr11	jNXSensor	rigid_DNA	183920	183935	1000.0	+	0	R 183920
chr11	jNXSensor	rigid_DNA	183987	184001	1000.0	+	0	R 183987
chr11	jNXSensor	rigid_DNA	185176	185190	1000.0	+	0	R 185176
chr11	jNXSensor	rigid_DNA	185379	185393	1000.0	+	0	R 185379
chr11	jNXSensor	rigid_DNA	185415	185434	1000.0	+	0	R 185415
chr11	jNXSensor	rigid_DNA	185743	185762	1000.0	+	0	R 185743
chr11	jNXSensor	rigid_DNA	186933	186957	1000.0	+	0	R 186933
chr11	jNXSensor	rigid_DNA	187016	187030	1000.0	+	0	R 187016
chr11	jNXSensor	rigid_DNA	187236	187250	1000.0	+	0	R 187236
chr11	jNXSensor	rigid_DNA	187253	187267	1000.0	+	0	R 187253
chr11	jNXSensor	rigid_DNA	187339	187360	1000.0	+	0	R 187339
chr11	jNXSensor	rigid_DNA	187610	187624	1000.0	+	0	R 187610
chr11	jNXSensor	rigid_DNA	187645	187659	1000.0	+	0	R 187645
chr11	jNXSensor	rigid_DNA	187787	187801	1000.0	+	0	R 187787
chr11	jNXSensor	rigid_DNA	187804	187818	1000.0	+	0	R 187804
chr11	jNXSensor	rigid_DNA	187874	187888	1000.0	+	0	R 187874
chr11	jNXSensor	rigid_DNA	188369	188383	1000.0	+	0	R 188369
chr11	jNXSensor	rigid_DNA	188506	188530	1000.0	+	0	R 188506
chr11	jNXSensor	rigid_DNA	188667	188681	1000.0	+	0	R 188667
chr11	jNXSensor	rigid_DNA	189050	189064	1000.0	+	0	R 189050
chr11	jNXSensor	rigid_DNA	189325	189339	1000.0	+	0	R 189325
chr11	jNXSensor	rigid_DNA	189379	189393	1000.0	+	0	R 189379
chr11	jNXSensor	rigid_DNA	189540	189554	1000.0	+	0	R 189540
chr11	jNXSensor	rigid_DNA	189658	189678	1000.0	+	0	R 189658
chr11	jNXSensor	rigid_DNA	189868	189887	1000.0	+	0	R 189868
chr11	jNXSensor	rigid_DNA	190118	190137	1000.0	+	0	R 190118
chr11	jNXSensor	rigid_DNA	190654	190674	1000.0	+	0	R 190654
chr11	jNXSensor	rigid_DNA	190808	190822	1000.0	+	0	R 190808
chr11	jNXSensor	rigid_DNA	191596	191610	1000.0	+	0	R 191596
chr11	jNXSensor	rigid_DNA	191672	191686	1000.0	+	0	R 191672
chr11	jNXSensor	rigid_DNA	192098	192112	1000.0	+	0	R 192098
chr11	jNXSensor	rigid_DNA	192588	192603	1000.0	+	0	R 192588
chr11	jNXSensor	rigid_DNA	192789	192803	1000.0	+	0	R 192789
chr11	jNXSensor	rigid_DNA	193964	193978	1000.0	+	0	R 193964
chr11	jNXSensor	rigid_DNA	194307	194321	1000.0	+	0	R 194307
chr11	jNXSensor	rigid_DNA	194381	194395	1000.0	+	0	R 194381
chr11	jNXSensor	rigid_DNA	194477	194491	1000.0	+	0	R 194477
chr11	jNXSensor	rigid_DNA	194933	194947	1000.0	+	0	R 194933
chr11	jNXSensor	rigid_DNA	195067	195081	1000.0	+	0	R 195067
chr11	jNXSensor	rigid_DNA	195146	195160	1000.0	+	0	R 195146
chr11	jNXSensor	rigid_DNA	195263	195277	1000.0	+	0	R 195263
chr11	jNXSensor	rigid_DNA	195686	195700	1000.0	+	0	R 195686
chr11	jNXSensor	rigid_DNA	196325	196339	1000.0	+	0	R 196325
chr11	jNXSensor	rigid_DNA	196699	196713	1000.0	+	0	R 196699
chr11	jNXSensor	rigid_DNA	196903	196917	1000.0	+	0	R 196903
chr11	jNXSensor	rigid_DNA	196966	196981	1000.0	+	0	R 196966
chr11	jNXSensor	rigid_DNA	197034	197048	1000.0	+	0	R 197034
chr11	jNXSensor	rigid_DNA	197068	197082	1000.0	+	0	R 197068
chr11	jNXSensor	rigid_DNA	197091	197114	1000.0	+	0	R 197091
chr11	jNXSensor	rigid_DNA	197221	197235	1000.0	+	0	R 197221
chr11	jNXSensor	rigid_DNA	197262	197289	1000.0	+	0	R 197262
chr11	jNXSensor	rigid_DNA	197325	197339	1000.0	+	0	R 197325
chr11	jNXSensor	rigid_DNA	197405	197420	1000.0	+	0	R 197405
chr11	jNXSensor	rigid_DNA	197424	197448	1000.0	+	0	R 197424
chr11	jNXSensor	rigid_DNA	197506	197520	1000.0	+	0	R 197506
chr11	jNXSensor	rigid_DNA	197526	197545	1000.0	+	0	R 197526
chr11	jNXSensor	rigid_DNA	197606	197621	1000.0	+	0	R 197606
chr11	jNXSensor	rigid_DNA	197684	197702	1000.0	+	0	R 197684
chr11	jNXSensor	rigid_DNA	197846	197860	1000.0	+	0	R 197846
chr11	jNXSensor	rigid_DNA	197967	197981	1000.0	+	0	R 197967
chr11	jNXSensor	rigid_DNA	198533	198547	1000.0	+	0	R 198533
chr11	jNXSensor	rigid_DNA	198736	198776	1000.0	+	0	R 198736
chr11	jNXSensor	rigid_DNA	198782	198802	1000.0	+	0	R 198782
chr11	jNXSensor	rigid_DNA	198806	198820	1000.0	+	0	R 198806
chr11	jNXSensor	rigid_DNA	198838	198852	1000.0	+	0	R 198838
chr11	jNXSensor	rigid_DNA	198955	198991	1000.0	+	0	R 198955
chr11	jNXSensor	rigid_DNA	199006	199020	1000.0	+	0	R 199006
chr11	jNXSensor	rigid_DNA	199042	199073	1000.0	+	0	R 199042
chr11	jNXSensor	rigid_DNA	199344	199363	1000.0	+	0	R 199344
chr11	jNXSensor	rigid_DNA	200968	200982	1000.0	+	0	R 200968
chr11	jNXSensor	rigid_DNA	201004	201019	1000.0	+	0	R 201004
chr11	jNXSensor	rigid_DNA	201054	201068	1000.0	+	0	R 201054
chr11	jNXSensor	rigid_DNA	201073	201087	1000.0	+	0	R 201073
chr11	jNXSensor	rigid_DNA	201353	201367	1000.0	+	0	R 201353
chr11	jNXSensor	rigid_DNA	202781	202795	1000.0	+	0	R 202781
chr11	jNXSensor	rigid_DNA	202912	202927	1000.0	+	0	R 202912
chr11	jNXSensor	rigid_DNA	203578	203592	1000.0	+	0	R 203578
chr11	jNXSensor	rigid_DNA	203946	203957	1000.0	+	0	R 203946
chr11	jNXSensor	rigid_DNA	204174	204188	1000.0	+	0	R 204174
chr11	jNXSensor	rigid_DNA	204195	204209	1000.0	+	0	R 204195
chr11	jNXSensor	rigid_DNA	204681	204695	1000.0	+	0	R 204681
chr11	jNXSensor	rigid_DNA	205571	205585	1000.0	+	0	R 205571
chr11	jNXSensor	rigid_DNA	205712	205726	1000.0	+	0	R 205712
chr11	jNXSensor	rigid_DNA	205882	205906	1000.0	+	0	R 205882
chr11	jNXSensor	rigid_DNA	206274	206294	1000.0	+	0	R 206274
chr11	jNXSensor	rigid_DNA	208951	208965	1000.0	+	0	R 208951
chr11	jNXSensor	rigid_DNA	209007	209021	1000.0	+	0	R 209007
chr11	jNXSensor	rigid_DNA	209208	209222	1000.0	+	0	R 209208
chr11	jNXSensor	rigid_DNA	210088	210102	1000.0	+	0	R 210088
chr11	jNXSensor	rigid_DNA	210331	210350	1000.0	+	0	R 210331
chr11	jNXSensor	rigid_DNA	211358	211372	1000.0	+	0	R 211358
chr11	jNXSensor	rigid_DNA	213074	213088	1000.0	+	0	R 213074
chr11	jNXSensor	rigid_DNA	213585	213599	1000.0	+	0	R 213585
chr11	jNXSensor	rigid_DNA	213808	213827	1000.0	+	0	R 213808
chr11	jNXSensor	rigid_DNA	213880	213899	1000.0	+	0	R 213880
chr11	jNXSensor	rigid_DNA	213952	213971	1000.0	+	0	R 213952
chr11	jNXSensor	rigid_DNA	214024	214043	1000.0	+	0	R 214024
chr11	jNXSensor	rigid_DNA	214151	214165	1000.0	+	0	R 214151
chr11	jNXSensor	rigid_DNA	215077	215087	1000.0	+	0	R 215077
chr11	jNXSensor	rigid_DNA	215098	215107	1000.0	+	0	R 215098
chr11	jNXSensor	rigid_DNA	216270	216284	1000.0	+	0	R 216270
chr11	jNXSensor	rigid_DNA	216758	216770	1000.0	+	0	R 216758
chr11	jNXSensor	rigid_DNA	217198	217212	1000.0	+	0	R 217198
chr11	jNXSensor	rigid_DNA	219514	219528	1000.0	+	0	R 219514
chr11	jNXSensor	rigid_DNA	220212	220228	1000.0	+	0	R 220212
chr11	jNXSensor	rigid_DNA	220463	220477	1000.0	+	0	R 220463
chr11	jNXSensor	rigid_DNA	221125	221141	1000.0	+	0	R 221125
chr11	jNXSensor	rigid_DNA	222366	222380	1000.0	+	0	R 222366
chr11	jNXSensor	rigid_DNA	222419	222434	1000.0	+	0	R 222419
chr11	jNXSensor	rigid_DNA	223301	223316	1000.0	+	0	R 223301
chr11	jNXSensor	rigid_DNA	224240	224254	1000.0	+	0	R 224240
chr11	jNXSensor	rigid_DNA	224699	224718	1000.0	+	0	R 224699
chr11	jNXSensor	rigid_DNA	225205	225214	1000.0	+	0	R 225205
chr11	jNXSensor	rigid_DNA	226075	226094	1000.0	+	0	R 226075
chr11	jNXSensor	rigid_DNA	226131	226145	1000.0	+	0	R 226131
chr11	jNXSensor	rigid_DNA	226159	226173	1000.0	+	0	R 226159
chr11	jNXSensor	rigid_DNA	226242	226262	1000.0	+	0	R 226242
chr11	jNXSensor	rigid_DNA	226290	226319	1000.0	+	0	R 226290
chr11	jNXSensor	rigid_DNA	226360	226487	1000.0	+	0	R 226360
chr11	jNXSensor	rigid_DNA	226491	226511	1000.0	+	0	R 226491
chr11	jNXSensor	rigid_DNA	226907	226927	1000.0	+	0	R 226907
chr11	jNXSensor	rigid_DNA	226942	226969	1000.0	+	0	R 226942
chr11	jNXSensor	rigid_DNA	226985	227004	1000.0	+	0	R 226985
chr11	jNXSensor	rigid_DNA	227093	227108	1000.0	+	0	R 227093
chr11	jNXSensor	rigid_DNA	227164	227179	1000.0	+	0	R 227164
chr11	jNXSensor	rigid_DNA	227197	227212	1000.0	+	0	R 227197
chr11	jNXSensor	rigid_DNA	228519	228535	1000.0	+	0	R 228519
chr11	jNXSensor	rigid_DNA	230102	230128	1000.0	+	0	R 230102
chr11	jNXSensor	rigid_DNA	230359	230373	1000.0	+	0	R 230359
chr11	jNXSensor	rigid_DNA	231079	231093	1000.0	+	0	R 231079
chr11	jNXSensor	rigid_DNA	231386	231400	1000.0	+	0	R 231386
chr11	jNXSensor	rigid_DNA	232803	232812	1000.0	+	0	R 232803
chr11	jNXSensor	rigid_DNA	233627	233642	1000.0	+	0	R 233627
chr11	jNXSensor	rigid_DNA	234939	234957	1000.0	+	0	R 234939
chr11	jNXSensor	rigid_DNA	235235	235250	1000.0	+	0	R 235235
chr11	jNXSensor	rigid_DNA	237549	237563	1000.0	+	0	R 237549
chr11	jNXSensor	rigid_DNA	238060	238079	1000.0	+	0	R 238060
chr11	jNXSensor	rigid_DNA	239556	239570	1000.0	+	0	R 239556
chr11	jNXSensor	rigid_DNA	239580	239594	1000.0	+	0	R 239580
chr11	jNXSensor	rigid_DNA	239604	239618	1000.0	+	0	R 239604
chr11	jNXSensor	rigid_DNA	239667	239681	1000.0	+	0	R 239667
chr11	jNXSensor	rigid_DNA	240038	240049	1000.0	+	0	R 240038
chr11	jNXSensor	rigid_DNA	242440	242455	1000.0	+	0	R 242440
chr11	jNXSensor	rigid_DNA	243078	243092	1000.0	+	0	R 243078
chr11	jNXSensor	rigid_DNA	244840	244854	1000.0	+	0	R 244840
chr11	jNXSensor	rigid_DNA	245425	245434	1000.0	+	0	R 245425
chr11	jNXSensor	rigid_DNA	246816	246830	1000.0	+	0	R 246816
chr11	jNXSensor	rigid_DNA	247126	247140	1000.0	+	0	R 247126
chr11	jNXSensor	rigid_DNA	247249	247272	1000.0	+	0	R 247249
chr11	jNXSensor	rigid_DNA	248638	248652	1000.0	+	0	R 248638
chr11	jNXSensor	rigid_DNA	248917	248930	1000.0	+	0	R 248917
chr11	jNXSensor	rigid_DNA	251017	251026	1000.0	+	0	R 251017
chr11	jNXSensor	rigid_DNA	251299	251313	1000.0	+	0	R 251299
chr11	jNXSensor	rigid_DNA	252182	252192	1000.0	+	0	R 252182
chr11	jNXSensor	rigid_DNA	252721	252735	1000.0	+	0	R 252721
chr11	jNXSensor	rigid_DNA	252966	252977	1000.0	+	0	R 252966
chr11	jNXSensor	rigid_DNA	253271	253284	1000.0	+	0	R 253271
chr11	jNXSensor	rigid_DNA	253818	253828	1000.0	+	0	R 253818
chr11	jNXSensor	rigid_DNA	255153	255167	1000.0	+	0	R 255153
chr11	jNXSensor	rigid_DNA	255513	255527	1000.0	+	0	R 255513
chr11	jNXSensor	rigid_DNA	256148	256158	1000.0	+	0	R 256148
chr11	jNXSensor	rigid_DNA	256412	256426	1000.0	+	0	R 256412
chr11	jNXSensor	rigid_DNA	257479	257498	1000.0	+	0	R 257479
chr11	jNXSensor	rigid_DNA	257606	257620	1000.0	+	0	R 257606
chr11	jNXSensor	rigid_DNA	257789	257803	1000.0	+	0	R 257789
chr11	jNXSensor	rigid_DNA	258290	258304	1000.0	+	0	R 258290
chr11	jNXSensor	rigid_DNA	258334	258348	1000.0	+	0	R 258334
chr11	jNXSensor	rigid_DNA	258424	258438	1000.0	+	0	R 258424
chr11	jNXSensor	rigid_DNA	258787	258810	1000.0	+	0	R 258787
chr11	jNXSensor	rigid_DNA	259347	259361	1000.0	+	0	R 259347
chr11	jNXSensor	rigid_DNA	259755	259767	1000.0	+	0	R 259755
chr11	jNXSensor	rigid_DNA	260041	260055	1000.0	+	0	R 260041
chr11	jNXSensor	rigid_DNA	260082	260096	1000.0	+	0	R 260082
chr11	jNXSensor	rigid_DNA	260323	260335	1000.0	+	0	R 260323
chr11	jNXSensor	rigid_DNA	260881	260900	1000.0	+	0	R 260881
chr11	jNXSensor	rigid_DNA	260936	260950	1000.0	+	0	R 260936
chr11	jNXSensor	rigid_DNA	260964	260978	1000.0	+	0	R 260964
chr11	jNXSensor	rigid_DNA	260980	260994	1000.0	+	0	R 260980
chr11	jNXSensor	rigid_DNA	261397	261411	1000.0	+	0	R 261397
chr11	jNXSensor	rigid_DNA	261446	261460	1000.0	+	0	R 261446
chr11	jNXSensor	rigid_DNA	262673	262687	1000.0	+	0	R 262673
chr11	jNXSensor	rigid_DNA	262927	262941	1000.0	+	0	R 262927
chr11	jNXSensor	rigid_DNA	263004	263018	1000.0	+	0	R 263004
chr11	jNXSensor	rigid_DNA	263400	263414	1000.0	+	0	R 263400
chr11	jNXSensor	rigid_DNA	263602	263615	1000.0	+	0	R 263602
chr11	jNXSensor	rigid_DNA	267429	267450	1000.0	+	0	R 267429
chr11	jNXSensor	rigid_DNA	268057	268071	1000.0	+	0	R 268057
chr11	jNXSensor	rigid_DNA	268081	268095	1000.0	+	0	R 268081
chr11	jNXSensor	rigid_DNA	268841	268859	1000.0	+	0	R 268841
chr11	jNXSensor	rigid_DNA	268867	268881	1000.0	+	0	R 268867
chr11	jNXSensor	rigid_DNA	269231	269245	1000.0	+	0	R 269231
chr11	jNXSensor	rigid_DNA	269265	269282	1000.0	+	0	R 269265
chr11	jNXSensor	rigid_DNA	269306	269323	1000.0	+	0	R 269306
chr11	jNXSensor	rigid_DNA	269332	269357	1000.0	+	0	R 269332
chr11	jNXSensor	rigid_DNA	269450	269465	1000.0	+	0	R 269450
chr11	jNXSensor	rigid_DNA	269468	269482	1000.0	+	0	R 269468
chr11	jNXSensor	rigid_DNA	269517	269531	1000.0	+	0	R 269517
chr11	jNXSensor	rigid_DNA	269559	269573	1000.0	+	0	R 269559
chr11	jNXSensor	rigid_DNA	269646	269660	1000.0	+	0	R 269646
chr11	jNXSensor	rigid_DNA	269683	269710	1000.0	+	0	R 269683
chr11	jNXSensor	rigid_DNA	269725	269740	1000.0	+	0	R 269725
chr11	jNXSensor	rigid_DNA	269834	269859	1000.0	+	0	R 269834
chr11	jNXSensor	rigid_DNA	269937	269960	1000.0	+	0	R 269937
chr11	jNXSensor	rigid_DNA	269999	270042	1000.0	+	0	R 269999
chr11	jNXSensor	rigid_DNA	270218	270232	1000.0	+	0	R 270218
chr11	jNXSensor	rigid_DNA	270244	270268	1000.0	+	0	R 270244
chr11	jNXSensor	rigid_DNA	270307	270322	1000.0	+	0	R 270307
chr11	jNXSensor	rigid_DNA	270337	270356	1000.0	+	0	R 270337
chr11	jNXSensor	rigid_DNA	270462	270481	1000.0	+	0	R 270462
chr11	jNXSensor	rigid_DNA	270506	270531	1000.0	+	0	R 270506
chr11	jNXSensor	rigid_DNA	270540	270554	1000.0	+	0	R 270540
chr11	jNXSensor	rigid_DNA	270586	270617	1000.0	+	0	R 270586
chr11	jNXSensor	rigid_DNA	270637	270652	1000.0	+	0	R 270637
chr11	jNXSensor	rigid_DNA	270711	270736	1000.0	+	0	R 270711
chr11	jNXSensor	rigid_DNA	271021	271046	1000.0	+	0	R 271021
chr11	jNXSensor	rigid_DNA	271073	271092	1000.0	+	0	R 271073
chr11	jNXSensor	rigid_DNA	271279	271293	1000.0	+	0	R 271279
chr11	jNXSensor	rigid_DNA	271324	271343	1000.0	+	0	R 271324
chr11	jNXSensor	rigid_DNA	271392	271406	1000.0	+	0	R 271392
chr11	jNXSensor	rigid_DNA	271457	271471	1000.0	+	0	R 271457
chr11	jNXSensor	rigid_DNA	271800	271814	1000.0	+	0	R 271800
chr11	jNXSensor	rigid_DNA	272223	272237	1000.0	+	0	R 272223
chr11	jNXSensor	rigid_DNA	272378	272393	1000.0	+	0	R 272378
chr11	jNXSensor	rigid_DNA	272428	272453	1000.0	+	0	R 272428
chr11	jNXSensor	rigid_DNA	273312	273331	1000.0	+	0	R 273312
chr11	jNXSensor	rigid_DNA	273597	273611	1000.0	+	0	R 273597
chr11	jNXSensor	rigid_DNA	273878	273889	1000.0	+	0	R 273878
chr11	jNXSensor	rigid_DNA	274074	274088	1000.0	+	0	R 274074
chr11	jNXSensor	rigid_DNA	274136	274150	1000.0	+	0	R 274136
chr11	jNXSensor	rigid_DNA	274286	274300	1000.0	+	0	R 274286
chr11	jNXSensor	rigid_DNA	274364	274378	1000.0	+	0	R 274364
chr11	jNXSensor	rigid_DNA	274405	274419	1000.0	+	0	R 274405
chr11	jNXSensor	rigid_DNA	274427	274447	1000.0	+	0	R 274427
chr11	jNXSensor	rigid_DNA	274491	274505	1000.0	+	0	R 274491
chr11	jNXSensor	rigid_DNA	274652	274666	1000.0	+	0	R 274652
chr11	jNXSensor	rigid_DNA	274691	274705	1000.0	+	0	R 274691
chr11	jNXSensor	rigid_DNA	274783	274797	1000.0	+	0	R 274783
chr11	jNXSensor	rigid_DNA	274947	274961	1000.0	+	0	R 274947
chr11	jNXSensor	rigid_DNA	275036	275060	1000.0	+	0	R 275036
chr11	jNXSensor	rigid_DNA	275073	275093	1000.0	+	0	R 275073
chr11	jNXSensor	rigid_DNA	275105	275119	1000.0	+	0	R 275105
chr11	jNXSensor	rigid_DNA	275454	275468	1000.0	+	0	R 275454
chr11	jNXSensor	rigid_DNA	275595	275609	1000.0	+	0	R 275595
chr11	jNXSensor	rigid_DNA	276040	276054	1000.0	+	0	R 276040
chr11	jNXSensor	rigid_DNA	276734	276748	1000.0	+	0	R 276734
chr11	jNXSensor	rigid_DNA	276771	276785	1000.0	+	0	R 276771
chr11	jNXSensor	rigid_DNA	277011	277036	1000.0	+	0	R 277011
chr11	jNXSensor	rigid_DNA	278147	278167	1000.0	+	0	R 278147
chr11	jNXSensor	rigid_DNA	278304	278318	1000.0	+	0	R 278304
chr11	jNXSensor	rigid_DNA	278328	278342	1000.0	+	0	R 278328
chr11	jNXSensor	rigid_DNA	278541	278571	1000.0	+	0	R 278541
chr11	jNXSensor	rigid_DNA	278608	278622	1000.0	+	0	R 278608
chr11	jNXSensor	rigid_DNA	278637	278652	1000.0	+	0	R 278637
chr11	jNXSensor	rigid_DNA	278657	278671	1000.0	+	0	R 278657
chr11	jNXSensor	rigid_DNA	278731	278750	1000.0	+	0	R 278731
chr11	jNXSensor	rigid_DNA	278762	278791	1000.0	+	0	R 278762
chr11	jNXSensor	rigid_DNA	278817	278843	1000.0	+	0	R 278817
chr11	jNXSensor	rigid_DNA	278850	278884	1000.0	+	0	R 278850
chr11	jNXSensor	rigid_DNA	278888	278902	1000.0	+	0	R 278888
chr11	jNXSensor	rigid_DNA	278949	279027	1000.0	+	0	R 278949
chr11	jNXSensor	rigid_DNA	279035	279129	1000.0	+	0	R 279035
chr11	jNXSensor	rigid_DNA	279141	279160	1000.0	+	0	R 279141
chr11	jNXSensor	rigid_DNA	279171	279185	1000.0	+	0	R 279171
chr11	jNXSensor	rigid_DNA	279209	279241	1000.0	+	0	R 279209
chr11	jNXSensor	rigid_DNA	279252	279267	1000.0	+	0	R 279252
chr11	jNXSensor	rigid_DNA	279270	279310	1000.0	+	0	R 279270
chr11	jNXSensor	rigid_DNA	279316	279345	1000.0	+	0	R 279316
chr11	jNXSensor	rigid_DNA	279361	279390	1000.0	+	0	R 279361
chr11	jNXSensor	rigid_DNA	279409	279424	1000.0	+	0	R 279409
chr11	jNXSensor	rigid_DNA	279754	279768	1000.0	+	0	R 279754
chr11	jNXSensor	rigid_DNA	280100	280114	1000.0	+	0	R 280100
chr11	jNXSensor	rigid_DNA	280210	280224	1000.0	+	0	R 280210
chr11	jNXSensor	rigid_DNA	280310	280324	1000.0	+	0	R 280310
chr11	jNXSensor	rigid_DNA	280414	280428	1000.0	+	0	R 280414
chr11	jNXSensor	rigid_DNA	280490	280519	1000.0	+	0	R 280490
chr11	jNXSensor	rigid_DNA	280657	280671	1000.0	+	0	R 280657
chr11	jNXSensor	rigid_DNA	280965	280979	1000.0	+	0	R 280965
chr11	jNXSensor	rigid_DNA	281004	281024	1000.0	+	0	R 281004
chr11	jNXSensor	rigid_DNA	281336	281350	1000.0	+	0	R 281336
chr11	jNXSensor	rigid_DNA	281751	281766	1000.0	+	0	R 281751
chr11	jNXSensor	rigid_DNA	282042	282056	1000.0	+	0	R 282042
chr11	jNXSensor	rigid_DNA	282152	282166	1000.0	+	0	R 282152
chr11	jNXSensor	rigid_DNA	282280	282294	1000.0	+	0	R 282280
chr11	jNXSensor	rigid_DNA	282320	282335	1000.0	+	0	R 282320
chr11	jNXSensor	rigid_DNA	282444	282463	1000.0	+	0	R 282444
chr11	jNXSensor	rigid_DNA	282470	282485	1000.0	+	0	R 282470
chr11	jNXSensor	rigid_DNA	282490	282509	1000.0	+	0	R 282490
chr11	jNXSensor	rigid_DNA	282528	282542	1000.0	+	0	R 282528
chr11	jNXSensor	rigid_DNA	283012	283026	1000.0	+	0	R 283012
chr11	jNXSensor	rigid_DNA	283081	283095	1000.0	+	0	R 283081
chr11	jNXSensor	rigid_DNA	283262	283277	1000.0	+	0	R 283262
chr11	jNXSensor	rigid_DNA	283406	283420	1000.0	+	0	R 283406
chr11	jNXSensor	rigid_DNA	283422	283436	1000.0	+	0	R 283422
chr11	jNXSensor	rigid_DNA	283704	283719	1000.0	+	0	R 283704
chr11	jNXSensor	rigid_DNA	283871	283886	1000.0	+	0	R 283871
chr11	jNXSensor	rigid_DNA	284219	284233	1000.0	+	0	R 284219
chr11	jNXSensor	rigid_DNA	284513	284527	1000.0	+	0	R 284513
chr11	jNXSensor	rigid_DNA	284575	284590	1000.0	+	0	R 284575
chr11	jNXSensor	rigid_DNA	285341	285355	1000.0	+	0	R 285341
chr11	jNXSensor	rigid_DNA	285508	285527	1000.0	+	0	R 285508
chr11	jNXSensor	rigid_DNA	285544	285558	1000.0	+	0	R 285544
chr11	jNXSensor	rigid_DNA	285719	285733	1000.0	+	0	R 285719
chr11	jNXSensor	rigid_DNA	286275	286289	1000.0	+	0	R 286275
chr11	jNXSensor	rigid_DNA	286424	286438	1000.0	+	0	R 286424
chr11	jNXSensor	rigid_DNA	286541	286555	1000.0	+	0	R 286541
chr11	jNXSensor	rigid_DNA	286623	286642	1000.0	+	0	R 286623
chr11	jNXSensor	rigid_DNA	287140	287159	1000.0	+	0	R 287140
chr11	jNXSensor	rigid_DNA	287170	287189	1000.0	+	0	R 287170
chr11	jNXSensor	rigid_DNA	287216	287230	1000.0	+	0	R 287216
chr11	jNXSensor	rigid_DNA	287290	287309	1000.0	+	0	R 287290
chr11	jNXSensor	rigid_DNA	287383	287397	1000.0	+	0	R 287383
chr11	jNXSensor	rigid_DNA	287654	287668	1000.0	+	0	R 287654
chr11	jNXSensor	rigid_DNA	288009	288023	1000.0	+	0	R 288009
chr11	jNXSensor	rigid_DNA	288089	288104	1000.0	+	0	R 288089
chr11	jNXSensor	rigid_DNA	288166	288180	1000.0	+	0	R 288166
chr11	jNXSensor	rigid_DNA	288409	288423	1000.0	+	0	R 288409
chr11	jNXSensor	rigid_DNA	288555	288569	1000.0	+	0	R 288555
chr11	jNXSensor	rigid_DNA	288760	288784	1000.0	+	0	R 288760
chr11	jNXSensor	rigid_DNA	288878	288897	1000.0	+	0	R 288878
chr11	jNXSensor	rigid_DNA	288928	288942	1000.0	+	0	R 288928
chr11	jNXSensor	rigid_DNA	289105	289119	1000.0	+	0	R 289105
chr11	jNXSensor	rigid_DNA	289185	289202	1000.0	+	0	R 289185
chr11	jNXSensor	rigid_DNA	289229	289243	1000.0	+	0	R 289229
chr11	jNXSensor	rigid_DNA	289393	289413	1000.0	+	0	R 289393
chr11	jNXSensor	rigid_DNA	289447	289462	1000.0	+	0	R 289447
chr11	jNXSensor	rigid_DNA	289534	289548	1000.0	+	0	R 289534
chr11	jNXSensor	rigid_DNA	289565	289584	1000.0	+	0	R 289565
chr11	jNXSensor	rigid_DNA	289619	289638	1000.0	+	0	R 289619
chr11	jNXSensor	rigid_DNA	289645	289664	1000.0	+	0	R 289645
chr11	jNXSensor	rigid_DNA	289720	289734	1000.0	+	0	R 289720
chr11	jNXSensor	rigid_DNA	289739	289753	1000.0	+	0	R 289739
chr11	jNXSensor	rigid_DNA	289765	289779	1000.0	+	0	R 289765
chr11	jNXSensor	rigid_DNA	290014	290028	1000.0	+	0	R 290014
chr11	jNXSensor	rigid_DNA	290126	290140	1000.0	+	0	R 290126
chr11	jNXSensor	rigid_DNA	290225	290239	1000.0	+	0	R 290225
chr11	jNXSensor	rigid_DNA	290477	290491	1000.0	+	0	R 290477
chr11	jNXSensor	rigid_DNA	291040	291056	1000.0	+	0	R 291040
chr11	jNXSensor	rigid_DNA	291159	291178	1000.0	+	0	R 291159
chr11	jNXSensor	rigid_DNA	291665	291696	1000.0	+	0	R 291665
chr11	jNXSensor	rigid_DNA	291809	291823	1000.0	+	0	R 291809
chr11	jNXSensor	rigid_DNA	291846	291860	1000.0	+	0	R 291846
chr11	jNXSensor	rigid_DNA	292086	292111	1000.0	+	0	R 292086
chr11	jNXSensor	rigid_DNA	292153	292167	1000.0	+	0	R 292153
chr11	jNXSensor	rigid_DNA	292791	292809	1000.0	+	0	R 292791
chr11	jNXSensor	rigid_DNA	293219	293233	1000.0	+	0	R 293219
chr11	jNXSensor	rigid_DNA	293493	293502	1000.0	+	0	R 293493
chr11	jNXSensor	rigid_DNA	293695	293704	1000.0	+	0	R 293695
chr11	jNXSensor	rigid_DNA	294056	294070	1000.0	+	0	R 294056
chr11	jNXSensor	rigid_DNA	294099	294113	1000.0	+	0	R 294099
chr11	jNXSensor	rigid_DNA	294216	294231	1000.0	+	0	R 294216
chr11	jNXSensor	rigid_DNA	294271	294295	1000.0	+	0	R 294271
chr11	jNXSensor	rigid_DNA	294301	294331	1000.0	+	0	R 294301
chr11	jNXSensor	rigid_DNA	294335	294359	1000.0	+	0	R 294335
chr11	jNXSensor	rigid_DNA	294368	294383	1000.0	+	0	R 294368
chr11	jNXSensor	rigid_DNA	294419	294433	1000.0	+	0	R 294419
chr11	jNXSensor	rigid_DNA	294712	294736	1000.0	+	0	R 294712
chr11	jNXSensor	rigid_DNA	294996	295022	1000.0	+	0	R 294996
chr11	jNXSensor	rigid_DNA	296250	296264	1000.0	+	0	R 296250
chr11	jNXSensor	rigid_DNA	297128	297142	1000.0	+	0	R 297128
chr11	jNXSensor	rigid_DNA	297492	297505	1000.0	+	0	R 297492
chr11	jNXSensor	rigid_DNA	297774	297788	1000.0	+	0	R 297774
chr11	jNXSensor	rigid_DNA	297842	297856	1000.0	+	0	R 297842
chr11	jNXSensor	rigid_DNA	298506	298520	1000.0	+	0	R 298506
chr11	jNXSensor	rigid_DNA	299044	299059	1000.0	+	0	R 299044
chr11	jNXSensor	rigid_DNA	299494	299509	1000.0	+	0	R 299494
chr11	jNXSensor	rigid_DNA	300381	300400	1000.0	+	0	R 300381
chr11	jNXSensor	rigid_DNA	300458	300472	1000.0	+	0	R 300458
chr11	jNXSensor	rigid_DNA	300477	300491	1000.0	+	0	R 300477
chr11	jNXSensor	rigid_DNA	300668	300687	1000.0	+	0	R 300668
chr11	jNXSensor	rigid_DNA	300902	300924	1000.0	+	0	R 300902
chr11	jNXSensor	rigid_DNA	300928	300958	1000.0	+	0	R 300928
chr11	jNXSensor	rigid_DNA	300988	301002	1000.0	+	0	R 300988
chr11	jNXSensor	rigid_DNA	301004	301019	1000.0	+	0	R 301004
chr11	jNXSensor	rigid_DNA	301034	301053	1000.0	+	0	R 301034
chr11	jNXSensor	rigid_DNA	301136	301175	1000.0	+	0	R 301136
chr11	jNXSensor	rigid_DNA	301198	301224	1000.0	+	0	R 301198
chr11	jNXSensor	rigid_DNA	301246	301260	1000.0	+	0	R 301246
chr11	jNXSensor	rigid_DNA	301264	301292	1000.0	+	0	R 301264
chr11	jNXSensor	rigid_DNA	301306	301326	1000.0	+	0	R 301306
chr11	jNXSensor	rigid_DNA	301347	301366	1000.0	+	0	R 301347
chr11	jNXSensor	rigid_DNA	301397	301412	1000.0	+	0	R 301397
chr11	jNXSensor	rigid_DNA	301429	301448	1000.0	+	0	R 301429
chr11	jNXSensor	rigid_DNA	302451	302465	1000.0	+	0	R 302451
chr11	jNXSensor	rigid_DNA	302610	302624	1000.0	+	0	R 302610
chr11	jNXSensor	rigid_DNA	302634	302648	1000.0	+	0	R 302634
chr11	jNXSensor	rigid_DNA	303280	303294	1000.0	+	0	R 303280
chr11	jNXSensor	rigid_DNA	303734	303748	1000.0	+	0	R 303734
chr11	jNXSensor	rigid_DNA	303817	303831	1000.0	+	0	R 303817
chr11	jNXSensor	rigid_DNA	304424	304438	1000.0	+	0	R 304424
chr11	jNXSensor	rigid_DNA	304953	304968	1000.0	+	0	R 304953
chr11	jNXSensor	rigid_DNA	305583	305597	1000.0	+	0	R 305583
chr11	jNXSensor	rigid_DNA	305713	305728	1000.0	+	0	R 305713
chr11	jNXSensor	rigid_DNA	305738	305775	1000.0	+	0	R 305738
chr11	jNXSensor	rigid_DNA	305779	305799	1000.0	+	0	R 305779
chr11	jNXSensor	rigid_DNA	305847	305867	1000.0	+	0	R 305847
chr11	jNXSensor	rigid_DNA	305929	305950	1000.0	+	0	R 305929
chr11	jNXSensor	rigid_DNA	305982	305997	1000.0	+	0	R 305982
chr11	jNXSensor	rigid_DNA	306001	306022	1000.0	+	0	R 306001
chr11	jNXSensor	rigid_DNA	306054	306068	1000.0	+	0	R 306054
chr11	jNXSensor	rigid_DNA	306129	306143	1000.0	+	0	R 306129
chr11	jNXSensor	rigid_DNA	306306	306332	1000.0	+	0	R 306306
chr11	jNXSensor	rigid_DNA	306351	306370	1000.0	+	0	R 306351
chr11	jNXSensor	rigid_DNA	306423	306437	1000.0	+	0	R 306423
chr11	jNXSensor	rigid_DNA	306444	306478	1000.0	+	0	R 306444
chr11	jNXSensor	rigid_DNA	306555	306569	1000.0	+	0	R 306555
chr11	jNXSensor	rigid_DNA	306680	306694	1000.0	+	0	R 306680
chr11	jNXSensor	rigid_DNA	306711	306725	1000.0	+	0	R 306711
chr11	jNXSensor	rigid_DNA	307031	307050	1000.0	+	0	R 307031
chr11	jNXSensor	rigid_DNA	308335	308354	1000.0	+	0	R 308335
chr11	jNXSensor	rigid_DNA	308371	308386	1000.0	+	0	R 308371
chr11	jNXSensor	rigid_DNA	308417	308436	1000.0	+	0	R 308417
chr11	jNXSensor	rigid_DNA	308457	308477	1000.0	+	0	R 308457
chr11	jNXSensor	rigid_DNA	308491	308519	1000.0	+	0	R 308491
chr11	jNXSensor	rigid_DNA	308523	308537	1000.0	+	0	R 308523
chr11	jNXSensor	rigid_DNA	308559	308585	1000.0	+	0	R 308559
chr11	jNXSensor	rigid_DNA	308608	308647	1000.0	+	0	R 308608
chr11	jNXSensor	rigid_DNA	308730	308749	1000.0	+	0	R 308730
chr11	jNXSensor	rigid_DNA	308764	308779	1000.0	+	0	R 308764
chr11	jNXSensor	rigid_DNA	308781	308795	1000.0	+	0	R 308781
chr11	jNXSensor	rigid_DNA	308825	308855	1000.0	+	0	R 308825
chr11	jNXSensor	rigid_DNA	308859	308881	1000.0	+	0	R 308859
chr11	jNXSensor	rigid_DNA	309096	309115	1000.0	+	0	R 309096
chr11	jNXSensor	rigid_DNA	309291	309305	1000.0	+	0	R 309291
chr11	jNXSensor	rigid_DNA	309310	309324	1000.0	+	0	R 309310
chr11	jNXSensor	rigid_DNA	309382	309401	1000.0	+	0	R 309382
chr11	jNXSensor	rigid_DNA	309748	309767	1000.0	+	0	R 309748
chr11	jNXSensor	rigid_DNA	309946	309961	1000.0	+	0	R 309946
chr11	jNXSensor	rigid_DNA	310485	310499	1000.0	+	0	R 310485
chr11	jNXSensor	rigid_DNA	311162	311176	1000.0	+	0	R 311162
chr11	jNXSensor	rigid_DNA	311228	311244	1000.0	+	0	R 311228
chr11	jNXSensor	rigid_DNA	311633	311647	1000.0	+	0	R 311633
chr11	jNXSensor	rigid_DNA	311711	311725	1000.0	+	0	R 311711
chr11	jNXSensor	rigid_DNA	311750	311764	1000.0	+	0	R 311750
chr11	jNXSensor	rigid_DNA	311906	311920	1000.0	+	0	R 311906
chr11	jNXSensor	rigid_DNA	311945	311959	1000.0	+	0	R 311945
chr11	jNXSensor	rigid_DNA	312062	312076	1000.0	+	0	R 312062
chr11	jNXSensor	rigid_DNA	312101	312115	1000.0	+	0	R 312101
chr11	jNXSensor	rigid_DNA	312257	312271	1000.0	+	0	R 312257
chr11	jNXSensor	rigid_DNA	312296	312310	1000.0	+	0	R 312296
chr11	jNXSensor	rigid_DNA	312452	312466	1000.0	+	0	R 312452
chr11	jNXSensor	rigid_DNA	313208	313228	1000.0	+	0	R 313208
chr11	jNXSensor	rigid_DNA	313507	313521	1000.0	+	0	R 313507
chr11	jNXSensor	rigid_DNA	314041	314056	1000.0	+	0	R 314041
chr11	jNXSensor	rigid_DNA	314152	314166	1000.0	+	0	R 314152
chr11	jNXSensor	rigid_DNA	314270	314284	1000.0	+	0	R 314270
chr11	jNXSensor	rigid_DNA	314976	314995	1000.0	+	0	R 314976
chr11	jNXSensor	rigid_DNA	315020	315034	1000.0	+	0	R 315020
chr11	jNXSensor	rigid_DNA	315428	315442	1000.0	+	0	R 315428
chr11	jNXSensor	rigid_DNA	315914	315933	1000.0	+	0	R 315914
chr11	jNXSensor	rigid_DNA	315981	316000	1000.0	+	0	R 315981
chr11	jNXSensor	rigid_DNA	317047	317061	1000.0	+	0	R 317047
chr11	jNXSensor	rigid_DNA	317396	317410	1000.0	+	0	R 317396
chr11	jNXSensor	rigid_DNA	317517	317531	1000.0	+	0	R 317517
chr11	jNXSensor	rigid_DNA	317547	317561	1000.0	+	0	R 317547
chr11	jNXSensor	rigid_DNA	317774	317788	1000.0	+	0	R 317774
chr11	jNXSensor	rigid_DNA	318280	318294	1000.0	+	0	R 318280
chr11	jNXSensor	rigid_DNA	318566	318576	1000.0	+	0	R 318566
chr11	jNXSensor	rigid_DNA	318911	318930	1000.0	+	0	R 318911
chr11	jNXSensor	rigid_DNA	319162	319176	1000.0	+	0	R 319162
chr11	jNXSensor	rigid_DNA	319199	319213	1000.0	+	0	R 319199
chr11	jNXSensor	rigid_DNA	320533	320547	1000.0	+	0	R 320533
chr11	jNXSensor	rigid_DNA	320985	321000	1000.0	+	0	R 320985
chr11	jNXSensor	rigid_DNA	321311	321330	1000.0	+	0	R 321311
chr11	jNXSensor	rigid_DNA	321898	321917	1000.0	+	0	R 321898
chr11	jNXSensor	rigid_DNA	322068	322082	1000.0	+	0	R 322068
chr11	jNXSensor	rigid_DNA	322677	322691	1000.0	+	0	R 322677
chr11	jNXSensor	rigid_DNA	322766	322780	1000.0	+	0	R 322766
chr11	jNXSensor	rigid_DNA	323952	323967	1000.0	+	0	R 323952
chr11	jNXSensor	rigid_DNA	324172	324186	1000.0	+	0	R 324172
chr11	jNXSensor	rigid_DNA	324445	324459	1000.0	+	0	R 324445
chr11	jNXSensor	rigid_DNA	325117	325127	1000.0	+	0	R 325117
chr11	jNXSensor	rigid_DNA	325348	325368	1000.0	+	0	R 325348
chr11	jNXSensor	rigid_DNA	327222	327231	1000.0	+	0	R 327222
chr11	jNXSensor	rigid_DNA	327357	327376	1000.0	+	0	R 327357
chr11	jNXSensor	rigid_DNA	327866	327880	1000.0	+	0	R 327866
chr11	jNXSensor	rigid_DNA	328016	328030	1000.0	+	0	R 328016
chr11	jNXSensor	rigid_DNA	328600	328615	1000.0	+	0	R 328600
chr11	jNXSensor	rigid_DNA	329050	329073	1000.0	+	0	R 329050
chr11	jNXSensor	rigid_DNA	329220	329242	1000.0	+	0	R 329220
chr11	jNXSensor	rigid_DNA	330448	330458	1000.0	+	0	R 330448
chr11	jNXSensor	rigid_DNA	330922	330946	1000.0	+	0	R 330922
chr11	jNXSensor	rigid_DNA	331010	331029	1000.0	+	0	R 331010
chr11	jNXSensor	rigid_DNA	331745	331759	1000.0	+	0	R 331745
chr11	jNXSensor	rigid_DNA	331780	331791	1000.0	+	0	R 331780
chr11	jNXSensor	rigid_DNA	333462	333478	1000.0	+	0	R 333462
chr11	jNXSensor	rigid_DNA	333765	333775	1000.0	+	0	R 333765
chr11	jNXSensor	rigid_DNA	334052	334066	1000.0	+	0	R 334052
chr11	jNXSensor	rigid_DNA	334128	334142	1000.0	+	0	R 334128
chr11	jNXSensor	rigid_DNA	334579	334597	1000.0	+	0	R 334579
chr11	jNXSensor	rigid_DNA	335616	335629	1000.0	+	0	R 335616
chr11	jNXSensor	rigid_DNA	335859	335873	1000.0	+	0	R 335859
chr11	jNXSensor	rigid_DNA	337292	337306	1000.0	+	0	R 337292
chr11	jNXSensor	rigid_DNA	337577	337591	1000.0	+	0	R 337577
chr11	jNXSensor	rigid_DNA	337767	337781	1000.0	+	0	R 337767
chr11	jNXSensor	rigid_DNA	338005	338014	1000.0	+	0	R 338005
chr11	jNXSensor	rigid_DNA	338445	338454	1000.0	+	0	R 338445
chr11	jNXSensor	rigid_DNA	340991	341005	1000.0	+	0	R 340991
chr11	jNXSensor	rigid_DNA	341869	341888	1000.0	+	0	R 341869
chr11	jNXSensor	rigid_DNA	341955	341967	1000.0	+	0	R 341955
chr11	jNXSensor	rigid_DNA	342039	342057	1000.0	+	0	R 342039
chr11	jNXSensor	rigid_DNA	342116	342129	1000.0	+	0	R 342116
chr11	jNXSensor	rigid_DNA	343254	343268	1000.0	+	0	R 343254
chr11	jNXSensor	rigid_DNA	344256	344270	1000.0	+	0	R 344256
chr11	jNXSensor	rigid_DNA	344509	344519	1000.0	+	0	R 344509
chr11	jNXSensor	rigid_DNA	344778	344792	1000.0	+	0	R 344778
chr11	jNXSensor	rigid_DNA	345126	345158	1000.0	+	0	R 345126
chr11	jNXSensor	rigid_DNA	345793	345807	1000.0	+	0	R 345793
chr11	jNXSensor	rigid_DNA	345811	345830	1000.0	+	0	R 345811
chr11	jNXSensor	rigid_DNA	345854	345873	1000.0	+	0	R 345854
chr11	jNXSensor	rigid_DNA	345964	346000	1000.0	+	0	R 345964
chr11	jNXSensor	rigid_DNA	346019	346033	1000.0	+	0	R 346019
chr11	jNXSensor	rigid_DNA	346151	346172	1000.0	+	0	R 346151
chr11	jNXSensor	rigid_DNA	346198	346212	1000.0	+	0	R 346198
chr11	jNXSensor	rigid_DNA	346252	346266	1000.0	+	0	R 346252
chr11	jNXSensor	rigid_DNA	346292	346307	1000.0	+	0	R 346292
chr11	jNXSensor	rigid_DNA	346312	346342	1000.0	+	0	R 346312
chr11	jNXSensor	rigid_DNA	346376	346391	1000.0	+	0	R 346376
chr11	jNXSensor	rigid_DNA	346435	346450	1000.0	+	0	R 346435
chr11	jNXSensor	rigid_DNA	348249	348263	1000.0	+	0	R 348249
chr11	jNXSensor	rigid_DNA	348271	348285	1000.0	+	0	R 348271
chr11	jNXSensor	rigid_DNA	348303	348322	1000.0	+	0	R 348303
chr11	jNXSensor	rigid_DNA	348944	348958	1000.0	+	0	R 348944
chr11	jNXSensor	rigid_DNA	349186	349204	1000.0	+	0	R 349186
chr11	jNXSensor	rigid_DNA	349413	349432	1000.0	+	0	R 349413
chr11	jNXSensor	rigid_DNA	350488	350502	1000.0	+	0	R 350488
chr11	jNXSensor	rigid_DNA	351648	351662	1000.0	+	0	R 351648
chr11	jNXSensor	rigid_DNA	352023	352042	1000.0	+	0	R 352023
chr11	jNXSensor	rigid_DNA	353051	353065	1000.0	+	0	R 353051
chr11	jNXSensor	rigid_DNA	353076	353095	1000.0	+	0	R 353076
chr11	jNXSensor	rigid_DNA	353107	353121	1000.0	+	0	R 353107
chr11	jNXSensor	rigid_DNA	353163	353177	1000.0	+	0	R 353163
chr11	jNXSensor	rigid_DNA	353193	353207	1000.0	+	0	R 353193
chr11	jNXSensor	rigid_DNA	353216	353236	1000.0	+	0	R 353216
chr11	jNXSensor	rigid_DNA	353251	353265	1000.0	+	0	R 353251
chr11	jNXSensor	rigid_DNA	353282	353296	1000.0	+	0	R 353282
chr11	jNXSensor	rigid_DNA	353312	353326	1000.0	+	0	R 353312
chr11	jNXSensor	rigid_DNA	353340	353354	1000.0	+	0	R 353340
chr11	jNXSensor	rigid_DNA	353368	353382	1000.0	+	0	R 353368
chr11	jNXSensor	rigid_DNA	353396	353410	1000.0	+	0	R 353396
chr11	jNXSensor	rigid_DNA	353426	353440	1000.0	+	0	R 353426
chr11	jNXSensor	rigid_DNA	353482	353496	1000.0	+	0	R 353482
chr11	jNXSensor	rigid_DNA	353510	353524	1000.0	+	0	R 353510
chr11	jNXSensor	rigid_DNA	353568	353582	1000.0	+	0	R 353568
chr11	jNXSensor	rigid_DNA	353598	353612	1000.0	+	0	R 353598
chr11	jNXSensor	rigid_DNA	353626	353640	1000.0	+	0	R 353626
chr11	jNXSensor	rigid_DNA	353654	353668	1000.0	+	0	R 353654
chr11	jNXSensor	rigid_DNA	353747	353761	1000.0	+	0	R 353747
chr11	jNXSensor	rigid_DNA	353775	353789	1000.0	+	0	R 353775
chr11	jNXSensor	rigid_DNA	353803	353817	1000.0	+	0	R 353803
chr11	jNXSensor	rigid_DNA	353831	353845	1000.0	+	0	R 353831
chr11	jNXSensor	rigid_DNA	353859	353873	1000.0	+	0	R 353859
chr11	jNXSensor	rigid_DNA	353887	353901	1000.0	+	0	R 353887
chr11	jNXSensor	rigid_DNA	353916	353930	1000.0	+	0	R 353916
chr11	jNXSensor	rigid_DNA	353993	354015	1000.0	+	0	R 353993
chr11	jNXSensor	rigid_DNA	354281	354295	1000.0	+	0	R 354281
chr11	jNXSensor	rigid_DNA	354310	354324	1000.0	+	0	R 354310
chr11	jNXSensor	rigid_DNA	354431	354445	1000.0	+	0	R 354431
chr11	jNXSensor	rigid_DNA	354653	354667	1000.0	+	0	R 354653
chr11	jNXSensor	rigid_DNA	354704	354718	1000.0	+	0	R 354704
chr11	jNXSensor	rigid_DNA	354795	354810	1000.0	+	0	R 354795
chr11	jNXSensor	rigid_DNA	355072	355086	1000.0	+	0	R 355072
chr11	jNXSensor	rigid_DNA	355152	355166	1000.0	+	0	R 355152
chr11	jNXSensor	rigid_DNA	355930	355944	1000.0	+	0	R 355930
chr11	jNXSensor	rigid_DNA	356842	356853	1000.0	+	0	R 356842
chr11	jNXSensor	rigid_DNA	356977	357000	1000.0	+	0	R 356977
chr11	jNXSensor	rigid_DNA	357075	357095	1000.0	+	0	R 357075
chr11	jNXSensor	rigid_DNA	357118	357132	1000.0	+	0	R 357118
chr11	jNXSensor	rigid_DNA	357423	357442	1000.0	+	0	R 357423
chr11	jNXSensor	rigid_DNA	357833	357847	1000.0	+	0	R 357833
chr11	jNXSensor	rigid_DNA	357913	357923	1000.0	+	0	R 357913
chr11	jNXSensor	rigid_DNA	358373	358387	1000.0	+	0	R 358373
chr11	jNXSensor	rigid_DNA	358440	358459	1000.0	+	0	R 358440
chr11	jNXSensor	rigid_DNA	358566	358581	1000.0	+	0	R 358566
chr11	jNXSensor	rigid_DNA	358594	358608	1000.0	+	0	R 358594
chr11	jNXSensor	rigid_DNA	358901	358920	1000.0	+	0	R 358901
chr11	jNXSensor	rigid_DNA	358956	358979	1000.0	+	0	R 358956
chr11	jNXSensor	rigid_DNA	359003	359017	1000.0	+	0	R 359003
chr11	jNXSensor	rigid_DNA	359030	359052	1000.0	+	0	R 359030
chr11	jNXSensor	rigid_DNA	359088	359102	1000.0	+	0	R 359088
chr11	jNXSensor	rigid_DNA	359147	359167	1000.0	+	0	R 359147
chr11	jNXSensor	rigid_DNA	359180	359232	1000.0	+	0	R 359180
chr11	jNXSensor	rigid_DNA	359242	359267	1000.0	+	0	R 359242
chr11	jNXSensor	rigid_DNA	359274	359299	1000.0	+	0	R 359274
chr11	jNXSensor	rigid_DNA	359301	359315	1000.0	+	0	R 359301
chr11	jNXSensor	rigid_DNA	359318	359376	1000.0	+	0	R 359318
chr11	jNXSensor	rigid_DNA	359379	359443	1000.0	+	0	R 359379
chr11	jNXSensor	rigid_DNA	359445	359464	1000.0	+	0	R 359445
chr11	jNXSensor	rigid_DNA	359478	359518	1000.0	+	0	R 359478
chr11	jNXSensor	rigid_DNA	359528	359547	1000.0	+	0	R 359528
chr11	jNXSensor	rigid_DNA	359559	359587	1000.0	+	0	R 359559
chr11	jNXSensor	rigid_DNA	359591	359673	1000.0	+	0	R 359591
chr11	jNXSensor	rigid_DNA	359686	359703	1000.0	+	0	R 359686
chr11	jNXSensor	rigid_DNA	359705	359758	1000.0	+	0	R 359705
chr11	jNXSensor	rigid_DNA	359774	359820	1000.0	+	0	R 359774
chr11	jNXSensor	rigid_DNA	359912	359951	1000.0	+	0	R 359912
chr11	jNXSensor	rigid_DNA	359958	360088	1000.0	+	0	R 359958
chr11	jNXSensor	rigid_DNA	360105	360119	1000.0	+	0	R 360105
chr11	jNXSensor	rigid_DNA	360154	360185	1000.0	+	0	R 360154
chr11	jNXSensor	rigid_DNA	360393	360412	1000.0	+	0	R 360393
chr11	jNXSensor	rigid_DNA	360438	360464	1000.0	+	0	R 360438
chr11	jNXSensor	rigid_DNA	360492	360506	1000.0	+	0	R 360492
chr11	jNXSensor	rigid_DNA	360514	360528	1000.0	+	0	R 360514
chr11	jNXSensor	rigid_DNA	360667	360687	1000.0	+	0	R 360667
chr11	jNXSensor	rigid_DNA	361297	361322	1000.0	+	0	R 361297
chr11	jNXSensor	rigid_DNA	361358	361372	1000.0	+	0	R 361358
chr11	jNXSensor	rigid_DNA	361564	361578	1000.0	+	0	R 361564
chr11	jNXSensor	rigid_DNA	361880	361894	1000.0	+	0	R 361880
chr11	jNXSensor	rigid_DNA	362133	362147	1000.0	+	0	R 362133
chr11	jNXSensor	rigid_DNA	362786	362824	1000.0	+	0	R 362786
chr11	jNXSensor	rigid_DNA	362836	362850	1000.0	+	0	R 362836
chr11	jNXSensor	rigid_DNA	362895	362910	1000.0	+	0	R 362895
chr11	jNXSensor	rigid_DNA	362972	362996	1000.0	+	0	R 362972
chr11	jNXSensor	rigid_DNA	363129	363154	1000.0	+	0	R 363129
chr11	jNXSensor	rigid_DNA	363296	363311	1000.0	+	0	R 363296
chr11	jNXSensor	rigid_DNA	363901	363915	1000.0	+	0	R 363901
chr11	jNXSensor	rigid_DNA	364666	364684	1000.0	+	0	R 364666
chr11	jNXSensor	rigid_DNA	365315	365329	1000.0	+	0	R 365315
chr11	jNXSensor	rigid_DNA	365530	365544	1000.0	+	0	R 365530
chr11	jNXSensor	rigid_DNA	365700	365715	1000.0	+	0	R 365700
chr11	jNXSensor	rigid_DNA	365780	365824	1000.0	+	0	R 365780
chr11	jNXSensor	rigid_DNA	366014	366033	1000.0	+	0	R 366014
chr11	jNXSensor	rigid_DNA	366050	366071	1000.0	+	0	R 366050
chr11	jNXSensor	rigid_DNA	366177	366194	1000.0	+	0	R 366177
chr11	jNXSensor	rigid_DNA	366199	366219	1000.0	+	0	R 366199
chr11	jNXSensor	rigid_DNA	366234	366250	1000.0	+	0	R 366234
chr11	jNXSensor	rigid_DNA	366467	366490	1000.0	+	0	R 366467
chr11	jNXSensor	rigid_DNA	366520	366535	1000.0	+	0	R 366520
chr11	jNXSensor	rigid_DNA	366541	366593	1000.0	+	0	R 366541
chr11	jNXSensor	rigid_DNA	366610	366633	1000.0	+	0	R 366610
chr11	jNXSensor	rigid_DNA	366657	366672	1000.0	+	0	R 366657
chr11	jNXSensor	rigid_DNA	366709	366723	1000.0	+	0	R 366709
chr11	jNXSensor	rigid_DNA	366728	366782	1000.0	+	0	R 366728
chr11	jNXSensor	rigid_DNA	366821	366853	1000.0	+	0	R 366821
chr11	jNXSensor	rigid_DNA	366862	366877	1000.0	+	0	R 366862
chr11	jNXSensor	rigid_DNA	366889	366936	1000.0	+	0	R 366889
chr11	jNXSensor	rigid_DNA	366982	366996	1000.0	+	0	R 366982
chr11	jNXSensor	rigid_DNA	367040	367054	1000.0	+	0	R 367040
chr11	jNXSensor	rigid_DNA	367080	367094	1000.0	+	0	R 367080
chr11	jNXSensor	rigid_DNA	367121	367143	1000.0	+	0	R 367121
chr11	jNXSensor	rigid_DNA	367264	367278	1000.0	+	0	R 367264
chr11	jNXSensor	rigid_DNA	367313	367327	1000.0	+	0	R 367313
chr11	jNXSensor	rigid_DNA	367335	367359	1000.0	+	0	R 367335
chr11	jNXSensor	rigid_DNA	367457	367485	1000.0	+	0	R 367457
chr11	jNXSensor	rigid_DNA	367556	367579	1000.0	+	0	R 367556
chr11	jNXSensor	rigid_DNA	367693	367707	1000.0	+	0	R 367693
chr11	jNXSensor	rigid_DNA	367918	367932	1000.0	+	0	R 367918
chr11	jNXSensor	rigid_DNA	368358	368377	1000.0	+	0	R 368358
chr11	jNXSensor	rigid_DNA	369192	369206	1000.0	+	0	R 369192
chr11	jNXSensor	rigid_DNA	369304	369318	1000.0	+	0	R 369304
chr11	jNXSensor	rigid_DNA	369358	369372	1000.0	+	0	R 369358
chr11	jNXSensor	rigid_DNA	369508	369530	1000.0	+	0	R 369508
chr11	jNXSensor	rigid_DNA	369600	369638	1000.0	+	0	R 369600
chr11	jNXSensor	rigid_DNA	369656	369671	1000.0	+	0	R 369656
chr11	jNXSensor	rigid_DNA	369709	369723	1000.0	+	0	R 369709
chr11	jNXSensor	rigid_DNA	369839	369854	1000.0	+	0	R 369839
chr11	jNXSensor	rigid_DNA	369990	370019	1000.0	+	0	R 369990
chr11	jNXSensor	rigid_DNA	370044	370058	1000.0	+	0	R 370044
chr11	jNXSensor	rigid_DNA	370163	370178	1000.0	+	0	R 370163
chr11	jNXSensor	rigid_DNA	370239	370253	1000.0	+	0	R 370239
chr11	jNXSensor	rigid_DNA	370256	370271	1000.0	+	0	R 370256
chr11	jNXSensor	rigid_DNA	370378	370402	1000.0	+	0	R 370378
chr11	jNXSensor	rigid_DNA	370428	370448	1000.0	+	0	R 370428
chr11	jNXSensor	rigid_DNA	370533	370551	1000.0	+	0	R 370533
chr11	jNXSensor	rigid_DNA	370611	370625	1000.0	+	0	R 370611
chr11	jNXSensor	rigid_DNA	371033	371047	1000.0	+	0	R 371033
chr11	jNXSensor	rigid_DNA	371137	371151	1000.0	+	0	R 371137
chr11	jNXSensor	rigid_DNA	371201	371215	1000.0	+	0	R 371201
chr11	jNXSensor	rigid_DNA	371301	371320	1000.0	+	0	R 371301
chr11	jNXSensor	rigid_DNA	371333	371352	1000.0	+	0	R 371333
chr11	jNXSensor	rigid_DNA	371365	371383	1000.0	+	0	R 371365
chr11	jNXSensor	rigid_DNA	371397	371416	1000.0	+	0	R 371397
chr11	jNXSensor	rigid_DNA	371429	371447	1000.0	+	0	R 371429
chr11	jNXSensor	rigid_DNA	371461	371480	1000.0	+	0	R 371461
chr11	jNXSensor	rigid_DNA	371493	371511	1000.0	+	0	R 371493
chr11	jNXSensor	rigid_DNA	371525	371544	1000.0	+	0	R 371525
chr11	jNXSensor	rigid_DNA	371557	371575	1000.0	+	0	R 371557
chr11	jNXSensor	rigid_DNA	371589	371608	1000.0	+	0	R 371589
chr11	jNXSensor	rigid_DNA	371621	371640	1000.0	+	0	R 371621
chr11	jNXSensor	rigid_DNA	371658	371672	1000.0	+	0	R 371658
chr11	jNXSensor	rigid_DNA	371798	371817	1000.0	+	0	R 371798
chr11	jNXSensor	rigid_DNA	372160	372174	1000.0	+	0	R 372160
chr11	jNXSensor	rigid_DNA	372192	372212	1000.0	+	0	R 372192
chr11	jNXSensor	rigid_DNA	372909	372923	1000.0	+	0	R 372909
chr11	jNXSensor	rigid_DNA	373068	373077	1000.0	+	0	R 373068
chr11	jNXSensor	rigid_DNA	373655	373670	1000.0	+	0	R 373655
chr11	jNXSensor	rigid_DNA	373863	373877	1000.0	+	0	R 373863
chr11	jNXSensor	rigid_DNA	374067	374081	1000.0	+	0	R 374067
chr11	jNXSensor	rigid_DNA	374246	374265	1000.0	+	0	R 374246
chr11	jNXSensor	rigid_DNA	374369	374383	1000.0	+	0	R 374369
chr11	jNXSensor	rigid_DNA	374424	374443	1000.0	+	0	R 374424
chr11	jNXSensor	rigid_DNA	374536	374551	1000.0	+	0	R 374536
chr11	jNXSensor	rigid_DNA	374580	374594	1000.0	+	0	R 374580
chr11	jNXSensor	rigid_DNA	374673	374692	1000.0	+	0	R 374673
chr11	jNXSensor	rigid_DNA	374744	374758	1000.0	+	0	R 374744
chr11	jNXSensor	rigid_DNA	374868	374882	1000.0	+	0	R 374868
chr11	jNXSensor	rigid_DNA	374886	374900	1000.0	+	0	R 374886
chr11	jNXSensor	rigid_DNA	375814	375828	1000.0	+	0	R 375814
chr11	jNXSensor	rigid_DNA	376141	376155	1000.0	+	0	R 376141
chr11	jNXSensor	rigid_DNA	376322	376341	1000.0	+	0	R 376322
chr11	jNXSensor	rigid_DNA	378372	378386	1000.0	+	0	R 378372
chr11	jNXSensor	rigid_DNA	379161	379175	1000.0	+	0	R 379161
chr11	jNXSensor	rigid_DNA	379596	379610	1000.0	+	0	R 379596
chr11	jNXSensor	rigid_DNA	380164	380179	1000.0	+	0	R 380164
chr11	jNXSensor	rigid_DNA	380311	380325	1000.0	+	0	R 380311
chr11	jNXSensor	rigid_DNA	381191	381206	1000.0	+	0	R 381191
chr11	jNXSensor	rigid_DNA	381232	381246	1000.0	+	0	R 381232
chr11	jNXSensor	rigid_DNA	381400	381414	1000.0	+	0	R 381400
chr11	jNXSensor	rigid_DNA	381681	381696	1000.0	+	0	R 381681
chr11	jNXSensor	rigid_DNA	381855	381869	1000.0	+	0	R 381855
chr11	jNXSensor	rigid_DNA	382171	382185	1000.0	+	0	R 382171
chr11	jNXSensor	rigid_DNA	382228	382242	1000.0	+	0	R 382228
chr11	jNXSensor	rigid_DNA	382247	382261	1000.0	+	0	R 382247
chr11	jNXSensor	rigid_DNA	382281	382295	1000.0	+	0	R 382281
chr11	jNXSensor	rigid_DNA	382372	382386	1000.0	+	0	R 382372
chr11	jNXSensor	rigid_DNA	382429	382448	1000.0	+	0	R 382429
chr11	jNXSensor	rigid_DNA	382550	382577	1000.0	+	0	R 382550
chr11	jNXSensor	rigid_DNA	382608	382629	1000.0	+	0	R 382608
chr11	jNXSensor	rigid_DNA	382717	382731	1000.0	+	0	R 382717
chr11	jNXSensor	rigid_DNA	382754	382769	1000.0	+	0	R 382754
chr11	jNXSensor	rigid_DNA	382911	382925	1000.0	+	0	R 382911
chr11	jNXSensor	rigid_DNA	383076	383090	1000.0	+	0	R 383076
chr11	jNXSensor	rigid_DNA	383256	383270	1000.0	+	0	R 383256
chr11	jNXSensor	rigid_DNA	383383	383407	1000.0	+	0	R 383383
chr11	jNXSensor	rigid_DNA	383432	383456	1000.0	+	0	R 383432
chr11	jNXSensor	rigid_DNA	383832	383846	1000.0	+	0	R 383832
chr11	jNXSensor	rigid_DNA	383871	383899	1000.0	+	0	R 383871
chr11	jNXSensor	rigid_DNA	384027	384041	1000.0	+	0	R 384027
chr11	jNXSensor	rigid_DNA	384097	384111	1000.0	+	0	R 384097
chr11	jNXSensor	rigid_DNA	384149	384164	1000.0	+	0	R 384149
chr11	jNXSensor	rigid_DNA	384257	384277	1000.0	+	0	R 384257
chr11	jNXSensor	rigid_DNA	384348	384362	1000.0	+	0	R 384348
chr11	jNXSensor	rigid_DNA	384379	384419	1000.0	+	0	R 384379
chr11	jNXSensor	rigid_DNA	384542	384556	1000.0	+	0	R 384542
chr11	jNXSensor	rigid_DNA	384656	384671	1000.0	+	0	R 384656
chr11	jNXSensor	rigid_DNA	384681	384700	1000.0	+	0	R 384681
chr11	jNXSensor	rigid_DNA	384737	384751	1000.0	+	0	R 384737
chr11	jNXSensor	rigid_DNA	384815	384829	1000.0	+	0	R 384815
chr11	jNXSensor	rigid_DNA	384857	384871	1000.0	+	0	R 384857
chr11	jNXSensor	rigid_DNA	385033	385048	1000.0	+	0	R 385033
chr11	jNXSensor	rigid_DNA	385390	385419	1000.0	+	0	R 385390
chr11	jNXSensor	rigid_DNA	385469	385484	1000.0	+	0	R 385469
chr11	jNXSensor	rigid_DNA	385581	385595	1000.0	+	0	R 385581
chr11	jNXSensor	rigid_DNA	385734	385748	1000.0	+	0	R 385734
chr11	jNXSensor	rigid_DNA	386230	386249	1000.0	+	0	R 386230
chr11	jNXSensor	rigid_DNA	386477	386496	1000.0	+	0	R 386477
chr11	jNXSensor	rigid_DNA	386700	386714	1000.0	+	0	R 386700
chr11	jNXSensor	rigid_DNA	386776	386790	1000.0	+	0	R 386776
chr11	jNXSensor	rigid_DNA	386935	386976	1000.0	+	0	R 386935
chr11	jNXSensor	rigid_DNA	387002	387026	1000.0	+	0	R 387002
chr11	jNXSensor	rigid_DNA	387044	387074	1000.0	+	0	R 387044
chr11	jNXSensor	rigid_DNA	387230	387254	1000.0	+	0	R 387230
chr11	jNXSensor	rigid_DNA	387271	387300	1000.0	+	0	R 387271
chr11	jNXSensor	rigid_DNA	387451	387466	1000.0	+	0	R 387451
chr11	jNXSensor	rigid_DNA	387524	387538	1000.0	+	0	R 387524
chr11	jNXSensor	rigid_DNA	389007	389021	1000.0	+	0	R 389007
chr11	jNXSensor	rigid_DNA	389617	389631	1000.0	+	0	R 389617
chr11	jNXSensor	rigid_DNA	389694	389708	1000.0	+	0	R 389694
chr11	jNXSensor	rigid_DNA	389868	389882	1000.0	+	0	R 389868
chr11	jNXSensor	rigid_DNA	390067	390081	1000.0	+	0	R 390067
chr11	jNXSensor	rigid_DNA	390145	390164	1000.0	+	0	R 390145
chr11	jNXSensor	rigid_DNA	390200	390225	1000.0	+	0	R 390200
chr11	jNXSensor	rigid_DNA	390229	390266	1000.0	+	0	R 390229
chr11	jNXSensor	rigid_DNA	390279	390310	1000.0	+	0	R 390279
chr11	jNXSensor	rigid_DNA	390477	390499	1000.0	+	0	R 390477
chr11	jNXSensor	rigid_DNA	390504	390534	1000.0	+	0	R 390504
chr11	jNXSensor	rigid_DNA	390621	390639	1000.0	+	0	R 390621
chr11	jNXSensor	rigid_DNA	390642	390661	1000.0	+	0	R 390642
chr11	jNXSensor	rigid_DNA	390689	390704	1000.0	+	0	R 390689
chr11	jNXSensor	rigid_DNA	390722	390740	1000.0	+	0	R 390722
chr11	jNXSensor	rigid_DNA	390743	390757	1000.0	+	0	R 390743
chr11	jNXSensor	rigid_DNA	390944	390958	1000.0	+	0	R 390944
chr11	jNXSensor	rigid_DNA	391130	391144	1000.0	+	0	R 391130
chr11	jNXSensor	rigid_DNA	391223	391237	1000.0	+	0	R 391223
chr11	jNXSensor	rigid_DNA	391377	391391	1000.0	+	0	R 391377
chr11	jNXSensor	rigid_DNA	391484	391498	1000.0	+	0	R 391484
chr11	jNXSensor	rigid_DNA	391561	391575	1000.0	+	0	R 391561
chr11	jNXSensor	rigid_DNA	391686	391700	1000.0	+	0	R 391686
chr11	jNXSensor	rigid_DNA	391702	391716	1000.0	+	0	R 391702
chr11	jNXSensor	rigid_DNA	391782	391801	1000.0	+	0	R 391782
chr11	jNXSensor	rigid_DNA	391805	391824	1000.0	+	0	R 391805
chr11	jNXSensor	rigid_DNA	391875	391894	1000.0	+	0	R 391875
chr11	jNXSensor	rigid_DNA	391945	391964	1000.0	+	0	R 391945
chr11	jNXSensor	rigid_DNA	391968	391987	1000.0	+	0	R 391968
chr11	jNXSensor	rigid_DNA	392038	392057	1000.0	+	0	R 392038
chr11	jNXSensor	rigid_DNA	392108	392127	1000.0	+	0	R 392108
chr11	jNXSensor	rigid_DNA	392182	392196	1000.0	+	0	R 392182
chr11	jNXSensor	rigid_DNA	392247	392266	1000.0	+	0	R 392247
chr11	jNXSensor	rigid_DNA	392317	392336	1000.0	+	0	R 392317
chr11	jNXSensor	rigid_DNA	392340	392359	1000.0	+	0	R 392340
chr11	jNXSensor	rigid_DNA	392410	392429	1000.0	+	0	R 392410
chr11	jNXSensor	rigid_DNA	392480	392499	1000.0	+	0	R 392480
chr11	jNXSensor	rigid_DNA	392549	392568	1000.0	+	0	R 392549
chr11	jNXSensor	rigid_DNA	392570	392584	1000.0	+	0	R 392570
chr11	jNXSensor	rigid_DNA	392603	392622	1000.0	+	0	R 392603
chr11	jNXSensor	rigid_DNA	392656	392675	1000.0	+	0	R 392656
chr11	jNXSensor	rigid_DNA	392737	392751	1000.0	+	0	R 392737
chr11	jNXSensor	rigid_DNA	392753	392767	1000.0	+	0	R 392753
chr11	jNXSensor	rigid_DNA	392786	392805	1000.0	+	0	R 392786
chr11	jNXSensor	rigid_DNA	392807	392821	1000.0	+	0	R 392807
chr11	jNXSensor	rigid_DNA	392933	392952	1000.0	+	0	R 392933
chr11	jNXSensor	rigid_DNA	393044	393058	1000.0	+	0	R 393044
chr11	jNXSensor	rigid_DNA	393063	393077	1000.0	+	0	R 393063
chr11	jNXSensor	rigid_DNA	393081	393100	1000.0	+	0	R 393081
chr11	jNXSensor	rigid_DNA	393214	393236	1000.0	+	0	R 393214
chr11	jNXSensor	rigid_DNA	393247	393281	1000.0	+	0	R 393247
chr11	jNXSensor	rigid_DNA	393284	393303	1000.0	+	0	R 393284
chr11	jNXSensor	rigid_DNA	393353	393372	1000.0	+	0	R 393353
chr11	jNXSensor	rigid_DNA	393387	393413	1000.0	+	0	R 393387
chr11	jNXSensor	rigid_DNA	393478	393493	1000.0	+	0	R 393478
chr11	jNXSensor	rigid_DNA	393866	393890	1000.0	+	0	R 393866
chr11	jNXSensor	rigid_DNA	393926	393940	1000.0	+	0	R 393926
chr11	jNXSensor	rigid_DNA	394062	394076	1000.0	+	0	R 394062
chr11	jNXSensor	rigid_DNA	394142	394156	1000.0	+	0	R 394142
chr11	jNXSensor	rigid_DNA	394332	394347	1000.0	+	0	R 394332
chr11	jNXSensor	rigid_DNA	394366	394389	1000.0	+	0	R 394366
chr11	jNXSensor	rigid_DNA	394678	394692	1000.0	+	0	R 394678
chr11	jNXSensor	rigid_DNA	394756	394787	1000.0	+	0	R 394756
chr11	jNXSensor	rigid_DNA	394977	394996	1000.0	+	0	R 394977
chr11	jNXSensor	rigid_DNA	395005	395019	1000.0	+	0	R 395005
chr11	jNXSensor	rigid_DNA	395239	395258	1000.0	+	0	R 395239
chr11	jNXSensor	rigid_DNA	395613	395627	1000.0	+	0	R 395613
chr11	jNXSensor	rigid_DNA	395845	395865	1000.0	+	0	R 395845
chr11	jNXSensor	rigid_DNA	396120	396134	1000.0	+	0	R 396120
chr11	jNXSensor	rigid_DNA	396225	396239	1000.0	+	0	R 396225
chr11	jNXSensor	rigid_DNA	396332	396346	1000.0	+	0	R 396332
chr11	jNXSensor	rigid_DNA	396618	396633	1000.0	+	0	R 396618
chr11	jNXSensor	rigid_DNA	396659	396673	1000.0	+	0	R 396659
chr11	jNXSensor	rigid_DNA	396687	396711	1000.0	+	0	R 396687
chr11	jNXSensor	rigid_DNA	396755	396769	1000.0	+	0	R 396755
chr11	jNXSensor	rigid_DNA	396780	396794	1000.0	+	0	R 396780
chr11	jNXSensor	rigid_DNA	396803	396830	1000.0	+	0	R 396803
chr11	jNXSensor	rigid_DNA	396900	396928	1000.0	+	0	R 396900
chr11	jNXSensor	rigid_DNA	396987	397011	1000.0	+	0	R 396987
chr11	jNXSensor	rigid_DNA	397035	397066	1000.0	+	0	R 397035
chr11	jNXSensor	rigid_DNA	397120	397135	1000.0	+	0	R 397120
chr11	jNXSensor	rigid_DNA	397168	397227	1000.0	+	0	R 397168
chr11	jNXSensor	rigid_DNA	397233	397247	1000.0	+	0	R 397233
chr11	jNXSensor	rigid_DNA	397256	397277	1000.0	+	0	R 397256
chr11	jNXSensor	rigid_DNA	397293	397327	1000.0	+	0	R 397293
chr11	jNXSensor	rigid_DNA	397338	397359	1000.0	+	0	R 397338
chr11	jNXSensor	rigid_DNA	397367	397421	1000.0	+	0	R 397367
chr11	jNXSensor	rigid_DNA	397571	397585	1000.0	+	0	R 397571
chr11	jNXSensor	rigid_DNA	397591	397610	1000.0	+	0	R 397591
chr11	jNXSensor	rigid_DNA	397618	397632	1000.0	+	0	R 397618
chr11	jNXSensor	rigid_DNA	397686	397701	1000.0	+	0	R 397686
chr11	jNXSensor	rigid_DNA	397721	397741	1000.0	+	0	R 397721
chr11	jNXSensor	rigid_DNA	397770	397790	1000.0	+	0	R 397770
chr11	jNXSensor	rigid_DNA	397796	397816	1000.0	+	0	R 397796
chr11	jNXSensor	rigid_DNA	397956	397975	1000.0	+	0	R 397956
chr11	jNXSensor	rigid_DNA	398478	398492	1000.0	+	0	R 398478
chr11	jNXSensor	rigid_DNA	398827	398841	1000.0	+	0	R 398827
chr11	jNXSensor	rigid_DNA	399139	399153	1000.0	+	0	R 399139
chr11	jNXSensor	rigid_DNA	399456	399470	1000.0	+	0	R 399456
chr11	jNXSensor	rigid_DNA	399898	399912	1000.0	+	0	R 399898
chr11	jNXSensor	rigid_DNA	400033	400047	1000.0	+	0	R 400033
chr11	jNXSensor	rigid_DNA	400415	400429	1000.0	+	0	R 400415
chr11	jNXSensor	rigid_DNA	400537	400551	1000.0	+	0	R 400537
chr11	jNXSensor	rigid_DNA	400619	400638	1000.0	+	0	R 400619
chr11	jNXSensor	rigid_DNA	400662	400677	1000.0	+	0	R 400662
chr11	jNXSensor	rigid_DNA	400781	400796	1000.0	+	0	R 400781
chr11	jNXSensor	rigid_DNA	400862	400877	1000.0	+	0	R 400862
chr11	jNXSensor	rigid_DNA	400943	400958	1000.0	+	0	R 400943
chr11	jNXSensor	rigid_DNA	401103	401117	1000.0	+	0	R 401103
chr11	jNXSensor	rigid_DNA	401191	401206	1000.0	+	0	R 401191
chr11	jNXSensor	rigid_DNA	401270	401289	1000.0	+	0	R 401270
chr11	jNXSensor	rigid_DNA	401314	401329	1000.0	+	0	R 401314
chr11	jNXSensor	rigid_DNA	401390	401405	1000.0	+	0	R 401390
chr11	jNXSensor	rigid_DNA	401472	401487	1000.0	+	0	R 401472
chr11	jNXSensor	rigid_DNA	401596	401611	1000.0	+	0	R 401596
chr11	jNXSensor	rigid_DNA	401712	401734	1000.0	+	0	R 401712
chr11	jNXSensor	rigid_DNA	401835	401852	1000.0	+	0	R 401835
chr11	jNXSensor	rigid_DNA	401920	401934	1000.0	+	0	R 401920
chr11	jNXSensor	rigid_DNA	402008	402023	1000.0	+	0	R 402008
chr11	jNXSensor	rigid_DNA	402047	402062	1000.0	+	0	R 402047
chr11	jNXSensor	rigid_DNA	402166	402181	1000.0	+	0	R 402166
chr11	jNXSensor	rigid_DNA	402206	402221	1000.0	+	0	R 402206
chr11	jNXSensor	rigid_DNA	402284	402299	1000.0	+	0	R 402284
chr11	jNXSensor	rigid_DNA	402323	402338	1000.0	+	0	R 402323
chr11	jNXSensor	rigid_DNA	402441	402456	1000.0	+	0	R 402441
chr11	jNXSensor	rigid_DNA	402523	402538	1000.0	+	0	R 402523
chr11	jNXSensor	rigid_DNA	402563	402578	1000.0	+	0	R 402563
chr11	jNXSensor	rigid_DNA	402603	402618	1000.0	+	0	R 402603
chr11	jNXSensor	rigid_DNA	402682	402701	1000.0	+	0	R 402682
chr11	jNXSensor	rigid_DNA	402832	402846	1000.0	+	0	R 402832
chr11	jNXSensor	rigid_DNA	402868	402882	1000.0	+	0	R 402868
chr11	jNXSensor	rigid_DNA	402998	403012	1000.0	+	0	R 402998
chr11	jNXSensor	rigid_DNA	403316	403330	1000.0	+	0	R 403316
chr11	jNXSensor	rigid_DNA	404367	404381	1000.0	+	0	R 404367
chr11	jNXSensor	rigid_DNA	404753	404767	1000.0	+	0	R 404753
chr11	jNXSensor	rigid_DNA	404890	404904	1000.0	+	0	R 404890
chr11	jNXSensor	rigid_DNA	405059	405083	1000.0	+	0	R 405059
chr11	jNXSensor	rigid_DNA	405111	405125	1000.0	+	0	R 405111
chr11	jNXSensor	rigid_DNA	405165	405179	1000.0	+	0	R 405165
chr11	jNXSensor	rigid_DNA	405392	405411	1000.0	+	0	R 405392
chr11	jNXSensor	rigid_DNA	405431	405451	1000.0	+	0	R 405431
chr11	jNXSensor	rigid_DNA	405481	405495	1000.0	+	0	R 405481
chr11	jNXSensor	rigid_DNA	405678	405701	1000.0	+	0	R 405678
chr11	jNXSensor	rigid_DNA	405875	405889	1000.0	+	0	R 405875
chr11	jNXSensor	rigid_DNA	406191	406206	1000.0	+	0	R 406191
chr11	jNXSensor	rigid_DNA	406264	406278	1000.0	+	0	R 406264
chr11	jNXSensor	rigid_DNA	406317	406331	1000.0	+	0	R 406317
chr11	jNXSensor	rigid_DNA	406572	406595	1000.0	+	0	R 406572
chr11	jNXSensor	rigid_DNA	406646	406694	1000.0	+	0	R 406646
chr11	jNXSensor	rigid_DNA	406721	406746	1000.0	+	0	R 406721
chr11	jNXSensor	rigid_DNA	406754	406773	1000.0	+	0	R 406754
chr11	jNXSensor	rigid_DNA	406780	406794	1000.0	+	0	R 406780
chr11	jNXSensor	rigid_DNA	406822	406837	1000.0	+	0	R 406822
chr11	jNXSensor	rigid_DNA	406843	406872	1000.0	+	0	R 406843
chr11	jNXSensor	rigid_DNA	406876	406890	1000.0	+	0	R 406876
chr11	jNXSensor	rigid_DNA	406899	406914	1000.0	+	0	R 406899
chr11	jNXSensor	rigid_DNA	406997	407011	1000.0	+	0	R 406997
chr11	jNXSensor	rigid_DNA	407086	407109	1000.0	+	0	R 407086
chr11	jNXSensor	rigid_DNA	407188	407202	1000.0	+	0	R 407188
chr11	jNXSensor	rigid_DNA	407233	407249	1000.0	+	0	R 407233
chr11	jNXSensor	rigid_DNA	407341	407368	1000.0	+	0	R 407341
chr11	jNXSensor	rigid_DNA	407399	407430	1000.0	+	0	R 407399
chr11	jNXSensor	rigid_DNA	407437	407453	1000.0	+	0	R 407437
chr11	jNXSensor	rigid_DNA	407460	407484	1000.0	+	0	R 407460
chr11	jNXSensor	rigid_DNA	407490	407504	1000.0	+	0	R 407490
chr11	jNXSensor	rigid_DNA	407524	407544	1000.0	+	0	R 407524
chr11	jNXSensor	rigid_DNA	407691	407705	1000.0	+	0	R 407691
chr11	jNXSensor	rigid_DNA	408408	408427	1000.0	+	0	R 408408
chr11	jNXSensor	rigid_DNA	408446	408460	1000.0	+	0	R 408446
chr11	jNXSensor	rigid_DNA	409013	409028	1000.0	+	0	R 409013
chr11	jNXSensor	rigid_DNA	409126	409140	1000.0	+	0	R 409126
chr11	jNXSensor	rigid_DNA	409220	409234	1000.0	+	0	R 409220
chr11	jNXSensor	rigid_DNA	409305	409319	1000.0	+	0	R 409305
chr11	jNXSensor	rigid_DNA	409403	409417	1000.0	+	0	R 409403
chr11	jNXSensor	rigid_DNA	409424	409451	1000.0	+	0	R 409424
chr11	jNXSensor	rigid_DNA	409518	409532	1000.0	+	0	R 409518
chr11	jNXSensor	rigid_DNA	409791	409806	1000.0	+	0	R 409791
chr11	jNXSensor	rigid_DNA	409878	409892	1000.0	+	0	R 409878
chr11	jNXSensor	rigid_DNA	410011	410025	1000.0	+	0	R 410011
chr11	jNXSensor	rigid_DNA	410107	410121	1000.0	+	0	R 410107
chr11	jNXSensor	rigid_DNA	410265	410280	1000.0	+	0	R 410265
chr11	jNXSensor	rigid_DNA	410312	410331	1000.0	+	0	R 410312
chr11	jNXSensor	rigid_DNA	410390	410405	1000.0	+	0	R 410390
chr11	jNXSensor	rigid_DNA	410562	410576	1000.0	+	0	R 410562
chr11	jNXSensor	rigid_DNA	410661	410676	1000.0	+	0	R 410661
chr11	jNXSensor	rigid_DNA	410688	410711	1000.0	+	0	R 410688
chr11	jNXSensor	rigid_DNA	410797	410811	1000.0	+	0	R 410797
chr11	jNXSensor	rigid_DNA	410889	410940	1000.0	+	0	R 410889
chr11	jNXSensor	rigid_DNA	411029	411043	1000.0	+	0	R 411029
chr11	jNXSensor	rigid_DNA	411297	411311	1000.0	+	0	R 411297
chr11	jNXSensor	rigid_DNA	412832	412847	1000.0	+	0	R 412832
chr11	jNXSensor	rigid_DNA	414934	414948	1000.0	+	0	R 414934
chr11	jNXSensor	rigid_DNA	414967	414981	1000.0	+	0	R 414967
chr11	jNXSensor	rigid_DNA	415000	415014	1000.0	+	0	R 415000
chr11	jNXSensor	rigid_DNA	415035	415049	1000.0	+	0	R 415035
chr11	jNXSensor	rigid_DNA	415070	415084	1000.0	+	0	R 415070
chr11	jNXSensor	rigid_DNA	415105	415119	1000.0	+	0	R 415105
chr11	jNXSensor	rigid_DNA	415140	415154	1000.0	+	0	R 415140
chr11	jNXSensor	rigid_DNA	415175	415189	1000.0	+	0	R 415175
chr11	jNXSensor	rigid_DNA	415206	415224	1000.0	+	0	R 415206
chr11	jNXSensor	rigid_DNA	415245	415259	1000.0	+	0	R 415245
chr11	jNXSensor	rigid_DNA	415280	415294	1000.0	+	0	R 415280
chr11	jNXSensor	rigid_DNA	415554	415567	1000.0	+	0	R 415554
chr11	jNXSensor	rigid_DNA	415979	415993	1000.0	+	0	R 415979
chr11	jNXSensor	rigid_DNA	416330	416344	1000.0	+	0	R 416330
chr11	jNXSensor	rigid_DNA	418070	418084	1000.0	+	0	R 418070
chr11	jNXSensor	rigid_DNA	418263	418277	1000.0	+	0	R 418263
chr11	jNXSensor	rigid_DNA	418317	418332	1000.0	+	0	R 418317
chr11	jNXSensor	rigid_DNA	418658	418679	1000.0	+	0	R 418658
chr11	jNXSensor	rigid_DNA	419507	419521	1000.0	+	0	R 419507
chr11	jNXSensor	rigid_DNA	419613	419628	1000.0	+	0	R 419613
chr11	jNXSensor	rigid_DNA	419651	419665	1000.0	+	0	R 419651
chr11	jNXSensor	rigid_DNA	419722	419736	1000.0	+	0	R 419722
chr11	jNXSensor	rigid_DNA	419935	419961	1000.0	+	0	R 419935
chr11	jNXSensor	rigid_DNA	420049	420063	1000.0	+	0	R 420049
chr11	jNXSensor	rigid_DNA	420198	420212	1000.0	+	0	R 420198
chr11	jNXSensor	rigid_DNA	420227	420255	1000.0	+	0	R 420227
chr11	jNXSensor	rigid_DNA	420436	420455	1000.0	+	0	R 420436
chr11	jNXSensor	rigid_DNA	420468	420482	1000.0	+	0	R 420468
chr11	jNXSensor	rigid_DNA	420487	420532	1000.0	+	0	R 420487
chr11	jNXSensor	rigid_DNA	420543	420557	1000.0	+	0	R 420543
chr11	jNXSensor	rigid_DNA	420564	420603	1000.0	+	0	R 420564
chr11	jNXSensor	rigid_DNA	420630	420644	1000.0	+	0	R 420630
chr11	jNXSensor	rigid_DNA	420833	420847	1000.0	+	0	R 420833
chr11	jNXSensor	rigid_DNA	420892	420906	1000.0	+	0	R 420892
chr11	jNXSensor	rigid_DNA	420913	420928	1000.0	+	0	R 420913
chr11	jNXSensor	rigid_DNA	420932	420946	1000.0	+	0	R 420932
chr11	jNXSensor	rigid_DNA	420953	420968	1000.0	+	0	R 420953
chr11	jNXSensor	rigid_DNA	420972	420986	1000.0	+	0	R 420972
chr11	jNXSensor	rigid_DNA	420993	421008	1000.0	+	0	R 420993
chr11	jNXSensor	rigid_DNA	421012	421026	1000.0	+	0	R 421012
chr11	jNXSensor	rigid_DNA	421052	421066	1000.0	+	0	R 421052
chr11	jNXSensor	rigid_DNA	421073	421087	1000.0	+	0	R 421073
chr11	jNXSensor	rigid_DNA	421092	421106	1000.0	+	0	R 421092
chr11	jNXSensor	rigid_DNA	421132	421146	1000.0	+	0	R 421132
chr11	jNXSensor	rigid_DNA	421153	421167	1000.0	+	0	R 421153
chr11	jNXSensor	rigid_DNA	421193	421207	1000.0	+	0	R 421193
chr11	jNXSensor	rigid_DNA	421212	421226	1000.0	+	0	R 421212
chr11	jNXSensor	rigid_DNA	421233	421248	1000.0	+	0	R 421233
chr11	jNXSensor	rigid_DNA	421252	421266	1000.0	+	0	R 421252
chr11	jNXSensor	rigid_DNA	421273	421287	1000.0	+	0	R 421273
chr11	jNXSensor	rigid_DNA	421333	421347	1000.0	+	0	R 421333
chr11	jNXSensor	rigid_DNA	421373	421387	1000.0	+	0	R 421373
chr11	jNXSensor	rigid_DNA	421453	421467	1000.0	+	0	R 421453
chr11	jNXSensor	rigid_DNA	421493	421507	1000.0	+	0	R 421493
chr11	jNXSensor	rigid_DNA	421514	421528	1000.0	+	0	R 421514
chr11	jNXSensor	rigid_DNA	421533	421547	1000.0	+	0	R 421533
chr11	jNXSensor	rigid_DNA	421573	421587	1000.0	+	0	R 421573
chr11	jNXSensor	rigid_DNA	421594	421608	1000.0	+	0	R 421594
chr11	jNXSensor	rigid_DNA	421648	421667	1000.0	+	0	R 421648
chr11	jNXSensor	rigid_DNA	421755	421779	1000.0	+	0	R 421755
chr11	jNXSensor	rigid_DNA	421809	421823	1000.0	+	0	R 421809
chr11	jNXSensor	rigid_DNA	421830	421845	1000.0	+	0	R 421830
chr11	jNXSensor	rigid_DNA	421981	421996	1000.0	+	0	R 421981
chr11	jNXSensor	rigid_DNA	422132	422146	1000.0	+	0	R 422132
chr11	jNXSensor	rigid_DNA	422212	422227	1000.0	+	0	R 422212
chr11	jNXSensor	rigid_DNA	422245	422270	1000.0	+	0	R 422245
chr11	jNXSensor	rigid_DNA	422281	422295	1000.0	+	0	R 422281
chr11	jNXSensor	rigid_DNA	422306	422320	1000.0	+	0	R 422306
chr11	jNXSensor	rigid_DNA	422607	422621	1000.0	+	0	R 422607
chr11	jNXSensor	rigid_DNA	422772	422786	1000.0	+	0	R 422772
chr11	jNXSensor	rigid_DNA	423001	423015	1000.0	+	0	R 423001
chr11	jNXSensor	rigid_DNA	423209	423223	1000.0	+	0	R 423209
chr11	jNXSensor	rigid_DNA	423622	423636	1000.0	+	0	R 423622
chr11	jNXSensor	rigid_DNA	423677	423696	1000.0	+	0	R 423677
chr11	jNXSensor	rigid_DNA	423713	423746	1000.0	+	0	R 423713
chr11	jNXSensor	rigid_DNA	423750	423764	1000.0	+	0	R 423750
chr11	jNXSensor	rigid_DNA	423769	423811	1000.0	+	0	R 423769
chr11	jNXSensor	rigid_DNA	423862	423880	1000.0	+	0	R 423862
chr11	jNXSensor	rigid_DNA	423995	424015	1000.0	+	0	R 423995
chr11	jNXSensor	rigid_DNA	424402	424416	1000.0	+	0	R 424402
chr11	jNXSensor	rigid_DNA	424563	424583	1000.0	+	0	R 424563
chr11	jNXSensor	rigid_DNA	426043	426052	1000.0	+	0	R 426043
chr11	jNXSensor	rigid_DNA	426064	426084	1000.0	+	0	R 426064
chr11	jNXSensor	rigid_DNA	426314	426328	1000.0	+	0	R 426314
chr11	jNXSensor	rigid_DNA	427039	427053	1000.0	+	0	R 427039
chr11	jNXSensor	rigid_DNA	427320	427334	1000.0	+	0	R 427320
chr11	jNXSensor	rigid_DNA	427551	427565	1000.0	+	0	R 427551
chr11	jNXSensor	rigid_DNA	427753	427767	1000.0	+	0	R 427753
chr11	jNXSensor	rigid_DNA	428043	428057	1000.0	+	0	R 428043
chr11	jNXSensor	rigid_DNA	428156	428170	1000.0	+	0	R 428156
chr11	jNXSensor	rigid_DNA	428208	428222	1000.0	+	0	R 428208
chr11	jNXSensor	rigid_DNA	428248	428272	1000.0	+	0	R 428248
chr11	jNXSensor	rigid_DNA	428625	428639	1000.0	+	0	R 428625
chr11	jNXSensor	rigid_DNA	429468	429488	1000.0	+	0	R 429468
chr11	jNXSensor	rigid_DNA	429525	429545	1000.0	+	0	R 429525
chr11	jNXSensor	rigid_DNA	429756	429770	1000.0	+	0	R 429756
chr11	jNXSensor	rigid_DNA	429823	429838	1000.0	+	0	R 429823
chr11	jNXSensor	rigid_DNA	429955	429969	1000.0	+	0	R 429955
chr11	jNXSensor	rigid_DNA	430735	430749	1000.0	+	0	R 430735
chr11	jNXSensor	rigid_DNA	430958	430983	1000.0	+	0	R 430958
chr11	jNXSensor	rigid_DNA	431140	431155	1000.0	+	0	R 431140
chr11	jNXSensor	rigid_DNA	431164	431178	1000.0	+	0	R 431164
chr11	jNXSensor	rigid_DNA	431472	431491	1000.0	+	0	R 431472
chr11	jNXSensor	rigid_DNA	431568	431592	1000.0	+	0	R 431568
chr11	jNXSensor	rigid_DNA	431719	431733	1000.0	+	0	R 431719
chr11	jNXSensor	rigid_DNA	431832	431864	1000.0	+	0	R 431832
chr11	jNXSensor	rigid_DNA	431870	431884	1000.0	+	0	R 431870
chr11	jNXSensor	rigid_DNA	432008	432022	1000.0	+	0	R 432008
chr11	jNXSensor	rigid_DNA	432347	432479	1000.0	+	0	R 432347
chr11	jNXSensor	rigid_DNA	432776	432790	1000.0	+	0	R 432776
chr11	jNXSensor	rigid_DNA	432795	432819	1000.0	+	0	R 432795
chr11	jNXSensor	rigid_DNA	432876	432890	1000.0	+	0	R 432876
chr11	jNXSensor	rigid_DNA	432951	432965	1000.0	+	0	R 432951
chr11	jNXSensor	rigid_DNA	433292	433306	1000.0	+	0	R 433292
chr11	jNXSensor	rigid_DNA	434063	434077	1000.0	+	0	R 434063
chr11	jNXSensor	rigid_DNA	434698	434717	1000.0	+	0	R 434698
chr11	jNXSensor	rigid_DNA	435330	435350	1000.0	+	0	R 435330
chr11	jNXSensor	rigid_DNA	435824	435843	1000.0	+	0	R 435824
chr11	jNXSensor	rigid_DNA	436159	436174	1000.0	+	0	R 436159
chr11	jNXSensor	rigid_DNA	436361	436380	1000.0	+	0	R 436361
chr11	jNXSensor	rigid_DNA	436472	436486	1000.0	+	0	R 436472
chr11	jNXSensor	rigid_DNA	436927	436951	1000.0	+	0	R 436927
chr11	jNXSensor	rigid_DNA	437107	437121	1000.0	+	0	R 437107
chr11	jNXSensor	rigid_DNA	437297	437306	1000.0	+	0	R 437297
chr11	jNXSensor	rigid_DNA	437316	437340	1000.0	+	0	R 437316
chr11	jNXSensor	rigid_DNA	437569	437583	1000.0	+	0	R 437569
chr11	jNXSensor	rigid_DNA	437606	437620	1000.0	+	0	R 437606
chr11	jNXSensor	rigid_DNA	437703	437717	1000.0	+	0	R 437703
chr11	jNXSensor	rigid_DNA	437982	437994	1000.0	+	0	R 437982
chr11	jNXSensor	rigid_DNA	438083	438104	1000.0	+	0	R 438083
chr11	jNXSensor	rigid_DNA	438106	438122	1000.0	+	0	R 438106
chr11	jNXSensor	rigid_DNA	438138	438157	1000.0	+	0	R 438138
chr11	jNXSensor	rigid_DNA	438204	438229	1000.0	+	0	R 438204
chr11	jNXSensor	rigid_DNA	438276	438290	1000.0	+	0	R 438276
chr11	jNXSensor	rigid_DNA	438307	438321	1000.0	+	0	R 438307
chr11	jNXSensor	rigid_DNA	438391	438405	1000.0	+	0	R 438391
chr11	jNXSensor	rigid_DNA	438569	438608	1000.0	+	0	R 438569
chr11	jNXSensor	rigid_DNA	438626	438640	1000.0	+	0	R 438626
chr11	jNXSensor	rigid_DNA	438943	438962	1000.0	+	0	R 438943
chr11	jNXSensor	rigid_DNA	439069	439085	1000.0	+	0	R 439069
chr11	jNXSensor	rigid_DNA	439310	439329	1000.0	+	0	R 439310
chr11	jNXSensor	rigid_DNA	439345	439373	1000.0	+	0	R 439345
chr11	jNXSensor	rigid_DNA	439665	439690	1000.0	+	0	R 439665
chr11	jNXSensor	rigid_DNA	439708	439722	1000.0	+	0	R 439708
chr11	jNXSensor	rigid_DNA	439962	439976	1000.0	+	0	R 439962
chr11	jNXSensor	rigid_DNA	439980	439994	1000.0	+	0	R 439980
chr11	jNXSensor	rigid_DNA	440009	440035	1000.0	+	0	R 440009
chr11	jNXSensor	rigid_DNA	440064	440079	1000.0	+	0	R 440064
chr11	jNXSensor	rigid_DNA	440121	440135	1000.0	+	0	R 440121
chr11	jNXSensor	rigid_DNA	440165	440179	1000.0	+	0	R 440165
chr11	jNXSensor	rigid_DNA	440303	440318	1000.0	+	0	R 440303
chr11	jNXSensor	rigid_DNA	440332	440366	1000.0	+	0	R 440332
chr11	jNXSensor	rigid_DNA	440453	440484	1000.0	+	0	R 440453
chr11	jNXSensor	rigid_DNA	440504	440530	1000.0	+	0	R 440504
chr11	jNXSensor	rigid_DNA	440559	440591	1000.0	+	0	R 440559
chr11	jNXSensor	rigid_DNA	440649	440678	1000.0	+	0	R 440649
chr11	jNXSensor	rigid_DNA	440692	440717	1000.0	+	0	R 440692
chr11	jNXSensor	rigid_DNA	440784	440811	1000.0	+	0	R 440784
chr11	jNXSensor	rigid_DNA	440834	440849	1000.0	+	0	R 440834
chr11	jNXSensor	rigid_DNA	440903	440927	1000.0	+	0	R 440903
chr11	jNXSensor	rigid_DNA	441101	441115	1000.0	+	0	R 441101
chr11	jNXSensor	rigid_DNA	441209	441228	1000.0	+	0	R 441209
chr11	jNXSensor	rigid_DNA	441391	441405	1000.0	+	0	R 441391
chr11	jNXSensor	rigid_DNA	441859	441873	1000.0	+	0	R 441859
chr11	jNXSensor	rigid_DNA	441899	441927	1000.0	+	0	R 441899
chr11	jNXSensor	rigid_DNA	441960	441974	1000.0	+	0	R 441960
chr11	jNXSensor	rigid_DNA	442387	442405	1000.0	+	0	R 442387
chr11	jNXSensor	rigid_DNA	443706	443725	1000.0	+	0	R 443706
chr11	jNXSensor	rigid_DNA	443786	443800	1000.0	+	0	R 443786
chr11	jNXSensor	rigid_DNA	444565	444579	1000.0	+	0	R 444565
chr11	jNXSensor	rigid_DNA	445901	445915	1000.0	+	0	R 445901
chr11	jNXSensor	rigid_DNA	445950	445974	1000.0	+	0	R 445950
chr11	jNXSensor	rigid_DNA	446047	446067	1000.0	+	0	R 446047
chr11	jNXSensor	rigid_DNA	446171	446190	1000.0	+	0	R 446171
chr11	jNXSensor	rigid_DNA	446342	446356	1000.0	+	0	R 446342
chr11	jNXSensor	rigid_DNA	446577	446591	1000.0	+	0	R 446577
chr11	jNXSensor	rigid_DNA	447519	447538	1000.0	+	0	R 447519
chr11	jNXSensor	rigid_DNA	448211	448222	1000.0	+	0	R 448211
chr11	jNXSensor	rigid_DNA	448285	448299	1000.0	+	0	R 448285
chr11	jNXSensor	rigid_DNA	448446	448466	1000.0	+	0	R 448446
chr11	jNXSensor	rigid_DNA	448508	448530	1000.0	+	0	R 448508
chr11	jNXSensor	rigid_DNA	450363	450378	1000.0	+	0	R 450363
chr11	jNXSensor	rigid_DNA	450396	450419	1000.0	+	0	R 450396
chr11	jNXSensor	rigid_DNA	450468	450482	1000.0	+	0	R 450468
chr11	jNXSensor	rigid_DNA	450950	450964	1000.0	+	0	R 450950
chr11	jNXSensor	rigid_DNA	451132	451147	1000.0	+	0	R 451132
chr11	jNXSensor	rigid_DNA	451671	451690	1000.0	+	0	R 451671
chr11	jNXSensor	rigid_DNA	451823	451837	1000.0	+	0	R 451823
chr11	jNXSensor	rigid_DNA	452160	452189	1000.0	+	0	R 452160
chr11	jNXSensor	rigid_DNA	452355	452369	1000.0	+	0	R 452355
chr11	jNXSensor	rigid_DNA	452404	452418	1000.0	+	0	R 452404
chr11	jNXSensor	rigid_DNA	452566	452580	1000.0	+	0	R 452566
chr11	jNXSensor	rigid_DNA	453023	453037	1000.0	+	0	R 453023
chr11	jNXSensor	rigid_DNA	453165	453177	1000.0	+	0	R 453165
chr11	jNXSensor	rigid_DNA	453445	453460	1000.0	+	0	R 453445
chr11	jNXSensor	rigid_DNA	453495	453514	1000.0	+	0	R 453495
chr11	jNXSensor	rigid_DNA	453985	453994	1000.0	+	0	R 453985
chr11	jNXSensor	rigid_DNA	454273	454287	1000.0	+	0	R 454273
chr11	jNXSensor	rigid_DNA	454636	454650	1000.0	+	0	R 454636
chr11	jNXSensor	rigid_DNA	455049	455063	1000.0	+	0	R 455049
chr11	jNXSensor	rigid_DNA	456402	456423	1000.0	+	0	R 456402
chr11	jNXSensor	rigid_DNA	456773	456787	1000.0	+	0	R 456773
chr11	jNXSensor	rigid_DNA	458474	458495	1000.0	+	0	R 458474
chr11	jNXSensor	rigid_DNA	460251	460271	1000.0	+	0	R 460251
chr11	jNXSensor	rigid_DNA	460298	460312	1000.0	+	0	R 460298
chr11	jNXSensor	rigid_DNA	460425	460439	1000.0	+	0	R 460425
chr11	jNXSensor	rigid_DNA	460490	460505	1000.0	+	0	R 460490
chr11	jNXSensor	rigid_DNA	461098	461115	1000.0	+	0	R 461098
chr11	jNXSensor	rigid_DNA	461570	461589	1000.0	+	0	R 461570
chr11	jNXSensor	rigid_DNA	461627	461646	1000.0	+	0	R 461627
chr11	jNXSensor	rigid_DNA	462201	462215	1000.0	+	0	R 462201
chr11	jNXSensor	rigid_DNA	462248	462262	1000.0	+	0	R 462248
chr11	jNXSensor	rigid_DNA	462357	462371	1000.0	+	0	R 462357
chr11	jNXSensor	rigid_DNA	462376	462390	1000.0	+	0	R 462376
chr11	jNXSensor	rigid_DNA	462499	462513	1000.0	+	0	R 462499
chr11	jNXSensor	rigid_DNA	462917	462931	1000.0	+	0	R 462917
chr11	jNXSensor	rigid_DNA	463595	463609	1000.0	+	0	R 463595
chr11	jNXSensor	rigid_DNA	463663	463677	1000.0	+	0	R 463663
chr11	jNXSensor	rigid_DNA	464074	464111	1000.0	+	0	R 464074
chr11	jNXSensor	rigid_DNA	464385	464399	1000.0	+	0	R 464385
chr11	jNXSensor	rigid_DNA	464511	464525	1000.0	+	0	R 464511
chr11	jNXSensor	rigid_DNA	466073	466087	1000.0	+	0	R 466073
chr11	jNXSensor	rigid_DNA	466934	466953	1000.0	+	0	R 466934
chr11	jNXSensor	rigid_DNA	467173	467187	1000.0	+	0	R 467173
chr11	jNXSensor	rigid_DNA	467413	467427	1000.0	+	0	R 467413
chr11	jNXSensor	rigid_DNA	467495	467509	1000.0	+	0	R 467495
chr11	jNXSensor	rigid_DNA	467518	467532	1000.0	+	0	R 467518
chr11	jNXSensor	rigid_DNA	467738	467752	1000.0	+	0	R 467738
chr11	jNXSensor	rigid_DNA	467774	467789	1000.0	+	0	R 467774
chr11	jNXSensor	rigid_DNA	467980	467994	1000.0	+	0	R 467980
chr11	jNXSensor	rigid_DNA	468288	468301	1000.0	+	0	R 468288
chr11	jNXSensor	rigid_DNA	468452	468462	1000.0	+	0	R 468452
chr11	jNXSensor	rigid_DNA	468736	468745	1000.0	+	0	R 468736
chr11	jNXSensor	rigid_DNA	469627	469642	1000.0	+	0	R 469627
chr11	jNXSensor	rigid_DNA	470136	470150	1000.0	+	0	R 470136
chr11	jNXSensor	rigid_DNA	470193	470207	1000.0	+	0	R 470193
chr11	jNXSensor	rigid_DNA	470307	470321	1000.0	+	0	R 470307
chr11	jNXSensor	rigid_DNA	470364	470378	1000.0	+	0	R 470364
chr11	jNXSensor	rigid_DNA	470421	470435	1000.0	+	0	R 470421
chr11	jNXSensor	rigid_DNA	470478	470492	1000.0	+	0	R 470478
chr11	jNXSensor	rigid_DNA	471084	471099	1000.0	+	0	R 471084
chr11	jNXSensor	rigid_DNA	471109	471123	1000.0	+	0	R 471109
chr11	jNXSensor	rigid_DNA	471153	471168	1000.0	+	0	R 471153
chr11	jNXSensor	rigid_DNA	471847	471860	1000.0	+	0	R 471847
chr11	jNXSensor	rigid_DNA	472010	472021	1000.0	+	0	R 472010
chr11	jNXSensor	rigid_DNA	472134	472148	1000.0	+	0	R 472134
chr11	jNXSensor	rigid_DNA	472224	472240	1000.0	+	0	R 472224
chr11	jNXSensor	rigid_DNA	474960	474974	1000.0	+	0	R 474960
chr11	jNXSensor	rigid_DNA	475000	475014	1000.0	+	0	R 475000
chr11	jNXSensor	rigid_DNA	475677	475691	1000.0	+	0	R 475677
chr11	jNXSensor	rigid_DNA	475742	475756	1000.0	+	0	R 475742
chr11	jNXSensor	rigid_DNA	475790	475804	1000.0	+	0	R 475790
chr11	jNXSensor	rigid_DNA	475838	475852	1000.0	+	0	R 475838
chr11	jNXSensor	rigid_DNA	475886	475900	1000.0	+	0	R 475886
chr11	jNXSensor	rigid_DNA	475934	475948	1000.0	+	0	R 475934
chr11	jNXSensor	rigid_DNA	475982	475996	1000.0	+	0	R 475982
chr11	jNXSensor	rigid_DNA	476289	476322	1000.0	+	0	R 476289
chr11	jNXSensor	rigid_DNA	476402	476417	1000.0	+	0	R 476402
chr11	jNXSensor	rigid_DNA	476454	476468	1000.0	+	0	R 476454
chr11	jNXSensor	rigid_DNA	476479	476498	1000.0	+	0	R 476479
chr11	jNXSensor	rigid_DNA	476687	476696	1000.0	+	0	R 476687
chr11	jNXSensor	rigid_DNA	477096	477110	1000.0	+	0	R 477096
chr11	jNXSensor	rigid_DNA	477234	477249	1000.0	+	0	R 477234
chr11	jNXSensor	rigid_DNA	477491	477506	1000.0	+	0	R 477491
chr11	jNXSensor	rigid_DNA	477513	477528	1000.0	+	0	R 477513
chr11	jNXSensor	rigid_DNA	477618	477632	1000.0	+	0	R 477618
chr11	jNXSensor	rigid_DNA	477721	477740	1000.0	+	0	R 477721
chr11	jNXSensor	rigid_DNA	477839	477854	1000.0	+	0	R 477839
chr11	jNXSensor	rigid_DNA	477995	478029	1000.0	+	0	R 477995
chr11	jNXSensor	rigid_DNA	478064	478098	1000.0	+	0	R 478064
chr11	jNXSensor	rigid_DNA	478134	478157	1000.0	+	0	R 478134
chr11	jNXSensor	rigid_DNA	478377	478392	1000.0	+	0	R 478377
chr11	jNXSensor	rigid_DNA	478659	478687	1000.0	+	0	R 478659
chr11	jNXSensor	rigid_DNA	478818	478832	1000.0	+	0	R 478818
chr11	jNXSensor	rigid_DNA	478879	478898	1000.0	+	0	R 478879
chr11	jNXSensor	rigid_DNA	479013	479027	1000.0	+	0	R 479013
chr11	jNXSensor	rigid_DNA	479258	479272	1000.0	+	0	R 479258
chr11	jNXSensor	rigid_DNA	479302	479316	1000.0	+	0	R 479302
chr11	jNXSensor	rigid_DNA	479347	479366	1000.0	+	0	R 479347
chr11	jNXSensor	rigid_DNA	479523	479559	1000.0	+	0	R 479523
chr11	jNXSensor	rigid_DNA	479689	479708	1000.0	+	0	R 479689
chr11	jNXSensor	rigid_DNA	479767	479796	1000.0	+	0	R 479767
chr11	jNXSensor	rigid_DNA	479811	479825	1000.0	+	0	R 479811
chr11	jNXSensor	rigid_DNA	479840	479861	1000.0	+	0	R 479840
chr11	jNXSensor	rigid_DNA	479901	479919	1000.0	+	0	R 479901
chr11	jNXSensor	rigid_DNA	480114	480128	1000.0	+	0	R 480114
chr11	jNXSensor	rigid_DNA	480215	480229	1000.0	+	0	R 480215
chr11	jNXSensor	rigid_DNA	480275	480308	1000.0	+	0	R 480275
chr11	jNXSensor	rigid_DNA	480409	480423	1000.0	+	0	R 480409
chr11	jNXSensor	rigid_DNA	480488	480502	1000.0	+	0	R 480488
chr11	jNXSensor	rigid_DNA	480539	480565	1000.0	+	0	R 480539
chr11	jNXSensor	rigid_DNA	480616	480635	1000.0	+	0	R 480616
chr11	jNXSensor	rigid_DNA	480666	480680	1000.0	+	0	R 480666
chr11	jNXSensor	rigid_DNA	480893	480907	1000.0	+	0	R 480893
chr11	jNXSensor	rigid_DNA	481060	481074	1000.0	+	0	R 481060
chr11	jNXSensor	rigid_DNA	481526	481547	1000.0	+	0	R 481526
chr11	jNXSensor	rigid_DNA	481950	481964	1000.0	+	0	R 481950
chr11	jNXSensor	rigid_DNA	482381	482395	1000.0	+	0	R 482381
chr11	jNXSensor	rigid_DNA	482426	482440	1000.0	+	0	R 482426
chr11	jNXSensor	rigid_DNA	482604	482623	1000.0	+	0	R 482604
chr11	jNXSensor	rigid_DNA	482804	482818	1000.0	+	0	R 482804
chr11	jNXSensor	rigid_DNA	482841	482855	1000.0	+	0	R 482841
chr11	jNXSensor	rigid_DNA	483042	483057	1000.0	+	0	R 483042
chr11	jNXSensor	rigid_DNA	483087	483101	1000.0	+	0	R 483087
chr11	jNXSensor	rigid_DNA	483140	483164	1000.0	+	0	R 483140
chr11	jNXSensor	rigid_DNA	483247	483262	1000.0	+	0	R 483247
chr11	jNXSensor	rigid_DNA	483623	483642	1000.0	+	0	R 483623
chr11	jNXSensor	rigid_DNA	484008	484041	1000.0	+	0	R 484008
chr11	jNXSensor	rigid_DNA	484132	484197	1000.0	+	0	R 484132
chr11	jNXSensor	rigid_DNA	484323	484342	1000.0	+	0	R 484323
chr11	jNXSensor	rigid_DNA	484472	484486	1000.0	+	0	R 484472
chr11	jNXSensor	rigid_DNA	484637	484651	1000.0	+	0	R 484637
chr11	jNXSensor	rigid_DNA	484819	484833	1000.0	+	0	R 484819
chr11	jNXSensor	rigid_DNA	484837	484856	1000.0	+	0	R 484837
chr11	jNXSensor	rigid_DNA	484907	484921	1000.0	+	0	R 484907
chr11	jNXSensor	rigid_DNA	484943	484957	1000.0	+	0	R 484943
chr11	jNXSensor	rigid_DNA	485120	485145	1000.0	+	0	R 485120
chr11	jNXSensor	rigid_DNA	485181	485195	1000.0	+	0	R 485181
chr11	jNXSensor	rigid_DNA	485827	485841	1000.0	+	0	R 485827
chr11	jNXSensor	rigid_DNA	486433	486447	1000.0	+	0	R 486433
chr11	jNXSensor	rigid_DNA	487995	488015	1000.0	+	0	R 487995
chr11	jNXSensor	rigid_DNA	488164	488190	1000.0	+	0	R 488164
chr11	jNXSensor	rigid_DNA	488593	488607	1000.0	+	0	R 488593
chr11	jNXSensor	rigid_DNA	488685	488700	1000.0	+	0	R 488685
chr11	jNXSensor	rigid_DNA	488713	488737	1000.0	+	0	R 488713
chr11	jNXSensor	rigid_DNA	488858	488872	1000.0	+	0	R 488858
chr11	jNXSensor	rigid_DNA	489136	489155	1000.0	+	0	R 489136
chr11	jNXSensor	rigid_DNA	489770	489784	1000.0	+	0	R 489770
chr11	jNXSensor	rigid_DNA	489964	489979	1000.0	+	0	R 489964
chr11	jNXSensor	rigid_DNA	490050	490064	1000.0	+	0	R 490050
chr11	jNXSensor	rigid_DNA	490243	490257	1000.0	+	0	R 490243
chr11	jNXSensor	rigid_DNA	490394	490413	1000.0	+	0	R 490394
chr11	jNXSensor	rigid_DNA	490467	490481	1000.0	+	0	R 490467
chr11	jNXSensor	rigid_DNA	490887	490901	1000.0	+	0	R 490887
chr11	jNXSensor	rigid_DNA	492012	492026	1000.0	+	0	R 492012
chr11	jNXSensor	rigid_DNA	492034	492048	1000.0	+	0	R 492034
chr11	jNXSensor	rigid_DNA	492361	492375	1000.0	+	0	R 492361
chr11	jNXSensor	rigid_DNA	492557	492571	1000.0	+	0	R 492557
chr11	jNXSensor	rigid_DNA	492824	492838	1000.0	+	0	R 492824
chr11	jNXSensor	rigid_DNA	493164	493188	1000.0	+	0	R 493164
chr11	jNXSensor	rigid_DNA	493430	493449	1000.0	+	0	R 493430
chr11	jNXSensor	rigid_DNA	493454	493469	1000.0	+	0	R 493454
chr11	jNXSensor	rigid_DNA	493650	493664	1000.0	+	0	R 493650
chr11	jNXSensor	rigid_DNA	493817	493831	1000.0	+	0	R 493817
chr11	jNXSensor	rigid_DNA	494116	494143	1000.0	+	0	R 494116
chr11	jNXSensor	rigid_DNA	494198	494218	1000.0	+	0	R 494198
chr11	jNXSensor	rigid_DNA	494269	494292	1000.0	+	0	R 494269
chr11	jNXSensor	rigid_DNA	494391	494424	1000.0	+	0	R 494391
chr11	jNXSensor	rigid_DNA	494426	494441	1000.0	+	0	R 494426
chr11	jNXSensor	rigid_DNA	494477	494502	1000.0	+	0	R 494477
chr11	jNXSensor	rigid_DNA	494505	494520	1000.0	+	0	R 494505
chr11	jNXSensor	rigid_DNA	494528	494548	1000.0	+	0	R 494528
chr11	jNXSensor	rigid_DNA	494622	494636	1000.0	+	0	R 494622
chr11	jNXSensor	rigid_DNA	495024	495034	1000.0	+	0	R 495024
chr11	jNXSensor	rigid_DNA	495372	495386	1000.0	+	0	R 495372
chr11	jNXSensor	rigid_DNA	495811	495831	1000.0	+	0	R 495811
chr11	jNXSensor	rigid_DNA	495875	495897	1000.0	+	0	R 495875
chr11	jNXSensor	rigid_DNA	496487	496501	1000.0	+	0	R 496487
chr11	jNXSensor	rigid_DNA	496511	496531	1000.0	+	0	R 496511
chr11	jNXSensor	rigid_DNA	496615	496629	1000.0	+	0	R 496615
chr11	jNXSensor	rigid_DNA	496809	496836	1000.0	+	0	R 496809
chr11	jNXSensor	rigid_DNA	496900	496915	1000.0	+	0	R 496900
chr11	jNXSensor	rigid_DNA	496951	496995	1000.0	+	0	R 496951
chr11	jNXSensor	rigid_DNA	497026	497040	1000.0	+	0	R 497026
chr11	jNXSensor	rigid_DNA	497059	497083	1000.0	+	0	R 497059
chr11	jNXSensor	rigid_DNA	497126	497140	1000.0	+	0	R 497126
chr11	jNXSensor	rigid_DNA	497287	497321	1000.0	+	0	R 497287
chr11	jNXSensor	rigid_DNA	497331	497367	1000.0	+	0	R 497331
chr11	jNXSensor	rigid_DNA	497380	497395	1000.0	+	0	R 497380
chr11	jNXSensor	rigid_DNA	497466	497480	1000.0	+	0	R 497466
chr11	jNXSensor	rigid_DNA	497482	497499	1000.0	+	0	R 497482
chr11	jNXSensor	rigid_DNA	497565	497601	1000.0	+	0	R 497565
chr11	jNXSensor	rigid_DNA	497607	497621	1000.0	+	0	R 497607
chr11	jNXSensor	rigid_DNA	497627	497651	1000.0	+	0	R 497627
chr11	jNXSensor	rigid_DNA	497655	497670	1000.0	+	0	R 497655
chr11	jNXSensor	rigid_DNA	497692	497711	1000.0	+	0	R 497692
chr11	jNXSensor	rigid_DNA	497841	497878	1000.0	+	0	R 497841
chr11	jNXSensor	rigid_DNA	497936	497950	1000.0	+	0	R 497936
chr11	jNXSensor	rigid_DNA	498802	498816	1000.0	+	0	R 498802
chr11	jNXSensor	rigid_DNA	499493	499507	1000.0	+	0	R 499493
chr11	jNXSensor	rigid_DNA	499715	499736	1000.0	+	0	R 499715
chr11	jNXSensor	rigid_DNA	500360	500379	1000.0	+	0	R 500360
chr11	jNXSensor	rigid_DNA	500496	500510	1000.0	+	0	R 500496
chr11	jNXSensor	rigid_DNA	500740	500749	1000.0	+	0	R 500740
chr11	jNXSensor	rigid_DNA	501080	501100	1000.0	+	0	R 501080
chr11	jNXSensor	rigid_DNA	501321	501337	1000.0	+	0	R 501321
chr11	jNXSensor	rigid_DNA	501949	501961	1000.0	+	0	R 501949
chr11	jNXSensor	rigid_DNA	502185	502203	1000.0	+	0	R 502185
chr11	jNXSensor	rigid_DNA	502482	502496	1000.0	+	0	R 502482
chr11	jNXSensor	rigid_DNA	502989	503003	1000.0	+	0	R 502989
chr11	jNXSensor	rigid_DNA	503395	503409	1000.0	+	0	R 503395
chr11	jNXSensor	rigid_DNA	503821	503837	1000.0	+	0	R 503821
chr11	jNXSensor	rigid_DNA	504295	504304	1000.0	+	0	R 504295
chr11	jNXSensor	rigid_DNA	506393	506405	1000.0	+	0	R 506393
chr11	jNXSensor	rigid_DNA	506934	506952	1000.0	+	0	R 506934
chr11	jNXSensor	rigid_DNA	506962	506976	1000.0	+	0	R 506962
chr11	jNXSensor	rigid_DNA	507097	507111	1000.0	+	0	R 507097
chr11	jNXSensor	rigid_DNA	507221	507235	1000.0	+	0	R 507221
chr11	jNXSensor	rigid_DNA	507259	507274	1000.0	+	0	R 507259
chr11	jNXSensor	rigid_DNA	507336	507351	1000.0	+	0	R 507336
chr11	jNXSensor	rigid_DNA	507481	507495	1000.0	+	0	R 507481
chr11	jNXSensor	rigid_DNA	507555	507569	1000.0	+	0	R 507555
chr11	jNXSensor	rigid_DNA	507592	507606	1000.0	+	0	R 507592
chr11	jNXSensor	rigid_DNA	507629	507643	1000.0	+	0	R 507629
chr11	jNXSensor	rigid_DNA	508188	508200	1000.0	+	0	R 508188
chr11	jNXSensor	rigid_DNA	508428	508442	1000.0	+	0	R 508428
chr11	jNXSensor	rigid_DNA	508564	508584	1000.0	+	0	R 508564
chr11	jNXSensor	rigid_DNA	508611	508625	1000.0	+	0	R 508611
chr11	jNXSensor	rigid_DNA	508728	508742	1000.0	+	0	R 508728
chr11	jNXSensor	rigid_DNA	508747	508766	1000.0	+	0	R 508747
chr11	jNXSensor	rigid_DNA	508811	508827	1000.0	+	0	R 508811
chr11	jNXSensor	rigid_DNA	508835	508861	1000.0	+	0	R 508835
chr11	jNXSensor	rigid_DNA	508892	508913	1000.0	+	0	R 508892
chr11	jNXSensor	rigid_DNA	508992	509016	1000.0	+	0	R 508992
chr11	jNXSensor	rigid_DNA	510328	510339	1000.0	+	0	R 510328
chr11	jNXSensor	rigid_DNA	510603	510617	1000.0	+	0	R 510603
chr11	jNXSensor	rigid_DNA	510873	510887	1000.0	+	0	R 510873
chr11	jNXSensor	rigid_DNA	511041	511055	1000.0	+	0	R 511041
chr11	jNXSensor	rigid_DNA	511091	511105	1000.0	+	0	R 511091
chr11	jNXSensor	rigid_DNA	511108	511126	1000.0	+	0	R 511108
chr11	jNXSensor	rigid_DNA	511141	511155	1000.0	+	0	R 511141
chr11	jNXSensor	rigid_DNA	511915	511924	1000.0	+	0	R 511915
chr11	jNXSensor	rigid_DNA	513626	513637	1000.0	+	0	R 513626
chr11	jNXSensor	rigid_DNA	513642	513668	1000.0	+	0	R 513642
chr11	jNXSensor	rigid_DNA	513691	513705	1000.0	+	0	R 513691
chr11	jNXSensor	rigid_DNA	514353	514367	1000.0	+	0	R 514353
chr11	jNXSensor	rigid_DNA	514851	514865	1000.0	+	0	R 514851
chr11	jNXSensor	rigid_DNA	515095	515109	1000.0	+	0	R 515095
chr11	jNXSensor	rigid_DNA	515120	515139	1000.0	+	0	R 515120
chr11	jNXSensor	rigid_DNA	515162	515176	1000.0	+	0	R 515162
chr11	jNXSensor	rigid_DNA	515298	515317	1000.0	+	0	R 515298
chr11	jNXSensor	rigid_DNA	515552	515564	1000.0	+	0	R 515552
chr11	jNXSensor	rigid_DNA	515964	515978	1000.0	+	0	R 515964
chr11	jNXSensor	rigid_DNA	516415	516435	1000.0	+	0	R 516415
chr11	jNXSensor	rigid_DNA	517060	517074	1000.0	+	0	R 517060
chr11	jNXSensor	rigid_DNA	517299	517309	1000.0	+	0	R 517299
chr11	jNXSensor	rigid_DNA	517426	517457	1000.0	+	0	R 517426
chr11	jNXSensor	rigid_DNA	517699	517717	1000.0	+	0	R 517699
chr11	jNXSensor	rigid_DNA	517943	517973	1000.0	+	0	R 517943
chr11	jNXSensor	rigid_DNA	517985	517999	1000.0	+	0	R 517985
chr11	jNXSensor	rigid_DNA	518294	518318	1000.0	+	0	R 518294
chr11	jNXSensor	rigid_DNA	518372	518387	1000.0	+	0	R 518372
chr11	jNXSensor	rigid_DNA	518708	518722	1000.0	+	0	R 518708
chr11	jNXSensor	rigid_DNA	519010	519025	1000.0	+	0	R 519010
chr11	jNXSensor	rigid_DNA	519113	519127	1000.0	+	0	R 519113
chr11	jNXSensor	rigid_DNA	519675	519689	1000.0	+	0	R 519675
chr11	jNXSensor	rigid_DNA	519746	519771	1000.0	+	0	R 519746
chr11	jNXSensor	rigid_DNA	519916	519930	1000.0	+	0	R 519916
chr11	jNXSensor	rigid_DNA	520191	520206	1000.0	+	0	R 520191
chr11	jNXSensor	rigid_DNA	520214	520229	1000.0	+	0	R 520214
chr11	jNXSensor	rigid_DNA	521244	521263	1000.0	+	0	R 521244
chr11	jNXSensor	rigid_DNA	521335	521349	1000.0	+	0	R 521335
chr11	jNXSensor	rigid_DNA	521352	521376	1000.0	+	0	R 521352
chr11	jNXSensor	rigid_DNA	521465	521484	1000.0	+	0	R 521465
chr11	jNXSensor	rigid_DNA	521572	521597	1000.0	+	0	R 521572
chr11	jNXSensor	rigid_DNA	521599	521614	1000.0	+	0	R 521599
chr11	jNXSensor	rigid_DNA	521669	521683	1000.0	+	0	R 521669
chr11	jNXSensor	rigid_DNA	522299	522313	1000.0	+	0	R 522299
chr11	jNXSensor	rigid_DNA	522319	522338	1000.0	+	0	R 522319
chr11	jNXSensor	rigid_DNA	522397	522411	1000.0	+	0	R 522397
chr11	jNXSensor	rigid_DNA	522567	522587	1000.0	+	0	R 522567
chr11	jNXSensor	rigid_DNA	522594	522620	1000.0	+	0	R 522594
chr11	jNXSensor	rigid_DNA	522836	522850	1000.0	+	0	R 522836
chr11	jNXSensor	rigid_DNA	522927	522941	1000.0	+	0	R 522927
chr11	jNXSensor	rigid_DNA	522971	522985	1000.0	+	0	R 522971
chr11	jNXSensor	rigid_DNA	523119	523137	1000.0	+	0	R 523119
chr11	jNXSensor	rigid_DNA	523230	523249	1000.0	+	0	R 523230
chr11	jNXSensor	rigid_DNA	523253	523268	1000.0	+	0	R 523253
chr11	jNXSensor	rigid_DNA	523279	523293	1000.0	+	0	R 523279
chr11	jNXSensor	rigid_DNA	523302	523320	1000.0	+	0	R 523302
chr11	jNXSensor	rigid_DNA	523396	523423	1000.0	+	0	R 523396
chr11	jNXSensor	rigid_DNA	523731	523750	1000.0	+	0	R 523731
chr11	jNXSensor	rigid_DNA	524195	524209	1000.0	+	0	R 524195
chr11	jNXSensor	rigid_DNA	524334	524349	1000.0	+	0	R 524334
chr11	jNXSensor	rigid_DNA	524398	524424	1000.0	+	0	R 524398
chr11	jNXSensor	rigid_DNA	524469	524496	1000.0	+	0	R 524469
chr11	jNXSensor	rigid_DNA	524536	524550	1000.0	+	0	R 524536
chr11	jNXSensor	rigid_DNA	524690	524704	1000.0	+	0	R 524690
chr11	jNXSensor	rigid_DNA	524747	524766	1000.0	+	0	R 524747
chr11	jNXSensor	rigid_DNA	524784	524798	1000.0	+	0	R 524784
chr11	jNXSensor	rigid_DNA	524841	524861	1000.0	+	0	R 524841
chr11	jNXSensor	rigid_DNA	524866	524904	1000.0	+	0	R 524866
chr11	jNXSensor	rigid_DNA	525062	525096	1000.0	+	0	R 525062
chr11	jNXSensor	rigid_DNA	525120	525196	1000.0	+	0	R 525120
chr11	jNXSensor	rigid_DNA	525219	525243	1000.0	+	0	R 525219
chr11	jNXSensor	rigid_DNA	525261	525316	1000.0	+	0	R 525261
chr11	jNXSensor	rigid_DNA	525318	525356	1000.0	+	0	R 525318
chr11	jNXSensor	rigid_DNA	525380	525409	1000.0	+	0	R 525380
chr11	jNXSensor	rigid_DNA	525436	525561	1000.0	+	0	R 525436
chr11	jNXSensor	rigid_DNA	525567	525605	1000.0	+	0	R 525567
chr11	jNXSensor	rigid_DNA	525607	525621	1000.0	+	0	R 525607
chr11	jNXSensor	rigid_DNA	525635	525659	1000.0	+	0	R 525635
chr11	jNXSensor	rigid_DNA	525689	525710	1000.0	+	0	R 525689
chr11	jNXSensor	rigid_DNA	525719	525733	1000.0	+	0	R 525719
chr11	jNXSensor	rigid_DNA	525802	525816	1000.0	+	0	R 525802
chr11	jNXSensor	rigid_DNA	525821	525838	1000.0	+	0	R 525821
chr11	jNXSensor	rigid_DNA	525915	525953	1000.0	+	0	R 525915
chr11	jNXSensor	rigid_DNA	525958	525972	1000.0	+	0	R 525958
chr11	jNXSensor	rigid_DNA	525985	525999	1000.0	+	0	R 525985
chr11	jNXSensor	rigid_DNA	526021	526070	1000.0	+	0	R 526021
chr11	jNXSensor	rigid_DNA	526080	526095	1000.0	+	0	R 526080
chr11	jNXSensor	rigid_DNA	526125	526144	1000.0	+	0	R 526125
chr11	jNXSensor	rigid_DNA	526160	526191	1000.0	+	0	R 526160
chr11	jNXSensor	rigid_DNA	526257	526271	1000.0	+	0	R 526257
chr11	jNXSensor	rigid_DNA	526487	526505	1000.0	+	0	R 526487
chr11	jNXSensor	rigid_DNA	526816	526831	1000.0	+	0	R 526816
chr11	jNXSensor	rigid_DNA	526871	526901	1000.0	+	0	R 526871
chr11	jNXSensor	rigid_DNA	526926	526940	1000.0	+	0	R 526926
chr11	jNXSensor	rigid_DNA	526976	526990	1000.0	+	0	R 526976
chr11	jNXSensor	rigid_DNA	526992	527007	1000.0	+	0	R 526992
chr11	jNXSensor	rigid_DNA	527009	527024	1000.0	+	0	R 527009
chr11	jNXSensor	rigid_DNA	527049	527063	1000.0	+	0	R 527049
chr11	jNXSensor	rigid_DNA	527110	527125	1000.0	+	0	R 527110
chr11	jNXSensor	rigid_DNA	527188	527207	1000.0	+	0	R 527188
chr11	jNXSensor	rigid_DNA	527322	527336	1000.0	+	0	R 527322
chr11	jNXSensor	rigid_DNA	527343	527357	1000.0	+	0	R 527343
chr11	jNXSensor	rigid_DNA	527374	527388	1000.0	+	0	R 527374
chr11	jNXSensor	rigid_DNA	527412	527437	1000.0	+	0	R 527412
chr11	jNXSensor	rigid_DNA	527465	527479	1000.0	+	0	R 527465
chr11	jNXSensor	rigid_DNA	527496	527517	1000.0	+	0	R 527496
chr11	jNXSensor	rigid_DNA	527555	527569	1000.0	+	0	R 527555
chr11	jNXSensor	rigid_DNA	527612	527652	1000.0	+	0	R 527612
chr11	jNXSensor	rigid_DNA	527679	527699	1000.0	+	0	R 527679
chr11	jNXSensor	rigid_DNA	527823	527842	1000.0	+	0	R 527823
chr11	jNXSensor	rigid_DNA	527916	527930	1000.0	+	0	R 527916
chr11	jNXSensor	rigid_DNA	528187	528201	1000.0	+	0	R 528187
chr11	jNXSensor	rigid_DNA	528832	528846	1000.0	+	0	R 528832
chr11	jNXSensor	rigid_DNA	528873	528887	1000.0	+	0	R 528873
chr11	jNXSensor	rigid_DNA	529385	529402	1000.0	+	0	R 529385
chr11	jNXSensor	rigid_DNA	529551	529569	1000.0	+	0	R 529551
chr11	jNXSensor	rigid_DNA	529639	529657	1000.0	+	0	R 529639
chr11	jNXSensor	rigid_DNA	529815	529830	1000.0	+	0	R 529815
chr11	jNXSensor	rigid_DNA	530176	530190	1000.0	+	0	R 530176
chr11	jNXSensor	rigid_DNA	530193	530218	1000.0	+	0	R 530193
chr11	jNXSensor	rigid_DNA	530316	530334	1000.0	+	0	R 530316
chr11	jNXSensor	rigid_DNA	530445	530469	1000.0	+	0	R 530445
chr11	jNXSensor	rigid_DNA	530539	530559	1000.0	+	0	R 530539
chr11	jNXSensor	rigid_DNA	530577	530591	1000.0	+	0	R 530577
chr11	jNXSensor	rigid_DNA	530595	530609	1000.0	+	0	R 530595
chr11	jNXSensor	rigid_DNA	530708	530722	1000.0	+	0	R 530708
chr11	jNXSensor	rigid_DNA	530734	530748	1000.0	+	0	R 530734
chr11	jNXSensor	rigid_DNA	530895	530909	1000.0	+	0	R 530895
chr11	jNXSensor	rigid_DNA	531032	531046	1000.0	+	0	R 531032
chr11	jNXSensor	rigid_DNA	531226	531250	1000.0	+	0	R 531226
chr11	jNXSensor	rigid_DNA	531393	531407	1000.0	+	0	R 531393
chr11	jNXSensor	rigid_DNA	531540	531554	1000.0	+	0	R 531540
chr11	jNXSensor	rigid_DNA	531605	531619	1000.0	+	0	R 531605
chr11	jNXSensor	rigid_DNA	531644	531675	1000.0	+	0	R 531644
chr11	jNXSensor	rigid_DNA	532581	532604	1000.0	+	0	R 532581
chr11	jNXSensor	rigid_DNA	532613	532627	1000.0	+	0	R 532613
chr11	jNXSensor	rigid_DNA	532902	532913	1000.0	+	0	R 532902
chr11	jNXSensor	rigid_DNA	533462	533476	1000.0	+	0	R 533462
chr11	jNXSensor	rigid_DNA	533757	533766	1000.0	+	0	R 533757
chr11	jNXSensor	rigid_DNA	534232	534246	1000.0	+	0	R 534232
chr11	jNXSensor	rigid_DNA	534304	534318	1000.0	+	0	R 534304
chr11	jNXSensor	rigid_DNA	534440	534455	1000.0	+	0	R 534440
chr11	jNXSensor	rigid_DNA	534795	534810	1000.0	+	0	R 534795
chr11	jNXSensor	rigid_DNA	534821	534835	1000.0	+	0	R 534821
chr11	jNXSensor	rigid_DNA	535338	535353	1000.0	+	0	R 535338
chr11	jNXSensor	rigid_DNA	535457	535471	1000.0	+	0	R 535457
chr11	jNXSensor	rigid_DNA	535510	535525	1000.0	+	0	R 535510
chr11	jNXSensor	rigid_DNA	535988	536002	1000.0	+	0	R 535988
chr11	jNXSensor	rigid_DNA	536568	536580	1000.0	+	0	R 536568
chr11	jNXSensor	rigid_DNA	536811	536830	1000.0	+	0	R 536811
chr11	jNXSensor	rigid_DNA	536897	536907	1000.0	+	0	R 536897
chr11	jNXSensor	rigid_DNA	537058	537070	1000.0	+	0	R 537058
chr11	jNXSensor	rigid_DNA	537317	537326	1000.0	+	0	R 537317
chr11	jNXSensor	rigid_DNA	537388	537402	1000.0	+	0	R 537388
chr11	jNXSensor	rigid_DNA	537599	537613	1000.0	+	0	R 537599
chr11	jNXSensor	rigid_DNA	537886	537900	1000.0	+	0	R 537886
chr11	jNXSensor	rigid_DNA	538122	538131	1000.0	+	0	R 538122
chr11	jNXSensor	rigid_DNA	538705	538719	1000.0	+	0	R 538705
chr11	jNXSensor	rigid_DNA	539139	539153	1000.0	+	0	R 539139
chr11	jNXSensor	rigid_DNA	539286	539305	1000.0	+	0	R 539286
chr11	jNXSensor	rigid_DNA	539370	539384	1000.0	+	0	R 539370
chr11	jNXSensor	rigid_DNA	539695	539709	1000.0	+	0	R 539695
chr11	jNXSensor	rigid_DNA	540007	540052	1000.0	+	0	R 540007
chr11	jNXSensor	rigid_DNA	540056	540071	1000.0	+	0	R 540056
chr11	jNXSensor	rigid_DNA	540199	540214	1000.0	+	0	R 540199
chr11	jNXSensor	rigid_DNA	540248	540263	1000.0	+	0	R 540248
chr11	jNXSensor	rigid_DNA	540334	540348	1000.0	+	0	R 540334
chr11	jNXSensor	rigid_DNA	540370	540384	1000.0	+	0	R 540370
chr11	jNXSensor	rigid_DNA	540976	540990	1000.0	+	0	R 540976
chr11	jNXSensor	rigid_DNA	541020	541040	1000.0	+	0	R 541020
chr11	jNXSensor	rigid_DNA	541100	541125	1000.0	+	0	R 541100
chr11	jNXSensor	rigid_DNA	541219	541241	1000.0	+	0	R 541219
chr11	jNXSensor	rigid_DNA	541296	541310	1000.0	+	0	R 541296
chr11	jNXSensor	rigid_DNA	541362	541376	1000.0	+	0	R 541362
chr11	jNXSensor	rigid_DNA	541445	541460	1000.0	+	0	R 541445
chr11	jNXSensor	rigid_DNA	541751	541770	1000.0	+	0	R 541751
chr11	jNXSensor	rigid_DNA	541860	541874	1000.0	+	0	R 541860
chr11	jNXSensor	rigid_DNA	541939	541958	1000.0	+	0	R 541939
chr11	jNXSensor	rigid_DNA	542030	542045	1000.0	+	0	R 542030
chr11	jNXSensor	rigid_DNA	542084	542103	1000.0	+	0	R 542084
chr11	jNXSensor	rigid_DNA	542192	542206	1000.0	+	0	R 542192
chr11	jNXSensor	rigid_DNA	542225	542239	1000.0	+	0	R 542225
chr11	jNXSensor	rigid_DNA	542558	542572	1000.0	+	0	R 542558
chr11	jNXSensor	rigid_DNA	542686	542700	1000.0	+	0	R 542686
chr11	jNXSensor	rigid_DNA	543016	543030	1000.0	+	0	R 543016
chr11	jNXSensor	rigid_DNA	543268	543291	1000.0	+	0	R 543268
chr11	jNXSensor	rigid_DNA	543304	543323	1000.0	+	0	R 543304
chr11	jNXSensor	rigid_DNA	543357	543376	1000.0	+	0	R 543357
chr11	jNXSensor	rigid_DNA	543380	543394	1000.0	+	0	R 543380
chr11	jNXSensor	rigid_DNA	543490	543504	1000.0	+	0	R 543490
chr11	jNXSensor	rigid_DNA	543552	543566	1000.0	+	0	R 543552
chr11	jNXSensor	rigid_DNA	543592	543627	1000.0	+	0	R 543592
chr11	jNXSensor	rigid_DNA	543771	543785	1000.0	+	0	R 543771
chr11	jNXSensor	rigid_DNA	543876	543891	1000.0	+	0	R 543876
chr11	jNXSensor	rigid_DNA	543893	543908	1000.0	+	0	R 543893
chr11	jNXSensor	rigid_DNA	544074	544088	1000.0	+	0	R 544074
chr11	jNXSensor	rigid_DNA	544104	544118	1000.0	+	0	R 544104
chr11	jNXSensor	rigid_DNA	544384	544398	1000.0	+	0	R 544384
chr11	jNXSensor	rigid_DNA	544488	544522	1000.0	+	0	R 544488
chr11	jNXSensor	rigid_DNA	544540	544555	1000.0	+	0	R 544540
chr11	jNXSensor	rigid_DNA	544615	544629	1000.0	+	0	R 544615
chr11	jNXSensor	rigid_DNA	544651	544670	1000.0	+	0	R 544651
chr11	jNXSensor	rigid_DNA	544724	544739	1000.0	+	0	R 544724
chr11	jNXSensor	rigid_DNA	544789	544803	1000.0	+	0	R 544789
chr11	jNXSensor	rigid_DNA	544818	544832	1000.0	+	0	R 544818
chr11	jNXSensor	rigid_DNA	544917	544969	1000.0	+	0	R 544917
chr11	jNXSensor	rigid_DNA	544978	544992	1000.0	+	0	R 544978
chr11	jNXSensor	rigid_DNA	545114	545130	1000.0	+	0	R 545114
chr11	jNXSensor	rigid_DNA	545134	545176	1000.0	+	0	R 545134
chr11	jNXSensor	rigid_DNA	545181	545196	1000.0	+	0	R 545181
chr11	jNXSensor	rigid_DNA	545201	545216	1000.0	+	0	R 545201
chr11	jNXSensor	rigid_DNA	545228	545242	1000.0	+	0	R 545228
chr11	jNXSensor	rigid_DNA	545277	545291	1000.0	+	0	R 545277
chr11	jNXSensor	rigid_DNA	545344	545358	1000.0	+	0	R 545344
chr11	jNXSensor	rigid_DNA	545361	545385	1000.0	+	0	R 545361
chr11	jNXSensor	rigid_DNA	545434	545460	1000.0	+	0	R 545434
chr11	jNXSensor	rigid_DNA	545525	545545	1000.0	+	0	R 545525
chr11	jNXSensor	rigid_DNA	545567	545598	1000.0	+	0	R 545567
chr11	jNXSensor	rigid_DNA	545610	545637	1000.0	+	0	R 545610
chr11	jNXSensor	rigid_DNA	545690	545709	1000.0	+	0	R 545690
chr11	jNXSensor	rigid_DNA	545723	545737	1000.0	+	0	R 545723
chr11	jNXSensor	rigid_DNA	545753	545772	1000.0	+	0	R 545753
chr11	jNXSensor	rigid_DNA	545798	545812	1000.0	+	0	R 545798
chr11	jNXSensor	rigid_DNA	545816	545834	1000.0	+	0	R 545816
chr11	jNXSensor	rigid_DNA	545864	545878	1000.0	+	0	R 545864
chr11	jNXSensor	rigid_DNA	545882	545896	1000.0	+	0	R 545882
chr11	jNXSensor	rigid_DNA	545903	545917	1000.0	+	0	R 545903
chr11	jNXSensor	rigid_DNA	545934	545948	1000.0	+	0	R 545934
chr11	jNXSensor	rigid_DNA	545958	545995	1000.0	+	0	R 545958
chr11	jNXSensor	rigid_DNA	546019	546033	1000.0	+	0	R 546019
chr11	jNXSensor	rigid_DNA	546091	546111	1000.0	+	0	R 546091
chr11	jNXSensor	rigid_DNA	546142	546195	1000.0	+	0	R 546142
chr11	jNXSensor	rigid_DNA	546218	546238	1000.0	+	0	R 546218
chr11	jNXSensor	rigid_DNA	546429	546445	1000.0	+	0	R 546429
chr11	jNXSensor	rigid_DNA	546459	546478	1000.0	+	0	R 546459
chr11	jNXSensor	rigid_DNA	546552	546566	1000.0	+	0	R 546552
chr11	jNXSensor	rigid_DNA	546609	546623	1000.0	+	0	R 546609
chr11	jNXSensor	rigid_DNA	546674	546688	1000.0	+	0	R 546674
chr11	jNXSensor	rigid_DNA	546900	546915	1000.0	+	0	R 546900
chr11	jNXSensor	rigid_DNA	546933	546947	1000.0	+	0	R 546933
chr11	jNXSensor	rigid_DNA	546998	547012	1000.0	+	0	R 546998
chr11	jNXSensor	rigid_DNA	547080	547100	1000.0	+	0	R 547080
chr11	jNXSensor	rigid_DNA	547139	547154	1000.0	+	0	R 547139
chr11	jNXSensor	rigid_DNA	547444	547458	1000.0	+	0	R 547444
chr11	jNXSensor	rigid_DNA	547519	547533	1000.0	+	0	R 547519
chr11	jNXSensor	rigid_DNA	547650	547664	1000.0	+	0	R 547650
chr11	jNXSensor	rigid_DNA	547667	547681	1000.0	+	0	R 547667
chr11	jNXSensor	rigid_DNA	547791	547810	1000.0	+	0	R 547791
chr11	jNXSensor	rigid_DNA	547830	547859	1000.0	+	0	R 547830
chr11	jNXSensor	rigid_DNA	548093	548113	1000.0	+	0	R 548093
chr11	jNXSensor	rigid_DNA	548380	548404	1000.0	+	0	R 548380
chr11	jNXSensor	rigid_DNA	548576	548600	1000.0	+	0	R 548576
chr11	jNXSensor	rigid_DNA	548622	548636	1000.0	+	0	R 548622
chr11	jNXSensor	rigid_DNA	548684	548698	1000.0	+	0	R 548684
chr11	jNXSensor	rigid_DNA	548800	548815	1000.0	+	0	R 548800
chr11	jNXSensor	rigid_DNA	549065	549084	1000.0	+	0	R 549065
chr11	jNXSensor	rigid_DNA	549487	549501	1000.0	+	0	R 549487
chr11	jNXSensor	rigid_DNA	549918	549932	1000.0	+	0	R 549918
chr11	jNXSensor	rigid_DNA	550146	550160	1000.0	+	0	R 550146
chr11	jNXSensor	rigid_DNA	550244	550268	1000.0	+	0	R 550244
chr11	jNXSensor	rigid_DNA	550480	550495	1000.0	+	0	R 550480
chr11	jNXSensor	rigid_DNA	550531	550570	1000.0	+	0	R 550531
chr11	jNXSensor	rigid_DNA	550578	550592	1000.0	+	0	R 550578
chr11	jNXSensor	rigid_DNA	550683	550716	1000.0	+	0	R 550683
chr11	jNXSensor	rigid_DNA	550760	550786	1000.0	+	0	R 550760
chr11	jNXSensor	rigid_DNA	550801	550823	1000.0	+	0	R 550801
chr11	jNXSensor	rigid_DNA	550832	550846	1000.0	+	0	R 550832
chr11	jNXSensor	rigid_DNA	550866	550895	1000.0	+	0	R 550866
chr11	jNXSensor	rigid_DNA	550919	550944	1000.0	+	0	R 550919
chr11	jNXSensor	rigid_DNA	550946	550988	1000.0	+	0	R 550946
chr11	jNXSensor	rigid_DNA	550992	551011	1000.0	+	0	R 550992
chr11	jNXSensor	rigid_DNA	551017	551031	1000.0	+	0	R 551017
chr11	jNXSensor	rigid_DNA	551040	551055	1000.0	+	0	R 551040
chr11	jNXSensor	rigid_DNA	551061	551080	1000.0	+	0	R 551061
chr11	jNXSensor	rigid_DNA	551083	551098	1000.0	+	0	R 551083
chr11	jNXSensor	rigid_DNA	551139	551156	1000.0	+	0	R 551139
chr11	jNXSensor	rigid_DNA	551160	551245	1000.0	+	0	R 551160
chr11	jNXSensor	rigid_DNA	551253	551267	1000.0	+	0	R 551253
chr11	jNXSensor	rigid_DNA	551272	551307	1000.0	+	0	R 551272
chr11	jNXSensor	rigid_DNA	551348	551367	1000.0	+	0	R 551348
chr11	jNXSensor	rigid_DNA	551395	551460	1000.0	+	0	R 551395
chr11	jNXSensor	rigid_DNA	551580	551599	1000.0	+	0	R 551580
chr11	jNXSensor	rigid_DNA	551615	551629	1000.0	+	0	R 551615
chr11	jNXSensor	rigid_DNA	551638	551671	1000.0	+	0	R 551638
chr11	jNXSensor	rigid_DNA	551738	551752	1000.0	+	0	R 551738
chr11	jNXSensor	rigid_DNA	552155	552169	1000.0	+	0	R 552155
chr11	jNXSensor	rigid_DNA	552299	552319	1000.0	+	0	R 552299
chr11	jNXSensor	rigid_DNA	552342	552356	1000.0	+	0	R 552342
chr11	jNXSensor	rigid_DNA	552368	552387	1000.0	+	0	R 552368
chr11	jNXSensor	rigid_DNA	552623	552649	1000.0	+	0	R 552623
chr11	jNXSensor	rigid_DNA	553265	553293	1000.0	+	0	R 553265
chr11	jNXSensor	rigid_DNA	553459	553473	1000.0	+	0	R 553459
chr11	jNXSensor	rigid_DNA	553500	553519	1000.0	+	0	R 553500
chr11	jNXSensor	rigid_DNA	553621	553640	1000.0	+	0	R 553621
chr11	jNXSensor	rigid_DNA	553730	553744	1000.0	+	0	R 553730
chr11	jNXSensor	rigid_DNA	554037	554055	1000.0	+	0	R 554037
chr11	jNXSensor	rigid_DNA	554169	554184	1000.0	+	0	R 554169
chr11	jNXSensor	rigid_DNA	554487	554501	1000.0	+	0	R 554487
chr11	jNXSensor	rigid_DNA	554844	554858	1000.0	+	0	R 554844
chr11	jNXSensor	rigid_DNA	555036	555055	1000.0	+	0	R 555036
chr11	jNXSensor	rigid_DNA	555242	555256	1000.0	+	0	R 555242
chr11	jNXSensor	rigid_DNA	555324	555333	1000.0	+	0	R 555324
chr11	jNXSensor	rigid_DNA	555397	555411	1000.0	+	0	R 555397
chr11	jNXSensor	rigid_DNA	556439	556453	1000.0	+	0	R 556439
chr11	jNXSensor	rigid_DNA	556598	556612	1000.0	+	0	R 556598
chr11	jNXSensor	rigid_DNA	557134	557153	1000.0	+	0	R 557134
chr11	jNXSensor	rigid_DNA	557169	557183	1000.0	+	0	R 557169
chr11	jNXSensor	rigid_DNA	557227	557241	1000.0	+	0	R 557227
chr11	jNXSensor	rigid_DNA	557553	557568	1000.0	+	0	R 557553
chr11	jNXSensor	rigid_DNA	557671	557685	1000.0	+	0	R 557671
chr11	jNXSensor	rigid_DNA	557801	557815	1000.0	+	0	R 557801
chr11	jNXSensor	rigid_DNA	558003	558022	1000.0	+	0	R 558003
chr11	jNXSensor	rigid_DNA	558030	558045	1000.0	+	0	R 558030
chr11	jNXSensor	rigid_DNA	558050	558065	1000.0	+	0	R 558050
chr11	jNXSensor	rigid_DNA	558089	558108	1000.0	+	0	R 558089
chr11	jNXSensor	rigid_DNA	558156	558182	1000.0	+	0	R 558156
chr11	jNXSensor	rigid_DNA	558194	558214	1000.0	+	0	R 558194
chr11	jNXSensor	rigid_DNA	558243	558307	1000.0	+	0	R 558243
chr11	jNXSensor	rigid_DNA	558311	558329	1000.0	+	0	R 558311
chr11	jNXSensor	rigid_DNA	558333	558347	1000.0	+	0	R 558333
chr11	jNXSensor	rigid_DNA	558354	558380	1000.0	+	0	R 558354
chr11	jNXSensor	rigid_DNA	558420	558461	1000.0	+	0	R 558420
chr11	jNXSensor	rigid_DNA	558505	558534	1000.0	+	0	R 558505
chr11	jNXSensor	rigid_DNA	558557	558613	1000.0	+	0	R 558557
chr11	jNXSensor	rigid_DNA	558630	558648	1000.0	+	0	R 558630
chr11	jNXSensor	rigid_DNA	558651	558675	1000.0	+	0	R 558651
chr11	jNXSensor	rigid_DNA	558679	558723	1000.0	+	0	R 558679
chr11	jNXSensor	rigid_DNA	558766	558821	1000.0	+	0	R 558766
chr11	jNXSensor	rigid_DNA	558842	558861	1000.0	+	0	R 558842
chr11	jNXSensor	rigid_DNA	558897	558916	1000.0	+	0	R 558897
chr11	jNXSensor	rigid_DNA	558921	558968	1000.0	+	0	R 558921
chr11	jNXSensor	rigid_DNA	558994	559009	1000.0	+	0	R 558994
chr11	jNXSensor	rigid_DNA	559039	559063	1000.0	+	0	R 559039
chr11	jNXSensor	rigid_DNA	559120	559151	1000.0	+	0	R 559120
chr11	jNXSensor	rigid_DNA	559412	559433	1000.0	+	0	R 559412
chr11	jNXSensor	rigid_DNA	559449	559463	1000.0	+	0	R 559449
chr11	jNXSensor	rigid_DNA	559533	559590	1000.0	+	0	R 559533
chr11	jNXSensor	rigid_DNA	559733	559747	1000.0	+	0	R 559733
chr11	jNXSensor	rigid_DNA	560353	560367	1000.0	+	0	R 560353
chr11	jNXSensor	rigid_DNA	560588	560602	1000.0	+	0	R 560588
chr11	jNXSensor	rigid_DNA	560866	560885	1000.0	+	0	R 560866
chr11	jNXSensor	rigid_DNA	560926	560945	1000.0	+	0	R 560926
chr11	jNXSensor	rigid_DNA	561291	561305	1000.0	+	0	R 561291
chr11	jNXSensor	rigid_DNA	561507	561536	1000.0	+	0	R 561507
chr11	jNXSensor	rigid_DNA	561655	561686	1000.0	+	0	R 561655
chr11	jNXSensor	rigid_DNA	562053	562073	1000.0	+	0	R 562053
chr11	jNXSensor	rigid_DNA	562365	562379	1000.0	+	0	R 562365
chr11	jNXSensor	rigid_DNA	562459	562470	1000.0	+	0	R 562459
chr11	jNXSensor	rigid_DNA	562518	562538	1000.0	+	0	R 562518
chr11	jNXSensor	rigid_DNA	563208	563222	1000.0	+	0	R 563208
chr11	jNXSensor	rigid_DNA	563335	563349	1000.0	+	0	R 563335
chr11	jNXSensor	rigid_DNA	564003	564017	1000.0	+	0	R 564003
chr11	jNXSensor	rigid_DNA	564343	564357	1000.0	+	0	R 564343
chr11	jNXSensor	rigid_DNA	564754	564768	1000.0	+	0	R 564754
chr11	jNXSensor	rigid_DNA	564866	564881	1000.0	+	0	R 564866
chr11	jNXSensor	rigid_DNA	565263	565282	1000.0	+	0	R 565263
chr11	jNXSensor	rigid_DNA	565432	565461	1000.0	+	0	R 565432
chr11	jNXSensor	rigid_DNA	565466	565481	1000.0	+	0	R 565466
chr11	jNXSensor	rigid_DNA	565485	565520	1000.0	+	0	R 565485
chr11	jNXSensor	rigid_DNA	565565	565579	1000.0	+	0	R 565565
chr11	jNXSensor	rigid_DNA	565598	565617	1000.0	+	0	R 565598
chr11	jNXSensor	rigid_DNA	565744	565763	1000.0	+	0	R 565744
chr11	jNXSensor	rigid_DNA	565778	565792	1000.0	+	0	R 565778
chr11	jNXSensor	rigid_DNA	565857	565880	1000.0	+	0	R 565857
chr11	jNXSensor	rigid_DNA	565888	565942	1000.0	+	0	R 565888
chr11	jNXSensor	rigid_DNA	565968	566015	1000.0	+	0	R 565968
chr11	jNXSensor	rigid_DNA	566035	566077	1000.0	+	0	R 566035
chr11	jNXSensor	rigid_DNA	566083	566114	1000.0	+	0	R 566083
chr11	jNXSensor	rigid_DNA	566131	566145	1000.0	+	0	R 566131
chr11	jNXSensor	rigid_DNA	566213	566235	1000.0	+	0	R 566213
chr11	jNXSensor	rigid_DNA	566488	566503	1000.0	+	0	R 566488
chr11	jNXSensor	rigid_DNA	566506	566525	1000.0	+	0	R 566506
chr11	jNXSensor	rigid_DNA	566547	566583	1000.0	+	0	R 566547
chr11	jNXSensor	rigid_DNA	566599	566628	1000.0	+	0	R 566599
chr11	jNXSensor	rigid_DNA	566634	566652	1000.0	+	0	R 566634
chr11	jNXSensor	rigid_DNA	566685	566762	1000.0	+	0	R 566685
chr11	jNXSensor	rigid_DNA	566767	566781	1000.0	+	0	R 566767
chr11	jNXSensor	rigid_DNA	566786	566800	1000.0	+	0	R 566786
chr11	jNXSensor	rigid_DNA	566805	566819	1000.0	+	0	R 566805
chr11	jNXSensor	rigid_DNA	566824	566838	1000.0	+	0	R 566824
chr11	jNXSensor	rigid_DNA	566843	566857	1000.0	+	0	R 566843
chr11	jNXSensor	rigid_DNA	566862	566876	1000.0	+	0	R 566862
chr11	jNXSensor	rigid_DNA	566881	566895	1000.0	+	0	R 566881
chr11	jNXSensor	rigid_DNA	566900	566914	1000.0	+	0	R 566900
chr11	jNXSensor	rigid_DNA	566925	566944	1000.0	+	0	R 566925
chr11	jNXSensor	rigid_DNA	567248	567267	1000.0	+	0	R 567248
chr11	jNXSensor	rigid_DNA	567560	567574	1000.0	+	0	R 567560
chr11	jNXSensor	rigid_DNA	568522	568547	1000.0	+	0	R 568522
chr11	jNXSensor	rigid_DNA	568859	568869	1000.0	+	0	R 568859
chr11	jNXSensor	rigid_DNA	570378	570398	1000.0	+	0	R 570378
chr11	jNXSensor	rigid_DNA	570430	570454	1000.0	+	0	R 570430
chr11	jNXSensor	rigid_DNA	570517	570531	1000.0	+	0	R 570517
chr11	jNXSensor	rigid_DNA	570560	570574	1000.0	+	0	R 570560
chr11	jNXSensor	rigid_DNA	570931	570945	1000.0	+	0	R 570931
chr11	jNXSensor	rigid_DNA	571112	571127	1000.0	+	0	R 571112
chr11	jNXSensor	rigid_DNA	571545	571560	1000.0	+	0	R 571545
chr11	jNXSensor	rigid_DNA	571580	571595	1000.0	+	0	R 571580
chr11	jNXSensor	rigid_DNA	571614	571633	1000.0	+	0	R 571614
chr11	jNXSensor	rigid_DNA	571832	571851	1000.0	+	0	R 571832
chr11	jNXSensor	rigid_DNA	571925	571939	1000.0	+	0	R 571925
chr11	jNXSensor	rigid_DNA	572265	572282	1000.0	+	0	R 572265
chr11	jNXSensor	rigid_DNA	572808	572822	1000.0	+	0	R 572808
chr11	jNXSensor	rigid_DNA	573099	573119	1000.0	+	0	R 573099
chr11	jNXSensor	rigid_DNA	573757	573771	1000.0	+	0	R 573757
chr11	jNXSensor	rigid_DNA	573846	573861	1000.0	+	0	R 573846
chr11	jNXSensor	rigid_DNA	574256	574270	1000.0	+	0	R 574256
chr11	jNXSensor	rigid_DNA	574485	574499	1000.0	+	0	R 574485
chr11	jNXSensor	rigid_DNA	574661	574675	1000.0	+	0	R 574661
chr11	jNXSensor	rigid_DNA	574730	574754	1000.0	+	0	R 574730
chr11	jNXSensor	rigid_DNA	574985	574999	1000.0	+	0	R 574985
chr11	jNXSensor	rigid_DNA	575681	575698	1000.0	+	0	R 575681
chr11	jNXSensor	rigid_DNA	576798	576812	1000.0	+	0	R 576798
chr11	jNXSensor	rigid_DNA	576943	576962	1000.0	+	0	R 576943
chr11	jNXSensor	rigid_DNA	577045	577059	1000.0	+	0	R 577045
chr11	jNXSensor	rigid_DNA	577073	577087	1000.0	+	0	R 577073
chr11	jNXSensor	rigid_DNA	577176	577199	1000.0	+	0	R 577176
chr11	jNXSensor	rigid_DNA	577399	577414	1000.0	+	0	R 577399
chr11	jNXSensor	rigid_DNA	578378	578388	1000.0	+	0	R 578378
chr11	jNXSensor	rigid_DNA	579135	579147	1000.0	+	0	R 579135
chr11	jNXSensor	rigid_DNA	580950	580964	1000.0	+	0	R 580950
chr11	jNXSensor	rigid_DNA	581107	581122	1000.0	+	0	R 581107
chr11	jNXSensor	rigid_DNA	581193	581207	1000.0	+	0	R 581193
chr11	jNXSensor	rigid_DNA	581913	581929	1000.0	+	0	R 581913
chr11	jNXSensor	rigid_DNA	582215	582232	1000.0	+	0	R 582215
chr11	jNXSensor	rigid_DNA	582300	582314	1000.0	+	0	R 582300
chr11	jNXSensor	rigid_DNA	582660	582674	1000.0	+	0	R 582660
chr11	jNXSensor	rigid_DNA	582719	582733	1000.0	+	0	R 582719
chr11	jNXSensor	rigid_DNA	582994	583008	1000.0	+	0	R 582994
chr11	jNXSensor	rigid_DNA	583138	583162	1000.0	+	0	R 583138
chr11	jNXSensor	rigid_DNA	583738	583753	1000.0	+	0	R 583738
chr11	jNXSensor	rigid_DNA	584221	584236	1000.0	+	0	R 584221
chr11	jNXSensor	rigid_DNA	584322	584336	1000.0	+	0	R 584322
chr11	jNXSensor	rigid_DNA	585461	585480	1000.0	+	0	R 585461
chr11	jNXSensor	rigid_DNA	585649	585663	1000.0	+	0	R 585649
chr11	jNXSensor	rigid_DNA	585672	585686	1000.0	+	0	R 585672
chr11	jNXSensor	rigid_DNA	585882	585901	1000.0	+	0	R 585882
chr11	jNXSensor	rigid_DNA	585906	585920	1000.0	+	0	R 585906
chr11	jNXSensor	rigid_DNA	586238	586252	1000.0	+	0	R 586238
chr11	jNXSensor	rigid_DNA	586438	586452	1000.0	+	0	R 586438
chr11	jNXSensor	rigid_DNA	586659	586673	1000.0	+	0	R 586659
chr11	jNXSensor	rigid_DNA	586828	586842	1000.0	+	0	R 586828
chr11	jNXSensor	rigid_DNA	587035	587049	1000.0	+	0	R 587035
chr11	jNXSensor	rigid_DNA	587076	587090	1000.0	+	0	R 587076
chr11	jNXSensor	rigid_DNA	587142	587156	1000.0	+	0	R 587142
chr11	jNXSensor	rigid_DNA	587293	587307	1000.0	+	0	R 587293
chr11	jNXSensor	rigid_DNA	587330	587344	1000.0	+	0	R 587330
chr11	jNXSensor	rigid_DNA	587573	587587	1000.0	+	0	R 587573
chr11	jNXSensor	rigid_DNA	587666	587690	1000.0	+	0	R 587666
chr11	jNXSensor	rigid_DNA	587803	587817	1000.0	+	0	R 587803
chr11	jNXSensor	rigid_DNA	588017	588031	1000.0	+	0	R 588017
chr11	jNXSensor	rigid_DNA	588062	588076	1000.0	+	0	R 588062
chr11	jNXSensor	rigid_DNA	588108	588122	1000.0	+	0	R 588108
chr11	jNXSensor	rigid_DNA	588223	588237	1000.0	+	0	R 588223
chr11	jNXSensor	rigid_DNA	588247	588261	1000.0	+	0	R 588247
chr11	jNXSensor	rigid_DNA	588647	588665	1000.0	+	0	R 588647
chr11	jNXSensor	rigid_DNA	589237	589247	1000.0	+	0	R 589237
chr11	jNXSensor	rigid_DNA	589254	589272	1000.0	+	0	R 589254
chr11	jNXSensor	rigid_DNA	590088	590102	1000.0	+	0	R 590088
chr11	jNXSensor	rigid_DNA	590255	590268	1000.0	+	0	R 590255
chr11	jNXSensor	rigid_DNA	591238	591252	1000.0	+	0	R 591238
chr11	jNXSensor	rigid_DNA	591429	591446	1000.0	+	0	R 591429
chr11	jNXSensor	rigid_DNA	591521	591535	1000.0	+	0	R 591521
chr11	jNXSensor	rigid_DNA	591776	591796	1000.0	+	0	R 591776
chr11	jNXSensor	rigid_DNA	592064	592082	1000.0	+	0	R 592064
chr11	jNXSensor	rigid_DNA	592150	592164	1000.0	+	0	R 592150
chr11	jNXSensor	rigid_DNA	592481	592495	1000.0	+	0	R 592481
chr11	jNXSensor	rigid_DNA	592771	592781	1000.0	+	0	R 592771
chr11	jNXSensor	rigid_DNA	593204	593218	1000.0	+	0	R 593204
chr11	jNXSensor	rigid_DNA	593730	593751	1000.0	+	0	R 593730
chr11	jNXSensor	rigid_DNA	594296	594315	1000.0	+	0	R 594296
chr11	jNXSensor	rigid_DNA	594329	594354	1000.0	+	0	R 594329
chr11	jNXSensor	rigid_DNA	594379	594393	1000.0	+	0	R 594379
chr11	jNXSensor	rigid_DNA	594759	594773	1000.0	+	0	R 594759
chr11	jNXSensor	rigid_DNA	595148	595173	1000.0	+	0	R 595148
chr11	jNXSensor	rigid_DNA	595324	595338	1000.0	+	0	R 595324
chr11	jNXSensor	rigid_DNA	595357	595372	1000.0	+	0	R 595357
chr11	jNXSensor	rigid_DNA	595539	595553	1000.0	+	0	R 595539
chr11	jNXSensor	rigid_DNA	595690	595705	1000.0	+	0	R 595690
chr11	jNXSensor	rigid_DNA	595769	595783	1000.0	+	0	R 595769
chr11	jNXSensor	rigid_DNA	595820	595834	1000.0	+	0	R 595820
chr11	jNXSensor	rigid_DNA	595912	595926	1000.0	+	0	R 595912
chr11	jNXSensor	rigid_DNA	595976	595990	1000.0	+	0	R 595976
chr11	jNXSensor	rigid_DNA	596300	596314	1000.0	+	0	R 596300
chr11	jNXSensor	rigid_DNA	596318	596344	1000.0	+	0	R 596318
chr11	jNXSensor	rigid_DNA	596446	596460	1000.0	+	0	R 596446
chr11	jNXSensor	rigid_DNA	596566	596580	1000.0	+	0	R 596566
chr11	jNXSensor	rigid_DNA	597149	597174	1000.0	+	0	R 597149
chr11	jNXSensor	rigid_DNA	597223	597254	1000.0	+	0	R 597223
chr11	jNXSensor	rigid_DNA	597442	597457	1000.0	+	0	R 597442
chr11	jNXSensor	rigid_DNA	597537	597561	1000.0	+	0	R 597537
chr11	jNXSensor	rigid_DNA	597606	597636	1000.0	+	0	R 597606
chr11	jNXSensor	rigid_DNA	597667	597685	1000.0	+	0	R 597667
chr11	jNXSensor	rigid_DNA	597700	597715	1000.0	+	0	R 597700
chr11	jNXSensor	rigid_DNA	597949	597973	1000.0	+	0	R 597949
chr11	jNXSensor	rigid_DNA	598183	598197	1000.0	+	0	R 598183
chr11	jNXSensor	rigid_DNA	598230	598267	1000.0	+	0	R 598230
[truncated: 135,692 more rows]
